# Supplementary material for: Predicting T cell receptor functionality against mutant epitopes
Source: Cell Genom. 2024 Aug 15;4(9):100634. doi: 10.1016/j.xgen.2024.100634 (PMC11480844; doi:10.1016/j.xgen.2024.100634)
Supplement: Data S5. Aligned TCR sequences, related to Figures 3, 6, and S17 — α- and β-chain CDR3 sequences of the murine and human datasets aligned by the MUSCLE algorithm. [file mmc6.zip › aligned_cdr3s/cdr3a-aligned.fasta]

>B16
CAARG--SALGRLHF-
>B3
CAAGN---TGYQNFYF
>ED10
CAVRG---TGYQNFYF
>F4
CAAMS----NYNVLYF
>ED39
CATMS----NYNVLYF
>B2
CAVSQ--MSNYNVLYF
>ED40
CALGDGYTGNYKYVF-
>OTI
CAASD----NYQLIW-
>B11
CAAGS----NYQLIW-
>ED31
CALEG--NYAQGLTF-
>B7
CAMER--DMGYKLTF-
>H6
CAMRD--YNQGKLIF-
>ED5
CALGS--YNQGKLIF-
>E8
CALNT---NTGKLTF-
>ED33
CATDH-NNAGAKLTF-
>F5
CALSP-SNMGYKLTF-
>B14
CAVSARGNMGYKLTF-
>B6
CALSL-GNAGAKLTF-
>ED8
CAVSP--GSGGKLTL-
>ED28
CAVSP--GSGGKLTL-
>G6
CAVTP-GGSNAKLTF-
>B10
CAPGG---SNAKLTF-
>ED23
CAVRG--FWTNKVVF-
>B15
CAASA--ASNNRLTL-
>B5
CAVSL-YQGGRALIF-
>G2
CAVRT-NQGGRALIF-
>E9
CAVSR-SSGSWQLIF-
>E4
CAVSAGQGGSAKLIF-
>ED45
CAVSG--TNAYKVIF-
>B13
CAMRE-GTGGYKVVF-
>ED46
CAVGR--TGGYKVVF-
>ED9
CAVSI--TGGYKVVF-
>ED21
CAVSM--SGGYKVVF-
>ED16-1
CAVSG---SNNRIFF-
>H5
CAVSNYGSSGNKLIF-
>ED16-30
CAVSE-PSSGQKLVF-
