# Supplementary material for: Predicting T cell receptor functionality against mutant epitopes
Source: Cell Genom. 2024 Aug 15;4(9):100634. doi: 10.1016/j.xgen.2024.100634 (PMC11480844; doi:10.1016/j.xgen.2024.100634)
Supplement: Data S5. Aligned TCR sequences, related to Figures 3, 6, and S17 — α- and β-chain CDR3 sequences of the murine and human datasets aligned by the MUSCLE algorithm. [file mmc6.zip › aligned_cdr3s/cdr3a-aligned_cmv.fasta]

>TCR4-4
CI---VDNNNDMRF
>TCR82-14
CI---LDNNNDMRF
>TCR65-8
CAFRGTSGTYKYIF
>TCR6-2
CAGPMKTSYDKVIF
>TCR3-4
CA---RNYGQNFVF
>TCR10-4
CA---VYYGQNFVF
>TCR11-4
CA---VYYGQNFVF
>TCR54-10
CA---FNSFNKFYF
>TCR1-4
CA---VGTGNQFYF
>TCR5-2
CA---RNSGNQFYF
>TCR77-14
CA---RNTGNQFYF
>TCR84-3
CA---RNTGNQFYF
>TCR52-10
CAERLQTGANNLFF
>TCR73-14
CAERLQTGANNLFF
>TCR2-4
CA-EMSNQGGKLIF
>TCR81-14
CAERSEGQGGKLIF
>TCR66-8
CA----FIDSTLTF
>TCR83-3
CAFETQGGSEKLVF
>TCR51-10
CA---SPLGNMLTF
>TCR74-14
CA--VSGLNEKLTF
