# Supplementary material for: Predicting T cell receptor functionality against mutant epitopes
Source: Cell Genom. 2024 Aug 15;4(9):100634. doi: 10.1016/j.xgen.2024.100634 (PMC11480844; doi:10.1016/j.xgen.2024.100634)
Supplement: Data S5. Aligned TCR sequences, related to Figures 3, 6, and S17 — α- and β-chain CDR3 sequences of the murine and human datasets aligned by the MUSCLE algorithm. [file mmc6.zip › aligned_cdr3s/cdr3a-aligned_tumor.fasta]

>R21
CALGTY---GNNRLAF
>R26
CAGQDY----AGKSTF
>R28
CAYRSAGNQGAQKLVF
>R24
CAVHMN---RDDKIIF
>R25
CAAQKT---SYDKVIF
>R23
CAVRPQG--GSEKLVF
>R27
CAVSGR---NNNDMRF
