# Supplementary material for: Predicting T cell receptor functionality against mutant epitopes
Source: Cell Genom. 2024 Aug 15;4(9):100634. doi: 10.1016/j.xgen.2024.100634 (PMC11480844; doi:10.1016/j.xgen.2024.100634)
Supplement: Data S5. Aligned TCR sequences, related to Figures 3, 6, and S17 — α- and β-chain CDR3 sequences of the murine and human datasets aligned by the MUSCLE algorithm. [file mmc6.zip › aligned_cdr3s/cdr3b-aligned.fasta]

>G2
CASS----GTDTEVFF
>ED16-30
CAG-----RDTGQLYF
>E8
CASGDWG-AGTGQLYF
>B2
CASGT---GGSGQLYF
>ED40
CASSG---ASAETLYF
>B11
CASSGG--TGRNTLYF
>H6
CASSGT--AANSDYTF
>ED16-1
CAS-----RTGTDYTF
>B14
CASSMG--QGASDYTF
>ED9
CASS----PRQSDYTF
>ED21
CASS----PRQTDYTF
>ED8
CASS----PRASNYTF
>ED46
CASS----PRHSDYTF
>ED28
CASS----PRASDYTF
>B13
CASSD---GTGHEQYF
>ED39
CGAR----DGSYEQYF
>B5
CASSFAG-GARAEQFF
>F5
CAS-----GDASEQYF
>H5
CASGD---RERDTQYF
>ED45
CASAR---GFQDTQYF
>B7
CASGDP--GDQDTQYF
>ED31
CAS-----RSAGEQYF
>E4
CASSIW--GDSYEQYF
>B6
CASSDGMISSSYEQYF
>OTI
CASS----RANYEQYF
>ED23
CAWSPR--QSSYEQYF
>ED10
CAWS-----PGYEQYF
>B15
CASSR---RADAEQFF
>ED5
CASSRRLGASQNTLYF
>F4
CASSA---RQNSPLYF
>B3
CASSSLQGARNQAPLF
>B16
CASSD---GTNQAPLF
>ED33
CASSL---YTNQAPLF
>E9
CASSRD--SNNQAPLF
>B10
CASSLRG-GNNQAPLF
>G6
CASSRQGGDNNQAPLF
