# Supplementary material for: Predicting T cell receptor functionality against mutant epitopes
Source: Cell Genom. 2024 Aug 15;4(9):100634. doi: 10.1016/j.xgen.2024.100634 (PMC11480844; doi:10.1016/j.xgen.2024.100634)
Supplement: Data S5. Aligned TCR sequences, related to Figures 3, 6, and S17 — α- and β-chain CDR3 sequences of the murine and human datasets aligned by the MUSCLE algorithm. [file mmc6.zip › aligned_cdr3s/cdr3b-aligned_cmv.fasta]

>TCR3-4
CASR---AGQAW-DGYTF
>TCR84-3
CASSPISGTGS--YGYTF
>TCR5-2
CASSYKTGTS---YGYTF
>TCR77-14
CASSYQTGAS---YGYTF
>TCR2-4
CATSDWDGTKGFRQPQHF
>TCR51-10
CASSKTTGVRN--QPQHF
>TCR4-4
CASSLAPGATN--EKLFF
>TCR82-14
CASSLAPGATN--EKLFF
>TCR81-14
CSAPV--GGGGFTDTQYF
>TCR6-2
CASSSAN------YGYTF
>TCR65-8
CASSQD-GGGGL-ETQYF
>TCR74-14
CASSF--GGGG--YEQYF
>TCR10-4
CASSF----QGF-TEAFF
>TCR11-4
CASSF----QGF-TQAFF
>TCR73-14
CASSS--GGQGV-SRAFF
>TCR52-10
CASSL--GGQGV-SEAFF
>TCR1-4
CASSLNVVAGVT-DTQYF
>TCR83-3
CSVA-----GTV-NEQYF
>TCR54-10
CASSLSVAGEN--NEQFF
>TCR66-8
CASR-----SHH-NEQFF
