# Supplementary material for: Predicting T cell receptor functionality against mutant epitopes
Source: Cell Genom. 2024 Aug 15;4(9):100634. doi: 10.1016/j.xgen.2024.100634 (PMC11480844; doi:10.1016/j.xgen.2024.100634)
Supplement: Data S5. Aligned TCR sequences, related to Figures 3, 6, and S17 — α- and β-chain CDR3 sequences of the murine and human datasets aligned by the MUSCLE algorithm. [file mmc6.zip › aligned_cdr3s/cdr3b-aligned_tumor.fasta]

>R25
CASSTPG-SLNEQFF
>R23
CASTVGG----TQYF
>R27
CASSLATGGFYGYTF
>R26
CASSSGG-RFYGYTF
>R24
CASSLT--SFYEQYF
>R21
CASTKGGPSSYEQYF
>R28
CASSLGR-GTYEQYF
