# Supplementary material for: Predicting T cell receptor functionality against mutant epitopes
Source: Cell Genom. 2024 Aug 15;4(9):100634. doi: 10.1016/j.xgen.2024.100634 (PMC11480844; doi:10.1016/j.xgen.2024.100634)
Supplement: Data S7. Structural models of the murine dataset, related to Figure 3 and STAR Methods, Structural modeling — PDB files containing the structural models of the 36 murine TCRs, SIINFEKL, and the H-2Kb allele. [file mmc8.zip]

Archive with 32 entries (32 files):
- SIINFEKL/B10_SIINFEKL.pdb
- SIINFEKL/B11_SIINFEKL.pdb
- SIINFEKL/B13_SIINFEKL.pdb
- SIINFEKL/B14_SIINFEKL.pdb
- SIINFEKL/B15_SIINFEKL.pdb
- SIINFEKL/B16_SIINFEKL.pdb
- SIINFEKL/B2_SIINFEKL.pdb
- SIINFEKL/B3_SIINFEKL.pdb
- SIINFEKL/B5_SIINFEKL.pdb
- SIINFEKL/B6_SIINFEKL.pdb
- SIINFEKL/B7_SIINFEKL.pdb
- SIINFEKL/E4_SIINFEKL.pdb
- SIINFEKL/E8_SIINFEKL.pdb
- SIINFEKL/E9_SIINFEKL.pdb
- SIINFEKL/Ed161_SIINFEKL.pdb
- SIINFEKL/Ed1630_SIINFEKL.pdb
- SIINFEKL/Ed21_SIINFEKL.pdb
- SIINFEKL/Ed28_SIINFEKL.pdb
- SIINFEKL/Ed31_SIINFEKL.pdb
- SIINFEKL/Ed33_SIINFEKL.pdb
- SIINFEKL/Ed39_SIINFEKL.pdb
- SIINFEKL/Ed45_SIINFEKL.pdb
- SIINFEKL/Ed46_SIINFEKL.pdb
- SIINFEKL/Ed8_SIINFEKL.pdb
- SIINFEKL/Ed9_SIINFEKL.pdb
- SIINFEKL/F4_SIINFEKL.pdb
- SIINFEKL/F5_SIINFEKL.pdb
- SIINFEKL/G2_SIINFEKL.pdb
- SIINFEKL/G6_SIINFEKL.pdb
- SIINFEKL/H5_SIINFEKL.pdb
- SIINFEKL/H6_SIINFEKL.pdb
- SIINFEKL/OT1_SIINFEKL.pdb
