# Supplementary material for: Predicting T cell receptor functionality against mutant epitopes
Source: Cell Genom. 2024 Aug 15;4(9):100634. doi: 10.1016/j.xgen.2024.100634 (PMC11480844; doi:10.1016/j.xgen.2024.100634)
Supplement: Data S7. Structural models of the murine dataset, related to Figure 3 and STAR Methods, Structural modeling — PDB files containing the structural models of the 36 murine TCRs, SIINFEKL, and the H-2Kb allele. [file mmc8.zip › SIINFEKL/B10_SIINFEKL.pdb]

ATOM      1  N   GLY M   1     123.407  19.603  30.469  1.00 14.54           N  
ATOM      2  CA  GLY M   1     123.439  20.894  29.749  1.00 14.54           C  
ATOM      3  C   GLY M   1     122.088  21.524  29.775  1.00 14.54           C  
ATOM      4  O   GLY M   1     121.090  20.901  30.133  1.00 14.54           O  
ATOM      5  N   PRO M   2     122.051  22.764  29.387  1.00 91.42           N  
ATOM      6  CA  PRO M   2     120.837  23.528  29.390  1.00 91.42           C  
ATOM      7  CD  PRO M   2     123.050  23.322  28.492  1.00 91.42           C  
ATOM      8  CB  PRO M   2     121.222  24.884  28.805  1.00 91.42           C  
ATOM      9  CG  PRO M   2     122.358  24.526  27.828  1.00 91.42           C  
ATOM     10  C   PRO M   2     119.823  22.852  28.525  1.00 91.42           C  
ATOM     11  O   PRO M   2     120.204  22.181  27.567  1.00 91.42           O  
ATOM     12  N   HIS M   3     118.527  22.997  28.862  1.00 58.00           N  
ATOM     13  CA  HIS M   3     117.491  22.422  28.060  1.00 58.00           C  
ATOM     14  ND1 HIS M   3     118.580  19.399  27.681  1.00 58.00           N  
ATOM     15  CG  HIS M   3     118.015  20.064  28.746  1.00 58.00           C  
ATOM     16  CB  HIS M   3     116.940  21.104  28.621  1.00 58.00           C  
ATOM     17  NE2 HIS M   3     119.583  18.633  29.511  1.00 58.00           N  
ATOM     18  CD2 HIS M   3     118.639  19.584  29.856  1.00 58.00           C  
ATOM     19  CE1 HIS M   3     119.511  18.556  28.195  1.00 58.00           C  
ATOM     20  C   HIS M   3     116.387  23.424  28.028  1.00 58.00           C  
ATOM     21  O   HIS M   3     116.425  24.416  28.754  1.00 58.00           O  
ATOM     22  N   SER M   4     115.379  23.221  27.158  1.00 51.59           N  
ATOM     23  CA  SER M   4     114.344  24.207  27.133  1.00 51.59           C  
ATOM     24  CB  SER M   4     114.680  25.412  26.237  1.00 51.59           C  
ATOM     25  OG  SER M   4     114.843  24.990  24.891  1.00 51.59           O  
ATOM     26  C   SER M   4     113.080  23.603  26.623  1.00 51.59           C  
ATOM     27  O   SER M   4     113.083  22.556  25.977  1.00 51.59           O  
ATOM     28  N   LEU M   5     111.950  24.261  26.952  1.00 79.26           N  
ATOM     29  CA  LEU M   5     110.664  23.846  26.480  1.00 79.26           C  
ATOM     30  CB  LEU M   5     109.710  23.423  27.610  1.00 79.26           C  
ATOM     31  CG  LEU M   5     108.346  22.920  27.105  1.00 79.26           C  
ATOM     32  CD1 LEU M   5     108.496  21.591  26.349  1.00 79.26           C  
ATOM     33  CD2 LEU M   5     107.312  22.853  28.241  1.00 79.26           C  
ATOM     34  C   LEU M   5     110.069  25.055  25.835  1.00 79.26           C  
ATOM     35  O   LEU M   5     109.848  26.070  26.495  1.00 79.26           O  
ATOM     36  N   ARG M   6     109.788  24.978  24.521  1.00122.92           N  
ATOM     37  CA  ARG M   6     109.262  26.123  23.836  1.00122.92           C  
ATOM     38  CB  ARG M   6     110.250  26.682  22.793  1.00122.92           C  
ATOM     39  CG  ARG M   6     111.529  27.237  23.430  1.00122.92           C  
ATOM     40  CD  ARG M   6     112.716  27.356  22.469  1.00122.92           C  
ATOM     41  NE  ARG M   6     112.603  28.634  21.715  1.00122.92           N  
ATOM     42  CZ  ARG M   6     113.404  28.836  20.628  1.00122.92           C  
ATOM     43  NH1 ARG M   6     114.260  27.852  20.224  1.00122.92           N  
ATOM     44  NH2 ARG M   6     113.347  30.012  19.938  1.00122.92           N  
ATOM     45  C   ARG M   6     108.023  25.688  23.121  1.00122.92           C  
ATOM     46  O   ARG M   6     107.852  24.508  22.825  1.00122.92           O  
ATOM     47  N   TYR M   7     107.090  26.633  22.880  1.00102.80           N  
ATOM     48  CA  TYR M   7     105.893  26.321  22.155  1.00102.80           C  
ATOM     49  CB  TYR M   7     104.589  26.410  22.971  1.00102.80           C  
ATOM     50  CG  TYR M   7     104.474  25.238  23.886  1.00102.80           C  
ATOM     51  CD1 TYR M   7     103.933  24.063  23.421  1.00102.80           C  
ATOM     52  CD2 TYR M   7     104.897  25.298  25.194  1.00102.80           C  
ATOM     53  CE1 TYR M   7     103.809  22.968  24.241  1.00102.80           C  
ATOM     54  CE2 TYR M   7     104.775  24.204  26.020  1.00102.80           C  
ATOM     55  CZ  TYR M   7     104.229  23.037  25.545  1.00102.80           C  
ATOM     56  OH  TYR M   7     104.102  21.914  26.390  1.00102.80           O  
ATOM     57  C   TYR M   7     105.744  27.307  21.039  1.00102.80           C  
ATOM     58  O   TYR M   7     105.745  28.518  21.255  1.00102.80           O  
ATOM     59  N   PHE M   8     105.592  26.806  19.800  1.00 51.11           N  
ATOM     60  CA  PHE M   8     105.401  27.699  18.699  1.00 51.11           C  
ATOM     61  CB  PHE M   8     106.153  27.278  17.425  1.00 51.11           C  
ATOM     62  CG  PHE M   8     107.611  27.394  17.708  1.00 51.11           C  
ATOM     63  CD1 PHE M   8     108.268  26.392  18.384  1.00 51.11           C  
ATOM     64  CD2 PHE M   8     108.321  28.499  17.299  1.00 51.11           C  
ATOM     65  CE1 PHE M   8     109.613  26.491  18.647  1.00 51.11           C  
ATOM     66  CE2 PHE M   8     109.667  28.604  17.559  1.00 51.11           C  
ATOM     67  CZ  PHE M   8     110.315  27.599  18.235  1.00 51.11           C  
ATOM     68  C   PHE M   8     103.941  27.686  18.385  1.00 51.11           C  
ATOM     69  O   PHE M   8     103.367  26.651  18.050  1.00 51.11           O  
ATOM     70  N   VAL M   9     103.301  28.863  18.489  1.00 49.62           N  
ATOM     71  CA  VAL M   9     101.895  28.963  18.239  1.00 49.62           C  
ATOM     72  CB  VAL M   9     101.161  29.689  19.329  1.00 49.62           C  
ATOM     73  CG1 VAL M   9      99.679  29.807  18.939  1.00 49.62           C  
ATOM     74  CG2 VAL M   9     101.407  28.957  20.658  1.00 49.62           C  
ATOM     75  C   VAL M   9     101.728  29.764  16.989  1.00 49.62           C  
ATOM     76  O   VAL M   9     102.520  30.664  16.718  1.00 49.62           O  
ATOM     77  N   THR M  10     100.718  29.426  16.160  1.00126.39           N  
ATOM     78  CA  THR M  10     100.514  30.194  14.966  1.00126.39           C  
ATOM     79  CB  THR M  10     101.244  29.630  13.782  1.00126.39           C  
ATOM     80  OG1 THR M  10     101.156  30.518  12.678  1.00126.39           O  
ATOM     81  CG2 THR M  10     100.637  28.261  13.431  1.00126.39           C  
ATOM     82  C   THR M  10      99.050  30.222  14.641  1.00126.39           C  
ATOM     83  O   THR M  10      98.345  29.230  14.822  1.00126.39           O  
ATOM     84  N   ALA M  11      98.553  31.387  14.166  1.00 50.48           N  
ATOM     85  CA  ALA M  11      97.179  31.500  13.761  1.00 50.48           C  
ATOM     86  CB  ALA M  11      96.281  32.169  14.816  1.00 50.48           C  
ATOM     87  C   ALA M  11      97.144  32.367  12.542  1.00 50.48           C  
ATOM     88  O   ALA M  11      97.654  33.487  12.555  1.00 50.48           O  
ATOM     89  N   VAL M  12      96.515  31.871  11.457  1.00 66.71           N  
ATOM     90  CA  VAL M  12      96.445  32.625  10.238  1.00 66.71           C  
ATOM     91  CB  VAL M  12      97.083  31.930   9.071  1.00 66.71           C  
ATOM     92  CG1 VAL M  12      96.825  32.755   7.803  1.00 66.71           C  
ATOM     93  CG2 VAL M  12      98.573  31.715   9.374  1.00 66.71           C  
ATOM     94  C   VAL M  12      95.003  32.786   9.888  1.00 66.71           C  
ATOM     95  O   VAL M  12      94.258  31.811   9.822  1.00 66.71           O  
ATOM     96  N   SER M  13      94.583  34.038   9.630  1.00101.59           N  
ATOM     97  CA  SER M  13      93.211  34.319   9.331  1.00101.59           C  
ATOM     98  CB  SER M  13      92.875  35.807   9.542  1.00101.59           C  
ATOM     99  OG  SER M  13      91.514  36.065   9.241  1.00101.59           O  
ATOM    100  C   SER M  13      92.938  33.968   7.905  1.00101.59           C  
ATOM    101  O   SER M  13      93.820  34.047   7.053  1.00101.59           O  
ATOM    102  N   ARG M  14      91.695  33.524   7.624  1.00185.60           N  
ATOM    103  CA  ARG M  14      91.284  33.251   6.278  1.00185.60           C  
ATOM    104  CB  ARG M  14      91.030  31.759   6.012  1.00185.60           C  
ATOM    105  CG  ARG M  14      92.291  30.899   5.939  1.00185.60           C  
ATOM    106  CD  ARG M  14      91.997  29.415   5.704  1.00185.60           C  
ATOM    107  NE  ARG M  14      93.290  28.750   5.384  1.00185.60           N  
ATOM    108  CZ  ARG M  14      93.493  27.438   5.704  1.00185.60           C  
ATOM    109  NH1 ARG M  14      92.526  26.730   6.356  1.00185.60           N  
ATOM    110  NH2 ARG M  14      94.671  26.834   5.372  1.00185.60           N  
ATOM    111  C   ARG M  14      89.961  33.922   6.117  1.00185.60           C  
ATOM    112  O   ARG M  14      88.924  33.333   6.421  1.00185.60           O  
ATOM    113  N   PRO M  15      89.940  35.136   5.651  1.00149.31           N  
ATOM    114  CA  PRO M  15      88.648  35.730   5.508  1.00149.31           C  
ATOM    115  CD  PRO M  15      90.919  36.112   6.105  1.00149.31           C  
ATOM    116  CB  PRO M  15      88.870  37.237   5.426  1.00149.31           C  
ATOM    117  CG  PRO M  15      90.148  37.437   6.260  1.00149.31           C  
ATOM    118  C   PRO M  15      87.873  35.124   4.392  1.00149.31           C  
ATOM    119  O   PRO M  15      88.369  35.085   3.267  1.00149.31           O  
ATOM    120  N   GLY M  16      86.647  34.660   4.695  1.00 28.82           N  
ATOM    121  CA  GLY M  16      85.761  34.105   3.718  1.00 28.82           C  
ATOM    122  C   GLY M  16      85.953  32.622   3.675  1.00 28.82           C  
ATOM    123  O   GLY M  16      84.995  31.869   3.512  1.00 28.82           O  
ATOM    124  N   LEU M  17      87.209  32.161   3.836  1.00159.01           N  
ATOM    125  CA  LEU M  17      87.481  30.756   3.752  1.00159.01           C  
ATOM    126  CB  LEU M  17      88.981  30.420   3.801  1.00159.01           C  
ATOM    127  CG  LEU M  17      89.755  30.866   2.547  1.00159.01           C  
ATOM    128  CD1 LEU M  17      89.323  30.060   1.312  1.00159.01           C  
ATOM    129  CD2 LEU M  17      89.648  32.384   2.336  1.00159.01           C  
ATOM    130  C   LEU M  17      86.832  30.046   4.890  1.00159.01           C  
ATOM    131  O   LEU M  17      86.204  29.005   4.707  1.00159.01           O  
ATOM    132  N   GLY M  18      86.951  30.603   6.105  1.00 43.46           N  
ATOM    133  CA  GLY M  18      86.407  29.924   7.240  1.00 43.46           C  
ATOM    134  C   GLY M  18      87.219  30.343   8.417  1.00 43.46           C  
ATOM    135  O   GLY M  18      87.912  31.358   8.375  1.00 43.46           O  
ATOM    136  N   GLU M  19      87.163  29.552   9.504  1.00102.09           N  
ATOM    137  CA  GLU M  19      87.892  29.917  10.682  1.00102.09           C  
ATOM    138  CB  GLU M  19      87.636  28.992  11.887  1.00102.09           C  
ATOM    139  CG  GLU M  19      86.208  29.059  12.435  1.00102.09           C  
ATOM    140  CD  GLU M  19      86.057  30.350  13.225  1.00102.09           C  
ATOM    141  OE1 GLU M  19      87.083  31.058  13.407  1.00102.09           O  
ATOM    142  OE2 GLU M  19      84.911  30.647  13.659  1.00102.09           O  
ATOM    143  C   GLU M  19      89.355  29.843  10.361  1.00102.09           C  
ATOM    144  O   GLU M  19      89.811  29.021   9.570  1.00102.09           O  
ATOM    145  N   PRO M  20      90.097  30.715  10.981  1.00 76.56           N  
ATOM    146  CA  PRO M  20      91.518  30.784  10.759  1.00 76.56           C  
ATOM    147  CD  PRO M  20      89.539  31.997  11.379  1.00 76.56           C  
ATOM    148  CB  PRO M  20      91.965  32.076  11.444  1.00 76.56           C  
ATOM    149  CG  PRO M  20      90.720  32.979  11.377  1.00 76.56           C  
ATOM    150  C   PRO M  20      92.189  29.553  11.282  1.00 76.56           C  
ATOM    151  O   PRO M  20      91.651  28.940  12.202  1.00 76.56           O  
ATOM    152  N   ARG M  21      93.343  29.141  10.711  0.91150.84           N  
ATOM    153  CA  ARG M  21      93.933  27.952  11.256  0.91150.84           C  
ATOM    154  CB  ARG M  21      94.741  27.056  10.294  0.91150.84           C  
ATOM    155  CG  ARG M  21      95.984  27.692   9.681  0.91150.84           C  
ATOM    156  CD  ARG M  21      97.054  26.663   9.293  0.91150.84           C  
ATOM    157  NE  ARG M  21      96.376  25.423   8.816  0.91150.84           N  
ATOM    158  CZ  ARG M  21      97.106  24.285   8.621  0.91150.84           C  
ATOM    159  NH1 ARG M  21      98.443  24.276   8.889  0.91150.84           N  
ATOM    160  NH2 ARG M  21      96.505  23.150   8.159  0.91150.84           N  
ATOM    161  C   ARG M  21      94.832  28.324  12.390  0.91150.84           C  
ATOM    162  O   ARG M  21      95.548  29.324  12.350  0.91150.84           O  
ATOM    163  N   TYR M  22      94.802  27.494  13.448  1.00 77.49           N  
ATOM    164  CA  TYR M  22      95.557  27.736  14.640  1.00 77.49           C  
ATOM    165  CB  TYR M  22      94.616  28.018  15.825  1.00 77.49           C  
ATOM    166  CG  TYR M  22      95.372  28.225  17.089  1.00 77.49           C  
ATOM    167  CD1 TYR M  22      95.990  29.424  17.355  1.00 77.49           C  
ATOM    168  CD2 TYR M  22      95.434  27.218  18.024  1.00 77.49           C  
ATOM    169  CE1 TYR M  22      96.674  29.608  18.533  1.00 77.49           C  
ATOM    170  CE2 TYR M  22      96.117  27.397  19.203  1.00 77.49           C  
ATOM    171  CZ  TYR M  22      96.740  28.595  19.459  1.00 77.49           C  
ATOM    172  OH  TYR M  22      97.441  28.786  20.669  1.00 77.49           O  
ATOM    173  C   TYR M  22      96.342  26.496  14.938  1.00 77.49           C  
ATOM    174  O   TYR M  22      95.824  25.386  14.818  1.00 77.49           O  
ATOM    175  N   MET M  23      97.629  26.648  15.318  1.00 82.74           N  
ATOM    176  CA  MET M  23      98.400  25.473  15.611  1.00 82.74           C  
ATOM    177  CB  MET M  23      99.343  25.053  14.476  1.00 82.74           C  
ATOM    178  CG  MET M  23      98.616  24.570  13.223  1.00 82.74           C  
ATOM    179  SD  MET M  23      99.731  24.071  11.880  1.00 82.74           S  
ATOM    180  CE  MET M  23     100.394  22.643  12.780  1.00 82.74           C  
ATOM    181  C   MET M  23      99.264  25.723  16.803  1.00 82.74           C  
ATOM    182  O   MET M  23      99.729  26.838  17.034  1.00 82.74           O  
ATOM    183  N   GLU M  24      99.484  24.663  17.607  1.00 64.05           N  
ATOM    184  CA  GLU M  24     100.355  24.768  18.738  1.00 64.05           C  
ATOM    185  CB  GLU M  24      99.625  24.674  20.094  1.00 64.05           C  
ATOM    186  CG  GLU M  24      98.740  25.896  20.362  1.00 64.05           C  
ATOM    187  CD  GLU M  24      98.048  25.749  21.709  1.00 64.05           C  
ATOM    188  OE1 GLU M  24      98.746  25.420  22.705  1.00 64.05           O  
ATOM    189  OE2 GLU M  24      96.810  25.975  21.764  1.00 64.05           O  
ATOM    190  C   GLU M  24     101.319  23.635  18.636  1.00 64.05           C  
ATOM    191  O   GLU M  24     100.924  22.475  18.537  1.00 64.05           O  
ATOM    192  N   VAL M  25     102.627  23.958  18.633  1.00 49.48           N  
ATOM    193  CA  VAL M  25     103.613  22.923  18.541  1.00 49.48           C  
ATOM    194  CB  VAL M  25     104.379  22.956  17.250  1.00 49.48           C  
ATOM    195  CG1 VAL M  25     105.416  21.822  17.251  1.00 49.48           C  
ATOM    196  CG2 VAL M  25     103.374  22.884  16.090  1.00 49.48           C  
ATOM    197  C   VAL M  25     104.585  23.133  19.658  1.00 49.48           C  
ATOM    198  O   VAL M  25     105.030  24.250  19.909  1.00 49.48           O  
ATOM    199  N   GLY M  26     104.959  22.049  20.362  1.00 40.45           N  
ATOM    200  CA  GLY M  26     105.873  22.207  21.458  1.00 40.45           C  
ATOM    201  C   GLY M  26     107.166  21.554  21.088  1.00 40.45           C  
ATOM    202  O   GLY M  26     107.188  20.594  20.322  1.00 40.45           O  
ATOM    203  N   TYR M  27     108.291  22.078  21.619  1.00 62.03           N  
ATOM    204  CA  TYR M  27     109.566  21.492  21.321  1.00 62.03           C  
ATOM    205  CB  TYR M  27     110.454  22.343  20.392  1.00 62.03           C  
ATOM    206  CG  TYR M  27     109.892  22.386  19.012  1.00 62.03           C  
ATOM    207  CD1 TYR M  27     108.913  23.291  18.672  1.00 62.03           C  
ATOM    208  CD2 TYR M  27     110.364  21.523  18.050  1.00 62.03           C  
ATOM    209  CE1 TYR M  27     108.408  23.327  17.393  1.00 62.03           C  
ATOM    210  CE2 TYR M  27     109.863  21.554  16.770  1.00 62.03           C  
ATOM    211  CZ  TYR M  27     108.882  22.457  16.440  1.00 62.03           C  
ATOM    212  OH  TYR M  27     108.367  22.491  15.127  1.00 62.03           O  
ATOM    213  C   TYR M  27     110.360  21.353  22.583  1.00 62.03           C  
ATOM    214  O   TYR M  27     110.353  22.236  23.441  1.00 62.03           O  
ATOM    215  N   VAL M  28     111.063  20.211  22.726  1.00 66.28           N  
ATOM    216  CA  VAL M  28     111.981  20.045  23.812  1.00 66.28           C  
ATOM    217  CB  VAL M  28     111.779  18.791  24.612  1.00 66.28           C  
ATOM    218  CG1 VAL M  28     112.938  18.672  25.617  1.00 66.28           C  
ATOM    219  CG2 VAL M  28     110.390  18.839  25.272  1.00 66.28           C  
ATOM    220  C   VAL M  28     113.318  19.929  23.159  1.00 66.28           C  
ATOM    221  O   VAL M  28     113.568  18.991  22.404  1.00 66.28           O  
ATOM    222  N   ASP M  29     114.225  20.877  23.453  1.00 72.56           N  
ATOM    223  CA  ASP M  29     115.511  20.850  22.827  1.00 72.56           C  
ATOM    224  CB  ASP M  29     116.361  19.630  23.222  1.00 72.56           C  
ATOM    225  CG  ASP M  29     116.811  19.806  24.664  1.00 72.56           C  
ATOM    226  OD1 ASP M  29     115.947  19.730  25.577  1.00 72.56           O  
ATOM    227  OD2 ASP M  29     118.034  20.023  24.870  1.00 72.56           O  
ATOM    228  C   ASP M  29     115.318  20.819  21.344  1.00 72.56           C  
ATOM    229  O   ASP M  29     115.955  20.040  20.637  1.00 72.56           O  
ATOM    230  N   ASP M  30     114.416  21.677  20.838  1.00 57.04           N  
ATOM    231  CA  ASP M  30     114.199  21.804  19.427  1.00 57.04           C  
ATOM    232  CB  ASP M  30     115.471  22.243  18.684  1.00 57.04           C  
ATOM    233  CG  ASP M  30     115.823  23.639  19.176  1.00 57.04           C  
ATOM    234  OD1 ASP M  30     114.882  24.382  19.561  1.00 57.04           O  
ATOM    235  OD2 ASP M  30     117.037  23.975  19.186  1.00 57.04           O  
ATOM    236  C   ASP M  30     113.754  20.494  18.854  1.00 57.04           C  
ATOM    237  O   ASP M  30     114.006  20.207  17.685  1.00 57.04           O  
ATOM    238  N   THR M  31     113.065  19.662  19.658  1.00 62.20           N  
ATOM    239  CA  THR M  31     112.560  18.422  19.136  1.00 62.20           C  
ATOM    240  CB  THR M  31     113.047  17.225  19.899  1.00 62.20           C  
ATOM    241  OG1 THR M  31     114.465  17.194  19.908  1.00 62.20           O  
ATOM    242  CG2 THR M  31     112.511  15.955  19.224  1.00 62.20           C  
ATOM    243  C   THR M  31     111.072  18.477  19.316  1.00 62.20           C  
ATOM    244  O   THR M  31     110.591  18.581  20.442  1.00 62.20           O  
ATOM    245  N   GLU M  32     110.297  18.380  18.214  1.00 80.14           N  
ATOM    246  CA  GLU M  32     108.865  18.507  18.313  1.00 80.14           C  
ATOM    247  CB  GLU M  32     108.170  18.675  16.950  1.00 80.14           C  
ATOM    248  CG  GLU M  32     106.649  18.807  17.061  1.00 80.14           C  
ATOM    249  CD  GLU M  32     106.072  18.962  15.659  1.00 80.14           C  
ATOM    250  OE1 GLU M  32     106.807  19.456  14.763  1.00 80.14           O  
ATOM    251  OE2 GLU M  32     104.886  18.583  15.467  1.00 80.14           O  
ATOM    252  C   GLU M  32     108.282  17.276  18.936  1.00 80.14           C  
ATOM    253  O   GLU M  32     108.331  16.195  18.351  1.00 80.14           O  
ATOM    254  N   PHE M  33     107.825  17.400  20.202  1.00195.03           N  
ATOM    255  CA  PHE M  33     107.160  16.356  20.931  1.00195.03           C  
ATOM    256  CB  PHE M  33     107.517  16.293  22.429  1.00195.03           C  
ATOM    257  CG  PHE M  33     107.095  17.528  23.142  1.00195.03           C  
ATOM    258  CD1 PHE M  33     105.837  17.623  23.685  1.00195.03           C  
ATOM    259  CD2 PHE M  33     107.958  18.588  23.283  1.00195.03           C  
ATOM    260  CE1 PHE M  33     105.445  18.759  24.350  1.00195.03           C  
ATOM    261  CE2 PHE M  33     107.570  19.727  23.948  1.00195.03           C  
ATOM    262  CZ  PHE M  33     106.310  19.816  24.487  1.00195.03           C  
ATOM    263  C   PHE M  33     105.665  16.304  20.777  1.00195.03           C  
ATOM    264  O   PHE M  33     105.097  15.221  20.891  1.00195.03           O  
ATOM    265  N   VAL M  34     104.967  17.454  20.604  1.00 67.25           N  
ATOM    266  CA  VAL M  34     103.526  17.393  20.545  1.00 67.25           C  
ATOM    267  CB  VAL M  34     102.866  17.556  21.882  1.00 67.25           C  
ATOM    268  CG1 VAL M  34     103.310  16.395  22.789  1.00 67.25           C  
ATOM    269  CG2 VAL M  34     103.198  18.957  22.425  1.00 67.25           C  
ATOM    270  C   VAL M  34     102.992  18.492  19.676  1.00 67.25           C  
ATOM    271  O   VAL M  34     103.629  19.531  19.509  1.00 67.25           O  
ATOM    272  N   ARG M  35     101.782  18.290  19.105  1.00187.48           N  
ATOM    273  CA  ARG M  35     101.234  19.295  18.238  1.00187.48           C  
ATOM    274  CB  ARG M  35     101.689  19.108  16.781  1.00187.48           C  
ATOM    275  CG  ARG M  35     100.960  19.996  15.776  1.00187.48           C  
ATOM    276  CD  ARG M  35     101.465  19.838  14.341  1.00187.48           C  
ATOM    277  NE  ARG M  35     102.723  20.626  14.224  1.00187.48           N  
ATOM    278  CZ  ARG M  35     103.428  20.618  13.057  1.00187.48           C  
ATOM    279  NH1 ARG M  35     103.052  19.791  12.041  1.00187.48           N  
ATOM    280  NH2 ARG M  35     104.503  21.444  12.899  1.00187.48           N  
ATOM    281  C   ARG M  35      99.734  19.249  18.263  1.00187.48           C  
ATOM    282  O   ARG M  35      99.126  18.228  18.580  1.00187.48           O  
ATOM    283  N   PHE M  36      99.110  20.405  17.949  1.00 78.41           N  
ATOM    284  CA  PHE M  36      97.686  20.558  17.847  1.00 78.41           C  
ATOM    285  CB  PHE M  36      97.109  21.411  18.994  1.00 78.41           C  
ATOM    286  CG  PHE M  36      95.665  21.684  18.747  1.00 78.41           C  
ATOM    287  CD1 PHE M  36      94.705  20.728  18.988  1.00 78.41           C  
ATOM    288  CD2 PHE M  36      95.269  22.921  18.290  1.00 78.41           C  
ATOM    289  CE1 PHE M  36      93.375  20.998  18.759  1.00 78.41           C  
ATOM    290  CE2 PHE M  36      93.942  23.198  18.060  1.00 78.41           C  
ATOM    291  CZ  PHE M  36      92.992  22.234  18.297  1.00 78.41           C  
ATOM    292  C   PHE M  36      97.447  21.284  16.557  1.00 78.41           C  
ATOM    293  O   PHE M  36      98.105  22.285  16.284  1.00 78.41           O  
ATOM    294  N   ASP M  37      96.514  20.785  15.715  1.00 62.91           N  
ATOM    295  CA  ASP M  37      96.246  21.422  14.451  1.00 62.91           C  
ATOM    296  CB  ASP M  37      96.720  20.593  13.242  1.00 62.91           C  
ATOM    297  CG  ASP M  37      96.552  21.416  11.969  1.00 62.91           C  
ATOM    298  OD1 ASP M  37      95.984  22.538  12.050  1.00 62.91           O  
ATOM    299  OD2 ASP M  37      96.992  20.928  10.894  1.00 62.91           O  
ATOM    300  C   ASP M  37      94.764  21.587  14.320  1.00 62.91           C  
ATOM    301  O   ASP M  37      94.014  20.611  14.316  1.00 62.91           O  
ATOM    302  N   SER M  38      94.306  22.845  14.189  1.00 64.87           N  
ATOM    303  CA  SER M  38      92.901  23.129  14.124  1.00 64.87           C  
ATOM    304  CB  SER M  38      92.590  24.634  14.200  1.00 64.87           C  
ATOM    305  OG  SER M  38      93.102  25.299  13.055  1.00 64.87           O  
ATOM    306  C   SER M  38      92.314  22.611  12.847  1.00 64.87           C  
ATOM    307  O   SER M  38      91.110  22.371  12.772  1.00 64.87           O  
ATOM    308  N   ASP M  39      93.144  22.400  11.810  1.00178.44           N  
ATOM    309  CA  ASP M  39      92.600  22.074  10.525  1.00178.44           C  
ATOM    310  CB  ASP M  39      93.568  22.481   9.398  1.00178.44           C  
ATOM    311  CG  ASP M  39      92.781  22.770   8.131  1.00178.44           C  
ATOM    312  OD1 ASP M  39      91.542  22.970   8.237  1.00178.44           O  
ATOM    313  OD2 ASP M  39      93.412  22.809   7.042  1.00178.44           O  
ATOM    314  C   ASP M  39      92.345  20.600  10.422  1.00178.44           C  
ATOM    315  O   ASP M  39      92.964  19.904   9.617  1.00178.44           O  
ATOM    316  N   ALA M  40      91.392  20.083  11.222  1.00 76.63           N  
ATOM    317  CA  ALA M  40      91.061  18.690  11.137  1.00 76.63           C  
ATOM    318  CB  ALA M  40      91.956  17.786  12.005  1.00 76.63           C  
ATOM    319  C   ALA M  40      89.659  18.541  11.624  1.00 76.63           C  
ATOM    320  O   ALA M  40      89.123  19.436  12.276  1.00 76.63           O  
ATOM    321  N   GLU M  41      89.009  17.406  11.297  1.00118.02           N  
ATOM    322  CA  GLU M  41      87.658  17.239  11.747  1.00118.02           C  
ATOM    323  CB  GLU M  41      86.988  15.940  11.259  1.00118.02           C  
ATOM    324  CG  GLU M  41      87.606  14.657  11.818  1.00118.02           C  
ATOM    325  CD  GLU M  41      86.693  13.499  11.431  1.00118.02           C  
ATOM    326  OE1 GLU M  41      86.208  13.492  10.268  1.00118.02           O  
ATOM    327  OE2 GLU M  41      86.469  12.607  12.292  1.00118.02           O  
ATOM    328  C   GLU M  41      87.684  17.196  13.240  1.00118.02           C  
ATOM    329  O   GLU M  41      86.878  17.856  13.893  1.00118.02           O  
ATOM    330  N   ASN M  42      88.620  16.414  13.821  1.00156.65           N  
ATOM    331  CA  ASN M  42      88.726  16.356  15.251  1.00156.65           C  
ATOM    332  CB  ASN M  42      88.606  14.941  15.841  1.00156.65           C  
ATOM    333  CG  ASN M  42      87.140  14.602  15.999  1.00156.65           C  
ATOM    334  OD1 ASN M  42      86.478  14.177  15.054  1.00156.65           O  
ATOM    335  ND2 ASN M  42      86.620  14.789  17.241  1.00156.65           N  
ATOM    336  C   ASN M  42      90.088  16.812  15.637  1.00156.65           C  
ATOM    337  O   ASN M  42      91.010  16.008  15.772  1.00156.65           O  
ATOM    338  N   PRO M  43      90.247  18.079  15.853  1.00107.22           N  
ATOM    339  CA  PRO M  43      91.540  18.522  16.263  1.00107.22           C  
ATOM    340  CD  PRO M  43      89.551  19.086  15.075  1.00107.22           C  
ATOM    341  CB  PRO M  43      91.607  20.019  15.945  1.00107.22           C  
ATOM    342  CG  PRO M  43      90.163  20.405  15.569  1.00107.22           C  
ATOM    343  C   PRO M  43      91.764  18.162  17.692  1.00107.22           C  
ATOM    344  O   PRO M  43      90.826  18.241  18.483  1.00107.22           O  
ATOM    345  N   ARG M  44      92.989  17.731  18.038  1.00257.71           N  
ATOM    346  CA  ARG M  44      93.294  17.485  19.413  1.00257.71           C  
ATOM    347  CB  ARG M  44      92.623  16.246  20.043  1.00257.71           C  
ATOM    348  CG  ARG M  44      92.931  14.887  19.422  1.00257.71           C  
ATOM    349  CD  ARG M  44      92.222  13.752  20.168  1.00257.71           C  
ATOM    350  NE  ARG M  44      92.750  13.718  21.565  1.00257.71           N  
ATOM    351  CZ  ARG M  44      91.944  13.325  22.598  1.00257.71           C  
ATOM    352  NH1 ARG M  44      90.637  13.011  22.362  1.00257.71           N  
ATOM    353  NH2 ARG M  44      92.438  13.247  23.868  1.00257.71           N  
ATOM    354  C   ARG M  44      94.780  17.398  19.531  1.00257.71           C  
ATOM    355  O   ARG M  44      95.480  17.233  18.533  1.00257.71           O  
ATOM    356  N   TYR M  45      95.306  17.562  20.760  1.00119.15           N  
ATOM    357  CA  TYR M  45      96.719  17.442  20.967  1.00119.15           C  
ATOM    358  CB  TYR M  45      97.183  17.713  22.409  1.00119.15           C  
ATOM    359  CG  TYR M  45      97.638  19.117  22.595  1.00119.15           C  
ATOM    360  CD1 TYR M  45      96.795  20.206  22.588  1.00119.15           C  
ATOM    361  CD2 TYR M  45      98.980  19.313  22.814  1.00119.15           C  
ATOM    362  CE1 TYR M  45      97.305  21.472  22.782  1.00119.15           C  
ATOM    363  CE2 TYR M  45      99.493  20.567  23.009  1.00119.15           C  
ATOM    364  CZ  TYR M  45      98.654  21.650  22.991  1.00119.15           C  
ATOM    365  OH  TYR M  45      99.195  22.934  23.195  1.00119.15           O  
ATOM    366  C   TYR M  45      97.119  16.033  20.680  1.00119.15           C  
ATOM    367  O   TYR M  45      96.485  15.096  21.160  1.00119.15           O  
ATOM    368  N   GLU M  46      98.194  15.859  19.881  1.00118.29           N  
ATOM    369  CA  GLU M  46      98.676  14.548  19.530  1.00118.29           C  
ATOM    370  CB  GLU M  46      98.622  14.256  18.021  1.00118.29           C  
ATOM    371  CG  GLU M  46      97.219  14.109  17.440  1.00118.29           C  
ATOM    372  CD  GLU M  46      97.357  14.108  15.924  1.00118.29           C  
ATOM    373  OE1 GLU M  46      98.381  14.648  15.425  1.00118.29           O  
ATOM    374  OE2 GLU M  46      96.441  13.572  15.246  1.00118.29           O  
ATOM    375  C   GLU M  46     100.132  14.469  19.874  1.00118.29           C  
ATOM    376  O   GLU M  46     100.855  15.461  19.794  1.00118.29           O  
ATOM    377  N   PRO M  47     100.571  13.306  20.293  1.00105.44           N  
ATOM    378  CA  PRO M  47     101.966  13.096  20.579  1.00105.44           C  
ATOM    379  CD  PRO M  47      99.720  12.367  20.999  1.00105.44           C  
ATOM    380  CB  PRO M  47     102.038  11.865  21.485  1.00105.44           C  
ATOM    381  CG  PRO M  47     100.659  11.196  21.333  1.00105.44           C  
ATOM    382  C   PRO M  47     102.777  12.964  19.326  1.00105.44           C  
ATOM    383  O   PRO M  47     102.488  12.081  18.519  1.00105.44           O  
ATOM    384  N   ARG M  48     103.768  13.852  19.129  1.00128.30           N  
ATOM    385  CA  ARG M  48     104.690  13.775  18.032  1.00128.30           C  
ATOM    386  CB  ARG M  48     105.478  15.081  17.839  1.00128.30           C  
ATOM    387  CG  ARG M  48     104.589  16.302  17.593  1.00128.30           C  
ATOM    388  CD  ARG M  48     103.487  16.066  16.559  1.00128.30           C  
ATOM    389  NE  ARG M  48     104.139  15.623  15.296  1.00128.30           N  
ATOM    390  CZ  ARG M  48     103.372  15.337  14.204  1.00128.30           C  
ATOM    391  NH1 ARG M  48     102.020  15.519  14.256  1.00128.30           N  
ATOM    392  NH2 ARG M  48     103.954  14.866  13.064  1.00128.30           N  
ATOM    393  C   ARG M  48     105.693  12.693  18.286  1.00128.30           C  
ATOM    394  O   ARG M  48     105.921  11.822  17.448  1.00128.30           O  
ATOM    395  N   ALA M  49     106.306  12.731  19.486  1.00 50.67           N  
ATOM    396  CA  ALA M  49     107.348  11.815  19.859  1.00 50.67           C  
ATOM    397  CB  ALA M  49     108.382  12.422  20.821  1.00 50.67           C  
ATOM    398  C   ALA M  49     106.741  10.625  20.534  1.00 50.67           C  
ATOM    399  O   ALA M  49     105.691  10.722  21.165  1.00 50.67           O  
ATOM    400  N   ARG M  50     107.423   9.466  20.423  1.00158.84           N  
ATOM    401  CA  ARG M  50     106.984   8.201  20.950  1.00158.84           C  
ATOM    402  CB  ARG M  50     107.959   7.055  20.633  1.00158.84           C  
ATOM    403  CG  ARG M  50     108.062   6.702  19.152  1.00158.84           C  
ATOM    404  CD  ARG M  50     106.836   5.961  18.622  1.00158.84           C  
ATOM    405  NE  ARG M  50     106.021   6.944  17.854  1.00158.84           N  
ATOM    406  CZ  ARG M  50     104.666   6.798  17.782  1.00158.84           C  
ATOM    407  NH1 ARG M  50     104.055   5.792  18.473  1.00158.84           N  
ATOM    408  NH2 ARG M  50     103.925   7.656  17.022  1.00158.84           N  
ATOM    409  C   ARG M  50     106.905   8.242  22.445  1.00158.84           C  
ATOM    410  O   ARG M  50     105.971   7.716  23.046  1.00158.84           O  
ATOM    411  N   TRP M  51     107.884   8.895  23.086  1.00101.70           N  
ATOM    412  CA  TRP M  51     108.001   8.904  24.516  1.00101.70           C  
ATOM    413  CB  TRP M  51     109.315   9.542  24.998  1.00101.70           C  
ATOM    414  CG  TRP M  51     109.688  10.828  24.306  1.00101.70           C  
ATOM    415  CD2 TRP M  51     109.367  12.145  24.776  1.00101.70           C  
ATOM    416  CD1 TRP M  51     110.408  10.992  23.160  1.00101.70           C  
ATOM    417  NE1 TRP M  51     110.554  12.329  22.883  1.00101.70           N  
ATOM    418  CE2 TRP M  51     109.920  13.051  23.871  1.00101.70           C  
ATOM    419  CE3 TRP M  51     108.671  12.565  25.871  1.00101.70           C  
ATOM    420  CZ2 TRP M  51     109.785  14.397  24.050  1.00101.70           C  
ATOM    421  CZ3 TRP M  51     108.537  13.923  26.049  1.00101.70           C  
ATOM    422  CH2 TRP M  51     109.084  14.821  25.156  1.00101.70           C  
ATOM    423  C   TRP M  51     106.815   9.553  25.163  1.00101.70           C  
ATOM    424  O   TRP M  51     106.551   9.323  26.342  1.00101.70           O  
ATOM    425  N   MET M  52     106.089  10.403  24.418  1.00 85.92           N  
ATOM    426  CA  MET M  52     104.932  11.111  24.898  1.00 85.92           C  
ATOM    427  CB  MET M  52     104.388  12.139  23.893  1.00 85.92           C  
ATOM    428  CG  MET M  52     105.187  13.444  23.873  1.00 85.92           C  
ATOM    429  SD  MET M  52     104.797  14.571  25.249  1.00 85.92           S  
ATOM    430  CE  MET M  52     105.394  13.492  26.580  1.00 85.92           C  
ATOM    431  C   MET M  52     103.818  10.165  25.244  1.00 85.92           C  
ATOM    432  O   MET M  52     102.966  10.483  26.072  1.00 85.92           O  
ATOM    433  N   GLU M  53     103.787   8.976  24.619  1.00115.22           N  
ATOM    434  CA  GLU M  53     102.718   8.040  24.829  1.00115.22           C  
ATOM    435  CB  GLU M  53     102.896   6.703  24.087  1.00115.22           C  
ATOM    436  CG  GLU M  53     102.458   6.749  22.619  1.00115.22           C  
ATOM    437  CD  GLU M  53     103.626   7.093  21.710  1.00115.22           C  
ATOM    438  OE1 GLU M  53     104.535   6.232  21.573  1.00115.22           O  
ATOM    439  OE2 GLU M  53     103.616   8.209  21.125  1.00115.22           O  
ATOM    440  C   GLU M  53     102.579   7.749  26.293  1.00115.22           C  
ATOM    441  O   GLU M  53     101.509   7.352  26.752  1.00115.22           O  
ATOM    442  N   GLN M  54     103.660   7.932  27.065  1.00120.24           N  
ATOM    443  CA  GLN M  54     103.668   7.660  28.476  1.00120.24           C  
ATOM    444  CB  GLN M  54     105.012   8.031  29.131  1.00120.24           C  
ATOM    445  CG  GLN M  54     106.211   7.226  28.618  1.00120.24           C  
ATOM    446  CD  GLN M  54     106.280   5.919  29.392  1.00120.24           C  
ATOM    447  OE1 GLN M  54     106.237   5.914  30.621  1.00120.24           O  
ATOM    448  NE2 GLN M  54     106.395   4.780  28.657  1.00120.24           N  
ATOM    449  C   GLN M  54     102.613   8.492  29.157  1.00120.24           C  
ATOM    450  O   GLN M  54     102.048   8.075  30.165  1.00120.24           O  
ATOM    451  N   GLU M  55     102.335   9.703  28.641  1.00304.16           N  
ATOM    452  CA  GLU M  55     101.423  10.630  29.254  1.00304.16           C  
ATOM    453  CB  GLU M  55     101.410  11.966  28.507  1.00304.16           C  
ATOM    454  CG  GLU M  55     101.173  13.145  29.429  1.00304.16           C  
ATOM    455  CD  GLU M  55     102.496  13.398  30.136  1.00304.16           C  
ATOM    456  OE1 GLU M  55     103.013  12.460  30.798  1.00304.16           O  
ATOM    457  OE2 GLU M  55     103.016  14.536  30.012  1.00304.16           O  
ATOM    458  C   GLU M  55     100.045  10.053  29.208  1.00304.16           C  
ATOM    459  O   GLU M  55      99.693   9.351  28.261  1.00304.16           O  
ATOM    460  N   GLY M  56      99.228  10.350  30.246  1.00117.05           N  
ATOM    461  CA  GLY M  56      97.918   9.772  30.349  1.00117.05           C  
ATOM    462  C   GLY M  56      96.926  10.604  29.598  1.00117.05           C  
ATOM    463  O   GLY M  56      97.238  11.643  29.021  1.00117.05           O  
ATOM    464  N   PRO M  58      95.714  10.108  29.618  1.00141.20           N  
ATOM    465  CA  PRO M  58      94.621  10.719  28.913  1.00141.20           C  
ATOM    466  CD  PRO M  58      95.523   8.676  29.777  1.00141.20           C  
ATOM    467  CB  PRO M  58      93.487   9.696  28.938  1.00141.20           C  
ATOM    468  CG  PRO M  58      94.219   8.347  29.034  1.00141.20           C  
ATOM    469  C   PRO M  58      94.226  12.056  29.444  1.00141.20           C  
ATOM    470  O   PRO M  58      93.730  12.870  28.668  1.00141.20           O  
ATOM    471  N   GLU M  59      94.426  12.310  30.750  1.00136.70           N  
ATOM    472  CA  GLU M  59      94.010  13.560  31.307  1.00136.70           C  
ATOM    473  CB  GLU M  59      94.232  13.661  32.831  1.00136.70           C  
ATOM    474  CG  GLU M  59      95.691  13.566  33.295  1.00136.70           C  
ATOM    475  CD  GLU M  59      96.067  12.102  33.502  1.00136.70           C  
ATOM    476  OE1 GLU M  59      96.127  11.349  32.494  1.00136.70           O  
ATOM    477  OE2 GLU M  59      96.311  11.720  34.677  1.00136.70           O  
ATOM    478  C   GLU M  59      94.806  14.631  30.644  1.00136.70           C  
ATOM    479  O   GLU M  59      94.287  15.679  30.265  1.00136.70           O  
ATOM    480  N   TYR M  60      96.097  14.345  30.432  1.00194.24           N  
ATOM    481  CA  TYR M  60      97.020  15.270  29.855  1.00194.24           C  
ATOM    482  CB  TYR M  60      98.362  14.562  29.579  1.00194.24           C  
ATOM    483  CG  TYR M  60      99.356  15.464  28.928  1.00194.24           C  
ATOM    484  CD1 TYR M  60      99.441  15.547  27.556  1.00194.24           C  
ATOM    485  CD2 TYR M  60     100.218  16.214  29.692  1.00194.24           C  
ATOM    486  CE1 TYR M  60     100.367  16.371  26.957  1.00194.24           C  
ATOM    487  CE2 TYR M  60     101.144  17.040  29.101  1.00194.24           C  
ATOM    488  CZ  TYR M  60     101.219  17.120  27.732  1.00194.24           C  
ATOM    489  OH  TYR M  60     102.173  17.968  27.130  1.00194.24           O  
ATOM    490  C   TYR M  60      96.482  15.714  28.531  1.00194.24           C  
ATOM    491  O   TYR M  60      96.336  16.909  28.280  1.00194.24           O  
ATOM    492  N   TRP M  61      96.117  14.753  27.669  1.00 95.64           N  
ATOM    493  CA  TRP M  61      95.719  15.068  26.326  1.00 95.64           C  
ATOM    494  CB  TRP M  61      95.446  13.810  25.485  1.00 95.64           C  
ATOM    495  CG  TRP M  61      96.658  12.921  25.349  1.00 95.64           C  
ATOM    496  CD2 TRP M  61      97.910  13.360  24.804  1.00 95.64           C  
ATOM    497  CD1 TRP M  61      96.839  11.627  25.743  1.00 95.64           C  
ATOM    498  NE1 TRP M  61      98.126  11.230  25.468  1.00 95.64           N  
ATOM    499  CE2 TRP M  61      98.798  12.289  24.894  1.00 95.64           C  
ATOM    500  CE3 TRP M  61      98.290  14.562  24.281  1.00 95.64           C  
ATOM    501  CZ2 TRP M  61     100.087  12.404  24.459  1.00 95.64           C  
ATOM    502  CZ3 TRP M  61      99.589  14.674  23.836  1.00 95.64           C  
ATOM    503  CH2 TRP M  61     100.469  13.615  23.924  1.00 95.64           C  
ATOM    504  C   TRP M  61      94.468  15.874  26.333  1.00 95.64           C  
ATOM    505  O   TRP M  61      94.404  16.955  25.749  1.00 95.64           O  
ATOM    506  N   GLU M  62      93.443  15.385  27.048  1.00 85.92           N  
ATOM    507  CA  GLU M  62      92.178  16.041  26.990  1.00 85.92           C  
ATOM    508  CB  GLU M  62      91.097  15.346  27.833  1.00 85.92           C  
ATOM    509  CG  GLU M  62      89.716  15.981  27.668  1.00 85.92           C  
ATOM    510  CD  GLU M  62      89.234  15.678  26.256  1.00 85.92           C  
ATOM    511  OE1 GLU M  62      88.960  14.483  25.965  1.00 85.92           O  
ATOM    512  OE2 GLU M  62      89.139  16.638  25.447  1.00 85.92           O  
ATOM    513  C   GLU M  62      92.341  17.426  27.512  1.00 85.92           C  
ATOM    514  O   GLU M  62      91.800  18.373  26.941  1.00 85.92           O  
ATOM    515  N   ARG M  63      93.107  17.594  28.606  1.00205.16           N  
ATOM    516  CA  ARG M  63      93.171  18.914  29.144  1.00205.16           C  
ATOM    517  CB  ARG M  63      93.966  19.058  30.451  1.00205.16           C  
ATOM    518  CG  ARG M  63      95.471  18.846  30.313  1.00205.16           C  
ATOM    519  CD  ARG M  63      96.238  19.363  31.531  1.00205.16           C  
ATOM    520  NE  ARG M  63      96.693  18.179  32.301  1.00205.16           N  
ATOM    521  CZ  ARG M  63      97.906  17.634  32.003  1.00205.16           C  
ATOM    522  NH1 ARG M  63      98.695  18.222  31.057  1.00205.16           N  
ATOM    523  NH2 ARG M  63      98.330  16.511  32.650  1.00205.16           N  
ATOM    524  C   ARG M  63      93.827  19.826  28.157  1.00205.16           C  
ATOM    525  O   ARG M  63      93.316  20.904  27.868  1.00205.16           O  
ATOM    526  N   GLU M  64      94.964  19.401  27.581  1.00116.97           N  
ATOM    527  CA  GLU M  64      95.696  20.240  26.673  1.00116.97           C  
ATOM    528  CB  GLU M  64      96.997  19.588  26.181  1.00116.97           C  
ATOM    529  CG  GLU M  64      98.050  19.481  27.284  1.00116.97           C  
ATOM    530  CD  GLU M  64      98.406  20.899  27.706  1.00116.97           C  
ATOM    531  OE1 GLU M  64      97.510  21.615  28.226  1.00116.97           O  
ATOM    532  OE2 GLU M  64      99.586  21.289  27.505  1.00116.97           O  
ATOM    533  C   GLU M  64      94.840  20.532  25.484  1.00116.97           C  
ATOM    534  O   GLU M  64      94.852  21.643  24.953  1.00116.97           O  
ATOM    535  N   THR M  65      94.061  19.530  25.046  1.00 48.94           N  
ATOM    536  CA  THR M  65      93.251  19.674  23.873  1.00 48.94           C  
ATOM    537  CB  THR M  65      92.489  18.421  23.559  1.00 48.94           C  
ATOM    538  OG1 THR M  65      93.390  17.336  23.390  1.00 48.94           O  
ATOM    539  CG2 THR M  65      91.684  18.643  22.267  1.00 48.94           C  
ATOM    540  C   THR M  65      92.259  20.774  24.087  1.00 48.94           C  
ATOM    541  O   THR M  65      92.093  21.644  23.233  1.00 48.94           O  
ATOM    542  N   GLN M  66      91.585  20.775  25.252  1.00110.33           N  
ATOM    543  CA  GLN M  66      90.591  21.771  25.548  1.00110.33           C  
ATOM    544  CB  GLN M  66      89.983  21.565  26.946  1.00110.33           C  
ATOM    545  CG  GLN M  66      89.308  20.205  27.149  1.00110.33           C  
ATOM    546  CD  GLN M  66      87.870  20.281  26.657  1.00110.33           C  
ATOM    547  OE1 GLN M  66      86.938  19.977  27.399  1.00110.33           O  
ATOM    548  NE2 GLN M  66      87.679  20.691  25.374  1.00110.33           N  
ATOM    549  C   GLN M  66      91.305  23.087  25.584  1.00110.33           C  
ATOM    550  O   GLN M  66      90.832  24.076  25.027  1.00110.33           O  
ATOM    551  N   LYS M  67      92.503  23.102  26.205  1.00 87.79           N  
ATOM    552  CA  LYS M  67      93.290  24.288  26.387  1.00 87.79           C  
ATOM    553  CB  LYS M  67      94.660  23.967  27.015  1.00 87.79           C  
ATOM    554  CG  LYS M  67      95.554  25.184  27.261  1.00 87.79           C  
ATOM    555  CD  LYS M  67      96.877  24.837  27.952  1.00 87.79           C  
ATOM    556  CE  LYS M  67      96.718  24.241  29.353  1.00 87.79           C  
ATOM    557  NZ  LYS M  67      98.030  23.777  29.857  1.00 87.79           N  
ATOM    558  C   LYS M  67      93.557  24.857  25.033  1.00 87.79           C  
ATOM    559  O   LYS M  67      93.429  26.060  24.811  1.00 87.79           O  
ATOM    560  N   ALA M  68      93.914  23.989  24.073  1.00 43.40           N  
ATOM    561  CA  ALA M  68      94.219  24.463  22.758  1.00 43.40           C  
ATOM    562  CB  ALA M  68      94.610  23.331  21.794  1.00 43.40           C  
ATOM    563  C   ALA M  68      93.002  25.133  22.197  1.00 43.40           C  
ATOM    564  O   ALA M  68      93.081  26.247  21.688  1.00 43.40           O  
ATOM    565  N   LYS M  69      91.822  24.505  22.346  0.96125.79           N  
ATOM    566  CA  LYS M  69      90.619  25.038  21.765  0.96125.79           C  
ATOM    567  CB  LYS M  69      89.374  24.206  22.123  0.96125.79           C  
ATOM    568  CG  LYS M  69      89.194  22.924  21.307  0.96125.79           C  
ATOM    569  CD  LYS M  69      88.844  23.178  19.839  0.96125.79           C  
ATOM    570  CE  LYS M  69      88.482  21.910  19.062  0.96125.79           C  
ATOM    571  NZ  LYS M  69      87.814  22.270  17.791  0.96125.79           N  
ATOM    572  C   LYS M  69      90.378  26.420  22.288  0.96125.79           C  
ATOM    573  O   LYS M  69      89.989  27.317  21.539  0.96125.79           O  
ATOM    574  N   GLY M  70      90.577  26.632  23.598  1.00 59.64           N  
ATOM    575  CA  GLY M  70      90.323  27.939  24.133  1.00 59.64           C  
ATOM    576  C   GLY M  70      91.305  28.917  23.545  1.00 59.64           C  
ATOM    577  O   GLY M  70      90.930  30.007  23.115  1.00 59.64           O  
ATOM    578  N   ASN M  71      92.597  28.536  23.475  1.00 66.90           N  
ATOM    579  CA  ASN M  71      93.612  29.431  22.988  1.00 66.90           C  
ATOM    580  CB  ASN M  71      95.019  28.806  22.944  1.00 66.90           C  
ATOM    581  CG  ASN M  71      95.571  28.722  24.358  1.00 66.90           C  
ATOM    582  OD1 ASN M  71      95.471  29.670  25.134  1.00 66.90           O  
ATOM    583  ND2 ASN M  71      96.180  27.556  24.702  1.00 66.90           N  
ATOM    584  C   ASN M  71      93.268  29.780  21.588  1.00 66.90           C  
ATOM    585  O   ASN M  71      93.486  30.907  21.146  1.00 66.90           O  
ATOM    586  N   GLU M  72      92.713  28.807  20.849  1.00 79.72           N  
ATOM    587  CA  GLU M  72      92.414  29.059  19.477  1.00 79.72           C  
ATOM    588  CB  GLU M  72      91.715  27.866  18.805  1.00 79.72           C  
ATOM    589  CG  GLU M  72      91.487  28.055  17.306  1.00 79.72           C  
ATOM    590  CD  GLU M  72      90.582  26.932  16.823  1.00 79.72           C  
ATOM    591  OE1 GLU M  72      90.647  25.819  17.411  1.00 79.72           O  
ATOM    592  OE2 GLU M  72      89.808  27.177  15.860  1.00 79.72           O  
ATOM    593  C   GLU M  72      91.471  30.209  19.418  1.00 79.72           C  
ATOM    594  O   GLU M  72      91.699  31.191  18.714  1.00 79.72           O  
ATOM    595  N   GLN M  73      90.410  30.151  20.229  1.00145.20           N  
ATOM    596  CA  GLN M  73      89.426  31.181  20.166  1.00145.20           C  
ATOM    597  CB  GLN M  73      88.263  30.935  21.136  1.00145.20           C  
ATOM    598  CG  GLN M  73      87.006  31.710  20.757  1.00145.20           C  
ATOM    599  CD  GLN M  73      86.424  31.025  19.526  1.00145.20           C  
ATOM    600  OE1 GLN M  73      86.772  31.350  18.391  1.00145.20           O  
ATOM    601  NE2 GLN M  73      85.520  30.036  19.755  1.00145.20           N  
ATOM    602  C   GLN M  73      90.085  32.473  20.534  1.00145.20           C  
ATOM    603  O   GLN M  73      89.842  33.496  19.900  1.00145.20           O  
ATOM    604  N   SER M  74      90.990  32.447  21.531  1.00135.77           N  
ATOM    605  CA  SER M  74      91.568  33.649  22.056  1.00135.77           C  
ATOM    606  CB  SER M  74      92.615  33.352  23.139  1.00135.77           C  
ATOM    607  OG  SER M  74      93.162  34.562  23.634  1.00135.77           O  
ATOM    608  C   SER M  74      92.240  34.396  20.956  1.00135.77           C  
ATOM    609  O   SER M  74      92.076  35.608  20.832  1.00135.77           O  
ATOM    610  N   PHE M  75      93.014  33.680  20.125  1.00 90.75           N  
ATOM    611  CA  PHE M  75      93.752  34.278  19.054  1.00 90.75           C  
ATOM    612  CB  PHE M  75      94.793  33.339  18.414  1.00 90.75           C  
ATOM    613  CG  PHE M  75      95.925  33.228  19.380  1.00 90.75           C  
ATOM    614  CD1 PHE M  75      95.908  32.295  20.392  1.00 90.75           C  
ATOM    615  CD2 PHE M  75      97.010  34.070  19.274  1.00 90.75           C  
ATOM    616  CE1 PHE M  75      96.954  32.205  21.280  1.00 90.75           C  
ATOM    617  CE2 PHE M  75      98.059  33.984  20.160  1.00 90.75           C  
ATOM    618  CZ  PHE M  75      98.033  33.048  21.165  1.00 90.75           C  
ATOM    619  C   PHE M  75      92.825  34.775  17.995  1.00 90.75           C  
ATOM    620  O   PHE M  75      93.079  35.805  17.373  1.00 90.75           O  
ATOM    621  N   ARG M  76      91.710  34.059  17.775  0.93203.25           N  
ATOM    622  CA  ARG M  76      90.780  34.407  16.744  0.93203.25           C  
ATOM    623  CB  ARG M  76      89.520  33.531  16.830  0.93203.25           C  
ATOM    624  CG  ARG M  76      88.379  33.933  15.899  0.93203.25           C  
ATOM    625  CD  ARG M  76      87.188  32.977  16.006  0.93203.25           C  
ATOM    626  NE  ARG M  76      86.079  33.506  15.165  0.93203.25           N  
ATOM    627  CZ  ARG M  76      84.986  34.065  15.760  0.93203.25           C  
ATOM    628  NH1 ARG M  76      84.897  34.113  17.121  0.93203.25           N  
ATOM    629  NH2 ARG M  76      83.973  34.563  14.993  0.93203.25           N  
ATOM    630  C   ARG M  76      90.372  35.833  16.936  0.93203.25           C  
ATOM    631  O   ARG M  76      90.340  36.608  15.981  0.93203.25           O  
ATOM    632  N   VAL M  77      90.053  36.218  18.182  1.00101.59           N  
ATOM    633  CA  VAL M  77      89.660  37.566  18.492  1.00101.59           C  
ATOM    634  CB  VAL M  77      89.138  37.713  19.891  1.00101.59           C  
ATOM    635  CG1 VAL M  77      88.897  39.205  20.176  1.00101.59           C  
ATOM    636  CG2 VAL M  77      87.863  36.857  20.016  1.00101.59           C  
ATOM    637  C   VAL M  77      90.854  38.457  18.298  1.00101.59           C  
ATOM    638  O   VAL M  77      90.725  39.563  17.778  1.00101.59           O  
ATOM    639  N   ASP M  78      92.063  37.971  18.656  1.00 67.10           N  
ATOM    640  CA  ASP M  78      93.244  38.789  18.614  1.00 67.10           C  
ATOM    641  CB  ASP M  78      94.522  38.032  19.017  1.00 67.10           C  
ATOM    642  CG  ASP M  78      94.522  37.852  20.530  1.00 67.10           C  
ATOM    643  OD1 ASP M  78      93.945  38.724  21.233  1.00 67.10           O  
ATOM    644  OD2 ASP M  78      95.102  36.838  21.003  1.00 67.10           O  
ATOM    645  C   ASP M  78      93.424  39.281  17.219  1.00 67.10           C  
ATOM    646  O   ASP M  78      93.814  40.429  17.011  1.00 67.10           O  
ATOM    647  N   LEU M  79      93.120  38.430  16.223  1.00 71.03           N  
ATOM    648  CA  LEU M  79      93.285  38.840  14.866  1.00 71.03           C  
ATOM    649  CB  LEU M  79      92.859  37.757  13.864  1.00 71.03           C  
ATOM    650  CG  LEU M  79      93.762  36.510  13.906  1.00 71.03           C  
ATOM    651  CD1 LEU M  79      93.303  35.455  12.890  1.00 71.03           C  
ATOM    652  CD2 LEU M  79      95.243  36.890  13.735  1.00 71.03           C  
ATOM    653  C   LEU M  79      92.432  40.049  14.636  1.00 71.03           C  
ATOM    654  O   LEU M  79      92.889  41.038  14.067  1.00 71.03           O  
ATOM    655  N   ARG M  80      91.181  40.018  15.127  1.00110.88           N  
ATOM    656  CA  ARG M  80      90.243  41.095  14.955  1.00110.88           C  
ATOM    657  CB  ARG M  80      88.963  40.854  15.756  1.00110.88           C  
ATOM    658  CG  ARG M  80      88.093  39.725  15.226  1.00110.88           C  
ATOM    659  CD  ARG M  80      87.251  39.086  16.326  1.00110.88           C  
ATOM    660  NE  ARG M  80      86.080  38.462  15.668  1.00110.88           N  
ATOM    661  CZ  ARG M  80      84.951  39.217  15.561  1.00110.88           C  
ATOM    662  NH1 ARG M  80      84.935  40.471  16.100  1.00110.88           N  
ATOM    663  NH2 ARG M  80      83.845  38.721  14.937  1.00110.88           N  
ATOM    664  C   ARG M  80      90.831  42.337  15.537  1.00110.88           C  
ATOM    665  O   ARG M  80      90.832  43.398  14.916  1.00110.88           O  
ATOM    666  N   THR M  81      91.390  42.208  16.746  1.00 79.50           N  
ATOM    667  CA  THR M  81      91.818  43.329  17.528  1.00 79.50           C  
ATOM    668  CB  THR M  81      92.324  42.893  18.870  1.00 79.50           C  
ATOM    669  OG1 THR M  81      91.367  42.055  19.496  1.00 79.50           O  
ATOM    670  CG2 THR M  81      92.513  44.140  19.743  1.00 79.50           C  
ATOM    671  C   THR M  81      92.929  44.040  16.821  1.00 79.50           C  
ATOM    672  O   THR M  81      92.946  45.268  16.750  1.00 79.50           O  
ATOM    673  N   LEU M  82      93.879  43.271  16.259  1.00 70.02           N  
ATOM    674  CA  LEU M  82      95.031  43.824  15.602  1.00 70.02           C  
ATOM    675  CB  LEU M  82      95.985  42.719  15.128  1.00 70.02           C  
ATOM    676  CG  LEU M  82      96.547  41.915  16.316  1.00 70.02           C  
ATOM    677  CD1 LEU M  82      97.502  40.808  15.860  1.00 70.02           C  
ATOM    678  CD2 LEU M  82      97.192  42.846  17.355  1.00 70.02           C  
ATOM    679  C   LEU M  82      94.556  44.609  14.434  1.00 70.02           C  
ATOM    680  O   LEU M  82      95.048  45.701  14.152  1.00 70.02           O  
ATOM    681  N   LEU M  83      93.527  44.079  13.764  1.00148.42           N  
ATOM    682  CA  LEU M  83      92.998  44.693  12.599  1.00148.42           C  
ATOM    683  CB  LEU M  83      91.799  43.889  12.073  1.00148.42           C  
ATOM    684  CG  LEU M  83      91.267  44.374  10.723  1.00148.42           C  
ATOM    685  CD1 LEU M  83      90.573  45.737  10.854  1.00148.42           C  
ATOM    686  CD2 LEU M  83      92.384  44.345   9.665  1.00148.42           C  
ATOM    687  C   LEU M  83      92.567  46.065  13.004  1.00148.42           C  
ATOM    688  O   LEU M  83      92.721  47.011  12.237  1.00148.42           O  
ATOM    689  N   GLY M  84      91.992  46.211  14.213  1.00 37.17           N  
ATOM    690  CA  GLY M  84      91.572  47.498  14.694  1.00 37.17           C  
ATOM    691  C   GLY M  84      92.742  48.402  14.975  1.00 37.17           C  
ATOM    692  O   GLY M  84      92.724  49.572  14.596  1.00 37.17           O  
ATOM    693  N   TYR M  85      93.801  47.892  15.642  1.00 82.35           N  
ATOM    694  CA  TYR M  85      94.897  48.750  16.015  1.00 82.35           C  
ATOM    695  CB  TYR M  85      96.044  48.032  16.754  1.00 82.35           C  
ATOM    696  CG  TYR M  85      95.607  47.568  18.101  1.00 82.35           C  
ATOM    697  CD1 TYR M  85      95.512  48.446  19.157  1.00 82.35           C  
ATOM    698  CD2 TYR M  85      95.320  46.242  18.317  1.00 82.35           C  
ATOM    699  CE1 TYR M  85      95.118  48.011  20.403  1.00 82.35           C  
ATOM    700  CE2 TYR M  85      94.928  45.805  19.559  1.00 82.35           C  
ATOM    701  CZ  TYR M  85      94.823  46.685  20.608  1.00 82.35           C  
ATOM    702  OH  TYR M  85      94.419  46.228  21.882  1.00 82.35           O  
ATOM    703  C   TYR M  85      95.512  49.280  14.761  1.00 82.35           C  
ATOM    704  O   TYR M  85      95.839  50.462  14.664  1.00 82.35           O  
ATOM    705  N   TYR M  86      95.718  48.375  13.791  1.00 82.81           N  
ATOM    706  CA  TYR M  86      96.291  48.635  12.503  1.00 82.81           C  
ATOM    707  CB  TYR M  86      96.790  47.362  11.797  1.00 82.81           C  
ATOM    708  CG  TYR M  86      97.997  46.928  12.563  1.00 82.81           C  
ATOM    709  CD1 TYR M  86      99.171  47.636  12.442  1.00 82.81           C  
ATOM    710  CD2 TYR M  86      97.970  45.827  13.390  1.00 82.81           C  
ATOM    711  CE1 TYR M  86     100.298  47.262  13.134  1.00 82.81           C  
ATOM    712  CE2 TYR M  86      99.096  45.448  14.085  1.00 82.81           C  
ATOM    713  CZ  TYR M  86     100.262  46.166  13.960  1.00 82.81           C  
ATOM    714  OH  TYR M  86     101.419  45.781  14.672  1.00 82.81           O  
ATOM    715  C   TYR M  86      95.352  49.391  11.605  1.00 82.81           C  
ATOM    716  O   TYR M  86      95.791  50.141  10.736  1.00 82.81           O  
ATOM    717  N   ASN M  87      94.028  49.209  11.776  1.00 62.53           N  
ATOM    718  CA  ASN M  87      93.054  49.784  10.888  1.00 62.53           C  
ATOM    719  CB  ASN M  87      93.103  51.320  10.805  1.00 62.53           C  
ATOM    720  CG  ASN M  87      92.436  51.866  12.061  1.00 62.53           C  
ATOM    721  OD1 ASN M  87      91.349  51.431  12.435  1.00 62.53           O  
ATOM    722  ND2 ASN M  87      93.104  52.839  12.737  1.00 62.53           N  
ATOM    723  C   ASN M  87      93.268  49.206   9.527  1.00 62.53           C  
ATOM    724  O   ASN M  87      93.261  49.914   8.522  1.00 62.53           O  
ATOM    725  N   GLN M  88      93.461  47.872   9.480  1.00 57.18           N  
ATOM    726  CA  GLN M  88      93.680  47.161   8.253  1.00 57.18           C  
ATOM    727  CB  GLN M  88      94.582  45.931   8.431  1.00 57.18           C  
ATOM    728  CG  GLN M  88      95.996  46.300   8.883  1.00 57.18           C  
ATOM    729  CD  GLN M  88      96.781  45.013   9.082  1.00 57.18           C  
ATOM    730  OE1 GLN M  88      96.213  43.965   9.385  1.00 57.18           O  
ATOM    731  NE2 GLN M  88      98.127  45.090   8.911  1.00 57.18           N  
ATOM    732  C   GLN M  88      92.363  46.697   7.715  1.00 57.18           C  
ATOM    733  O   GLN M  88      91.353  46.703   8.415  1.00 57.18           O  
ATOM    734  N   SER M  89      92.338  46.315   6.423  1.00 41.88           N  
ATOM    735  CA  SER M  89      91.124  45.834   5.830  1.00 41.88           C  
ATOM    736  CB  SER M  89      91.151  45.837   4.292  1.00 41.88           C  
ATOM    737  OG  SER M  89      92.161  44.956   3.822  1.00 41.88           O  
ATOM    738  C   SER M  89      90.916  44.421   6.279  1.00 41.88           C  
ATOM    739  O   SER M  89      91.867  43.678   6.509  1.00 41.88           O  
ATOM    740  N   LYS M  90      89.638  44.028   6.429  1.00163.12           N  
ATOM    741  CA  LYS M  90      89.258  42.702   6.835  1.00163.12           C  
ATOM    742  CB  LYS M  90      87.758  42.552   7.124  1.00163.12           C  
ATOM    743  CG  LYS M  90      87.424  42.647   8.606  1.00163.12           C  
ATOM    744  CD  LYS M  90      87.974  41.443   9.376  1.00163.12           C  
ATOM    745  CE  LYS M  90      87.417  40.110   8.867  1.00163.12           C  
ATOM    746  NZ  LYS M  90      88.102  38.974   9.525  1.00163.12           N  
ATOM    747  C   LYS M  90      89.591  41.680   5.803  1.00163.12           C  
ATOM    748  O   LYS M  90      89.957  40.555   6.135  1.00163.12           O  
ATOM    749  N   GLY M  91      89.499  42.049   4.518  1.00 38.40           N  
ATOM    750  CA  GLY M  91      89.580  41.071   3.474  1.00 38.40           C  
ATOM    751  C   GLY M  91      90.852  40.276   3.509  1.00 38.40           C  
ATOM    752  O   GLY M  91      90.816  39.063   3.309  1.00 38.40           O  
ATOM    753  N   GLY M  92      92.011  40.910   3.765  1.00 29.62           N  
ATOM    754  CA  GLY M  92      93.253  40.188   3.662  1.00 29.62           C  
ATOM    755  C   GLY M  92      93.447  39.254   4.816  1.00 29.62           C  
ATOM    756  O   GLY M  92      92.762  39.338   5.835  1.00 29.62           O  
ATOM    757  N   SER M  93      94.408  38.313   4.652  1.00103.16           N  
ATOM    758  CA  SER M  93      94.751  37.368   5.679  1.00103.16           C  
ATOM    759  CB  SER M  93      95.161  35.975   5.175  1.00103.16           C  
ATOM    760  OG  SER M  93      94.020  35.239   4.772  1.00103.16           O  
ATOM    761  C   SER M  93      95.930  37.882   6.442  1.00103.16           C  
ATOM    762  O   SER M  93      96.749  38.636   5.919  1.00103.16           O  
ATOM    763  N   HIS M  94      96.053  37.461   7.718  1.00 76.92           N  
ATOM    764  CA  HIS M  94      97.146  37.914   8.529  1.00 76.92           C  
ATOM    765  ND1 HIS M  94      96.890  40.959   7.768  1.00 76.92           N  
ATOM    766  CG  HIS M  94      96.198  40.243   8.719  1.00 76.92           C  
ATOM    767  CB  HIS M  94      96.759  39.069   9.465  1.00 76.92           C  
ATOM    768  NE2 HIS M  94      94.889  41.910   7.946  1.00 76.92           N  
ATOM    769  CD2 HIS M  94      94.978  40.837   8.815  1.00 76.92           C  
ATOM    770  CE1 HIS M  94      96.061  41.943   7.338  1.00 76.92           C  
ATOM    771  C   HIS M  94      97.603  36.771   9.387  1.00 76.92           C  
ATOM    772  O   HIS M  94      96.928  35.747   9.477  1.00 76.92           O  
ATOM    773  N   THR M  95      98.786  36.910  10.033  0.90 53.05           N  
ATOM    774  CA  THR M  95      99.294  35.823  10.827  0.90 53.05           C  
ATOM    775  CB  THR M  95     100.434  35.109  10.165  0.90 53.05           C  
ATOM    776  OG1 THR M  95     100.028  34.610   8.899  0.90 53.05           O  
ATOM    777  CG2 THR M  95     100.893  33.954  11.071  0.90 53.05           C  
ATOM    778  C   THR M  95      99.823  36.318  12.142  0.90 53.05           C  
ATOM    779  O   THR M  95     100.375  37.413  12.248  0.90 53.05           O  
ATOM    780  N   ILE M  96      99.654  35.488  13.192  1.00 49.00           N  
ATOM    781  CA  ILE M  96     100.176  35.789  14.493  1.00 49.00           C  
ATOM    782  CB  ILE M  96      99.125  36.032  15.537  1.00 49.00           C  
ATOM    783  CG1 ILE M  96      98.254  37.244  15.168  1.00 49.00           C  
ATOM    784  CG2 ILE M  96      99.836  36.171  16.893  1.00 49.00           C  
ATOM    785  CD1 ILE M  96      97.014  37.391  16.050  1.00 49.00           C  
ATOM    786  C   ILE M  96     100.933  34.577  14.933  1.00 49.00           C  
ATOM    787  O   ILE M  96     100.477  33.447  14.754  1.00 49.00           O  
ATOM    788  N   GLN M  97     102.132  34.782  15.507  1.00103.70           N  
ATOM    789  CA  GLN M  97     102.895  33.660  15.963  1.00103.70           C  
ATOM    790  CB  GLN M  97     103.932  33.196  14.932  1.00103.70           C  
ATOM    791  CG  GLN M  97     104.888  34.301  14.503  1.00103.70           C  
ATOM    792  CD  GLN M  97     105.825  33.707  13.466  1.00103.70           C  
ATOM    793  OE1 GLN M  97     105.869  32.493  13.274  1.00103.70           O  
ATOM    794  NE2 GLN M  97     106.596  34.585  12.772  1.00103.70           N  
ATOM    795  C   GLN M  97     103.549  34.024  17.257  1.00103.70           C  
ATOM    796  O   GLN M  97     103.926  35.175  17.469  1.00103.70           O  
ATOM    797  N   VAL M  98     103.672  33.047  18.181  1.00124.17           N  
ATOM    798  CA  VAL M  98     104.255  33.370  19.449  1.00124.17           C  
ATOM    799  CB  VAL M  98     103.251  33.553  20.548  1.00124.17           C  
ATOM    800  CG1 VAL M  98     102.464  34.842  20.279  1.00124.17           C  
ATOM    801  CG2 VAL M  98     102.348  32.312  20.590  1.00124.17           C  
ATOM    802  C   VAL M  98     105.209  32.310  19.882  1.00124.17           C  
ATOM    803  O   VAL M  98     105.046  31.126  19.588  1.00124.17           O  
ATOM    804  N   ILE M  99     106.256  32.749  20.605  1.00 57.53           N  
ATOM    805  CA  ILE M  99     107.234  31.850  21.123  1.00 57.53           C  
ATOM    806  CB  ILE M  99     108.630  32.214  20.716  1.00 57.53           C  
ATOM    807  CG1 ILE M  99     108.751  32.114  19.187  1.00 57.53           C  
ATOM    808  CG2 ILE M  99     109.619  31.315  21.474  1.00 57.53           C  
ATOM    809  CD1 ILE M  99     110.045  32.695  18.625  1.00 57.53           C  
ATOM    810  C   ILE M  99     107.126  31.931  22.607  1.00 57.53           C  
ATOM    811  O   ILE M  99     107.304  32.990  23.205  1.00 57.53           O  
ATOM    812  N   SER M 100     106.798  30.792  23.239  1.00 57.97           N  
ATOM    813  CA  SER M 100     106.664  30.775  24.660  1.00 57.97           C  
ATOM    814  CB  SER M 100     105.224  30.474  25.106  1.00 57.97           C  
ATOM    815  OG  SER M 100     105.121  30.528  26.519  1.00 57.97           O  
ATOM    816  C   SER M 100     107.544  29.669  25.124  1.00 57.97           C  
ATOM    817  O   SER M 100     107.630  28.636  24.466  1.00 57.97           O  
ATOM    818  N   GLY M 101     108.249  29.850  26.256  1.00 37.35           N  
ATOM    819  CA  GLY M 101     109.092  28.773  26.677  1.00 37.35           C  
ATOM    820  C   GLY M 101     110.004  29.240  27.763  1.00 37.35           C  
ATOM    821  O   GLY M 101     110.015  30.413  28.135  1.00 37.35           O  
ATOM    822  N   CYS M 102     110.798  28.292  28.301  1.00 53.69           N  
ATOM    823  CA  CYS M 102     111.707  28.590  29.368  1.00 53.69           C  
ATOM    824  CB  CYS M 102     111.144  28.218  30.757  1.00 53.69           C  
ATOM    825  SG  CYS M 102     110.721  26.454  30.913  1.00 53.69           S  
ATOM    826  C   CYS M 102     112.963  27.804  29.146  1.00 53.69           C  
ATOM    827  O   CYS M 102     112.956  26.753  28.506  1.00 53.69           O  
ATOM    828  N   GLU M 103     114.094  28.312  29.672  1.00102.65           N  
ATOM    829  CA  GLU M 103     115.354  27.653  29.492  1.00102.65           C  
ATOM    830  CB  GLU M 103     116.320  28.554  28.705  1.00102.65           C  
ATOM    831  CG  GLU M 103     117.481  27.852  28.008  1.00102.65           C  
ATOM    832  CD  GLU M 103     118.242  28.930  27.247  1.00102.65           C  
ATOM    833  OE1 GLU M 103     118.257  30.091  27.733  1.00102.65           O  
ATOM    834  OE2 GLU M 103     118.817  28.610  26.172  1.00102.65           O  
ATOM    835  C   GLU M 103     115.918  27.430  30.864  1.00102.65           C  
ATOM    836  O   GLU M 103     115.940  28.347  31.684  1.00102.65           O  
ATOM    837  N   VAL M 104     116.389  26.199  31.154  1.00 38.95           N  
ATOM    838  CA  VAL M 104     116.908  25.907  32.462  1.00 38.95           C  
ATOM    839  CB  VAL M 104     116.145  24.826  33.170  1.00 38.95           C  
ATOM    840  CG1 VAL M 104     114.707  25.317  33.412  1.00 38.95           C  
ATOM    841  CG2 VAL M 104     116.228  23.542  32.328  1.00 38.95           C  
ATOM    842  C   VAL M 104     118.320  25.429  32.314  1.00 38.95           C  
ATOM    843  O   VAL M 104     118.712  24.915  31.267  1.00 38.95           O  
ATOM    844  N   GLY M 105     119.134  25.615  33.373  1.00 21.46           N  
ATOM    845  CA  GLY M 105     120.510  25.207  33.341  1.00 21.46           C  
ATOM    846  C   GLY M 105     120.607  23.804  33.847  1.00 21.46           C  
ATOM    847  O   GLY M 105     119.605  23.159  34.147  1.00 21.46           O  
ATOM    848  N   SER M 106     121.851  23.300  33.963  1.00 25.91           N  
ATOM    849  CA  SER M 106     122.080  21.960  34.415  1.00 25.91           C  
ATOM    850  CB  SER M 106     123.569  21.572  34.367  1.00 25.91           C  
ATOM    851  OG  SER M 106     123.739  20.238  34.821  1.00 25.91           O  
ATOM    852  C   SER M 106     121.622  21.870  35.834  1.00 25.91           C  
ATOM    853  O   SER M 106     121.130  20.833  36.277  1.00 25.91           O  
ATOM    854  N   ASP M 107     121.781  22.974  36.585  1.00 58.82           N  
ATOM    855  CA  ASP M 107     121.417  23.020  37.971  1.00 58.82           C  
ATOM    856  CB  ASP M 107     121.966  24.252  38.702  1.00 58.82           C  
ATOM    857  CG  ASP M 107     121.367  25.499  38.089  1.00 58.82           C  
ATOM    858  OD1 ASP M 107     121.528  25.719  36.859  1.00 58.82           O  
ATOM    859  OD2 ASP M 107     120.747  26.263  38.871  1.00 58.82           O  
ATOM    860  C   ASP M 107     119.927  22.950  38.130  1.00 58.82           C  
ATOM    861  O   ASP M 107     119.439  22.427  39.131  1.00 58.82           O  
ATOM    862  N   GLY M 108     119.152  23.453  37.147  1.00 33.03           N  
ATOM    863  CA  GLY M 108     117.721  23.419  37.292  1.00 33.03           C  
ATOM    864  C   GLY M 108     117.220  24.812  37.512  1.00 33.03           C  
ATOM    865  O   GLY M 108     116.025  25.032  37.706  1.00 33.03           O  
ATOM    866  N   ARG M 109     118.136  25.796  37.491  1.00 90.82           N  
ATOM    867  CA  ARG M 109     117.764  27.171  37.654  1.00 90.82           C  
ATOM    868  CB  ARG M 109     118.963  28.093  37.906  1.00 90.82           C  
ATOM    869  CG  ARG M 109     118.616  29.490  38.409  1.00 90.82           C  
ATOM    870  CD  ARG M 109     119.869  30.335  38.627  1.00 90.82           C  
ATOM    871  NE  ARG M 109     119.491  31.513  39.453  1.00 90.82           N  
ATOM    872  CZ  ARG M 109     120.447  32.110  40.222  1.00 90.82           C  
ATOM    873  NH1 ARG M 109     121.725  31.630  40.201  1.00 90.82           N  
ATOM    874  NH2 ARG M 109     120.131  33.178  41.010  1.00 90.82           N  
ATOM    875  C   ARG M 109     117.154  27.608  36.366  1.00 90.82           C  
ATOM    876  O   ARG M 109     117.335  26.961  35.336  1.00 90.82           O  
ATOM    877  N   LEU M 110     116.390  28.717  36.396  1.00 61.64           N  
ATOM    878  CA  LEU M 110     115.763  29.180  35.191  1.00 61.64           C  
ATOM    879  CB  LEU M 110     114.409  29.871  35.437  1.00 61.64           C  
ATOM    880  CG  LEU M 110     113.721  30.375  34.155  1.00 61.64           C  
ATOM    881  CD1 LEU M 110     113.413  29.217  33.193  1.00 61.64           C  
ATOM    882  CD2 LEU M 110     112.476  31.215  34.487  1.00 61.64           C  
ATOM    883  C   LEU M 110     116.670  30.175  34.542  1.00 61.64           C  
ATOM    884  O   LEU M 110     116.854  31.285  35.041  1.00 61.64           O  
ATOM    885  N   LEU M 111     117.293  29.774  33.416  1.00 57.27           N  
ATOM    886  CA  LEU M 111     118.183  30.645  32.708  1.00 57.27           C  
ATOM    887  CB  LEU M 111     118.974  29.923  31.603  1.00 57.27           C  
ATOM    888  CG  LEU M 111     119.932  28.852  32.154  1.00 57.27           C  
ATOM    889  CD1 LEU M 111     120.736  28.178  31.031  1.00 57.27           C  
ATOM    890  CD2 LEU M 111     120.824  29.427  33.265  1.00 57.27           C  
ATOM    891  C   LEU M 111     117.432  31.770  32.064  1.00 57.27           C  
ATOM    892  O   LEU M 111     117.786  32.935  32.239  1.00 57.27           O  
ATOM    893  N   ARG M 112     116.350  31.466  31.317  1.00132.15           N  
ATOM    894  CA  ARG M 112     115.706  32.551  30.632  1.00132.15           C  
ATOM    895  CB  ARG M 112     116.413  32.867  29.301  1.00132.15           C  
ATOM    896  CG  ARG M 112     116.065  34.218  28.682  0.93132.15           C  
ATOM    897  CD  ARG M 112     116.866  34.501  27.409  0.96132.15           C  
ATOM    898  NE  ARG M 112     116.438  35.831  26.894  0.94132.15           N  
ATOM    899  CZ  ARG M 112     116.848  36.248  25.661  0.91132.15           C  
ATOM    900  NH1 ARG M 112     117.646  35.446  24.897  1.00132.15           N  
ATOM    901  NH2 ARG M 112     116.459  37.469  25.191  1.00132.15           N  
ATOM    902  C   ARG M 112     114.280  32.177  30.348  1.00132.15           C  
ATOM    903  O   ARG M 112     113.944  30.998  30.250  1.00132.15           O  
ATOM    904  N   GLY M 113     113.396  33.190  30.210  1.00 45.43           N  
ATOM    905  CA  GLY M 113     112.008  32.935  29.925  1.00 45.43           C  
ATOM    906  C   GLY M 113     111.636  33.764  28.732  1.00 45.43           C  
ATOM    907  O   GLY M 113     112.024  34.928  28.637  1.00 45.43           O  
ATOM    908  N   TYR M 114     110.828  33.192  27.807  1.00173.66           N  
ATOM    909  CA  TYR M 114     110.541  33.888  26.582  1.00173.66           C  
ATOM    910  CB  TYR M 114     110.892  33.106  25.300  1.00173.66           C  
ATOM    911  CG  TYR M 114     112.200  32.394  25.359  1.00173.66           C  
ATOM    912  CD1 TYR M 114     112.229  31.104  25.836  1.00173.66           C  
ATOM    913  CD2 TYR M 114     113.375  32.964  24.929  1.00173.66           C  
ATOM    914  CE1 TYR M 114     113.402  30.391  25.897  1.00173.66           C  
ATOM    915  CE2 TYR M 114     114.554  32.254  24.989  1.00173.66           C  
ATOM    916  CZ  TYR M 114     114.571  30.968  25.471  1.00173.66           C  
ATOM    917  OH  TYR M 114     115.781  30.245  25.527  1.00173.66           O  
ATOM    918  C   TYR M 114     109.054  33.986  26.407  1.00173.66           C  
ATOM    919  O   TYR M 114     108.311  33.060  26.728  1.00173.66           O  
ATOM    920  N   GLN M 115     108.587  35.133  25.877  1.00 89.59           N  
ATOM    921  CA  GLN M 115     107.215  35.295  25.489  1.00 89.59           C  
ATOM    922  CB  GLN M 115     106.328  35.897  26.595  1.00 89.59           C  
ATOM    923  CG  GLN M 115     104.850  36.012  26.213  1.00 89.59           C  
ATOM    924  CD  GLN M 115     104.204  34.637  26.332  1.00 89.59           C  
ATOM    925  OE1 GLN M 115     104.785  33.702  26.880  1.00 89.59           O  
ATOM    926  NE2 GLN M 115     102.957  34.510  25.809  1.00 89.59           N  
ATOM    927  C   GLN M 115     107.282  36.278  24.360  1.00 89.59           C  
ATOM    928  O   GLN M 115     107.477  37.471  24.585  1.00 89.59           O  
ATOM    929  N   GLN M 116     107.116  35.814  23.106  1.00 64.75           N  
ATOM    930  CA  GLN M 116     107.307  36.727  22.013  1.00 64.75           C  
ATOM    931  CB  GLN M 116     108.535  36.361  21.164  1.00 64.75           C  
ATOM    932  CG  GLN M 116     109.832  36.369  21.975  1.00 64.75           C  
ATOM    933  CD  GLN M 116     110.956  35.867  21.082  1.00 64.75           C  
ATOM    934  OE1 GLN M 116     112.065  35.606  21.548  1.00 64.75           O  
ATOM    935  NE2 GLN M 116     110.663  35.719  19.763  1.00 64.75           N  
ATOM    936  C   GLN M 116     106.113  36.687  21.107  1.00 64.75           C  
ATOM    937  O   GLN M 116     105.573  35.624  20.805  1.00 64.75           O  
ATOM    938  N   TYR M 117     105.675  37.872  20.636  1.00 88.83           N  
ATOM    939  CA  TYR M 117     104.542  37.952  19.756  1.00 88.83           C  
ATOM    940  CB  TYR M 117     103.394  38.831  20.288  1.00 88.83           C  
ATOM    941  CG  TYR M 117     102.580  38.063  21.272  1.00 88.83           C  
ATOM    942  CD1 TYR M 117     103.073  37.717  22.509  1.00 88.83           C  
ATOM    943  CD2 TYR M 117     101.289  37.713  20.949  1.00 88.83           C  
ATOM    944  CE1 TYR M 117     102.290  37.013  23.396  1.00 88.83           C  
ATOM    945  CE2 TYR M 117     100.502  37.011  21.830  1.00 88.83           C  
ATOM    946  CZ  TYR M 117     101.006  36.659  23.057  1.00 88.83           C  
ATOM    947  OH  TYR M 117     100.204  35.938  23.967  1.00 88.83           O  
ATOM    948  C   TYR M 117     104.962  38.558  18.456  1.00 88.83           C  
ATOM    949  O   TYR M 117     105.633  39.588  18.424  1.00 88.83           O  
ATOM    950  N   ALA M 118     104.571  37.916  17.335  1.00 34.10           N  
ATOM    951  CA  ALA M 118     104.899  38.446  16.043  1.00 34.10           C  
ATOM    952  CB  ALA M 118     105.928  37.602  15.274  1.00 34.10           C  
ATOM    953  C   ALA M 118     103.645  38.482  15.227  1.00 34.10           C  
ATOM    954  O   ALA M 118     102.836  37.554  15.247  1.00 34.10           O  
ATOM    955  N   TYR M 119     103.459  39.581  14.474  1.00 69.82           N  
ATOM    956  CA  TYR M 119     102.290  39.737  13.664  1.00 69.82           C  
ATOM    957  CB  TYR M 119     101.468  40.965  14.091  1.00 69.82           C  
ATOM    958  CG  TYR M 119     100.187  41.058  13.335  1.00 69.82           C  
ATOM    959  CD1 TYR M 119      99.190  40.134  13.544  1.00 69.82           C  
ATOM    960  CD2 TYR M 119      99.966  42.088  12.448  1.00 69.82           C  
ATOM    961  CE1 TYR M 119      97.995  40.225  12.869  1.00 69.82           C  
ATOM    962  CE2 TYR M 119      98.773  42.186  11.770  1.00 69.82           C  
ATOM    963  CZ  TYR M 119      97.786  41.253  11.980  1.00 69.82           C  
ATOM    964  OH  TYR M 119      96.560  41.354  11.289  1.00 69.82           O  
ATOM    965  C   TYR M 119     102.770  39.937  12.264  1.00 69.82           C  
ATOM    966  O   TYR M 119     103.646  40.760  12.008  1.00 69.82           O  
ATOM    967  N   ASP M 120     102.222  39.149  11.322  1.00 58.11           N  
ATOM    968  CA  ASP M 120     102.576  39.265   9.938  1.00 58.11           C  
ATOM    969  CB  ASP M 120     102.074  40.567   9.283  1.00 58.11           C  
ATOM    970  CG  ASP M 120     100.554  40.508   9.185  1.00 58.11           C  
ATOM    971  OD1 ASP M 120      99.919  39.907  10.093  1.00 58.11           O  
ATOM    972  OD2 ASP M 120     100.008  41.053   8.189  1.00 58.11           O  
ATOM    973  C   ASP M 120     104.065  39.203   9.788  1.00 58.11           C  
ATOM    974  O   ASP M 120     104.640  39.913   8.965  1.00 58.11           O  
ATOM    975  N   GLY M 121     104.733  38.347  10.584  1.00 24.04           N  
ATOM    976  CA  GLY M 121     106.148  38.152  10.430  1.00 24.04           C  
ATOM    977  C   GLY M 121     106.932  39.270  11.052  1.00 24.04           C  
ATOM    978  O   GLY M 121     108.108  39.438  10.731  1.00 24.04           O  
ATOM    979  N   CYS M 122     106.326  40.077  11.946  1.00 33.11           N  
ATOM    980  CA  CYS M 122     107.101  41.127  12.552  1.00 33.11           C  
ATOM    981  CB  CYS M 122     106.715  42.538  12.074  1.00 33.11           C  
ATOM    982  SG  CYS M 122     107.131  42.808  10.325  1.00 33.11           S  
ATOM    983  C   CYS M 122     106.892  41.082  14.037  1.00 33.11           C  
ATOM    984  O   CYS M 122     105.819  40.716  14.511  1.00 33.11           O  
ATOM    985  N   ASP M 123     107.930  41.462  14.815  1.00109.98           N  
ATOM    986  CA  ASP M 123     107.849  41.400  16.250  1.00109.98           C  
ATOM    987  CB  ASP M 123     109.208  41.593  16.950  1.00109.98           C  
ATOM    988  CG  ASP M 123     109.762  42.956  16.565  1.00109.98           C  
ATOM    989  OD1 ASP M 123     109.748  43.275  15.347  1.00109.98           O  
ATOM    990  OD2 ASP M 123     110.195  43.700  17.485  1.00109.98           O  
ATOM    991  C   ASP M 123     106.887  42.427  16.766  1.00109.98           C  
ATOM    992  O   ASP M 123     107.105  43.628  16.619  1.00109.98           O  
ATOM    993  N   TYR M 124     105.740  41.955  17.303  1.00 97.38           N  
ATOM    994  CA  TYR M 124     104.734  42.795  17.892  1.00 97.38           C  
ATOM    995  CB  TYR M 124     103.405  42.025  18.004  1.00 97.38           C  
ATOM    996  CG  TYR M 124     102.298  42.945  18.383  1.00 97.38           C  
ATOM    997  CD1 TYR M 124     101.762  43.795  17.445  1.00 97.38           C  
ATOM    998  CD2 TYR M 124     101.774  42.942  19.656  1.00 97.38           C  
ATOM    999  CE1 TYR M 124     100.731  44.644  17.772  1.00 97.38           C  
ATOM   1000  CE2 TYR M 124     100.742  43.789  19.990  1.00 97.38           C  
ATOM   1001  CZ  TYR M 124     100.221  44.641  19.047  1.00 97.38           C  
ATOM   1002  OH  TYR M 124      99.163  45.511  19.382  1.00 97.38           O  
ATOM   1003  C   TYR M 124     105.126  43.266  19.270  1.00 97.38           C  
ATOM   1004  O   TYR M 124     105.227  44.468  19.517  1.00 97.38           O  
ATOM   1005  N   ILE M 125     105.382  42.320  20.208  1.00100.69           N  
ATOM   1006  CA  ILE M 125     105.756  42.691  21.552  1.00100.69           C  
ATOM   1007  CB  ILE M 125     104.616  43.035  22.477  1.00100.69           C  
ATOM   1008  CG1 ILE M 125     103.744  41.813  22.791  1.00100.69           C  
ATOM   1009  CG2 ILE M 125     103.823  44.197  21.858  1.00100.69           C  
ATOM   1010  CD1 ILE M 125     102.786  42.066  23.955  1.00100.69           C  
ATOM   1011  C   ILE M 125     106.462  41.525  22.174  1.00100.69           C  
ATOM   1012  O   ILE M 125     106.334  40.394  21.704  1.00100.69           O  
ATOM   1013  N   ALA M 126     107.237  41.770  23.255  1.00 44.55           N  
ATOM   1014  CA  ALA M 126     107.912  40.671  23.886  1.00 44.55           C  
ATOM   1015  CB  ALA M 126     109.283  40.357  23.264  1.00 44.55           C  
ATOM   1016  C   ALA M 126     108.146  40.979  25.334  1.00 44.55           C  
ATOM   1017  O   ALA M 126     108.227  42.136  25.743  1.00 44.55           O  
ATOM   1018  N   LEU M 127     108.246  39.912  26.153  1.00 65.76           N  
ATOM   1019  CA  LEU M 127     108.503  40.038  27.559  1.00 65.76           C  
ATOM   1020  CB  LEU M 127     108.049  38.791  28.343  1.00 65.76           C  
ATOM   1021  CG  LEU M 127     108.287  38.846  29.862  1.00 65.76           C  
ATOM   1022  CD1 LEU M 127     107.497  39.995  30.513  1.00 65.76           C  
ATOM   1023  CD2 LEU M 127     107.984  37.486  30.514  1.00 65.76           C  
ATOM   1024  C   LEU M 127     109.982  40.197  27.713  1.00 65.76           C  
ATOM   1025  O   LEU M 127     110.760  39.503  27.061  1.00 65.76           O  
ATOM   1026  N   ASN M 128     110.407  41.125  28.592  1.00 82.02           N  
ATOM   1027  CA  ASN M 128     111.803  41.378  28.797  1.00 82.02           C  
ATOM   1028  CB  ASN M 128     112.104  42.735  29.456  1.00 82.02           C  
ATOM   1029  CG  ASN M 128     111.855  43.801  28.401  1.00 82.02           C  
ATOM   1030  OD1 ASN M 128     111.586  44.960  28.713  1.00 82.02           O  
ATOM   1031  ND2 ASN M 128     111.945  43.396  27.108  1.00 82.02           N  
ATOM   1032  C   ASN M 128     112.370  40.302  29.661  1.00 82.02           C  
ATOM   1033  O   ASN M 128     111.655  39.436  30.161  1.00 82.02           O  
ATOM   1034  N   GLU M 129     113.705  40.331  29.823  0.92 63.91           N  
ATOM   1035  CA  GLU M 129     114.428  39.357  30.584  0.92 63.91           C  
ATOM   1036  CB  GLU M 129     115.943  39.573  30.507  0.92 63.91           C  
ATOM   1037  CG  GLU M 129     116.485  39.331  29.100  0.78 63.91           C  
ATOM   1038  CD  GLU M 129     117.982  39.568  29.126  0.75 63.91           C  
ATOM   1039  OE1 GLU M 129     118.402  40.639  29.642  0.90 63.91           O  
ATOM   1040  OE2 GLU M 129     118.726  38.681  28.631  0.92 63.91           O  
ATOM   1041  C   GLU M 129     114.006  39.443  32.014  0.92 63.91           C  
ATOM   1042  O   GLU M 129     113.967  38.438  32.722  0.92 63.91           O  
ATOM   1043  N   ASP M 130     113.672  40.659  32.475  1.00 81.91           N  
ATOM   1044  CA  ASP M 130     113.286  40.857  33.840  1.00 81.91           C  
ATOM   1045  CB  ASP M 130     113.116  42.348  34.221  1.00 81.91           C  
ATOM   1046  CG  ASP M 130     112.051  43.054  33.388  1.00 81.91           C  
ATOM   1047  OD1 ASP M 130     111.207  42.373  32.752  1.00 81.91           O  
ATOM   1048  OD2 ASP M 130     112.077  44.314  33.382  1.00 81.91           O  
ATOM   1049  C   ASP M 130     112.035  40.074  34.110  1.00 81.91           C  
ATOM   1050  O   ASP M 130     111.740  39.740  35.256  1.00 81.91           O  
ATOM   1051  N   LEU M 131     111.253  39.780  33.053  1.00 98.71           N  
ATOM   1052  CA  LEU M 131     110.025  39.038  33.141  1.00 98.71           C  
ATOM   1053  CB  LEU M 131     110.130  37.791  34.038  1.00 98.71           C  
ATOM   1054  CG  LEU M 131     111.104  36.726  33.498  1.00 98.71           C  
ATOM   1055  CD1 LEU M 131     111.106  35.466  34.380  1.00 98.71           C  
ATOM   1056  CD2 LEU M 131     110.829  36.421  32.017  1.00 98.71           C  
ATOM   1057  C   LEU M 131     108.979  39.940  33.714  1.00 98.71           C  
ATOM   1058  O   LEU M 131     107.802  39.588  33.785  1.00 98.71           O  
ATOM   1059  N   LYS M 132     109.415  41.109  34.210  1.00121.65           N  
ATOM   1060  CA  LYS M 132     108.552  42.122  34.739  1.00121.65           C  
ATOM   1061  CB  LYS M 132     109.271  43.017  35.758  1.00121.65           C  
ATOM   1062  CG  LYS M 132     109.825  42.226  36.944  1.00121.65           C  
ATOM   1063  CD  LYS M 132     110.714  43.056  37.870  1.00121.65           C  
ATOM   1064  CE  LYS M 132     111.500  42.223  38.883  1.00121.65           C  
ATOM   1065  NZ  LYS M 132     112.870  41.981  38.380  1.00121.65           N  
ATOM   1066  C   LYS M 132     107.954  43.023  33.691  1.00121.65           C  
ATOM   1067  O   LYS M 132     106.770  43.343  33.762  1.00121.65           O  
ATOM   1068  N   THR M 133     108.755  43.460  32.687  1.00141.25           N  
ATOM   1069  CA  THR M 133     108.307  44.506  31.793  1.00141.25           C  
ATOM   1070  CB  THR M 133     109.253  45.669  31.713  1.00141.25           C  
ATOM   1071  OG1 THR M 133     110.548  45.222  31.340  1.00141.25           O  
ATOM   1072  CG2 THR M 133     109.299  46.379  33.073  1.00141.25           C  
ATOM   1073  C   THR M 133     108.082  44.032  30.389  1.00141.25           C  
ATOM   1074  O   THR M 133     108.219  42.850  30.083  1.00141.25           O  
ATOM   1075  N   TRP M 134     107.703  44.981  29.494  1.00 91.37           N  
ATOM   1076  CA  TRP M 134     107.398  44.626  28.134  1.00 91.37           C  
ATOM   1077  CB  TRP M 134     105.902  44.746  27.791  1.00 91.37           C  
ATOM   1078  CG  TRP M 134     104.988  43.871  28.612  1.00 91.37           C  
ATOM   1079  CD2 TRP M 134     104.868  42.450  28.457  1.00 91.37           C  
ATOM   1080  CD1 TRP M 134     104.152  44.221  29.632  1.00 91.37           C  
ATOM   1081  NE1 TRP M 134     103.514  43.106  30.120  1.00 91.37           N  
ATOM   1082  CE2 TRP M 134     103.947  42.009  29.407  1.00 91.37           C  
ATOM   1083  CE3 TRP M 134     105.476  41.584  27.594  1.00 91.37           C  
ATOM   1084  CZ2 TRP M 134     103.621  40.687  29.512  1.00 91.37           C  
ATOM   1085  CZ3 TRP M 134     105.143  40.252  27.700  1.00 91.37           C  
ATOM   1086  CH2 TRP M 134     104.234  39.813  28.641  1.00 91.37           C  
ATOM   1087  C   TRP M 134     108.084  45.571  27.186  1.00 91.37           C  
ATOM   1088  O   TRP M 134     108.382  46.718  27.520  1.00 91.37           O  
ATOM   1089  N   THR M 135     108.363  45.082  25.958  1.00 41.05           N  
ATOM   1090  CA  THR M 135     108.922  45.906  24.922  1.00 41.05           C  
ATOM   1091  CB  THR M 135     110.235  45.422  24.380  1.00 41.05           C  
ATOM   1092  OG1 THR M 135     111.205  45.366  25.415  1.00 41.05           O  
ATOM   1093  CG2 THR M 135     110.694  46.387  23.272  1.00 41.05           C  
ATOM   1094  C   THR M 135     107.952  45.865  23.781  1.00 41.05           C  
ATOM   1095  O   THR M 135     107.549  44.789  23.340  1.00 41.05           O  
ATOM   1096  N   ALA M 136     107.553  47.048  23.266  1.00 49.51           N  
ATOM   1097  CA  ALA M 136     106.595  47.084  22.195  1.00 49.51           C  
ATOM   1098  CB  ALA M 136     105.400  48.011  22.473  1.00 49.51           C  
ATOM   1099  C   ALA M 136     107.275  47.598  20.961  1.00 49.51           C  
ATOM   1100  O   ALA M 136     108.127  48.482  21.025  1.00 49.51           O  
ATOM   1101  N   ALA M 137     106.967  46.971  19.808  1.00 55.34           N  
ATOM   1102  CA  ALA M 137     107.522  47.337  18.533  1.00 55.34           C  
ATOM   1103  CB  ALA M 137     107.269  46.270  17.456  1.00 55.34           C  
ATOM   1104  C   ALA M 137     106.980  48.629  17.995  1.00 55.34           C  
ATOM   1105  O   ALA M 137     107.742  49.487  17.551  1.00 55.34           O  
ATOM   1106  N   ASP M 138     105.642  48.806  18.021  1.00 64.32           N  
ATOM   1107  CA  ASP M 138     105.062  49.954  17.383  1.00 64.32           C  
ATOM   1108  CB  ASP M 138     104.468  49.646  15.995  1.00 64.32           C  
ATOM   1109  CG  ASP M 138     103.354  48.617  16.153  1.00 64.32           C  
ATOM   1110  OD1 ASP M 138     103.514  47.685  16.985  1.00 64.32           O  
ATOM   1111  OD2 ASP M 138     102.323  48.753  15.441  1.00 64.32           O  
ATOM   1112  C   ASP M 138     103.958  50.497  18.229  1.00 64.32           C  
ATOM   1113  O   ASP M 138     103.783  50.109  19.382  1.00 64.32           O  
ATOM   1114  N   MET M 139     103.180  51.434  17.651  1.00159.32           N  
ATOM   1115  CA  MET M 139     102.123  52.086  18.368  1.00159.32           C  
ATOM   1116  CB  MET M 139     101.465  53.236  17.575  1.00159.32           C  
ATOM   1117  CG  MET M 139     100.514  52.824  16.448  1.00159.32           C  
ATOM   1118  SD  MET M 139      98.872  52.276  17.004  1.00159.32           S  
ATOM   1119  CE  MET M 139      98.188  52.092  15.332  1.00159.32           C  
ATOM   1120  C   MET M 139     101.085  51.078  18.765  1.00159.32           C  
ATOM   1121  O   MET M 139     100.551  51.144  19.871  1.00159.32           O  
ATOM   1122  N   ALA M 140     100.782  50.101  17.887  1.00 40.28           N  
ATOM   1123  CA  ALA M 140      99.767  49.126  18.175  1.00 40.28           C  
ATOM   1124  CB  ALA M 140      99.581  48.116  17.029  1.00 40.28           C  
ATOM   1125  C   ALA M 140     100.153  48.351  19.398  1.00 40.28           C  
ATOM   1126  O   ALA M 140      99.331  48.107  20.280  1.00 40.28           O  
ATOM   1127  N   ALA M 141     101.439  47.979  19.499  1.00 44.95           N  
ATOM   1128  CA  ALA M 141     101.919  47.177  20.586  1.00 44.95           C  
ATOM   1129  CB  ALA M 141     103.424  46.876  20.479  1.00 44.95           C  
ATOM   1130  C   ALA M 141     101.692  47.909  21.870  1.00 44.95           C  
ATOM   1131  O   ALA M 141     101.377  47.298  22.890  1.00 44.95           O  
ATOM   1132  N   LEU M 142     101.833  49.247  21.849  1.00 48.88           N  
ATOM   1133  CA  LEU M 142     101.730  50.032  23.046  1.00 48.88           C  
ATOM   1134  CB  LEU M 142     101.859  51.543  22.788  1.00 48.88           C  
ATOM   1135  CG  LEU M 142     103.235  51.973  22.253  1.00 48.88           C  
ATOM   1136  CD1 LEU M 142     103.284  53.491  22.021  1.00 48.88           C  
ATOM   1137  CD2 LEU M 142     104.371  51.471  23.158  1.00 48.88           C  
ATOM   1138  C   LEU M 142     100.385  49.827  23.661  1.00 48.88           C  
ATOM   1139  O   LEU M 142     100.275  49.648  24.873  1.00 48.88           O  
ATOM   1140  N   ILE M 143      99.320  49.821  22.843  1.00 38.60           N  
ATOM   1141  CA  ILE M 143      98.008  49.667  23.395  1.00 38.60           C  
ATOM   1142  CB  ILE M 143      96.931  49.681  22.351  1.00 38.60           C  
ATOM   1143  CG1 ILE M 143      96.895  51.049  21.650  1.00 38.60           C  
ATOM   1144  CG2 ILE M 143      95.603  49.298  23.023  1.00 38.60           C  
ATOM   1145  CD1 ILE M 143      96.003  51.073  20.411  1.00 38.60           C  
ATOM   1146  C   ILE M 143      97.975  48.350  24.092  1.00 38.60           C  
ATOM   1147  O   ILE M 143      97.407  48.220  25.174  1.00 38.60           O  
ATOM   1148  N   THR M 144      98.596  47.334  23.475  1.00 68.54           N  
ATOM   1149  CA  THR M 144      98.645  46.025  24.047  1.00 68.54           C  
ATOM   1150  CB  THR M 144      99.294  45.031  23.132  1.00 68.54           C  
ATOM   1151  OG1 THR M 144      98.583  44.968  21.904  1.00 68.54           O  
ATOM   1152  CG2 THR M 144      99.288  43.654  23.816  1.00 68.54           C  
ATOM   1153  C   THR M 144      99.420  46.064  25.327  1.00 68.54           C  
ATOM   1154  O   THR M 144      99.089  45.366  26.282  1.00 68.54           O  
ATOM   1155  N   LYS M 145     100.499  46.862  25.374  1.00 89.21           N  
ATOM   1156  CA  LYS M 145     101.343  46.921  26.534  1.00 89.21           C  
ATOM   1157  CB  LYS M 145     102.591  47.786  26.293  1.00 89.21           C  
ATOM   1158  CG  LYS M 145     103.520  47.880  27.504  1.00 89.21           C  
ATOM   1159  CD  LYS M 145     104.897  48.461  27.175  1.00 89.21           C  
ATOM   1160  CE  LYS M 145     105.702  48.869  28.410  1.00 89.21           C  
ATOM   1161  NZ  LYS M 145     105.941  47.695  29.277  1.00 89.21           N  
ATOM   1162  C   LYS M 145     100.624  47.497  27.714  1.00 89.21           C  
ATOM   1163  O   LYS M 145     100.623  46.900  28.791  1.00 89.21           O  
ATOM   1164  N   HIS M 146      99.949  48.651  27.532  1.00138.44           N  
ATOM   1165  CA  HIS M 146      99.334  49.308  28.650  1.00138.44           C  
ATOM   1166  ND1 HIS M 146      98.846  52.912  27.387  1.00138.44           N  
ATOM   1167  CG  HIS M 146      99.367  51.723  27.844  1.00138.44           C  
ATOM   1168  CB  HIS M 146      98.528  50.562  28.275  1.00138.44           C  
ATOM   1169  NE2 HIS M 146     101.058  53.125  27.332  1.00138.44           N  
ATOM   1170  CD2 HIS M 146     100.719  51.870  27.805  1.00138.44           C  
ATOM   1171  CE1 HIS M 146      99.900  53.715  27.095  1.00138.44           C  
ATOM   1172  C   HIS M 146      98.351  48.366  29.220  1.00138.44           C  
ATOM   1173  O   HIS M 146      98.255  48.188  30.433  1.00138.44           O  
ATOM   1174  N   LYS M 147      97.599  47.716  28.329  1.00102.09           N  
ATOM   1175  CA  LYS M 147      96.600  46.835  28.813  1.00102.09           C  
ATOM   1176  CB  LYS M 147      95.753  46.229  27.688  1.00102.09           C  
ATOM   1177  CG  LYS M 147      94.815  45.129  28.176  1.00102.09           C  
ATOM   1178  CD  LYS M 147      93.680  44.841  27.202  1.00102.09           C  
ATOM   1179  CE  LYS M 147      93.216  43.386  27.213  1.00102.09           C  
ATOM   1180  NZ  LYS M 147      94.129  42.571  26.379  1.00102.09           N  
ATOM   1181  C   LYS M 147      97.225  45.715  29.573  1.00102.09           C  
ATOM   1182  O   LYS M 147      96.782  45.378  30.668  1.00102.09           O  
ATOM   1183  N   TRP M 148      98.298  45.118  29.033  1.00110.46           N  
ATOM   1184  CA  TRP M 148      98.867  43.985  29.700  1.00110.46           C  
ATOM   1185  CB  TRP M 148      99.977  43.288  28.901  1.00110.46           C  
ATOM   1186  CG  TRP M 148      99.432  42.493  27.741  1.00110.46           C  
ATOM   1187  CD2 TRP M 148     100.108  41.378  27.142  1.00110.46           C  
ATOM   1188  CD1 TRP M 148      98.243  42.622  27.084  1.00110.46           C  
ATOM   1189  NE1 TRP M 148      98.139  41.660  26.109  1.00110.46           N  
ATOM   1190  CE2 TRP M 148      99.279  40.886  26.135  1.00110.46           C  
ATOM   1191  CE3 TRP M 148     101.318  40.809  27.415  1.00110.46           C  
ATOM   1192  CZ2 TRP M 148      99.651  39.810  25.380  1.00110.46           C  
ATOM   1193  CZ3 TRP M 148     101.691  39.728  26.649  1.00110.46           C  
ATOM   1194  CH2 TRP M 148     100.874  39.239  25.651  1.00110.46           C  
ATOM   1195  C   TRP M 148      99.396  44.364  31.046  1.00110.46           C  
ATOM   1196  O   TRP M 148      99.183  43.649  32.022  1.00110.46           O  
ATOM   1197  N   GLU M 149     100.065  45.522  31.148  1.00 89.41           N  
ATOM   1198  CA  GLU M 149     100.675  45.915  32.387  1.00 89.41           C  
ATOM   1199  CB  GLU M 149     101.217  47.349  32.330  1.00 89.41           C  
ATOM   1200  CG  GLU M 149     102.269  47.581  31.251  1.00 89.41           C  
ATOM   1201  CD  GLU M 149     102.373  49.087  31.055  1.00 89.41           C  
ATOM   1202  OE1 GLU M 149     101.988  49.832  31.994  1.00 89.41           O  
ATOM   1203  OE2 GLU M 149     102.829  49.513  29.961  1.00 89.41           O  
ATOM   1204  C   GLU M 149      99.615  45.960  33.443  1.00 89.41           C  
ATOM   1205  O   GLU M 149      99.791  45.471  34.556  1.00 89.41           O  
ATOM   1206  N   GLN M 150      98.462  46.543  33.104  1.00 98.13           N  
ATOM   1207  CA  GLN M 150      97.416  46.732  34.064  1.00 98.13           C  
ATOM   1208  CB  GLN M 150      96.269  47.600  33.526  1.00 98.13           C  
ATOM   1209  CG  GLN M 150      96.721  49.033  33.238  1.00 98.13           C  
ATOM   1210  CD  GLN M 150      95.520  49.822  32.749  1.00 98.13           C  
ATOM   1211  OE1 GLN M 150      94.925  49.507  31.720  1.00 98.13           O  
ATOM   1212  NE2 GLN M 150      95.149  50.881  33.516  1.00 98.13           N  
ATOM   1213  C   GLN M 150      96.845  45.414  34.516  1.00 98.13           C  
ATOM   1214  O   GLN M 150      96.361  45.296  35.641  1.00 98.13           O  
ATOM   1215  N   ALA M 151      96.841  44.405  33.626  1.00 66.22           N  
ATOM   1216  CA  ALA M 151      96.278  43.100  33.861  1.00 66.22           C  
ATOM   1217  CB  ALA M 151      96.366  42.209  32.609  1.00 66.22           C  
ATOM   1218  C   ALA M 151      97.012  42.385  34.946  1.00 66.22           C  
ATOM   1219  O   ALA M 151      96.415  41.653  35.736  1.00 66.22           O  
ATOM   1220  N   GLY M 152      98.339  42.575  35.018  1.00 52.33           N  
ATOM   1221  CA  GLY M 152      99.084  41.796  35.962  1.00 52.33           C  
ATOM   1222  C   GLY M 152      99.580  40.621  35.187  1.00 52.33           C  
ATOM   1223  O   GLY M 152     100.018  39.623  35.755  1.00 52.33           O  
ATOM   1224  N   GLU M 153      99.544  40.745  33.844  1.00136.35           N  
ATOM   1225  CA  GLU M 153      99.923  39.686  32.952  1.00136.35           C  
ATOM   1226  CB  GLU M 153      99.788  40.052  31.462  1.00136.35           C  
ATOM   1227  CG  GLU M 153     100.464  39.051  30.517  1.00136.35           C  
ATOM   1228  CD  GLU M 153      99.791  37.686  30.611  1.00136.35           C  
ATOM   1229  OE1 GLU M 153      99.322  37.316  31.720  1.00136.35           O  
ATOM   1230  OE2 GLU M 153      99.744  36.985  29.566  1.00136.35           O  
ATOM   1231  C   GLU M 153     101.336  39.255  33.172  1.00136.35           C  
ATOM   1232  O   GLU M 153     101.619  38.060  33.141  1.00136.35           O  
ATOM   1233  N   ALA M 154     102.265  40.193  33.419  1.00 55.96           N  
ATOM   1234  CA  ALA M 154     103.637  39.793  33.555  1.00 55.96           C  
ATOM   1235  CB  ALA M 154     104.577  40.969  33.869  1.00 55.96           C  
ATOM   1236  C   ALA M 154     103.747  38.826  34.693  1.00 55.96           C  
ATOM   1237  O   ALA M 154     104.468  37.835  34.596  1.00 55.96           O  
ATOM   1238  N   GLU M 155     103.033  39.085  35.804  1.00145.64           N  
ATOM   1239  CA  GLU M 155     103.151  38.226  36.949  1.00145.64           C  
ATOM   1240  CB  GLU M 155     102.455  38.776  38.197  1.00145.64           C  
ATOM   1241  CG  GLU M 155     102.733  37.899  39.413  1.00145.64           C  
ATOM   1242  CD  GLU M 155     104.245  37.811  39.554  1.00145.64           C  
ATOM   1243  OE1 GLU M 155     104.910  38.878  39.469  1.00145.64           O  
ATOM   1244  OE2 GLU M 155     104.755  36.672  39.731  1.00145.64           O  
ATOM   1245  C   GLU M 155     102.595  36.863  36.678  1.00145.64           C  
ATOM   1246  O   GLU M 155     103.206  35.859  37.042  1.00145.64           O  
ATOM   1247  N   ARG M 156     101.423  36.782  36.021  1.00156.67           N  
ATOM   1248  CA  ARG M 156     100.845  35.503  35.760  1.00156.67           C  
ATOM   1249  CB  ARG M 156      99.531  35.591  34.970  1.00156.67           C  
ATOM   1250  CG  ARG M 156      98.839  34.238  34.804  1.00156.67           C  
ATOM   1251  CD  ARG M 156      99.423  33.358  33.698  1.00156.67           C  
ATOM   1252  NE  ARG M 156      99.122  34.001  32.391  1.00156.67           N  
ATOM   1253  CZ  ARG M 156      98.024  33.626  31.675  1.00156.67           C  
ATOM   1254  NH1 ARG M 156      97.171  32.677  32.157  1.00156.67           N  
ATOM   1255  NH2 ARG M 156      97.793  34.196  30.460  1.00156.67           N  
ATOM   1256  C   ARG M 156     101.819  34.750  34.910  1.00156.67           C  
ATOM   1257  O   ARG M 156     102.041  33.559  35.128  1.00156.67           O  
ATOM   1258  N   LEU M 158     102.437  35.436  33.924  1.00145.15           N  
ATOM   1259  CA  LEU M 158     103.373  34.772  33.054  1.00145.15           C  
ATOM   1260  CB  LEU M 158     104.033  35.677  31.996  1.00145.15           C  
ATOM   1261  CG  LEU M 158     103.160  36.008  30.779  1.00145.15           C  
ATOM   1262  CD1 LEU M 158     103.925  36.899  29.785  1.00145.15           C  
ATOM   1263  CD2 LEU M 158     102.625  34.725  30.125  1.00145.15           C  
ATOM   1264  C   LEU M 158     104.511  34.249  33.861  1.00145.15           C  
ATOM   1265  O   LEU M 158     104.855  33.074  33.769  1.00145.15           O  
ATOM   1266  N   ARG M 159     105.060  35.097  34.745  1.00134.46           N  
ATOM   1267  CA  ARG M 159     106.236  34.783  35.501  1.00134.46           C  
ATOM   1268  CB  ARG M 159     106.520  35.884  36.542  1.00134.46           C  
ATOM   1269  CG  ARG M 159     107.872  35.819  37.258  1.00134.46           C  
ATOM   1270  CD  ARG M 159     107.950  36.822  38.415  1.00134.46           C  
ATOM   1271  NE  ARG M 159     109.369  36.954  38.844  1.00134.46           N  
ATOM   1272  CZ  ARG M 159     110.161  37.893  38.249  1.00134.46           C  
ATOM   1273  NH1 ARG M 159     109.659  38.664  37.241  1.00134.46           N  
ATOM   1274  NH2 ARG M 159     111.447  38.069  38.665  1.00134.46           N  
ATOM   1275  C   ARG M 159     105.970  33.514  36.233  1.00134.46           C  
ATOM   1276  O   ARG M 159     106.851  32.667  36.371  1.00134.46           O  
ATOM   1277  N   ALA M 160     104.736  33.339  36.723  1.00 53.96           N  
ATOM   1278  CA  ALA M 160     104.453  32.147  37.450  1.00 53.96           C  
ATOM   1279  CB  ALA M 160     103.014  32.111  37.992  1.00 53.96           C  
ATOM   1280  C   ALA M 160     104.628  30.954  36.565  1.00 53.96           C  
ATOM   1281  O   ALA M 160     105.263  29.973  36.948  1.00 53.96           O  
ATOM   1282  N   TYR M 161     104.090  31.027  35.337  1.00 79.83           N  
ATOM   1283  CA  TYR M 161     104.131  29.932  34.416  1.00 79.83           C  
ATOM   1284  CB  TYR M 161     103.413  30.323  33.110  1.00 79.83           C  
ATOM   1285  CG  TYR M 161     103.563  29.270  32.068  1.00 79.83           C  
ATOM   1286  CD1 TYR M 161     102.772  28.145  32.078  1.00 79.83           C  
ATOM   1287  CD2 TYR M 161     104.486  29.425  31.059  1.00 79.83           C  
ATOM   1288  CE1 TYR M 161     102.912  27.184  31.103  1.00 79.83           C  
ATOM   1289  CE2 TYR M 161     104.630  28.469  30.082  1.00 79.83           C  
ATOM   1290  CZ  TYR M 161     103.843  27.345  30.104  1.00 79.83           C  
ATOM   1291  OH  TYR M 161     103.989  26.363  29.102  1.00 79.83           O  
ATOM   1292  C   TYR M 161     105.549  29.602  34.099  1.00 79.83           C  
ATOM   1293  O   TYR M 161     105.984  28.464  34.271  1.00 79.83           O  
ATOM   1294  N   LEU M 162     106.326  30.617  33.692  1.00 69.50           N  
ATOM   1295  CA  LEU M 162     107.671  30.390  33.274  1.00 69.50           C  
ATOM   1296  CB  LEU M 162     108.347  31.692  32.818  1.00 69.50           C  
ATOM   1297  CG  LEU M 162     107.606  32.378  31.654  1.00 69.50           C  
ATOM   1298  CD1 LEU M 162     108.318  33.668  31.217  1.00 69.50           C  
ATOM   1299  CD2 LEU M 162     107.362  31.400  30.493  1.00 69.50           C  
ATOM   1300  C   LEU M 162     108.462  29.848  34.417  1.00 69.50           C  
ATOM   1301  O   LEU M 162     109.155  28.842  34.286  1.00 69.50           O  
ATOM   1302  N   GLU M 163     108.385  30.496  35.588  1.00 79.02           N  
ATOM   1303  CA  GLU M 163     109.194  29.987  36.646  1.00 79.02           C  
ATOM   1304  CB  GLU M 163     109.209  30.915  37.873  1.00 79.02           C  
ATOM   1305  CG  GLU M 163     109.919  32.244  37.600  1.00 79.02           C  
ATOM   1306  CD  GLU M 163     109.883  33.089  38.866  1.00 79.02           C  
ATOM   1307  OE1 GLU M 163     108.790  33.190  39.481  1.00 79.02           O  
ATOM   1308  OE2 GLU M 163     110.950  33.655  39.228  1.00 79.02           O  
ATOM   1309  C   GLU M 163     108.701  28.642  37.067  1.00 79.02           C  
ATOM   1310  O   GLU M 163     109.463  27.682  37.149  1.00 79.02           O  
ATOM   1311  N   GLY M 164     107.414  28.539  37.426  1.00 93.93           N  
ATOM   1312  CA  GLY M 164     106.981  27.266  37.916  1.00 93.93           C  
ATOM   1313  C   GLY M 164     106.546  26.202  36.951  1.00 93.93           C  
ATOM   1314  O   GLY M 164     107.140  25.129  36.892  1.00 93.93           O  
ATOM   1315  N   THR M 165     105.487  26.490  36.162  1.00 76.98           N  
ATOM   1316  CA  THR M 165     104.834  25.474  35.376  1.00 76.98           C  
ATOM   1317  CB  THR M 165     103.562  25.969  34.756  1.00 76.98           C  
ATOM   1318  OG1 THR M 165     102.683  26.438  35.768  1.00 76.98           O  
ATOM   1319  CG2 THR M 165     102.902  24.807  33.996  1.00 76.98           C  
ATOM   1320  C   THR M 165     105.712  24.993  34.284  1.00 76.98           C  
ATOM   1321  O   THR M 165     105.896  23.790  34.107  1.00 76.98           O  
ATOM   1322  N   CYS M 166     106.320  25.937  33.554  1.00 51.27           N  
ATOM   1323  CA  CYS M 166     107.101  25.573  32.416  1.00 51.27           C  
ATOM   1324  CB  CYS M 166     107.786  26.785  31.745  1.00 51.27           C  
ATOM   1325  SG  CYS M 166     108.785  26.329  30.290  1.00 51.27           S  
ATOM   1326  C   CYS M 166     108.188  24.659  32.872  1.00 51.27           C  
ATOM   1327  O   CYS M 166     108.452  23.637  32.243  1.00 51.27           O  
ATOM   1328  N   VAL M 167     108.834  25.017  33.996  1.00 55.36           N  
ATOM   1329  CA  VAL M 167     109.957  24.306  34.534  1.00 55.36           C  
ATOM   1330  CB  VAL M 167     110.598  25.033  35.680  1.00 55.36           C  
ATOM   1331  CG1 VAL M 167     111.777  24.194  36.200  1.00 55.36           C  
ATOM   1332  CG2 VAL M 167     110.998  26.439  35.200  1.00 55.36           C  
ATOM   1333  C   VAL M 167     109.574  22.943  35.023  1.00 55.36           C  
ATOM   1334  O   VAL M 167     110.306  21.977  34.815  1.00 55.36           O  
ATOM   1335  N   GLU M 168     108.420  22.820  35.698  1.00 47.84           N  
ATOM   1336  CA  GLU M 168     108.069  21.545  36.252  1.00 47.84           C  
ATOM   1337  CB  GLU M 168     106.751  21.591  37.040  1.00 47.84           C  
ATOM   1338  CG  GLU M 168     106.843  22.448  38.304  1.00 47.84           C  
ATOM   1339  CD  GLU M 168     105.488  22.419  38.994  1.00 47.84           C  
ATOM   1340  OE1 GLU M 168     104.841  21.338  38.986  1.00 47.84           O  
ATOM   1341  OE2 GLU M 168     105.078  23.481  39.534  1.00 47.84           O  
ATOM   1342  C   GLU M 168     107.911  20.567  35.130  1.00 47.84           C  
ATOM   1343  O   GLU M 168     108.407  19.444  35.205  1.00 47.84           O  
ATOM   1344  N   TRP M 169     107.219  20.979  34.050  1.00 93.07           N  
ATOM   1345  CA  TRP M 169     106.956  20.114  32.935  1.00 93.07           C  
ATOM   1346  CB  TRP M 169     105.948  20.704  31.937  1.00 93.07           C  
ATOM   1347  CG  TRP M 169     104.541  20.703  32.479  1.00 93.07           C  
ATOM   1348  CD2 TRP M 169     103.726  19.524  32.541  1.00 93.07           C  
ATOM   1349  CD1 TRP M 169     103.801  21.715  33.017  1.00 93.07           C  
ATOM   1350  NE1 TRP M 169     102.572  21.239  33.410  1.00 93.07           N  
ATOM   1351  CE2 TRP M 169     102.514  19.891  33.123  1.00 93.07           C  
ATOM   1352  CE3 TRP M 169     103.973  18.240  32.148  1.00 93.07           C  
ATOM   1353  CZ2 TRP M 169     101.523  18.974  33.323  1.00 93.07           C  
ATOM   1354  CZ3 TRP M 169     102.970  17.318  32.346  1.00 93.07           C  
ATOM   1355  CH2 TRP M 169     101.770  17.679  32.921  1.00 93.07           C  
ATOM   1356  C   TRP M 169     108.201  19.766  32.188  1.00 93.07           C  
ATOM   1357  O   TRP M 169     108.413  18.606  31.835  1.00 93.07           O  
ATOM   1358  N   LEU M 170     109.074  20.759  31.945  1.00116.57           N  
ATOM   1359  CA  LEU M 170     110.241  20.508  31.156  1.00116.57           C  
ATOM   1360  CB  LEU M 170     111.108  21.775  30.967  1.00116.57           C  
ATOM   1361  CG  LEU M 170     112.376  21.605  30.096  1.00116.57           C  
ATOM   1362  CD1 LEU M 170     112.992  22.968  29.763  1.00116.57           C  
ATOM   1363  CD2 LEU M 170     113.432  20.701  30.750  1.00116.57           C  
ATOM   1364  C   LEU M 170     111.023  19.434  31.841  1.00116.57           C  
ATOM   1365  O   LEU M 170     111.562  18.544  31.183  1.00116.57           O  
ATOM   1366  N   ARG M 171     111.103  19.480  33.182  1.00 56.99           N  
ATOM   1367  CA  ARG M 171     111.849  18.472  33.876  1.00 56.99           C  
ATOM   1368  CB  ARG M 171     111.919  18.695  35.394  1.00 56.99           C  
ATOM   1369  CG  ARG M 171     112.494  20.052  35.800  1.00 56.99           C  
ATOM   1370  CD  ARG M 171     112.982  20.081  37.248  1.00 56.99           C  
ATOM   1371  NE  ARG M 171     111.966  19.365  38.070  1.00 56.99           N  
ATOM   1372  CZ  ARG M 171     110.885  20.018  38.585  1.00 56.99           C  
ATOM   1373  NH1 ARG M 171     110.716  21.354  38.366  1.00 56.99           N  
ATOM   1374  NH2 ARG M 171     109.969  19.327  39.324  1.00 56.99           N  
ATOM   1375  C   ARG M 171     111.172  17.159  33.663  1.00 56.99           C  
ATOM   1376  O   ARG M 171     111.821  16.145  33.412  1.00 56.99           O  
ATOM   1377  N   ARG M 172     109.830  17.154  33.744  1.00 73.68           N  
ATOM   1378  CA  ARG M 172     109.088  15.933  33.621  1.00 73.68           C  
ATOM   1379  CB  ARG M 172     107.577  16.148  33.793  1.00 73.68           C  
ATOM   1380  CG  ARG M 172     106.770  14.850  33.841  1.00 73.68           C  
ATOM   1381  CD  ARG M 172     105.273  15.088  34.040  1.00 73.68           C  
ATOM   1382  NE  ARG M 172     104.603  13.759  34.085  1.00 73.68           N  
ATOM   1383  CZ  ARG M 172     103.287  13.680  34.438  0.93 73.68           C  
ATOM   1384  NH1 ARG M 172     102.590  14.819  34.720  1.00 73.68           N  
ATOM   1385  NH2 ARG M 172     102.668  12.466  34.515  1.00 73.68           N  
ATOM   1386  C   ARG M 172     109.304  15.357  32.261  1.00 73.68           C  
ATOM   1387  O   ARG M 172     109.513  14.152  32.116  1.00 73.68           O  
ATOM   1388  N   TYR M 173     109.276  16.209  31.220  1.00 91.68           N  
ATOM   1389  CA  TYR M 173     109.408  15.683  29.893  1.00 91.68           C  
ATOM   1390  CB  TYR M 173     109.356  16.743  28.775  1.00 91.68           C  
ATOM   1391  CG  TYR M 173     108.002  17.364  28.732  1.00 91.68           C  
ATOM   1392  CD1 TYR M 173     106.891  16.591  28.485  1.00 91.68           C  
ATOM   1393  CD2 TYR M 173     107.847  18.723  28.890  1.00 91.68           C  
ATOM   1394  CE1 TYR M 173     105.641  17.159  28.430  1.00 91.68           C  
ATOM   1395  CE2 TYR M 173     106.599  19.297  28.834  1.00 91.68           C  
ATOM   1396  CZ  TYR M 173     105.493  18.513  28.607  1.00 91.68           C  
ATOM   1397  OH  TYR M 173     104.210  19.095  28.548  1.00 91.68           O  
ATOM   1398  C   TYR M 173     110.743  15.028  29.772  1.00 91.68           C  
ATOM   1399  O   TYR M 173     110.838  13.895  29.309  1.00 91.68           O  
ATOM   1400  N   LEU M 174     111.815  15.693  30.237  1.00126.81           N  
ATOM   1401  CA  LEU M 174     113.109  15.107  30.045  1.00126.81           C  
ATOM   1402  CB  LEU M 174     114.282  15.981  30.513  1.00126.81           C  
ATOM   1403  CG  LEU M 174     114.646  17.090  29.507  1.00126.81           C  
ATOM   1404  CD1 LEU M 174     113.528  18.120  29.319  1.00126.81           C  
ATOM   1405  CD2 LEU M 174     115.986  17.734  29.866  1.00126.81           C  
ATOM   1406  C   LEU M 174     113.176  13.779  30.724  1.00126.81           C  
ATOM   1407  O   LEU M 174     113.794  12.851  30.205  1.00126.81           O  
ATOM   1408  N   LYS M 175     112.516  13.634  31.885  1.00 69.44           N  
ATOM   1409  CA  LYS M 175     112.576  12.385  32.583  1.00 69.44           C  
ATOM   1410  CB  LYS M 175     111.707  12.381  33.849  1.00 69.44           C  
ATOM   1411  CG  LYS M 175     111.861  11.118  34.695  1.00 69.44           C  
ATOM   1412  CD  LYS M 175     111.260  11.252  36.094  1.00 69.44           C  
ATOM   1413  CE  LYS M 175     111.414   9.990  36.942  1.00 69.44           C  
ATOM   1414  NZ  LYS M 175     112.831   9.810  37.325  1.00 69.44           N  
ATOM   1415  C   LYS M 175     112.061  11.316  31.670  1.00 69.44           C  
ATOM   1416  O   LYS M 175     112.658  10.245  31.568  1.00 69.44           O  
ATOM   1417  N   ASN M 176     110.943  11.583  30.966  1.00233.61           N  
ATOM   1418  CA  ASN M 176     110.419  10.604  30.058  1.00233.61           C  
ATOM   1419  CB  ASN M 176     108.881  10.601  29.981  1.00233.61           C  
ATOM   1420  CG  ASN M 176     108.283  10.320  31.352  1.00233.61           C  
ATOM   1421  OD1 ASN M 176     107.438  11.072  31.834  1.00233.61           O  
ATOM   1422  ND2 ASN M 176     108.717   9.205  31.996  1.00233.61           N  
ATOM   1423  C   ASN M 176     110.855  11.042  28.693  1.00233.61           C  
ATOM   1424  O   ASN M 176     110.186  11.824  28.034  1.00233.61           O  
ATOM   1425  N   GLY M 177     111.933  10.497  28.135  1.00235.64           N  
ATOM   1426  CA  GLY M 177     112.295  11.039  26.859  1.00235.64           C  
ATOM   1427  C   GLY M 177     113.736  11.418  26.872  1.00235.64           C  
ATOM   1428  O   GLY M 177     114.270  11.874  25.865  1.00235.64           O  
ATOM   1429  N   ASN M 178     114.411  11.236  28.016  1.00125.21           N  
ATOM   1430  CA  ASN M 178     115.802  11.568  28.084  1.00125.21           C  
ATOM   1431  CB  ASN M 178     116.402  11.349  29.479  1.00125.21           C  
ATOM   1432  CG  ASN M 178     117.793  11.960  29.463  1.00125.21           C  
ATOM   1433  OD1 ASN M 178     118.216  12.537  28.463  1.00125.21           O  
ATOM   1434  ND2 ASN M 178     118.532  11.825  30.595  1.00125.21           N  
ATOM   1435  C   ASN M 178     116.562  10.692  27.140  1.00125.21           C  
ATOM   1436  O   ASN M 178     117.488  11.145  26.469  1.00125.21           O  
ATOM   1437  N   ALA M 179     116.183   9.404  27.048  1.00 39.98           N  
ATOM   1438  CA  ALA M 179     116.964   8.518  26.234  1.00 39.98           C  
ATOM   1439  CB  ALA M 179     116.403   7.086  26.211  1.00 39.98           C  
ATOM   1440  C   ALA M 179     116.958   9.016  24.823  1.00 39.98           C  
ATOM   1441  O   ALA M 179     118.009   9.106  24.188  1.00 39.98           O  
ATOM   1442  N   THR M 180     115.771   9.365  24.293  0.88122.45           N  
ATOM   1443  CA  THR M 180     115.719   9.811  22.930  0.88122.45           C  
ATOM   1444  CB  THR M 180     114.321   9.945  22.404  0.88122.45           C  
ATOM   1445  OG1 THR M 180     113.608  10.927  23.140  0.88122.45           O  
ATOM   1446  CG2 THR M 180     113.622   8.581  22.512  0.88122.45           C  
ATOM   1447  C   THR M 180     116.368  11.151  22.788  0.88122.45           C  
ATOM   1448  O   THR M 180     117.201  11.350  21.907  0.88122.45           O  
ATOM   1449  N   LEU M 181     116.015  12.100  23.677  1.00 56.63           N  
ATOM   1450  CA  LEU M 181     116.500  13.451  23.596  1.00 56.63           C  
ATOM   1451  CB  LEU M 181     116.151  14.300  24.833  1.00 56.63           C  
ATOM   1452  CG  LEU M 181     114.641  14.545  25.017  1.00 56.63           C  
ATOM   1453  CD1 LEU M 181     114.366  15.408  26.259  1.00 56.63           C  
ATOM   1454  CD2 LEU M 181     114.008  15.124  23.741  1.00 56.63           C  
ATOM   1455  C   LEU M 181     118.017  13.454  23.457  1.00 56.63           C  
ATOM   1456  O   LEU M 181     118.510  14.044  22.457  1.00 56.63           O  
ATOM   1457  OXT LEU M 181     118.699  12.879  24.346  1.00 56.63           O  
TER
ATOM   1458  N   SER P   1     102.758  21.209  29.522  1.00 70.93           N  
ATOM   1459  CA  SER P   1     101.625  22.084  29.153  1.00 70.93           C  
ATOM   1460  CB  SER P   1     100.671  22.250  30.347  1.00 70.93           C  
ATOM   1461  OG  SER P   1     100.123  20.991  30.709  1.00 70.93           O  
ATOM   1462  C   SER P   1     102.065  23.436  28.714  1.00 70.93           C  
ATOM   1463  O   SER P   1     103.090  23.945  29.163  1.00 70.93           O  
ATOM   1464  N   ILE P   2     101.265  24.050  27.824  1.00 85.70           N  
ATOM   1465  CA  ILE P   2     101.542  25.347  27.285  1.00 85.70           C  
ATOM   1466  CB  ILE P   2     101.132  25.498  25.849  1.00 85.70           C  
ATOM   1467  CG1 ILE P   2     101.547  26.879  25.313  1.00 85.70           C  
ATOM   1468  CG2 ILE P   2      99.626  25.206  25.744  1.00 85.70           C  
ATOM   1469  CD1 ILE P   2     101.402  27.017  23.798  1.00 85.70           C  
ATOM   1470  C   ILE P   2     100.724  26.294  28.096  1.00 85.70           C  
ATOM   1471  O   ILE P   2      99.776  25.887  28.762  1.00 85.70           O  
ATOM   1472  N   ILE P   3     101.124  27.575  28.128  1.00165.64           N  
ATOM   1473  CA  ILE P   3     100.423  28.556  28.902  1.00165.64           C  
ATOM   1474  CB  ILE P   3     101.197  29.820  29.143  1.00165.64           C  
ATOM   1475  CG1 ILE P   3     100.481  30.684  30.196  1.00165.64           C  
ATOM   1476  CG2 ILE P   3     101.411  30.525  27.793  1.00165.64           C  
ATOM   1477  CD1 ILE P   3     101.342  31.822  30.741  1.00165.64           C  
ATOM   1478  C   ILE P   3      99.152  28.939  28.208  1.00165.64           C  
ATOM   1479  O   ILE P   3      99.014  28.761  27.003  1.00165.64           O  
ATOM   1480  N   ASN P   4      98.130  29.371  28.973  1.00 85.47           N  
ATOM   1481  CA  ASN P   4      96.941  29.875  28.343  1.00 85.47           C  
ATOM   1482  CB  ASN P   4      95.700  29.834  29.250  1.00 85.47           C  
ATOM   1483  CG  ASN P   4      95.294  28.381  29.440  1.00 85.47           C  
ATOM   1484  OD1 ASN P   4      95.793  27.489  28.755  1.00 85.47           O  
ATOM   1485  ND2 ASN P   4      94.353  28.131  30.390  1.00 85.47           N  
ATOM   1486  C   ASN P   4      97.243  31.306  28.039  1.00 85.47           C  
ATOM   1487  O   ASN P   4      97.683  32.039  28.916  1.00 85.47           O  
ATOM   1488  N   PHE P   5      97.007  31.754  26.793  1.00180.21           N  
ATOM   1489  CA  PHE P   5      97.373  33.086  26.392  1.00180.21           C  
ATOM   1490  CB  PHE P   5      97.684  33.194  24.890  1.00180.21           C  
ATOM   1491  CG  PHE P   5      98.891  32.358  24.635  1.00180.21           C  
ATOM   1492  CD1 PHE P   5      98.777  31.018  24.355  1.00180.21           C  
ATOM   1493  CD2 PHE P   5     100.146  32.911  24.684  1.00180.21           C  
ATOM   1494  CE1 PHE P   5      99.889  30.242  24.123  1.00180.21           C  
ATOM   1495  CE2 PHE P   5     101.260  32.139  24.454  1.00180.21           C  
ATOM   1496  CZ  PHE P   5     101.140  30.802  24.171  1.00180.21           C  
ATOM   1497  C   PHE P   5      96.286  34.063  26.700  1.00180.21           C  
ATOM   1498  O   PHE P   5      95.121  33.697  26.822  1.00180.21           O  
ATOM   1499  N   GLU P   6      96.672  35.352  26.823  1.00103.71           N  
ATOM   1500  CA  GLU P   6      95.808  36.449  27.154  1.00103.71           C  
ATOM   1501  CB  GLU P   6      96.449  37.404  28.178  1.00103.71           C  
ATOM   1502  CG  GLU P   6      96.823  36.703  29.484  1.00103.71           C  
ATOM   1503  CD  GLU P   6      96.844  37.725  30.605  1.00103.71           C  
ATOM   1504  OE1 GLU P   6      96.984  38.940  30.303  1.00103.71           O  
ATOM   1505  OE2 GLU P   6      96.717  37.299  31.784  1.00103.71           O  
ATOM   1506  C   GLU P   6      95.638  37.259  25.913  1.00103.71           C  
ATOM   1507  O   GLU P   6      96.529  37.301  25.067  1.00103.71           O  
ATOM   1508  N   LYS P   7      94.485  37.948  25.792  1.00105.86           N  
ATOM   1509  CA  LYS P   7      94.190  38.706  24.613  1.00105.86           C  
ATOM   1510  CB  LYS P   7      92.727  39.174  24.515  1.00105.86           C  
ATOM   1511  CG  LYS P   7      91.765  38.064  24.079  1.00105.86           C  
ATOM   1512  CD  LYS P   7      91.635  36.918  25.085  1.00105.86           C  
ATOM   1513  CE  LYS P   7      90.796  35.743  24.579  1.00105.86           C  
ATOM   1514  NZ  LYS P   7      90.695  34.697  25.623  1.00105.86           N  
ATOM   1515  C   LYS P   7      95.082  39.900  24.498  1.00105.86           C  
ATOM   1516  O   LYS P   7      95.589  40.439  25.482  1.00105.86           O  
ATOM   1517  N   LEU P   8      95.316  40.313  23.237  1.00101.88           N  
ATOM   1518  CA  LEU P   8      96.123  41.454  22.935  1.00101.88           C  
ATOM   1519  CB  LEU P   8      96.530  41.513  21.454  1.00101.88           C  
ATOM   1520  CG  LEU P   8      97.509  40.395  21.052  1.00101.88           C  
ATOM   1521  CD1 LEU P   8      97.892  40.490  19.568  1.00101.88           C  
ATOM   1522  CD2 LEU P   8      98.741  40.384  21.972  1.00101.88           C  
ATOM   1523  C   LEU P   8      95.262  42.666  23.228  1.00101.88           C  
ATOM   1524  O   LEU P   8      94.042  42.579  22.934  1.00101.88           O  
ATOM   1525  OXT LEU P   8      95.795  43.684  23.747  1.00101.88           O  
TER
ATOM   1526  N   GLN A   3      81.902  19.045  39.307  1.00132.72           N  
ATOM   1527  CA  GLN A   3      83.318  18.622  39.271  1.00132.72           C  
ATOM   1528  CB  GLN A   3      83.994  19.078  37.966  1.00132.72           C  
ATOM   1529  CG  GLN A   3      83.690  18.161  36.779  1.00132.72           C  
ATOM   1530  CD  GLN A   3      84.588  16.936  36.910  1.00132.72           C  
ATOM   1531  OE1 GLN A   3      85.807  17.059  37.016  1.00132.72           O  
ATOM   1532  NE2 GLN A   3      83.975  15.721  36.908  1.00132.72           N  
ATOM   1533  C   GLN A   3      84.099  19.152  40.433  1.00132.72           C  
ATOM   1534  O   GLN A   3      85.110  18.571  40.821  1.00132.72           O  
ATOM   1535  N   VAL A   4      83.658  20.276  41.030  1.00 73.25           N  
ATOM   1536  CA  VAL A   4      84.366  20.774  42.172  1.00 73.25           C  
ATOM   1537  CB  VAL A   4      84.648  22.248  42.109  1.00 73.25           C  
ATOM   1538  CG1 VAL A   4      85.196  22.704  43.471  1.00 73.25           C  
ATOM   1539  CG2 VAL A   4      85.617  22.511  40.945  1.00 73.25           C  
ATOM   1540  C   VAL A   4      83.477  20.548  43.341  1.00 73.25           C  
ATOM   1541  O   VAL A   4      82.265  20.708  43.243  1.00 73.25           O  
ATOM   1542  N   GLN A   5      84.039  20.135  44.488  1.00101.12           N  
ATOM   1543  CA  GLN A   5      83.146  19.928  45.584  1.00101.12           C  
ATOM   1544  CB  GLN A   5      82.852  18.448  45.892  1.00101.12           C  
ATOM   1545  CG  GLN A   5      81.878  18.266  47.060  1.00101.12           C  
ATOM   1546  CD  GLN A   5      81.653  16.777  47.284  1.00101.12           C  
ATOM   1547  OE1 GLN A   5      82.571  16.042  47.641  1.00101.12           O  
ATOM   1548  NE2 GLN A   5      80.391  16.318  47.071  1.00101.12           N  
ATOM   1549  C   GLN A   5      83.732  20.525  46.817  1.00101.12           C  
ATOM   1550  O   GLN A   5      84.906  20.332  47.130  1.00101.12           O  
ATOM   1551  N   GLN A   6      82.900  21.293  47.541  1.00 90.48           N  
ATOM   1552  CA  GLN A   6      83.293  21.815  48.816  1.00 90.48           C  
ATOM   1553  CB  GLN A   6      82.894  23.289  49.025  1.00 90.48           C  
ATOM   1554  CG  GLN A   6      83.633  24.219  48.055  1.00 90.48           C  
ATOM   1555  CD  GLN A   6      83.210  25.663  48.298  1.00 90.48           C  
ATOM   1556  OE1 GLN A   6      82.946  26.412  47.358  1.00 90.48           O  
ATOM   1557  NE2 GLN A   6      83.166  26.076  49.592  1.00 90.48           N  
ATOM   1558  C   GLN A   6      82.576  20.930  49.793  1.00 90.48           C  
ATOM   1559  O   GLN A   6      81.377  20.688  49.650  1.00 90.48           O  
ATOM   1560  N   SER A   7      83.317  20.403  50.792  1.00297.54           N  
ATOM   1561  CA  SER A   7      82.808  19.362  51.642  1.00297.54           C  
ATOM   1562  CB  SER A   7      83.921  18.654  52.451  1.00297.54           C  
ATOM   1563  OG  SER A   7      83.361  17.638  53.274  1.00297.54           O  
ATOM   1564  C   SER A   7      81.648  19.746  52.523  1.00297.54           C  
ATOM   1565  O   SER A   7      80.580  19.118  52.420  1.00297.54           O  
ATOM   1566  N   PRO A   8      81.811  20.708  53.416  1.00147.56           N  
ATOM   1567  CA  PRO A   8      80.680  21.035  54.212  1.00147.56           C  
ATOM   1568  CD  PRO A   8      83.047  20.957  54.159  1.00147.56           C  
ATOM   1569  CB  PRO A   8      81.184  21.424  55.601  1.00147.56           C  
ATOM   1570  CG  PRO A   8      82.640  21.831  55.355  1.00147.56           C  
ATOM   1571  C   PRO A   8      79.938  22.130  53.553  1.00147.56           C  
ATOM   1572  O   PRO A   8      80.573  23.075  53.086  1.00147.56           O  
ATOM   1573  N   ALA A   9      78.602  22.028  53.507  1.00 64.02           N  
ATOM   1574  CA  ALA A   9      77.811  23.108  53.020  1.00 64.02           C  
ATOM   1575  CB  ALA A   9      76.322  22.749  52.877  1.00 64.02           C  
ATOM   1576  C   ALA A   9      77.920  24.185  54.047  1.00 64.02           C  
ATOM   1577  O   ALA A   9      77.995  25.363  53.709  1.00 64.02           O  
ATOM   1578  N   SER A  10      77.912  23.800  55.344  1.00 53.84           N  
ATOM   1579  CA  SER A  10      78.014  24.783  56.386  1.00 53.84           C  
ATOM   1580  CB  SER A  10      76.655  25.192  56.982  1.00 53.84           C  
ATOM   1581  OG  SER A  10      76.044  24.085  57.626  1.00 53.84           O  
ATOM   1582  C   SER A  10      78.843  24.243  57.512  1.00 53.84           C  
ATOM   1583  O   SER A  10      78.881  23.039  57.764  1.00 53.84           O  
ATOM   1584  N   LEU A  11      79.556  25.152  58.207  1.00 67.51           N  
ATOM   1585  CA  LEU A  11      80.339  24.780  59.351  1.00 67.51           C  
ATOM   1586  CB  LEU A  11      81.840  24.628  59.044  1.00 67.51           C  
ATOM   1587  CG  LEU A  11      82.683  24.229  60.269  1.00 67.51           C  
ATOM   1588  CD1 LEU A  11      82.202  22.899  60.869  1.00 67.51           C  
ATOM   1589  CD2 LEU A  11      84.182  24.207  59.926  1.00 67.51           C  
ATOM   1590  C   LEU A  11      80.175  25.857  60.376  1.00 67.51           C  
ATOM   1591  O   LEU A  11      80.182  27.043  60.049  1.00 67.51           O  
ATOM   1592  N   VAL A  12      79.997  25.470  61.657  1.00 99.78           N  
ATOM   1593  CA  VAL A  12      79.860  26.458  62.689  1.00 99.78           C  
ATOM   1594  CB  VAL A  12      78.576  26.367  63.459  1.00 99.78           C  
ATOM   1595  CG1 VAL A  12      78.628  25.120  64.355  1.00 99.78           C  
ATOM   1596  CG2 VAL A  12      78.373  27.680  64.231  1.00 99.78           C  
ATOM   1597  C   VAL A  12      80.972  26.231  63.661  1.00 99.78           C  
ATOM   1598  O   VAL A  12      81.347  25.092  63.935  1.00 99.78           O  
ATOM   1599  N   LEU A  13      81.565  27.321  64.183  1.00138.71           N  
ATOM   1600  CA  LEU A  13      82.624  27.136  65.127  1.00138.71           C  
ATOM   1601  CB  LEU A  13      83.978  26.868  64.449  1.00138.71           C  
ATOM   1602  CG  LEU A  13      84.309  27.811  63.281  1.00138.71           C  
ATOM   1603  CD1 LEU A  13      84.573  29.245  63.763  1.00138.71           C  
ATOM   1604  CD2 LEU A  13      85.444  27.236  62.421  1.00138.71           C  
ATOM   1605  C   LEU A  13      82.706  28.336  66.011  1.00138.71           C  
ATOM   1606  O   LEU A  13      82.184  29.401  65.686  1.00138.71           O  
ATOM   1607  N   GLN A  14      83.351  28.180  67.183  1.00 48.11           N  
ATOM   1608  CA  GLN A  14      83.426  29.280  68.096  1.00 48.11           C  
ATOM   1609  CB  GLN A  14      83.477  28.879  69.581  1.00 48.11           C  
ATOM   1610  CG  GLN A  14      83.445  30.090  70.517  1.00 48.11           C  
ATOM   1611  CD  GLN A  14      83.416  29.600  71.957  1.00 48.11           C  
ATOM   1612  OE1 GLN A  14      84.209  28.748  72.355  1.00 48.11           O  
ATOM   1613  NE2 GLN A  14      82.469  30.150  72.762  1.00 48.11           N  
ATOM   1614  C   GLN A  14      84.649  30.070  67.782  1.00 48.11           C  
ATOM   1615  O   GLN A  14      85.643  29.548  67.280  1.00 48.11           O  
ATOM   1616  N   GLU A  15      84.589  31.377  68.086  1.00102.50           N  
ATOM   1617  CA  GLU A  15      85.664  32.275  67.806  1.00102.50           C  
ATOM   1618  CB  GLU A  15      85.402  33.681  68.363  1.00102.50           C  
ATOM   1619  CG  GLU A  15      84.164  34.340  67.759  1.00102.50           C  
ATOM   1620  CD  GLU A  15      83.744  35.463  68.693  1.00102.50           C  
ATOM   1621  OE1 GLU A  15      83.034  35.161  69.690  1.00102.50           O  
ATOM   1622  OE2 GLU A  15      84.130  36.632  68.429  1.00102.50           O  
ATOM   1623  C   GLU A  15      86.884  31.750  68.485  1.00102.50           C  
ATOM   1624  O   GLU A  15      86.817  31.220  69.593  1.00102.50           O  
ATOM   1625  N   GLY A  16      88.040  31.870  67.806  1.00 29.18           N  
ATOM   1626  CA  GLY A  16      89.285  31.446  68.370  1.00 29.18           C  
ATOM   1627  C   GLY A  16      89.696  30.136  67.770  1.00 29.18           C  
ATOM   1628  O   GLY A  16      90.885  29.828  67.724  1.00 29.18           O  
ATOM   1629  N   GLU A  17      88.738  29.325  67.279  1.00104.59           N  
ATOM   1630  CA  GLU A  17      89.123  28.049  66.742  1.00104.59           C  
ATOM   1631  CB  GLU A  17      88.056  26.948  66.892  1.00104.59           C  
ATOM   1632  CG  GLU A  17      86.706  27.237  66.243  1.00104.59           C  
ATOM   1633  CD  GLU A  17      85.787  26.089  66.641  1.00104.59           C  
ATOM   1634  OE1 GLU A  17      85.126  26.208  67.707  1.00104.59           O  
ATOM   1635  OE2 GLU A  17      85.739  25.077  65.891  1.00104.59           O  
ATOM   1636  C   GLU A  17      89.528  28.186  65.305  1.00104.59           C  
ATOM   1637  O   GLU A  17      89.160  29.144  64.628  1.00104.59           O  
ATOM   1638  N   ASN A  18      90.351  27.229  64.822  1.00 43.65           N  
ATOM   1639  CA  ASN A  18      90.827  27.245  63.467  1.00 43.65           C  
ATOM   1640  CB  ASN A  18      92.129  26.451  63.258  1.00 43.65           C  
ATOM   1641  CG  ASN A  18      93.253  27.135  64.023  1.00 43.65           C  
ATOM   1642  OD1 ASN A  18      93.021  27.825  65.015  1.00 43.65           O  
ATOM   1643  ND2 ASN A  18      94.512  26.944  63.545  1.00 43.65           N  
ATOM   1644  C   ASN A  18      89.795  26.612  62.590  1.00 43.65           C  
ATOM   1645  O   ASN A  18      89.043  25.739  63.021  1.00 43.65           O  
ATOM   1646  N   ALA A  19      89.736  27.043  61.315  1.00 51.34           N  
ATOM   1647  CA  ALA A  19      88.772  26.468  60.419  1.00 51.34           C  
ATOM   1648  CB  ALA A  19      87.742  27.482  59.893  1.00 51.34           C  
ATOM   1649  C   ALA A  19      89.494  25.924  59.231  1.00 51.34           C  
ATOM   1650  O   ALA A  19      90.493  26.482  58.780  1.00 51.34           O  
ATOM   1651  N   GLU A  20      89.014  24.778  58.714  1.00 78.26           N  
ATOM   1652  CA  GLU A  20      89.594  24.238  57.523  1.00 78.26           C  
ATOM   1653  CB  GLU A  20      90.387  22.937  57.745  1.00 78.26           C  
ATOM   1654  CG  GLU A  20      91.202  22.509  56.523  1.00 78.26           C  
ATOM   1655  CD  GLU A  20      92.141  21.386  56.941  1.00 78.26           C  
ATOM   1656  OE1 GLU A  20      92.970  21.624  57.860  1.00 78.26           O  
ATOM   1657  OE2 GLU A  20      92.044  20.278  56.350  1.00 78.26           O  
ATOM   1658  C   GLU A  20      88.465  23.966  56.580  1.00 78.26           C  
ATOM   1659  O   GLU A  20      87.485  23.312  56.937  1.00 78.26           O  
ATOM   1660  N   LEU A  21      88.563  24.492  55.343  1.00 80.30           N  
ATOM   1661  CA  LEU A  21      87.516  24.277  54.381  1.00 80.30           C  
ATOM   1662  CB  LEU A  21      86.952  25.590  53.810  1.00 80.30           C  
ATOM   1663  CG  LEU A  21      86.298  26.486  54.881  1.00 80.30           C  
ATOM   1664  CD1 LEU A  21      85.746  27.784  54.268  1.00 80.30           C  
ATOM   1665  CD2 LEU A  21      85.243  25.713  55.693  1.00 80.30           C  
ATOM   1666  C   LEU A  21      88.106  23.484  53.255  1.00 80.30           C  
ATOM   1667  O   LEU A  21      89.137  23.858  52.699  1.00 80.30           O  
ATOM   1668  N   GLN A  22      87.440  22.379  52.865  1.00127.43           N  
ATOM   1669  CA  GLN A  22      88.004  21.469  51.906  1.00127.43           C  
ATOM   1670  CB  GLN A  22      87.622  20.000  52.172  1.00127.43           C  
ATOM   1671  CG  GLN A  22      87.845  19.527  53.610  1.00127.43           C  
ATOM   1672  CD  GLN A  22      89.332  19.532  53.923  1.00127.43           C  
ATOM   1673  OE1 GLN A  22      90.164  19.201  53.080  1.00127.43           O  
ATOM   1674  NE2 GLN A  22      89.678  19.919  55.180  1.00127.43           N  
ATOM   1675  C   GLN A  22      87.471  21.752  50.536  1.00127.43           C  
ATOM   1676  O   GLN A  22      86.306  22.113  50.370  1.00127.43           O  
ATOM   1677  N   CYS A  23      88.352  21.602  49.520  1.00145.78           N  
ATOM   1678  CA  CYS A  23      87.993  21.692  48.130  1.00145.78           C  
ATOM   1679  CB  CYS A  23      88.774  22.719  47.304  1.00145.78           C  
ATOM   1680  SG  CYS A  23      88.405  24.412  47.757  1.00145.78           S  
ATOM   1681  C   CYS A  23      88.466  20.423  47.507  1.00145.78           C  
ATOM   1682  O   CYS A  23      89.652  20.110  47.576  1.00145.78           O  
ATOM   1683  N   ASN A  24      87.564  19.669  46.860  1.00 68.46           N  
ATOM   1684  CA  ASN A  24      87.992  18.467  46.205  1.00 68.46           C  
ATOM   1685  CB  ASN A  24      87.215  17.215  46.642  1.00 68.46           C  
ATOM   1686  CG  ASN A  24      87.583  16.896  48.082  1.00 68.46           C  
ATOM   1687  OD1 ASN A  24      87.089  17.524  49.017  1.00 68.46           O  
ATOM   1688  ND2 ASN A  24      88.469  15.881  48.270  1.00 68.46           N  
ATOM   1689  C   ASN A  24      87.708  18.657  44.750  1.00 68.46           C  
ATOM   1690  O   ASN A  24      86.683  19.233  44.387  1.00 68.46           O  
ATOM   1691  N   PHE A  25      88.635  18.200  43.880  1.00142.94           N  
ATOM   1692  CA  PHE A  25      88.441  18.309  42.463  1.00142.94           C  
ATOM   1693  CB  PHE A  25      89.094  19.558  41.843  1.00142.94           C  
ATOM   1694  CG  PHE A  25      90.527  19.592  42.238  1.00142.94           C  
ATOM   1695  CD1 PHE A  25      91.462  18.832  41.576  1.00142.94           C  
ATOM   1696  CD2 PHE A  25      90.934  20.404  43.272  1.00142.94           C  
ATOM   1697  CE1 PHE A  25      92.783  18.878  41.954  1.00142.94           C  
ATOM   1698  CE2 PHE A  25      92.253  20.453  43.653  1.00142.94           C  
ATOM   1699  CZ  PHE A  25      93.181  19.687  42.991  1.00142.94           C  
ATOM   1700  C   PHE A  25      88.966  17.072  41.794  1.00142.94           C  
ATOM   1701  O   PHE A  25      89.810  16.358  42.331  1.00142.94           O  
ATOM   1702  N   SER A  26      88.381  16.743  40.626  1.00138.49           N  
ATOM   1703  CA  SER A  26      88.706  15.573  39.856  1.00138.49           C  
ATOM   1704  CB  SER A  26      87.513  15.076  39.024  1.00138.49           C  
ATOM   1705  OG  SER A  26      86.434  14.723  39.876  1.00138.49           O  
ATOM   1706  C   SER A  26      89.828  15.792  38.875  1.00138.49           C  
ATOM   1707  O   SER A  26      90.313  14.824  38.289  1.00138.49           O  
ATOM   1708  N   SER A  27      90.238  17.054  38.624  1.00150.75           N  
ATOM   1709  CA  SER A  27      91.156  17.333  37.546  1.00150.75           C  
ATOM   1710  CB  SER A  27      90.717  18.569  36.734  1.00150.75           C  
ATOM   1711  OG  SER A  27      91.452  18.676  35.523  1.00150.75           O  
ATOM   1712  C   SER A  27      92.592  17.530  37.981  1.00150.75           C  
ATOM   1713  O   SER A  27      92.931  17.378  39.152  1.00150.75           O  
ATOM   1714  N   THR A  28      93.488  17.825  36.994  1.00219.62           N  
ATOM   1715  CA  THR A  28      94.877  18.163  37.211  1.00219.62           C  
ATOM   1716  CB  THR A  28      95.780  17.767  36.086  1.00219.62           C  
ATOM   1717  OG1 THR A  28      95.696  16.368  35.871  1.00219.62           O  
ATOM   1718  CG2 THR A  28      97.221  18.153  36.454  1.00219.62           C  
ATOM   1719  C   THR A  28      94.878  19.656  37.277  1.00219.62           C  
ATOM   1720  O   THR A  28      94.507  20.243  36.260  1.00219.62           O  
ATOM   1721  N   ALA A  37      95.355  20.252  38.424  1.00113.29           N  
ATOM   1722  CA  ALA A  37      95.123  21.627  38.821  1.00113.29           C  
ATOM   1723  CB  ALA A  37      94.680  21.755  40.290  1.00113.29           C  
ATOM   1724  C   ALA A  37      96.230  22.597  38.627  1.00113.29           C  
ATOM   1725  O   ALA A  37      97.336  22.464  39.155  1.00113.29           O  
ATOM   1726  N   THR A  38      95.952  23.613  37.789  1.00164.89           N  
ATOM   1727  CA  THR A  38      96.859  24.703  37.757  1.00164.89           C  
ATOM   1728  CB  THR A  38      96.730  25.551  36.515  1.00164.89           C  
ATOM   1729  OG1 THR A  38      97.667  26.616  36.556  1.00164.89           O  
ATOM   1730  CG2 THR A  38      95.294  26.081  36.352  1.00164.89           C  
ATOM   1731  C   THR A  38      96.668  25.545  38.995  1.00164.89           C  
ATOM   1732  O   THR A  38      97.491  25.501  39.906  1.00164.89           O  
ATOM   1733  N   ARG A  39      95.469  26.155  39.159  1.00125.38           N  
ATOM   1734  CA  ARG A  39      95.347  27.259  40.079  1.00125.38           C  
ATOM   1735  CB  ARG A  39      95.156  28.551  39.279  1.00125.38           C  
ATOM   1736  CG  ARG A  39      96.010  28.511  38.008  1.00125.38           C  
ATOM   1737  CD  ARG A  39      95.956  29.763  37.141  1.00125.38           C  
ATOM   1738  NE  ARG A  39      96.391  29.351  35.775  1.00125.38           N  
ATOM   1739  CZ  ARG A  39      97.715  29.269  35.450  1.00125.38           C  
ATOM   1740  NH1 ARG A  39      98.674  29.599  36.364  1.00125.38           N  
ATOM   1741  NH2 ARG A  39      98.078  28.844  34.205  1.00125.38           N  
ATOM   1742  C   ARG A  39      94.124  27.134  40.926  1.00125.38           C  
ATOM   1743  O   ARG A  39      93.095  26.628  40.486  1.00125.38           O  
ATOM   1744  N   LEU A  40      94.212  27.621  42.180  1.00120.91           N  
ATOM   1745  CA  LEU A  40      93.066  27.614  43.041  1.00120.91           C  
ATOM   1746  CB  LEU A  40      93.219  26.705  44.274  1.00120.91           C  
ATOM   1747  CG  LEU A  40      93.350  25.209  43.922  1.00120.91           C  
ATOM   1748  CD1 LEU A  40      94.681  24.906  43.215  1.00120.91           C  
ATOM   1749  CD2 LEU A  40      93.102  24.320  45.149  1.00120.91           C  
ATOM   1750  C   LEU A  40      92.813  29.010  43.532  1.00120.91           C  
ATOM   1751  O   LEU A  40      93.737  29.728  43.910  1.00120.91           O  
ATOM   1752  N   GLN A  41      91.531  29.434  43.527  1.00 80.80           N  
ATOM   1753  CA  GLN A  41      91.182  30.757  43.967  1.00 80.80           C  
ATOM   1754  CB  GLN A  41      90.766  31.688  42.813  1.00 80.80           C  
ATOM   1755  CG  GLN A  41      90.549  33.142  43.234  1.00 80.80           C  
ATOM   1756  CD  GLN A  41      90.262  33.950  41.976  1.00 80.80           C  
ATOM   1757  OE1 GLN A  41      90.249  33.412  40.870  1.00 80.80           O  
ATOM   1758  NE2 GLN A  41      90.030  35.280  42.146  1.00 80.80           N  
ATOM   1759  C   GLN A  41      90.033  30.667  44.927  1.00 80.80           C  
ATOM   1760  O   GLN A  41      89.027  30.010  44.659  1.00 80.80           O  
ATOM   1761  N   TRP A  42      90.156  31.351  46.084  1.00 94.96           N  
ATOM   1762  CA  TRP A  42      89.123  31.323  47.081  1.00 94.96           C  
ATOM   1763  CB  TRP A  42      89.629  31.031  48.500  1.00 94.96           C  
ATOM   1764  CG  TRP A  42      90.005  29.595  48.749  1.00 94.96           C  
ATOM   1765  CD2 TRP A  42      89.097  28.630  49.300  1.00 94.96           C  
ATOM   1766  CD1 TRP A  42      91.191  28.949  48.556  1.00 94.96           C  
ATOM   1767  NE1 TRP A  42      91.081  27.641  48.966  1.00 94.96           N  
ATOM   1768  CE2 TRP A  42      89.798  27.433  49.425  1.00 94.96           C  
ATOM   1769  CE3 TRP A  42      87.792  28.738  49.687  1.00 94.96           C  
ATOM   1770  CZ2 TRP A  42      89.201  26.324  49.949  1.00 94.96           C  
ATOM   1771  CZ3 TRP A  42      87.184  27.609  50.188  1.00 94.96           C  
ATOM   1772  CH2 TRP A  42      87.877  26.424  50.316  1.00 94.96           C  
ATOM   1773  C   TRP A  42      88.473  32.671  47.143  1.00 94.96           C  
ATOM   1774  O   TRP A  42      89.140  33.696  47.008  1.00 94.96           O  
ATOM   1775  N   PHE A  43      87.135  32.689  47.352  1.00101.11           N  
ATOM   1776  CA  PHE A  43      86.398  33.922  47.421  1.00101.11           C  
ATOM   1777  CB  PHE A  43      85.363  34.118  46.297  1.00101.11           C  
ATOM   1778  CG  PHE A  43      86.050  34.076  44.977  1.00101.11           C  
ATOM   1779  CD1 PHE A  43      86.765  35.152  44.511  1.00101.11           C  
ATOM   1780  CD2 PHE A  43      85.992  32.940  44.209  1.00101.11           C  
ATOM   1781  CE1 PHE A  43      87.396  35.103  43.291  1.00101.11           C  
ATOM   1782  CE2 PHE A  43      86.620  32.886  42.988  1.00101.11           C  
ATOM   1783  CZ  PHE A  43      87.324  33.969  42.523  1.00101.11           C  
ATOM   1784  C   PHE A  43      85.590  33.935  48.688  1.00101.11           C  
ATOM   1785  O   PHE A  43      85.254  32.889  49.242  1.00101.11           O  
ATOM   1786  N   TYR A  44      85.256  35.153  49.166  1.00 71.41           N  
ATOM   1787  CA  TYR A  44      84.502  35.361  50.375  1.00 71.41           C  
ATOM   1788  CB  TYR A  44      85.344  36.166  51.382  1.00 71.41           C  
ATOM   1789  CG  TYR A  44      84.560  36.573  52.578  1.00 71.41           C  
ATOM   1790  CD1 TYR A  44      84.397  35.723  53.646  1.00 71.41           C  
ATOM   1791  CD2 TYR A  44      84.006  37.831  52.631  1.00 71.41           C  
ATOM   1792  CE1 TYR A  44      83.681  36.122  54.750  1.00 71.41           C  
ATOM   1793  CE2 TYR A  44      83.290  38.235  53.730  1.00 71.41           C  
ATOM   1794  CZ  TYR A  44      83.128  37.380  54.791  1.00 71.41           C  
ATOM   1795  OH  TYR A  44      82.394  37.801  55.918  1.00 71.41           O  
ATOM   1796  C   TYR A  44      83.280  36.165  50.019  1.00 71.41           C  
ATOM   1797  O   TYR A  44      83.379  37.167  49.314  1.00 71.41           O  
ATOM   1798  N   GLN A  45      82.085  35.740  50.487  1.00 77.49           N  
ATOM   1799  CA  GLN A  45      80.878  36.454  50.158  1.00 77.49           C  
ATOM   1800  CB  GLN A  45      79.998  35.712  49.141  1.00 77.49           C  
ATOM   1801  CG  GLN A  45      78.716  36.463  48.786  1.00 77.49           C  
ATOM   1802  CD  GLN A  45      77.962  35.636  47.761  1.00 77.49           C  
ATOM   1803  OE1 GLN A  45      77.758  34.436  47.935  1.00 77.49           O  
ATOM   1804  NE2 GLN A  45      77.545  36.298  46.648  1.00 77.49           N  
ATOM   1805  C   GLN A  45      80.060  36.631  51.400  1.00 77.49           C  
ATOM   1806  O   GLN A  45      79.738  35.666  52.090  1.00 77.49           O  
ATOM   1807  N   ARG A  46      79.722  37.894  51.729  1.00 86.95           N  
ATOM   1808  CA  ARG A  46      78.847  38.168  52.831  1.00 86.95           C  
ATOM   1809  CB  ARG A  46      79.164  39.479  53.571  1.00 86.95           C  
ATOM   1810  CG  ARG A  46      80.517  39.456  54.288  1.00 86.95           C  
ATOM   1811  CD  ARG A  46      80.741  40.652  55.214  1.00 86.95           C  
ATOM   1812  NE  ARG A  46      80.072  40.347  56.511  1.00 86.95           N  
ATOM   1813  CZ  ARG A  46      78.755  40.661  56.692  1.00 86.95           C  
ATOM   1814  NH1 ARG A  46      78.053  41.255  55.684  1.00 86.95           N  
ATOM   1815  NH2 ARG A  46      78.141  40.379  57.878  1.00 86.95           N  
ATOM   1816  C   ARG A  46      77.495  38.288  52.224  1.00 86.95           C  
ATOM   1817  O   ARG A  46      77.373  38.526  51.023  1.00 86.95           O  
ATOM   1818  N   PRO A  48      76.464  38.125  52.992  1.00 91.93           N  
ATOM   1819  CA  PRO A  48      75.176  38.248  52.397  1.00 91.93           C  
ATOM   1820  CD  PRO A  48      76.467  37.213  54.124  1.00 91.93           C  
ATOM   1821  CB  PRO A  48      74.189  37.765  53.456  1.00 91.93           C  
ATOM   1822  CG  PRO A  48      75.010  36.735  54.258  1.00 91.93           C  
ATOM   1823  C   PRO A  48      75.022  39.674  51.956  1.00 91.93           C  
ATOM   1824  O   PRO A  48      75.499  40.575  52.640  1.00 91.93           O  
ATOM   1825  N   GLY A  49      74.399  39.924  50.797  1.00 38.74           N  
ATOM   1826  CA  GLY A  49      74.236  41.293  50.404  1.00 38.74           C  
ATOM   1827  C   GLY A  49      75.499  41.807  49.773  1.00 38.74           C  
ATOM   1828  O   GLY A  49      75.584  42.987  49.435  1.00 38.74           O  
ATOM   1829  N   GLY A  50      76.516  40.949  49.559  1.00 57.36           N  
ATOM   1830  CA  GLY A  50      77.729  41.505  49.020  1.00 57.36           C  
ATOM   1831  C   GLY A  50      78.141  40.755  47.788  1.00 57.36           C  
ATOM   1832  O   GLY A  50      77.578  39.717  47.444  1.00 57.36           O  
ATOM   1833  N   SER A  51      79.135  41.316  47.068  1.00110.63           N  
ATOM   1834  CA  SER A  51      79.706  40.717  45.894  1.00110.63           C  
ATOM   1835  CB  SER A  51      80.375  41.742  44.968  1.00110.63           C  
ATOM   1836  OG  SER A  51      79.475  42.801  44.691  1.00110.63           O  
ATOM   1837  C   SER A  51      80.819  39.851  46.377  1.00110.63           C  
ATOM   1838  O   SER A  51      81.269  39.997  47.508  1.00110.63           O  
ATOM   1839  N   LEU A  52      81.311  38.931  45.529  1.00168.97           N  
ATOM   1840  CA  LEU A  52      82.398  38.087  45.936  1.00168.97           C  
ATOM   1841  CB  LEU A  52      82.688  36.910  44.986  1.00168.97           C  
ATOM   1842  CG  LEU A  52      81.674  35.754  45.056  1.00168.97           C  
ATOM   1843  CD1 LEU A  52      80.264  36.213  44.667  1.00168.97           C  
ATOM   1844  CD2 LEU A  52      82.142  34.545  44.231  1.00168.97           C  
ATOM   1845  C   LEU A  52      83.676  38.877  46.066  1.00168.97           C  
ATOM   1846  O   LEU A  52      83.950  39.785  45.285  1.00168.97           O  
ATOM   1847  N   VAL A  53      84.503  38.542  47.083  1.00 55.60           N  
ATOM   1848  CA  VAL A  53      85.775  39.194  47.288  1.00 55.60           C  
ATOM   1849  CB  VAL A  53      85.924  39.787  48.663  1.00 55.60           C  
ATOM   1850  CG1 VAL A  53      87.341  40.368  48.798  1.00 55.60           C  
ATOM   1851  CG2 VAL A  53      84.802  40.817  48.883  1.00 55.60           C  
ATOM   1852  C   VAL A  53      86.833  38.134  47.139  1.00 55.60           C  
ATOM   1853  O   VAL A  53      86.623  36.991  47.540  1.00 55.60           O  
ATOM   1854  N   SER A  54      88.011  38.473  46.565  1.00 77.63           N  
ATOM   1855  CA  SER A  54      89.000  37.446  46.339  1.00 77.63           C  
ATOM   1856  CB  SER A  54      89.798  37.634  45.039  1.00 77.63           C  
ATOM   1857  OG  SER A  54      90.680  36.538  44.852  1.00 77.63           O  
ATOM   1858  C   SER A  54      89.980  37.415  47.481  1.00 77.63           C  
ATOM   1859  O   SER A  54      90.666  38.397  47.758  1.00 77.63           O  
ATOM   1860  N   LEU A  55      89.986  36.292  48.236  1.00 87.78           N  
ATOM   1861  CA  LEU A  55      90.883  36.071  49.342  1.00 87.78           C  
ATOM   1862  CB  LEU A  55      90.349  35.009  50.314  1.00 87.78           C  
ATOM   1863  CG  LEU A  55      89.034  35.436  50.991  1.00 87.78           C  
ATOM   1864  CD1 LEU A  55      88.525  34.356  51.956  1.00 87.78           C  
ATOM   1865  CD2 LEU A  55      89.172  36.817  51.655  1.00 87.78           C  
ATOM   1866  C   LEU A  55      92.278  35.660  48.945  1.00 87.78           C  
ATOM   1867  O   LEU A  55      93.254  36.229  49.431  1.00 87.78           O  
ATOM   1868  N   LEU A  56      92.412  34.646  48.057  1.00106.28           N  
ATOM   1869  CA  LEU A  56      93.717  34.124  47.722  1.00106.28           C  
ATOM   1870  CB  LEU A  56      94.154  32.890  48.540  1.00106.28           C  
ATOM   1871  CG  LEU A  56      94.605  33.157  49.986  1.00106.28           C  
ATOM   1872  CD1 LEU A  56      95.012  31.846  50.685  1.00106.28           C  
ATOM   1873  CD2 LEU A  56      95.726  34.210  50.023  1.00106.28           C  
ATOM   1874  C   LEU A  56      93.744  33.644  46.310  1.00106.28           C  
ATOM   1875  O   LEU A  56      92.742  33.189  45.759  1.00106.28           O  
ATOM   1876  N   SER A  57      94.934  33.729  45.690  1.00118.47           N  
ATOM   1877  CA  SER A  57      95.107  33.216  44.367  1.00118.47           C  
ATOM   1878  CB  SER A  57      95.396  34.309  43.325  1.00118.47           C  
ATOM   1879  OG  SER A  57      95.558  33.734  42.037  1.00118.47           O  
ATOM   1880  C   SER A  57      96.293  32.316  44.397  1.00118.47           C  
ATOM   1881  O   SER A  57      97.338  32.688  44.932  1.00118.47           O  
ATOM   1882  N   ASN A  58      96.150  31.091  43.842  1.00234.33           N  
ATOM   1883  CA  ASN A  58      97.287  30.212  43.832  1.00234.33           C  
ATOM   1884  CB  ASN A  58      97.266  29.213  45.004  1.00234.33           C  
ATOM   1885  CG  ASN A  58      98.567  28.416  45.033  1.00234.33           C  
ATOM   1886  OD1 ASN A  58      98.681  27.431  45.761  1.00234.33           O  
ATOM   1887  ND2 ASN A  58      99.578  28.845  44.231  1.00234.33           N  
ATOM   1888  C   ASN A  58      97.320  29.393  42.561  1.00234.33           C  
ATOM   1889  O   ASN A  58      96.958  28.219  42.594  1.00234.33           O  
ATOM   1890  N   PRO A  59      97.775  29.947  41.457  1.00202.69           N  
ATOM   1891  CA  PRO A  59      97.900  29.275  40.183  1.00202.69           C  
ATOM   1892  CD  PRO A  59      97.963  31.383  41.350  1.00202.69           C  
ATOM   1893  CB  PRO A  59      98.137  30.385  39.157  1.00202.69           C  
ATOM   1894  CG  PRO A  59      98.642  31.578  39.987  1.00202.69           C  
ATOM   1895  C   PRO A  59      98.968  28.229  40.136  1.00202.69           C  
ATOM   1896  O   PRO A  59      98.921  27.403  39.228  1.00202.69           O  
ATOM   1897  N   SER A  66      99.987  28.310  41.011  1.00152.81           N  
ATOM   1898  CA  SER A  66     100.983  27.286  41.145  1.00152.81           C  
ATOM   1899  CB  SER A  66     101.914  27.180  39.925  1.00152.81           C  
ATOM   1900  OG  SER A  66     102.866  26.148  40.128  1.00152.81           O  
ATOM   1901  C   SER A  66     101.837  27.684  42.330  1.00152.81           C  
ATOM   1902  O   SER A  66     101.961  28.876  42.602  1.00152.81           O  
ATOM   1903  N   GLY A  67     102.440  26.714  43.072  1.00 83.64           N  
ATOM   1904  CA  GLY A  67     103.393  27.019  44.130  1.00 83.64           C  
ATOM   1905  C   GLY A  67     102.860  27.088  45.506  1.00 83.64           C  
ATOM   1906  O   GLY A  67     101.789  26.579  45.821  1.00 83.64           O  
ATOM   1907  N   THR A  68     103.686  27.726  46.363  1.00 79.39           N  
ATOM   1908  CA  THR A  68     103.482  27.817  47.774  1.00 79.39           C  
ATOM   1909  CB  THR A  68     104.673  27.307  48.542  1.00 79.39           C  
ATOM   1910  OG1 THR A  68     104.947  25.970  48.150  1.00 79.39           O  
ATOM   1911  CG2 THR A  68     104.400  27.349  50.055  1.00 79.39           C  
ATOM   1912  C   THR A  68     103.256  29.245  48.131  1.00 79.39           C  
ATOM   1913  O   THR A  68     103.660  30.172  47.428  1.00 79.39           O  
ATOM   1914  N   LYS A  69     102.642  29.410  49.311  1.00172.45           N  
ATOM   1915  CA  LYS A  69     102.009  30.610  49.748  1.00172.45           C  
ATOM   1916  CB  LYS A  69     100.679  30.336  50.482  1.00172.45           C  
ATOM   1917  CG  LYS A  69      99.584  29.712  49.616  1.00172.45           C  
ATOM   1918  CD  LYS A  69      99.045  30.653  48.539  1.00172.45           C  
ATOM   1919  CE  LYS A  69     100.038  30.944  47.416  1.00172.45           C  
ATOM   1920  NZ  LYS A  69      99.427  31.869  46.438  1.00172.45           N  
ATOM   1921  C   LYS A  69     102.807  31.447  50.672  1.00172.45           C  
ATOM   1922  O   LYS A  69     103.935  31.146  51.065  1.00172.45           O  
ATOM   1923  N   HIS A  70     102.170  32.588  50.998  1.00 88.72           N  
ATOM   1924  CA  HIS A  70     102.694  33.537  51.919  1.00 88.72           C  
ATOM   1925  ND1 HIS A  70     100.391  35.236  50.116  1.00 88.72           N  
ATOM   1926  CG  HIS A  70     101.092  35.401  51.289  1.00 88.72           C  
ATOM   1927  CB  HIS A  70     102.525  34.998  51.472  1.00 88.72           C  
ATOM   1928  NE2 HIS A  70      98.988  36.166  51.568  1.00 88.72           N  
ATOM   1929  CD2 HIS A  70     100.220  35.970  52.166  1.00 88.72           C  
ATOM   1930  CE1 HIS A  70      99.139  35.710  50.338  1.00 88.72           C  
ATOM   1931  C   HIS A  70     101.922  33.357  53.182  1.00 88.72           C  
ATOM   1932  O   HIS A  70     100.693  33.312  53.172  1.00 88.72           O  
ATOM   1933  N   THR A  72     102.642  33.266  54.312  1.00 98.19           N  
ATOM   1934  CA  THR A  72     102.042  32.992  55.586  1.00 98.19           C  
ATOM   1935  CB  THR A  72     103.044  32.786  56.683  1.00 98.19           C  
ATOM   1936  OG1 THR A  72     102.398  32.330  57.862  1.00 98.19           O  
ATOM   1937  CG2 THR A  72     103.760  34.122  56.949  1.00 98.19           C  
ATOM   1938  C   THR A  72     101.154  34.124  55.994  1.00 98.19           C  
ATOM   1939  O   THR A  72     101.311  35.259  55.547  1.00 98.19           O  
ATOM   1940  N   GLY A  74     100.170  33.812  56.864  1.00 18.39           N  
ATOM   1941  CA  GLY A  74      99.239  34.796  57.336  1.00 18.39           C  
ATOM   1942  C   GLY A  74      98.107  34.074  58.004  1.00 18.39           C  
ATOM   1943  O   GLY A  74      98.164  32.864  58.213  1.00 18.39           O  
ATOM   1944  N   ARG A  75      97.045  34.824  58.370  1.00130.07           N  
ATOM   1945  CA  ARG A  75      95.895  34.265  59.030  1.00130.07           C  
ATOM   1946  CB  ARG A  75      94.814  35.301  59.396  1.00130.07           C  
ATOM   1947  CG  ARG A  75      95.125  36.164  60.618  1.00130.07           C  
ATOM   1948  CD  ARG A  75      93.947  37.042  61.058  1.00130.07           C  
ATOM   1949  NE  ARG A  75      92.819  36.141  61.436  1.00130.07           N  
ATOM   1950  CZ  ARG A  75      91.748  35.982  60.602  1.00130.07           C  
ATOM   1951  NH1 ARG A  75      91.657  36.700  59.446  1.00130.07           N  
ATOM   1952  NH2 ARG A  75      90.755  35.106  60.930  1.00130.07           N  
ATOM   1953  C   ARG A  75      95.222  33.313  58.099  1.00130.07           C  
ATOM   1954  O   ARG A  75      94.733  32.265  58.526  1.00130.07           O  
ATOM   1955  N   LEU A  76      95.154  33.677  56.803  1.00 69.57           N  
ATOM   1956  CA  LEU A  76      94.477  32.840  55.860  1.00 69.57           C  
ATOM   1957  CB  LEU A  76      93.424  33.608  55.041  1.00 69.57           C  
ATOM   1958  CG  LEU A  76      92.495  32.700  54.219  1.00 69.57           C  
ATOM   1959  CD1 LEU A  76      91.653  31.807  55.147  1.00 69.57           C  
ATOM   1960  CD2 LEU A  76      91.632  33.514  53.242  1.00 69.57           C  
ATOM   1961  C   LEU A  76      95.503  32.274  54.927  1.00 69.57           C  
ATOM   1962  O   LEU A  76      96.310  33.009  54.357  1.00 69.57           O  
ATOM   1963  N   THR A  77      95.507  30.933  54.767  1.00116.23           N  
ATOM   1964  CA  THR A  77      96.482  30.305  53.920  1.00116.23           C  
ATOM   1965  CB  THR A  77      97.660  29.788  54.698  1.00116.23           C  
ATOM   1966  OG1 THR A  77      98.184  30.815  55.522  1.00116.23           O  
ATOM   1967  CG2 THR A  77      98.760  29.359  53.717  1.00116.23           C  
ATOM   1968  C   THR A  77      95.820  29.117  53.285  1.00116.23           C  
ATOM   1969  O   THR A  77      94.706  28.746  53.652  1.00116.23           O  
ATOM   1970  N   SER A  78      96.487  28.497  52.288  1.00 57.51           N  
ATOM   1971  CA  SER A  78      95.955  27.328  51.654  1.00 57.51           C  
ATOM   1972  CB  SER A  78      95.373  27.604  50.256  1.00 57.51           C  
ATOM   1973  OG  SER A  78      96.383  28.108  49.394  1.00 57.51           O  
ATOM   1974  C   SER A  78      97.064  26.330  51.513  1.00 57.51           C  
ATOM   1975  O   SER A  78      98.240  26.670  51.638  1.00 57.51           O  
ATOM   1976  N   THR A  79      96.703  25.043  51.316  1.00122.98           N  
ATOM   1977  CA  THR A  79      97.692  24.025  51.105  1.00122.98           C  
ATOM   1978  CB  THR A  79      98.209  23.416  52.376  1.00122.98           C  
ATOM   1979  OG1 THR A  79      99.300  22.552  52.098  1.00122.98           O  
ATOM   1980  CG2 THR A  79      97.068  22.639  53.056  1.00122.98           C  
ATOM   1981  C   THR A  79      97.045  22.936  50.311  1.00122.98           C  
ATOM   1982  O   THR A  79      95.826  22.773  50.341  1.00122.98           O  
ATOM   1983  N   THR A  80      97.855  22.152  49.572  1.00124.56           N  
ATOM   1984  CA  THR A  80      97.287  21.089  48.804  1.00124.56           C  
ATOM   1985  CB  THR A  80      97.712  21.089  47.363  1.00124.56           C  
ATOM   1986  OG1 THR A  80      96.928  20.167  46.620  1.00124.56           O  
ATOM   1987  CG2 THR A  80      99.200  20.711  47.284  1.00124.56           C  
ATOM   1988  C   THR A  80      97.731  19.805  49.422  1.00124.56           C  
ATOM   1989  O   THR A  80      98.831  19.709  49.962  1.00124.56           O  
ATOM   1990  N   VAL A  82      96.859  18.782  49.397  1.00119.34           N  
ATOM   1991  CA  VAL A  82      97.260  17.523  49.955  1.00119.34           C  
ATOM   1992  CB  VAL A  82      96.108  16.626  50.288  1.00119.34           C  
ATOM   1993  CG1 VAL A  82      95.291  17.292  51.409  1.00119.34           C  
ATOM   1994  CG2 VAL A  82      95.295  16.366  49.011  1.00119.34           C  
ATOM   1995  C   VAL A  82      98.146  16.840  48.943  1.00119.34           C  
ATOM   1996  O   VAL A  82      97.843  16.835  47.752  1.00119.34           O  
ATOM   1997  N   THR A  84      99.281  16.253  49.390  1.00139.89           N  
ATOM   1998  CA  THR A  84     100.240  15.671  48.481  1.00139.89           C  
ATOM   1999  CB  THR A  84     101.503  15.232  49.168  1.00139.89           C  
ATOM   2000  OG1 THR A  84     102.433  14.749  48.210  1.00139.89           O  
ATOM   2001  CG2 THR A  84     101.182  14.145  50.207  1.00139.89           C  
ATOM   2002  C   THR A  84      99.664  14.499  47.738  1.00139.89           C  
ATOM   2003  O   THR A  84      99.770  14.431  46.516  1.00139.89           O  
ATOM   2004  N   LYS A  85      99.051  13.541  48.458  1.00122.89           N  
ATOM   2005  CA  LYS A  85      98.512  12.340  47.881  1.00122.89           C  
ATOM   2006  CB  LYS A  85      98.139  11.311  48.957  1.00122.89           C  
ATOM   2007  CG  LYS A  85      97.046  11.804  49.906  1.00122.89           C  
ATOM   2008  CD  LYS A  85      96.456  10.707  50.792  1.00122.89           C  
ATOM   2009  CE  LYS A  85      95.421  11.235  51.786  1.00122.89           C  
ATOM   2010  NZ  LYS A  85      96.043  12.258  52.657  1.00122.89           N  
ATOM   2011  C   LYS A  85      97.269  12.587  47.074  1.00122.89           C  
ATOM   2012  O   LYS A  85      97.089  11.991  46.012  1.00122.89           O  
ATOM   2013  N   GLU A  86      96.379  13.483  47.547  1.00 65.26           N  
ATOM   2014  CA  GLU A  86      95.064  13.559  46.967  1.00 65.26           C  
ATOM   2015  CB  GLU A  86      93.964  13.465  48.040  1.00 65.26           C  
ATOM   2016  CG  GLU A  86      92.542  13.338  47.490  1.00 65.26           C  
ATOM   2017  CD  GLU A  86      91.589  13.262  48.676  1.00 65.26           C  
ATOM   2018  OE1 GLU A  86      92.085  13.144  49.828  1.00 65.26           O  
ATOM   2019  OE2 GLU A  86      90.352  13.324  48.445  1.00 65.26           O  
ATOM   2020  C   GLU A  86      94.840  14.829  46.212  1.00 65.26           C  
ATOM   2021  O   GLU A  86      95.583  15.800  46.340  1.00 65.26           O  
ATOM   2022  N   ARG A  87      93.792  14.835  45.360  1.00160.68           N  
ATOM   2023  CA  ARG A  87      93.487  16.041  44.652  1.00160.68           C  
ATOM   2024  CB  ARG A  87      92.873  15.816  43.264  1.00160.68           C  
ATOM   2025  CG  ARG A  87      93.892  15.259  42.271  1.00160.68           C  
ATOM   2026  CD  ARG A  87      95.321  15.729  42.557  1.00160.68           C  
ATOM   2027  NE  ARG A  87      95.334  17.220  42.525  1.00160.68           N  
ATOM   2028  CZ  ARG A  87      95.693  17.878  41.383  1.00160.68           C  
ATOM   2029  NH1 ARG A  87      96.029  17.164  40.270  1.00160.68           N  
ATOM   2030  NH2 ARG A  87      95.720  19.243  41.355  1.00160.68           N  
ATOM   2031  C   ARG A  87      92.523  16.813  45.488  1.00160.68           C  
ATOM   2032  O   ARG A  87      91.309  16.789  45.273  1.00160.68           O  
ATOM   2033  N   ARG A  88      93.066  17.516  46.499  1.00174.17           N  
ATOM   2034  CA  ARG A  88      92.242  18.360  47.297  1.00174.17           C  
ATOM   2035  CB  ARG A  88      91.521  17.698  48.487  1.00174.17           C  
ATOM   2036  CG  ARG A  88      92.435  17.230  49.620  1.00174.17           C  
ATOM   2037  CD  ARG A  88      91.678  16.991  50.930  1.00174.17           C  
ATOM   2038  NE  ARG A  88      90.969  15.686  50.827  1.00174.17           N  
ATOM   2039  CZ  ARG A  88      89.836  15.471  51.558  1.00174.17           C  
ATOM   2040  NH1 ARG A  88      89.316  16.475  52.321  1.00174.17           N  
ATOM   2041  NH2 ARG A  88      89.228  14.249  51.526  1.00174.17           N  
ATOM   2042  C   ARG A  88      93.129  19.397  47.893  1.00174.17           C  
ATOM   2043  O   ARG A  88      94.295  19.142  48.194  1.00174.17           O  
ATOM   2044  N   GLY A  89      92.574  20.607  48.073  1.00 62.31           N  
ATOM   2045  CA  GLY A  89      93.286  21.679  48.696  1.00 62.31           C  
ATOM   2046  C   GLY A  89      92.385  22.227  49.750  1.00 62.31           C  
ATOM   2047  O   GLY A  89      91.165  22.053  49.710  1.00 62.31           O  
ATOM   2048  N   SER A  90      92.973  22.922  50.737  1.00 71.24           N  
ATOM   2049  CA  SER A  90      92.135  23.420  51.781  1.00 71.24           C  
ATOM   2050  CB  SER A  90      92.310  22.666  53.108  1.00 71.24           C  
ATOM   2051  OG  SER A  90      91.955  21.301  52.940  1.00 71.24           O  
ATOM   2052  C   SER A  90      92.473  24.847  52.044  1.00 71.24           C  
ATOM   2053  O   SER A  90      93.568  25.318  51.740  1.00 71.24           O  
ATOM   2054  N   LEU A  91      91.492  25.580  52.599  1.00 86.39           N  
ATOM   2055  CA  LEU A  91      91.699  26.930  53.012  1.00 86.39           C  
ATOM   2056  CB  LEU A  91      90.492  27.842  52.736  1.00 86.39           C  
ATOM   2057  CG  LEU A  91      90.704  29.309  53.147  1.00 86.39           C  
ATOM   2058  CD1 LEU A  91      91.773  29.980  52.270  1.00 86.39           C  
ATOM   2059  CD2 LEU A  91      89.375  30.082  53.159  1.00 86.39           C  
ATOM   2060  C   LEU A  91      91.859  26.835  54.494  1.00 86.39           C  
ATOM   2061  O   LEU A  91      91.137  26.092  55.158  1.00 86.39           O  
ATOM   2062  N   HIS A  92      92.838  27.564  55.056  1.00 62.77           N  
ATOM   2063  CA  HIS A  92      93.049  27.470  56.467  1.00 62.77           C  
ATOM   2064  ND1 HIS A  92      94.477  24.513  56.999  1.00 62.77           N  
ATOM   2065  CG  HIS A  92      94.822  25.678  56.350  1.00 62.77           C  
ATOM   2066  CB  HIS A  92      94.481  27.051  56.843  1.00 62.77           C  
ATOM   2067  NE2 HIS A  92      95.570  23.914  55.158  1.00 62.77           N  
ATOM   2068  CD2 HIS A  92      95.490  25.293  55.227  1.00 62.77           C  
ATOM   2069  CE1 HIS A  92      94.948  23.489  56.243  1.00 62.77           C  
ATOM   2070  C   HIS A  92      92.822  28.818  57.052  1.00 62.77           C  
ATOM   2071  O   HIS A  92      93.344  29.818  56.561  1.00 62.77           O  
ATOM   2072  N   ILE A  93      92.013  28.876  58.123  1.00 46.55           N  
ATOM   2073  CA  ILE A  93      91.770  30.131  58.761  1.00 46.55           C  
ATOM   2074  CB  ILE A  93      90.309  30.477  58.836  1.00 46.55           C  
ATOM   2075  CG1 ILE A  93      89.700  30.533  57.426  1.00 46.55           C  
ATOM   2076  CG2 ILE A  93      90.161  31.796  59.612  1.00 46.55           C  
ATOM   2077  CD1 ILE A  93      88.173  30.609  57.426  1.00 46.55           C  
ATOM   2078  C   ILE A  93      92.269  29.985  60.163  1.00 46.55           C  
ATOM   2079  O   ILE A  93      91.853  29.085  60.893  1.00 46.55           O  
ATOM   2080  N   SER A  94      93.180  30.885  60.578  1.00 47.30           N  
ATOM   2081  CA  SER A  94      93.732  30.790  61.898  1.00 47.30           C  
ATOM   2082  CB  SER A  94      95.202  31.243  61.968  1.00 47.30           C  
ATOM   2083  OG  SER A  94      95.696  31.128  63.295  1.00 47.30           O  
ATOM   2084  C   SER A  94      92.939  31.700  62.788  1.00 47.30           C  
ATOM   2085  O   SER A  94      92.577  32.805  62.391  1.00 47.30           O  
ATOM   2086  N   SER A  95      92.648  31.234  64.025  1.00109.19           N  
ATOM   2087  CA  SER A  95      91.935  31.981  65.031  1.00109.19           C  
ATOM   2088  CB  SER A  95      92.801  32.992  65.808  1.00109.19           C  
ATOM   2089  OG  SER A  95      93.243  34.045  64.965  1.00109.19           O  
ATOM   2090  C   SER A  95      90.753  32.687  64.440  1.00109.19           C  
ATOM   2091  O   SER A  95      90.771  33.901  64.245  1.00109.19           O  
ATOM   2092  N   SER A  96      89.675  31.929  64.154  1.00 91.34           N  
ATOM   2093  CA  SER A  96      88.515  32.482  63.515  1.00 91.34           C  
ATOM   2094  CB  SER A  96      87.406  31.451  63.250  1.00 91.34           C  
ATOM   2095  OG  SER A  96      87.838  30.498  62.293  1.00 91.34           O  
ATOM   2096  C   SER A  96      87.912  33.553  64.362  1.00 91.34           C  
ATOM   2097  O   SER A  96      87.883  33.471  65.589  1.00 91.34           O  
ATOM   2098  N   GLN A  97      87.392  34.591  63.677  1.00 82.79           N  
ATOM   2099  CA  GLN A  97      86.794  35.745  64.279  1.00 82.79           C  
ATOM   2100  CB  GLN A  97      87.448  37.037  63.770  1.00 82.79           C  
ATOM   2101  CG  GLN A  97      88.947  37.108  64.060  1.00 82.79           C  
ATOM   2102  CD  GLN A  97      89.532  38.169  63.144  1.00 82.79           C  
ATOM   2103  OE1 GLN A  97      90.670  38.601  63.315  1.00 82.79           O  
ATOM   2104  NE2 GLN A  97      88.733  38.596  62.130  1.00 82.79           N  
ATOM   2105  C   GLN A  97      85.364  35.772  63.828  1.00 82.79           C  
ATOM   2106  O   GLN A  97      84.989  35.112  62.861  1.00 82.79           O  
ATOM   2107  N   ILE A  98      84.526  36.559  64.527  1.00160.44           N  
ATOM   2108  CA  ILE A  98      83.129  36.675  64.215  1.00160.44           C  
ATOM   2109  CB  ILE A  98      82.411  37.622  65.134  1.00160.44           C  
ATOM   2110  CG1 ILE A  98      80.917  37.700  64.777  1.00160.44           C  
ATOM   2111  CG2 ILE A  98      83.138  38.974  65.086  1.00160.44           C  
ATOM   2112  CD1 ILE A  98      80.147  36.416  65.072  1.00160.44           C  
ATOM   2113  C   ILE A  98      82.985  37.219  62.826  1.00160.44           C  
ATOM   2114  O   ILE A  98      82.110  36.798  62.072  1.00160.44           O  
ATOM   2115  N   THR A  99      83.863  38.166  62.453  1.00 71.09           N  
ATOM   2116  CA  THR A  99      83.826  38.874  61.201  1.00 71.09           C  
ATOM   2117  CB  THR A  99      84.906  39.911  61.086  1.00 71.09           C  
ATOM   2118  OG1 THR A  99      86.184  39.296  61.133  1.00 71.09           O  
ATOM   2119  CG2 THR A  99      84.755  40.916  62.240  1.00 71.09           C  
ATOM   2120  C   THR A  99      84.002  37.931  60.050  1.00 71.09           C  
ATOM   2121  O   THR A  99      83.560  38.223  58.942  1.00 71.09           O  
ATOM   2122  N   ASP A 100      84.694  36.800  60.273  1.00 80.09           N  
ATOM   2123  CA  ASP A 100      84.996  35.829  59.256  1.00 80.09           C  
ATOM   2124  CB  ASP A 100      85.950  34.727  59.750  1.00 80.09           C  
ATOM   2125  CG  ASP A 100      87.327  35.346  59.969  1.00 80.09           C  
ATOM   2126  OD1 ASP A 100      87.609  36.413  59.362  1.00 80.09           O  
ATOM   2127  OD2 ASP A 100      88.117  34.754  60.752  1.00 80.09           O  
ATOM   2128  C   ASP A 100      83.742  35.175  58.751  1.00 80.09           C  
ATOM   2129  O   ASP A 100      83.746  34.581  57.675  1.00 80.09           O  
ATOM   2130  N   SER A 101      82.644  35.220  59.528  1.00 97.39           N  
ATOM   2131  CA  SER A 101      81.429  34.559  59.140  1.00 97.39           C  
ATOM   2132  CB  SER A 101      80.282  34.852  60.125  1.00 97.39           C  
ATOM   2133  OG  SER A 101      79.124  34.111  59.785  1.00 97.39           O  
ATOM   2134  C   SER A 101      81.034  35.019  57.767  1.00 97.39           C  
ATOM   2135  O   SER A 101      81.083  36.209  57.461  1.00 97.39           O  
ATOM   2136  N   GLY A 102      80.634  34.066  56.892  1.00 31.70           N  
ATOM   2137  CA  GLY A 102      80.246  34.400  55.549  1.00 31.70           C  
ATOM   2138  C   GLY A 102      80.337  33.156  54.719  1.00 31.70           C  
ATOM   2139  O   GLY A 102      80.469  32.051  55.244  1.00 31.70           O  
ATOM   2140  N   THR A 103      80.267  33.306  53.379  1.00 54.38           N  
ATOM   2141  CA  THR A 103      80.328  32.157  52.519  1.00 54.38           C  
ATOM   2142  CB  THR A 103      79.227  32.125  51.501  1.00 54.38           C  
ATOM   2143  OG1 THR A 103      77.965  32.142  52.152  1.00 54.38           O  
ATOM   2144  CG2 THR A 103      79.366  30.848  50.654  1.00 54.38           C  
ATOM   2145  C   THR A 103      81.636  32.199  51.782  1.00 54.38           C  
ATOM   2146  O   THR A 103      82.063  33.258  51.329  1.00 54.38           O  
ATOM   2147  N   TYR A 104      82.310  31.034  51.649  1.00 85.03           N  
ATOM   2148  CA  TYR A 104      83.589  30.948  50.991  1.00 85.03           C  
ATOM   2149  CB  TYR A 104      84.674  30.273  51.848  1.00 85.03           C  
ATOM   2150  CG  TYR A 104      85.030  31.176  52.976  1.00 85.03           C  
ATOM   2151  CD1 TYR A 104      84.195  31.317  54.060  1.00 85.03           C  
ATOM   2152  CD2 TYR A 104      86.219  31.867  52.954  1.00 85.03           C  
ATOM   2153  CE1 TYR A 104      84.537  32.150  55.100  1.00 85.03           C  
ATOM   2154  CE2 TYR A 104      86.566  32.700  53.991  1.00 85.03           C  
ATOM   2155  CZ  TYR A 104      85.723  32.843  55.066  1.00 85.03           C  
ATOM   2156  OH  TYR A 104      86.077  33.698  56.130  1.00 85.03           O  
ATOM   2157  C   TYR A 104      83.460  30.105  49.756  1.00 85.03           C  
ATOM   2158  O   TYR A 104      82.964  28.980  49.808  1.00 85.03           O  
ATOM   2159  N   LEU A 105      83.935  30.628  48.602  1.00122.13           N  
ATOM   2160  CA  LEU A 105      83.795  29.887  47.373  1.00122.13           C  
ATOM   2161  CB  LEU A 105      83.238  30.725  46.207  1.00122.13           C  
ATOM   2162  CG  LEU A 105      81.861  31.368  46.461  1.00122.13           C  
ATOM   2163  CD1 LEU A 105      80.762  30.314  46.652  1.00122.13           C  
ATOM   2164  CD2 LEU A 105      81.929  32.391  47.604  1.00122.13           C  
ATOM   2165  C   LEU A 105      85.156  29.443  46.915  1.00122.13           C  
ATOM   2166  O   LEU A 105      86.118  30.208  46.948  1.00122.13           O  
ATOM   2167  N   CYS A 106      85.256  28.179  46.454  1.00 89.04           N  
ATOM   2168  CA  CYS A 106      86.477  27.605  45.954  1.00 89.04           C  
ATOM   2169  CB  CYS A 106      86.556  26.121  46.309  1.00 89.04           C  
ATOM   2170  SG  CYS A 106      88.158  25.356  45.992  1.00 89.04           S  
ATOM   2171  C   CYS A 106      86.399  27.693  44.462  1.00 89.04           C  
ATOM   2172  O   CYS A 106      85.340  27.434  43.892  1.00 89.04           O  
ATOM   2173  N   ALA A 107      87.512  28.056  43.781  1.00 96.85           N  
ATOM   2174  CA  ALA A 107      87.391  28.226  42.358  1.00 96.85           C  
ATOM   2175  CB  ALA A 107      87.030  29.671  41.996  1.00 96.85           C  
ATOM   2176  C   ALA A 107      88.674  27.914  41.633  1.00 96.85           C  
ATOM   2177  O   ALA A 107      89.769  28.098  42.157  1.00 96.85           O  
ATOM   2178  N   PRO A 108      88.549  27.318  40.469  1.00137.29           N  
ATOM   2179  CA  PRO A 108      89.721  27.177  39.640  1.00137.29           C  
ATOM   2180  CD  PRO A 108      87.793  26.073  40.502  1.00137.29           C  
ATOM   2181  CB  PRO A 108      89.898  25.680  39.391  1.00137.29           C  
ATOM   2182  CG  PRO A 108      88.471  25.134  39.492  1.00137.29           C  
ATOM   2183  C   PRO A 108      89.589  27.944  38.374  1.00137.29           C  
ATOM   2184  O   PRO A 108      88.481  28.346  38.018  1.00137.29           O  
ATOM   2185  N   GLY A 109      90.706  28.097  37.647  1.00 82.62           N  
ATOM   2186  CA  GLY A 109      90.645  28.710  36.364  1.00 82.62           C  
ATOM   2187  C   GLY A 109      91.560  27.914  35.514  1.00 82.62           C  
ATOM   2188  O   GLY A 109      92.761  27.858  35.774  1.00 82.62           O  
ATOM   2189  N   GLY A 110      91.029  27.324  34.431  1.00113.83           N  
ATOM   2190  CA  GLY A 110      91.877  26.416  33.729  1.00113.83           C  
ATOM   2191  C   GLY A 110      91.502  26.346  32.303  1.00113.83           C  
ATOM   2192  O   GLY A 110      91.786  27.278  31.557  1.00113.83           O  
ATOM   2193  N   SER A 111      90.795  25.254  31.936  1.00143.77           N  
ATOM   2194  CA  SER A 111      90.530  24.863  30.584  1.00143.77           C  
ATOM   2195  CB  SER A 111      89.365  23.861  30.469  1.00143.77           C  
ATOM   2196  OG  SER A 111      89.150  23.509  29.110  1.00143.77           O  
ATOM   2197  C   SER A 111      90.215  26.056  29.732  1.00143.77           C  
ATOM   2198  O   SER A 111      91.001  26.349  28.835  1.00143.77           O  
ATOM   2199  N   ASN A 123      89.125  26.822  29.960  1.00224.96           N  
ATOM   2200  CA  ASN A 123      89.042  27.926  29.040  1.00224.96           C  
ATOM   2201  CB  ASN A 123      88.210  27.621  27.773  1.00224.96           C  
ATOM   2202  CG  ASN A 123      86.750  27.336  28.107  1.00224.96           C  
ATOM   2203  OD1 ASN A 123      85.887  27.413  27.233  1.00224.96           O  
ATOM   2204  ND2 ASN A 123      86.452  27.008  29.392  1.00224.96           N  
ATOM   2205  C   ASN A 123      88.561  29.231  29.645  1.00224.96           C  
ATOM   2206  O   ASN A 123      87.455  29.678  29.340  1.00224.96           O  
ATOM   2207  N   ALA A 124      89.399  29.898  30.485  1.00156.70           N  
ATOM   2208  CA  ALA A 124      89.178  31.276  30.850  1.00156.70           C  
ATOM   2209  CB  ALA A 124      88.860  32.025  29.542  1.00156.70           C  
ATOM   2210  C   ALA A 124      88.040  31.496  31.793  1.00156.70           C  
ATOM   2211  O   ALA A 124      87.878  32.605  32.295  1.00156.70           O  
ATOM   2212  N   LYS A 125      87.252  30.473  32.137  1.00199.69           N  
ATOM   2213  CA  LYS A 125      86.139  30.807  32.978  1.00199.69           C  
ATOM   2214  CB  LYS A 125      84.791  30.280  32.457  1.00199.69           C  
ATOM   2215  CG  LYS A 125      83.587  30.968  33.100  1.00199.69           C  
ATOM   2216  CD  LYS A 125      83.520  32.462  32.771  1.00199.69           C  
ATOM   2217  CE  LYS A 125      82.228  33.149  33.215  1.00199.69           C  
ATOM   2218  NZ  LYS A 125      81.176  32.946  32.195  1.00199.69           N  
ATOM   2219  C   LYS A 125      86.407  30.184  34.294  1.00199.69           C  
ATOM   2220  O   LYS A 125      87.109  29.180  34.398  1.00199.69           O  
ATOM   2221  N   LEU A 126      85.873  30.810  35.347  1.00193.20           N  
ATOM   2222  CA  LEU A 126      86.064  30.307  36.663  1.00193.20           C  
ATOM   2223  CB  LEU A 126      86.040  31.451  37.700  1.00193.20           C  
ATOM   2224  CG  LEU A 126      86.295  31.080  39.174  1.00193.20           C  
ATOM   2225  CD1 LEU A 126      86.421  32.352  40.025  1.00193.20           C  
ATOM   2226  CD2 LEU A 126      85.209  30.152  39.739  1.00193.20           C  
ATOM   2227  C   LEU A 126      84.993  29.308  36.943  1.00193.20           C  
ATOM   2228  O   LEU A 126      83.850  29.470  36.523  1.00193.20           O  
ATOM   2229  N   THR A 127      85.356  28.216  37.646  1.00171.46           N  
ATOM   2230  CA  THR A 127      84.370  27.261  38.034  1.00171.46           C  
ATOM   2231  CB  THR A 127      84.679  25.836  37.684  1.00171.46           C  
ATOM   2232  OG1 THR A 127      85.912  25.441  38.259  1.00171.46           O  
ATOM   2233  CG2 THR A 127      84.728  25.696  36.159  1.00171.46           C  
ATOM   2234  C   THR A 127      84.301  27.358  39.515  1.00171.46           C  
ATOM   2235  O   THR A 127      85.331  27.431  40.188  1.00171.46           O  
ATOM   2236  N   PHE A 128      83.062  27.383  40.042  1.00130.13           N  
ATOM   2237  CA  PHE A 128      82.848  27.554  41.439  1.00130.13           C  
ATOM   2238  CB  PHE A 128      81.829  28.654  41.798  1.00130.13           C  
ATOM   2239  CG  PHE A 128      82.381  30.003  41.485  1.00130.13           C  
ATOM   2240  CD1 PHE A 128      82.264  30.540  40.223  1.00130.13           C  
ATOM   2241  CD2 PHE A 128      83.006  30.739  42.467  1.00130.13           C  
ATOM   2242  CE1 PHE A 128      82.767  31.790  39.943  1.00130.13           C  
ATOM   2243  CE2 PHE A 128      83.510  31.987  42.192  1.00130.13           C  
ATOM   2244  CZ  PHE A 128      83.393  32.514  40.929  1.00130.13           C  
ATOM   2245  C   PHE A 128      82.270  26.293  41.981  1.00130.13           C  
ATOM   2246  O   PHE A 128      81.704  25.481  41.252  1.00130.13           O  
ATOM   2247  N   GLY A 129      82.465  26.077  43.294  1.00 94.11           N  
ATOM   2248  CA  GLY A 129      81.862  24.974  43.967  1.00 94.11           C  
ATOM   2249  C   GLY A 129      80.693  25.572  44.672  1.00 94.11           C  
ATOM   2250  O   GLY A 129      80.571  26.789  44.739  1.00 94.11           O  
ATOM   2251  N   LYS A 130      79.852  24.741  45.301  1.00130.04           N  
ATOM   2252  CA  LYS A 130      78.645  25.200  45.921  1.00130.04           C  
ATOM   2253  CB  LYS A 130      77.867  24.063  46.605  1.00130.04           C  
ATOM   2254  CG  LYS A 130      77.623  22.868  45.679  1.00130.04           C  
ATOM   2255  CD  LYS A 130      76.937  23.221  44.357  1.00130.04           C  
ATOM   2256  CE  LYS A 130      76.881  22.046  43.378  1.00130.04           C  
ATOM   2257  NZ  LYS A 130      76.261  22.470  42.102  1.00130.04           N  
ATOM   2258  C   LYS A 130      78.984  26.220  46.962  1.00130.04           C  
ATOM   2259  O   LYS A 130      78.199  27.139  47.197  1.00130.04           O  
ATOM   2260  N   GLY A 131      80.144  26.071  47.635  1.00 44.82           N  
ATOM   2261  CA  GLY A 131      80.552  27.046  48.610  1.00 44.82           C  
ATOM   2262  C   GLY A 131      80.272  26.524  49.985  1.00 44.82           C  
ATOM   2263  O   GLY A 131      79.444  25.633  50.165  1.00 44.82           O  
ATOM   2264  N   THR A 132      80.982  27.069  51.000  1.00 63.46           N  
ATOM   2265  CA  THR A 132      80.734  26.650  52.348  1.00 63.46           C  
ATOM   2266  CB  THR A 132      81.935  26.091  53.055  1.00 63.46           C  
ATOM   2267  OG1 THR A 132      82.422  24.948  52.370  1.00 63.46           O  
ATOM   2268  CG2 THR A 132      81.531  25.721  54.493  1.00 63.46           C  
ATOM   2269  C   THR A 132      80.287  27.837  53.135  1.00 63.46           C  
ATOM   2270  O   THR A 132      80.830  28.932  52.996  1.00 63.46           O  
ATOM   2271  N   LYS A 133      79.256  27.633  53.980  1.00166.43           N  
ATOM   2272  CA  LYS A 133      78.747  28.657  54.842  1.00166.43           C  
ATOM   2273  CB  LYS A 133      77.250  28.518  55.167  1.00166.43           C  
ATOM   2274  CG  LYS A 133      76.315  28.800  53.994  1.00166.43           C  
ATOM   2275  CD  LYS A 133      76.423  30.224  53.450  1.00166.43           C  
ATOM   2276  CE  LYS A 133      76.151  31.308  54.494  1.00166.43           C  
ATOM   2277  NZ  LYS A 133      74.797  31.135  55.062  1.00166.43           N  
ATOM   2278  C   LYS A 133      79.464  28.485  56.134  1.00166.43           C  
ATOM   2279  O   LYS A 133      79.426  27.419  56.747  1.00166.43           O  
ATOM   2280  N   LEU A 134      80.149  29.549  56.577  1.00 62.85           N  
ATOM   2281  CA  LEU A 134      80.898  29.493  57.793  1.00 62.85           C  
ATOM   2282  CB  LEU A 134      82.334  30.019  57.614  1.00 62.85           C  
ATOM   2283  CG  LEU A 134      83.194  29.996  58.889  1.00 62.85           C  
ATOM   2284  CD1 LEU A 134      83.391  28.564  59.410  1.00 62.85           C  
ATOM   2285  CD2 LEU A 134      84.524  30.736  58.666  1.00 62.85           C  
ATOM   2286  C   LEU A 134      80.220  30.375  58.785  1.00 62.85           C  
ATOM   2287  O   LEU A 134      79.902  31.525  58.487  1.00 62.85           O  
ATOM   2288  N   SER A 135      79.960  29.841  59.993  1.00 91.54           N  
ATOM   2289  CA  SER A 135      79.369  30.649  61.018  1.00 91.54           C  
ATOM   2290  CB  SER A 135      78.057  30.072  61.582  1.00 91.54           C  
ATOM   2291  OG  SER A 135      77.055  30.032  60.577  1.00 91.54           O  
ATOM   2292  C   SER A 135      80.339  30.668  62.151  1.00 91.54           C  
ATOM   2293  O   SER A 135      80.712  29.622  62.681  1.00 91.54           O  
ATOM   2294  N   VAL A 136      80.780  31.872  62.554  1.00 47.27           N  
ATOM   2295  CA  VAL A 136      81.689  31.961  63.654  1.00 47.27           C  
ATOM   2296  CB  VAL A 136      82.878  32.826  63.348  1.00 47.27           C  
ATOM   2297  CG1 VAL A 136      83.747  32.944  64.611  1.00 47.27           C  
ATOM   2298  CG2 VAL A 136      83.612  32.232  62.132  1.00 47.27           C  
ATOM   2299  C   VAL A 136      80.925  32.604  64.760  1.00 47.27           C  
ATOM   2300  O   VAL A 136      80.455  33.731  64.622  1.00 47.27           O  
ATOM   2301  N   LYS A 137      80.770  31.897  65.895  1.00 43.79           N  
ATOM   2302  CA  LYS A 137      80.032  32.471  66.980  1.00 43.79           C  
ATOM   2303  CB  LYS A 137      79.168  31.454  67.749  1.00 43.79           C  
ATOM   2304  CG  LYS A 137      77.910  31.028  66.987  1.00 43.79           C  
ATOM   2305  CD  LYS A 137      77.199  29.812  67.585  1.00 43.79           C  
ATOM   2306  CE  LYS A 137      75.824  29.542  66.968  1.00 43.79           C  
ATOM   2307  NZ  LYS A 137      74.838  30.525  67.474  1.00 43.79           N  
ATOM   2308  C   LYS A 137      81.040  33.066  67.953  1.00 43.79           C  
ATOM   2309  O   LYS A 137      81.922  32.306  68.434  1.00 43.79           O  
ATOM   2310  OXT LYS A 137      80.941  34.292  68.229  1.00 43.79           O  
TER
ATOM   2311  N   ILE B   3      83.609  46.639  39.564  1.00 92.40           N  
ATOM   2312  CA  ILE B   3      82.691  46.843  38.423  1.00 92.40           C  
ATOM   2313  CB  ILE B   3      82.615  45.612  37.571  1.00 92.40           C  
ATOM   2314  CG1 ILE B   3      82.045  44.425  38.360  1.00 92.40           C  
ATOM   2315  CG2 ILE B   3      84.017  45.357  36.993  1.00 92.40           C  
ATOM   2316  CD1 ILE B   3      81.693  43.237  37.467  1.00 92.40           C  
ATOM   2317  C   ILE B   3      81.327  47.222  38.891  1.00 92.40           C  
ATOM   2318  O   ILE B   3      80.942  46.929  40.023  1.00 92.40           O  
ATOM   2319  N   ILE B   4      80.555  47.907  38.026  1.00 43.24           N  
ATOM   2320  CA  ILE B   4      79.265  48.338  38.471  1.00 43.24           C  
ATOM   2321  CB  ILE B   4      79.067  49.826  38.431  1.00 43.24           C  
ATOM   2322  CG1 ILE B   4      80.051  50.522  39.388  1.00 43.24           C  
ATOM   2323  CG2 ILE B   4      77.591  50.116  38.753  1.00 43.24           C  
ATOM   2324  CD1 ILE B   4      80.124  52.036  39.196  1.00 43.24           C  
ATOM   2325  C   ILE B   4      78.222  47.722  37.605  1.00 43.24           C  
ATOM   2326  O   ILE B   4      78.397  47.570  36.397  1.00 43.24           O  
ATOM   2327  N   GLN B   5      77.111  47.298  38.235  1.00133.27           N  
ATOM   2328  CA  GLN B   5      76.040  46.749  37.471  1.00133.27           C  
ATOM   2329  CB  GLN B   5      75.946  45.208  37.499  1.00133.27           C  
ATOM   2330  CG  GLN B   5      75.667  44.605  38.875  1.00133.27           C  
ATOM   2331  CD  GLN B   5      75.488  43.101  38.708  1.00133.27           C  
ATOM   2332  OE1 GLN B   5      74.381  42.619  38.481  1.00133.27           O  
ATOM   2333  NE2 GLN B   5      76.604  42.332  38.824  1.00133.27           N  
ATOM   2334  C   GLN B   5      74.750  47.317  37.959  1.00133.27           C  
ATOM   2335  O   GLN B   5      74.510  47.404  39.163  1.00133.27           O  
ATOM   2336  N   LYS B   6      73.903  47.763  37.008  1.00142.83           N  
ATOM   2337  CA  LYS B   6      72.589  48.230  37.335  1.00142.83           C  
ATOM   2338  CB  LYS B   6      72.408  49.762  37.349  1.00142.83           C  
ATOM   2339  CG  LYS B   6      72.927  50.498  36.116  1.00142.83           C  
ATOM   2340  CD  LYS B   6      74.450  50.462  35.994  1.00142.83           C  
ATOM   2341  CE  LYS B   6      74.994  51.342  34.868  1.00142.83           C  
ATOM   2342  NZ  LYS B   6      76.462  51.465  34.989  1.00142.83           N  
ATOM   2343  C   LYS B   6      71.655  47.641  36.330  1.00142.83           C  
ATOM   2344  O   LYS B   6      72.074  47.197  35.261  1.00142.83           O  
ATOM   2345  N   PRO B   7      70.392  47.587  36.658  1.00 82.61           N  
ATOM   2346  CA  PRO B   7      69.882  48.052  37.917  1.00 82.61           C  
ATOM   2347  CD  PRO B   7      69.348  47.427  35.662  1.00 82.61           C  
ATOM   2348  CB  PRO B   7      68.373  48.214  37.727  1.00 82.61           C  
ATOM   2349  CG  PRO B   7      68.050  47.366  36.483  1.00 82.61           C  
ATOM   2350  C   PRO B   7      70.232  47.091  39.000  1.00 82.61           C  
ATOM   2351  O   PRO B   7      70.506  45.926  38.714  1.00 82.61           O  
ATOM   2352  N   LYS B   8      70.275  47.580  40.248  1.00111.66           N  
ATOM   2353  CA  LYS B   8      70.591  46.746  41.363  1.00111.66           C  
ATOM   2354  CB  LYS B   8      70.881  47.569  42.615  1.00111.66           C  
ATOM   2355  CG  LYS B   8      72.151  48.375  42.389  1.00111.66           C  
ATOM   2356  CD  LYS B   8      72.392  49.486  43.394  0.75111.66           C  
ATOM   2357  CE  LYS B   8      73.753  50.134  43.165  0.50111.66           C  
ATOM   2358  NZ  LYS B   8      74.781  49.075  43.067  0.50111.66           N  
ATOM   2359  C   LYS B   8      69.478  45.792  41.644  1.00111.66           C  
ATOM   2360  O   LYS B   8      69.713  44.609  41.890  1.00111.66           O  
ATOM   2361  N   TYR B   9      68.228  46.285  41.599  1.00171.62           N  
ATOM   2362  CA  TYR B   9      67.099  45.467  41.937  1.00171.62           C  
ATOM   2363  CB  TYR B   9      66.363  46.013  43.176  1.00171.62           C  
ATOM   2364  CG  TYR B   9      65.196  45.154  43.512  1.00171.62           C  
ATOM   2365  CD1 TYR B   9      65.351  44.049  44.316  1.00171.62           C  
ATOM   2366  CD2 TYR B   9      63.944  45.461  43.032  1.00171.62           C  
ATOM   2367  CE1 TYR B   9      64.273  43.258  44.633  1.00171.62           C  
ATOM   2368  CE2 TYR B   9      62.862  44.674  43.346  1.00171.62           C  
ATOM   2369  CZ  TYR B   9      63.027  43.570  44.147  1.00171.62           C  
ATOM   2370  OH  TYR B   9      61.917  42.762  44.471  1.00171.62           O  
ATOM   2371  C   TYR B   9      66.151  45.514  40.784  1.00171.62           C  
ATOM   2372  O   TYR B   9      65.994  46.558  40.153  1.00171.62           O  
ATOM   2373  N   LEU B  10      65.516  44.370  40.451  1.00 68.95           N  
ATOM   2374  CA  LEU B  10      64.607  44.403  39.342  1.00 68.95           C  
ATOM   2375  CB  LEU B  10      65.323  44.150  38.003  1.00 68.95           C  
ATOM   2376  CG  LEU B  10      64.412  44.194  36.765  1.00 68.95           C  
ATOM   2377  CD1 LEU B  10      63.812  45.594  36.562  1.00 68.95           C  
ATOM   2378  CD2 LEU B  10      65.153  43.681  35.520  1.00 68.95           C  
ATOM   2379  C   LEU B  10      63.567  43.336  39.526  1.00 68.95           C  
ATOM   2380  O   LEU B  10      63.881  42.203  39.891  1.00 68.95           O  
ATOM   2381  N   VAL B  11      62.284  43.685  39.285  1.00106.44           N  
ATOM   2382  CA  VAL B  11      61.222  42.722  39.362  1.00106.44           C  
ATOM   2383  CB  VAL B  11      60.169  43.041  40.382  1.00106.44           C  
ATOM   2384  CG1 VAL B  11      60.792  42.970  41.785  1.00106.44           C  
ATOM   2385  CG2 VAL B  11      59.572  44.411  40.039  1.00106.44           C  
ATOM   2386  C   VAL B  11      60.553  42.717  38.027  1.00106.44           C  
ATOM   2387  O   VAL B  11      60.364  43.765  37.410  1.00106.44           O  
ATOM   2388  N   ALA B  12      60.176  41.522  37.535  1.00 54.76           N  
ATOM   2389  CA  ALA B  12      59.597  41.500  36.226  1.00 54.76           C  
ATOM   2390  CB  ALA B  12      60.623  41.241  35.110  1.00 54.76           C  
ATOM   2391  C   ALA B  12      58.568  40.428  36.145  1.00 54.76           C  
ATOM   2392  O   ALA B  12      58.562  39.465  36.911  1.00 54.76           O  
ATOM   2393  N   VAL B  13      57.644  40.631  35.193  1.00116.25           N  
ATOM   2394  CA  VAL B  13      56.589  39.737  34.840  1.00116.25           C  
ATOM   2395  CB  VAL B  13      55.411  40.462  34.257  1.00116.25           C  
ATOM   2396  CG1 VAL B  13      55.855  41.127  32.944  1.00116.25           C  
ATOM   2397  CG2 VAL B  13      54.235  39.487  34.106  1.00116.25           C  
ATOM   2398  C   VAL B  13      57.150  38.830  33.792  1.00116.25           C  
ATOM   2399  O   VAL B  13      58.281  39.002  33.342  1.00116.25           O  
ATOM   2400  N   THR B  14      56.386  37.793  33.418  1.00131.84           N  
ATOM   2401  CA  THR B  14      56.832  36.854  32.436  1.00131.84           C  
ATOM   2402  CB  THR B  14      55.911  35.680  32.310  1.00131.84           C  
ATOM   2403  OG1 THR B  14      56.558  34.626  31.614  1.00131.84           O  
ATOM   2404  CG2 THR B  14      54.644  36.125  31.561  1.00131.84           C  
ATOM   2405  C   THR B  14      56.944  37.521  31.090  1.00131.84           C  
ATOM   2406  O   THR B  14      57.756  37.120  30.265  1.00131.84           O  
ATOM   2407  N   GLY B  15      56.075  38.503  30.795  1.00 48.66           N  
ATOM   2408  CA  GLY B  15      56.015  39.197  29.530  1.00 48.66           C  
ATOM   2409  C   GLY B  15      57.137  40.168  29.236  1.00 48.66           C  
ATOM   2410  O   GLY B  15      57.520  40.333  28.078  1.00 48.66           O  
ATOM   2411  N   SER B  16      57.676  40.860  30.261  1.00 97.48           N  
ATOM   2412  CA  SER B  16      58.519  42.016  30.054  1.00 97.48           C  
ATOM   2413  CB  SER B  16      58.730  42.847  31.333  1.00 97.48           C  
ATOM   2414  OG  SER B  16      57.492  43.376  31.785  1.00 97.48           O  
ATOM   2415  C   SER B  16      59.880  41.746  29.487  1.00 97.48           C  
ATOM   2416  O   SER B  16      60.368  40.617  29.447  1.00 97.48           O  
ATOM   2417  N   GLU B  17      60.504  42.836  28.972  1.00110.14           N  
ATOM   2418  CA  GLU B  17      61.859  42.772  28.513  1.00110.14           C  
ATOM   2419  CB  GLU B  17      62.071  43.004  27.007  1.00110.14           C  
ATOM   2420  CG  GLU B  17      61.712  44.406  26.522  1.00110.14           C  
ATOM   2421  CD  GLU B  17      62.400  44.606  25.178  1.00110.14           C  
ATOM   2422  OE1 GLU B  17      62.355  43.669  24.336  1.00110.14           O  
ATOM   2423  OE2 GLU B  17      62.998  45.698  24.983  1.00110.14           O  
ATOM   2424  C   GLU B  17      62.617  43.831  29.252  1.00110.14           C  
ATOM   2425  O   GLU B  17      62.163  44.970  29.367  1.00110.14           O  
ATOM   2426  N   LYS B  18      63.795  43.467  29.799  1.00129.85           N  
ATOM   2427  CA  LYS B  18      64.559  44.432  30.529  1.00129.85           C  
ATOM   2428  CB  LYS B  18      64.361  44.347  32.047  1.00129.85           C  
ATOM   2429  CG  LYS B  18      64.651  45.686  32.709  1.00129.85           C  
ATOM   2430  CD  LYS B  18      63.654  46.758  32.270  1.00129.85           C  
ATOM   2431  CE  LYS B  18      64.010  48.167  32.738  1.00129.85           C  
ATOM   2432  NZ  LYS B  18      63.098  49.149  32.111  1.00129.85           N  
ATOM   2433  C   LYS B  18      66.003  44.195  30.218  1.00129.85           C  
ATOM   2434  O   LYS B  18      66.369  43.152  29.680  1.00129.85           O  
ATOM   2435  N   ILE B  19      66.870  45.184  30.513  1.00 99.36           N  
ATOM   2436  CA  ILE B  19      68.254  44.979  30.209  1.00 99.36           C  
ATOM   2437  CB  ILE B  19      68.771  45.893  29.134  1.00 99.36           C  
ATOM   2438  CG1 ILE B  19      68.700  47.360  29.593  1.00 99.36           C  
ATOM   2439  CG2 ILE B  19      67.983  45.604  27.844  1.00 99.36           C  
ATOM   2440  CD1 ILE B  19      69.482  48.321  28.698  1.00 99.36           C  
ATOM   2441  C   ILE B  19      69.083  45.235  31.427  1.00 99.36           C  
ATOM   2442  O   ILE B  19      68.915  46.239  32.118  1.00 99.36           O  
ATOM   2443  N   LEU B  20      70.004  44.299  31.723  1.00 76.92           N  
ATOM   2444  CA  LEU B  20      70.923  44.479  32.807  1.00 76.92           C  
ATOM   2445  CB  LEU B  20      71.368  43.162  33.463  1.00 76.92           C  
ATOM   2446  CG  LEU B  20      70.208  42.355  34.067  1.00 76.92           C  
ATOM   2447  CD1 LEU B  20      70.717  41.089  34.773  1.00 76.92           C  
ATOM   2448  CD2 LEU B  20      69.327  43.234  34.966  1.00 76.92           C  
ATOM   2449  C   LEU B  20      72.142  45.080  32.185  1.00 76.92           C  
ATOM   2450  O   LEU B  20      72.534  44.689  31.088  1.00 76.92           O  
ATOM   2451  N   ILE B  21      72.777  46.059  32.854  1.00130.35           N  
ATOM   2452  CA  ILE B  21      73.937  46.651  32.254  1.00130.35           C  
ATOM   2453  CB  ILE B  21      73.797  48.113  31.945  1.00130.35           C  
ATOM   2454  CG1 ILE B  21      74.992  48.588  31.100  1.00130.35           C  
ATOM   2455  CG2 ILE B  21      73.624  48.871  33.272  1.00130.35           C  
ATOM   2456  CD1 ILE B  21      75.038  47.969  29.703  1.00130.35           C  
ATOM   2457  C   ILE B  21      75.087  46.494  33.190  1.00130.35           C  
ATOM   2458  O   ILE B  21      74.918  46.467  34.408  1.00130.35           O  
ATOM   2459  N   CYS B  22      76.297  46.336  32.622  1.00 47.69           N  
ATOM   2460  CA  CYS B  22      77.474  46.181  33.420  1.00 47.69           C  
ATOM   2461  CB  CYS B  22      78.022  44.745  33.401  1.00 47.69           C  
ATOM   2462  SG  CYS B  22      79.595  44.574  34.288  1.00 47.69           S  
ATOM   2463  C   CYS B  22      78.535  47.074  32.861  1.00 47.69           C  
ATOM   2464  O   CYS B  22      78.682  47.203  31.646  1.00 47.69           O  
ATOM   2465  N   GLU B  23      79.314  47.719  33.751  1.00 48.03           N  
ATOM   2466  CA  GLU B  23      80.334  48.615  33.290  1.00 48.03           C  
ATOM   2467  CB  GLU B  23      80.009  50.093  33.538  1.00 48.03           C  
ATOM   2468  CG  GLU B  23      81.096  51.037  33.029  1.00 48.03           C  
ATOM   2469  CD  GLU B  23      80.740  52.438  33.496  1.00 48.03           C  
ATOM   2470  OE1 GLU B  23      79.695  52.582  34.184  1.00 48.03           O  
ATOM   2471  OE2 GLU B  23      81.511  53.382  33.177  1.00 48.03           O  
ATOM   2472  C   GLU B  23      81.586  48.328  34.048  1.00 48.03           C  
ATOM   2473  O   GLU B  23      81.545  47.910  35.205  1.00 48.03           O  
ATOM   2474  N   GLN B  24      82.740  48.552  33.387  1.00130.09           N  
ATOM   2475  CA  GLN B  24      84.010  48.274  33.985  1.00130.09           C  
ATOM   2476  CB  GLN B  24      84.391  46.805  33.731  1.00130.09           C  
ATOM   2477  CG  GLN B  24      85.844  46.441  33.986  1.00130.09           C  
ATOM   2478  CD  GLN B  24      86.489  46.463  32.614  1.00130.09           C  
ATOM   2479  OE1 GLN B  24      86.246  45.590  31.783  1.00130.09           O  
ATOM   2480  NE2 GLN B  24      87.313  47.506  32.353  1.00130.09           N  
ATOM   2481  C   GLN B  24      85.039  49.216  33.411  1.00130.09           C  
ATOM   2482  O   GLN B  24      85.197  49.340  32.199  1.00130.09           O  
ATOM   2483  N   TYR B  25      85.689  49.963  34.327  1.00195.06           N  
ATOM   2484  CA  TYR B  25      86.700  50.987  34.204  1.00195.06           C  
ATOM   2485  CB  TYR B  25      86.727  51.888  35.453  1.00195.06           C  
ATOM   2486  CG  TYR B  25      87.786  52.922  35.280  1.00195.06           C  
ATOM   2487  CD1 TYR B  25      87.561  54.041  34.513  1.00195.06           C  
ATOM   2488  CD2 TYR B  25      89.005  52.774  35.903  1.00195.06           C  
ATOM   2489  CE1 TYR B  25      88.540  54.993  34.360  1.00195.06           C  
ATOM   2490  CE2 TYR B  25      89.988  53.723  35.753  1.00195.06           C  
ATOM   2491  CZ  TYR B  25      89.757  54.834  34.980  1.00195.06           C  
ATOM   2492  OH  TYR B  25      90.764  55.810  34.823  1.00195.06           O  
ATOM   2493  C   TYR B  25      88.104  50.499  33.989  1.00195.06           C  
ATOM   2494  O   TYR B  25      88.929  51.212  33.418  1.00195.06           O  
ATOM   2495  N   LEU B  26      88.419  49.297  34.503  1.00145.40           N  
ATOM   2496  CA  LEU B  26      89.756  48.794  34.642  1.00145.40           C  
ATOM   2497  CB  LEU B  26      89.840  47.491  35.455  1.00145.40           C  
ATOM   2498  CG  LEU B  26      89.470  47.708  36.938  1.00145.40           C  
ATOM   2499  CD1 LEU B  26      87.984  48.063  37.092  1.00145.40           C  
ATOM   2500  CD2 LEU B  26      89.916  46.538  37.831  1.00145.40           C  
ATOM   2501  C   LEU B  26      90.509  48.626  33.363  1.00145.40           C  
ATOM   2502  O   LEU B  26      91.732  48.603  33.411  1.00145.40           O  
ATOM   2503  N   GLY B  33      89.864  48.458  32.198  1.00 36.36           N  
ATOM   2504  CA  GLY B  33      90.645  48.278  31.004  1.00 36.36           C  
ATOM   2505  C   GLY B  33      90.736  46.809  30.722  1.00 36.36           C  
ATOM   2506  O   GLY B  33      91.544  46.374  29.903  1.00 36.36           O  
ATOM   2507  N   HIS B  34      89.896  46.007  31.407  1.00 98.97           N  
ATOM   2508  CA  HIS B  34      89.881  44.577  31.258  1.00 98.97           C  
ATOM   2509  ND1 HIS B  34      90.014  43.439  34.488  1.00 98.97           N  
ATOM   2510  CG  HIS B  34      89.125  44.113  33.685  1.00 98.97           C  
ATOM   2511  CB  HIS B  34      88.935  43.851  32.227  1.00 98.97           C  
ATOM   2512  NE2 HIS B  34      88.911  44.848  35.804  1.00 98.97           N  
ATOM   2513  CD2 HIS B  34      88.463  44.974  34.504  1.00 98.97           C  
ATOM   2514  CE1 HIS B  34      89.845  43.917  35.746  1.00 98.97           C  
ATOM   2515  C   HIS B  34      89.304  44.213  29.922  1.00 98.97           C  
ATOM   2516  O   HIS B  34      88.384  44.864  29.432  1.00 98.97           O  
ATOM   2517  N   ASN B  35      89.898  43.183  29.283  1.00139.85           N  
ATOM   2518  CA  ASN B  35      89.472  42.582  28.043  1.00139.85           C  
ATOM   2519  CB  ASN B  35      90.627  41.978  27.225  1.00139.85           C  
ATOM   2520  CG  ASN B  35      91.275  40.878  28.048  1.00139.85           C  
ATOM   2521  OD1 ASN B  35      92.156  41.139  28.866  1.00139.85           O  
ATOM   2522  ND2 ASN B  35      90.825  39.613  27.831  1.00139.85           N  
ATOM   2523  C   ASN B  35      88.428  41.495  28.203  1.00139.85           C  
ATOM   2524  O   ASN B  35      87.758  41.157  27.232  1.00139.85           O  
ATOM   2525  N   ALA B  36      88.307  40.828  29.374  1.00 99.51           N  
ATOM   2526  CA  ALA B  36      87.351  39.739  29.464  1.00 99.51           C  
ATOM   2527  CB  ALA B  36      87.996  38.400  29.860  1.00 99.51           C  
ATOM   2528  C   ALA B  36      86.306  40.060  30.511  1.00 99.51           C  
ATOM   2529  O   ALA B  36      86.616  40.573  31.587  1.00 99.51           O  
ATOM   2530  N   MET B  37      85.018  39.752  30.215  1.00 83.15           N  
ATOM   2531  CA  MET B  37      83.950  40.038  31.142  1.00 83.15           C  
ATOM   2532  CB  MET B  37      83.116  41.272  30.756  1.00 83.15           C  
ATOM   2533  CG  MET B  37      83.931  42.567  30.800  1.00 83.15           C  
ATOM   2534  SD  MET B  37      83.017  44.074  30.355  1.00 83.15           S  
ATOM   2535  CE  MET B  37      82.129  44.197  31.934  1.00 83.15           C  
ATOM   2536  C   MET B  37      83.030  38.852  31.216  1.00 83.15           C  
ATOM   2537  O   MET B  37      82.854  38.129  30.234  1.00 83.15           O  
ATOM   2538  N   TYR B  38      82.397  38.621  32.393  1.00132.66           N  
ATOM   2539  CA  TYR B  38      81.608  37.426  32.494  1.00132.66           C  
ATOM   2540  CB  TYR B  38      82.206  36.345  33.415  1.00132.66           C  
ATOM   2541  CG  TYR B  38      83.656  36.144  33.120  1.00132.66           C  
ATOM   2542  CD1 TYR B  38      84.090  35.637  31.917  1.00132.66           C  
ATOM   2543  CD2 TYR B  38      84.591  36.510  34.062  1.00132.66           C  
ATOM   2544  CE1 TYR B  38      85.434  35.470  31.678  1.00132.66           C  
ATOM   2545  CE2 TYR B  38      85.935  36.343  33.830  1.00132.66           C  
ATOM   2546  CZ  TYR B  38      86.358  35.818  32.633  1.00132.66           C  
ATOM   2547  OH  TYR B  38      87.734  35.642  32.382  1.00132.66           O  
ATOM   2548  C   TYR B  38      80.265  37.728  33.091  1.00132.66           C  
ATOM   2549  O   TYR B  38      80.076  38.738  33.766  1.00132.66           O  
ATOM   2550  N   TRP B  39      79.279  36.848  32.807  1.00110.82           N  
ATOM   2551  CA  TRP B  39      77.996  36.892  33.450  1.00110.82           C  
ATOM   2552  CB  TRP B  39      76.779  37.042  32.514  1.00110.82           C  
ATOM   2553  CG  TRP B  39      76.522  38.449  32.031  1.00110.82           C  
ATOM   2554  CD2 TRP B  39      75.951  39.475  32.860  1.00110.82           C  
ATOM   2555  CD1 TRP B  39      76.758  39.021  30.815  1.00110.82           C  
ATOM   2556  NE1 TRP B  39      76.362  40.339  30.834  1.00110.82           N  
ATOM   2557  CE2 TRP B  39      75.866  40.632  32.087  1.00110.82           C  
ATOM   2558  CE3 TRP B  39      75.532  39.454  34.162  1.00110.82           C  
ATOM   2559  CZ2 TRP B  39      75.359  41.790  32.606  1.00110.82           C  
ATOM   2560  CZ3 TRP B  39      75.020  40.623  34.681  1.00110.82           C  
ATOM   2561  CH2 TRP B  39      74.935  41.769  33.917  1.00110.82           C  
ATOM   2562  C   TRP B  39      77.839  35.583  34.164  1.00110.82           C  
ATOM   2563  O   TRP B  39      78.162  34.533  33.612  1.00110.82           O  
ATOM   2564  N   TYR B  40      77.357  35.621  35.426  1.00116.68           N  
ATOM   2565  CA  TYR B  40      77.149  34.437  36.224  1.00116.68           C  
ATOM   2566  CB  TYR B  40      78.016  34.304  37.496  1.00116.68           C  
ATOM   2567  CG  TYR B  40      79.451  34.036  37.196  1.00116.68           C  
ATOM   2568  CD1 TYR B  40      79.852  32.785  36.794  1.00116.68           C  
ATOM   2569  CD2 TYR B  40      80.396  35.027  37.312  1.00116.68           C  
ATOM   2570  CE1 TYR B  40      81.173  32.521  36.521  1.00116.68           C  
ATOM   2571  CE2 TYR B  40      81.721  34.768  37.043  1.00116.68           C  
ATOM   2572  CZ  TYR B  40      82.113  33.512  36.648  1.00116.68           C  
ATOM   2573  OH  TYR B  40      83.469  33.239  36.371  1.00116.68           O  
ATOM   2574  C   TYR B  40      75.758  34.489  36.776  1.00116.68           C  
ATOM   2575  O   TYR B  40      75.141  35.551  36.850  1.00116.68           O  
ATOM   2576  N   ARG B  41      75.229  33.310  37.166  1.00139.07           N  
ATOM   2577  CA  ARG B  41      73.929  33.223  37.770  1.00139.07           C  
ATOM   2578  CB  ARG B  41      73.017  32.287  36.959  1.00139.07           C  
ATOM   2579  CG  ARG B  41      71.569  32.152  37.430  1.00139.07           C  
ATOM   2580  CD  ARG B  41      70.822  31.079  36.629  1.00139.07           C  
ATOM   2581  NE  ARG B  41      69.357  31.269  36.821  1.00139.07           N  
ATOM   2582  CZ  ARG B  41      68.487  30.697  35.936  1.00139.07           C  
ATOM   2583  NH1 ARG B  41      68.958  29.908  34.927  1.00139.07           N  
ATOM   2584  NH2 ARG B  41      67.145  30.919  36.051  1.00139.07           N  
ATOM   2585  C   ARG B  41      74.158  32.573  39.104  1.00139.07           C  
ATOM   2586  O   ARG B  41      74.780  31.517  39.161  1.00139.07           O  
ATOM   2587  N   GLN B  42      73.677  33.173  40.218  1.00 85.42           N  
ATOM   2588  CA  GLN B  42      73.927  32.562  41.499  1.00 85.42           C  
ATOM   2589  CB  GLN B  42      74.690  33.464  42.480  1.00 85.42           C  
ATOM   2590  CG  GLN B  42      75.054  32.758  43.787  1.00 85.42           C  
ATOM   2591  CD  GLN B  42      75.798  33.754  44.662  1.00 85.42           C  
ATOM   2592  OE1 GLN B  42      75.807  34.953  44.388  1.00 85.42           O  
ATOM   2593  NE2 GLN B  42      76.437  33.247  45.751  1.00 85.42           N  
ATOM   2594  C   GLN B  42      72.611  32.239  42.131  1.00 85.42           C  
ATOM   2595  O   GLN B  42      71.715  33.079  42.225  1.00 85.42           O  
ATOM   2596  N   SER B  43      72.471  30.980  42.578  1.00141.11           N  
ATOM   2597  CA  SER B  43      71.282  30.539  43.236  1.00141.11           C  
ATOM   2598  CB  SER B  43      70.391  29.659  42.343  1.00141.11           C  
ATOM   2599  OG  SER B  43      69.231  29.252  43.055  1.00141.11           O  
ATOM   2600  C   SER B  43      71.745  29.699  44.379  1.00141.11           C  
ATOM   2601  O   SER B  43      72.907  29.297  44.445  1.00141.11           O  
ATOM   2602  N   ALA B  44      70.846  29.439  45.341  1.00 96.73           N  
ATOM   2603  CA  ALA B  44      71.241  28.634  46.460  1.00 96.73           C  
ATOM   2604  CB  ALA B  44      70.286  28.736  47.662  1.00 96.73           C  
ATOM   2605  C   ALA B  44      71.268  27.203  46.023  1.00 96.73           C  
ATOM   2606  O   ALA B  44      70.632  26.822  45.042  1.00 96.73           O  
ATOM   2607  N   LYS B  45      72.022  26.377  46.772  1.00142.53           N  
ATOM   2608  CA  LYS B  45      72.176  24.973  46.516  1.00142.53           C  
ATOM   2609  CB  LYS B  45      70.854  24.262  46.182  1.00142.53           C  
ATOM   2610  CG  LYS B  45      69.819  24.302  47.308  1.00142.53           C  
ATOM   2611  CD  LYS B  45      68.463  23.723  46.901  1.00142.53           C  
ATOM   2612  CE  LYS B  45      67.840  24.388  45.672  1.00142.53           C  
ATOM   2613  NZ  LYS B  45      67.286  25.711  46.036  1.00142.53           N  
ATOM   2614  C   LYS B  45      73.078  24.816  45.346  1.00142.53           C  
ATOM   2615  O   LYS B  45      73.487  23.710  44.998  1.00142.53           O  
ATOM   2616  N   LYS B  46      73.477  25.945  44.749  1.00211.04           N  
ATOM   2617  CA  LYS B  46      74.358  25.864  43.635  1.00211.04           C  
ATOM   2618  CB  LYS B  46      73.706  26.280  42.306  1.00211.04           C  
ATOM   2619  CG  LYS B  46      72.563  25.359  41.872  1.00211.04           C  
ATOM   2620  CD  LYS B  46      72.991  23.904  41.669  1.00211.04           C  
ATOM   2621  CE  LYS B  46      71.845  22.977  41.257  1.00211.04           C  
ATOM   2622  NZ  LYS B  46      72.350  21.595  41.096  1.00211.04           N  
ATOM   2623  C   LYS B  46      75.447  26.831  43.922  1.00211.04           C  
ATOM   2624  O   LYS B  46      75.777  27.187  45.041  1.00211.04           O  
ATOM   2625  N   PRO B  47      76.174  27.146  42.963  1.00198.04           N  
ATOM   2626  CA  PRO B  47      77.122  28.169  43.295  1.00198.04           C  
ATOM   2627  CD  PRO B  47      76.800  26.033  42.264  1.00198.04           C  
ATOM   2628  CB  PRO B  47      78.479  27.541  43.069  1.00198.04           C  
ATOM   2629  CG  PRO B  47      78.235  26.484  41.984  1.00198.04           C  
ATOM   2630  C   PRO B  47      76.922  29.192  42.255  1.00198.04           C  
ATOM   2631  O   PRO B  47      75.904  29.145  41.569  1.00198.04           O  
ATOM   2632  N   LEU B  48      77.916  30.085  42.088  1.00166.77           N  
ATOM   2633  CA  LEU B  48      77.857  30.905  40.919  1.00166.77           C  
ATOM   2634  CB  LEU B  48      79.002  31.920  40.712  1.00166.77           C  
ATOM   2635  CG  LEU B  48      79.091  33.081  41.718  1.00166.77           C  
ATOM   2636  CD1 LEU B  48      77.758  33.834  41.831  1.00166.77           C  
ATOM   2637  CD2 LEU B  48      79.697  32.642  43.054  1.00166.77           C  
ATOM   2638  C   LEU B  48      77.966  29.971  39.753  1.00166.77           C  
ATOM   2639  O   LEU B  48      78.721  29.000  39.794  1.00166.77           O  
ATOM   2640  N   GLU B  49      77.177  30.223  38.690  1.00 97.77           N  
ATOM   2641  CA  GLU B  49      77.232  29.416  37.503  1.00 97.77           C  
ATOM   2642  CB  GLU B  49      75.910  28.688  37.199  1.00 97.77           C  
ATOM   2643  CG  GLU B  49      75.545  27.609  38.222  1.00 97.77           C  
ATOM   2644  CD  GLU B  49      76.302  26.336  37.870  1.00 97.77           C  
ATOM   2645  OE1 GLU B  49      76.777  26.231  36.708  1.00 97.77           O  
ATOM   2646  OE2 GLU B  49      76.412  25.449  38.759  1.00 97.77           O  
ATOM   2647  C   GLU B  49      77.474  30.362  36.369  1.00 97.77           C  
ATOM   2648  O   GLU B  49      76.797  31.380  36.238  1.00 97.77           O  
ATOM   2649  N   PHE B  50      78.442  30.038  35.496  1.00213.14           N  
ATOM   2650  CA  PHE B  50      78.786  30.969  34.460  1.00213.14           C  
ATOM   2651  CB  PHE B  50      80.272  30.913  34.062  1.00213.14           C  
ATOM   2652  CG  PHE B  50      80.605  29.533  33.615  1.00213.14           C  
ATOM   2653  CD1 PHE B  50      81.037  28.600  34.529  1.00213.14           C  
ATOM   2654  CD2 PHE B  50      80.487  29.170  32.293  1.00213.14           C  
ATOM   2655  CE1 PHE B  50      81.351  27.322  34.132  1.00213.14           C  
ATOM   2656  CE2 PHE B  50      80.801  27.893  31.890  1.00213.14           C  
ATOM   2657  CZ  PHE B  50      81.231  26.967  32.810  1.00213.14           C  
ATOM   2658  C   PHE B  50      77.923  30.777  33.253  1.00213.14           C  
ATOM   2659  O   PHE B  50      77.700  29.658  32.794  1.00213.14           O  
ATOM   2660  N   MET B  51      77.243  31.873  32.854  1.00126.02           N  
ATOM   2661  CA  MET B  51      76.474  31.977  31.646  1.00126.02           C  
ATOM   2662  CB  MET B  51      75.461  33.128  31.780  1.00126.02           C  
ATOM   2663  CG  MET B  51      74.520  32.952  32.980  1.00126.02           C  
ATOM   2664  SD  MET B  51      73.698  34.469  33.568  1.00126.02           S  
ATOM   2665  CE  MET B  51      72.519  34.617  32.197  1.00126.02           C  
ATOM   2666  C   MET B  51      77.307  32.247  30.417  1.00126.02           C  
ATOM   2667  O   MET B  51      77.279  31.497  29.442  1.00126.02           O  
ATOM   2668  N   PHE B  52      78.139  33.313  30.465  1.00187.11           N  
ATOM   2669  CA  PHE B  52      78.785  33.765  29.258  1.00187.11           C  
ATOM   2670  CB  PHE B  52      78.035  34.912  28.554  1.00187.11           C  
ATOM   2671  CG  PHE B  52      76.786  34.418  27.914  1.00187.11           C  
ATOM   2672  CD1 PHE B  52      75.685  34.078  28.659  1.00187.11           C  
ATOM   2673  CD2 PHE B  52      76.706  34.326  26.548  1.00187.11           C  
ATOM   2674  CE1 PHE B  52      74.532  33.633  28.054  1.00187.11           C  
ATOM   2675  CE2 PHE B  52      75.556  33.882  25.936  1.00187.11           C  
ATOM   2676  CZ  PHE B  52      74.463  33.531  26.688  1.00187.11           C  
ATOM   2677  C   PHE B  52      80.117  34.355  29.568  1.00187.11           C  
ATOM   2678  O   PHE B  52      80.326  34.966  30.615  1.00187.11           O  
ATOM   2679  N   SER B  53      81.055  34.198  28.617  1.00131.01           N  
ATOM   2680  CA  SER B  53      82.330  34.822  28.766  1.00131.01           C  
ATOM   2681  CB  SER B  53      83.479  33.834  29.029  1.00131.01           C  
ATOM   2682  OG  SER B  53      84.706  34.536  29.157  1.00131.01           O  
ATOM   2683  C   SER B  53      82.610  35.504  27.469  1.00131.01           C  
ATOM   2684  O   SER B  53      82.280  34.991  26.401  1.00131.01           O  
ATOM   2685  N   TYR B  54      83.200  36.710  27.536  1.00165.82           N  
ATOM   2686  CA  TYR B  54      83.551  37.430  26.351  1.00165.82           C  
ATOM   2687  CB  TYR B  54      82.849  38.798  26.218  1.00165.82           C  
ATOM   2688  CG  TYR B  54      81.442  38.636  25.756  1.00165.82           C  
ATOM   2689  CD1 TYR B  54      80.421  38.377  26.641  1.00165.82           C  
ATOM   2690  CD2 TYR B  54      81.149  38.749  24.417  1.00165.82           C  
ATOM   2691  CE1 TYR B  54      79.129  38.235  26.192  1.00165.82           C  
ATOM   2692  CE2 TYR B  54      79.860  38.609  23.962  1.00165.82           C  
ATOM   2693  CZ  TYR B  54      78.848  38.352  24.852  1.00165.82           C  
ATOM   2694  OH  TYR B  54      77.523  38.208  24.389  1.00165.82           O  
ATOM   2695  C   TYR B  54      85.004  37.748  26.420  1.00165.82           C  
ATOM   2696  O   TYR B  54      85.498  38.206  27.450  1.00165.82           O  
ATOM   2697  N   SER B  55      85.729  37.483  25.315  1.00 98.75           N  
ATOM   2698  CA  SER B  55      87.090  37.907  25.243  1.00 98.75           C  
ATOM   2699  CB  SER B  55      88.052  36.796  24.803  1.00 98.75           C  
ATOM   2700  OG  SER B  55      88.063  35.757  25.771  1.00 98.75           O  
ATOM   2701  C   SER B  55      87.102  38.956  24.179  1.00 98.75           C  
ATOM   2702  O   SER B  55      86.790  38.676  23.025  1.00 98.75           O  
ATOM   2703  N   TYR B  56      87.461  40.200  24.535  1.00219.78           N  
ATOM   2704  CA  TYR B  56      87.534  41.252  23.563  1.00219.78           C  
ATOM   2705  CB  TYR B  56      88.697  41.112  22.572  1.00219.78           C  
ATOM   2706  CG  TYR B  56      89.798  41.923  23.135  1.00219.78           C  
ATOM   2707  CD1 TYR B  56      89.825  43.259  22.817  1.00219.78           C  
ATOM   2708  CD2 TYR B  56      90.765  41.399  23.958  1.00219.78           C  
ATOM   2709  CE1 TYR B  56      90.807  44.081  23.298  1.00219.78           C  
ATOM   2710  CE2 TYR B  56      91.754  42.221  24.446  1.00219.78           C  
ATOM   2711  CZ  TYR B  56      91.772  43.557  24.114  1.00219.78           C  
ATOM   2712  OH  TYR B  56      92.784  44.403  24.608  1.00219.78           O  
ATOM   2713  C   TYR B  56      86.315  41.535  22.779  1.00219.78           C  
ATOM   2714  O   TYR B  56      86.380  41.790  21.586  1.00219.78           O  
ATOM   2715  N   GLN B  57      85.165  41.649  23.422  1.00146.29           N  
ATOM   2716  CA  GLN B  57      84.033  41.956  22.613  1.00146.29           C  
ATOM   2717  CB  GLN B  57      84.121  43.309  21.881  1.00146.29           C  
ATOM   2718  CG  GLN B  57      82.895  43.616  21.017  1.00146.29           C  
ATOM   2719  CD  GLN B  57      83.113  44.970  20.355  1.00146.29           C  
ATOM   2720  OE1 GLN B  57      82.161  45.684  20.043  1.00146.29           O  
ATOM   2721  NE2 GLN B  57      84.403  45.338  20.131  1.00146.29           N  
ATOM   2722  C   GLN B  57      83.842  40.888  21.602  1.00146.29           C  
ATOM   2723  O   GLN B  57      83.907  41.106  20.400  1.00146.29           O  
ATOM   2724  N   LYS B  58      83.743  39.658  22.087  1.00209.17           N  
ATOM   2725  CA  LYS B  58      83.448  38.575  21.220  1.00209.17           C  
ATOM   2726  CB  LYS B  58      84.628  38.060  20.377  1.00209.17           C  
ATOM   2727  CG  LYS B  58      84.886  38.887  19.120  1.00209.17           C  
ATOM   2728  CD  LYS B  58      83.664  38.944  18.200  1.00209.17           C  
ATOM   2729  CE  LYS B  58      83.217  37.575  17.686  1.00209.17           C  
ATOM   2730  NZ  LYS B  58      81.988  37.721  16.874  1.00209.17           N  
ATOM   2731  C   LYS B  58      83.098  37.503  22.149  1.00209.17           C  
ATOM   2732  O   LYS B  58      83.497  37.522  23.312  1.00209.17           O  
ATOM   2733  N   LEU B  59      82.356  36.512  21.671  1.00231.25           N  
ATOM   2734  CA  LEU B  59      81.940  35.644  22.704  1.00231.25           C  
ATOM   2735  CB  LEU B  59      80.407  35.427  22.729  1.00231.25           C  
ATOM   2736  CG  LEU B  59      79.856  34.486  23.833  1.00231.25           C  
ATOM   2737  CD1 LEU B  59      78.340  34.652  23.981  1.00231.25           C  
ATOM   2738  CD2 LEU B  59      80.169  33.004  23.574  1.00231.25           C  
ATOM   2739  C   LEU B  59      82.620  34.336  22.684  1.00231.25           C  
ATOM   2740  O   LEU B  59      82.383  33.525  21.792  1.00231.25           O  
ATOM   2741  N   MET B  60      83.476  34.143  23.713  1.00162.78           N  
ATOM   2742  CA  MET B  60      84.266  32.977  23.979  1.00162.78           C  
ATOM   2743  CB  MET B  60      85.259  33.208  25.133  1.00162.78           C  
ATOM   2744  CG  MET B  60      86.031  31.948  25.535  1.00162.78           C  
ATOM   2745  SD  MET B  60      86.867  32.042  27.150  1.00162.78           S  
ATOM   2746  CE  MET B  60      88.231  33.100  26.590  1.00162.78           C  
ATOM   2747  C   MET B  60      83.477  31.782  24.408  1.00162.78           C  
ATOM   2748  O   MET B  60      83.655  30.695  23.860  1.00162.78           O  
ATOM   2749  N   ASP B  61      82.574  31.939  25.398  1.00108.27           N  
ATOM   2750  CA  ASP B  61      82.000  30.729  25.914  1.00108.27           C  
ATOM   2751  CB  ASP B  61      82.698  30.237  27.197  1.00108.27           C  
ATOM   2752  CG  ASP B  61      82.370  28.765  27.416  1.00108.27           C  
ATOM   2753  OD1 ASP B  61      81.548  28.212  26.639  1.00108.27           O  
ATOM   2754  OD2 ASP B  61      82.949  28.170  28.364  1.00108.27           O  
ATOM   2755  C   ASP B  61      80.558  30.919  26.234  1.00108.27           C  
ATOM   2756  O   ASP B  61      80.155  31.929  26.811  1.00108.27           O  
ATOM   2757  N   ASN B  69      79.746  29.926  25.823  1.00 65.50           N  
ATOM   2758  CA  ASN B  69      78.354  29.904  26.131  1.00 65.50           C  
ATOM   2759  CB  ASN B  69      77.448  29.877  24.885  1.00 65.50           C  
ATOM   2760  CG  ASN B  69      76.016  30.169  25.313  1.00 65.50           C  
ATOM   2761  OD1 ASN B  69      75.553  29.695  26.349  1.00 65.50           O  
ATOM   2762  ND2 ASN B  69      75.295  30.978  24.490  1.00 65.50           N  
ATOM   2763  C   ASN B  69      78.133  28.641  26.913  1.00 65.50           C  
ATOM   2764  O   ASN B  69      78.494  27.544  26.492  1.00 65.50           O  
ATOM   2765  N   GLN B  70      77.508  28.815  28.085  1.00151.22           N  
ATOM   2766  CA  GLN B  70      77.159  27.881  29.115  1.00151.22           C  
ATOM   2767  CB  GLN B  70      76.608  28.549  30.386  1.00151.22           C  
ATOM   2768  CG  GLN B  70      75.266  29.247  30.147  1.00151.22           C  
ATOM   2769  CD  GLN B  70      74.675  29.649  31.490  1.00151.22           C  
ATOM   2770  OE1 GLN B  70      75.187  29.281  32.546  1.00151.22           O  
ATOM   2771  NE2 GLN B  70      73.562  30.431  31.452  1.00151.22           N  
ATOM   2772  C   GLN B  70      76.069  27.006  28.633  1.00151.22           C  
ATOM   2773  O   GLN B  70      75.537  26.235  29.423  1.00151.22           O  
ATOM   2774  N   THR B  71      75.643  27.202  27.374  1.00216.29           N  
ATOM   2775  CA  THR B  71      74.479  26.635  26.784  1.00216.29           C  
ATOM   2776  CB  THR B  71      74.318  25.129  26.834  1.00216.29           C  
ATOM   2777  OG1 THR B  71      73.999  24.655  28.133  1.00216.29           O  
ATOM   2778  CG2 THR B  71      75.628  24.493  26.339  1.00216.29           C  
ATOM   2779  C   THR B  71      73.325  27.304  27.485  1.00216.29           C  
ATOM   2780  O   THR B  71      72.396  26.671  27.980  1.00216.29           O  
ATOM   2781  N   ALA B  72      73.402  28.653  27.573  1.00 94.44           N  
ATOM   2782  CA  ALA B  72      72.394  29.477  28.193  1.00 94.44           C  
ATOM   2783  CB  ALA B  72      72.862  30.911  28.491  1.00 94.44           C  
ATOM   2784  C   ALA B  72      71.199  29.572  27.279  1.00 94.44           C  
ATOM   2785  O   ALA B  72      71.320  29.584  26.054  1.00 94.44           O  
ATOM   2786  N   SER B  73      69.992  29.667  27.872  1.00114.10           N  
ATOM   2787  CA  SER B  73      68.773  29.719  27.109  1.00114.10           C  
ATOM   2788  CB  SER B  73      67.503  29.574  27.966  1.00114.10           C  
ATOM   2789  OG  SER B  73      66.348  29.634  27.141  1.00114.10           O  
ATOM   2790  C   SER B  73      68.679  31.028  26.374  1.00114.10           C  
ATOM   2791  O   SER B  73      69.214  32.048  26.803  1.00114.10           O  
ATOM   2792  N   SER B  74      67.938  31.022  25.246  1.00 50.60           N  
ATOM   2793  CA  SER B  74      67.815  32.136  24.339  1.00 50.60           C  
ATOM   2794  CB  SER B  74      67.051  31.777  23.055  1.00 50.60           C  
ATOM   2795  OG  SER B  74      67.791  30.826  22.305  1.00 50.60           O  
ATOM   2796  C   SER B  74      67.108  33.290  24.979  1.00 50.60           C  
ATOM   2797  O   SER B  74      67.157  34.409  24.470  1.00 50.60           O  
ATOM   2798  N   ARG B  75      66.430  33.054  26.113  1.00108.74           N  
ATOM   2799  CA  ARG B  75      65.725  34.109  26.781  1.00108.74           C  
ATOM   2800  CB  ARG B  75      64.911  33.616  27.989  1.00108.74           C  
ATOM   2801  CG  ARG B  75      65.729  32.878  29.047  1.00108.74           C  
ATOM   2802  CD  ARG B  75      64.848  32.152  30.062  1.00108.74           C  
ATOM   2803  NE  ARG B  75      65.734  31.358  30.958  1.00108.74           N  
ATOM   2804  CZ  ARG B  75      65.843  30.008  30.792  1.00108.74           C  
ATOM   2805  NH1 ARG B  75      65.127  29.376  29.817  1.00108.74           N  
ATOM   2806  NH2 ARG B  75      66.658  29.286  31.616  1.00108.74           N  
ATOM   2807  C   ARG B  75      66.719  35.139  27.213  1.00108.74           C  
ATOM   2808  O   ARG B  75      66.373  36.317  27.309  1.00108.74           O  
ATOM   2809  N   PHE B  76      67.968  34.724  27.525  1.00 94.81           N  
ATOM   2810  CA  PHE B  76      68.951  35.713  27.880  1.00 94.81           C  
ATOM   2811  CB  PHE B  76      69.949  35.273  28.969  1.00 94.81           C  
ATOM   2812  CG  PHE B  76      69.201  34.881  30.203  1.00 94.81           C  
ATOM   2813  CD1 PHE B  76      68.463  35.799  30.913  1.00 94.81           C  
ATOM   2814  CD2 PHE B  76      69.208  33.575  30.634  1.00 94.81           C  
ATOM   2815  CE1 PHE B  76      67.773  35.424  32.044  1.00 94.81           C  
ATOM   2816  CE2 PHE B  76      68.522  33.195  31.765  1.00 94.81           C  
ATOM   2817  CZ  PHE B  76      67.803  34.121  32.477  1.00 94.81           C  
ATOM   2818  C   PHE B  76      69.766  36.013  26.651  1.00 94.81           C  
ATOM   2819  O   PHE B  76      70.276  35.103  25.998  1.00 94.81           O  
ATOM   2820  N   GLN B  77      69.900  37.310  26.290  1.00 60.83           N  
ATOM   2821  CA  GLN B  77      70.678  37.657  25.129  1.00 60.83           C  
ATOM   2822  CB  GLN B  77      69.838  38.276  23.999  1.00 60.83           C  
ATOM   2823  CG  GLN B  77      70.635  38.548  22.722  1.00 60.83           C  
ATOM   2824  CD  GLN B  77      69.685  39.145  21.694  1.00 60.83           C  
ATOM   2825  OE1 GLN B  77      69.375  40.335  21.730  1.00 60.83           O  
ATOM   2826  NE2 GLN B  77      69.204  38.291  20.751  1.00 60.83           N  
ATOM   2827  C   GLN B  77      71.731  38.659  25.524  1.00 60.83           C  
ATOM   2828  O   GLN B  77      71.427  39.787  25.909  1.00 60.83           O  
ATOM   2829  N   PRO B  78      72.974  38.254  25.434  1.00 96.20           N  
ATOM   2830  CA  PRO B  78      74.079  39.115  25.797  1.00 96.20           C  
ATOM   2831  CD  PRO B  78      73.299  36.852  25.629  1.00 96.20           C  
ATOM   2832  CB  PRO B  78      75.211  38.189  26.245  1.00 96.20           C  
ATOM   2833  CG  PRO B  78      74.832  36.814  25.676  1.00 96.20           C  
ATOM   2834  C   PRO B  78      74.498  40.059  24.704  1.00 96.20           C  
ATOM   2835  O   PRO B  78      74.213  39.788  23.538  1.00 96.20           O  
ATOM   2836  N   GLN B  79      75.173  41.179  25.058  1.00139.02           N  
ATOM   2837  CA  GLN B  79      75.658  42.098  24.062  1.00139.02           C  
ATOM   2838  CB  GLN B  79      74.704  43.267  23.746  1.00139.02           C  
ATOM   2839  CG  GLN B  79      73.329  42.867  23.206  1.00139.02           C  
ATOM   2840  CD  GLN B  79      72.336  42.922  24.359  1.00139.02           C  
ATOM   2841  OE1 GLN B  79      72.481  42.219  25.357  1.00139.02           O  
ATOM   2842  NE2 GLN B  79      71.299  43.793  24.224  1.00139.02           N  
ATOM   2843  C   GLN B  79      76.920  42.739  24.574  1.00139.02           C  
ATOM   2844  O   GLN B  79      77.040  43.005  25.770  1.00139.02           O  
ATOM   2845  N   SER B  80      77.900  42.995  23.671  1.00103.52           N  
ATOM   2846  CA  SER B  80      79.114  43.669  24.067  1.00103.52           C  
ATOM   2847  CB  SER B  80      80.360  42.767  23.993  1.00103.52           C  
ATOM   2848  OG  SER B  80      81.515  43.489  24.394  1.00103.52           O  
ATOM   2849  C   SER B  80      79.333  44.813  23.115  1.00103.52           C  
ATOM   2850  O   SER B  80      79.834  44.626  22.009  1.00103.52           O  
ATOM   2851  N   SER B  81      78.961  46.041  23.526  1.00 92.22           N  
ATOM   2852  CA  SER B  81      79.120  47.196  22.684  1.00 92.22           C  
ATOM   2853  CB  SER B  81      78.387  48.426  23.240  1.00 92.22           C  
ATOM   2854  OG  SER B  81      78.572  49.535  22.371  1.00 92.22           O  
ATOM   2855  C   SER B  81      80.567  47.548  22.558  1.00 92.22           C  
ATOM   2856  O   SER B  81      81.047  47.840  21.463  1.00 92.22           O  
ATOM   2857  N   LYS B  82      81.285  47.559  23.697  1.00168.17           N  
ATOM   2858  CA  LYS B  82      82.691  47.843  23.691  1.00168.17           C  
ATOM   2859  CB  LYS B  82      83.060  49.333  23.768  1.00168.17           C  
ATOM   2860  CG  LYS B  82      82.778  50.062  22.454  1.00168.17           C  
ATOM   2861  CD  LYS B  82      83.408  49.365  21.243  1.00168.17           C  
ATOM   2862  CE  LYS B  82      84.939  49.378  21.221  1.00168.17           C  
ATOM   2863  NZ  LYS B  82      85.430  50.634  20.611  1.00168.17           N  
ATOM   2864  C   LYS B  82      83.315  47.144  24.858  1.00168.17           C  
ATOM   2865  O   LYS B  82      82.637  46.537  25.684  1.00168.17           O  
ATOM   2866  N   LYS B  83      84.647  47.271  24.969  1.00205.54           N  
ATOM   2867  CA  LYS B  83      85.451  46.566  25.930  1.00205.54           C  
ATOM   2868  CB  LYS B  83      86.938  46.959  25.847  1.00205.54           C  
ATOM   2869  CG  LYS B  83      87.852  46.171  26.791  1.00205.54           C  
ATOM   2870  CD  LYS B  83      88.153  44.740  26.334  1.00205.54           C  
ATOM   2871  CE  LYS B  83      86.909  43.907  26.022  1.00205.54           C  
ATOM   2872  NZ  LYS B  83      86.467  44.165  24.634  1.00205.54           N  
ATOM   2873  C   LYS B  83      84.988  46.907  27.323  1.00205.54           C  
ATOM   2874  O   LYS B  83      85.242  46.162  28.270  1.00205.54           O  
ATOM   2875  N   ASN B  84      84.412  48.110  27.498  1.00 89.05           N  
ATOM   2876  CA  ASN B  84      83.950  48.598  28.773  1.00 89.05           C  
ATOM   2877  CB  ASN B  84      83.793  50.128  28.783  1.00 89.05           C  
ATOM   2878  CG  ASN B  84      85.172  50.744  28.596  1.00 89.05           C  
ATOM   2879  OD1 ASN B  84      85.864  50.463  27.618  1.00 89.05           O  
ATOM   2880  ND2 ASN B  84      85.587  51.608  29.561  1.00 89.05           N  
ATOM   2881  C   ASN B  84      82.626  48.030  29.215  1.00 89.05           C  
ATOM   2882  O   ASN B  84      82.398  47.863  30.416  1.00 89.05           O  
ATOM   2883  N   HIS B  85      81.696  47.743  28.277  1.00 71.13           N  
ATOM   2884  CA  HIS B  85      80.368  47.430  28.730  1.00 71.13           C  
ATOM   2885  ND1 HIS B  85      79.556  50.492  29.654  1.00 71.13           N  
ATOM   2886  CG  HIS B  85      79.732  49.845  28.452  1.00 71.13           C  
ATOM   2887  CB  HIS B  85      79.331  48.424  28.184  1.00 71.13           C  
ATOM   2888  NE2 HIS B  85      80.541  51.945  28.288  1.00 71.13           N  
ATOM   2889  CD2 HIS B  85      80.335  50.746  27.628  1.00 71.13           C  
ATOM   2890  CE1 HIS B  85      80.058  51.744  29.500  1.00 71.13           C  
ATOM   2891  C   HIS B  85      79.940  46.063  28.295  1.00 71.13           C  
ATOM   2892  O   HIS B  85      80.376  45.544  27.268  1.00 71.13           O  
ATOM   2893  N   LEU B  86      79.075  45.437  29.123  1.00 87.53           N  
ATOM   2894  CA  LEU B  86      78.503  44.156  28.828  1.00 87.53           C  
ATOM   2895  CB  LEU B  86      79.179  43.024  29.621  1.00 87.53           C  
ATOM   2896  CG  LEU B  86      78.652  41.612  29.320  1.00 87.53           C  
ATOM   2897  CD1 LEU B  86      78.868  41.238  27.845  1.00 87.53           C  
ATOM   2898  CD2 LEU B  86      79.281  40.585  30.275  1.00 87.53           C  
ATOM   2899  C   LEU B  86      77.063  44.255  29.239  1.00 87.53           C  
ATOM   2900  O   LEU B  86      76.763  44.705  30.344  1.00 87.53           O  
ATOM   2901  N   ASP B  87      76.127  43.859  28.351  1.00118.10           N  
ATOM   2902  CA  ASP B  87      74.728  43.978  28.660  1.00118.10           C  
ATOM   2903  CB  ASP B  87      73.994  44.883  27.650  1.00118.10           C  
ATOM   2904  CG  ASP B  87      72.521  45.020  28.011  1.00118.10           C  
ATOM   2905  OD1 ASP B  87      71.759  44.037  27.812  1.00118.10           O  
ATOM   2906  OD2 ASP B  87      72.137  46.122  28.487  1.00118.10           O  
ATOM   2907  C   ASP B  87      74.115  42.613  28.622  1.00118.10           C  
ATOM   2908  O   ASP B  87      74.624  41.712  27.956  1.00118.10           O  
ATOM   2909  N   LEU B  88      73.037  42.408  29.409  1.00 84.73           N  
ATOM   2910  CA  LEU B  88      72.324  41.168  29.338  1.00 84.73           C  
ATOM   2911  CB  LEU B  88      72.489  40.302  30.596  1.00 84.73           C  
ATOM   2912  CG  LEU B  88      71.860  38.905  30.469  1.00 84.73           C  
ATOM   2913  CD1 LEU B  88      72.509  38.103  29.327  1.00 84.73           C  
ATOM   2914  CD2 LEU B  88      71.911  38.158  31.809  1.00 84.73           C  
ATOM   2915  C   LEU B  88      70.882  41.530  29.177  1.00 84.73           C  
ATOM   2916  O   LEU B  88      70.286  42.137  30.065  1.00 84.73           O  
ATOM   2917  N   GLN B  89      70.280  41.163  28.029  1.00 48.30           N  
ATOM   2918  CA  GLN B  89      68.912  41.521  27.792  1.00 48.30           C  
ATOM   2919  CB  GLN B  89      68.609  41.898  26.334  1.00 48.30           C  
ATOM   2920  CG  GLN B  89      67.152  42.305  26.104  1.00 48.30           C  
ATOM   2921  CD  GLN B  89      66.994  42.652  24.632  1.00 48.30           C  
ATOM   2922  OE1 GLN B  89      67.773  43.426  24.077  1.00 48.30           O  
ATOM   2923  NE2 GLN B  89      65.961  42.058  23.978  1.00 48.30           N  
ATOM   2924  C   GLN B  89      68.062  40.350  28.143  1.00 48.30           C  
ATOM   2925  O   GLN B  89      68.368  39.214  27.786  1.00 48.30           O  
ATOM   2926  N   ILE B  90      66.957  40.614  28.865  1.00107.08           N  
ATOM   2927  CA  ILE B  90      66.105  39.541  29.280  1.00107.08           C  
ATOM   2928  CB  ILE B  90      65.861  39.488  30.760  1.00107.08           C  
ATOM   2929  CG1 ILE B  90      65.110  40.747  31.226  1.00107.08           C  
ATOM   2930  CG2 ILE B  90      67.217  39.284  31.457  1.00107.08           C  
ATOM   2931  CD1 ILE B  90      64.540  40.628  32.639  1.00107.08           C  
ATOM   2932  C   ILE B  90      64.766  39.695  28.635  1.00107.08           C  
ATOM   2933  O   ILE B  90      64.171  40.772  28.646  1.00107.08           O  
ATOM   2934  N   THR B  91      64.268  38.597  28.028  1.00118.42           N  
ATOM   2935  CA  THR B  91      62.977  38.635  27.411  1.00118.42           C  
ATOM   2936  CB  THR B  91      63.036  38.673  25.911  1.00118.42           C  
ATOM   2937  OG1 THR B  91      63.626  37.482  25.412  1.00118.42           O  
ATOM   2938  CG2 THR B  91      63.871  39.894  25.483  1.00118.42           C  
ATOM   2939  C   THR B  91      62.234  37.391  27.791  1.00118.42           C  
ATOM   2940  O   THR B  91      62.774  36.288  27.736  1.00118.42           O  
ATOM   2941  N   ALA B  92      60.953  37.559  28.173  1.00 61.67           N  
ATOM   2942  CA  ALA B  92      60.047  36.487  28.498  1.00 61.67           C  
ATOM   2943  CB  ALA B  92      59.473  35.790  27.252  1.00 61.67           C  
ATOM   2944  C   ALA B  92      60.686  35.447  29.374  1.00 61.67           C  
ATOM   2945  O   ALA B  92      60.914  34.321  28.940  1.00 61.67           O  
ATOM   2946  N   LEU B  93      60.989  35.798  30.641  1.00 76.95           N  
ATOM   2947  CA  LEU B  93      61.599  34.884  31.568  1.00 76.95           C  
ATOM   2948  CB  LEU B  93      62.533  35.578  32.574  1.00 76.95           C  
ATOM   2949  CG  LEU B  93      63.702  36.319  31.896  1.00 76.95           C  
ATOM   2950  CD1 LEU B  93      64.688  36.888  32.929  1.00 76.95           C  
ATOM   2951  CD2 LEU B  93      64.381  35.439  30.835  1.00 76.95           C  
ATOM   2952  C   LEU B  93      60.542  34.153  32.346  1.00 76.95           C  
ATOM   2953  O   LEU B  93      59.345  34.351  32.140  1.00 76.95           O  
ATOM   2954  N   LYS B  94      60.982  33.226  33.227  1.00 54.54           N  
ATOM   2955  CA  LYS B  94      60.094  32.496  34.089  1.00 54.54           C  
ATOM   2956  CB  LYS B  94      60.110  30.978  33.837  1.00 54.54           C  
ATOM   2957  CG  LYS B  94      59.505  30.618  32.477  1.00 54.54           C  
ATOM   2958  CD  LYS B  94      59.797  29.195  31.997  1.00 54.54           C  
ATOM   2959  CE  LYS B  94      59.365  28.952  30.550  1.00 54.54           C  
ATOM   2960  NZ  LYS B  94      59.703  27.573  30.136  1.00 54.54           N  
ATOM   2961  C   LYS B  94      60.542  32.765  35.493  1.00 54.54           C  
ATOM   2962  O   LYS B  94      61.630  33.290  35.724  1.00 54.54           O  
ATOM   2963  N   PRO B  95      59.708  32.436  36.437  1.00124.83           N  
ATOM   2964  CA  PRO B  95      60.002  32.679  37.825  1.00124.83           C  
ATOM   2965  CD  PRO B  95      58.280  32.380  36.187  1.00124.83           C  
ATOM   2966  CB  PRO B  95      58.690  32.421  38.577  1.00124.83           C  
ATOM   2967  CG  PRO B  95      57.721  31.856  37.516  1.00124.83           C  
ATOM   2968  C   PRO B  95      61.193  31.913  38.315  1.00124.83           C  
ATOM   2969  O   PRO B  95      61.779  32.308  39.322  1.00124.83           O  
ATOM   2970  N   ASP B  96      61.568  30.823  37.623  1.00 95.58           N  
ATOM   2971  CA  ASP B  96      62.692  30.002  37.983  1.00 95.58           C  
ATOM   2972  CB  ASP B  96      62.847  28.786  37.056  1.00 95.58           C  
ATOM   2973  CG  ASP B  96      63.972  27.914  37.596  1.00 95.58           C  
ATOM   2974  OD1 ASP B  96      64.237  27.986  38.825  1.00 95.58           O  
ATOM   2975  OD2 ASP B  96      64.585  27.171  36.785  1.00 95.58           O  
ATOM   2976  C   ASP B  96      63.934  30.822  37.825  1.00 95.58           C  
ATOM   2977  O   ASP B  96      64.948  30.574  38.476  1.00 95.58           O  
ATOM   2978  N   ASP B  97      63.867  31.807  36.913  1.00 79.17           N  
ATOM   2979  CA  ASP B  97      64.938  32.687  36.538  1.00 79.17           C  
ATOM   2980  CB  ASP B  97      64.553  33.605  35.368  1.00 79.17           C  
ATOM   2981  CG  ASP B  97      64.393  32.715  34.147  1.00 79.17           C  
ATOM   2982  OD1 ASP B  97      65.045  31.638  34.119  1.00 79.17           O  
ATOM   2983  OD2 ASP B  97      63.612  33.089  33.231  1.00 79.17           O  
ATOM   2984  C   ASP B  97      65.338  33.564  37.681  1.00 79.17           C  
ATOM   2985  O   ASP B  97      66.446  34.100  37.670  1.00 79.17           O  
ATOM   2986  N   SER B  98      64.443  33.786  38.665  1.00105.60           N  
ATOM   2987  CA  SER B  98      64.772  34.671  39.749  1.00105.60           C  
ATOM   2988  CB  SER B  98      63.693  34.742  40.845  1.00105.60           C  
ATOM   2989  OG  SER B  98      63.509  33.467  41.441  1.00105.60           O  
ATOM   2990  C   SER B  98      66.066  34.255  40.368  1.00105.60           C  
ATOM   2991  O   SER B  98      66.270  33.100  40.742  1.00105.60           O  
ATOM   2992  N   ALA B  99      66.996  35.224  40.469  1.00 67.24           N  
ATOM   2993  CA  ALA B  99      68.284  34.906  40.996  1.00 67.24           C  
ATOM   2994  CB  ALA B  99      69.079  33.919  40.125  1.00 67.24           C  
ATOM   2995  C   ALA B  99      69.079  36.160  41.062  1.00 67.24           C  
ATOM   2996  O   ALA B  99      68.602  37.253  40.759  1.00 67.24           O  
ATOM   2997  N   THR B 100      70.334  36.021  41.511  1.00144.73           N  
ATOM   2998  CA  THR B 100      71.201  37.147  41.560  1.00144.73           C  
ATOM   2999  CB  THR B 100      71.966  37.247  42.846  1.00144.73           C  
ATOM   3000  OG1 THR B 100      72.760  36.084  43.032  1.00144.73           O  
ATOM   3001  CG2 THR B 100      70.966  37.403  44.005  1.00144.73           C  
ATOM   3002  C   THR B 100      72.178  36.978  40.453  1.00144.73           C  
ATOM   3003  O   THR B 100      72.834  35.942  40.341  1.00144.73           O  
ATOM   3004  N   TYR B 101      72.291  38.013  39.598  1.00128.59           N  
ATOM   3005  CA  TYR B 101      73.196  37.907  38.501  1.00128.59           C  
ATOM   3006  CB  TYR B 101      72.650  38.374  37.136  1.00128.59           C  
ATOM   3007  CG  TYR B 101      71.498  37.510  36.735  1.00128.59           C  
ATOM   3008  CD1 TYR B 101      71.687  36.216  36.302  1.00128.59           C  
ATOM   3009  CD2 TYR B 101      70.213  37.988  36.813  1.00128.59           C  
ATOM   3010  CE1 TYR B 101      70.617  35.430  35.937  1.00128.59           C  
ATOM   3011  CE2 TYR B 101      69.141  37.209  36.449  1.00128.59           C  
ATOM   3012  CZ  TYR B 101      69.339  35.926  36.008  1.00128.59           C  
ATOM   3013  OH  TYR B 101      68.233  35.132  35.636  1.00128.59           O  
ATOM   3014  C   TYR B 101      74.392  38.741  38.819  1.00128.59           C  
ATOM   3015  O   TYR B 101      74.305  39.809  39.425  1.00128.59           O  
ATOM   3016  N   PHE B 102      75.579  38.225  38.475  1.00103.66           N  
ATOM   3017  CA  PHE B 102      76.725  39.024  38.733  1.00103.66           C  
ATOM   3018  CB  PHE B 102      77.664  38.473  39.815  1.00103.66           C  
ATOM   3019  CG  PHE B 102      76.940  38.541  41.112  1.00103.66           C  
ATOM   3020  CD1 PHE B 102      76.067  37.541  41.466  1.00103.66           C  
ATOM   3021  CD2 PHE B 102      77.132  39.595  41.974  1.00103.66           C  
ATOM   3022  CE1 PHE B 102      75.394  37.593  42.663  1.00103.66           C  
ATOM   3023  CE2 PHE B 102      76.461  39.649  43.172  1.00103.66           C  
ATOM   3024  CZ  PHE B 102      75.589  38.647  43.522  1.00103.66           C  
ATOM   3025  C   PHE B 102      77.527  39.128  37.486  1.00103.66           C  
ATOM   3026  O   PHE B 102      77.773  38.148  36.784  1.00103.66           O  
ATOM   3027  N   CYS B 103      77.923  40.367  37.175  1.00 83.99           N  
ATOM   3028  CA  CYS B 103      78.796  40.633  36.082  1.00 83.99           C  
ATOM   3029  CB  CYS B 103      78.561  42.034  35.496  1.00 83.99           C  
ATOM   3030  SG  CYS B 103      79.860  42.564  34.351  1.00 83.99           S  
ATOM   3031  C   CYS B 103      80.182  40.596  36.654  1.00 83.99           C  
ATOM   3032  O   CYS B 103      80.364  40.865  37.838  1.00 83.99           O  
ATOM   3033  N   ALA B 104      81.203  40.243  35.846  1.00 69.68           N  
ATOM   3034  CA  ALA B 104      82.543  40.215  36.367  1.00 69.68           C  
ATOM   3035  CB  ALA B 104      82.979  38.829  36.871  1.00 69.68           C  
ATOM   3036  C   ALA B 104      83.468  40.597  35.258  1.00 69.68           C  
ATOM   3037  O   ALA B 104      83.077  40.604  34.091  1.00 69.68           O  
ATOM   3038  N   SER B 105      84.715  40.972  35.612  1.00102.79           N  
ATOM   3039  CA  SER B 105      85.697  41.315  34.625  1.00102.79           C  
ATOM   3040  CB  SER B 105      85.913  42.830  34.456  1.00102.79           C  
ATOM   3041  OG  SER B 105      84.733  43.447  33.963  1.00102.79           O  
ATOM   3042  C   SER B 105      86.996  40.752  35.094  1.00102.79           C  
ATOM   3043  O   SER B 105      87.178  40.462  36.276  1.00102.79           O  
ATOM   3044  N   SER B 106      87.930  40.557  34.149  1.00 75.65           N  
ATOM   3045  CA  SER B 106      89.222  40.053  34.487  1.00 75.65           C  
ATOM   3046  CB  SER B 106      89.311  38.519  34.437  1.00 75.65           C  
ATOM   3047  OG  SER B 106      89.002  38.056  33.131  1.00 75.65           O  
ATOM   3048  C   SER B 106      90.159  40.601  33.463  1.00 75.65           C  
ATOM   3049  O   SER B 106      89.745  40.990  32.370  1.00 75.65           O  
ATOM   3050  N   LEU B 107      91.458  40.652  33.814  1.00165.37           N  
ATOM   3051  CA  LEU B 107      92.459  41.160  32.933  1.00165.37           C  
ATOM   3052  CB  LEU B 107      93.673  41.722  33.694  1.00165.37           C  
ATOM   3053  CG  LEU B 107      93.354  42.825  34.723  1.00165.37           C  
ATOM   3054  CD1 LEU B 107      92.777  44.081  34.050  1.00165.37           C  
ATOM   3055  CD2 LEU B 107      92.487  42.287  35.875  1.00165.37           C  
ATOM   3056  C   LEU B 107      92.985  40.011  32.140  1.00165.37           C  
ATOM   3057  O   LEU B 107      94.036  39.455  32.478  1.00165.37           O  
ATOM   3058  N   ARG B 108      92.254  39.690  31.046  1.00181.25           N  
ATOM   3059  CA  ARG B 108      92.482  38.595  30.139  1.00181.25           C  
ATOM   3060  CB  ARG B 108      93.842  37.889  30.251  1.00181.25           C  
ATOM   3061  CG  ARG B 108      93.893  36.630  29.388  1.00181.25           C  
ATOM   3062  CD  ARG B 108      94.093  35.319  30.148  1.00181.25           C  
ATOM   3063  NE  ARG B 108      93.949  34.246  29.128  1.00181.25           N  
ATOM   3064  CZ  ARG B 108      94.247  32.945  29.406  1.00181.25           C  
ATOM   3065  NH1 ARG B 108      94.807  32.605  30.602  1.00181.25           N  
ATOM   3066  NH2 ARG B 108      93.960  31.977  28.488  1.00181.25           N  
ATOM   3067  C   ARG B 108      91.440  37.558  30.430  1.00181.25           C  
ATOM   3068  O   ARG B 108      90.952  37.456  31.552  1.00181.25           O  
ATOM   3069  N   GLY B 109      91.090  36.755  29.406  1.00 66.19           N  
ATOM   3070  CA  GLY B 109      90.055  35.763  29.451  1.00 66.19           C  
ATOM   3071  C   GLY B 109      90.319  34.608  30.368  1.00 66.19           C  
ATOM   3072  O   GLY B 109      89.399  34.184  31.055  1.00 66.19           O  
ATOM   3073  N   GLY B 122      91.559  34.080  30.428  1.00 41.00           N  
ATOM   3074  CA  GLY B 122      91.854  32.849  31.126  1.00 41.00           C  
ATOM   3075  C   GLY B 122      91.411  32.940  32.547  1.00 41.00           C  
ATOM   3076  O   GLY B 122      91.389  34.013  33.143  1.00 41.00           O  
ATOM   3077  N   ASN B 123      91.034  31.783  33.130  1.00140.25           N  
ATOM   3078  CA  ASN B 123      90.510  31.815  34.459  1.00140.25           C  
ATOM   3079  CB  ASN B 123      89.424  30.797  34.789  1.00140.25           C  
ATOM   3080  CG  ASN B 123      88.703  31.398  35.987  1.00140.25           C  
ATOM   3081  OD1 ASN B 123      87.939  32.350  35.840  1.00140.25           O  
ATOM   3082  ND2 ASN B 123      88.933  30.841  37.207  1.00140.25           N  
ATOM   3083  C   ASN B 123      91.557  32.009  35.505  1.00140.25           C  
ATOM   3084  O   ASN B 123      91.247  32.264  36.668  1.00140.25           O  
ATOM   3085  N   ASN B 124      92.835  31.871  35.120  1.00 90.86           N  
ATOM   3086  CA  ASN B 124      93.915  32.076  36.036  1.00 90.86           C  
ATOM   3087  CB  ASN B 124      95.285  31.999  35.345  1.00 90.86           C  
ATOM   3088  CG  ASN B 124      95.296  33.086  34.284  1.00 90.86           C  
ATOM   3089  OD1 ASN B 124      94.673  32.946  33.234  1.00 90.86           O  
ATOM   3090  ND2 ASN B 124      95.987  34.220  34.573  1.00 90.86           N  
ATOM   3091  C   ASN B 124      93.806  33.463  36.611  1.00 90.86           C  
ATOM   3092  O   ASN B 124      94.117  33.662  37.783  1.00 90.86           O  
ATOM   3093  N   GLN B 125      93.368  34.459  35.808  1.00 92.47           N  
ATOM   3094  CA  GLN B 125      93.318  35.827  36.254  1.00 92.47           C  
ATOM   3095  CB  GLN B 125      93.193  36.851  35.112  1.00 92.47           C  
ATOM   3096  CG  GLN B 125      93.329  38.303  35.578  1.00 92.47           C  
ATOM   3097  CD  GLN B 125      94.773  38.534  36.010  1.00 92.47           C  
ATOM   3098  OE1 GLN B 125      95.036  38.971  37.129  1.00 92.47           O  
ATOM   3099  NE2 GLN B 125      95.738  38.237  35.098  1.00 92.47           N  
ATOM   3100  C   GLN B 125      92.165  36.022  37.187  1.00 92.47           C  
ATOM   3101  O   GLN B 125      91.120  35.386  37.058  1.00 92.47           O  
ATOM   3102  N   ALA B 126      92.353  36.914  38.183  1.00 44.72           N  
ATOM   3103  CA  ALA B 126      91.324  37.150  39.150  1.00 44.72           C  
ATOM   3104  CB  ALA B 126      91.806  37.941  40.378  1.00 44.72           C  
ATOM   3105  C   ALA B 126      90.224  37.924  38.512  1.00 44.72           C  
ATOM   3106  O   ALA B 126      90.422  38.897  37.784  1.00 44.72           O  
ATOM   3107  N   PRO B 127      89.050  37.437  38.761  1.00113.58           N  
ATOM   3108  CA  PRO B 127      87.865  38.108  38.315  1.00113.58           C  
ATOM   3109  CD  PRO B 127      88.859  36.000  38.858  1.00113.58           C  
ATOM   3110  CB  PRO B 127      86.811  37.020  38.095  1.00113.58           C  
ATOM   3111  CG  PRO B 127      87.336  35.815  38.894  1.00113.58           C  
ATOM   3112  C   PRO B 127      87.460  39.118  39.339  1.00113.58           C  
ATOM   3113  O   PRO B 127      87.701  38.893  40.523  1.00113.58           O  
ATOM   3114  N   LEU B 128      86.837  40.232  38.920  1.00153.00           N  
ATOM   3115  CA  LEU B 128      86.353  41.166  39.888  1.00153.00           C  
ATOM   3116  CB  LEU B 128      86.846  42.607  39.672  1.00153.00           C  
ATOM   3117  CG  LEU B 128      86.346  43.585  40.751  1.00153.00           C  
ATOM   3118  CD1 LEU B 128      86.867  43.182  42.141  1.00153.00           C  
ATOM   3119  CD2 LEU B 128      86.691  45.040  40.394  1.00153.00           C  
ATOM   3120  C   LEU B 128      84.870  41.150  39.714  1.00153.00           C  
ATOM   3121  O   LEU B 128      84.373  41.365  38.608  1.00153.00           O  
ATOM   3122  N   PHE B 129      84.125  40.877  40.805  1.00111.81           N  
ATOM   3123  CA  PHE B 129      82.700  40.748  40.705  1.00111.81           C  
ATOM   3124  CB  PHE B 129      82.079  39.732  41.689  1.00111.81           C  
ATOM   3125  CG  PHE B 129      82.490  38.334  41.349  1.00111.81           C  
ATOM   3126  CD1 PHE B 129      81.825  37.630  40.376  1.00111.81           C  
ATOM   3127  CD2 PHE B 129      83.534  37.714  41.998  1.00111.81           C  
ATOM   3128  CE1 PHE B 129      82.188  36.343  40.056  1.00111.81           C  
ATOM   3129  CE2 PHE B 129      83.900  36.424  41.681  1.00111.81           C  
ATOM   3130  CZ  PHE B 129      83.228  35.731  40.706  1.00111.81           C  
ATOM   3131  C   PHE B 129      82.043  42.064  40.981  1.00111.81           C  
ATOM   3132  O   PHE B 129      82.596  42.930  41.658  1.00111.81           O  
ATOM   3133  N   GLY B 130      80.834  42.246  40.412  1.00 37.72           N  
ATOM   3134  CA  GLY B 130      80.057  43.437  40.612  1.00 37.72           C  
ATOM   3135  C   GLY B 130      79.132  43.187  41.758  1.00 37.72           C  
ATOM   3136  O   GLY B 130      79.051  42.068  42.257  1.00 37.72           O  
ATOM   3137  N   GLU B 131      78.367  44.221  42.166  1.00116.60           N  
ATOM   3138  CA  GLU B 131      77.474  44.119  43.286  1.00116.60           C  
ATOM   3139  CB  GLU B 131      76.744  45.433  43.621  1.00116.60           C  
ATOM   3140  CG  GLU B 131      76.008  46.064  42.441  1.00116.60           C  
ATOM   3141  CD  GLU B 131      76.982  47.013  41.759  1.00116.60           C  
ATOM   3142  OE1 GLU B 131      78.149  47.103  42.224  1.00116.60           O  
ATOM   3143  OE2 GLU B 131      76.565  47.668  40.768  1.00116.60           O  
ATOM   3144  C   GLU B 131      76.455  43.061  43.022  1.00116.60           C  
ATOM   3145  O   GLU B 131      76.139  42.270  43.910  1.00116.60           O  
ATOM   3146  N   GLY B 132      75.930  43.003  41.785  1.00 45.89           N  
ATOM   3147  CA  GLY B 132      74.975  41.986  41.445  1.00 45.89           C  
ATOM   3148  C   GLY B 132      73.640  42.613  41.181  1.00 45.89           C  
ATOM   3149  O   GLY B 132      73.407  43.786  41.466  1.00 45.89           O  
ATOM   3150  N   THR B 133      72.725  41.826  40.577  1.00137.61           N  
ATOM   3151  CA  THR B 133      71.410  42.326  40.308  1.00137.61           C  
ATOM   3152  CB  THR B 133      71.107  42.495  38.844  1.00137.61           C  
ATOM   3153  OG1 THR B 133      70.020  43.389  38.677  1.00137.61           O  
ATOM   3154  CG2 THR B 133      70.746  41.134  38.230  1.00137.61           C  
ATOM   3155  C   THR B 133      70.437  41.354  40.903  1.00137.61           C  
ATOM   3156  O   THR B 133      70.582  40.137  40.778  1.00137.61           O  
ATOM   3157  N   ARG B 134      69.409  41.880  41.592  1.00178.47           N  
ATOM   3158  CA  ARG B 134      68.443  41.024  42.209  1.00178.47           C  
ATOM   3159  CB  ARG B 134      67.845  41.618  43.496  1.00178.47           C  
ATOM   3160  CG  ARG B 134      68.877  41.957  44.570  1.00178.47           C  
ATOM   3161  CD  ARG B 134      68.256  42.554  45.834  1.00178.47           C  
ATOM   3162  NE  ARG B 134      67.724  41.422  46.641  1.00178.47           N  
ATOM   3163  CZ  ARG B 134      68.552  40.772  47.509  1.00178.47           C  
ATOM   3164  NH1 ARG B 134      69.841  41.193  47.658  1.00178.47           N  
ATOM   3165  NH2 ARG B 134      68.096  39.700  48.220  1.00178.47           N  
ATOM   3166  C   ARG B 134      67.311  40.941  41.254  1.00178.47           C  
ATOM   3167  O   ARG B 134      66.628  41.933  41.009  1.00178.47           O  
ATOM   3168  N   LEU B 135      67.070  39.751  40.685  1.00 62.90           N  
ATOM   3169  CA  LEU B 135      65.989  39.703  39.755  1.00 62.90           C  
ATOM   3170  CB  LEU B 135      66.386  39.176  38.365  1.00 62.90           C  
ATOM   3171  CG  LEU B 135      65.213  39.127  37.367  1.00 62.90           C  
ATOM   3172  CD1 LEU B 135      64.677  40.537  37.067  1.00 62.90           C  
ATOM   3173  CD2 LEU B 135      65.592  38.356  36.094  1.00 62.90           C  
ATOM   3174  C   LEU B 135      64.943  38.793  40.295  1.00 62.90           C  
ATOM   3175  O   LEU B 135      65.226  37.661  40.689  1.00 62.90           O  
ATOM   3176  N   SER B 136      63.695  39.294  40.342  1.00 88.60           N  
ATOM   3177  CA  SER B 136      62.601  38.479  40.769  1.00 88.60           C  
ATOM   3178  CB  SER B 136      61.806  39.077  41.942  1.00 88.60           C  
ATOM   3179  OG  SER B 136      62.636  39.203  43.086  1.00 88.60           O  
ATOM   3180  C   SER B 136      61.658  38.432  39.613  1.00 88.60           C  
ATOM   3181  O   SER B 136      61.257  39.468  39.085  1.00 88.60           O  
ATOM   3182  N   VAL B 137      61.282  37.214  39.184  1.00 26.81           N  
ATOM   3183  CA  VAL B 137      60.362  37.097  38.094  1.00 26.81           C  
ATOM   3184  CB  VAL B 137      60.764  36.068  37.081  1.00 26.81           C  
ATOM   3185  CG1 VAL B 137      59.660  35.975  36.012  1.00 26.81           C  
ATOM   3186  CG2 VAL B 137      62.147  36.447  36.525  1.00 26.81           C  
ATOM   3187  C   VAL B 137      59.045  36.632  38.701  1.00 26.81           C  
ATOM   3188  O   VAL B 137      59.028  35.510  39.276  1.00 26.81           O  
ATOM   3189  OXT VAL B 137      58.043  37.390  38.598  1.00 26.81           O  
TER
END
