# Supplementary material for: Predicting T cell receptor functionality against mutant epitopes
Source: Cell Genom. 2024 Aug 15;4(9):100634. doi: 10.1016/j.xgen.2024.100634 (PMC11480844; doi:10.1016/j.xgen.2024.100634)
Supplement: Data S7. Structural models of the murine dataset, related to Figure 3 and STAR Methods, Structural modeling — PDB files containing the structural models of the 36 murine TCRs, SIINFEKL, and the H-2Kb allele. [file mmc8.zip › SIINFEKL/B11_SIINFEKL.pdb]

ATOM      1  N   GLY M   1     117.438  18.650  19.269  1.00 13.64           N  
ATOM      2  CA  GLY M   1     117.587  19.998  18.679  1.00 13.64           C  
ATOM      3  C   GLY M   1     116.452  20.851  19.129  1.00 13.64           C  
ATOM      4  O   GLY M   1     115.611  20.437  19.925  1.00 13.64           O  
ATOM      5  N   PRO M   2     116.428  22.048  18.630  1.00115.60           N  
ATOM      6  CA  PRO M   2     115.366  22.937  19.002  1.00115.60           C  
ATOM      7  CD  PRO M   2     117.679  22.757  18.408  1.00115.60           C  
ATOM      8  CB  PRO M   2     115.843  24.334  18.613  1.00115.60           C  
ATOM      9  CG  PRO M   2     117.377  24.232  18.718  1.00115.60           C  
ATOM     10  C   PRO M   2     114.076  22.525  18.366  1.00115.60           C  
ATOM     11  O   PRO M   2     114.106  21.894  17.310  1.00115.60           O  
ATOM     12  N   HIS M   3     112.933  22.848  19.005  1.00 54.08           N  
ATOM     13  CA  HIS M   3     111.656  22.511  18.447  1.00 54.08           C  
ATOM     14  ND1 HIS M   3     112.113  19.415  17.728  1.00 54.08           N  
ATOM     15  CG  HIS M   3     111.858  20.041  18.927  1.00 54.08           C  
ATOM     16  CB  HIS M   3     111.007  21.266  19.074  1.00 54.08           C  
ATOM     17  NE2 HIS M   3     113.205  18.268  19.289  1.00 54.08           N  
ATOM     18  CD2 HIS M   3     112.532  19.327  19.870  1.00 54.08           C  
ATOM     19  CE1 HIS M   3     112.924  18.362  18.002  1.00 54.08           C  
ATOM     20  C   HIS M   3     110.748  23.661  18.726  1.00 54.08           C  
ATOM     21  O   HIS M   3     111.106  24.572  19.470  1.00 54.08           O  
ATOM     22  N   SER M   4     109.551  23.676  18.110  1.00 48.93           N  
ATOM     23  CA  SER M   4     108.695  24.785  18.402  1.00 48.93           C  
ATOM     24  CB  SER M   4     108.934  26.006  17.502  1.00 48.93           C  
ATOM     25  OG  SER M   4     108.594  25.694  16.159  1.00 48.93           O  
ATOM     26  C   SER M   4     107.271  24.384  18.220  1.00 48.93           C  
ATOM     27  O   SER M   4     106.956  23.410  17.538  1.00 48.93           O  
ATOM     28  N   LEU M   5     106.374  25.147  18.873  1.00 88.21           N  
ATOM     29  CA  LEU M   5     104.964  24.939  18.768  1.00 88.21           C  
ATOM     30  CB  LEU M   5     104.349  24.533  20.120  1.00 88.21           C  
ATOM     31  CG  LEU M   5     102.858  24.159  20.087  1.00 88.21           C  
ATOM     32  CD1 LEU M   5     102.621  22.913  19.219  1.00 88.21           C  
ATOM     33  CD2 LEU M   5     102.308  23.988  21.512  1.00 88.21           C  
ATOM     34  C   LEU M   5     104.401  26.268  18.383  1.00 88.21           C  
ATOM     35  O   LEU M   5     104.514  27.235  19.135  1.00 88.21           O  
ATOM     36  N   ARG M   6     103.786  26.361  17.188  1.00117.77           N  
ATOM     37  CA  ARG M   6     103.248  27.627  16.783  1.00117.77           C  
ATOM     38  CB  ARG M   6     104.005  28.281  15.614  1.00117.77           C  
ATOM     39  CG  ARG M   6     105.428  28.721  15.982  1.00117.77           C  
ATOM     40  CD  ARG M   6     106.256  29.190  14.781  1.00117.77           C  
ATOM     41  NE  ARG M   6     106.311  30.678  14.789  1.00117.77           N  
ATOM     42  CZ  ARG M   6     106.460  31.346  13.608  1.00117.77           C  
ATOM     43  NH1 ARG M   6     106.437  30.651  12.434  1.00117.77           N  
ATOM     44  NH2 ARG M   6     106.632  32.700  13.595  1.00117.77           N  
ATOM     45  C   ARG M   6     101.837  27.407  16.350  1.00117.77           C  
ATOM     46  O   ARG M   6     101.454  26.295  15.995  1.00117.77           O  
ATOM     47  N   TYR M   7     101.008  28.468  16.425  1.00 96.37           N  
ATOM     48  CA  TYR M   7      99.651  28.362  15.981  1.00 96.37           C  
ATOM     49  CB  TYR M   7      98.595  28.496  17.094  1.00 96.37           C  
ATOM     50  CG  TYR M   7      98.667  27.269  17.932  1.00 96.37           C  
ATOM     51  CD1 TYR M   7      98.041  26.124  17.504  1.00 96.37           C  
ATOM     52  CD2 TYR M   7      99.360  27.244  19.120  1.00 96.37           C  
ATOM     53  CE1 TYR M   7      98.092  24.971  18.248  1.00 96.37           C  
ATOM     54  CE2 TYR M   7      99.413  26.091  19.871  1.00 96.37           C  
ATOM     55  CZ  TYR M   7      98.778  24.954  19.435  1.00 96.37           C  
ATOM     56  OH  TYR M   7      98.828  23.768  20.197  1.00 96.37           O  
ATOM     57  C   TYR M   7      99.386  29.458  15.003  1.00 96.37           C  
ATOM     58  O   TYR M   7      99.610  30.634  15.287  1.00 96.37           O  
ATOM     59  N   PHE M   8      98.882  29.091  13.811  1.00 72.28           N  
ATOM     60  CA  PHE M   8      98.574  30.087  12.832  1.00 72.28           C  
ATOM     61  CB  PHE M   8      99.039  29.700  11.419  1.00 72.28           C  
ATOM     62  CG  PHE M   8     100.532  29.760  11.436  1.00 72.28           C  
ATOM     63  CD1 PHE M   8     101.270  28.773  12.049  1.00 72.28           C  
ATOM     64  CD2 PHE M   8     101.198  30.802  10.831  1.00 72.28           C  
ATOM     65  CE1 PHE M   8     102.644  28.828  12.065  1.00 72.28           C  
ATOM     66  CE2 PHE M   8     102.572  30.863  10.843  1.00 72.28           C  
ATOM     67  CZ  PHE M   8     103.298  29.874  11.462  1.00 72.28           C  
ATOM     68  C   PHE M   8      97.094  30.268  12.854  1.00 72.28           C  
ATOM     69  O   PHE M   8      96.321  29.351  12.574  1.00 72.28           O  
ATOM     70  N   VAL M   9      96.677  31.496  13.201  1.00 60.19           N  
ATOM     71  CA  VAL M   9      95.295  31.825  13.361  1.00 60.19           C  
ATOM     72  CB  VAL M   9      95.068  32.569  14.644  1.00 60.19           C  
ATOM     73  CG1 VAL M   9      93.584  32.940  14.767  1.00 60.19           C  
ATOM     74  CG2 VAL M   9      95.611  31.713  15.801  1.00 60.19           C  
ATOM     75  C   VAL M   9      94.920  32.741  12.241  1.00 60.19           C  
ATOM     76  O   VAL M   9      95.740  33.531  11.774  1.00 60.19           O  
ATOM     77  N   THR M  10      93.674  32.622  11.735  1.00128.73           N  
ATOM     78  CA  THR M  10      93.269  33.535  10.708  1.00128.73           C  
ATOM     79  CB  THR M  10      93.573  33.057   9.324  1.00128.73           C  
ATOM     80  OG1 THR M  10      93.255  34.066   8.376  1.00128.73           O  
ATOM     81  CG2 THR M  10      92.753  31.787   9.058  1.00128.73           C  
ATOM     82  C   THR M  10      91.792  33.766  10.789  1.00128.73           C  
ATOM     83  O   THR M  10      91.019  32.856  11.090  1.00128.73           O  
ATOM     84  N   ALA M  11      91.369  35.020  10.524  1.00 54.83           N  
ATOM     85  CA  ALA M  11      89.972  35.341  10.500  1.00 54.83           C  
ATOM     86  CB  ALA M  11      89.498  36.093  11.755  1.00 54.83           C  
ATOM     87  C   ALA M  11      89.766  36.258   9.336  1.00 54.83           C  
ATOM     88  O   ALA M  11      90.461  37.265   9.201  1.00 54.83           O  
ATOM     89  N   VAL M  12      88.780  35.939   8.474  1.00 74.73           N  
ATOM     90  CA  VAL M  12      88.533  36.725   7.299  1.00 74.73           C  
ATOM     91  CB  VAL M  12      88.635  35.909   6.044  1.00 74.73           C  
ATOM     92  CG1 VAL M  12      88.290  36.798   4.844  1.00 74.73           C  
ATOM     93  CG2 VAL M  12      90.026  35.267   5.975  1.00 74.73           C  
ATOM     94  C   VAL M  12      87.111  37.183   7.350  1.00 74.73           C  
ATOM     95  O   VAL M  12      86.199  36.366   7.463  1.00 74.73           O  
ATOM     96  N   SER M  13      86.879  38.506   7.243  1.00 52.69           N  
ATOM     97  CA  SER M  13      85.530  38.987   7.302  1.00 52.69           C  
ATOM     98  CB  SER M  13      85.420  40.471   7.704  1.00 52.69           C  
ATOM     99  OG  SER M  13      86.046  41.300   6.736  1.00 52.69           O  
ATOM    100  C   SER M  13      84.888  38.810   5.967  1.00 52.69           C  
ATOM    101  O   SER M  13      85.543  38.884   4.928  1.00 52.69           O  
ATOM    102  N   ARG M  14      83.569  38.533   5.976  1.00175.46           N  
ATOM    103  CA  ARG M  14      82.830  38.410   4.757  1.00175.46           C  
ATOM    104  CB  ARG M  14      82.300  36.979   4.514  1.00175.46           C  
ATOM    105  CG  ARG M  14      83.371  35.928   4.192  1.00175.46           C  
ATOM    106  CD  ARG M  14      82.813  34.516   3.954  1.00175.46           C  
ATOM    107  NE  ARG M  14      83.911  33.681   3.379  1.00175.46           N  
ATOM    108  CZ  ARG M  14      83.762  32.331   3.226  1.00175.46           C  
ATOM    109  NH1 ARG M  14      82.611  31.712   3.619  1.00175.46           N  
ATOM    110  NH2 ARG M  14      84.772  31.594   2.678  1.00175.46           N  
ATOM    111  C   ARG M  14      81.629  39.287   4.920  1.00175.46           C  
ATOM    112  O   ARG M  14      80.568  38.825   5.336  1.00175.46           O  
ATOM    113  N   PRO M  15      81.752  40.545   4.610  1.00102.20           N  
ATOM    114  CA  PRO M  15      80.593  41.369   4.768  1.00102.20           C  
ATOM    115  CD  PRO M  15      82.950  41.272   4.985  1.00102.20           C  
ATOM    116  CB  PRO M  15      81.083  42.818   4.840  1.00102.20           C  
ATOM    117  CG  PRO M  15      82.608  42.725   4.620  1.00102.20           C  
ATOM    118  C   PRO M  15      79.544  41.061   3.759  1.00102.20           C  
ATOM    119  O   PRO M  15      79.816  41.104   2.560  1.00102.20           O  
ATOM    120  N   GLY M  16      78.328  40.765   4.247  1.00 25.44           N  
ATOM    121  CA  GLY M  16      77.212  40.461   3.409  1.00 25.44           C  
ATOM    122  C   GLY M  16      77.154  38.977   3.252  1.00 25.44           C  
ATOM    123  O   GLY M  16      76.072  38.393   3.206  1.00 25.44           O  
ATOM    124  N   LEU M  17      78.329  38.323   3.170  1.00134.01           N  
ATOM    125  CA  LEU M  17      78.369  36.899   2.987  1.00134.01           C  
ATOM    126  CB  LEU M  17      79.800  36.377   2.754  1.00134.01           C  
ATOM    127  CG  LEU M  17      80.419  36.770   1.396  1.00134.01           C  
ATOM    128  CD1 LEU M  17      81.863  36.258   1.287  1.00134.01           C  
ATOM    129  CD2 LEU M  17      79.554  36.289   0.219  1.00134.01           C  
ATOM    130  C   LEU M  17      77.832  36.216   4.206  1.00134.01           C  
ATOM    131  O   LEU M  17      76.976  35.339   4.108  1.00134.01           O  
ATOM    132  N   GLY M  18      78.295  36.627   5.401  1.00 45.66           N  
ATOM    133  CA  GLY M  18      77.874  35.949   6.593  1.00 45.66           C  
ATOM    134  C   GLY M  18      78.964  36.104   7.603  1.00 45.66           C  
ATOM    135  O   GLY M  18      79.749  37.050   7.556  1.00 45.66           O  
ATOM    136  N   GLU M  19      79.036  35.153   8.552  1.00 98.34           N  
ATOM    137  CA  GLU M  19      80.010  35.220   9.602  1.00 98.34           C  
ATOM    138  CB  GLU M  19      79.782  34.130  10.668  1.00 98.34           C  
ATOM    139  CG  GLU M  19      78.438  34.247  11.394  1.00 98.34           C  
ATOM    140  CD  GLU M  19      78.595  35.286  12.490  1.00 98.34           C  
ATOM    141  OE1 GLU M  19      79.452  35.064  13.385  1.00 98.34           O  
ATOM    142  OE2 GLU M  19      77.869  36.316  12.448  1.00 98.34           O  
ATOM    143  C   GLU M  19      81.369  35.021   8.995  1.00 98.34           C  
ATOM    144  O   GLU M  19      81.556  34.241   8.063  1.00 98.34           O  
ATOM    145  N   PRO M  20      82.332  35.730   9.516  1.00 76.55           N  
ATOM    146  CA  PRO M  20      83.672  35.619   9.004  1.00 76.55           C  
ATOM    147  CD  PRO M  20      82.057  37.067  10.020  1.00 76.55           C  
ATOM    148  CB  PRO M  20      84.441  36.784   9.631  1.00 76.55           C  
ATOM    149  CG  PRO M  20      83.360  37.862   9.822  1.00 76.55           C  
ATOM    150  C   PRO M  20      84.251  34.266   9.280  1.00 76.55           C  
ATOM    151  O   PRO M  20      83.855  33.639  10.260  1.00 76.55           O  
ATOM    152  N   ARG M  21      85.169  33.782   8.416  0.91215.68           N  
ATOM    153  CA  ARG M  21      85.742  32.485   8.636  0.91215.68           C  
ATOM    154  CB  ARG M  21      86.192  31.764   7.353  0.91215.68           C  
ATOM    155  CG  ARG M  21      87.060  30.542   7.652  0.91215.68           C  
ATOM    156  CD  ARG M  21      86.841  29.351   6.719  0.91215.68           C  
ATOM    157  NE  ARG M  21      87.494  29.616   5.410  0.91215.68           N  
ATOM    158  CZ  ARG M  21      88.020  28.561   4.722  0.91215.68           C  
ATOM    159  NH1 ARG M  21      88.069  27.330   5.309  0.91215.68           N  
ATOM    160  NH2 ARG M  21      88.481  28.730   3.449  0.91215.68           N  
ATOM    161  C   ARG M  21      86.924  32.608   9.539  0.91215.68           C  
ATOM    162  O   ARG M  21      87.762  33.494   9.383  0.91215.68           O  
ATOM    163  N   TYR M  22      87.013  31.690  10.521  1.00 84.56           N  
ATOM    164  CA  TYR M  22      88.075  31.712  11.481  1.00 84.56           C  
ATOM    165  CB  TYR M  22      87.534  32.096  12.869  1.00 84.56           C  
ATOM    166  CG  TYR M  22      88.619  32.068  13.879  1.00 84.56           C  
ATOM    167  CD1 TYR M  22      89.540  33.086  13.989  1.00 84.56           C  
ATOM    168  CD2 TYR M  22      88.683  31.004  14.743  1.00 84.56           C  
ATOM    169  CE1 TYR M  22      90.526  33.025  14.946  1.00 84.56           C  
ATOM    170  CE2 TYR M  22      89.664  30.939  15.699  1.00 84.56           C  
ATOM    171  CZ  TYR M  22      90.588  31.949  15.801  1.00 84.56           C  
ATOM    172  OH  TYR M  22      91.593  31.873  16.788  1.00 84.56           O  
ATOM    173  C   TYR M  22      88.700  30.346  11.510  1.00 84.56           C  
ATOM    174  O   TYR M  22      87.999  29.334  11.520  1.00 84.56           O  
ATOM    175  N   MET M  23      90.052  30.286  11.499  1.00 69.65           N  
ATOM    176  CA  MET M  23      90.723  29.012  11.493  1.00 69.65           C  
ATOM    177  CB  MET M  23      91.390  28.634  10.154  1.00 69.65           C  
ATOM    178  CG  MET M  23      90.448  28.268   9.008  1.00 69.65           C  
ATOM    179  SD  MET M  23      91.314  27.631   7.538  1.00 69.65           S  
ATOM    180  CE  MET M  23      92.429  29.057   7.401  1.00 69.65           C  
ATOM    181  C   MET M  23      91.857  29.033  12.466  1.00 69.65           C  
ATOM    182  O   MET M  23      92.506  30.056  12.678  1.00 69.65           O  
ATOM    183  N   GLU M  24      92.122  27.873  13.094  1.00 62.70           N  
ATOM    184  CA  GLU M  24      93.241  27.785  13.979  1.00 62.70           C  
ATOM    185  CB  GLU M  24      92.823  27.610  15.444  1.00 62.70           C  
ATOM    186  CG  GLU M  24      92.080  28.838  15.974  1.00 62.70           C  
ATOM    187  CD  GLU M  24      91.679  28.559  17.410  1.00 62.70           C  
ATOM    188  OE1 GLU M  24      92.370  27.735  18.062  1.00 62.70           O  
ATOM    189  OE2 GLU M  24      90.676  29.164  17.874  1.00 62.70           O  
ATOM    190  C   GLU M  24      94.011  26.583  13.546  1.00 62.70           C  
ATOM    191  O   GLU M  24      93.461  25.486  13.454  1.00 62.70           O  
ATOM    192  N   VAL M  25      95.309  26.774  13.241  1.00 57.71           N  
ATOM    193  CA  VAL M  25      96.115  25.669  12.814  1.00 57.71           C  
ATOM    194  CB  VAL M  25      96.612  25.812  11.405  1.00 57.71           C  
ATOM    195  CG1 VAL M  25      97.495  24.600  11.068  1.00 57.71           C  
ATOM    196  CG2 VAL M  25      95.401  25.975  10.473  1.00 57.71           C  
ATOM    197  C   VAL M  25      97.319  25.624  13.699  1.00 57.71           C  
ATOM    198  O   VAL M  25      97.949  26.645  13.964  1.00 57.71           O  
ATOM    199  N   GLY M  26      97.689  24.422  14.175  1.00 41.56           N  
ATOM    200  CA  GLY M  26      98.830  24.337  15.042  1.00 41.56           C  
ATOM    201  C   GLY M  26      99.896  23.568  14.331  1.00 41.56           C  
ATOM    202  O   GLY M  26      99.608  22.668  13.547  1.00 41.56           O  
ATOM    203  N   TYR M  27     101.172  23.924  14.585  1.00 74.95           N  
ATOM    204  CA  TYR M  27     102.249  23.240  13.934  1.00 74.95           C  
ATOM    205  CB  TYR M  27     102.985  24.088  12.882  1.00 74.95           C  
ATOM    206  CG  TYR M  27     102.142  24.327  11.679  1.00 74.95           C  
ATOM    207  CD1 TYR M  27     101.217  25.345  11.646  1.00 74.95           C  
ATOM    208  CD2 TYR M  27     102.302  23.533  10.567  1.00 74.95           C  
ATOM    209  CE1 TYR M  27     100.457  25.559  10.518  1.00 74.95           C  
ATOM    210  CE2 TYR M  27     101.547  23.741   9.438  1.00 74.95           C  
ATOM    211  CZ  TYR M  27     100.623  24.757   9.413  1.00 74.95           C  
ATOM    212  OH  TYR M  27      99.847  24.975   8.255  1.00 74.95           O  
ATOM    213  C   TYR M  27     103.307  22.911  14.933  1.00 74.95           C  
ATOM    214  O   TYR M  27     103.637  23.716  15.803  1.00 74.95           O  
ATOM    215  N   VAL M  28     103.862  21.688  14.829  1.00143.45           N  
ATOM    216  CA  VAL M  28     105.015  21.352  15.605  1.00143.45           C  
ATOM    217  CB  VAL M  28     104.841  20.175  16.519  1.00143.45           C  
ATOM    218  CG1 VAL M  28     104.010  20.623  17.729  1.00143.45           C  
ATOM    219  CG2 VAL M  28     104.136  19.059  15.743  1.00143.45           C  
ATOM    220  C   VAL M  28     106.098  21.093  14.613  1.00143.45           C  
ATOM    221  O   VAL M  28     106.015  20.173  13.800  1.00143.45           O  
ATOM    222  N   ASP M  29     107.161  21.915  14.676  1.00 75.76           N  
ATOM    223  CA  ASP M  29     108.238  21.847  13.735  1.00 75.76           C  
ATOM    224  CB  ASP M  29     109.092  20.577  13.855  1.00 75.76           C  
ATOM    225  CG  ASP M  29     109.870  20.692  15.155  1.00 75.76           C  
ATOM    226  OD1 ASP M  29     109.566  21.621  15.951  1.00 75.76           O  
ATOM    227  OD2 ASP M  29     110.785  19.854  15.368  1.00 75.76           O  
ATOM    228  C   ASP M  29     107.683  21.936  12.348  1.00 75.76           C  
ATOM    229  O   ASP M  29     108.012  21.131  11.478  1.00 75.76           O  
ATOM    230  N   ASP M  30     106.819  22.937  12.107  1.00 75.24           N  
ATOM    231  CA  ASP M  30     106.279  23.161  10.796  1.00 75.24           C  
ATOM    232  CB  ASP M  30     107.349  23.340   9.702  1.00 75.24           C  
ATOM    233  CG  ASP M  30     107.963  24.728   9.760  1.00 75.24           C  
ATOM    234  OD1 ASP M  30     107.299  25.661  10.284  1.00 75.24           O  
ATOM    235  OD2 ASP M  30     109.109  24.871   9.257  1.00 75.24           O  
ATOM    236  C   ASP M  30     105.477  21.985  10.349  1.00 75.24           C  
ATOM    237  O   ASP M  30     105.298  21.793   9.147  1.00 75.24           O  
ATOM    238  N   THR M  31     104.951  21.164  11.274  1.00 66.16           N  
ATOM    239  CA  THR M  31     104.161  20.075  10.777  1.00 66.16           C  
ATOM    240  CB  THR M  31     104.662  18.734  11.215  1.00 66.16           C  
ATOM    241  OG1 THR M  31     106.029  18.591  10.863  1.00 66.16           O  
ATOM    242  CG2 THR M  31     103.845  17.657  10.488  1.00 66.16           C  
ATOM    243  C   THR M  31     102.791  20.263  11.349  1.00 66.16           C  
ATOM    244  O   THR M  31     102.624  20.276  12.567  1.00 66.16           O  
ATOM    245  N   GLU M  32     101.765  20.387  10.482  1.00 89.60           N  
ATOM    246  CA  GLU M  32     100.443  20.689  10.964  1.00 89.60           C  
ATOM    247  CB  GLU M  32      99.476  21.136   9.857  1.00 89.60           C  
ATOM    248  CG  GLU M  32      98.085  21.501  10.379  1.00 89.60           C  
ATOM    249  CD  GLU M  32      97.233  21.886   9.180  1.00 89.60           C  
ATOM    250  OE1 GLU M  32      97.824  22.137   8.095  1.00 89.60           O  
ATOM    251  OE2 GLU M  32      95.983  21.927   9.327  1.00 89.60           O  
ATOM    252  C   GLU M  32      99.837  19.474  11.587  1.00 89.60           C  
ATOM    253  O   GLU M  32      99.550  18.490  10.908  1.00 89.60           O  
ATOM    254  N   PHE M  33      99.747  19.481  12.931  1.00153.88           N  
ATOM    255  CA  PHE M  33      99.125  18.440  13.694  1.00153.88           C  
ATOM    256  CB  PHE M  33      99.877  18.080  14.985  1.00153.88           C  
ATOM    257  CG  PHE M  33     100.000  19.278  15.847  1.00153.88           C  
ATOM    258  CD1 PHE M  33     100.926  20.246  15.549  1.00153.88           C  
ATOM    259  CD2 PHE M  33      99.189  19.446  16.940  1.00153.88           C  
ATOM    260  CE1 PHE M  33     101.054  21.361  16.341  1.00153.88           C  
ATOM    261  CE2 PHE M  33      99.315  20.559  17.736  1.00153.88           C  
ATOM    262  CZ  PHE M  33     100.250  21.519  17.440  1.00153.88           C  
ATOM    263  C   PHE M  33      97.653  18.605  13.955  1.00153.88           C  
ATOM    264  O   PHE M  33      96.971  17.599  14.132  1.00153.88           O  
ATOM    265  N   VAL M  34      97.121  19.847  14.071  1.00 65.61           N  
ATOM    266  CA  VAL M  34      95.721  19.986  14.402  1.00 65.61           C  
ATOM    267  CB  VAL M  34      95.469  20.093  15.875  1.00 65.61           C  
ATOM    268  CG1 VAL M  34      95.832  18.754  16.523  1.00 65.61           C  
ATOM    269  CG2 VAL M  34      96.284  21.278  16.424  1.00 65.61           C  
ATOM    270  C   VAL M  34      95.146  21.225  13.789  1.00 65.61           C  
ATOM    271  O   VAL M  34      95.866  22.187  13.526  1.00 65.61           O  
ATOM    272  N   ARG M  35      93.809  21.234  13.552  1.00211.72           N  
ATOM    273  CA  ARG M  35      93.205  22.399  12.962  1.00211.72           C  
ATOM    274  CB  ARG M  35      93.210  22.375  11.422  1.00211.72           C  
ATOM    275  CG  ARG M  35      92.884  23.729  10.797  1.00211.72           C  
ATOM    276  CD  ARG M  35      92.180  23.651   9.440  1.00211.72           C  
ATOM    277  NE  ARG M  35      93.070  22.992   8.443  1.00211.72           N  
ATOM    278  CZ  ARG M  35      93.901  23.740   7.661  1.00211.72           C  
ATOM    279  NH1 ARG M  35      94.138  25.050   7.959  1.00211.72           N  
ATOM    280  NH2 ARG M  35      94.478  23.182   6.557  1.00211.72           N  
ATOM    281  C   ARG M  35      91.760  22.513  13.377  1.00211.72           C  
ATOM    282  O   ARG M  35      91.115  21.533  13.750  1.00211.72           O  
ATOM    283  N   PHE M  36      91.232  23.757  13.331  1.00 83.04           N  
ATOM    284  CA  PHE M  36      89.856  24.069  13.611  1.00 83.04           C  
ATOM    285  CB  PHE M  36      89.678  24.839  14.932  1.00 83.04           C  
ATOM    286  CG  PHE M  36      88.252  25.240  15.116  1.00 83.04           C  
ATOM    287  CD1 PHE M  36      87.302  24.321  15.497  1.00 83.04           C  
ATOM    288  CD2 PHE M  36      87.873  26.552  14.933  1.00 83.04           C  
ATOM    289  CE1 PHE M  36      85.993  24.701  15.674  1.00 83.04           C  
ATOM    290  CE2 PHE M  36      86.565  26.939  15.110  1.00 83.04           C  
ATOM    291  CZ  PHE M  36      85.622  26.010  15.480  1.00 83.04           C  
ATOM    292  C   PHE M  36      89.398  24.960  12.498  1.00 83.04           C  
ATOM    293  O   PHE M  36      90.104  25.897  12.130  1.00 83.04           O  
ATOM    294  N   ASP M  37      88.206  24.684  11.927  1.00 72.63           N  
ATOM    295  CA  ASP M  37      87.711  25.453  10.816  1.00 72.63           C  
ATOM    296  CB  ASP M  37      87.742  24.643   9.507  1.00 72.63           C  
ATOM    297  CG  ASP M  37      87.423  25.560   8.339  1.00 72.63           C  
ATOM    298  OD1 ASP M  37      87.116  26.756   8.586  1.00 72.63           O  
ATOM    299  OD2 ASP M  37      87.477  25.070   7.180  1.00 72.63           O  
ATOM    300  C   ASP M  37      86.284  25.829  11.095  1.00 72.63           C  
ATOM    301  O   ASP M  37      85.415  24.971  11.242  1.00 72.63           O  
ATOM    302  N   SER M  38      86.001  27.144  11.150  1.00100.67           N  
ATOM    303  CA  SER M  38      84.685  27.613  11.480  1.00100.67           C  
ATOM    304  CB  SER M  38      84.598  29.140  11.636  1.00100.67           C  
ATOM    305  OG  SER M  38      83.252  29.520  11.880  1.00100.67           O  
ATOM    306  C   SER M  38      83.693  27.235  10.425  1.00100.67           C  
ATOM    307  O   SER M  38      82.509  27.092  10.725  1.00100.67           O  
ATOM    308  N   ASP M  39      84.117  27.058   9.160  1.00160.61           N  
ATOM    309  CA  ASP M  39      83.103  26.798   8.177  1.00160.61           C  
ATOM    310  CB  ASP M  39      83.510  27.094   6.721  1.00160.61           C  
ATOM    311  CG  ASP M  39      83.332  28.580   6.454  1.00160.61           C  
ATOM    312  OD1 ASP M  39      83.105  29.339   7.432  1.00160.61           O  
ATOM    313  OD2 ASP M  39      83.401  28.972   5.258  1.00160.61           O  
ATOM    314  C   ASP M  39      82.655  25.374   8.204  1.00160.61           C  
ATOM    315  O   ASP M  39      83.051  24.571   7.361  1.00160.61           O  
ATOM    316  N   ALA M  40      81.772  25.032   9.162  1.00 88.43           N  
ATOM    317  CA  ALA M  40      81.227  23.706   9.171  1.00 88.43           C  
ATOM    318  CB  ALA M  40      82.189  22.645   9.736  1.00 88.43           C  
ATOM    319  C   ALA M  40      80.002  23.724  10.032  1.00 88.43           C  
ATOM    320  O   ALA M  40      79.810  24.644  10.826  1.00 88.43           O  
ATOM    321  N   GLU M  41      79.112  22.722   9.871  1.00 85.48           N  
ATOM    322  CA  GLU M  41      77.958  22.693  10.725  1.00 85.48           C  
ATOM    323  CB  GLU M  41      76.970  21.550  10.429  1.00 85.48           C  
ATOM    324  CG  GLU M  41      76.146  21.755   9.158  1.00 85.48           C  
ATOM    325  CD  GLU M  41      75.176  20.586   9.023  1.00 85.48           C  
ATOM    326  OE1 GLU M  41      75.655  19.434   8.849  1.00 85.48           O  
ATOM    327  OE2 GLU M  41      73.942  20.832   9.093  1.00 85.48           O  
ATOM    328  C   GLU M  41      78.455  22.474  12.113  1.00 85.48           C  
ATOM    329  O   GLU M  41      78.031  23.156  13.045  1.00 85.48           O  
ATOM    330  N   ASN M  42      79.377  21.502  12.277  1.00161.71           N  
ATOM    331  CA  ASN M  42      79.961  21.250  13.562  1.00161.71           C  
ATOM    332  CB  ASN M  42      79.911  19.783  14.022  1.00161.71           C  
ATOM    333  CG  ASN M  42      78.584  19.472  14.682  1.00161.71           C  
ATOM    334  OD1 ASN M  42      77.750  20.350  14.898  1.00161.71           O  
ATOM    335  ND2 ASN M  42      78.401  18.177  15.050  1.00161.71           N  
ATOM    336  C   ASN M  42      81.420  21.534  13.465  1.00161.71           C  
ATOM    337  O   ASN M  42      82.210  20.644  13.149  1.00161.71           O  
ATOM    338  N   PRO M  43      81.827  22.731  13.751  1.00111.76           N  
ATOM    339  CA  PRO M  43      83.226  23.019  13.722  1.00111.76           C  
ATOM    340  CD  PRO M  43      81.011  23.918  13.575  1.00111.76           C  
ATOM    341  CB  PRO M  43      83.347  24.544  13.646  1.00111.76           C  
ATOM    342  CG  PRO M  43      81.941  25.063  14.004  1.00111.76           C  
ATOM    343  C   PRO M  43      83.815  22.415  14.950  1.00111.76           C  
ATOM    344  O   PRO M  43      83.155  22.446  15.986  1.00111.76           O  
ATOM    345  N   ARG M  44      85.029  21.840  14.865  1.00264.68           N  
ATOM    346  CA  ARG M  44      85.656  21.339  16.052  1.00264.68           C  
ATOM    347  CB  ARG M  44      85.058  20.026  16.603  1.00264.68           C  
ATOM    348  CG  ARG M  44      85.090  18.824  15.660  1.00264.68           C  
ATOM    349  CD  ARG M  44      84.461  17.571  16.282  1.00264.68           C  
ATOM    350  NE  ARG M  44      85.426  16.988  17.260  1.00264.68           N  
ATOM    351  CZ  ARG M  44      85.045  16.728  18.547  1.00264.68           C  
ATOM    352  NH1 ARG M  44      83.833  17.147  19.011  1.00264.68           N  
ATOM    353  NH2 ARG M  44      85.884  16.050  19.383  1.00264.68           N  
ATOM    354  C   ARG M  44      87.103  21.126  15.743  1.00264.68           C  
ATOM    355  O   ARG M  44      87.484  21.008  14.580  1.00264.68           O  
ATOM    356  N   TYR M  45      87.955  21.125  16.790  1.00115.48           N  
ATOM    357  CA  TYR M  45      89.343  20.827  16.584  1.00115.48           C  
ATOM    358  CB  TYR M  45      90.250  20.918  17.830  1.00115.48           C  
ATOM    359  CG  TYR M  45      91.073  22.161  17.845  1.00115.48           C  
ATOM    360  CD1 TYR M  45      90.559  23.418  18.065  1.00115.48           C  
ATOM    361  CD2 TYR M  45      92.431  22.023  17.657  1.00115.48           C  
ATOM    362  CE1 TYR M  45      91.397  24.513  18.070  1.00115.48           C  
ATOM    363  CE2 TYR M  45      93.271  23.109  17.663  1.00115.48           C  
ATOM    364  CZ  TYR M  45      92.750  24.361  17.868  1.00115.48           C  
ATOM    365  OH  TYR M  45      93.608  25.482  17.874  1.00115.48           O  
ATOM    366  C   TYR M  45      89.447  19.411  16.140  1.00115.48           C  
ATOM    367  O   TYR M  45      88.841  18.526  16.740  1.00115.48           O  
ATOM    368  N   GLU M  46      90.212  19.160  15.060  1.00167.77           N  
ATOM    369  CA  GLU M  46      90.386  17.803  14.631  1.00167.77           C  
ATOM    370  CB  GLU M  46      89.534  17.412  13.402  1.00167.77           C  
ATOM    371  CG  GLU M  46      89.724  18.290  12.164  1.00167.77           C  
ATOM    372  CD  GLU M  46      88.698  17.858  11.119  1.00167.77           C  
ATOM    373  OE1 GLU M  46      87.990  16.843  11.356  1.00167.77           O  
ATOM    374  OE2 GLU M  46      88.606  18.546  10.068  1.00167.77           O  
ATOM    375  C   GLU M  46      91.842  17.556  14.360  1.00167.77           C  
ATOM    376  O   GLU M  46      92.596  18.460  14.000  1.00167.77           O  
ATOM    377  N   PRO M  47      92.259  16.339  14.603  1.00108.21           N  
ATOM    378  CA  PRO M  47      93.631  15.935  14.437  1.00108.21           C  
ATOM    379  CD  PRO M  47      91.495  15.397  15.398  1.00108.21           C  
ATOM    380  CB  PRO M  47      93.780  14.622  15.204  1.00108.21           C  
ATOM    381  CG  PRO M  47      92.337  14.111  15.366  1.00108.21           C  
ATOM    382  C   PRO M  47      94.073  15.830  13.009  1.00108.21           C  
ATOM    383  O   PRO M  47      93.468  15.075  12.248  1.00108.21           O  
ATOM    384  N   ARG M  48      95.102  16.608  12.622  1.00136.77           N  
ATOM    385  CA  ARG M  48      95.733  16.520  11.337  1.00136.77           C  
ATOM    386  CB  ARG M  48      96.607  17.746  11.010  1.00136.77           C  
ATOM    387  CG  ARG M  48      95.828  19.057  10.864  1.00136.77           C  
ATOM    388  CD  ARG M  48      94.716  19.017   9.810  1.00136.77           C  
ATOM    389  NE  ARG M  48      95.330  18.741   8.479  1.00136.77           N  
ATOM    390  CZ  ARG M  48      94.546  18.800   7.362  1.00136.77           C  
ATOM    391  NH1 ARG M  48      93.247  19.207   7.471  1.00136.77           N  
ATOM    392  NH2 ARG M  48      95.048  18.448   6.143  1.00136.77           N  
ATOM    393  C   ARG M  48      96.628  15.315  11.289  1.00136.77           C  
ATOM    394  O   ARG M  48      96.562  14.514  10.358  1.00136.77           O  
ATOM    395  N   ALA M  49      97.480  15.159  12.327  1.00 54.92           N  
ATOM    396  CA  ALA M  49      98.464  14.107  12.400  1.00 54.92           C  
ATOM    397  CB  ALA M  49      99.734  14.503  13.174  1.00 54.92           C  
ATOM    398  C   ALA M  49      97.879  12.908  13.085  1.00 54.92           C  
ATOM    399  O   ALA M  49      97.033  13.028  13.966  1.00 54.92           O  
ATOM    400  N   ARG M  50      98.356  11.710  12.695  1.00101.40           N  
ATOM    401  CA  ARG M  50      97.875  10.449  13.193  1.00101.40           C  
ATOM    402  CB  ARG M  50      98.494   9.256  12.436  1.00101.40           C  
ATOM    403  CG  ARG M  50      97.983   7.874  12.854  1.00101.40           C  
ATOM    404  CD  ARG M  50      96.652   7.455  12.220  1.00101.40           C  
ATOM    405  NE  ARG M  50      96.423   6.030  12.600  1.00101.40           N  
ATOM    406  CZ  ARG M  50      95.609   5.230  11.850  1.00101.40           C  
ATOM    407  NH1 ARG M  50      94.981   5.733  10.747  1.00101.40           N  
ATOM    408  NH2 ARG M  50      95.426   3.924  12.202  1.00101.40           N  
ATOM    409  C   ARG M  50      98.183  10.288  14.660  1.00101.40           C  
ATOM    410  O   ARG M  50      97.369   9.754  15.411  1.00101.40           O  
ATOM    411  N   TRP M  51      99.358  10.768  15.114  1.00116.67           N  
ATOM    412  CA  TRP M  51      99.823  10.596  16.467  1.00116.67           C  
ATOM    413  CB  TRP M  51     101.291  11.012  16.679  1.00116.67           C  
ATOM    414  CG  TRP M  51     101.682  12.381  16.183  1.00116.67           C  
ATOM    415  CD2 TRP M  51     101.497  13.603  16.913  1.00116.67           C  
ATOM    416  CD1 TRP M  51     102.290  12.720  15.010  1.00116.67           C  
ATOM    417  NE1 TRP M  51     102.514  14.075  14.971  1.00116.67           N  
ATOM    418  CE2 TRP M  51     102.028  14.631  16.135  1.00116.67           C  
ATOM    419  CE3 TRP M  51     100.938  13.846  18.135  1.00116.67           C  
ATOM    420  CZ2 TRP M  51     102.009  15.925  16.569  1.00116.67           C  
ATOM    421  CZ3 TRP M  51     100.913  15.154  18.566  1.00116.67           C  
ATOM    422  CH2 TRP M  51     101.440  16.171  17.798  1.00116.67           C  
ATOM    423  C   TRP M  51      98.944  11.314  17.444  1.00116.67           C  
ATOM    424  O   TRP M  51      98.978  11.041  18.643  1.00116.67           O  
ATOM    425  N   MET M  52      98.161  12.275  16.938  1.00228.11           N  
ATOM    426  CA  MET M  52      97.282  13.161  17.646  1.00228.11           C  
ATOM    427  CB  MET M  52      96.633  14.125  16.639  1.00228.11           C  
ATOM    428  CG  MET M  52      96.245  15.487  17.192  1.00228.11           C  
ATOM    429  SD  MET M  52      97.675  16.540  17.566  1.00228.11           S  
ATOM    430  CE  MET M  52      97.552  16.321  19.361  1.00228.11           C  
ATOM    431  C   MET M  52      96.188  12.371  18.313  1.00228.11           C  
ATOM    432  O   MET M  52      95.642  12.779  19.338  1.00228.11           O  
ATOM    433  N   GLU M  53      95.852  11.202  17.744  1.00 81.13           N  
ATOM    434  CA  GLU M  53      94.751  10.381  18.170  1.00 81.13           C  
ATOM    435  CB  GLU M  53      94.752   9.010  17.483  1.00 81.13           C  
ATOM    436  CG  GLU M  53      94.492   9.064  15.983  1.00 81.13           C  
ATOM    437  CD  GLU M  53      94.628   7.639  15.467  1.00 81.13           C  
ATOM    438  OE1 GLU M  53      95.342   6.840  16.130  1.00 81.13           O  
ATOM    439  OE2 GLU M  53      94.021   7.330  14.407  1.00 81.13           O  
ATOM    440  C   GLU M  53      94.857  10.083  19.632  1.00 81.13           C  
ATOM    441  O   GLU M  53      93.847   9.898  20.308  1.00 81.13           O  
ATOM    442  N   GLN M  54      96.087  10.019  20.154  1.00124.67           N  
ATOM    443  CA  GLN M  54      96.368   9.642  21.510  1.00124.67           C  
ATOM    444  CB  GLN M  54      97.876   9.486  21.777  1.00124.67           C  
ATOM    445  CG  GLN M  54      98.507   8.337  20.982  1.00124.67           C  
ATOM    446  CD  GLN M  54      97.922   7.023  21.485  1.00124.67           C  
ATOM    447  OE1 GLN M  54      97.334   6.962  22.563  1.00124.67           O  
ATOM    448  NE2 GLN M  54      98.086   5.938  20.680  1.00124.67           N  
ATOM    449  C   GLN M  54      95.793  10.611  22.522  1.00124.67           C  
ATOM    450  O   GLN M  54      95.629  10.245  23.684  1.00124.67           O  
ATOM    451  N   GLU M  55      95.483  11.865  22.128  1.00177.57           N  
ATOM    452  CA  GLU M  55      95.192  12.950  23.043  1.00177.57           C  
ATOM    453  CB  GLU M  55      94.913  14.260  22.297  1.00177.57           C  
ATOM    454  CG  GLU M  55      96.159  14.793  21.589  1.00177.57           C  
ATOM    455  CD  GLU M  55      97.155  15.175  22.671  1.00177.57           C  
ATOM    456  OE1 GLU M  55      96.750  15.923  23.599  1.00177.57           O  
ATOM    457  OE2 GLU M  55      98.329  14.723  22.592  1.00177.57           O  
ATOM    458  C   GLU M  55      94.100  12.758  24.058  1.00177.57           C  
ATOM    459  O   GLU M  55      94.359  12.951  25.242  1.00177.57           O  
ATOM    460  N   GLY M  56      92.871  12.368  23.691  1.00 76.63           N  
ATOM    461  CA  GLY M  56      91.873  12.234  24.720  1.00 76.63           C  
ATOM    462  C   GLY M  56      90.817  13.264  24.483  1.00 76.63           C  
ATOM    463  O   GLY M  56      91.038  14.322  23.898  1.00 76.63           O  
ATOM    464  N   PRO M  58      89.654  12.908  24.948  1.00150.04           N  
ATOM    465  CA  PRO M  58      88.468  13.690  24.757  1.00150.04           C  
ATOM    466  CD  PRO M  58      89.355  11.508  25.200  1.00150.04           C  
ATOM    467  CB  PRO M  58      87.313  12.821  25.251  1.00150.04           C  
ATOM    468  CG  PRO M  58      87.828  11.385  25.066  1.00150.04           C  
ATOM    469  C   PRO M  58      88.494  15.021  25.419  1.00150.04           C  
ATOM    470  O   PRO M  58      87.901  15.948  24.869  1.00150.04           O  
ATOM    471  N   GLU M  59      89.164  15.152  26.580  1.00164.21           N  
ATOM    472  CA  GLU M  59      89.086  16.407  27.249  1.00164.21           C  
ATOM    473  CB  GLU M  59      89.870  16.486  28.579  1.00164.21           C  
ATOM    474  CG  GLU M  59      91.393  16.425  28.426  1.00164.21           C  
ATOM    475  CD  GLU M  59      92.035  16.792  29.760  1.00164.21           C  
ATOM    476  OE1 GLU M  59      91.510  16.361  30.822  1.00164.21           O  
ATOM    477  OE2 GLU M  59      93.071  17.508  29.728  1.00164.21           O  
ATOM    478  C   GLU M  59      89.688  17.410  26.343  1.00164.21           C  
ATOM    479  O   GLU M  59      89.128  18.479  26.121  1.00164.21           O  
ATOM    480  N   TYR M  60      90.805  17.011  25.723  1.00205.29           N  
ATOM    481  CA  TYR M  60      91.615  17.833  24.889  1.00205.29           C  
ATOM    482  CB  TYR M  60      92.694  16.950  24.228  1.00205.29           C  
ATOM    483  CG  TYR M  60      93.598  17.719  23.331  1.00205.29           C  
ATOM    484  CD1 TYR M  60      93.288  17.898  22.002  1.00205.29           C  
ATOM    485  CD2 TYR M  60      94.768  18.248  23.822  1.00205.29           C  
ATOM    486  CE1 TYR M  60      94.131  18.603  21.175  1.00205.29           C  
ATOM    487  CE2 TYR M  60      95.614  18.952  23.000  1.00205.29           C  
ATOM    488  CZ  TYR M  60      95.296  19.132  21.676  1.00205.29           C  
ATOM    489  OH  TYR M  60      96.167  19.855  20.834  1.00205.29           O  
ATOM    490  C   TYR M  60      90.780  18.425  23.792  1.00205.29           C  
ATOM    491  O   TYR M  60      90.729  19.642  23.632  1.00205.29           O  
ATOM    492  N   TRP M  61      90.065  17.580  23.034  1.00114.49           N  
ATOM    493  CA  TRP M  61      89.361  18.043  21.869  1.00114.49           C  
ATOM    494  CB  TRP M  61      88.858  16.869  21.024  1.00114.49           C  
ATOM    495  CG  TRP M  61      90.036  16.042  20.577  1.00114.49           C  
ATOM    496  CD2 TRP M  61      90.955  16.447  19.553  1.00114.49           C  
ATOM    497  CD1 TRP M  61      90.501  14.858  21.067  1.00114.49           C  
ATOM    498  NE1 TRP M  61      91.657  14.501  20.415  1.00114.49           N  
ATOM    499  CE2 TRP M  61      91.948  15.471  19.480  1.00114.49           C  
ATOM    500  CE3 TRP M  61      90.975  17.548  18.747  1.00114.49           C  
ATOM    501  CZ2 TRP M  61      92.980  15.581  18.594  1.00114.49           C  
ATOM    502  CZ3 TRP M  61      92.012  17.651  17.848  1.00114.49           C  
ATOM    503  CH2 TRP M  61      92.995  16.687  17.774  1.00114.49           C  
ATOM    504  C   TRP M  61      88.224  18.950  22.211  1.00114.49           C  
ATOM    505  O   TRP M  61      88.167  20.084  21.736  1.00114.49           O  
ATOM    506  N   GLU M  62      87.309  18.507  23.091  1.00107.60           N  
ATOM    507  CA  GLU M  62      86.170  19.345  23.327  1.00107.60           C  
ATOM    508  CB  GLU M  62      85.102  18.793  24.274  1.00107.60           C  
ATOM    509  CG  GLU M  62      84.119  19.916  24.616  1.00107.60           C  
ATOM    510  CD  GLU M  62      82.885  19.344  25.280  1.00107.60           C  
ATOM    511  OE1 GLU M  62      82.892  19.213  26.532  1.00107.60           O  
ATOM    512  OE2 GLU M  62      81.912  19.039  24.540  1.00107.60           O  
ATOM    513  C   GLU M  62      86.643  20.601  23.947  1.00107.60           C  
ATOM    514  O   GLU M  62      86.084  21.678  23.741  1.00107.60           O  
ATOM    515  N   ARG M  63      87.695  20.477  24.754  1.00218.07           N  
ATOM    516  CA  ARG M  63      88.180  21.611  25.446  1.00218.07           C  
ATOM    517  CB  ARG M  63      89.371  21.197  26.318  1.00218.07           C  
ATOM    518  CG  ARG M  63      90.005  22.303  27.131  1.00218.07           C  
ATOM    519  CD  ARG M  63      91.234  21.816  27.896  1.00218.07           C  
ATOM    520  NE  ARG M  63      91.771  20.646  27.143  1.00218.07           N  
ATOM    521  CZ  ARG M  63      93.085  20.603  26.781  1.00218.07           C  
ATOM    522  NH1 ARG M  63      93.893  21.673  27.029  1.00218.07           N  
ATOM    523  NH2 ARG M  63      93.594  19.495  26.169  1.00218.07           N  
ATOM    524  C   ARG M  63      88.616  22.650  24.466  1.00218.07           C  
ATOM    525  O   ARG M  63      88.071  23.751  24.455  1.00218.07           O  
ATOM    526  N   GLU M  64      89.533  22.270  23.554  1.00140.99           N  
ATOM    527  CA  GLU M  64      90.135  23.140  22.583  1.00140.99           C  
ATOM    528  CB  GLU M  64      91.193  22.440  21.712  1.00140.99           C  
ATOM    529  CG  GLU M  64      92.407  21.970  22.518  1.00140.99           C  
ATOM    530  CD  GLU M  64      92.967  23.163  23.282  1.00140.99           C  
ATOM    531  OE1 GLU M  64      93.430  24.133  22.627  1.00140.99           O  
ATOM    532  OE2 GLU M  64      92.936  23.119  24.540  1.00140.99           O  
ATOM    533  C   GLU M  64      89.063  23.664  21.697  1.00140.99           C  
ATOM    534  O   GLU M  64      89.109  24.815  21.266  1.00140.99           O  
ATOM    535  N   THR M  65      88.061  22.819  21.415  1.00 60.45           N  
ATOM    536  CA  THR M  65      86.998  23.184  20.528  1.00 60.45           C  
ATOM    537  CB  THR M  65      85.987  22.084  20.352  1.00 60.45           C  
ATOM    538  OG1 THR M  65      86.610  20.923  19.822  1.00 60.45           O  
ATOM    539  CG2 THR M  65      84.877  22.571  19.403  1.00 60.45           C  
ATOM    540  C   THR M  65      86.266  24.354  21.093  1.00 60.45           C  
ATOM    541  O   THR M  65      86.011  25.334  20.397  1.00 60.45           O  
ATOM    542  N   GLN M  66      85.927  24.290  22.387  1.00100.88           N  
ATOM    543  CA  GLN M  66      85.183  25.348  22.993  1.00100.88           C  
ATOM    544  CB  GLN M  66      84.852  25.022  24.459  1.00100.88           C  
ATOM    545  CG  GLN M  66      83.965  23.786  24.633  1.00100.88           C  
ATOM    546  CD  GLN M  66      84.089  23.344  26.083  1.00100.88           C  
ATOM    547  OE1 GLN M  66      85.148  22.888  26.513  1.00100.88           O  
ATOM    548  NE2 GLN M  66      82.986  23.484  26.865  1.00100.88           N  
ATOM    549  C   GLN M  66      86.050  26.564  22.978  1.00100.88           C  
ATOM    550  O   GLN M  66      85.578  27.672  22.733  1.00100.88           O  
ATOM    551  N   LYS M  67      87.358  26.367  23.228  1.00123.17           N  
ATOM    552  CA  LYS M  67      88.325  27.424  23.290  1.00123.17           C  
ATOM    553  CB  LYS M  67      89.751  26.897  23.485  1.00123.17           C  
ATOM    554  CG  LYS M  67      90.823  27.982  23.393  1.00123.17           C  
ATOM    555  CD  LYS M  67      92.209  27.470  23.779  1.00123.17           C  
ATOM    556  CE  LYS M  67      92.236  26.853  25.177  1.00123.17           C  
ATOM    557  NZ  LYS M  67      93.581  26.311  25.469  1.00123.17           N  
ATOM    558  C   LYS M  67      88.345  28.111  21.986  1.00123.17           C  
ATOM    559  O   LYS M  67      88.367  29.338  21.913  1.00123.17           O  
ATOM    560  N   ALA M  68      88.324  27.310  20.918  1.00 49.88           N  
ATOM    561  CA  ALA M  68      88.386  27.855  19.598  1.00 49.88           C  
ATOM    562  CB  ALA M  68      88.278  26.775  18.507  1.00 49.88           C  
ATOM    563  C   ALA M  68      87.202  28.744  19.461  1.00 49.88           C  
ATOM    564  O   ALA M  68      87.321  29.884  19.020  1.00 49.88           O  
ATOM    565  N   LYS M  69      86.035  28.264  19.924  0.96147.52           N  
ATOM    566  CA  LYS M  69      84.824  29.015  19.789  0.96147.52           C  
ATOM    567  CB  LYS M  69      83.641  28.371  20.529  0.96147.52           C  
ATOM    568  CG  LYS M  69      83.212  27.020  19.966  0.96147.52           C  
ATOM    569  CD  LYS M  69      82.734  27.100  18.519  0.96147.52           C  
ATOM    570  CE  LYS M  69      82.264  25.756  17.970  0.96147.52           C  
ATOM    571  NZ  LYS M  69      80.894  25.896  17.430  0.96147.52           N  
ATOM    572  C   LYS M  69      85.032  30.329  20.463  0.96147.52           C  
ATOM    573  O   LYS M  69      84.674  31.374  19.926  0.96147.52           O  
ATOM    574  N   GLY M  70      85.633  30.319  21.664  1.00 50.27           N  
ATOM    575  CA  GLY M  70      85.802  31.555  22.358  1.00 50.27           C  
ATOM    576  C   GLY M  70      86.684  32.465  21.557  1.00 50.27           C  
ATOM    577  O   GLY M  70      86.382  33.643  21.384  1.00 50.27           O  
ATOM    578  N   ASN M  71      87.799  31.938  21.023  1.00 68.94           N  
ATOM    579  CA  ASN M  71      88.714  32.749  20.258  1.00 68.94           C  
ATOM    580  CB  ASN M  71      89.966  31.990  19.779  1.00 68.94           C  
ATOM    581  CG  ASN M  71      90.888  31.775  20.969  1.00 68.94           C  
ATOM    582  OD1 ASN M  71      91.050  32.656  21.812  1.00 68.94           O  
ATOM    583  ND2 ASN M  71      91.515  30.571  21.040  1.00 68.94           N  
ATOM    584  C   ASN M  71      88.031  33.264  19.033  1.00 68.94           C  
ATOM    585  O   ASN M  71      88.257  34.403  18.627  1.00 68.94           O  
ATOM    586  N   GLU M  72      87.167  32.443  18.410  1.00 87.42           N  
ATOM    587  CA  GLU M  72      86.569  32.857  17.174  1.00 87.42           C  
ATOM    588  CB  GLU M  72      85.543  31.850  16.624  1.00 87.42           C  
ATOM    589  CG  GLU M  72      85.026  32.238  15.235  1.00 87.42           C  
ATOM    590  CD  GLU M  72      83.681  31.564  14.992  1.00 87.42           C  
ATOM    591  OE1 GLU M  72      83.578  30.325  15.194  1.00 87.42           O  
ATOM    592  OE2 GLU M  72      82.731  32.297  14.605  1.00 87.42           O  
ATOM    593  C   GLU M  72      85.809  34.117  17.407  1.00 87.42           C  
ATOM    594  O   GLU M  72      85.998  35.111  16.707  1.00 87.42           O  
ATOM    595  N   GLN M  73      84.965  34.134  18.449  1.00144.76           N  
ATOM    596  CA  GLN M  73      84.144  35.282  18.640  1.00144.76           C  
ATOM    597  CB  GLN M  73      83.131  35.135  19.782  1.00144.76           C  
ATOM    598  CG  GLN M  73      82.150  36.304  19.811  1.00144.76           C  
ATOM    599  CD  GLN M  73      81.561  36.432  18.412  1.00144.76           C  
ATOM    600  OE1 GLN M  73      81.672  37.479  17.776  1.00144.76           O  
ATOM    601  NE2 GLN M  73      80.927  35.338  17.909  1.00144.76           N  
ATOM    602  C   GLN M  73      85.029  36.446  18.909  1.00144.76           C  
ATOM    603  O   GLN M  73      84.781  37.544  18.416  1.00144.76           O  
ATOM    604  N   SER M  74      86.124  36.212  19.651  1.00114.67           N  
ATOM    605  CA  SER M  74      86.988  37.271  20.072  1.00114.67           C  
ATOM    606  CB  SER M  74      88.199  36.735  20.851  1.00114.67           C  
ATOM    607  OG  SER M  74      88.988  37.811  21.326  1.00114.67           O  
ATOM    608  C   SER M  74      87.484  38.032  18.879  1.00114.67           C  
ATOM    609  O   SER M  74      87.432  39.259  18.852  1.00114.67           O  
ATOM    610  N   PHE M  75      87.963  37.316  17.850  1.00 81.12           N  
ATOM    611  CA  PHE M  75      88.509  37.916  16.666  1.00 81.12           C  
ATOM    612  CB  PHE M  75      89.191  36.898  15.731  1.00 81.12           C  
ATOM    613  CG  PHE M  75      90.509  36.523  16.329  1.00 81.12           C  
ATOM    614  CD1 PHE M  75      90.596  35.633  17.376  1.00 81.12           C  
ATOM    615  CD2 PHE M  75      91.671  37.062  15.825  1.00 81.12           C  
ATOM    616  CE1 PHE M  75      91.818  35.296  17.912  1.00 81.12           C  
ATOM    617  CE2 PHE M  75      92.895  36.729  16.356  1.00 81.12           C  
ATOM    618  CZ  PHE M  75      92.972  35.845  17.404  1.00 81.12           C  
ATOM    619  C   PHE M  75      87.448  38.627  15.894  1.00 81.12           C  
ATOM    620  O   PHE M  75      87.701  39.670  15.293  1.00 81.12           O  
ATOM    621  N   ARG M  76      86.223  38.078  15.898  0.93208.34           N  
ATOM    622  CA  ARG M  76      85.173  38.646  15.110  0.93208.34           C  
ATOM    623  CB  ARG M  76      83.828  37.962  15.345  0.93208.34           C  
ATOM    624  CG  ARG M  76      82.712  38.591  14.524  0.93208.34           C  
ATOM    625  CD  ARG M  76      81.324  38.149  14.978  0.93208.34           C  
ATOM    626  NE  ARG M  76      80.333  38.799  14.079  0.93208.34           N  
ATOM    627  CZ  ARG M  76      79.365  39.603  14.604  0.93208.34           C  
ATOM    628  NH1 ARG M  76      79.329  39.836  15.949  0.93208.34           N  
ATOM    629  NH2 ARG M  76      78.431  40.164  13.784  0.93208.34           N  
ATOM    630  C   ARG M  76      85.005  40.078  15.493  0.93208.34           C  
ATOM    631  O   ARG M  76      84.811  40.929  14.625  0.93208.34           O  
ATOM    632  N   VAL M  77      85.065  40.380  16.803  1.00147.20           N  
ATOM    633  CA  VAL M  77      84.924  41.743  17.227  1.00147.20           C  
ATOM    634  CB  VAL M  77      84.800  41.938  18.715  1.00147.20           C  
ATOM    635  CG1 VAL M  77      83.597  41.132  19.215  1.00147.20           C  
ATOM    636  CG2 VAL M  77      86.124  41.602  19.405  1.00147.20           C  
ATOM    637  C   VAL M  77      86.124  42.514  16.781  1.00147.20           C  
ATOM    638  O   VAL M  77      86.019  43.662  16.351  1.00147.20           O  
ATOM    639  N   ASP M  78      87.305  41.873  16.831  1.00 65.83           N  
ATOM    640  CA  ASP M  78      88.533  42.550  16.536  1.00 65.83           C  
ATOM    641  CB  ASP M  78      89.746  41.612  16.559  1.00 65.83           C  
ATOM    642  CG  ASP M  78      89.914  41.157  17.997  1.00 65.83           C  
ATOM    643  OD1 ASP M  78      89.297  41.794  18.891  1.00 65.83           O  
ATOM    644  OD2 ASP M  78      90.656  40.164  18.221  1.00 65.83           O  
ATOM    645  C   ASP M  78      88.437  43.124  15.168  1.00 65.83           C  
ATOM    646  O   ASP M  78      88.934  44.222  14.914  1.00 65.83           O  
ATOM    647  N   LEU M  79      87.779  42.402  14.245  1.00108.62           N  
ATOM    648  CA  LEU M  79      87.681  42.929  12.918  1.00108.62           C  
ATOM    649  CB  LEU M  79      86.890  42.032  11.949  1.00108.62           C  
ATOM    650  CG  LEU M  79      87.670  40.817  11.409  1.00108.62           C  
ATOM    651  CD1 LEU M  79      88.748  41.258  10.410  1.00108.62           C  
ATOM    652  CD2 LEU M  79      88.237  39.941  12.535  1.00108.62           C  
ATOM    653  C   LEU M  79      86.983  44.246  12.989  1.00108.62           C  
ATOM    654  O   LEU M  79      87.436  45.226  12.402  1.00108.62           O  
ATOM    655  N   ARG M  80      85.884  44.327  13.755  1.00135.74           N  
ATOM    656  CA  ARG M  80      85.154  45.558  13.774  1.00135.74           C  
ATOM    657  CB  ARG M  80      83.880  45.468  14.626  1.00135.74           C  
ATOM    658  CG  ARG M  80      82.830  44.583  13.950  1.00135.74           C  
ATOM    659  CD  ARG M  80      81.511  44.472  14.707  1.00135.74           C  
ATOM    660  NE  ARG M  80      81.765  43.672  15.936  1.00135.74           N  
ATOM    661  CZ  ARG M  80      80.910  43.816  16.988  1.00135.74           C  
ATOM    662  NH1 ARG M  80      79.902  44.726  16.886  1.00135.74           N  
ATOM    663  NH2 ARG M  80      81.053  43.066  18.119  1.00135.74           N  
ATOM    664  C   ARG M  80      86.030  46.651  14.293  1.00135.74           C  
ATOM    665  O   ARG M  80      86.127  47.713  13.680  1.00135.74           O  
ATOM    666  N   THR M  81      86.763  46.377  15.387  1.00 70.17           N  
ATOM    667  CA  THR M  81      87.546  47.382  16.044  1.00 70.17           C  
ATOM    668  CB  THR M  81      88.274  46.816  17.225  1.00 70.17           C  
ATOM    669  OG1 THR M  81      87.349  46.155  18.073  1.00 70.17           O  
ATOM    670  CG2 THR M  81      88.930  47.964  18.006  1.00 70.17           C  
ATOM    671  C   THR M  81      88.547  47.945  15.076  1.00 70.17           C  
ATOM    672  O   THR M  81      88.748  49.157  15.012  1.00 70.17           O  
ATOM    673  N   LEU M  82      89.175  47.073  14.266  1.00 68.33           N  
ATOM    674  CA  LEU M  82      90.174  47.482  13.316  1.00 68.33           C  
ATOM    675  CB  LEU M  82      90.642  46.299  12.453  1.00 68.33           C  
ATOM    676  CG  LEU M  82      91.415  45.232  13.244  1.00 68.33           C  
ATOM    677  CD1 LEU M  82      91.692  43.987  12.389  1.00 68.33           C  
ATOM    678  CD2 LEU M  82      92.704  45.827  13.830  1.00 68.33           C  
ATOM    679  C   LEU M  82      89.557  48.463  12.379  1.00 68.33           C  
ATOM    680  O   LEU M  82      90.150  49.495  12.068  1.00 68.33           O  
ATOM    681  N   LEU M  83      88.322  48.180  11.936  1.00 48.98           N  
ATOM    682  CA  LEU M  83      87.692  49.036  10.981  1.00 48.98           C  
ATOM    683  CB  LEU M  83      86.272  48.587  10.602  1.00 48.98           C  
ATOM    684  CG  LEU M  83      86.232  47.192   9.954  1.00 48.98           C  
ATOM    685  CD1 LEU M  83      84.829  46.866   9.420  1.00 48.98           C  
ATOM    686  CD2 LEU M  83      87.334  47.029   8.895  1.00 48.98           C  
ATOM    687  C   LEU M  83      87.600  50.388  11.601  1.00 48.98           C  
ATOM    688  O   LEU M  83      87.749  51.391  10.912  1.00 48.98           O  
ATOM    689  N   GLY M  84      87.329  50.452  12.917  1.00 29.70           N  
ATOM    690  CA  GLY M  84      87.229  51.716  13.587  1.00 29.70           C  
ATOM    691  C   GLY M  84      88.553  52.430  13.606  1.00 29.70           C  
ATOM    692  O   GLY M  84      88.608  53.628  13.330  1.00 29.70           O  
ATOM    693  N   TYR M  85      89.664  51.727  13.920  1.00 95.96           N  
ATOM    694  CA  TYR M  85      90.921  52.423  14.032  1.00 95.96           C  
ATOM    695  CB  TYR M  85      92.138  51.532  14.340  1.00 95.96           C  
ATOM    696  CG  TYR M  85      92.036  50.866  15.665  1.00 95.96           C  
ATOM    697  CD1 TYR M  85      92.205  51.563  16.839  1.00 95.96           C  
ATOM    698  CD2 TYR M  85      91.809  49.514  15.717  1.00 95.96           C  
ATOM    699  CE1 TYR M  85      92.125  50.913  18.049  1.00 95.96           C  
ATOM    700  CE2 TYR M  85      91.729  48.859  16.920  1.00 95.96           C  
ATOM    701  CZ  TYR M  85      91.885  49.560  18.090  1.00 95.96           C  
ATOM    702  OH  TYR M  85      91.804  48.882  19.325  1.00 95.96           O  
ATOM    703  C   TYR M  85      91.264  53.009  12.701  1.00 95.96           C  
ATOM    704  O   TYR M  85      91.700  54.155  12.607  1.00 95.96           O  
ATOM    705  N   TYR M  86      91.113  52.188  11.648  1.00 92.11           N  
ATOM    706  CA  TYR M  86      91.403  52.508  10.278  1.00 92.11           C  
ATOM    707  CB  TYR M  86      91.513  51.277   9.363  1.00 92.11           C  
ATOM    708  CG  TYR M  86      92.786  50.577   9.705  1.00 92.11           C  
ATOM    709  CD1 TYR M  86      93.988  51.054   9.232  1.00 92.11           C  
ATOM    710  CD2 TYR M  86      92.787  49.443  10.486  1.00 92.11           C  
ATOM    711  CE1 TYR M  86      95.170  50.419   9.535  1.00 92.11           C  
ATOM    712  CE2 TYR M  86      93.966  48.804  10.792  1.00 92.11           C  
ATOM    713  CZ  TYR M  86      95.161  49.291  10.318  1.00 92.11           C  
ATOM    714  OH  TYR M  86      96.372  48.637  10.629  1.00 92.11           O  
ATOM    715  C   TYR M  86      90.405  53.460   9.685  1.00 92.11           C  
ATOM    716  O   TYR M  86      90.731  54.214   8.771  1.00 92.11           O  
ATOM    717  N   ASN M  87      89.151  53.448  10.168  1.00 68.94           N  
ATOM    718  CA  ASN M  87      88.104  54.187   9.520  1.00 68.94           C  
ATOM    719  CB  ASN M  87      88.295  55.715   9.477  1.00 68.94           C  
ATOM    720  CG  ASN M  87      87.754  56.307  10.774  1.00 68.94           C  
ATOM    721  OD1 ASN M  87      87.053  55.641  11.533  1.00 68.94           O  
ATOM    722  ND2 ASN M  87      88.063  57.609  11.021  1.00 68.94           N  
ATOM    723  C   ASN M  87      87.982  53.672   8.123  1.00 68.94           C  
ATOM    724  O   ASN M  87      88.045  54.422   7.151  1.00 68.94           O  
ATOM    725  N   GLN M  88      87.826  52.339   8.010  1.00 63.73           N  
ATOM    726  CA  GLN M  88      87.650  51.683   6.748  1.00 63.73           C  
ATOM    727  CB  GLN M  88      88.360  50.318   6.704  1.00 63.73           C  
ATOM    728  CG  GLN M  88      89.861  50.443   6.987  1.00 63.73           C  
ATOM    729  CD  GLN M  88      90.497  49.060   7.014  1.00 63.73           C  
ATOM    730  OE1 GLN M  88      89.878  48.078   7.421  1.00 63.73           O  
ATOM    731  NE2 GLN M  88      91.781  48.982   6.572  1.00 63.73           N  
ATOM    732  C   GLN M  88      86.179  51.463   6.571  1.00 63.73           C  
ATOM    733  O   GLN M  88      85.430  51.436   7.547  1.00 63.73           O  
ATOM    734  N   SER M  89      85.707  51.342   5.312  1.00 48.28           N  
ATOM    735  CA  SER M  89      84.305  51.109   5.119  1.00 48.28           C  
ATOM    736  CB  SER M  89      83.781  51.387   3.696  1.00 48.28           C  
ATOM    737  OG  SER M  89      84.273  50.413   2.788  1.00 48.28           O  
ATOM    738  C   SER M  89      84.049  49.673   5.427  1.00 48.28           C  
ATOM    739  O   SER M  89      84.917  48.820   5.259  1.00 48.28           O  
ATOM    740  N   LYS M  90      82.826  49.390   5.900  1.00101.50           N  
ATOM    741  CA  LYS M  90      82.384  48.085   6.298  1.00101.50           C  
ATOM    742  CB  LYS M  90      80.994  48.126   6.951  1.00101.50           C  
ATOM    743  CG  LYS M  90      80.325  46.756   7.030  1.00101.50           C  
ATOM    744  CD  LYS M  90      81.093  45.723   7.853  1.00101.50           C  
ATOM    745  CE  LYS M  90      80.504  44.318   7.733  1.00101.50           C  
ATOM    746  NZ  LYS M  90      81.480  43.318   8.221  1.00101.50           N  
ATOM    747  C   LYS M  90      82.316  47.143   5.136  1.00101.50           C  
ATOM    748  O   LYS M  90      82.588  45.953   5.285  1.00101.50           O  
ATOM    749  N   GLY M  91      81.986  47.645   3.936  1.00 33.33           N  
ATOM    750  CA  GLY M  91      81.691  46.765   2.840  1.00 33.33           C  
ATOM    751  C   GLY M  91      82.813  45.818   2.524  1.00 33.33           C  
ATOM    752  O   GLY M  91      82.563  44.637   2.287  1.00 33.33           O  
ATOM    753  N   GLY M  92      84.077  46.281   2.518  1.00 31.50           N  
ATOM    754  CA  GLY M  92      85.147  45.416   2.086  1.00 31.50           C  
ATOM    755  C   GLY M  92      85.437  44.365   3.111  1.00 31.50           C  
ATOM    756  O   GLY M  92      85.023  44.463   4.265  1.00 31.50           O  
ATOM    757  N   SER M  93      86.173  43.310   2.686  1.00101.79           N  
ATOM    758  CA  SER M  93      86.547  42.240   3.569  1.00101.79           C  
ATOM    759  CB  SER M  93      86.474  40.831   2.961  1.00101.79           C  
ATOM    760  OG  SER M  93      85.125  40.427   2.807  1.00101.79           O  
ATOM    761  C   SER M  93      87.968  42.438   3.982  1.00101.79           C  
ATOM    762  O   SER M  93      88.773  43.012   3.250  1.00101.79           O  
ATOM    763  N   HIS M  94      88.315  41.955   5.190  1.00 82.26           N  
ATOM    764  CA  HIS M  94      89.662  42.132   5.640  1.00 82.26           C  
ATOM    765  ND1 HIS M  94      90.343  45.289   4.989  1.00 82.26           N  
ATOM    766  CG  HIS M  94      89.503  44.647   5.872  1.00 82.26           C  
ATOM    767  CB  HIS M  94      89.831  43.350   6.565  1.00 82.26           C  
ATOM    768  NE2 HIS M  94      88.520  46.550   5.152  1.00 82.26           N  
ATOM    769  CD2 HIS M  94      88.394  45.432   5.959  1.00 82.26           C  
ATOM    770  CE1 HIS M  94      89.706  46.419   4.590  1.00 82.26           C  
ATOM    771  C   HIS M  94      90.088  40.883   6.349  1.00 82.26           C  
ATOM    772  O   HIS M  94      89.297  39.957   6.525  1.00 82.26           O  
ATOM    773  N   THR M  95      91.375  40.805   6.751  0.90 59.97           N  
ATOM    774  CA  THR M  95      91.829  39.580   7.349  0.90 59.97           C  
ATOM    775  CB  THR M  95      92.551  38.719   6.364  0.90 59.97           C  
ATOM    776  OG1 THR M  95      91.713  38.470   5.245  0.90 59.97           O  
ATOM    777  CG2 THR M  95      92.924  37.392   7.041  0.90 59.97           C  
ATOM    778  C   THR M  95      92.778  39.844   8.482  0.90 59.97           C  
ATOM    779  O   THR M  95      93.559  40.798   8.451  0.90 59.97           O  
ATOM    780  N   ILE M  96      92.728  38.976   9.520  1.00 66.84           N  
ATOM    781  CA  ILE M  96      93.654  39.071  10.617  1.00 66.84           C  
ATOM    782  CB  ILE M  96      93.036  39.305  11.967  1.00 66.84           C  
ATOM    783  CG1 ILE M  96      92.255  40.624  12.021  1.00 66.84           C  
ATOM    784  CG2 ILE M  96      94.169  39.242  13.005  1.00 66.84           C  
ATOM    785  CD1 ILE M  96      91.470  40.783  13.323  1.00 66.84           C  
ATOM    786  C   ILE M  96      94.323  37.739  10.734  1.00 66.84           C  
ATOM    787  O   ILE M  96      93.702  36.699  10.518  1.00 66.84           O  
ATOM    788  N   GLN M  97      95.629  37.743  11.061  1.00 67.93           N  
ATOM    789  CA  GLN M  97      96.349  36.513  11.192  1.00 67.93           C  
ATOM    790  CB  GLN M  97      97.121  36.131   9.925  1.00 67.93           C  
ATOM    791  CG  GLN M  97      96.178  35.746   8.788  1.00 67.93           C  
ATOM    792  CD  GLN M  97      97.018  35.493   7.551  1.00 67.93           C  
ATOM    793  OE1 GLN M  97      97.650  36.405   7.021  1.00 67.93           O  
ATOM    794  NE2 GLN M  97      97.027  34.219   7.076  1.00 67.93           N  
ATOM    795  C   GLN M  97      97.323  36.680  12.307  1.00 67.93           C  
ATOM    796  O   GLN M  97      97.905  37.753  12.467  1.00 67.93           O  
ATOM    797  N   VAL M  98      97.513  35.622  13.125  1.00132.68           N  
ATOM    798  CA  VAL M  98      98.444  35.762  14.204  1.00132.68           C  
ATOM    799  CB  VAL M  98      97.800  35.918  15.553  1.00132.68           C  
ATOM    800  CG1 VAL M  98      97.044  37.253  15.600  1.00132.68           C  
ATOM    801  CG2 VAL M  98      96.893  34.706  15.798  1.00132.68           C  
ATOM    802  C   VAL M  98      99.335  34.570  14.280  1.00132.68           C  
ATOM    803  O   VAL M  98      98.940  33.440  13.990  1.00132.68           O  
ATOM    804  N   ILE M  99     100.594  34.829  14.677  1.00100.27           N  
ATOM    805  CA  ILE M  99     101.555  33.791  14.854  1.00100.27           C  
ATOM    806  CB  ILE M  99     102.854  34.055  14.145  1.00100.27           C  
ATOM    807  CG1 ILE M  99     102.649  34.061  12.620  1.00100.27           C  
ATOM    808  CG2 ILE M  99     103.877  33.013  14.618  1.00100.27           C  
ATOM    809  CD1 ILE M  99     101.865  35.264  12.099  1.00100.27           C  
ATOM    810  C   ILE M  99     101.831  33.752  16.317  1.00100.27           C  
ATOM    811  O   ILE M  99     102.314  34.721  16.900  1.00100.27           O  
ATOM    812  N   SER M 100     101.493  32.622  16.960  1.00 63.14           N  
ATOM    813  CA  SER M 100     101.738  32.507  18.360  1.00 63.14           C  
ATOM    814  CB  SER M 100     100.445  32.394  19.183  1.00 63.14           C  
ATOM    815  OG  SER M 100     100.741  32.392  20.569  1.00 63.14           O  
ATOM    816  C   SER M 100     102.526  31.255  18.513  1.00 63.14           C  
ATOM    817  O   SER M 100     102.298  30.288  17.789  1.00 63.14           O  
ATOM    818  N   GLY M 101     103.500  31.238  19.441  1.00 37.66           N  
ATOM    819  CA  GLY M 101     104.262  30.034  19.566  1.00 37.66           C  
ATOM    820  C   GLY M 101     105.460  30.283  20.421  1.00 37.66           C  
ATOM    821  O   GLY M 101     105.717  31.407  20.857  1.00 37.66           O  
ATOM    822  N   CYS M 102     106.225  29.199  20.675  1.00 53.68           N  
ATOM    823  CA  CYS M 102     107.394  29.261  21.503  1.00 53.68           C  
ATOM    824  CB  CYS M 102     107.121  28.794  22.950  1.00 53.68           C  
ATOM    825  SG  CYS M 102     106.519  27.077  23.043  1.00 53.68           S  
ATOM    826  C   CYS M 102     108.420  28.334  20.922  1.00 53.68           C  
ATOM    827  O   CYS M 102     108.085  27.348  20.267  1.00 53.68           O  
ATOM    828  N   GLU M 103     109.717  28.638  21.133  1.00 97.70           N  
ATOM    829  CA  GLU M 103     110.731  27.774  20.607  1.00 97.70           C  
ATOM    830  CB  GLU M 103     111.575  28.460  19.523  1.00 97.70           C  
ATOM    831  CG  GLU M 103     112.217  27.486  18.539  1.00 97.70           C  
ATOM    832  CD  GLU M 103     112.872  28.299  17.434  1.00 97.70           C  
ATOM    833  OE1 GLU M 103     112.960  29.545  17.585  1.00 97.70           O  
ATOM    834  OE2 GLU M 103     113.288  27.681  16.418  1.00 97.70           O  
ATOM    835  C   GLU M 103     111.611  27.402  21.760  1.00 97.70           C  
ATOM    836  O   GLU M 103     112.010  28.263  22.542  1.00 97.70           O  
ATOM    837  N   VAL M 104     111.935  26.100  21.894  1.00 47.58           N  
ATOM    838  CA  VAL M 104     112.702  25.638  23.018  1.00 47.58           C  
ATOM    839  CB  VAL M 104     111.950  24.625  23.826  1.00 47.58           C  
ATOM    840  CG1 VAL M 104     110.702  25.309  24.408  1.00 47.58           C  
ATOM    841  CG2 VAL M 104     111.621  23.424  22.919  1.00 47.58           C  
ATOM    842  C   VAL M 104     113.941  24.963  22.517  1.00 47.58           C  
ATOM    843  O   VAL M 104     113.982  24.466  21.394  1.00 47.58           O  
ATOM    844  N   GLY M 105     115.005  24.951  23.347  1.00 24.15           N  
ATOM    845  CA  GLY M 105     116.236  24.325  22.957  1.00 24.15           C  
ATOM    846  C   GLY M 105     116.229  22.901  23.429  1.00 24.15           C  
ATOM    847  O   GLY M 105     115.250  22.419  23.996  1.00 24.15           O  
ATOM    848  N   SER M 106     117.354  22.192  23.199  1.00 29.42           N  
ATOM    849  CA  SER M 106     117.486  20.824  23.609  1.00 29.42           C  
ATOM    850  CB  SER M 106     118.771  20.152  23.087  1.00 29.42           C  
ATOM    851  OG  SER M 106     118.802  18.784  23.467  1.00 29.42           O  
ATOM    852  C   SER M 106     117.517  20.809  25.104  1.00 29.42           C  
ATOM    853  O   SER M 106     117.126  19.828  25.734  1.00 29.42           O  
ATOM    854  N   ASP M 107     117.999  21.915  25.704  1.00 54.09           N  
ATOM    855  CA  ASP M 107     118.057  22.039  27.131  1.00 54.09           C  
ATOM    856  CB  ASP M 107     118.831  23.286  27.599  1.00 54.09           C  
ATOM    857  CG  ASP M 107     118.157  24.526  27.038  1.00 54.09           C  
ATOM    858  OD1 ASP M 107     117.931  24.574  25.800  1.00 54.09           O  
ATOM    859  OD2 ASP M 107     117.854  25.443  27.842  1.00 54.09           O  
ATOM    860  C   ASP M 107     116.660  22.079  27.671  1.00 54.09           C  
ATOM    861  O   ASP M 107     116.392  21.551  28.750  1.00 54.09           O  
ATOM    862  N   GLY M 108     115.714  22.681  26.922  1.00 34.88           N  
ATOM    863  CA  GLY M 108     114.359  22.741  27.398  1.00 34.88           C  
ATOM    864  C   GLY M 108     114.032  24.145  27.797  1.00 34.88           C  
ATOM    865  O   GLY M 108     112.904  24.431  28.197  1.00 34.88           O  
ATOM    866  N   ARG M 109     115.013  25.064  27.717  1.00188.99           N  
ATOM    867  CA  ARG M 109     114.714  26.427  28.047  1.00188.99           C  
ATOM    868  CB  ARG M 109     115.917  27.280  28.482  1.00188.99           C  
ATOM    869  CG  ARG M 109     116.430  26.877  29.863  1.00188.99           C  
ATOM    870  CD  ARG M 109     115.556  27.347  31.031  1.00188.99           C  
ATOM    871  NE  ARG M 109     115.969  28.735  31.383  1.00188.99           N  
ATOM    872  CZ  ARG M 109     115.054  29.615  31.883  1.00188.99           C  
ATOM    873  NH1 ARG M 109     113.743  29.251  31.988  1.00188.99           N  
ATOM    874  NH2 ARG M 109     115.454  30.860  32.277  1.00188.99           N  
ATOM    875  C   ARG M 109     114.075  27.069  26.861  1.00188.99           C  
ATOM    876  O   ARG M 109     114.097  26.533  25.755  1.00188.99           O  
ATOM    877  N   LEU M 110     113.457  28.243  27.084  1.00 85.26           N  
ATOM    878  CA  LEU M 110     112.744  28.914  26.036  1.00 85.26           C  
ATOM    879  CB  LEU M 110     111.681  29.886  26.577  1.00 85.26           C  
ATOM    880  CG  LEU M 110     110.974  30.700  25.479  1.00 85.26           C  
ATOM    881  CD1 LEU M 110     110.065  29.811  24.614  1.00 85.26           C  
ATOM    882  CD2 LEU M 110     110.266  31.933  26.063  1.00 85.26           C  
ATOM    883  C   LEU M 110     113.686  29.749  25.229  1.00 85.26           C  
ATOM    884  O   LEU M 110     114.236  30.729  25.730  1.00 85.26           O  
ATOM    885  N   LEU M 111     113.920  29.362  23.956  1.00 64.15           N  
ATOM    886  CA  LEU M 111     114.754  30.160  23.104  1.00 64.15           C  
ATOM    887  CB  LEU M 111     115.099  29.498  21.759  1.00 64.15           C  
ATOM    888  CG  LEU M 111     115.964  28.232  21.877  1.00 64.15           C  
ATOM    889  CD1 LEU M 111     116.416  27.751  20.488  1.00 64.15           C  
ATOM    890  CD2 LEU M 111     117.136  28.432  22.852  1.00 64.15           C  
ATOM    891  C   LEU M 111     114.068  31.447  22.758  1.00 64.15           C  
ATOM    892  O   LEU M 111     114.621  32.525  22.965  1.00 64.15           O  
ATOM    893  N   ARG M 112     112.819  31.371  22.245  1.00163.92           N  
ATOM    894  CA  ARG M 112     112.162  32.581  21.828  1.00163.92           C  
ATOM    895  CB  ARG M 112     112.471  32.976  20.370  1.00163.92           C  
ATOM    896  CG  ARG M 112     113.887  33.503  20.110  0.93163.92           C  
ATOM    897  CD  ARG M 112     113.960  35.026  19.945  0.96163.92           C  
ATOM    898  NE  ARG M 112     113.018  35.398  18.850  0.94163.92           N  
ATOM    899  CZ  ARG M 112     113.430  36.122  17.767  0.91163.92           C  
ATOM    900  NH1 ARG M 112     114.723  36.551  17.665  1.00163.92           N  
ATOM    901  NH2 ARG M 112     112.538  36.417  16.778  1.00163.92           N  
ATOM    902  C   ARG M 112     110.676  32.398  21.904  1.00163.92           C  
ATOM    903  O   ARG M 112     110.163  31.285  21.804  1.00163.92           O  
ATOM    904  N   GLY M 113     109.941  33.519  22.077  1.00 44.14           N  
ATOM    905  CA  GLY M 113     108.505  33.476  22.134  1.00 44.14           C  
ATOM    906  C   GLY M 113     107.991  34.446  21.114  1.00 44.14           C  
ATOM    907  O   GLY M 113     108.521  35.550  20.979  1.00 44.14           O  
ATOM    908  N   TYR M 114     106.911  34.070  20.391  1.00128.15           N  
ATOM    909  CA  TYR M 114     106.427  34.925  19.342  1.00128.15           C  
ATOM    910  CB  TYR M 114     106.385  34.283  17.936  1.00128.15           C  
ATOM    911  CG  TYR M 114     107.601  33.486  17.592  1.00128.15           C  
ATOM    912  CD1 TYR M 114     108.738  34.046  17.057  1.00128.15           C  
ATOM    913  CD2 TYR M 114     107.579  32.127  17.804  1.00128.15           C  
ATOM    914  CE1 TYR M 114     109.825  33.255  16.748  1.00128.15           C  
ATOM    915  CE2 TYR M 114     108.658  31.333  17.499  1.00128.15           C  
ATOM    916  CZ  TYR M 114     109.788  31.899  16.966  1.00128.15           C  
ATOM    917  OH  TYR M 114     110.903  31.095  16.647  1.00128.15           O  
ATOM    918  C   TYR M 114     104.968  35.202  19.576  1.00128.15           C  
ATOM    919  O   TYR M 114     104.222  34.355  20.065  1.00128.15           O  
ATOM    920  N   GLN M 115     104.539  36.430  19.225  1.00100.15           N  
ATOM    921  CA  GLN M 115     103.161  36.834  19.244  1.00100.15           C  
ATOM    922  CB  GLN M 115     102.759  37.529  20.555  1.00100.15           C  
ATOM    923  CG  GLN M 115     101.307  38.009  20.571  1.00100.15           C  
ATOM    924  CD  GLN M 115     100.408  36.825  20.886  1.00100.15           C  
ATOM    925  OE1 GLN M 115     100.862  35.788  21.365  1.00100.15           O  
ATOM    926  NE2 GLN M 115      99.086  36.987  20.622  1.00100.15           N  
ATOM    927  C   GLN M 115     103.070  37.874  18.172  1.00100.15           C  
ATOM    928  O   GLN M 115     103.492  39.011  18.380  1.00100.15           O  
ATOM    929  N   GLN M 116     102.507  37.541  16.995  1.00 72.59           N  
ATOM    930  CA  GLN M 116     102.548  38.534  15.959  1.00 72.59           C  
ATOM    931  CB  GLN M 116     103.560  38.178  14.856  1.00 72.59           C  
ATOM    932  CG  GLN M 116     104.999  38.165  15.382  1.00 72.59           C  
ATOM    933  CD  GLN M 116     105.896  37.502  14.348  1.00 72.59           C  
ATOM    934  OE1 GLN M 116     107.023  37.111  14.646  1.00 72.59           O  
ATOM    935  NE2 GLN M 116     105.378  37.358  13.099  1.00 72.59           N  
ATOM    936  C   GLN M 116     101.190  38.701  15.341  1.00 72.59           C  
ATOM    937  O   GLN M 116     100.497  37.731  15.036  1.00 72.59           O  
ATOM    938  N   TYR M 117     100.785  39.969  15.123  1.00 95.96           N  
ATOM    939  CA  TYR M 117      99.501  40.252  14.544  1.00 95.96           C  
ATOM    940  CB  TYR M 117      98.622  41.224  15.358  1.00 95.96           C  
ATOM    941  CG  TYR M 117      97.912  40.509  16.458  1.00 95.96           C  
ATOM    942  CD1 TYR M 117      98.562  40.094  17.597  1.00 95.96           C  
ATOM    943  CD2 TYR M 117      96.559  40.277  16.343  1.00 95.96           C  
ATOM    944  CE1 TYR M 117      97.870  39.443  18.593  1.00 95.96           C  
ATOM    945  CE2 TYR M 117      95.863  39.629  17.335  1.00 95.96           C  
ATOM    946  CZ  TYR M 117      96.521  39.207  18.464  1.00 95.96           C  
ATOM    947  OH  TYR M 117      95.810  38.540  19.485  1.00 95.96           O  
ATOM    948  C   TYR M 117      99.666  40.896  13.206  1.00 95.96           C  
ATOM    949  O   TYR M 117     100.445  41.831  13.024  1.00 95.96           O  
ATOM    950  N   ALA M 118      98.914  40.389  12.213  1.00 50.06           N  
ATOM    951  CA  ALA M 118      98.985  40.979  10.906  1.00 50.06           C  
ATOM    952  CB  ALA M 118      99.686  40.096   9.858  1.00 50.06           C  
ATOM    953  C   ALA M 118      97.594  41.235  10.417  1.00 50.06           C  
ATOM    954  O   ALA M 118      96.722  40.370  10.473  1.00 50.06           O  
ATOM    955  N   TYR M 119      97.362  42.445   9.883  1.00101.15           N  
ATOM    956  CA  TYR M 119      96.060  42.801   9.411  1.00101.15           C  
ATOM    957  CB  TYR M 119      95.579  44.110  10.051  1.00101.15           C  
ATOM    958  CG  TYR M 119      94.221  44.489   9.583  1.00101.15           C  
ATOM    959  CD1 TYR M 119      93.130  43.692   9.842  1.00101.15           C  
ATOM    960  CD2 TYR M 119      94.040  45.678   8.922  1.00101.15           C  
ATOM    961  CE1 TYR M 119      91.873  44.072   9.428  1.00101.15           C  
ATOM    962  CE2 TYR M 119      92.791  46.064   8.506  1.00101.15           C  
ATOM    963  CZ  TYR M 119      91.707  45.261   8.758  1.00101.15           C  
ATOM    964  OH  TYR M 119      90.427  45.667   8.332  1.00101.15           O  
ATOM    965  C   TYR M 119      96.210  42.938   7.942  1.00101.15           C  
ATOM    966  O   TYR M 119      97.173  43.543   7.471  1.00101.15           O  
ATOM    967  N   ASP M 120      95.235  42.387   7.189  1.00189.82           N  
ATOM    968  CA  ASP M 120      95.442  42.223   5.788  1.00189.82           C  
ATOM    969  CB  ASP M 120      95.483  43.527   4.962  1.00189.82           C  
ATOM    970  CG  ASP M 120      94.042  43.998   4.764  1.00189.82           C  
ATOM    971  OD1 ASP M 120      93.121  43.302   5.268  1.00189.82           O  
ATOM    972  OD2 ASP M 120      93.839  45.048   4.096  1.00189.82           O  
ATOM    973  C   ASP M 120      96.744  41.485   5.740  1.00189.82           C  
ATOM    974  O   ASP M 120      96.984  40.537   6.473  1.00189.82           O  
ATOM    975  N   GLY M 121      97.619  41.831   4.823  1.00157.69           N  
ATOM    976  CA  GLY M 121      98.920  41.238   4.741  1.00157.69           C  
ATOM    977  C   GLY M 121      99.900  41.792   5.743  1.00157.69           C  
ATOM    978  O   GLY M 121     100.969  41.212   5.922  1.00157.69           O  
ATOM    979  N   CYS M 122      99.611  42.985   6.312  1.00 91.08           N  
ATOM    980  CA  CYS M 122     100.557  43.797   7.048  1.00 91.08           C  
ATOM    981  CB  CYS M 122     100.146  45.271   7.026  1.00 91.08           C  
ATOM    982  SG  CYS M 122      99.792  45.821   5.334  1.00 91.08           S  
ATOM    983  C   CYS M 122     100.723  43.446   8.498  1.00 91.08           C  
ATOM    984  O   CYS M 122      99.839  42.873   9.126  1.00 91.08           O  
ATOM    985  N   ASP M 123     101.886  43.841   9.076  1.00123.93           N  
ATOM    986  CA  ASP M 123     102.172  43.560  10.458  1.00123.93           C  
ATOM    987  CB  ASP M 123     103.670  43.404  10.778  1.00123.93           C  
ATOM    988  CG  ASP M 123     104.375  44.723  10.515  1.00123.93           C  
ATOM    989  OD1 ASP M 123     103.919  45.465   9.603  1.00123.93           O  
ATOM    990  OD2 ASP M 123     105.368  45.010  11.232  1.00123.93           O  
ATOM    991  C   ASP M 123     101.592  44.656  11.302  1.00123.93           C  
ATOM    992  O   ASP M 123     101.959  45.824  11.182  1.00123.93           O  
ATOM    993  N   TYR M 124     100.562  44.292  12.090  1.00115.99           N  
ATOM    994  CA  TYR M 124      99.846  45.163  12.972  1.00115.99           C  
ATOM    995  CB  TYR M 124      98.512  44.479  13.339  1.00115.99           C  
ATOM    996  CG  TYR M 124      97.549  45.360  14.059  1.00115.99           C  
ATOM    997  CD1 TYR M 124      96.801  46.287  13.372  1.00115.99           C  
ATOM    998  CD2 TYR M 124      97.356  45.224  15.415  1.00115.99           C  
ATOM    999  CE1 TYR M 124      95.894  47.086  14.029  1.00115.99           C  
ATOM   1000  CE2 TYR M 124      96.451  46.018  16.079  1.00115.99           C  
ATOM   1001  CZ  TYR M 124      95.719  46.952  15.386  1.00115.99           C  
ATOM   1002  OH  TYR M 124      94.788  47.764  16.066  1.00115.99           O  
ATOM   1003  C   TYR M 124     100.619  45.459  14.230  1.00115.99           C  
ATOM   1004  O   TYR M 124     100.879  46.617  14.549  1.00115.99           O  
ATOM   1005  N   ILE M 125     101.029  44.405  14.970  1.00163.96           N  
ATOM   1006  CA  ILE M 125     101.702  44.606  16.227  1.00163.96           C  
ATOM   1007  CB  ILE M 125     100.739  44.847  17.353  1.00163.96           C  
ATOM   1008  CG1 ILE M 125     101.447  45.411  18.592  1.00163.96           C  
ATOM   1009  CG2 ILE M 125      99.997  43.529  17.621  1.00163.96           C  
ATOM   1010  CD1 ILE M 125     100.471  45.928  19.649  1.00163.96           C  
ATOM   1011  C   ILE M 125     102.441  43.344  16.554  1.00163.96           C  
ATOM   1012  O   ILE M 125     102.106  42.279  16.036  1.00163.96           O  
ATOM   1013  N   ALA M 126     103.470  43.422  17.428  1.00 46.05           N  
ATOM   1014  CA  ALA M 126     104.162  42.214  17.786  1.00 46.05           C  
ATOM   1015  CB  ALA M 126     105.315  41.864  16.833  1.00 46.05           C  
ATOM   1016  C   ALA M 126     104.753  42.354  19.156  1.00 46.05           C  
ATOM   1017  O   ALA M 126     105.067  43.453  19.612  1.00 46.05           O  
ATOM   1018  N   LEU M 127     104.905  41.212  19.857  1.00 67.62           N  
ATOM   1019  CA  LEU M 127     105.501  41.203  21.162  1.00 67.62           C  
ATOM   1020  CB  LEU M 127     105.046  40.000  22.011  1.00 67.62           C  
ATOM   1021  CG  LEU M 127     105.594  39.984  23.448  1.00 67.62           C  
ATOM   1022  CD1 LEU M 127     105.105  41.200  24.252  1.00 67.62           C  
ATOM   1023  CD2 LEU M 127     105.265  38.655  24.146  1.00 67.62           C  
ATOM   1024  C   LEU M 127     106.982  41.144  20.952  1.00 67.62           C  
ATOM   1025  O   LEU M 127     107.469  40.429  20.077  1.00 67.62           O  
ATOM   1026  N   ASN M 128     107.735  41.911  21.763  1.00 68.74           N  
ATOM   1027  CA  ASN M 128     109.160  42.003  21.631  1.00 68.74           C  
ATOM   1028  CB  ASN M 128     109.763  43.236  22.317  1.00 68.74           C  
ATOM   1029  CG  ASN M 128     109.399  44.441  21.469  1.00 68.74           C  
ATOM   1030  OD1 ASN M 128     110.079  44.754  20.493  1.00 68.74           O  
ATOM   1031  ND2 ASN M 128     108.285  45.127  21.836  1.00 68.74           N  
ATOM   1032  C   ASN M 128     109.807  40.798  22.227  1.00 68.74           C  
ATOM   1033  O   ASN M 128     109.159  39.949  22.837  1.00 68.74           O  
ATOM   1034  N   GLU M 129     111.137  40.715  22.031  0.92 95.46           N  
ATOM   1035  CA  GLU M 129     111.970  39.632  22.464  0.92 95.46           C  
ATOM   1036  CB  GLU M 129     113.449  39.901  22.150  0.92 95.46           C  
ATOM   1037  CG  GLU M 129     113.735  40.264  20.692  0.78 95.46           C  
ATOM   1038  CD  GLU M 129     113.847  38.995  19.866  0.75 95.46           C  
ATOM   1039  OE1 GLU M 129     113.235  37.968  20.263  0.90 95.46           O  
ATOM   1040  OE2 GLU M 129     114.551  39.037  18.823  0.92 95.46           O  
ATOM   1041  C   GLU M 129     111.899  39.575  23.955  0.92 95.46           C  
ATOM   1042  O   GLU M 129     111.872  38.499  24.550  0.92 95.46           O  
ATOM   1043  N   ASP M 130     111.864  40.756  24.596  1.00 83.91           N  
ATOM   1044  CA  ASP M 130     111.869  40.829  26.027  1.00 83.91           C  
ATOM   1045  CB  ASP M 130     112.010  42.265  26.587  1.00 83.91           C  
ATOM   1046  CG  ASP M 130     110.831  43.147  26.191  1.00 83.91           C  
ATOM   1047  OD1 ASP M 130     109.972  42.694  25.393  1.00 83.91           O  
ATOM   1048  OD2 ASP M 130     110.781  44.306  26.684  1.00 83.91           O  
ATOM   1049  C   ASP M 130     110.619  40.186  26.544  1.00 83.91           C  
ATOM   1050  O   ASP M 130     110.574  39.752  27.693  1.00 83.91           O  
ATOM   1051  N   LEU M 131     109.569  40.134  25.700  1.00112.67           N  
ATOM   1052  CA  LEU M 131     108.280  39.576  26.012  1.00112.67           C  
ATOM   1053  CB  LEU M 131     108.348  38.183  26.659  1.00112.67           C  
ATOM   1054  CG  LEU M 131     108.875  37.102  25.696  1.00112.67           C  
ATOM   1055  CD1 LEU M 131     108.752  35.698  26.309  1.00112.67           C  
ATOM   1056  CD2 LEU M 131     108.204  37.209  24.317  1.00112.67           C  
ATOM   1057  C   LEU M 131     107.563  40.522  26.924  1.00112.67           C  
ATOM   1058  O   LEU M 131     106.420  40.294  27.318  1.00112.67           O  
ATOM   1059  N   LYS M 132     108.267  41.586  27.338  1.00133.29           N  
ATOM   1060  CA  LYS M 132     107.732  42.639  28.151  1.00133.29           C  
ATOM   1061  CB  LYS M 132     108.838  43.327  28.955  1.00133.29           C  
ATOM   1062  CG  LYS M 132     109.521  42.378  29.936  1.00133.29           C  
ATOM   1063  CD  LYS M 132     110.907  42.865  30.350  1.00133.29           C  
ATOM   1064  CE  LYS M 132     111.511  42.091  31.518  1.00133.29           C  
ATOM   1065  NZ  LYS M 132     111.102  42.725  32.790  1.00133.29           N  
ATOM   1066  C   LYS M 132     107.013  43.711  27.375  1.00133.29           C  
ATOM   1067  O   LYS M 132     105.994  44.224  27.835  1.00133.29           O  
ATOM   1068  N   THR M 133     107.519  44.082  26.175  1.00 89.89           N  
ATOM   1069  CA  THR M 133     107.034  45.298  25.570  1.00 89.89           C  
ATOM   1070  CB  THR M 133     108.145  46.302  25.425  1.00 89.89           C  
ATOM   1071  OG1 THR M 133     108.855  46.378  26.650  1.00 89.89           O  
ATOM   1072  CG2 THR M 133     107.558  47.698  25.161  1.00 89.89           C  
ATOM   1073  C   THR M 133     106.445  45.015  24.214  1.00 89.89           C  
ATOM   1074  O   THR M 133     106.395  43.870  23.768  1.00 89.89           O  
ATOM   1075  N   TRP M 134     105.953  46.072  23.526  1.00102.32           N  
ATOM   1076  CA  TRP M 134     105.271  45.874  22.283  1.00102.32           C  
ATOM   1077  CB  TRP M 134     103.767  46.132  22.429  1.00102.32           C  
ATOM   1078  CG  TRP M 134     103.105  45.091  23.291  1.00102.32           C  
ATOM   1079  CD2 TRP M 134     102.668  43.834  22.768  1.00102.32           C  
ATOM   1080  CD1 TRP M 134     102.824  45.079  24.627  1.00102.32           C  
ATOM   1081  NE1 TRP M 134     102.242  43.881  24.969  1.00102.32           N  
ATOM   1082  CE2 TRP M 134     102.139  43.106  23.832  1.00102.32           C  
ATOM   1083  CE3 TRP M 134     102.710  43.329  21.503  1.00102.32           C  
ATOM   1084  CZ2 TRP M 134     101.639  41.850  23.641  1.00102.32           C  
ATOM   1085  CZ3 TRP M 134     102.203  42.066  21.311  1.00102.32           C  
ATOM   1086  CH2 TRP M 134     101.678  41.341  22.361  1.00102.32           C  
ATOM   1087  C   TRP M 134     105.786  46.804  21.230  1.00102.32           C  
ATOM   1088  O   TRP M 134     106.289  47.890  21.516  1.00102.32           O  
ATOM   1089  N   THR M 135     105.678  46.361  19.960  1.00 41.13           N  
ATOM   1090  CA  THR M 135     106.052  47.168  18.834  1.00 41.13           C  
ATOM   1091  CB  THR M 135     107.111  46.548  17.972  1.00 41.13           C  
ATOM   1092  OG1 THR M 135     108.296  46.332  18.725  1.00 41.13           O  
ATOM   1093  CG2 THR M 135     107.394  47.487  16.788  1.00 41.13           C  
ATOM   1094  C   THR M 135     104.822  47.311  17.986  1.00 41.13           C  
ATOM   1095  O   THR M 135     104.188  46.318  17.630  1.00 41.13           O  
ATOM   1096  N   ALA M 136     104.452  48.563  17.641  1.00 48.61           N  
ATOM   1097  CA  ALA M 136     103.271  48.779  16.850  1.00 48.61           C  
ATOM   1098  CB  ALA M 136     102.273  49.766  17.482  1.00 48.61           C  
ATOM   1099  C   ALA M 136     103.693  49.340  15.528  1.00 48.61           C  
ATOM   1100  O   ALA M 136     104.618  50.145  15.448  1.00 48.61           O  
ATOM   1101  N   ALA M 137     103.066  48.848  14.441  1.00 56.66           N  
ATOM   1102  CA  ALA M 137     103.385  49.276  13.108  1.00 56.66           C  
ATOM   1103  CB  ALA M 137     102.819  48.330  12.035  1.00 56.66           C  
ATOM   1104  C   ALA M 137     102.917  50.672  12.802  1.00 56.66           C  
ATOM   1105  O   ALA M 137     103.686  51.476  12.275  1.00 56.66           O  
ATOM   1106  N   ASP M 138     101.647  51.008  13.131  1.00 71.06           N  
ATOM   1107  CA  ASP M 138     101.139  52.305  12.764  1.00 71.06           C  
ATOM   1108  CB  ASP M 138     100.243  52.303  11.509  1.00 71.06           C  
ATOM   1109  CG  ASP M 138      99.016  51.444  11.780  1.00 71.06           C  
ATOM   1110  OD1 ASP M 138      99.138  50.472  12.571  1.00 71.06           O  
ATOM   1111  OD2 ASP M 138      97.940  51.746  11.196  1.00 71.06           O  
ATOM   1112  C   ASP M 138     100.338  52.889  13.887  1.00 71.06           C  
ATOM   1113  O   ASP M 138     100.374  52.419  15.021  1.00 71.06           O  
ATOM   1114  N   MET M 139      99.582  53.959  13.566  1.00106.23           N  
ATOM   1115  CA  MET M 139      98.801  54.685  14.524  1.00106.23           C  
ATOM   1116  CB  MET M 139      98.067  55.879  13.882  1.00106.23           C  
ATOM   1117  CG  MET M 139      97.175  56.683  14.831  1.00106.23           C  
ATOM   1118  SD  MET M 139      95.572  55.905  15.184  1.00106.23           S  
ATOM   1119  CE  MET M 139      94.922  57.350  16.071  1.00106.23           C  
ATOM   1120  C   MET M 139      97.787  53.765  15.129  1.00106.23           C  
ATOM   1121  O   MET M 139      97.587  53.775  16.342  1.00106.23           O  
ATOM   1122  N   ALA M 140      97.147  52.912  14.307  1.00 42.39           N  
ATOM   1123  CA  ALA M 140      96.115  52.045  14.802  1.00 42.39           C  
ATOM   1124  CB  ALA M 140      95.510  51.163  13.696  1.00 42.39           C  
ATOM   1125  C   ALA M 140      96.679  51.127  15.842  1.00 42.39           C  
ATOM   1126  O   ALA M 140      96.085  50.933  16.901  1.00 42.39           O  
ATOM   1127  N   ALA M 141      97.872  50.567  15.587  1.00 42.62           N  
ATOM   1128  CA  ALA M 141      98.454  49.615  16.486  1.00 42.62           C  
ATOM   1129  CB  ALA M 141      99.796  49.056  15.982  1.00 42.62           C  
ATOM   1130  C   ALA M 141      98.672  50.260  17.820  1.00 42.62           C  
ATOM   1131  O   ALA M 141      98.526  49.608  18.854  1.00 42.62           O  
ATOM   1132  N   LEU M 142      99.017  51.561  17.840  1.00 64.19           N  
ATOM   1133  CA  LEU M 142      99.318  52.223  19.078  1.00 64.19           C  
ATOM   1134  CB  LEU M 142      99.695  53.705  18.907  1.00 64.19           C  
ATOM   1135  CG  LEU M 142     101.026  53.907  18.160  1.00 64.19           C  
ATOM   1136  CD1 LEU M 142     101.410  55.394  18.080  1.00 64.19           C  
ATOM   1137  CD2 LEU M 142     102.139  53.038  18.767  1.00 64.19           C  
ATOM   1138  C   LEU M 142      98.128  52.160  19.983  1.00 64.19           C  
ATOM   1139  O   LEU M 142      98.271  51.903  21.177  1.00 64.19           O  
ATOM   1140  N   ILE M 143      96.915  52.359  19.438  1.00102.55           N  
ATOM   1141  CA  ILE M 143      95.735  52.340  20.255  1.00102.55           C  
ATOM   1142  CB  ILE M 143      94.475  52.446  19.448  1.00102.55           C  
ATOM   1143  CG1 ILE M 143      94.401  53.773  18.680  1.00102.55           C  
ATOM   1144  CG2 ILE M 143      93.298  52.237  20.415  1.00102.55           C  
ATOM   1145  CD1 ILE M 143      94.245  54.986  19.587  1.00102.55           C  
ATOM   1146  C   ILE M 143      95.687  50.999  20.904  1.00102.55           C  
ATOM   1147  O   ILE M 143      95.375  50.879  22.087  1.00102.55           O  
ATOM   1148  N   THR M 144      95.990  49.947  20.127  1.00 68.86           N  
ATOM   1149  CA  THR M 144      95.982  48.618  20.656  1.00 68.86           C  
ATOM   1150  CB  THR M 144      96.213  47.553  19.625  1.00 68.86           C  
ATOM   1151  OG1 THR M 144      95.179  47.572  18.652  1.00 68.86           O  
ATOM   1152  CG2 THR M 144      96.254  46.189  20.336  1.00 68.86           C  
ATOM   1153  C   THR M 144      97.057  48.478  21.685  1.00 68.86           C  
ATOM   1154  O   THR M 144      96.889  47.748  22.658  1.00 68.86           O  
ATOM   1155  N   LYS M 145      98.214  49.132  21.485  1.00 96.02           N  
ATOM   1156  CA  LYS M 145      99.300  48.953  22.407  1.00 96.02           C  
ATOM   1157  CB  LYS M 145     100.595  49.638  21.949  1.00 96.02           C  
ATOM   1158  CG  LYS M 145     101.754  49.444  22.926  1.00 96.02           C  
ATOM   1159  CD  LYS M 145     103.110  49.867  22.362  1.00 96.02           C  
ATOM   1160  CE  LYS M 145     104.201  49.955  23.428  1.00 96.02           C  
ATOM   1161  NZ  LYS M 145     104.384  48.637  24.074  1.00 96.02           N  
ATOM   1162  C   LYS M 145      98.967  49.500  23.761  1.00 96.02           C  
ATOM   1163  O   LYS M 145      99.116  48.812  24.769  1.00 96.02           O  
ATOM   1164  N   HIS M 146      98.466  50.747  23.819  1.00 90.31           N  
ATOM   1165  CA  HIS M 146      98.220  51.373  25.085  1.00 90.31           C  
ATOM   1166  ND1 HIS M 146      96.599  54.411  26.594  1.00 90.31           N  
ATOM   1167  CG  HIS M 146      97.627  53.572  26.227  1.00 90.31           C  
ATOM   1168  CB  HIS M 146      97.653  52.795  24.943  1.00 90.31           C  
ATOM   1169  NE2 HIS M 146      98.119  54.526  28.212  1.00 90.31           N  
ATOM   1170  CD2 HIS M 146      98.547  53.653  27.227  1.00 90.31           C  
ATOM   1171  CE1 HIS M 146      96.944  54.956  27.788  1.00 90.31           C  
ATOM   1172  C   HIS M 146      97.213  50.536  25.784  1.00 90.31           C  
ATOM   1173  O   HIS M 146      97.313  50.266  26.980  1.00 90.31           O  
ATOM   1174  N   LYS M 147      96.213  50.085  25.018  1.00116.96           N  
ATOM   1175  CA  LYS M 147      95.180  49.263  25.561  1.00116.96           C  
ATOM   1176  CB  LYS M 147      94.205  48.843  24.442  1.00116.96           C  
ATOM   1177  CG  LYS M 147      93.055  47.922  24.852  1.00116.96           C  
ATOM   1178  CD  LYS M 147      92.007  47.758  23.745  1.00116.96           C  
ATOM   1179  CE  LYS M 147      90.837  48.739  23.853  1.00116.96           C  
ATOM   1180  NZ  LYS M 147      91.335  50.132  23.834  1.00116.96           N  
ATOM   1181  C   LYS M 147      95.817  48.023  26.102  1.00116.96           C  
ATOM   1182  O   LYS M 147      95.589  47.653  27.253  1.00116.96           O  
ATOM   1183  N   TRP M 148      96.682  47.370  25.303  1.00115.00           N  
ATOM   1184  CA  TRP M 148      97.236  46.121  25.752  1.00115.00           C  
ATOM   1185  CB  TRP M 148      98.036  45.335  24.690  1.00115.00           C  
ATOM   1186  CG  TRP M 148      97.157  44.649  23.667  1.00115.00           C  
ATOM   1187  CD2 TRP M 148      97.455  43.389  23.039  1.00115.00           C  
ATOM   1188  CD1 TRP M 148      95.937  45.034  23.196  1.00115.00           C  
ATOM   1189  NE1 TRP M 148      95.457  44.098  22.311  1.00115.00           N  
ATOM   1190  CE2 TRP M 148      96.378  43.079  22.207  1.00115.00           C  
ATOM   1191  CE3 TRP M 148      98.529  42.552  23.151  1.00115.00           C  
ATOM   1192  CZ2 TRP M 148      96.358  41.927  21.473  1.00115.00           C  
ATOM   1193  CZ3 TRP M 148      98.507  41.395  22.403  1.00115.00           C  
ATOM   1194  CH2 TRP M 148      97.443  41.087  21.580  1.00115.00           C  
ATOM   1195  C   TRP M 148      98.102  46.292  26.958  1.00115.00           C  
ATOM   1196  O   TRP M 148      98.012  45.495  27.890  1.00115.00           O  
ATOM   1197  N   GLU M 149      98.944  47.341  26.997  1.00 91.12           N  
ATOM   1198  CA  GLU M 149      99.877  47.472  28.086  1.00 91.12           C  
ATOM   1199  CB  GLU M 149     100.620  48.812  28.088  1.00 91.12           C  
ATOM   1200  CG  GLU M 149     101.473  49.106  26.865  1.00 91.12           C  
ATOM   1201  CD  GLU M 149     101.823  50.583  26.975  1.00 91.12           C  
ATOM   1202  OE1 GLU M 149     100.974  51.340  27.516  1.00 91.12           O  
ATOM   1203  OE2 GLU M 149     102.935  50.975  26.531  1.00 91.12           O  
ATOM   1204  C   GLU M 149      99.123  47.509  29.376  1.00 91.12           C  
ATOM   1205  O   GLU M 149      99.434  46.776  30.313  1.00 91.12           O  
ATOM   1206  N   GLN M 150      98.070  48.341  29.422  1.00115.20           N  
ATOM   1207  CA  GLN M 150      97.308  48.595  30.613  1.00115.20           C  
ATOM   1208  CB  GLN M 150      96.207  49.651  30.418  1.00115.20           C  
ATOM   1209  CG  GLN M 150      96.726  51.089  30.422  1.00115.20           C  
ATOM   1210  CD  GLN M 150      96.570  51.639  31.836  1.00115.20           C  
ATOM   1211  OE1 GLN M 150      95.868  52.626  32.051  1.00115.20           O  
ATOM   1212  NE2 GLN M 150      97.229  50.987  32.832  1.00115.20           N  
ATOM   1213  C   GLN M 150      96.648  47.337  31.097  1.00115.20           C  
ATOM   1214  O   GLN M 150      96.354  47.200  32.283  1.00115.20           O  
ATOM   1215  N   ALA M 151      96.317  46.422  30.171  1.00 64.90           N  
ATOM   1216  CA  ALA M 151      95.681  45.169  30.477  1.00 64.90           C  
ATOM   1217  CB  ALA M 151      95.279  44.398  29.206  1.00 64.90           C  
ATOM   1218  C   ALA M 151      96.604  44.310  31.272  1.00 64.90           C  
ATOM   1219  O   ALA M 151      96.172  43.553  32.140  1.00 64.90           O  
ATOM   1220  N   GLY M 152      97.916  44.398  30.996  1.00 46.39           N  
ATOM   1221  CA  GLY M 152      98.821  43.521  31.680  1.00 46.39           C  
ATOM   1222  C   GLY M 152      98.979  42.343  30.778  1.00 46.39           C  
ATOM   1223  O   GLY M 152      99.410  41.268  31.191  1.00 46.39           O  
ATOM   1224  N   GLU M 153      98.652  42.555  29.489  1.00137.53           N  
ATOM   1225  CA  GLU M 153      98.682  41.527  28.491  1.00137.53           C  
ATOM   1226  CB  GLU M 153      98.323  42.052  27.094  1.00137.53           C  
ATOM   1227  CG  GLU M 153      98.559  41.001  26.013  1.00137.53           C  
ATOM   1228  CD  GLU M 153      97.724  39.804  26.411  1.00137.53           C  
ATOM   1229  OE1 GLU M 153      96.563  40.054  26.812  1.00137.53           O  
ATOM   1230  OE2 GLU M 153      98.221  38.648  26.347  1.00137.53           O  
ATOM   1231  C   GLU M 153     100.038  40.913  28.366  1.00137.53           C  
ATOM   1232  O   GLU M 153     100.155  39.692  28.278  1.00137.53           O  
ATOM   1233  N   ALA M 154     101.107  41.723  28.373  1.00 55.47           N  
ATOM   1234  CA  ALA M 154     102.409  41.156  28.154  1.00 55.47           C  
ATOM   1235  CB  ALA M 154     103.529  42.209  28.189  1.00 55.47           C  
ATOM   1236  C   ALA M 154     102.689  40.149  29.230  1.00 55.47           C  
ATOM   1237  O   ALA M 154     103.244  39.084  28.960  1.00 55.47           O  
ATOM   1238  N   GLU M 155     102.303  40.451  30.483  1.00 72.46           N  
ATOM   1239  CA  GLU M 155     102.627  39.563  31.565  1.00 72.46           C  
ATOM   1240  CB  GLU M 155     102.212  40.151  32.933  1.00 72.46           C  
ATOM   1241  CG  GLU M 155     103.005  41.409  33.314  1.00 72.46           C  
ATOM   1242  CD  GLU M 155     102.243  42.170  34.392  1.00 72.46           C  
ATOM   1243  OE1 GLU M 155     101.391  41.542  35.075  1.00 72.46           O  
ATOM   1244  OE2 GLU M 155     102.497  43.395  34.541  1.00 72.46           O  
ATOM   1245  C   GLU M 155     101.928  38.250  31.378  1.00 72.46           C  
ATOM   1246  O   GLU M 155     102.542  37.190  31.504  1.00 72.46           O  
ATOM   1247  N   ARG M 156     100.624  38.284  31.038  1.00230.36           N  
ATOM   1248  CA  ARG M 156      99.893  37.067  30.893  1.00230.36           C  
ATOM   1249  CB  ARG M 156      98.385  37.307  30.689  1.00230.36           C  
ATOM   1250  CG  ARG M 156      97.524  36.240  31.379  1.00230.36           C  
ATOM   1251  CD  ARG M 156      96.954  35.152  30.475  1.00230.36           C  
ATOM   1252  NE  ARG M 156      98.001  34.837  29.477  1.00230.36           N  
ATOM   1253  CZ  ARG M 156      97.856  35.244  28.184  1.00230.36           C  
ATOM   1254  NH1 ARG M 156      96.706  35.858  27.788  1.00230.36           N  
ATOM   1255  NH2 ARG M 156      98.861  35.028  27.288  1.00230.36           N  
ATOM   1256  C   ARG M 156     100.474  36.305  29.734  1.00230.36           C  
ATOM   1257  O   ARG M 156     100.629  35.089  29.794  1.00230.36           O  
ATOM   1258  N   LEU M 158     100.860  36.997  28.646  1.00146.75           N  
ATOM   1259  CA  LEU M 158     101.425  36.287  27.519  1.00146.75           C  
ATOM   1260  CB  LEU M 158     101.923  37.189  26.380  1.00146.75           C  
ATOM   1261  CG  LEU M 158     100.847  37.565  25.357  1.00146.75           C  
ATOM   1262  CD1 LEU M 158     101.416  38.489  24.268  1.00146.75           C  
ATOM   1263  CD2 LEU M 158     100.226  36.291  24.755  1.00146.75           C  
ATOM   1264  C   LEU M 158     102.629  35.534  27.959  1.00146.75           C  
ATOM   1265  O   LEU M 158     102.764  34.349  27.665  1.00146.75           O  
ATOM   1266  N   ARG M 159     103.498  36.189  28.740  1.00186.26           N  
ATOM   1267  CA  ARG M 159     104.752  35.617  29.122  1.00186.26           C  
ATOM   1268  CB  ARG M 159     105.501  36.500  30.136  1.00186.26           C  
ATOM   1269  CG  ARG M 159     106.860  35.958  30.593  1.00186.26           C  
ATOM   1270  CD  ARG M 159     108.021  36.322  29.666  1.00186.26           C  
ATOM   1271  NE  ARG M 159     108.340  37.759  29.903  1.00186.26           N  
ATOM   1272  CZ  ARG M 159     109.196  38.126  30.902  1.00186.26           C  
ATOM   1273  NH1 ARG M 159     109.772  37.179  31.699  1.00186.26           N  
ATOM   1274  NH2 ARG M 159     109.483  39.445  31.099  1.00186.26           N  
ATOM   1275  C   ARG M 159     104.467  34.327  29.813  1.00186.26           C  
ATOM   1276  O   ARG M 159     105.199  33.355  29.643  1.00186.26           O  
ATOM   1277  N   ALA M 160     103.393  34.283  30.621  1.00 51.99           N  
ATOM   1278  CA  ALA M 160     103.095  33.081  31.331  1.00 51.99           C  
ATOM   1279  CB  ALA M 160     101.866  33.213  32.248  1.00 51.99           C  
ATOM   1280  C   ALA M 160     102.804  31.980  30.367  1.00 51.99           C  
ATOM   1281  O   ALA M 160     103.323  30.876  30.505  1.00 51.99           O  
ATOM   1282  N   TYR M 161     101.984  32.250  29.340  1.00 90.98           N  
ATOM   1283  CA  TYR M 161     101.625  31.217  28.414  1.00 90.98           C  
ATOM   1284  CB  TYR M 161     100.653  31.739  27.341  1.00 90.98           C  
ATOM   1285  CG  TYR M 161     100.492  30.639  26.359  1.00 90.98           C  
ATOM   1286  CD1 TYR M 161      99.643  29.590  26.620  1.00 90.98           C  
ATOM   1287  CD2 TYR M 161     101.195  30.661  25.180  1.00 90.98           C  
ATOM   1288  CE1 TYR M 161      99.502  28.570  25.710  1.00 90.98           C  
ATOM   1289  CE2 TYR M 161     101.059  29.646  24.269  1.00 90.98           C  
ATOM   1290  CZ  TYR M 161     100.215  28.599  24.535  1.00 90.98           C  
ATOM   1291  OH  TYR M 161     100.085  27.560  23.594  1.00 90.98           O  
ATOM   1292  C   TYR M 161     102.854  30.726  27.712  1.00 90.98           C  
ATOM   1293  O   TYR M 161     103.142  29.530  27.688  1.00 90.98           O  
ATOM   1294  N   LEU M 162     103.648  31.659  27.167  1.00 74.75           N  
ATOM   1295  CA  LEU M 162     104.787  31.288  26.386  1.00 74.75           C  
ATOM   1296  CB  LEU M 162     105.538  32.524  25.878  1.00 74.75           C  
ATOM   1297  CG  LEU M 162     104.646  33.494  25.082  1.00 74.75           C  
ATOM   1298  CD1 LEU M 162     105.459  34.686  24.559  1.00 74.75           C  
ATOM   1299  CD2 LEU M 162     103.859  32.767  23.981  1.00 74.75           C  
ATOM   1300  C   LEU M 162     105.740  30.526  27.243  1.00 74.75           C  
ATOM   1301  O   LEU M 162     106.205  29.449  26.875  1.00 74.75           O  
ATOM   1302  N   GLU M 163     106.073  31.069  28.423  1.00 94.94           N  
ATOM   1303  CA  GLU M 163     107.028  30.356  29.201  1.00 94.94           C  
ATOM   1304  CB  GLU M 163     107.592  31.235  30.334  1.00 94.94           C  
ATOM   1305  CG  GLU M 163     108.414  32.396  29.751  1.00 94.94           C  
ATOM   1306  CD  GLU M 163     108.917  33.314  30.857  1.00 94.94           C  
ATOM   1307  OE1 GLU M 163     108.205  33.455  31.886  1.00 94.94           O  
ATOM   1308  OE2 GLU M 163     110.017  33.901  30.675  1.00 94.94           O  
ATOM   1309  C   GLU M 163     106.428  29.083  29.718  1.00 94.94           C  
ATOM   1310  O   GLU M 163     106.981  28.001  29.543  1.00 94.94           O  
ATOM   1311  N   GLY M 164     105.290  29.162  30.416  1.00 85.62           N  
ATOM   1312  CA  GLY M 164     104.767  27.940  30.949  1.00 85.62           C  
ATOM   1313  C   GLY M 164     103.961  27.060  30.043  1.00 85.62           C  
ATOM   1314  O   GLY M 164     104.330  25.918  29.773  1.00 85.62           O  
ATOM   1315  N   THR M 165     102.841  27.607  29.529  1.00101.68           N  
ATOM   1316  CA  THR M 165     101.845  26.792  28.891  1.00101.68           C  
ATOM   1317  CB  THR M 165     100.590  27.571  28.628  1.00101.68           C  
ATOM   1318  OG1 THR M 165     100.132  28.171  29.833  1.00101.68           O  
ATOM   1319  CG2 THR M 165      99.516  26.598  28.112  1.00101.68           C  
ATOM   1320  C   THR M 165     102.344  26.216  27.609  1.00101.68           C  
ATOM   1321  O   THR M 165     102.295  25.004  27.387  1.00101.68           O  
ATOM   1322  N   CYS M 166     102.912  27.080  26.758  1.00 60.19           N  
ATOM   1323  CA  CYS M 166     103.315  26.654  25.453  1.00 60.19           C  
ATOM   1324  CB  CYS M 166     104.006  27.775  24.643  1.00 60.19           C  
ATOM   1325  SG  CYS M 166     104.492  27.246  22.970  1.00 60.19           S  
ATOM   1326  C   CYS M 166     104.311  25.553  25.596  1.00 60.19           C  
ATOM   1327  O   CYS M 166     104.256  24.556  24.877  1.00 60.19           O  
ATOM   1328  N   VAL M 167     105.247  25.721  26.543  1.00 54.63           N  
ATOM   1329  CA  VAL M 167     106.329  24.808  26.768  1.00 54.63           C  
ATOM   1330  CB  VAL M 167     107.286  25.298  27.815  1.00 54.63           C  
ATOM   1331  CG1 VAL M 167     108.301  24.182  28.115  1.00 54.63           C  
ATOM   1332  CG2 VAL M 167     107.920  26.607  27.317  1.00 54.63           C  
ATOM   1333  C   VAL M 167     105.839  23.481  27.239  1.00 54.63           C  
ATOM   1334  O   VAL M 167     106.347  22.442  26.819  1.00 54.63           O  
ATOM   1335  N   GLU M 168     104.844  23.468  28.137  1.00 62.37           N  
ATOM   1336  CA  GLU M 168     104.451  22.207  28.685  1.00 62.37           C  
ATOM   1337  CB  GLU M 168     103.294  22.352  29.686  1.00 62.37           C  
ATOM   1338  CG  GLU M 168     103.639  23.177  30.927  1.00 62.37           C  
ATOM   1339  CD  GLU M 168     102.358  23.302  31.741  1.00 62.37           C  
ATOM   1340  OE1 GLU M 168     101.340  22.696  31.315  1.00 62.37           O  
ATOM   1341  OE2 GLU M 168     102.376  24.000  32.791  1.00 62.37           O  
ATOM   1342  C   GLU M 168     103.960  21.321  27.583  1.00 62.37           C  
ATOM   1343  O   GLU M 168     104.348  20.157  27.494  1.00 62.37           O  
ATOM   1344  N   TRP M 169     103.096  21.868  26.708  1.00 98.39           N  
ATOM   1345  CA  TRP M 169     102.482  21.123  25.646  1.00 98.39           C  
ATOM   1346  CB  TRP M 169     101.388  21.914  24.912  1.00 98.39           C  
ATOM   1347  CG  TRP M 169     100.152  22.091  25.751  1.00 98.39           C  
ATOM   1348  CD2 TRP M 169      99.136  21.086  25.875  1.00 98.39           C  
ATOM   1349  CD1 TRP M 169      99.769  23.132  26.545  1.00 98.39           C  
ATOM   1350  NE1 TRP M 169      98.577  22.835  27.162  1.00 98.39           N  
ATOM   1351  CE2 TRP M 169      98.177  21.577  26.758  1.00 98.39           C  
ATOM   1352  CE3 TRP M 169      99.019  19.851  25.304  1.00 98.39           C  
ATOM   1353  CZ2 TRP M 169      97.080  20.835  27.086  1.00 98.39           C  
ATOM   1354  CZ3 TRP M 169      97.907  19.107  25.630  1.00 98.39           C  
ATOM   1355  CH2 TRP M 169      96.958  19.592  26.505  1.00 98.39           C  
ATOM   1356  C   TRP M 169     103.469  20.688  24.616  1.00 98.39           C  
ATOM   1357  O   TRP M 169     103.446  19.540  24.170  1.00 98.39           O  
ATOM   1358  N   LEU M 170     104.380  21.594  24.228  1.00131.18           N  
ATOM   1359  CA  LEU M 170     105.283  21.305  23.156  1.00131.18           C  
ATOM   1360  CB  LEU M 170     106.257  22.471  22.887  1.00131.18           C  
ATOM   1361  CG  LEU M 170     107.079  22.343  21.588  1.00131.18           C  
ATOM   1362  CD1 LEU M 170     108.165  21.266  21.675  1.00131.18           C  
ATOM   1363  CD2 LEU M 170     106.154  22.127  20.385  1.00131.18           C  
ATOM   1364  C   LEU M 170     106.054  20.086  23.546  1.00131.18           C  
ATOM   1365  O   LEU M 170     106.312  19.214  22.716  1.00131.18           O  
ATOM   1366  N   ARG M 171     106.434  19.987  24.834  1.00 86.57           N  
ATOM   1367  CA  ARG M 171     107.139  18.823  25.283  1.00 86.57           C  
ATOM   1368  CB  ARG M 171     107.634  18.930  26.740  1.00 86.57           C  
ATOM   1369  CG  ARG M 171     108.966  19.677  26.869  1.00 86.57           C  
ATOM   1370  CD  ARG M 171     109.383  20.017  28.304  1.00 86.57           C  
ATOM   1371  NE  ARG M 171     108.708  19.069  29.234  1.00 86.57           N  
ATOM   1372  CZ  ARG M 171     107.571  19.459  29.882  1.00 86.57           C  
ATOM   1373  NH1 ARG M 171     107.057  20.704  29.660  1.00 86.57           N  
ATOM   1374  NH2 ARG M 171     106.954  18.619  30.762  1.00 86.57           N  
ATOM   1375  C   ARG M 171     106.243  17.631  25.166  1.00 86.57           C  
ATOM   1376  O   ARG M 171     106.662  16.573  24.698  1.00 86.57           O  
ATOM   1377  N   ARG M 172     104.968  17.778  25.568  1.00 91.28           N  
ATOM   1378  CA  ARG M 172     104.078  16.652  25.531  1.00 91.28           C  
ATOM   1379  CB  ARG M 172     102.673  16.959  26.077  1.00 91.28           C  
ATOM   1380  CG  ARG M 172     101.711  15.784  25.884  1.00 91.28           C  
ATOM   1381  CD  ARG M 172     100.308  16.014  26.445  1.00 91.28           C  
ATOM   1382  NE  ARG M 172      99.458  14.877  25.988  1.00 91.28           N  
ATOM   1383  CZ  ARG M 172      98.516  14.334  26.813  0.93 91.28           C  
ATOM   1384  NH1 ARG M 172      98.417  14.747  28.110  1.00 91.28           N  
ATOM   1385  NH2 ARG M 172      97.660  13.385  26.334  1.00 91.28           N  
ATOM   1386  C   ARG M 172     103.889  16.180  24.126  1.00 91.28           C  
ATOM   1387  O   ARG M 172     103.924  14.979  23.859  1.00 91.28           O  
ATOM   1388  N   TYR M 173     103.703  17.115  23.178  1.00106.49           N  
ATOM   1389  CA  TYR M 173     103.417  16.691  21.837  1.00106.49           C  
ATOM   1390  CB  TYR M 173     103.239  17.839  20.829  1.00106.49           C  
ATOM   1391  CG  TYR M 173     102.017  18.601  21.193  1.00106.49           C  
ATOM   1392  CD1 TYR M 173     100.803  17.961  21.226  1.00106.49           C  
ATOM   1393  CD2 TYR M 173     102.075  19.951  21.455  1.00106.49           C  
ATOM   1394  CE1 TYR M 173      99.661  18.648  21.547  1.00106.49           C  
ATOM   1395  CE2 TYR M 173     100.932  20.645  21.776  1.00106.49           C  
ATOM   1396  CZ  TYR M 173      99.724  19.990  21.826  1.00106.49           C  
ATOM   1397  OH  TYR M 173      98.541  20.686  22.154  1.00106.49           O  
ATOM   1398  C   TYR M 173     104.567  15.896  21.334  1.00106.49           C  
ATOM   1399  O   TYR M 173     104.395  14.816  20.772  1.00106.49           O  
ATOM   1400  N   LEU M 174     105.787  16.394  21.577  1.00 75.23           N  
ATOM   1401  CA  LEU M 174     106.928  15.755  21.011  1.00 75.23           C  
ATOM   1402  CB  LEU M 174     108.234  16.490  21.350  1.00 75.23           C  
ATOM   1403  CG  LEU M 174     108.238  17.953  20.853  1.00 75.23           C  
ATOM   1404  CD1 LEU M 174     109.641  18.569  20.937  1.00 75.23           C  
ATOM   1405  CD2 LEU M 174     107.604  18.090  19.458  1.00 75.23           C  
ATOM   1406  C   LEU M 174     106.993  14.347  21.508  1.00 75.23           C  
ATOM   1407  O   LEU M 174     107.327  13.438  20.750  1.00 75.23           O  
ATOM   1408  N   LYS M 175     106.649  14.105  22.786  1.00113.66           N  
ATOM   1409  CA  LYS M 175     106.770  12.756  23.253  1.00113.66           C  
ATOM   1410  CB  LYS M 175     106.526  12.567  24.763  1.00113.66           C  
ATOM   1411  CG  LYS M 175     105.074  12.550  25.236  1.00113.66           C  
ATOM   1412  CD  LYS M 175     104.962  12.069  26.685  1.00113.66           C  
ATOM   1413  CE  LYS M 175     103.532  11.782  27.140  1.00113.66           C  
ATOM   1414  NZ  LYS M 175     103.169  10.391  26.789  1.00113.66           N  
ATOM   1415  C   LYS M 175     105.852  11.875  22.462  1.00113.66           C  
ATOM   1416  O   LYS M 175     106.221  10.753  22.119  1.00113.66           O  
ATOM   1417  N   ASN M 176     104.629  12.351  22.146  1.00234.27           N  
ATOM   1418  CA  ASN M 176     103.747  11.558  21.336  1.00234.27           C  
ATOM   1419  CB  ASN M 176     102.258  11.696  21.720  1.00234.27           C  
ATOM   1420  CG  ASN M 176     101.982  11.039  23.071  1.00234.27           C  
ATOM   1421  OD1 ASN M 176     100.923  11.240  23.664  1.00234.27           O  
ATOM   1422  ND2 ASN M 176     102.950  10.232  23.578  1.00234.27           N  
ATOM   1423  C   ASN M 176     103.870  12.101  19.939  1.00234.27           C  
ATOM   1424  O   ASN M 176     103.152  13.004  19.530  1.00234.27           O  
ATOM   1425  N   GLY M 177     104.714  11.511  19.093  1.00233.45           N  
ATOM   1426  CA  GLY M 177     104.850  12.121  17.803  1.00233.45           C  
ATOM   1427  C   GLY M 177     106.299  12.305  17.505  1.00233.45           C  
ATOM   1428  O   GLY M 177     106.660  12.763  16.423  1.00233.45           O  
ATOM   1429  N   ASN M 178     107.176  11.953  18.458  1.00132.35           N  
ATOM   1430  CA  ASN M 178     108.579  12.093  18.210  1.00132.35           C  
ATOM   1431  CB  ASN M 178     109.463  11.733  19.412  1.00132.35           C  
ATOM   1432  CG  ASN M 178     110.886  12.076  18.999  1.00132.35           C  
ATOM   1433  OD1 ASN M 178     111.140  13.155  18.468  1.00132.35           O  
ATOM   1434  ND2 ASN M 178     111.837  11.130  19.224  1.00132.35           N  
ATOM   1435  C   ASN M 178     108.983  11.182  17.101  1.00132.35           C  
ATOM   1436  O   ASN M 178     109.793  11.555  16.253  1.00132.35           O  
ATOM   1437  N   ALA M 179     108.425   9.958  17.068  1.00 38.67           N  
ATOM   1438  CA  ALA M 179     108.874   9.032  16.070  1.00 38.67           C  
ATOM   1439  CB  ALA M 179     108.154   7.674  16.153  1.00 38.67           C  
ATOM   1440  C   ALA M 179     108.598   9.623  14.725  1.00 38.67           C  
ATOM   1441  O   ALA M 179     109.463   9.621  13.849  1.00 38.67           O  
ATOM   1442  N   THR M 180     107.379  10.159  14.534  0.88125.71           N  
ATOM   1443  CA  THR M 180     107.014  10.727  13.268  0.88125.71           C  
ATOM   1444  CB  THR M 180     105.547  11.027  13.202  0.88125.71           C  
ATOM   1445  OG1 THR M 180     105.204  12.000  14.176  0.88125.71           O  
ATOM   1446  CG2 THR M 180     104.772   9.727  13.470  0.88125.71           C  
ATOM   1447  C   THR M 180     107.748  12.009  12.995  0.88125.71           C  
ATOM   1448  O   THR M 180     108.377  12.159  11.949  0.88125.71           O  
ATOM   1449  N   LEU M 181     107.721  12.957  13.954  1.00 61.46           N  
ATOM   1450  CA  LEU M 181     108.264  14.271  13.741  1.00 61.46           C  
ATOM   1451  CB  LEU M 181     108.251  15.169  14.992  1.00 61.46           C  
ATOM   1452  CG  LEU M 181     106.841  15.623  15.416  1.00 61.46           C  
ATOM   1453  CD1 LEU M 181     106.895  16.516  16.665  1.00 61.46           C  
ATOM   1454  CD2 LEU M 181     106.097  16.294  14.249  1.00 61.46           C  
ATOM   1455  C   LEU M 181     109.688  14.226  13.220  1.00 61.46           C  
ATOM   1456  O   LEU M 181     109.871  14.579  12.024  1.00 61.46           O  
ATOM   1457  OXT LEU M 181     110.608  13.875  14.005  1.00 61.46           O  
TER
ATOM   1458  N   SER P   1      97.860  23.009  23.504  1.00 78.43           N  
ATOM   1459  CA  SER P   1      96.754  23.991  23.469  1.00 78.43           C  
ATOM   1460  CB  SER P   1      96.104  24.108  24.858  1.00 78.43           C  
ATOM   1461  OG  SER P   1      95.525  22.866  25.231  1.00 78.43           O  
ATOM   1462  C   SER P   1      97.218  25.330  23.046  1.00 78.43           C  
ATOM   1463  O   SER P   1      98.382  25.674  23.229  1.00 78.43           O  
ATOM   1464  N   ILE P   2      96.290  26.130  22.493  1.00113.72           N  
ATOM   1465  CA  ILE P   2      96.643  27.419  21.996  1.00113.72           C  
ATOM   1466  CB  ILE P   2      95.960  27.746  20.694  1.00113.72           C  
ATOM   1467  CG1 ILE P   2      96.368  29.135  20.174  1.00113.72           C  
ATOM   1468  CG2 ILE P   2      94.447  27.550  20.882  1.00113.72           C  
ATOM   1469  CD1 ILE P   2      95.909  29.403  18.739  1.00113.72           C  
ATOM   1470  C   ILE P   2      96.194  28.369  23.048  1.00113.72           C  
ATOM   1471  O   ILE P   2      95.400  28.024  23.917  1.00113.72           O  
ATOM   1472  N   ILE P   3      96.794  29.561  23.039  1.00207.27           N  
ATOM   1473  CA  ILE P   3      96.552  30.628  23.951  1.00207.27           C  
ATOM   1474  CB  ILE P   3      97.462  31.786  23.702  1.00207.27           C  
ATOM   1475  CG1 ILE P   3      97.347  32.830  24.813  1.00207.27           C  
ATOM   1476  CG2 ILE P   3      97.150  32.337  22.305  1.00207.27           C  
ATOM   1477  CD1 ILE P   3      98.446  33.879  24.702  1.00207.27           C  
ATOM   1478  C   ILE P   3      95.151  31.100  23.748  1.00207.27           C  
ATOM   1479  O   ILE P   3      94.546  30.795  22.730  1.00207.27           O  
ATOM   1480  N   ASN P   4      94.541  31.749  24.760  1.00135.54           N  
ATOM   1481  CA  ASN P   4      93.266  32.355  24.510  1.00135.54           C  
ATOM   1482  CB  ASN P   4      92.299  32.290  25.703  1.00135.54           C  
ATOM   1483  CG  ASN P   4      91.896  30.841  25.912  1.00135.54           C  
ATOM   1484  OD1 ASN P   4      92.094  29.998  25.040  1.00135.54           O  
ATOM   1485  ND2 ASN P   4      91.305  30.542  27.100  1.00135.54           N  
ATOM   1486  C   ASN P   4      93.556  33.796  24.310  1.00135.54           C  
ATOM   1487  O   ASN P   4      93.996  34.481  25.231  1.00135.54           O  
ATOM   1488  N   PHE P   5      93.259  34.285  23.098  1.00209.83           N  
ATOM   1489  CA  PHE P   5      93.610  35.606  22.666  1.00209.83           C  
ATOM   1490  CB  PHE P   5      93.520  35.782  21.137  1.00209.83           C  
ATOM   1491  CG  PHE P   5      94.578  34.911  20.535  1.00209.83           C  
ATOM   1492  CD1 PHE P   5      94.322  33.600  20.204  1.00209.83           C  
ATOM   1493  CD2 PHE P   5      95.843  35.395  20.304  1.00209.83           C  
ATOM   1494  CE1 PHE P   5      95.295  32.796  19.654  1.00209.83           C  
ATOM   1495  CE2 PHE P   5      96.820  34.596  19.754  1.00209.83           C  
ATOM   1496  CZ  PHE P   5      96.553  33.291  19.425  1.00209.83           C  
ATOM   1497  C   PHE P   5      92.781  36.637  23.354  1.00209.83           C  
ATOM   1498  O   PHE P   5      91.727  36.360  23.925  1.00209.83           O  
ATOM   1499  N   GLU P   6      93.321  37.870  23.321  1.00173.75           N  
ATOM   1500  CA  GLU P   6      92.856  39.049  23.985  1.00173.75           C  
ATOM   1501  CB  GLU P   6      94.092  39.561  24.743  1.00173.75           C  
ATOM   1502  CG  GLU P   6      94.738  38.444  25.602  1.00173.75           C  
ATOM   1503  CD  GLU P   6      95.719  37.587  24.811  1.00173.75           C  
ATOM   1504  OE1 GLU P   6      96.519  38.165  24.030  1.00173.75           O  
ATOM   1505  OE2 GLU P   6      95.708  36.342  25.005  1.00173.75           O  
ATOM   1506  C   GLU P   6      92.523  40.018  22.867  1.00173.75           C  
ATOM   1507  O   GLU P   6      93.210  40.032  21.848  1.00173.75           O  
ATOM   1508  N   LYS P   7      91.477  40.864  23.026  1.00186.77           N  
ATOM   1509  CA  LYS P   7      91.015  41.772  21.999  1.00186.77           C  
ATOM   1510  CB  LYS P   7      89.701  42.510  22.327  1.00186.77           C  
ATOM   1511  CG  LYS P   7      88.426  41.719  22.007  1.00186.77           C  
ATOM   1512  CD  LYS P   7      88.264  40.451  22.840  1.00186.77           C  
ATOM   1513  CE  LYS P   7      88.620  40.674  24.302  1.00186.77           C  
ATOM   1514  NZ  LYS P   7      87.538  41.420  24.979  1.00186.77           N  
ATOM   1515  C   LYS P   7      92.043  42.817  21.625  1.00186.77           C  
ATOM   1516  O   LYS P   7      92.975  43.115  22.374  1.00186.77           O  
ATOM   1517  N   LEU P   8      91.897  43.375  20.396  1.00117.30           N  
ATOM   1518  CA  LEU P   8      92.756  44.397  19.863  1.00117.30           C  
ATOM   1519  CB  LEU P   8      92.620  44.512  18.337  1.00117.30           C  
ATOM   1520  CG  LEU P   8      93.167  43.293  17.577  1.00117.30           C  
ATOM   1521  CD1 LEU P   8      92.887  43.408  16.071  1.00117.30           C  
ATOM   1522  CD2 LEU P   8      94.661  43.088  17.879  1.00117.30           C  
ATOM   1523  C   LEU P   8      92.392  45.761  20.437  1.00117.30           C  
ATOM   1524  O   LEU P   8      93.320  46.465  20.922  1.00117.30           O  
ATOM   1525  OXT LEU P   8      91.189  46.131  20.366  1.00117.30           O  
TER
ATOM   1526  N   GLN A   2      80.569  21.299  33.762  1.00374.43           N  
ATOM   1527  CA  GLN A   2      81.790  21.991  34.309  1.00374.43           C  
ATOM   1528  CB  GLN A   2      82.131  23.297  33.564  1.00374.43           C  
ATOM   1529  CG  GLN A   2      82.784  23.166  32.188  1.00374.43           C  
ATOM   1530  CD  GLN A   2      83.345  24.546  31.850  1.00374.43           C  
ATOM   1531  OE1 GLN A   2      83.544  24.890  30.686  1.00374.43           O  
ATOM   1532  NE2 GLN A   2      83.613  25.360  32.907  1.00374.43           N  
ATOM   1533  C   GLN A   2      81.772  22.393  35.750  1.00374.43           C  
ATOM   1534  O   GLN A   2      80.777  22.225  36.454  1.00374.43           O  
ATOM   1535  N   GLN A   3      82.892  22.986  36.228  1.00471.12           N  
ATOM   1536  CA  GLN A   3      82.923  23.229  37.629  1.00471.12           C  
ATOM   1537  CB  GLN A   3      82.683  21.929  38.401  1.00471.12           C  
ATOM   1538  CG  GLN A   3      83.814  20.917  38.151  1.00471.12           C  
ATOM   1539  CD  GLN A   3      83.647  20.280  36.769  1.00471.12           C  
ATOM   1540  OE1 GLN A   3      84.155  20.768  35.760  1.00471.12           O  
ATOM   1541  NE2 GLN A   3      82.916  19.134  36.726  1.00471.12           N  
ATOM   1542  C   GLN A   3      84.243  23.705  38.159  1.00471.12           C  
ATOM   1543  O   GLN A   3      85.310  23.454  37.605  1.00471.12           O  
ATOM   1544  N   VAL A   4      84.153  24.423  39.298  1.00217.29           N  
ATOM   1545  CA  VAL A   4      85.237  24.770  40.178  1.00217.29           C  
ATOM   1546  CB  VAL A   4      85.649  26.209  40.192  1.00217.29           C  
ATOM   1547  CG1 VAL A   4      86.357  26.502  38.867  1.00217.29           C  
ATOM   1548  CG2 VAL A   4      84.416  27.087  40.466  1.00217.29           C  
ATOM   1549  C   VAL A   4      84.696  24.433  41.525  1.00217.29           C  
ATOM   1550  O   VAL A   4      83.501  24.590  41.765  1.00217.29           O  
ATOM   1551  N   ARG A   5      85.542  23.940  42.445  1.00260.31           N  
ATOM   1552  CA  ARG A   5      84.994  23.500  43.688  1.00260.31           C  
ATOM   1553  CB  ARG A   5      84.834  21.976  43.698  1.00260.31           C  
ATOM   1554  CG  ARG A   5      83.813  21.552  42.634  1.00260.31           C  
ATOM   1555  CD  ARG A   5      83.913  20.105  42.154  1.00260.31           C  
ATOM   1556  NE  ARG A   5      85.021  20.029  41.162  1.00260.31           N  
ATOM   1557  CZ  ARG A   5      85.131  18.940  40.347  1.00260.31           C  
ATOM   1558  NH1 ARG A   5      84.195  17.948  40.401  1.00260.31           N  
ATOM   1559  NH2 ARG A   5      86.183  18.835  39.486  1.00260.31           N  
ATOM   1560  C   ARG A   5      85.889  23.926  44.797  1.00260.31           C  
ATOM   1561  O   ARG A   5      87.113  23.881  44.678  1.00260.31           O  
ATOM   1562  N   GLN A   6      85.268  24.336  45.921  1.00149.75           N  
ATOM   1563  CA  GLN A   6      86.007  24.878  47.012  1.00149.75           C  
ATOM   1564  CB  GLN A   6      85.770  26.390  47.116  1.00149.75           C  
ATOM   1565  CG  GLN A   6      86.500  27.107  48.241  1.00149.75           C  
ATOM   1566  CD  GLN A   6      86.366  28.584  47.912  1.00149.75           C  
ATOM   1567  OE1 GLN A   6      86.230  28.959  46.748  1.00149.75           O  
ATOM   1568  NE2 GLN A   6      86.408  29.448  48.957  1.00149.75           N  
ATOM   1569  C   GLN A   6      85.572  24.257  48.298  1.00149.75           C  
ATOM   1570  O   GLN A   6      84.382  24.064  48.562  1.00149.75           O  
ATOM   1571  N   SER A   7      86.578  23.910  49.123  1.00155.87           N  
ATOM   1572  CA  SER A   7      86.334  23.440  50.449  1.00155.87           C  
ATOM   1573  CB  SER A   7      86.543  21.928  50.632  1.00155.87           C  
ATOM   1574  OG  SER A   7      86.261  21.567  51.975  1.00155.87           O  
ATOM   1575  C   SER A   7      87.358  24.124  51.291  1.00155.87           C  
ATOM   1576  O   SER A   7      88.462  24.377  50.806  1.00155.87           O  
ATOM   1577  N   PRO A   8      87.071  24.451  52.528  1.00198.60           N  
ATOM   1578  CA  PRO A   8      85.782  24.229  53.148  1.00198.60           C  
ATOM   1579  CD  PRO A   8      88.141  24.444  53.513  1.00198.60           C  
ATOM   1580  CB  PRO A   8      86.057  24.002  54.636  1.00198.60           C  
ATOM   1581  CG  PRO A   8      87.442  24.621  54.867  1.00198.60           C  
ATOM   1582  C   PRO A   8      84.814  25.358  52.928  1.00198.60           C  
ATOM   1583  O   PRO A   8      85.162  26.312  52.242  1.00198.60           O  
ATOM   1584  N   GLN A   9      83.568  25.216  53.431  1.00139.02           N  
ATOM   1585  CA  GLN A   9      82.514  26.205  53.397  1.00139.02           C  
ATOM   1586  CB  GLN A   9      81.176  25.598  53.839  1.00139.02           C  
ATOM   1587  CG  GLN A   9      80.797  24.343  53.058  1.00139.02           C  
ATOM   1588  CD  GLN A   9      80.499  24.772  51.635  1.00139.02           C  
ATOM   1589  OE1 GLN A   9      79.340  24.922  51.253  1.00139.02           O  
ATOM   1590  NE2 GLN A   9      81.574  24.989  50.831  1.00139.02           N  
ATOM   1591  C   GLN A   9      82.782  27.292  54.398  1.00139.02           C  
ATOM   1592  O   GLN A   9      82.495  28.462  54.148  1.00139.02           O  
ATOM   1593  N   SER A  10      83.272  26.921  55.602  1.00100.71           N  
ATOM   1594  CA  SER A  10      83.507  27.925  56.600  1.00100.71           C  
ATOM   1595  CB  SER A  10      82.258  28.266  57.425  1.00100.71           C  
ATOM   1596  OG  SER A  10      81.841  27.125  58.159  1.00100.71           O  
ATOM   1597  C   SER A  10      84.553  27.438  57.549  1.00100.71           C  
ATOM   1598  O   SER A  10      84.453  26.339  58.094  1.00100.71           O  
ATOM   1599  N   LEU A  11      85.595  28.258  57.786  1.00 84.32           N  
ATOM   1600  CA  LEU A  11      86.589  27.820  58.718  1.00 84.32           C  
ATOM   1601  CB  LEU A  11      87.916  27.400  58.060  1.00 84.32           C  
ATOM   1602  CG  LEU A  11      88.989  26.922  59.058  1.00 84.32           C  
ATOM   1603  CD1 LEU A  11      88.462  25.801  59.969  1.00 84.32           C  
ATOM   1604  CD2 LEU A  11      90.273  26.501  58.322  1.00 84.32           C  
ATOM   1605  C   LEU A  11      86.816  28.910  59.715  1.00 84.32           C  
ATOM   1606  O   LEU A  11      86.972  30.076  59.355  1.00 84.32           O  
ATOM   1607  N   THR A  12      86.810  28.543  61.014  1.00125.11           N  
ATOM   1608  CA  THR A  12      87.025  29.483  62.078  1.00125.11           C  
ATOM   1609  CB  THR A  12      86.050  29.349  63.207  1.00125.11           C  
ATOM   1610  OG1 THR A  12      86.098  28.031  63.734  1.00125.11           O  
ATOM   1611  CG2 THR A  12      84.641  29.680  62.699  1.00125.11           C  
ATOM   1612  C   THR A  12      88.371  29.187  62.647  1.00125.11           C  
ATOM   1613  O   THR A  12      88.693  28.037  62.941  1.00125.11           O  
ATOM   1614  N   VAL A  13      89.204  30.232  62.812  1.00118.06           N  
ATOM   1615  CA  VAL A  13      90.530  29.996  63.301  1.00118.06           C  
ATOM   1616  CB  VAL A  13      91.508  29.927  62.159  1.00118.06           C  
ATOM   1617  CG1 VAL A  13      91.527  31.299  61.467  1.00118.06           C  
ATOM   1618  CG2 VAL A  13      92.877  29.444  62.661  1.00118.06           C  
ATOM   1619  C   VAL A  13      90.905  31.126  64.214  1.00118.06           C  
ATOM   1620  O   VAL A  13      90.525  32.273  63.987  1.00118.06           O  
ATOM   1621  N   TRP A  14      91.670  30.840  65.289  1.00150.88           N  
ATOM   1622  CA  TRP A  14      92.014  31.908  66.183  1.00150.88           C  
ATOM   1623  CB  TRP A  14      92.455  31.458  67.584  1.00150.88           C  
ATOM   1624  CG  TRP A  14      92.381  32.551  68.628  1.00150.88           C  
ATOM   1625  CD2 TRP A  14      91.396  32.592  69.676  1.00150.88           C  
ATOM   1626  CD1 TRP A  14      93.205  33.618  68.835  1.00150.88           C  
ATOM   1627  NE1 TRP A  14      92.792  34.325  69.940  1.00150.88           N  
ATOM   1628  CE2 TRP A  14      91.682  33.702  70.470  1.00150.88           C  
ATOM   1629  CE3 TRP A  14      90.346  31.766  69.960  1.00150.88           C  
ATOM   1630  CZ2 TRP A  14      90.923  34.002  71.567  1.00150.88           C  
ATOM   1631  CZ3 TRP A  14      89.575  32.077  71.059  1.00150.88           C  
ATOM   1632  CH2 TRP A  14      89.859  33.174  71.848  1.00150.88           C  
ATOM   1633  C   TRP A  14      93.135  32.667  65.538  1.00150.88           C  
ATOM   1634  O   TRP A  14      93.840  32.146  64.674  1.00150.88           O  
ATOM   1635  N   GLU A  15      93.317  33.941  65.930  1.00 49.79           N  
ATOM   1636  CA  GLU A  15      94.318  34.771  65.319  1.00 49.79           C  
ATOM   1637  CB  GLU A  15      94.360  36.195  65.901  1.00 49.79           C  
ATOM   1638  CG  GLU A  15      95.417  37.102  65.267  1.00 49.79           C  
ATOM   1639  CD  GLU A  15      95.309  38.473  65.922  1.00 49.79           C  
ATOM   1640  OE1 GLU A  15      94.842  38.537  67.090  1.00 49.79           O  
ATOM   1641  OE2 GLU A  15      95.689  39.475  65.260  1.00 49.79           O  
ATOM   1642  C   GLU A  15      95.674  34.176  65.526  1.00 49.79           C  
ATOM   1643  O   GLU A  15      95.972  33.603  66.572  1.00 49.79           O  
ATOM   1644  N   GLY A  16      96.533  34.314  64.494  1.00 29.88           N  
ATOM   1645  CA  GLY A  16      97.892  33.855  64.529  1.00 29.88           C  
ATOM   1646  C   GLY A  16      97.997  32.550  63.803  1.00 29.88           C  
ATOM   1647  O   GLY A  16      99.095  32.115  63.458  1.00 29.88           O  
ATOM   1648  N   GLY A  17      96.854  31.898  63.521  1.00 27.00           N  
ATOM   1649  CA  GLY A  17      96.900  30.606  62.898  1.00 27.00           C  
ATOM   1650  C   GLY A  17      97.001  30.738  61.409  1.00 27.00           C  
ATOM   1651  O   GLY A  17      96.951  31.833  60.849  1.00 27.00           O  
ATOM   1652  N   THR A  18      97.139  29.584  60.722  1.00 37.81           N  
ATOM   1653  CA  THR A  18      97.243  29.591  59.292  1.00 37.81           C  
ATOM   1654  CB  THR A  18      98.434  28.837  58.777  1.00 37.81           C  
ATOM   1655  OG1 THR A  18      99.631  29.374  59.321  1.00 37.81           O  
ATOM   1656  CG2 THR A  18      98.454  28.948  57.243  1.00 37.81           C  
ATOM   1657  C   THR A  18      96.025  28.901  58.773  1.00 37.81           C  
ATOM   1658  O   THR A  18      95.498  28.000  59.422  1.00 37.81           O  
ATOM   1659  N   THR A  19      95.510  29.318  57.599  1.00112.61           N  
ATOM   1660  CA  THR A  19      94.351  28.613  57.145  1.00112.61           C  
ATOM   1661  CB  THR A  19      93.071  29.397  57.201  1.00112.61           C  
ATOM   1662  OG1 THR A  19      91.962  28.516  57.091  1.00112.61           O  
ATOM   1663  CG2 THR A  19      93.049  30.412  56.049  1.00112.61           C  
ATOM   1664  C   THR A  19      94.577  28.151  55.743  1.00112.61           C  
ATOM   1665  O   THR A  19      95.303  28.773  54.967  1.00112.61           O  
ATOM   1666  N   VAL A  20      93.967  27.001  55.400  1.00108.71           N  
ATOM   1667  CA  VAL A  20      94.111  26.458  54.085  1.00108.71           C  
ATOM   1668  CB  VAL A  20      94.670  25.065  54.085  1.00108.71           C  
ATOM   1669  CG1 VAL A  20      93.752  24.160  54.925  1.00108.71           C  
ATOM   1670  CG2 VAL A  20      94.819  24.609  52.625  1.00108.71           C  
ATOM   1671  C   VAL A  20      92.757  26.406  53.451  1.00108.71           C  
ATOM   1672  O   VAL A  20      91.806  25.859  54.006  1.00108.71           O  
ATOM   1673  N   LEU A  21      92.644  26.997  52.251  1.00111.15           N  
ATOM   1674  CA  LEU A  21      91.406  27.012  51.525  1.00111.15           C  
ATOM   1675  CB  LEU A  21      91.046  28.442  51.100  1.00111.15           C  
ATOM   1676  CG  LEU A  21      90.887  29.394  52.302  1.00111.15           C  
ATOM   1677  CD1 LEU A  21      90.816  30.856  51.858  1.00111.15           C  
ATOM   1678  CD2 LEU A  21      89.670  29.018  53.159  1.00111.15           C  
ATOM   1679  C   LEU A  21      91.688  26.225  50.282  1.00111.15           C  
ATOM   1680  O   LEU A  21      92.599  26.569  49.536  1.00111.15           O  
ATOM   1681  N   THR A  22      90.932  25.145  50.009  1.00132.67           N  
ATOM   1682  CA  THR A  22      91.284  24.347  48.865  1.00132.67           C  
ATOM   1683  CB  THR A  22      91.186  22.873  49.109  1.00132.67           C  
ATOM   1684  OG1 THR A  22      89.825  22.493  49.243  1.00132.67           O  
ATOM   1685  CG2 THR A  22      91.945  22.549  50.406  1.00132.67           C  
ATOM   1686  C   THR A  22      90.361  24.632  47.727  1.00132.67           C  
ATOM   1687  O   THR A  22      89.298  25.227  47.901  1.00132.67           O  
ATOM   1688  N   CYS A  23      90.763  24.208  46.508  1.00 92.45           N  
ATOM   1689  CA  CYS A  23      89.911  24.440  45.378  1.00 92.45           C  
ATOM   1690  CB  CYS A  23      89.866  25.922  45.031  1.00 92.45           C  
ATOM   1691  SG  CYS A  23      88.892  26.297  43.563  1.00 92.45           S  
ATOM   1692  C   CYS A  23      90.402  23.666  44.184  1.00 92.45           C  
ATOM   1693  O   CYS A  23      91.597  23.399  44.055  1.00 92.45           O  
ATOM   1694  N   SER A  24      89.467  23.262  43.286  1.00 88.29           N  
ATOM   1695  CA  SER A  24      89.847  22.560  42.082  1.00 88.29           C  
ATOM   1696  CB  SER A  24      89.852  21.029  42.215  1.00 88.29           C  
ATOM   1697  OG  SER A  24      88.522  20.554  42.365  1.00 88.29           O  
ATOM   1698  C   SER A  24      88.877  22.869  40.978  1.00 88.29           C  
ATOM   1699  O   SER A  24      87.727  23.215  41.224  1.00 88.29           O  
ATOM   1700  N   TYR A  25      89.338  22.740  39.713  1.00126.43           N  
ATOM   1701  CA  TYR A  25      88.546  22.997  38.550  1.00126.43           C  
ATOM   1702  CB  TYR A  25      89.094  24.226  37.809  1.00126.43           C  
ATOM   1703  CG  TYR A  25      90.557  24.018  37.572  1.00126.43           C  
ATOM   1704  CD1 TYR A  25      91.474  24.325  38.553  1.00126.43           C  
ATOM   1705  CD2 TYR A  25      91.016  23.523  36.373  1.00126.43           C  
ATOM   1706  CE1 TYR A  25      92.820  24.138  38.345  1.00126.43           C  
ATOM   1707  CE2 TYR A  25      92.361  23.334  36.157  1.00126.43           C  
ATOM   1708  CZ  TYR A  25      93.265  23.642  37.144  1.00126.43           C  
ATOM   1709  OH  TYR A  25      94.645  23.449  36.926  1.00126.43           O  
ATOM   1710  C   TYR A  25      88.668  21.796  37.667  1.00126.43           C  
ATOM   1711  O   TYR A  25      89.759  21.261  37.482  1.00126.43           O  
ATOM   1712  N   GLU A  26      87.534  21.286  37.150  1.00167.60           N  
ATOM   1713  CA  GLU A  26      87.631  20.136  36.306  1.00167.60           C  
ATOM   1714  CB  GLU A  26      86.368  19.261  36.255  1.00167.60           C  
ATOM   1715  CG  GLU A  26      86.637  17.787  35.932  1.00167.60           C  
ATOM   1716  CD  GLU A  26      86.688  17.019  37.250  1.00167.60           C  
ATOM   1717  OE1 GLU A  26      85.599  16.594  37.722  1.00167.60           O  
ATOM   1718  OE2 GLU A  26      87.806  16.849  37.804  1.00167.60           O  
ATOM   1719  C   GLU A  26      88.039  20.540  34.912  1.00167.60           C  
ATOM   1720  O   GLU A  26      88.597  19.728  34.168  1.00167.60           O  
ATOM   1721  N   ASP A  27      87.755  21.810  34.524  1.00223.75           N  
ATOM   1722  CA  ASP A  27      87.917  22.209  33.164  1.00223.75           C  
ATOM   1723  CB  ASP A  27      86.913  23.312  32.781  1.00223.75           C  
ATOM   1724  CG  ASP A  27      86.627  23.198  31.292  1.00223.75           C  
ATOM   1725  OD1 ASP A  27      85.712  22.408  30.932  1.00223.75           O  
ATOM   1726  OD2 ASP A  27      87.324  23.880  30.495  1.00223.75           O  
ATOM   1727  C   ASP A  27      89.345  22.592  32.790  1.00223.75           C  
ATOM   1728  O   ASP A  27      89.827  23.715  32.914  1.00223.75           O  
ATOM   1729  N   SER A  28      90.032  21.659  32.129  1.00270.65           N  
ATOM   1730  CA  SER A  28      91.440  21.721  31.855  1.00270.65           C  
ATOM   1731  CB  SER A  28      91.941  20.539  31.006  1.00270.65           C  
ATOM   1732  OG  SER A  28      91.790  19.316  31.705  1.00270.65           O  
ATOM   1733  C   SER A  28      91.874  22.948  31.082  1.00270.65           C  
ATOM   1734  O   SER A  28      93.077  23.090  30.916  1.00270.65           O  
ATOM   1735  N   THR A  36      90.988  23.769  30.465  1.00234.48           N  
ATOM   1736  CA  THR A  36      91.337  25.019  29.805  1.00234.48           C  
ATOM   1737  CB  THR A  36      90.525  25.417  28.621  1.00234.48           C  
ATOM   1738  OG1 THR A  36      89.174  25.004  28.758  1.00234.48           O  
ATOM   1739  CG2 THR A  36      91.229  24.948  27.349  1.00234.48           C  
ATOM   1740  C   THR A  36      91.398  26.208  30.675  1.00234.48           C  
ATOM   1741  O   THR A  36      91.737  27.293  30.200  1.00234.48           O  
ATOM   1742  N   PHE A  37      90.901  26.071  31.904  1.00248.66           N  
ATOM   1743  CA  PHE A  37      90.951  27.122  32.848  1.00248.66           C  
ATOM   1744  CB  PHE A  37      90.606  26.680  34.349  1.00248.66           C  
ATOM   1745  CG  PHE A  37      89.183  26.284  34.830  1.00248.66           C  
ATOM   1746  CD1 PHE A  37      88.246  27.173  35.291  1.00248.66           C  
ATOM   1747  CD2 PHE A  37      88.727  24.993  34.962  1.00248.66           C  
ATOM   1748  CE1 PHE A  37      86.980  26.866  35.739  1.00248.66           C  
ATOM   1749  CE2 PHE A  37      87.471  24.621  35.396  1.00248.66           C  
ATOM   1750  CZ  PHE A  37      86.563  25.565  35.787  1.00248.66           C  
ATOM   1751  C   PHE A  37      92.339  27.682  32.880  1.00248.66           C  
ATOM   1752  O   PHE A  37      93.246  26.986  33.289  1.00248.66           O  
ATOM   1753  N   ASN A  38      92.579  28.904  32.357  1.00189.59           N  
ATOM   1754  CA  ASN A  38      93.831  29.585  32.402  1.00189.59           C  
ATOM   1755  CB  ASN A  38      94.017  30.484  31.178  1.00189.59           C  
ATOM   1756  CG  ASN A  38      94.066  29.569  29.969  1.00189.59           C  
ATOM   1757  OD1 ASN A  38      95.005  28.795  29.789  1.00189.59           O  
ATOM   1758  ND2 ASN A  38      93.008  29.650  29.121  1.00189.59           N  
ATOM   1759  C   ASN A  38      94.079  30.408  33.642  1.00189.59           C  
ATOM   1760  O   ASN A  38      95.193  30.405  34.162  1.00189.59           O  
ATOM   1761  N   TYR A  39      93.059  31.123  34.167  1.00230.96           N  
ATOM   1762  CA  TYR A  39      93.357  32.129  35.152  1.00230.96           C  
ATOM   1763  CB  TYR A  39      92.852  33.478  34.644  1.00230.96           C  
ATOM   1764  CG  TYR A  39      93.554  34.551  35.374  1.00230.96           C  
ATOM   1765  CD1 TYR A  39      94.891  34.402  35.652  1.00230.96           C  
ATOM   1766  CD2 TYR A  39      92.907  35.718  35.696  1.00230.96           C  
ATOM   1767  CE1 TYR A  39      95.586  35.387  36.295  1.00230.96           C  
ATOM   1768  CE2 TYR A  39      93.601  36.710  36.338  1.00230.96           C  
ATOM   1769  CZ  TYR A  39      94.934  36.543  36.625  1.00230.96           C  
ATOM   1770  OH  TYR A  39      95.643  37.566  37.276  1.00230.96           O  
ATOM   1771  C   TYR A  39      92.644  31.829  36.416  1.00230.96           C  
ATOM   1772  O   TYR A  39      91.427  31.670  36.410  1.00230.96           O  
ATOM   1773  N   PHE A  40      93.393  31.780  37.538  1.00138.31           N  
ATOM   1774  CA  PHE A  40      92.764  31.403  38.770  1.00138.31           C  
ATOM   1775  CB  PHE A  40      93.388  30.121  39.355  1.00138.31           C  
ATOM   1776  CG  PHE A  40      93.364  29.071  38.293  1.00138.31           C  
ATOM   1777  CD1 PHE A  40      92.253  28.295  38.082  1.00138.31           C  
ATOM   1778  CD2 PHE A  40      94.455  28.864  37.483  1.00138.31           C  
ATOM   1779  CE1 PHE A  40      92.233  27.332  37.103  1.00138.31           C  
ATOM   1780  CE2 PHE A  40      94.436  27.900  36.501  1.00138.31           C  
ATOM   1781  CZ  PHE A  40      93.324  27.126  36.303  1.00138.31           C  
ATOM   1782  C   PHE A  40      92.963  32.469  39.810  1.00138.31           C  
ATOM   1783  O   PHE A  40      93.875  32.359  40.630  1.00138.31           O  
ATOM   1784  N   PRO A  41      92.153  33.497  39.812  1.00228.38           N  
ATOM   1785  CA  PRO A  41      92.274  34.474  40.869  1.00228.38           C  
ATOM   1786  CD  PRO A  41      91.881  34.136  38.533  1.00228.38           C  
ATOM   1787  CB  PRO A  41      91.877  35.820  40.263  1.00228.38           C  
ATOM   1788  CG  PRO A  41      92.109  35.637  38.758  1.00228.38           C  
ATOM   1789  C   PRO A  41      91.455  34.141  42.085  1.00228.38           C  
ATOM   1790  O   PRO A  41      90.385  33.553  41.942  1.00228.38           O  
ATOM   1791  N   TRP A  42      91.911  34.556  43.286  1.00108.41           N  
ATOM   1792  CA  TRP A  42      91.153  34.370  44.495  1.00108.41           C  
ATOM   1793  CB  TRP A  42      91.970  33.834  45.684  1.00108.41           C  
ATOM   1794  CG  TRP A  42      92.236  32.353  45.615  1.00108.41           C  
ATOM   1795  CD2 TRP A  42      91.474  31.383  46.351  1.00108.41           C  
ATOM   1796  CD1 TRP A  42      93.170  31.658  44.905  1.00108.41           C  
ATOM   1797  NE1 TRP A  42      93.031  30.311  45.146  1.00108.41           N  
ATOM   1798  CE2 TRP A  42      91.992  30.128  46.035  1.00108.41           C  
ATOM   1799  CE3 TRP A  42      90.425  31.525  47.215  1.00108.41           C  
ATOM   1800  CZ2 TRP A  42      91.465  28.993  46.581  1.00108.41           C  
ATOM   1801  CZ3 TRP A  42      89.901  30.379  47.769  1.00108.41           C  
ATOM   1802  CH2 TRP A  42      90.411  29.136  47.457  1.00108.41           C  
ATOM   1803  C   TRP A  42      90.654  35.728  44.877  1.00108.41           C  
ATOM   1804  O   TRP A  42      91.294  36.727  44.561  1.00108.41           O  
ATOM   1805  N   TYR A  43      89.473  35.813  45.529  1.00 89.58           N  
ATOM   1806  CA  TYR A  43      88.956  37.100  45.912  1.00 89.58           C  
ATOM   1807  CB  TYR A  43      87.731  37.578  45.109  1.00 89.58           C  
ATOM   1808  CG  TYR A  43      88.156  38.045  43.764  1.00 89.58           C  
ATOM   1809  CD1 TYR A  43      88.397  37.148  42.751  1.00 89.58           C  
ATOM   1810  CD2 TYR A  43      88.294  39.392  43.518  1.00 89.58           C  
ATOM   1811  CE1 TYR A  43      88.785  37.592  41.511  1.00 89.58           C  
ATOM   1812  CE2 TYR A  43      88.682  39.842  42.280  1.00 89.58           C  
ATOM   1813  CZ  TYR A  43      88.928  38.937  41.276  1.00 89.58           C  
ATOM   1814  OH  TYR A  43      89.327  39.381  39.999  1.00 89.58           O  
ATOM   1815  C   TYR A  43      88.483  37.062  47.323  1.00 89.58           C  
ATOM   1816  O   TYR A  43      88.157  36.002  47.856  1.00 89.58           O  
ATOM   1817  N   GLN A  44      88.454  38.245  47.975  1.00141.86           N  
ATOM   1818  CA  GLN A  44      87.912  38.281  49.301  1.00141.86           C  
ATOM   1819  CB  GLN A  44      88.919  38.536  50.448  1.00141.86           C  
ATOM   1820  CG  GLN A  44      89.606  39.899  50.494  1.00141.86           C  
ATOM   1821  CD  GLN A  44      90.534  39.891  51.707  1.00141.86           C  
ATOM   1822  OE1 GLN A  44      91.258  40.853  51.962  1.00141.86           O  
ATOM   1823  NE2 GLN A  44      90.512  38.776  52.485  1.00141.86           N  
ATOM   1824  C   GLN A  44      86.799  39.284  49.359  1.00141.86           C  
ATOM   1825  O   GLN A  44      86.878  40.357  48.760  1.00141.86           O  
ATOM   1826  N   GLN A  45      85.705  38.929  50.073  1.00 92.77           N  
ATOM   1827  CA  GLN A  45      84.562  39.792  50.151  1.00 92.77           C  
ATOM   1828  CB  GLN A  45      83.244  39.181  49.650  1.00 92.77           C  
ATOM   1829  CG  GLN A  45      82.084  40.176  49.766  1.00 92.77           C  
ATOM   1830  CD  GLN A  45      80.873  39.618  49.040  1.00 92.77           C  
ATOM   1831  OE1 GLN A  45      80.924  38.531  48.471  1.00 92.77           O  
ATOM   1832  NE2 GLN A  45      79.748  40.382  49.047  1.00 92.77           N  
ATOM   1833  C   GLN A  45      84.314  40.169  51.576  1.00 92.77           C  
ATOM   1834  O   GLN A  45      84.109  39.315  52.437  1.00 92.77           O  
ATOM   1835  N   PHE A  46      84.317  41.487  51.852  1.00105.19           N  
ATOM   1836  CA  PHE A  46      84.003  41.961  53.166  1.00105.19           C  
ATOM   1837  CB  PHE A  46      84.825  43.179  53.624  1.00105.19           C  
ATOM   1838  CG  PHE A  46      86.247  42.747  53.726  1.00105.19           C  
ATOM   1839  CD1 PHE A  46      86.666  41.908  54.732  1.00105.19           C  
ATOM   1840  CD2 PHE A  46      87.158  43.156  52.783  1.00105.19           C  
ATOM   1841  CE1 PHE A  46      87.980  41.507  54.811  1.00105.19           C  
ATOM   1842  CE2 PHE A  46      88.471  42.761  52.857  1.00105.19           C  
ATOM   1843  CZ  PHE A  46      88.887  41.937  53.874  1.00105.19           C  
ATOM   1844  C   PHE A  46      82.544  42.307  53.139  1.00105.19           C  
ATOM   1845  O   PHE A  46      81.962  42.503  52.072  1.00105.19           O  
ATOM   1846  N   PRO A  48      81.939  42.426  54.289  1.00215.42           N  
ATOM   1847  CA  PRO A  48      80.513  42.511  54.429  1.00215.42           C  
ATOM   1848  CD  PRO A  48      82.631  42.479  55.566  1.00215.42           C  
ATOM   1849  CB  PRO A  48      80.258  42.849  55.900  1.00215.42           C  
ATOM   1850  CG  PRO A  48      81.522  42.344  56.622  1.00215.42           C  
ATOM   1851  C   PRO A  48      79.740  43.370  53.467  1.00215.42           C  
ATOM   1852  O   PRO A  48      78.847  42.818  52.830  1.00215.42           O  
ATOM   1853  N   GLY A  49      80.016  44.675  53.283  1.00120.13           N  
ATOM   1854  CA  GLY A  49      79.146  45.346  52.348  1.00120.13           C  
ATOM   1855  C   GLY A  49      79.971  45.862  51.223  1.00120.13           C  
ATOM   1856  O   GLY A  49      79.842  47.016  50.814  1.00120.13           O  
ATOM   1857  N   GLU A  50      80.815  44.993  50.641  1.00145.39           N  
ATOM   1858  CA  GLU A  50      81.641  45.507  49.595  1.00145.39           C  
ATOM   1859  CB  GLU A  50      82.990  46.033  50.102  1.00145.39           C  
ATOM   1860  CG  GLU A  50      83.639  45.180  51.187  1.00145.39           C  
ATOM   1861  CD  GLU A  50      84.694  46.075  51.821  1.00145.39           C  
ATOM   1862  OE1 GLU A  50      85.117  47.040  51.131  1.00145.39           O  
ATOM   1863  OE2 GLU A  50      85.083  45.828  52.991  1.00145.39           O  
ATOM   1864  C   GLU A  50      81.787  44.520  48.478  1.00145.39           C  
ATOM   1865  O   GLU A  50      81.327  43.380  48.549  1.00145.39           O  
ATOM   1866  N   GLY A  51      82.376  44.980  47.360  1.00 45.87           N  
ATOM   1867  CA  GLY A  51      82.505  44.136  46.205  1.00 45.87           C  
ATOM   1868  C   GLY A  51      83.713  43.285  46.382  1.00 45.87           C  
ATOM   1869  O   GLY A  51      84.639  43.643  47.105  1.00 45.87           O  
ATOM   1870  N   PRO A  52      83.753  42.189  45.678  1.00108.35           N  
ATOM   1871  CA  PRO A  52      84.869  41.311  45.824  1.00108.35           C  
ATOM   1872  CD  PRO A  52      82.535  41.462  45.352  1.00108.35           C  
ATOM   1873  CB  PRO A  52      84.500  40.050  45.046  1.00108.35           C  
ATOM   1874  CG  PRO A  52      82.966  39.990  45.206  1.00108.35           C  
ATOM   1875  C   PRO A  52      86.145  41.996  45.461  1.00108.35           C  
ATOM   1876  O   PRO A  52      86.167  42.798  44.531  1.00108.35           O  
ATOM   1877  N   ALA A  53      87.222  41.735  46.224  1.00 53.42           N  
ATOM   1878  CA  ALA A  53      88.461  42.373  45.894  1.00 53.42           C  
ATOM   1879  CB  ALA A  53      89.039  43.227  47.034  1.00 53.42           C  
ATOM   1880  C   ALA A  53      89.441  41.288  45.596  1.00 53.42           C  
ATOM   1881  O   ALA A  53      89.493  40.286  46.305  1.00 53.42           O  
ATOM   1882  N   LEU A  54      90.244  41.456  44.528  1.00117.28           N  
ATOM   1883  CA  LEU A  54      91.193  40.445  44.159  1.00117.28           C  
ATOM   1884  CB  LEU A  54      91.901  40.706  42.814  1.00117.28           C  
ATOM   1885  CG  LEU A  54      93.115  39.784  42.550  1.00117.28           C  
ATOM   1886  CD1 LEU A  54      92.726  38.301  42.472  1.00117.28           C  
ATOM   1887  CD2 LEU A  54      93.914  40.256  41.324  1.00117.28           C  
ATOM   1888  C   LEU A  54      92.261  40.376  45.193  1.00117.28           C  
ATOM   1889  O   LEU A  54      92.881  41.382  45.536  1.00117.28           O  
ATOM   1890  N   LEU A  55      92.402  39.184  45.802  1.00120.60           N  
ATOM   1891  CA  LEU A  55      93.430  38.935  46.763  1.00120.60           C  
ATOM   1892  CB  LEU A  55      93.015  37.768  47.664  1.00120.60           C  
ATOM   1893  CG  LEU A  55      93.844  37.630  48.940  1.00120.60           C  
ATOM   1894  CD1 LEU A  55      93.701  38.887  49.812  1.00120.60           C  
ATOM   1895  CD2 LEU A  55      93.451  36.355  49.697  1.00120.60           C  
ATOM   1896  C   LEU A  55      94.749  38.606  46.101  1.00120.60           C  
ATOM   1897  O   LEU A  55      95.755  39.276  46.328  1.00120.60           O  
ATOM   1898  N   ILE A  56      94.766  37.550  45.245  1.00144.14           N  
ATOM   1899  CA  ILE A  56      95.973  37.144  44.569  1.00144.14           C  
ATOM   1900  CB  ILE A  56      96.921  36.348  45.424  1.00144.14           C  
ATOM   1901  CG1 ILE A  56      98.347  36.433  44.854  1.00144.14           C  
ATOM   1902  CG2 ILE A  56      96.390  34.909  45.535  1.00144.14           C  
ATOM   1903  CD1 ILE A  56      99.430  36.026  45.851  1.00144.14           C  
ATOM   1904  C   ILE A  56      95.575  36.334  43.361  1.00144.14           C  
ATOM   1905  O   ILE A  56      94.450  35.841  43.285  1.00144.14           O  
ATOM   1906  N   SER A  57      96.483  36.173  42.370  1.00 88.09           N  
ATOM   1907  CA  SER A  57      96.098  35.474  41.167  1.00 88.09           C  
ATOM   1908  CB  SER A  57      95.803  36.416  39.990  1.00 88.09           C  
ATOM   1909  OG  SER A  57      96.998  37.070  39.588  1.00 88.09           O  
ATOM   1910  C   SER A  57      97.204  34.587  40.713  1.00 88.09           C  
ATOM   1911  O   SER A  57      98.367  34.796  41.055  1.00 88.09           O  
ATOM   1912  N   ILE A  58      96.848  33.535  39.948  1.00 95.80           N  
ATOM   1913  CA  ILE A  58      97.871  32.686  39.416  1.00 95.80           C  
ATOM   1914  CB  ILE A  58      98.098  31.455  40.253  1.00 95.80           C  
ATOM   1915  CG1 ILE A  58      99.405  30.742  39.867  1.00 95.80           C  
ATOM   1916  CG2 ILE A  58      96.845  30.571  40.166  1.00 95.80           C  
ATOM   1917  CD1 ILE A  58      99.852  29.719  40.913  1.00 95.80           C  
ATOM   1918  C   ILE A  58      97.531  32.293  38.001  1.00 95.80           C  
ATOM   1919  O   ILE A  58      96.473  31.731  37.711  1.00 95.80           O  
ATOM   1920  N   LEU A  59      98.459  32.580  37.069  1.00141.92           N  
ATOM   1921  CA  LEU A  59      98.274  32.227  35.691  1.00141.92           C  
ATOM   1922  CB  LEU A  59      99.252  32.943  34.744  1.00141.92           C  
ATOM   1923  CG  LEU A  59      99.121  34.476  34.791  1.00141.92           C  
ATOM   1924  CD1 LEU A  59      99.550  35.027  36.161  1.00141.92           C  
ATOM   1925  CD2 LEU A  59      99.854  35.142  33.617  1.00141.92           C  
ATOM   1926  C   LEU A  59      98.554  30.777  35.618  1.00141.92           C  
ATOM   1927  O   LEU A  59      99.208  30.221  36.491  1.00141.92           O  
ATOM   1928  N   SER A  60      98.076  30.119  34.560  1.00201.92           N  
ATOM   1929  CA  SER A  60      98.165  28.699  34.534  1.00201.92           C  
ATOM   1930  CB  SER A  60      97.593  28.109  33.228  1.00201.92           C  
ATOM   1931  OG  SER A  60      97.735  26.696  33.205  1.00201.92           O  
ATOM   1932  C   SER A  60      99.567  28.250  34.658  1.00201.92           C  
ATOM   1933  O   SER A  60      99.858  27.474  35.555  1.00201.92           O  
ATOM   1934  N   VAL A  65     100.523  28.727  33.854  1.00 95.58           N  
ATOM   1935  CA  VAL A  65     101.715  27.998  34.145  1.00 95.58           C  
ATOM   1936  CB  VAL A  65     102.575  27.662  32.977  1.00 95.58           C  
ATOM   1937  CG1 VAL A  65     103.796  26.890  33.516  1.00 95.58           C  
ATOM   1938  CG2 VAL A  65     101.713  26.850  31.996  1.00 95.58           C  
ATOM   1939  C   VAL A  65     102.543  28.672  35.190  1.00 95.58           C  
ATOM   1940  O   VAL A  65     103.327  29.578  34.907  1.00 95.58           O  
ATOM   1941  N   SER A  66     102.366  28.207  36.447  1.00 71.46           N  
ATOM   1942  CA  SER A  66     103.121  28.616  37.597  1.00 71.46           C  
ATOM   1943  CB  SER A  66     102.892  30.069  38.038  1.00 71.46           C  
ATOM   1944  OG  SER A  66     103.435  30.965  37.081  1.00 71.46           O  
ATOM   1945  C   SER A  66     102.675  27.750  38.743  1.00 71.46           C  
ATOM   1946  O   SER A  66     101.479  27.540  38.939  1.00 71.46           O  
ATOM   1947  N   ASP A  67     103.647  27.191  39.497  1.00 84.01           N  
ATOM   1948  CA  ASP A  67     103.423  26.343  40.641  1.00 84.01           C  
ATOM   1949  CB  ASP A  67     104.662  25.503  40.980  1.00 84.01           C  
ATOM   1950  CG  ASP A  67     104.854  24.517  39.834  0.75 84.01           C  
ATOM   1951  OD1 ASP A  67     103.822  24.084  39.252  0.50 84.01           O  
ATOM   1952  OD2 ASP A  67     106.030  24.195  39.517  0.50 84.01           O  
ATOM   1953  C   ASP A  67     103.031  27.113  41.856  1.00 84.01           C  
ATOM   1954  O   ASP A  67     102.251  26.621  42.666  1.00 84.01           O  
ATOM   1955  N   LYS A  68     103.576  28.323  42.069  1.00 98.80           N  
ATOM   1956  CA  LYS A  68     103.201  28.942  43.305  1.00 98.80           C  
ATOM   1957  CB  LYS A  68     104.116  28.556  44.474  1.00 98.80           C  
ATOM   1958  CG  LYS A  68     103.915  27.107  44.918  0.50 98.80           C  
ATOM   1959  CD  LYS A  68     105.090  26.556  45.719  0.50 98.80           C  
ATOM   1960  CE  LYS A  68     106.258  26.121  44.832  0.50 98.80           C  
ATOM   1961  NZ  LYS A  68     107.406  25.709  45.670  0.50 98.80           N  
ATOM   1962  C   LYS A  68     103.201  30.426  43.164  1.00 98.80           C  
ATOM   1963  O   LYS A  68     103.814  30.977  42.251  1.00 98.80           O  
ATOM   1964  N   LYS A  69     102.453  31.101  44.065  1.00185.00           N  
ATOM   1965  CA  LYS A  69     102.392  32.534  44.089  1.00185.00           C  
ATOM   1966  CB  LYS A  69     101.127  33.145  43.473  1.00185.00           C  
ATOM   1967  CG  LYS A  69     101.274  33.457  41.989  1.00185.00           C  
ATOM   1968  CD  LYS A  69     102.407  34.450  41.709  1.00185.00           C  
ATOM   1969  CE  LYS A  69     102.361  35.717  42.564  1.00185.00           C  
ATOM   1970  NZ  LYS A  69     103.455  36.634  42.170  1.00185.00           N  
ATOM   1971  C   LYS A  69     102.432  33.011  45.499  1.00185.00           C  
ATOM   1972  O   LYS A  69     101.730  32.495  46.368  1.00185.00           O  
ATOM   1973  N   GLU A  70     103.254  34.046  45.763  1.00 78.61           N  
ATOM   1974  CA  GLU A  70     103.301  34.506  47.114  1.00 78.61           C  
ATOM   1975  CB  GLU A  70     104.542  34.031  47.904  1.00 78.61           C  
ATOM   1976  CG  GLU A  70     104.570  34.528  49.356  1.00 78.61           C  
ATOM   1977  CD  GLU A  70     105.687  33.826  50.124  1.00 78.61           C  
ATOM   1978  OE1 GLU A  70     106.273  32.853  49.578  1.00 78.61           O  
ATOM   1979  OE2 GLU A  70     105.963  34.253  51.277  1.00 78.61           O  
ATOM   1980  C   GLU A  70     103.280  35.996  47.161  1.00 78.61           C  
ATOM   1981  O   GLU A  70     103.834  36.687  46.306  1.00 78.61           O  
ATOM   1982  N   ASP A  72     102.565  36.510  48.178  1.00 78.21           N  
ATOM   1983  CA  ASP A  72     102.500  37.899  48.500  1.00 78.21           C  
ATOM   1984  CB  ASP A  72     101.297  38.631  47.882  1.00 78.21           C  
ATOM   1985  CG  ASP A  72     101.625  38.853  46.410  1.00 78.21           C  
ATOM   1986  OD1 ASP A  72     102.824  39.101  46.109  1.00 78.21           O  
ATOM   1987  OD2 ASP A  72     100.690  38.771  45.569  1.00 78.21           O  
ATOM   1988  C   ASP A  72     102.400  37.953  49.987  1.00 78.21           C  
ATOM   1989  O   ASP A  72     101.311  37.857  50.551  1.00 78.21           O  
ATOM   1990  N   GLY A  74     103.561  38.062  50.663  1.00 39.01           N  
ATOM   1991  CA  GLY A  74     103.566  38.145  52.092  1.00 39.01           C  
ATOM   1992  C   GLY A  74     102.836  36.958  52.644  1.00 39.01           C  
ATOM   1993  O   GLY A  74     103.175  35.809  52.368  1.00 39.01           O  
ATOM   1994  N   ARG A  75     101.794  37.243  53.448  1.00128.21           N  
ATOM   1995  CA  ARG A  75     100.996  36.283  54.158  1.00128.21           C  
ATOM   1996  CB  ARG A  75     100.041  36.916  55.187  1.00128.21           C  
ATOM   1997  CG  ARG A  75     100.785  37.561  56.358  1.00128.21           C  
ATOM   1998  CD  ARG A  75      99.910  37.901  57.569  1.00128.21           C  
ATOM   1999  NE  ARG A  75      99.020  39.044  57.212  1.00128.21           N  
ATOM   2000  CZ  ARG A  75      97.741  38.844  56.774  1.00128.21           C  
ATOM   2001  NH1 ARG A  75      97.234  37.584  56.647  1.00128.21           N  
ATOM   2002  NH2 ARG A  75      96.953  39.921  56.487  1.00128.21           N  
ATOM   2003  C   ARG A  75     100.179  35.416  53.247  1.00128.21           C  
ATOM   2004  O   ARG A  75      99.858  34.289  53.621  1.00128.21           O  
ATOM   2005  N   PHE A  76      99.776  35.905  52.057  1.00175.90           N  
ATOM   2006  CA  PHE A  76      98.891  35.106  51.248  1.00175.90           C  
ATOM   2007  CB  PHE A  76      97.813  35.954  50.546  1.00175.90           C  
ATOM   2008  CG  PHE A  76      96.931  36.539  51.608  1.00175.90           C  
ATOM   2009  CD1 PHE A  76      97.331  37.630  52.340  1.00175.90           C  
ATOM   2010  CD2 PHE A  76      95.691  36.019  51.884  1.00175.90           C  
ATOM   2011  CE1 PHE A  76      96.533  38.183  53.317  1.00175.90           C  
ATOM   2012  CE2 PHE A  76      94.890  36.571  52.860  1.00175.90           C  
ATOM   2013  CZ  PHE A  76      95.300  37.656  53.586  1.00175.90           C  
ATOM   2014  C   PHE A  76      99.657  34.318  50.222  1.00175.90           C  
ATOM   2015  O   PHE A  76     100.537  34.842  49.541  1.00175.90           O  
ATOM   2016  N   THR A  77      99.348  33.004  50.102  1.00 80.29           N  
ATOM   2017  CA  THR A  77     100.055  32.195  49.150  1.00 80.29           C  
ATOM   2018  CB  THR A  77     101.208  31.451  49.753  1.00 80.29           C  
ATOM   2019  OG1 THR A  77     102.146  32.369  50.293  1.00 80.29           O  
ATOM   2020  CG2 THR A  77     101.877  30.567  48.688  1.00 80.29           C  
ATOM   2021  C   THR A  77      99.153  31.174  48.539  1.00 80.29           C  
ATOM   2022  O   THR A  77      98.326  30.555  49.208  1.00 80.29           O  
ATOM   2023  N   THR A  78      99.332  30.963  47.221  1.00129.66           N  
ATOM   2024  CA  THR A  78      98.582  29.986  46.499  1.00129.66           C  
ATOM   2025  CB  THR A  78      97.784  30.587  45.386  1.00129.66           C  
ATOM   2026  OG1 THR A  78      98.653  31.131  44.404  1.00129.66           O  
ATOM   2027  CG2 THR A  78      96.904  31.702  45.978  1.00129.66           C  
ATOM   2028  C   THR A  78      99.574  29.030  45.913  1.00129.66           C  
ATOM   2029  O   THR A  78     100.657  29.429  45.487  1.00129.66           O  
ATOM   2030  N   PHE A  79      99.229  27.725  45.927  1.00151.88           N  
ATOM   2031  CA  PHE A  79     100.033  26.673  45.365  1.00151.88           C  
ATOM   2032  CB  PHE A  79     100.218  25.485  46.320  1.00151.88           C  
ATOM   2033  CG  PHE A  79     100.993  25.953  47.500  1.00151.88           C  
ATOM   2034  CD1 PHE A  79     100.346  26.480  48.594  1.00151.88           C  
ATOM   2035  CD2 PHE A  79     102.366  25.868  47.510  1.00151.88           C  
ATOM   2036  CE1 PHE A  79     101.060  26.914  49.685  1.00151.88           C  
ATOM   2037  CE2 PHE A  79     103.085  26.300  48.598  1.00151.88           C  
ATOM   2038  CZ  PHE A  79     102.431  26.824  49.689  1.00151.88           C  
ATOM   2039  C   PHE A  79      99.190  26.155  44.239  1.00151.88           C  
ATOM   2040  O   PHE A  79      97.991  25.962  44.422  1.00151.88           O  
ATOM   2041  N   PHE A  80      99.779  25.894  43.054  1.00114.06           N  
ATOM   2042  CA  PHE A  80      98.953  25.538  41.932  1.00114.06           C  
ATOM   2043  CB  PHE A  80      99.017  26.616  40.835  1.00114.06           C  
ATOM   2044  CG  PHE A  80      97.980  26.344  39.805  1.00114.06           C  
ATOM   2045  CD1 PHE A  80      96.649  26.490  40.120  1.00114.06           C  
ATOM   2046  CD2 PHE A  80      98.336  25.989  38.525  1.00114.06           C  
ATOM   2047  CE1 PHE A  80      95.678  26.251  39.179  1.00114.06           C  
ATOM   2048  CE2 PHE A  80      97.369  25.750  37.579  1.00114.06           C  
ATOM   2049  CZ  PHE A  80      96.042  25.879  37.908  1.00114.06           C  
ATOM   2050  C   PHE A  80      99.388  24.232  41.337  1.00114.06           C  
ATOM   2051  O   PHE A  80     100.580  23.959  41.210  1.00114.06           O  
ATOM   2052  N   ASN A  82      98.412  23.380  40.949  1.00181.61           N  
ATOM   2053  CA  ASN A  82      98.756  22.108  40.382  1.00181.61           C  
ATOM   2054  CB  ASN A  82      98.356  20.963  41.333  1.00181.61           C  
ATOM   2055  CG  ASN A  82      99.086  19.679  40.969  1.00181.61           C  
ATOM   2056  OD1 ASN A  82      99.450  19.453  39.817  1.00181.61           O  
ATOM   2057  ND2 ASN A  82      99.303  18.809  41.991  1.00181.61           N  
ATOM   2058  C   ASN A  82      97.992  21.930  39.111  1.00181.61           C  
ATOM   2059  O   ASN A  82      96.986  21.239  39.105  1.00181.61           O  
ATOM   2060  N   LYS A  84      98.486  22.467  37.980  1.00176.60           N  
ATOM   2061  CA  LYS A  84      97.761  22.445  36.738  1.00176.60           C  
ATOM   2062  CB  LYS A  84      98.581  23.119  35.619  1.00176.60           C  
ATOM   2063  CG  LYS A  84      97.776  23.660  34.434  1.00176.60           C  
ATOM   2064  CD  LYS A  84      96.991  22.636  33.615  1.00176.60           C  
ATOM   2065  CE  LYS A  84      96.104  23.308  32.559  1.00176.60           C  
ATOM   2066  NZ  LYS A  84      95.621  22.324  31.567  1.00176.60           N  
ATOM   2067  C   LYS A  84      97.495  21.036  36.302  1.00176.60           C  
ATOM   2068  O   LYS A  84      96.381  20.713  35.894  1.00176.60           O  
ATOM   2069  N   ARG A  85      98.501  20.148  36.394  1.00135.57           N  
ATOM   2070  CA  ARG A  85      98.315  18.805  35.913  1.00135.57           C  
ATOM   2071  CB  ARG A  85      99.525  17.897  36.199  1.00135.57           C  
ATOM   2072  CG  ARG A  85     100.870  18.395  35.660  1.00135.57           C  
ATOM   2073  CD  ARG A  85     101.267  17.823  34.296  0.50135.57           C  
ATOM   2074  NE  ARG A  85     102.748  17.956  34.183  0.50135.57           N  
ATOM   2075  CZ  ARG A  85     103.548  16.915  34.560  0.50135.57           C  
ATOM   2076  NH1 ARG A  85     102.989  15.719  34.906  0.50135.57           N  
ATOM   2077  NH2 ARG A  85     104.905  17.067  34.591  0.50135.57           N  
ATOM   2078  C   ARG A  85      97.166  18.206  36.672  1.00135.57           C  
ATOM   2079  O   ARG A  85      96.259  17.612  36.091  1.00135.57           O  
ATOM   2080  N   GLU A  86      97.190  18.370  38.007  1.00101.34           N  
ATOM   2081  CA  GLU A  86      96.193  17.863  38.912  1.00101.34           C  
ATOM   2082  CB  GLU A  86      96.609  17.851  40.398  1.00101.34           C  
ATOM   2083  CG  GLU A  86      95.497  17.293  41.300  1.00101.34           C  
ATOM   2084  CD  GLU A  86      96.008  17.153  42.730  1.00101.34           C  
ATOM   2085  OE1 GLU A  86      96.018  18.173  43.470  1.00101.34           O  
ATOM   2086  OE2 GLU A  86      96.386  16.011  43.104  1.00101.34           O  
ATOM   2087  C   GLU A  86      94.916  18.649  38.819  1.00101.34           C  
ATOM   2088  O   GLU A  86      93.875  18.176  39.268  1.00101.34           O  
ATOM   2089  N   LYS A  87      94.950  19.883  38.279  1.00147.27           N  
ATOM   2090  CA  LYS A  87      93.788  20.725  38.284  1.00147.27           C  
ATOM   2091  CB  LYS A  87      92.539  20.046  37.694  1.00147.27           C  
ATOM   2092  CG  LYS A  87      92.517  20.021  36.167  1.00147.27           C  
ATOM   2093  CD  LYS A  87      91.437  19.113  35.581  1.00147.27           C  
ATOM   2094  CE  LYS A  87      92.001  17.801  35.040  1.00147.27           C  
ATOM   2095  NZ  LYS A  87      92.914  18.090  33.913  1.00147.27           N  
ATOM   2096  C   LYS A  87      93.452  21.097  39.700  1.00147.27           C  
ATOM   2097  O   LYS A  87      92.283  21.257  40.040  1.00147.27           O  
ATOM   2098  N   LYS A  88      94.471  21.276  40.567  1.00 99.78           N  
ATOM   2099  CA  LYS A  88      94.206  21.614  41.943  1.00 99.78           C  
ATOM   2100  CB  LYS A  88      94.779  20.588  42.935  1.00 99.78           C  
ATOM   2101  CG  LYS A  88      94.584  20.990  44.398  1.00 99.78           C  
ATOM   2102  CD  LYS A  88      95.036  19.937  45.410  1.00 99.78           C  
ATOM   2103  CE  LYS A  88      94.840  20.383  46.861  1.00 99.78           C  
ATOM   2104  NZ  LYS A  88      95.280  19.321  47.791  1.00 99.78           N  
ATOM   2105  C   LYS A  88      94.841  22.927  42.302  1.00 99.78           C  
ATOM   2106  O   LYS A  88      95.821  23.355  41.691  1.00 99.78           O  
ATOM   2107  N   LEU A  89      94.258  23.621  43.308  1.00173.04           N  
ATOM   2108  CA  LEU A  89      94.828  24.852  43.783  1.00173.04           C  
ATOM   2109  CB  LEU A  89      94.513  26.078  42.898  1.00173.04           C  
ATOM   2110  CG  LEU A  89      93.025  26.417  42.723  1.00173.04           C  
ATOM   2111  CD1 LEU A  89      92.428  26.966  44.023  1.00173.04           C  
ATOM   2112  CD2 LEU A  89      92.804  27.353  41.522  1.00173.04           C  
ATOM   2113  C   LEU A  89      94.406  25.083  45.213  1.00173.04           C  
ATOM   2114  O   LEU A  89      93.352  24.615  45.640  1.00173.04           O  
ATOM   2115  N   SER A  90      95.248  25.789  46.009  1.00102.77           N  
ATOM   2116  CA  SER A  90      94.930  25.997  47.401  1.00102.77           C  
ATOM   2117  CB  SER A  90      95.609  24.966  48.319  1.00102.77           C  
ATOM   2118  OG  SER A  90      95.276  25.213  49.676  1.00102.77           O  
ATOM   2119  C   SER A  90      95.412  27.347  47.855  1.00102.77           C  
ATOM   2120  O   SER A  90      96.384  27.893  47.336  1.00102.77           O  
ATOM   2121  N   LEU A  91      94.723  27.920  48.865  1.00 91.36           N  
ATOM   2122  CA  LEU A  91      95.102  29.197  49.393  1.00 91.36           C  
ATOM   2123  CB  LEU A  91      94.003  30.263  49.299  1.00 91.36           C  
ATOM   2124  CG  LEU A  91      94.443  31.612  49.895  1.00 91.36           C  
ATOM   2125  CD1 LEU A  91      95.539  32.280  49.049  1.00 91.36           C  
ATOM   2126  CD2 LEU A  91      93.236  32.523  50.167  1.00 91.36           C  
ATOM   2127  C   LEU A  91      95.426  29.069  50.848  1.00 91.36           C  
ATOM   2128  O   LEU A  91      94.582  28.651  51.641  1.00 91.36           O  
ATOM   2129  N   HIS A  92      96.665  29.444  51.244  1.00 94.44           N  
ATOM   2130  CA  HIS A  92      96.985  29.402  52.643  1.00 94.44           C  
ATOM   2131  ND1 HIS A  92     100.468  29.037  51.916  1.00 94.44           N  
ATOM   2132  CG  HIS A  92      99.578  29.236  52.945  1.00 94.44           C  
ATOM   2133  CB  HIS A  92      98.229  28.570  53.042  1.00 94.44           C  
ATOM   2134  NE2 HIS A  92     101.475  30.391  53.363  1.00 94.44           N  
ATOM   2135  CD2 HIS A  92     100.209  30.070  53.819  1.00 94.44           C  
ATOM   2136  CE1 HIS A  92     101.585  29.746  52.219  1.00 94.44           C  
ATOM   2137  C   HIS A  92      97.196  30.804  53.116  1.00 94.44           C  
ATOM   2138  O   HIS A  92      97.899  31.591  52.482  1.00 94.44           O  
ATOM   2139  N   ILE A  93      96.549  31.147  54.251  1.00152.68           N  
ATOM   2140  CA  ILE A  93      96.661  32.446  54.851  1.00152.68           C  
ATOM   2141  CB  ILE A  93      95.370  32.915  55.459  1.00152.68           C  
ATOM   2142  CG1 ILE A  93      94.207  32.834  54.449  1.00152.68           C  
ATOM   2143  CG2 ILE A  93      95.605  34.329  56.014  1.00152.68           C  
ATOM   2144  CD1 ILE A  93      94.360  33.703  53.207  1.00152.68           C  
ATOM   2145  C   ILE A  93      97.602  32.232  56.001  1.00152.68           C  
ATOM   2146  O   ILE A  93      97.182  31.895  57.109  1.00152.68           O  
ATOM   2147  N   ILE A  94      98.898  32.522  55.777  1.00156.83           N  
ATOM   2148  CA  ILE A  94      99.943  32.139  56.686  1.00156.83           C  
ATOM   2149  CB  ILE A  94     101.321  32.533  56.206  1.00156.83           C  
ATOM   2150  CG1 ILE A  94     102.427  31.750  56.946  1.00156.83           C  
ATOM   2151  CG2 ILE A  94     101.464  34.059  56.322  1.00156.83           C  
ATOM   2152  CD1 ILE A  94     102.584  32.081  58.431  1.00156.83           C  
ATOM   2153  C   ILE A  94      99.731  32.700  58.064  1.00156.83           C  
ATOM   2154  O   ILE A  94      99.914  31.978  59.040  1.00156.83           O  
ATOM   2155  N   ASP A  95      99.370  33.989  58.211  1.00 73.52           N  
ATOM   2156  CA  ASP A  95      99.136  34.505  59.535  1.00 73.52           C  
ATOM   2157  CB  ASP A  95     100.073  35.668  59.934  1.00 73.52           C  
ATOM   2158  CG  ASP A  95      99.712  36.170  61.334  1.00 73.52           C  
ATOM   2159  OD1 ASP A  95      98.604  36.747  61.492  1.00 73.52           O  
ATOM   2160  OD2 ASP A  95     100.540  35.982  62.265  1.00 73.52           O  
ATOM   2161  C   ASP A  95      97.744  35.029  59.535  1.00 73.52           C  
ATOM   2162  O   ASP A  95      97.370  35.780  58.638  1.00 73.52           O  
ATOM   2163  N   SER A  96      96.924  34.651  60.535  1.00 59.75           N  
ATOM   2164  CA  SER A  96      95.585  35.152  60.479  1.00 59.75           C  
ATOM   2165  CB  SER A  96      94.505  34.063  60.626  1.00 59.75           C  
ATOM   2166  OG  SER A  96      94.501  33.231  59.473  1.00 59.75           O  
ATOM   2167  C   SER A  96      95.380  36.198  61.530  1.00 59.75           C  
ATOM   2168  O   SER A  96      95.761  36.041  62.688  1.00 59.75           O  
ATOM   2169  N   GLN A  97      94.783  37.331  61.112  1.00113.07           N  
ATOM   2170  CA  GLN A  97      94.457  38.417  61.990  1.00113.07           C  
ATOM   2171  CB  GLN A  97      95.157  39.753  61.658  1.00113.07           C  
ATOM   2172  CG  GLN A  97      96.687  39.713  61.717  1.00113.07           C  
ATOM   2173  CD  GLN A  97      97.187  39.411  60.312  1.00113.07           C  
ATOM   2174  OE1 GLN A  97      98.357  39.098  60.101  1.00113.07           O  
ATOM   2175  NE2 GLN A  97      96.268  39.510  59.316  1.00113.07           N  
ATOM   2176  C   GLN A  97      92.997  38.651  61.768  1.00113.07           C  
ATOM   2177  O   GLN A  97      92.445  38.212  60.761  1.00113.07           O  
ATOM   2178  N   PRO A  98      92.359  39.349  62.664  1.00 97.97           N  
ATOM   2179  CA  PRO A  98      90.944  39.592  62.563  1.00 97.97           C  
ATOM   2180  CD  PRO A  98      92.825  39.428  64.038  1.00 97.97           C  
ATOM   2181  CB  PRO A  98      90.562  40.317  63.851  1.00 97.97           C  
ATOM   2182  CG  PRO A  98      91.582  39.785  64.876  1.00 97.97           C  
ATOM   2183  C   PRO A  98      90.566  40.330  61.317  1.00 97.97           C  
ATOM   2184  O   PRO A  98      89.404  40.260  60.919  1.00 97.97           O  
ATOM   2185  N   GLY A  99      91.515  41.048  60.695  1.00 37.51           N  
ATOM   2186  CA  GLY A  99      91.238  41.798  59.504  1.00 37.51           C  
ATOM   2187  C   GLY A  99      90.836  40.847  58.419  1.00 37.51           C  
ATOM   2188  O   GLY A  99      90.050  41.188  57.537  1.00 37.51           O  
ATOM   2189  N   ASP A 100      91.407  39.631  58.463  1.00 90.23           N  
ATOM   2190  CA  ASP A 100      91.260  38.590  57.487  1.00 90.23           C  
ATOM   2191  CB  ASP A 100      92.241  37.435  57.742  1.00 90.23           C  
ATOM   2192  CG  ASP A 100      93.642  37.979  57.480  1.00 90.23           C  
ATOM   2193  OD1 ASP A 100      93.763  38.953  56.689  1.00 90.23           O  
ATOM   2194  OD2 ASP A 100      94.611  37.433  58.072  1.00 90.23           O  
ATOM   2195  C   ASP A 100      89.859  38.043  57.417  1.00 90.23           C  
ATOM   2196  O   ASP A 100      89.498  37.437  56.410  1.00 90.23           O  
ATOM   2197  N   SER A 101      89.033  38.181  58.474  1.00 60.59           N  
ATOM   2198  CA  SER A 101      87.717  37.594  58.403  1.00 60.59           C  
ATOM   2199  CB  SER A 101      86.857  37.827  59.656  1.00 60.59           C  
ATOM   2200  OG  SER A 101      87.373  37.068  60.739  1.00 60.59           O  
ATOM   2201  C   SER A 101      86.974  38.141  57.226  1.00 60.59           C  
ATOM   2202  O   SER A 101      86.938  39.349  56.999  1.00 60.59           O  
ATOM   2203  N   ALA A 102      86.356  37.225  56.446  1.00 57.63           N  
ATOM   2204  CA  ALA A 102      85.630  37.584  55.263  1.00 57.63           C  
ATOM   2205  CB  ALA A 102      86.390  38.552  54.340  1.00 57.63           C  
ATOM   2206  C   ALA A 102      85.389  36.321  54.490  1.00 57.63           C  
ATOM   2207  O   ALA A 102      85.638  35.218  54.975  1.00 57.63           O  
ATOM   2208  N   THR A 103      84.860  36.461  53.257  1.00 60.14           N  
ATOM   2209  CA  THR A 103      84.588  35.332  52.414  1.00 60.14           C  
ATOM   2210  CB  THR A 103      83.212  35.395  51.820  1.00 60.14           C  
ATOM   2211  OG1 THR A 103      82.230  35.407  52.846  1.00 60.14           O  
ATOM   2212  CG2 THR A 103      83.013  34.189  50.891  1.00 60.14           C  
ATOM   2213  C   THR A 103      85.569  35.353  51.277  1.00 60.14           C  
ATOM   2214  O   THR A 103      85.739  36.377  50.619  1.00 60.14           O  
ATOM   2215  N   TYR A 104      86.231  34.204  51.006  1.00111.38           N  
ATOM   2216  CA  TYR A 104      87.233  34.122  49.974  1.00111.38           C  
ATOM   2217  CB  TYR A 104      88.549  33.470  50.452  1.00111.38           C  
ATOM   2218  CG  TYR A 104      89.198  34.317  51.500  1.00111.38           C  
ATOM   2219  CD1 TYR A 104      88.757  34.289  52.804  1.00111.38           C  
ATOM   2220  CD2 TYR A 104      90.267  35.126  51.185  1.00111.38           C  
ATOM   2221  CE1 TYR A 104      89.358  35.064  53.770  1.00111.38           C  
ATOM   2222  CE2 TYR A 104      90.874  35.903  52.146  1.00111.38           C  
ATOM   2223  CZ  TYR A 104      90.419  35.874  53.442  1.00111.38           C  
ATOM   2224  OH  TYR A 104      91.037  36.669  54.431  1.00111.38           O  
ATOM   2225  C   TYR A 104      86.712  33.262  48.868  1.00111.38           C  
ATOM   2226  O   TYR A 104      86.368  32.100  49.070  1.00111.38           O  
ATOM   2227  N   PHE A 105      86.661  33.804  47.637  1.00102.49           N  
ATOM   2228  CA  PHE A 105      86.117  32.997  46.583  1.00102.49           C  
ATOM   2229  CB  PHE A 105      85.218  33.773  45.606  1.00102.49           C  
ATOM   2230  CG  PHE A 105      84.063  34.318  46.366  1.00102.49           C  
ATOM   2231  CD1 PHE A 105      83.035  33.495  46.759  1.00102.49           C  
ATOM   2232  CD2 PHE A 105      84.002  35.660  46.667  1.00102.49           C  
ATOM   2233  CE1 PHE A 105      81.966  34.002  47.459  1.00102.49           C  
ATOM   2234  CE2 PHE A 105      82.935  36.171  47.365  1.00102.49           C  
ATOM   2235  CZ  PHE A 105      81.916  35.341  47.763  1.00102.49           C  
ATOM   2236  C   PHE A 105      87.231  32.471  45.752  1.00102.49           C  
ATOM   2237  O   PHE A 105      88.138  33.205  45.361  1.00102.49           O  
ATOM   2238  N   CYS A 106      87.190  31.153  45.491  1.00 99.94           N  
ATOM   2239  CA  CYS A 106      88.122  30.541  44.603  1.00 99.94           C  
ATOM   2240  CB  CYS A 106      88.222  29.007  44.730  1.00 99.94           C  
ATOM   2241  SG  CYS A 106      89.253  28.274  43.421  1.00 99.94           S  
ATOM   2242  C   CYS A 106      87.607  30.814  43.247  1.00 99.94           C  
ATOM   2243  O   CYS A 106      86.422  31.071  43.042  1.00 99.94           O  
ATOM   2244  N   ALA A 107      88.518  30.811  42.278  1.00 88.43           N  
ATOM   2245  CA  ALA A 107      88.091  30.965  40.943  1.00 88.43           C  
ATOM   2246  CB  ALA A 107      88.246  32.406  40.429  1.00 88.43           C  
ATOM   2247  C   ALA A 107      88.999  30.094  40.157  1.00 88.43           C  
ATOM   2248  O   ALA A 107      90.086  29.741  40.611  1.00 88.43           O  
ATOM   2249  N   ALA A 108      88.533  29.669  38.976  1.00 91.64           N  
ATOM   2250  CA  ALA A 108      89.365  28.921  38.094  1.00 91.64           C  
ATOM   2251  CB  ALA A 108      89.047  27.419  38.090  1.00 91.64           C  
ATOM   2252  C   ALA A 108      89.107  29.547  36.751  1.00 91.64           C  
ATOM   2253  O   ALA A 108      88.073  30.186  36.568  1.00 91.64           O  
ATOM   2254  N   GLY A 109      89.995  29.401  35.741  1.00215.35           N  
ATOM   2255  CA  GLY A 109      89.663  30.218  34.591  1.00215.35           C  
ATOM   2256  C   GLY A 109      89.410  29.478  33.311  1.00215.35           C  
ATOM   2257  O   GLY A 109      90.165  29.621  32.369  1.00215.35           O  
ATOM   2258  N   SER A 110      88.282  28.790  33.106  1.00254.37           N  
ATOM   2259  CA  SER A 110      88.264  27.736  32.128  1.00254.37           C  
ATOM   2260  CB  SER A 110      87.280  26.601  32.475  1.00254.37           C  
ATOM   2261  OG  SER A 110      85.956  27.104  32.567  1.00254.37           O  
ATOM   2262  C   SER A 110      87.995  28.163  30.748  1.00254.37           C  
ATOM   2263  O   SER A 110      86.925  28.604  30.363  1.00254.37           O  
ATOM   2264  N   ASN A 111      88.983  27.964  29.894  1.00281.68           N  
ATOM   2265  CA  ASN A 111      88.705  28.344  28.567  1.00281.68           C  
ATOM   2266  CB  ASN A 111      87.588  27.476  27.963  1.00281.68           C  
ATOM   2267  CG  ASN A 111      87.751  27.546  26.464  1.00281.68           C  
ATOM   2268  OD1 ASN A 111      86.943  26.990  25.725  1.00281.68           O  
ATOM   2269  ND2 ASN A 111      88.832  28.230  26.002  1.00281.68           N  
ATOM   2270  C   ASN A 111      88.324  29.849  28.471  1.00281.68           C  
ATOM   2271  O   ASN A 111      87.698  30.169  27.461  1.00281.68           O  
ATOM   2272  N   TYR A 124      88.782  30.745  29.446  1.00384.68           N  
ATOM   2273  CA  TYR A 124      88.620  32.174  29.847  1.00384.68           C  
ATOM   2274  CB  TYR A 124      89.144  33.199  28.830  1.00384.68           C  
ATOM   2275  CG  TYR A 124      89.224  34.462  29.620  1.00384.68           C  
ATOM   2276  CD1 TYR A 124      90.030  34.482  30.730  1.00384.68           C  
ATOM   2277  CD2 TYR A 124      88.538  35.606  29.277  1.00384.68           C  
ATOM   2278  CE1 TYR A 124      90.162  35.606  31.501  1.00384.68           C  
ATOM   2279  CE2 TYR A 124      88.664  36.743  30.047  1.00384.68           C  
ATOM   2280  CZ  TYR A 124      89.475  36.743  31.159  1.00384.68           C  
ATOM   2281  OH  TYR A 124      89.607  37.906  31.948  1.00384.68           O  
ATOM   2282  C   TYR A 124      87.300  32.695  30.336  1.00384.68           C  
ATOM   2283  O   TYR A 124      86.662  33.490  29.660  1.00384.68           O  
ATOM   2284  N   GLN A 125      86.847  32.228  31.516  1.00304.60           N  
ATOM   2285  CA  GLN A 125      85.815  32.839  32.316  1.00304.60           C  
ATOM   2286  CB  GLN A 125      84.366  32.361  32.099  1.00304.60           C  
ATOM   2287  CG  GLN A 125      84.122  30.899  32.470  1.00304.60           C  
ATOM   2288  CD  GLN A 125      84.273  30.067  31.207  1.00304.60           C  
ATOM   2289  OE1 GLN A 125      85.098  30.363  30.345  1.00304.60           O  
ATOM   2290  NE2 GLN A 125      83.436  29.003  31.087  1.00304.60           N  
ATOM   2291  C   GLN A 125      86.208  32.432  33.664  1.00304.60           C  
ATOM   2292  O   GLN A 125      86.664  31.304  33.851  1.00304.60           O  
ATOM   2293  N   LEU A 126      86.132  33.359  34.622  1.00155.28           N  
ATOM   2294  CA  LEU A 126      86.426  32.882  35.923  1.00155.28           C  
ATOM   2295  CB  LEU A 126      86.786  33.967  36.956  1.00155.28           C  
ATOM   2296  CG  LEU A 126      88.192  34.563  36.757  1.00155.28           C  
ATOM   2297  CD1 LEU A 126      88.505  35.622  37.827  1.00155.28           C  
ATOM   2298  CD2 LEU A 126      89.255  33.453  36.692  1.00155.28           C  
ATOM   2299  C   LEU A 126      85.211  32.182  36.385  1.00155.28           C  
ATOM   2300  O   LEU A 126      84.100  32.681  36.203  1.00155.28           O  
ATOM   2301  N   ILE A 127      85.377  30.971  36.944  1.00167.31           N  
ATOM   2302  CA  ILE A 127      84.192  30.424  37.509  1.00167.31           C  
ATOM   2303  CB  ILE A 127      83.612  29.172  36.910  1.00167.31           C  
ATOM   2304  CG1 ILE A 127      84.492  27.945  37.122  1.00167.31           C  
ATOM   2305  CG2 ILE A 127      83.313  29.473  35.433  1.00167.31           C  
ATOM   2306  CD1 ILE A 127      83.721  26.641  36.913  1.00167.31           C  
ATOM   2307  C   ILE A 127      84.477  30.216  38.944  1.00167.31           C  
ATOM   2308  O   ILE A 127      85.469  29.595  39.324  1.00167.31           O  
ATOM   2309  N   TRP A 128      83.577  30.776  39.764  1.00142.14           N  
ATOM   2310  CA  TRP A 128      83.721  30.869  41.175  1.00142.14           C  
ATOM   2311  CB  TRP A 128      82.876  32.005  41.755  1.00142.14           C  
ATOM   2312  CG  TRP A 128      83.094  33.300  41.026  1.00142.14           C  
ATOM   2313  CD2 TRP A 128      84.265  34.116  41.151  1.00142.14           C  
ATOM   2314  CD1 TRP A 128      82.293  33.905  40.104  1.00142.14           C  
ATOM   2315  NE1 TRP A 128      82.891  35.051  39.644  1.00142.14           N  
ATOM   2316  CE2 TRP A 128      84.108  35.192  40.278  1.00142.14           C  
ATOM   2317  CE3 TRP A 128      85.381  33.973  41.922  1.00142.14           C  
ATOM   2318  CZ2 TRP A 128      85.072  36.150  40.164  1.00142.14           C  
ATOM   2319  CZ3 TRP A 128      86.349  34.944  41.808  1.00142.14           C  
ATOM   2320  CH2 TRP A 128      86.197  36.011  40.946  1.00142.14           C  
ATOM   2321  C   TRP A 128      83.186  29.644  41.815  1.00142.14           C  
ATOM   2322  O   TRP A 128      82.344  28.930  41.269  1.00142.14           O  
ATOM   2323  N   GLY A 129      83.711  29.381  43.020  1.00 83.17           N  
ATOM   2324  CA  GLY A 129      83.250  28.294  43.814  1.00 83.17           C  
ATOM   2325  C   GLY A 129      82.303  28.850  44.822  1.00 83.17           C  
ATOM   2326  O   GLY A 129      82.054  30.051  44.888  1.00 83.17           O  
ATOM   2327  N   SER A 130      81.791  27.969  45.686  1.00 69.30           N  
ATOM   2328  CA  SER A 130      80.828  28.351  46.676  1.00 69.30           C  
ATOM   2329  CB  SER A 130      80.371  27.135  47.499  1.00 69.30           C  
ATOM   2330  OG  SER A 130      81.505  26.453  48.017  1.00 69.30           O  
ATOM   2331  C   SER A 130      81.440  29.363  47.595  1.00 69.30           C  
ATOM   2332  O   SER A 130      80.721  30.205  48.135  1.00 69.30           O  
ATOM   2333  N   GLY A 131      82.775  29.303  47.806  1.00 57.18           N  
ATOM   2334  CA  GLY A 131      83.411  30.272  48.654  1.00 57.18           C  
ATOM   2335  C   GLY A 131      83.497  29.721  50.046  1.00 57.18           C  
ATOM   2336  O   GLY A 131      82.653  28.926  50.463  1.00 57.18           O  
ATOM   2337  N   THR A 132      84.522  30.172  50.809  1.00 70.89           N  
ATOM   2338  CA  THR A 132      84.745  29.714  52.151  1.00 70.89           C  
ATOM   2339  CB  THR A 132      86.170  29.316  52.418  1.00 70.89           C  
ATOM   2340  OG1 THR A 132      86.606  28.310  51.518  1.00 70.89           O  
ATOM   2341  CG2 THR A 132      86.272  28.822  53.872  1.00 70.89           C  
ATOM   2342  C   THR A 132      84.555  30.891  53.056  1.00 70.89           C  
ATOM   2343  O   THR A 132      85.010  31.990  52.747  1.00 70.89           O  
ATOM   2344  N   LYS A 133      83.886  30.687  54.209  1.00124.29           N  
ATOM   2345  CA  LYS A 133      83.717  31.754  55.154  1.00124.29           C  
ATOM   2346  CB  LYS A 133      82.295  31.799  55.748  1.00124.29           C  
ATOM   2347  CG  LYS A 133      82.062  32.888  56.799  1.00124.29           C  
ATOM   2348  CD  LYS A 133      82.150  34.318  56.263  1.00124.29           C  
ATOM   2349  CE  LYS A 133      81.756  35.375  57.296  1.00124.29           C  
ATOM   2350  NZ  LYS A 133      80.287  35.378  57.474  1.00124.29           N  
ATOM   2351  C   LYS A 133      84.682  31.509  56.272  1.00124.29           C  
ATOM   2352  O   LYS A 133      84.432  30.682  57.148  1.00124.29           O  
ATOM   2353  N   LEU A 134      85.821  32.233  56.271  1.00112.67           N  
ATOM   2354  CA  LEU A 134      86.794  32.047  57.309  1.00112.67           C  
ATOM   2355  CB  LEU A 134      88.263  32.264  56.890  1.00112.67           C  
ATOM   2356  CG  LEU A 134      88.856  31.216  55.929  1.00112.67           C  
ATOM   2357  CD1 LEU A 134      88.885  29.817  56.567  1.00112.67           C  
ATOM   2358  CD2 LEU A 134      88.173  31.253  54.556  1.00112.67           C  
ATOM   2359  C   LEU A 134      86.530  33.061  58.371  1.00112.67           C  
ATOM   2360  O   LEU A 134      86.110  34.182  58.091  1.00112.67           O  
ATOM   2361  N   ILE A 135      86.763  32.672  59.637  1.00117.58           N  
ATOM   2362  CA  ILE A 135      86.585  33.590  60.718  1.00117.58           C  
ATOM   2363  CB  ILE A 135      85.559  33.158  61.715  1.00117.58           C  
ATOM   2364  CG1 ILE A 135      84.235  32.875  60.992  1.00117.58           C  
ATOM   2365  CG2 ILE A 135      85.446  34.260  62.782  1.00117.58           C  
ATOM   2366  CD1 ILE A 135      83.729  34.057  60.171  1.00117.58           C  
ATOM   2367  C   ILE A 135      87.897  33.634  61.422  1.00117.58           C  
ATOM   2368  O   ILE A 135      88.540  32.602  61.610  1.00117.58           O  
ATOM   2369  N   ILE A 136      88.337  34.835  61.836  1.00113.26           N  
ATOM   2370  CA  ILE A 136      89.633  34.914  62.434  1.00113.26           C  
ATOM   2371  CB  ILE A 136      90.505  35.953  61.798  1.00113.26           C  
ATOM   2372  CG1 ILE A 136      90.511  35.789  60.268  1.00113.26           C  
ATOM   2373  CG2 ILE A 136      91.904  35.824  62.424  1.00113.26           C  
ATOM   2374  CD1 ILE A 136      90.995  34.422  59.788  1.00113.26           C  
ATOM   2375  C   ILE A 136      89.444  35.333  63.851  1.00113.26           C  
ATOM   2376  O   ILE A 136      88.604  36.177  64.157  1.00113.26           O  
ATOM   2377  N   LYS A 137      90.257  34.763  64.758  1.00169.77           N  
ATOM   2378  CA  LYS A 137      90.135  35.102  66.142  1.00169.77           C  
ATOM   2379  CB  LYS A 137      90.218  36.621  66.348  1.00169.77           C  
ATOM   2380  CG  LYS A 137      91.634  37.171  66.472  1.00169.77           C  
ATOM   2381  CD  LYS A 137      92.242  36.867  67.838  1.00169.77           C  
ATOM   2382  CE  LYS A 137      91.417  37.478  68.973  1.00169.77           C  
ATOM   2383  NZ  LYS A 137      92.165  37.414  70.245  1.00169.77           N  
ATOM   2384  C   LYS A 137      88.842  34.658  66.776  1.00169.77           C  
ATOM   2385  O   LYS A 137      88.363  35.413  67.618  1.00169.77           O  
ATOM   2386  N   PRO A 138      88.213  33.530  66.517  1.00103.67           N  
ATOM   2387  CA  PRO A 138      87.065  33.251  67.332  1.00103.67           C  
ATOM   2388  CD  PRO A 138      88.025  33.003  65.170  1.00103.67           C  
ATOM   2389  CB  PRO A 138      86.273  32.164  66.613  1.00103.67           C  
ATOM   2390  CG  PRO A 138      86.612  32.401  65.135  1.00103.67           C  
ATOM   2391  C   PRO A 138      87.536  32.866  68.692  1.00103.67           C  
ATOM   2392  O   PRO A 138      87.659  31.639  68.956  1.00103.67           O  
ATOM   2393  OXT PRO A 138      87.810  33.789  69.503  1.00103.67           O  
TER
ATOM   2394  N   VAL B   3      85.016  49.822  38.763  1.00 57.92           N  
ATOM   2395  CA  VAL B   3      83.774  49.684  37.960  1.00 57.92           C  
ATOM   2396  CB  VAL B   3      83.539  48.250  37.585  1.00 57.92           C  
ATOM   2397  CG1 VAL B   3      82.203  48.170  36.830  1.00 57.92           C  
ATOM   2398  CG2 VAL B   3      84.744  47.736  36.777  1.00 57.92           C  
ATOM   2399  C   VAL B   3      82.564  50.177  38.690  1.00 57.92           C  
ATOM   2400  O   VAL B   3      82.298  49.786  39.827  1.00 57.92           O  
ATOM   2401  N   THR B   4      81.791  51.060  38.025  1.00126.60           N  
ATOM   2402  CA  THR B   4      80.631  51.654  38.622  1.00126.60           C  
ATOM   2403  CB  THR B   4      80.336  53.016  38.057  1.00126.60           C  
ATOM   2404  OG1 THR B   4      79.571  53.783  38.972  1.00126.60           O  
ATOM   2405  CG2 THR B   4      79.532  52.833  36.759  1.00126.60           C  
ATOM   2406  C   THR B   4      79.468  50.774  38.294  1.00126.60           C  
ATOM   2407  O   THR B   4      79.426  50.137  37.242  1.00126.60           O  
ATOM   2408  N   GLN B   5      78.484  50.701  39.208  1.00106.20           N  
ATOM   2409  CA  GLN B   5      77.359  49.863  38.943  1.00106.20           C  
ATOM   2410  CB  GLN B   5      77.605  48.467  39.519  1.00106.20           C  
ATOM   2411  CG  GLN B   5      76.508  47.440  39.289  1.00106.20           C  
ATOM   2412  CD  GLN B   5      77.032  46.182  39.955  1.00106.20           C  
ATOM   2413  OE1 GLN B   5      77.939  46.247  40.783  1.00106.20           O  
ATOM   2414  NE2 GLN B   5      76.467  45.004  39.583  1.00106.20           N  
ATOM   2415  C   GLN B   5      76.187  50.467  39.637  1.00106.20           C  
ATOM   2416  O   GLN B   5      76.137  50.478  40.864  1.00106.20           O  
ATOM   2417  N   SER B   6      75.212  50.974  38.853  1.00 62.59           N  
ATOM   2418  CA  SER B   6      74.025  51.587  39.387  1.00 62.59           C  
ATOM   2419  CB  SER B   6      74.068  53.121  39.370  1.00 62.59           C  
ATOM   2420  OG  SER B   6      74.150  53.576  38.028  1.00 62.59           O  
ATOM   2421  C   SER B   6      72.892  51.182  38.499  1.00 62.59           C  
ATOM   2422  O   SER B   6      73.097  50.874  37.326  1.00 62.59           O  
ATOM   2423  N   PRO B   7      71.688  51.191  39.008  1.00 78.61           N  
ATOM   2424  CA  PRO B   7      71.365  51.602  40.347  1.00 78.61           C  
ATOM   2425  CD  PRO B   7      70.508  50.956  38.195  1.00 78.61           C  
ATOM   2426  CB  PRO B   7      69.838  51.650  40.414  1.00 78.61           C  
ATOM   2427  CG  PRO B   7      69.374  50.796  39.218  1.00 78.61           C  
ATOM   2428  C   PRO B   7      71.971  50.700  41.371  1.00 78.61           C  
ATOM   2429  O   PRO B   7      72.263  49.545  41.068  1.00 78.61           O  
ATOM   2430  N   ARG B   8      72.238  51.259  42.567  1.00205.06           N  
ATOM   2431  CA  ARG B   8      72.811  50.537  43.661  1.00205.06           C  
ATOM   2432  CB  ARG B   8      73.260  51.495  44.776  1.00205.06           C  
ATOM   2433  CG  ARG B   8      74.366  50.971  45.694  1.00205.06           C  
ATOM   2434  CD  ARG B   8      75.723  50.785  45.004  1.00205.06           C  
ATOM   2435  NE  ARG B   8      76.779  50.836  46.059  1.00205.06           N  
ATOM   2436  CZ  ARG B   8      77.076  49.743  46.821  1.00205.06           C  
ATOM   2437  NH1 ARG B   8      76.377  48.582  46.660  1.00205.06           N  
ATOM   2438  NH2 ARG B   8      78.071  49.818  47.753  1.00205.06           N  
ATOM   2439  C   ARG B   8      71.800  49.571  44.208  1.00205.06           C  
ATOM   2440  O   ARG B   8      72.114  48.412  44.473  1.00205.06           O  
ATOM   2441  N   SER B   9      70.542  50.024  44.386  1.00 43.76           N  
ATOM   2442  CA  SER B   9      69.524  49.157  44.909  1.00 43.76           C  
ATOM   2443  CB  SER B   9      69.138  49.449  46.366  1.00 43.76           C  
ATOM   2444  OG  SER B   9      68.088  48.580  46.765  1.00 43.76           O  
ATOM   2445  C   SER B   9      68.292  49.381  44.099  1.00 43.76           C  
ATOM   2446  O   SER B   9      68.019  50.502  43.670  1.00 43.76           O  
ATOM   2447  N   LYS B  10      67.503  48.315  43.858  1.00135.82           N  
ATOM   2448  CA  LYS B  10      66.336  48.553  43.066  1.00135.82           C  
ATOM   2449  CB  LYS B  10      66.580  48.267  41.571  1.00135.82           C  
ATOM   2450  CG  LYS B  10      65.801  49.136  40.575  1.00135.82           C  
ATOM   2451  CD  LYS B  10      64.279  49.176  40.695  1.00135.82           C  
ATOM   2452  CE  LYS B  10      63.647  49.935  39.523  1.00135.82           C  
ATOM   2453  NZ  LYS B  10      62.296  50.426  39.872  1.00135.82           N  
ATOM   2454  C   LYS B  10      65.294  47.588  43.529  1.00135.82           C  
ATOM   2455  O   LYS B  10      65.593  46.437  43.845  1.00135.82           O  
ATOM   2456  N   VAL B  11      64.033  48.050  43.603  1.00 50.63           N  
ATOM   2457  CA  VAL B  11      62.967  47.164  43.964  1.00 50.63           C  
ATOM   2458  CB  VAL B  11      62.231  47.554  45.211  1.00 50.63           C  
ATOM   2459  CG1 VAL B  11      61.121  46.517  45.449  1.00 50.63           C  
ATOM   2460  CG2 VAL B  11      63.234  47.675  46.367  1.00 50.63           C  
ATOM   2461  C   VAL B  11      61.981  47.262  42.851  1.00 50.63           C  
ATOM   2462  O   VAL B  11      61.716  48.353  42.347  1.00 50.63           O  
ATOM   2463  N   ALA B  12      61.405  46.120  42.430  1.00 54.00           N  
ATOM   2464  CA  ALA B  12      60.486  46.200  41.335  1.00 54.00           C  
ATOM   2465  CB  ALA B  12      61.152  45.938  39.973  1.00 54.00           C  
ATOM   2466  C   ALA B  12      59.415  45.171  41.503  1.00 54.00           C  
ATOM   2467  O   ALA B  12      59.600  44.143  42.156  1.00 54.00           O  
ATOM   2468  N   VAL B  13      58.248  45.464  40.897  1.00 44.94           N  
ATOM   2469  CA  VAL B  13      57.096  44.611  40.887  1.00 44.94           C  
ATOM   2470  CB  VAL B  13      55.851  45.321  40.418  1.00 44.94           C  
ATOM   2471  CG1 VAL B  13      54.690  44.316  40.386  1.00 44.94           C  
ATOM   2472  CG2 VAL B  13      55.590  46.544  41.314  1.00 44.94           C  
ATOM   2473  C   VAL B  13      57.381  43.528  39.895  1.00 44.94           C  
ATOM   2474  O   VAL B  13      58.156  43.721  38.961  1.00 44.94           O  
ATOM   2475  N   THR B  14      56.771  42.342  40.087  1.00 49.17           N  
ATOM   2476  CA  THR B  14      56.995  41.247  39.189  1.00 49.17           C  
ATOM   2477  CB  THR B  14      56.315  39.985  39.653  1.00 49.17           C  
ATOM   2478  OG1 THR B  14      56.743  39.659  40.967  1.00 49.17           O  
ATOM   2479  CG2 THR B  14      56.675  38.830  38.704  1.00 49.17           C  
ATOM   2480  C   THR B  14      56.421  41.645  37.861  1.00 49.17           C  
ATOM   2481  O   THR B  14      55.396  42.322  37.798  1.00 49.17           O  
ATOM   2482  N   GLY B  15      57.088  41.252  36.756  1.00 21.71           N  
ATOM   2483  CA  GLY B  15      56.611  41.583  35.441  1.00 21.71           C  
ATOM   2484  C   GLY B  15      57.169  42.916  35.044  1.00 21.71           C  
ATOM   2485  O   GLY B  15      56.823  43.452  33.991  1.00 21.71           O  
ATOM   2486  N   GLY B  16      58.059  43.487  35.878  1.00 26.81           N  
ATOM   2487  CA  GLY B  16      58.602  44.790  35.605  1.00 26.81           C  
ATOM   2488  C   GLY B  16      59.796  44.679  34.709  1.00 26.81           C  
ATOM   2489  O   GLY B  16      60.242  43.581  34.379  1.00 26.81           O  
ATOM   2490  N   LYS B  17      60.338  45.853  34.304  1.00 74.26           N  
ATOM   2491  CA  LYS B  17      61.481  45.952  33.436  1.00 74.26           C  
ATOM   2492  CB  LYS B  17      61.154  46.715  32.141  1.00 74.26           C  
ATOM   2493  CG  LYS B  17      62.342  46.838  31.188  1.00 74.26           C  
ATOM   2494  CD  LYS B  17      61.976  47.342  29.791  1.00 74.26           C  
ATOM   2495  CE  LYS B  17      63.067  47.057  28.756  1.00 74.26           C  
ATOM   2496  NZ  LYS B  17      62.850  47.865  27.536  1.00 74.26           N  
ATOM   2497  C   LYS B  17      62.526  46.777  34.129  1.00 74.26           C  
ATOM   2498  O   LYS B  17      62.347  47.978  34.327  1.00 74.26           O  
ATOM   2499  N   VAL B  18      63.672  46.163  34.482  1.00 57.10           N  
ATOM   2500  CA  VAL B  18      64.694  46.909  35.157  1.00 57.10           C  
ATOM   2501  CB  VAL B  18      65.061  46.316  36.484  1.00 57.10           C  
ATOM   2502  CG1 VAL B  18      66.200  47.138  37.106  1.00 57.10           C  
ATOM   2503  CG2 VAL B  18      63.786  46.262  37.344  1.00 57.10           C  
ATOM   2504  C   VAL B  18      65.911  46.909  34.284  1.00 57.10           C  
ATOM   2505  O   VAL B  18      66.148  45.964  33.533  1.00 57.10           O  
ATOM   2506  N   THR B  19      66.693  48.009  34.325  1.00 71.28           N  
ATOM   2507  CA  THR B  19      67.872  48.083  33.511  1.00 71.28           C  
ATOM   2508  CB  THR B  19      67.747  49.145  32.457  1.00 71.28           C  
ATOM   2509  OG1 THR B  19      66.613  48.896  31.639  1.00 71.28           O  
ATOM   2510  CG2 THR B  19      69.027  49.164  31.607  1.00 71.28           C  
ATOM   2511  C   THR B  19      69.030  48.480  34.378  1.00 71.28           C  
ATOM   2512  O   THR B  19      69.278  49.667  34.583  1.00 71.28           O  
ATOM   2513  N   LEU B  20      69.808  47.502  34.882  1.00128.49           N  
ATOM   2514  CA  LEU B  20      70.919  47.875  35.710  1.00128.49           C  
ATOM   2515  CB  LEU B  20      71.290  46.839  36.788  1.00128.49           C  
ATOM   2516  CG  LEU B  20      71.704  45.454  36.260  1.00128.49           C  
ATOM   2517  CD1 LEU B  20      72.048  44.516  37.426  1.00128.49           C  
ATOM   2518  CD2 LEU B  20      70.651  44.849  35.321  1.00128.49           C  
ATOM   2519  C   LEU B  20      72.093  48.088  34.818  1.00128.49           C  
ATOM   2520  O   LEU B  20      72.480  47.207  34.052  1.00128.49           O  
ATOM   2521  N   SER B  21      72.679  49.297  34.891  1.00 61.56           N  
ATOM   2522  CA  SER B  21      73.768  49.649  34.033  1.00 61.56           C  
ATOM   2523  CB  SER B  21      73.762  51.122  33.595  1.00 61.56           C  
ATOM   2524  OG  SER B  21      72.692  51.358  32.692  1.00 61.56           O  
ATOM   2525  C   SER B  21      75.076  49.391  34.708  1.00 61.56           C  
ATOM   2526  O   SER B  21      75.136  48.896  35.831  1.00 61.56           O  
ATOM   2527  N   CYS B  22      76.170  49.703  33.982  1.00 72.29           N  
ATOM   2528  CA  CYS B  22      77.516  49.548  34.457  1.00 72.29           C  
ATOM   2529  CB  CYS B  22      78.022  48.094  34.308  1.00 72.29           C  
ATOM   2530  SG  CYS B  22      79.772  47.822  34.725  1.00 72.29           S  
ATOM   2531  C   CYS B  22      78.390  50.425  33.604  1.00 72.29           C  
ATOM   2532  O   CYS B  22      78.191  50.511  32.395  1.00 72.29           O  
ATOM   2533  N   HIS B  23      79.378  51.117  34.214  1.00 87.91           N  
ATOM   2534  CA  HIS B  23      80.272  51.963  33.460  1.00 87.91           C  
ATOM   2535  ND1 HIS B  23      82.116  54.847  33.586  1.00 87.91           N  
ATOM   2536  CG  HIS B  23      81.002  54.340  32.955  1.00 87.91           C  
ATOM   2537  CB  HIS B  23      79.992  53.466  33.638  1.00 87.91           C  
ATOM   2538  NE2 HIS B  23      82.190  55.576  31.487  1.00 87.91           N  
ATOM   2539  CD2 HIS B  23      81.062  54.794  31.673  1.00 87.91           C  
ATOM   2540  CE1 HIS B  23      82.791  55.579  32.663  1.00 87.91           C  
ATOM   2541  C   HIS B  23      81.661  51.718  33.959  1.00 87.91           C  
ATOM   2542  O   HIS B  23      81.875  51.605  35.162  1.00 87.91           O  
ATOM   2543  N   GLN B  24      82.652  51.655  33.043  1.00145.58           N  
ATOM   2544  CA  GLN B  24      83.995  51.320  33.431  1.00145.58           C  
ATOM   2545  CB  GLN B  24      84.351  49.939  32.921  1.00145.58           C  
ATOM   2546  CG  GLN B  24      85.812  49.585  33.058  1.00145.58           C  
ATOM   2547  CD  GLN B  24      85.946  48.583  31.945  1.00145.58           C  
ATOM   2548  OE1 GLN B  24      87.018  48.055  31.694  1.00145.58           O  
ATOM   2549  NE2 GLN B  24      84.815  48.337  31.230  1.00145.58           N  
ATOM   2550  C   GLN B  24      84.999  52.250  32.807  1.00145.58           C  
ATOM   2551  O   GLN B  24      84.996  52.481  31.600  1.00145.58           O  
ATOM   2552  N   THR B  25      85.869  52.827  33.658  1.00176.30           N  
ATOM   2553  CA  THR B  25      86.956  53.712  33.325  1.00176.30           C  
ATOM   2554  CB  THR B  25      87.258  54.715  34.405  1.00176.30           C  
ATOM   2555  OG1 THR B  25      87.407  54.062  35.654  1.00176.30           O  
ATOM   2556  CG2 THR B  25      86.132  55.762  34.469  1.00176.30           C  
ATOM   2557  C   THR B  25      88.228  53.016  32.913  1.00176.30           C  
ATOM   2558  O   THR B  25      89.137  53.668  32.406  1.00176.30           O  
ATOM   2559  N   ASN B  26      88.358  51.706  33.192  1.00132.35           N  
ATOM   2560  CA  ASN B  26      89.541  50.900  33.027  1.00132.35           C  
ATOM   2561  CB  ASN B  26      89.412  49.538  33.717  1.00132.35           C  
ATOM   2562  CG  ASN B  26      89.263  49.838  35.196  1.00132.35           C  
ATOM   2563  OD1 ASN B  26      90.027  50.619  35.759  1.00132.35           O  
ATOM   2564  ND2 ASN B  26      88.236  49.223  35.842  1.00132.35           N  
ATOM   2565  C   ASN B  26      89.942  50.648  31.613  1.00132.35           C  
ATOM   2566  O   ASN B  26      91.046  50.161  31.399  1.00132.35           O  
ATOM   2567  N   ASN B  33      89.081  50.876  30.609  1.00111.66           N  
ATOM   2568  CA  ASN B  33      89.490  50.544  29.272  1.00111.66           C  
ATOM   2569  CB  ASN B  33      90.744  51.283  28.766  1.00111.66           C  
ATOM   2570  CG  ASN B  33      90.318  52.634  28.206  1.00111.66           C  
ATOM   2571  OD1 ASN B  33      89.950  53.546  28.945  1.00111.66           O  
ATOM   2572  ND2 ASN B  33      90.375  52.769  26.853  1.00111.66           N  
ATOM   2573  C   ASN B  33      89.754  49.072  29.214  1.00111.66           C  
ATOM   2574  O   ASN B  33      90.663  48.618  28.520  1.00111.66           O  
ATOM   2575  N   HIS B  34      88.948  48.281  29.950  1.00 83.99           N  
ATOM   2576  CA  HIS B  34      89.070  46.852  29.873  1.00 83.99           C  
ATOM   2577  ND1 HIS B  34      89.640  45.882  33.570  1.00 83.99           N  
ATOM   2578  CG  HIS B  34      89.846  46.236  32.255  1.00 83.99           C  
ATOM   2579  CB  HIS B  34      88.810  46.067  31.180  1.00 83.99           C  
ATOM   2580  NE2 HIS B  34      91.722  46.647  33.441  1.00 83.99           N  
ATOM   2581  CD2 HIS B  34      91.124  46.702  32.194  1.00 83.99           C  
ATOM   2582  CE1 HIS B  34      90.792  46.147  34.235  1.00 83.99           C  
ATOM   2583  C   HIS B  34      88.076  46.368  28.861  1.00 83.99           C  
ATOM   2584  O   HIS B  34      86.967  46.892  28.754  1.00 83.99           O  
ATOM   2585  N   ASP B  35      88.510  45.387  28.042  1.00 85.81           N  
ATOM   2586  CA  ASP B  35      87.743  44.829  26.955  1.00 85.81           C  
ATOM   2587  CB  ASP B  35      88.614  43.960  26.029  1.00 85.81           C  
ATOM   2588  CG  ASP B  35      89.715  44.826  25.424  1.00 85.81           C  
ATOM   2589  OD1 ASP B  35      89.915  45.969  25.915  1.00 85.81           O  
ATOM   2590  OD2 ASP B  35      90.375  44.352  24.462  1.00 85.81           O  
ATOM   2591  C   ASP B  35      86.621  43.947  27.423  1.00 85.81           C  
ATOM   2592  O   ASP B  35      85.499  44.042  26.927  1.00 85.81           O  
ATOM   2593  N   TYR B  36      86.889  43.043  28.386  1.00147.24           N  
ATOM   2594  CA  TYR B  36      85.871  42.117  28.804  1.00147.24           C  
ATOM   2595  CB  TYR B  36      86.376  40.786  29.384  1.00147.24           C  
ATOM   2596  CG  TYR B  36      86.981  39.829  28.405  1.00147.24           C  
ATOM   2597  CD1 TYR B  36      88.124  40.124  27.701  1.00147.24           C  
ATOM   2598  CD2 TYR B  36      86.421  38.580  28.250  1.00147.24           C  
ATOM   2599  CE1 TYR B  36      88.664  39.196  26.838  1.00147.24           C  
ATOM   2600  CE2 TYR B  36      86.958  37.651  27.390  1.00147.24           C  
ATOM   2601  CZ  TYR B  36      88.087  37.962  26.675  1.00147.24           C  
ATOM   2602  OH  TYR B  36      88.655  37.022  25.789  1.00147.24           O  
ATOM   2603  C   TYR B  36      85.072  42.724  29.917  1.00147.24           C  
ATOM   2604  O   TYR B  36      85.549  43.574  30.665  1.00147.24           O  
ATOM   2605  N   MET B  37      83.782  42.351  29.996  1.00157.76           N  
ATOM   2606  CA  MET B  37      82.959  42.712  31.113  1.00157.76           C  
ATOM   2607  CB  MET B  37      82.059  43.949  30.959  1.00157.76           C  
ATOM   2608  CG  MET B  37      82.813  45.252  31.224  1.00157.76           C  
ATOM   2609  SD  MET B  37      81.764  46.630  31.784  1.00157.76           S  
ATOM   2610  CE  MET B  37      81.334  47.249  30.138  1.00157.76           C  
ATOM   2611  C   MET B  37      82.085  41.540  31.427  1.00157.76           C  
ATOM   2612  O   MET B  37      81.821  40.703  30.567  1.00157.76           O  
ATOM   2613  N   TYR B  38      81.625  41.446  32.691  1.00137.35           N  
ATOM   2614  CA  TYR B  38      80.863  40.309  33.094  1.00137.35           C  
ATOM   2615  CB  TYR B  38      81.671  39.355  33.997  1.00137.35           C  
ATOM   2616  CG  TYR B  38      82.974  38.982  33.360  1.00137.35           C  
ATOM   2617  CD1 TYR B  38      84.058  39.827  33.452  1.00137.35           C  
ATOM   2618  CD2 TYR B  38      83.134  37.787  32.694  1.00137.35           C  
ATOM   2619  CE1 TYR B  38      85.269  39.499  32.883  1.00137.35           C  
ATOM   2620  CE2 TYR B  38      84.341  37.451  32.123  1.00137.35           C  
ATOM   2621  CZ  TYR B  38      85.413  38.306  32.216  1.00137.35           C  
ATOM   2622  OH  TYR B  38      86.649  37.958  31.630  1.00137.35           O  
ATOM   2623  C   TYR B  38      79.717  40.771  33.952  1.00137.35           C  
ATOM   2624  O   TYR B  38      79.705  41.890  34.465  1.00137.35           O  
ATOM   2625  N   TRP B  39      78.685  39.910  34.081  1.00131.39           N  
ATOM   2626  CA  TRP B  39      77.619  40.136  35.021  1.00131.39           C  
ATOM   2627  CB  TRP B  39      76.238  40.475  34.425  1.00131.39           C  
ATOM   2628  CG  TRP B  39      76.078  41.880  33.900  1.00131.39           C  
ATOM   2629  CD2 TRP B  39      75.941  43.038  34.740  1.00131.39           C  
ATOM   2630  CD1 TRP B  39      76.043  42.329  32.614  1.00131.39           C  
ATOM   2631  NE1 TRP B  39      75.892  43.696  32.599  1.00131.39           N  
ATOM   2632  CE2 TRP B  39      75.830  44.146  33.899  1.00131.39           C  
ATOM   2633  CE3 TRP B  39      75.914  43.170  36.098  1.00131.39           C  
ATOM   2634  CZ2 TRP B  39      75.693  45.408  34.405  1.00131.39           C  
ATOM   2635  CZ3 TRP B  39      75.772  44.443  36.606  1.00131.39           C  
ATOM   2636  CH2 TRP B  39      75.665  45.541  35.776  1.00131.39           C  
ATOM   2637  C   TRP B  39      77.436  38.836  35.739  1.00131.39           C  
ATOM   2638  O   TRP B  39      77.141  37.822  35.111  1.00131.39           O  
ATOM   2639  N   TYR B  40      77.577  38.833  37.082  1.00203.59           N  
ATOM   2640  CA  TYR B  40      77.420  37.613  37.828  1.00203.59           C  
ATOM   2641  CB  TYR B  40      78.626  37.219  38.709  1.00203.59           C  
ATOM   2642  CG  TYR B  40      79.876  36.970  37.922  1.00203.59           C  
ATOM   2643  CD1 TYR B  40      80.168  35.729  37.398  1.00203.59           C  
ATOM   2644  CD2 TYR B  40      80.776  37.993  37.725  1.00203.59           C  
ATOM   2645  CE1 TYR B  40      81.332  35.518  36.692  1.00203.59           C  
ATOM   2646  CE2 TYR B  40      81.940  37.789  37.022  1.00203.59           C  
ATOM   2647  CZ  TYR B  40      82.223  36.549  36.504  1.00203.59           C  
ATOM   2648  OH  TYR B  40      83.421  36.344  35.785  1.00203.59           O  
ATOM   2649  C   TYR B  40      76.297  37.846  38.796  1.00203.59           C  
ATOM   2650  O   TYR B  40      75.813  38.968  38.926  1.00203.59           O  
ATOM   2651  N   ARG B  41      75.795  36.772  39.451  1.00170.37           N  
ATOM   2652  CA  ARG B  41      74.776  36.992  40.449  1.00170.37           C  
ATOM   2653  CB  ARG B  41      73.368  36.473  40.083  1.00170.37           C  
ATOM   2654  CG  ARG B  41      73.265  34.951  39.985  1.00170.37           C  
ATOM   2655  CD  ARG B  41      71.914  34.430  39.482  1.00170.37           C  
ATOM   2656  NE  ARG B  41      70.841  34.808  40.447  1.00170.37           N  
ATOM   2657  CZ  ARG B  41      69.541  34.653  40.058  1.00170.37           C  
ATOM   2658  NH1 ARG B  41      69.272  34.132  38.827  1.00170.37           N  
ATOM   2659  NH2 ARG B  41      68.510  35.022  40.872  1.00170.37           N  
ATOM   2660  C   ARG B  41      75.184  36.253  41.686  1.00170.37           C  
ATOM   2661  O   ARG B  41      75.503  35.067  41.630  1.00170.37           O  
ATOM   2662  N   GLN B  42      75.166  36.928  42.853  1.00105.95           N  
ATOM   2663  CA  GLN B  42      75.584  36.270  44.055  1.00105.95           C  
ATOM   2664  CB  GLN B  42      76.398  37.149  45.026  1.00105.95           C  
ATOM   2665  CG  GLN B  42      76.833  36.399  46.292  1.00105.95           C  
ATOM   2666  CD  GLN B  42      77.542  37.367  47.232  1.00105.95           C  
ATOM   2667  OE1 GLN B  42      76.925  38.272  47.791  1.00105.95           O  
ATOM   2668  NE2 GLN B  42      78.874  37.171  47.420  1.00105.95           N  
ATOM   2669  C   GLN B  42      74.379  35.814  44.811  1.00105.95           C  
ATOM   2670  O   GLN B  42      73.486  36.599  45.135  1.00105.95           O  
ATOM   2671  N   ASP B  43      74.349  34.495  45.084  1.00119.43           N  
ATOM   2672  CA  ASP B  43      73.333  33.829  45.843  1.00119.43           C  
ATOM   2673  CB  ASP B  43      72.602  32.757  45.025  1.00119.43           C  
ATOM   2674  CG  ASP B  43      71.955  33.470  43.848  1.00119.43           C  
ATOM   2675  OD1 ASP B  43      71.984  34.730  43.839  1.00119.43           O  
ATOM   2676  OD2 ASP B  43      71.440  32.775  42.934  1.00119.43           O  
ATOM   2677  C   ASP B  43      74.087  33.112  46.925  1.00119.43           C  
ATOM   2678  O   ASP B  43      75.272  32.817  46.773  1.00119.43           O  
ATOM   2679  N   THR B  44      73.415  32.802  48.048  1.00209.92           N  
ATOM   2680  CA  THR B  44      74.075  32.254  49.204  1.00209.92           C  
ATOM   2681  CB  THR B  44      73.115  32.019  50.325  1.00209.92           C  
ATOM   2682  OG1 THR B  44      72.497  33.238  50.701  1.00209.92           O  
ATOM   2683  CG2 THR B  44      73.881  31.411  51.510  1.00209.92           C  
ATOM   2684  C   THR B  44      74.754  30.943  48.983  1.00209.92           C  
ATOM   2685  O   THR B  44      75.936  30.839  49.265  1.00209.92           O  
ATOM   2686  N   GLY B  45      74.040  29.903  48.524  1.00165.44           N  
ATOM   2687  CA  GLY B  45      74.577  28.578  48.384  1.00165.44           C  
ATOM   2688  C   GLY B  45      75.542  28.464  47.256  1.00165.44           C  
ATOM   2689  O   GLY B  45      76.495  27.698  47.343  1.00165.44           O  
ATOM   2690  N   HIS B  46      75.236  29.128  46.130  1.00186.75           N  
ATOM   2691  CA  HIS B  46      75.976  29.028  44.900  1.00186.75           C  
ATOM   2692  ND1 HIS B  46      72.701  29.047  44.243  1.00186.75           N  
ATOM   2693  CG  HIS B  46      73.858  28.735  43.565  1.00186.75           C  
ATOM   2694  CB  HIS B  46      75.138  29.494  43.705  1.00186.75           C  
ATOM   2695  NE2 HIS B  46      72.237  27.291  42.961  1.00186.75           N  
ATOM   2696  CD2 HIS B  46      73.558  27.660  42.789  1.00186.75           C  
ATOM   2697  CE1 HIS B  46      71.763  28.153  43.843  1.00186.75           C  
ATOM   2698  C   HIS B  46      77.243  29.817  44.824  1.00186.75           C  
ATOM   2699  O   HIS B  46      78.221  29.353  44.243  1.00186.75           O  
ATOM   2700  N   GLY B  47      77.258  31.048  45.365  1.00 60.93           N  
ATOM   2701  CA  GLY B  47      78.391  31.895  45.127  1.00 60.93           C  
ATOM   2702  C   GLY B  47      78.071  32.579  43.823  1.00 60.93           C  
ATOM   2703  O   GLY B  47      76.971  32.407  43.307  1.00 60.93           O  
ATOM   2704  N   LEU B  48      79.018  33.349  43.239  1.00135.12           N  
ATOM   2705  CA  LEU B  48      78.773  34.098  42.030  1.00135.12           C  
ATOM   2706  CB  LEU B  48      79.952  35.005  41.646  1.00135.12           C  
ATOM   2707  CG  LEU B  48      80.211  36.145  42.649  1.00135.12           C  
ATOM   2708  CD1 LEU B  48      80.501  35.610  44.060  1.00135.12           C  
ATOM   2709  CD2 LEU B  48      81.325  37.071  42.141  1.00135.12           C  
ATOM   2710  C   LEU B  48      78.525  33.168  40.867  1.00135.12           C  
ATOM   2711  O   LEU B  48      79.124  32.099  40.775  1.00135.12           O  
ATOM   2712  N   ARG B  49      77.603  33.554  39.950  1.00140.96           N  
ATOM   2713  CA  ARG B  49      77.311  32.777  38.768  1.00140.96           C  
ATOM   2714  CB  ARG B  49      75.923  32.088  38.780  1.00140.96           C  
ATOM   2715  CG  ARG B  49      75.791  30.939  39.789  1.00140.96           C  
ATOM   2716  CD  ARG B  49      74.687  29.912  39.478  1.00140.96           C  
ATOM   2717  NE  ARG B  49      73.348  30.538  39.688  1.00140.96           N  
ATOM   2718  CZ  ARG B  49      72.212  29.852  39.359  1.00140.96           C  
ATOM   2719  NH1 ARG B  49      72.292  28.565  38.907  1.00140.96           N  
ATOM   2720  NH2 ARG B  49      70.992  30.457  39.468  1.00140.96           N  
ATOM   2721  C   ARG B  49      77.320  33.705  37.585  1.00140.96           C  
ATOM   2722  O   ARG B  49      76.686  34.755  37.623  1.00140.96           O  
ATOM   2723  N   LEU B  50      78.027  33.335  36.490  1.00138.57           N  
ATOM   2724  CA  LEU B  50      78.125  34.218  35.352  1.00138.57           C  
ATOM   2725  CB  LEU B  50      79.362  33.928  34.481  1.00138.57           C  
ATOM   2726  CG  LEU B  50      79.503  34.849  33.256  1.00138.57           C  
ATOM   2727  CD1 LEU B  50      79.591  36.325  33.673  1.00138.57           C  
ATOM   2728  CD2 LEU B  50      80.691  34.422  32.379  1.00138.57           C  
ATOM   2729  C   LEU B  50      76.904  34.088  34.504  1.00138.57           C  
ATOM   2730  O   LEU B  50      76.468  32.981  34.191  1.00138.57           O  
ATOM   2731  N   ILE B  51      76.226  35.234  34.280  1.00129.81           N  
ATOM   2732  CA  ILE B  51      75.094  35.353  33.402  1.00129.81           C  
ATOM   2733  CB  ILE B  51      74.130  36.361  33.939  1.00129.81           C  
ATOM   2734  CG1 ILE B  51      73.805  35.956  35.389  1.00129.81           C  
ATOM   2735  CG2 ILE B  51      72.887  36.391  33.032  1.00129.81           C  
ATOM   2736  CD1 ILE B  51      73.177  37.060  36.233  1.00129.81           C  
ATOM   2737  C   ILE B  51      75.475  35.688  31.987  1.00129.81           C  
ATOM   2738  O   ILE B  51      75.014  35.051  31.043  1.00129.81           O  
ATOM   2739  N   HIS B  52      76.325  36.728  31.808  1.00113.94           N  
ATOM   2740  CA  HIS B  52      76.735  37.164  30.496  1.00113.94           C  
ATOM   2741  ND1 HIS B  52      74.639  36.990  27.982  1.00113.94           N  
ATOM   2742  CG  HIS B  52      74.608  37.659  29.184  1.00113.94           C  
ATOM   2743  CB  HIS B  52      75.827  38.221  29.842  1.00113.94           C  
ATOM   2744  NE2 HIS B  52      72.515  37.034  28.631  1.00113.94           N  
ATOM   2745  CD2 HIS B  52      73.304  37.678  29.567  1.00113.94           C  
ATOM   2746  CE1 HIS B  52      73.361  36.638  27.698  1.00113.94           C  
ATOM   2747  C   HIS B  52      78.067  37.832  30.588  1.00113.94           C  
ATOM   2748  O   HIS B  52      78.398  38.466  31.587  1.00113.94           O  
ATOM   2749  N   TYR B  53      78.883  37.686  29.527  1.00225.71           N  
ATOM   2750  CA  TYR B  53      80.123  38.405  29.463  1.00225.71           C  
ATOM   2751  CB  TYR B  53      81.409  37.624  29.826  1.00225.71           C  
ATOM   2752  CG  TYR B  53      81.628  36.382  29.020  1.00225.71           C  
ATOM   2753  CD1 TYR B  53      81.928  36.406  27.680  1.00225.71           C  
ATOM   2754  CD2 TYR B  53      81.589  35.161  29.643  1.00225.71           C  
ATOM   2755  CE1 TYR B  53      82.144  35.237  26.983  1.00225.71           C  
ATOM   2756  CE2 TYR B  53      81.803  33.989  28.959  1.00225.71           C  
ATOM   2757  CZ  TYR B  53      82.079  34.021  27.619  1.00225.71           C  
ATOM   2758  OH  TYR B  53      82.301  32.817  26.915  1.00225.71           O  
ATOM   2759  C   TYR B  53      80.245  38.935  28.078  1.00225.71           C  
ATOM   2760  O   TYR B  53      79.532  38.490  27.183  1.00225.71           O  
ATOM   2761  N   SER B  54      81.116  39.940  27.873  1.00172.44           N  
ATOM   2762  CA  SER B  54      81.209  40.510  26.563  1.00172.44           C  
ATOM   2763  CB  SER B  54      80.219  41.665  26.350  1.00172.44           C  
ATOM   2764  OG  SER B  54      80.476  42.701  27.282  1.00172.44           O  
ATOM   2765  C   SER B  54      82.599  41.020  26.320  1.00172.44           C  
ATOM   2766  O   SER B  54      83.223  41.639  27.178  1.00172.44           O  
ATOM   2767  N   TYR B  55      83.128  40.697  25.127  1.00317.68           N  
ATOM   2768  CA  TYR B  55      84.425  41.055  24.623  1.00317.68           C  
ATOM   2769  CB  TYR B  55      84.933  40.252  23.422  1.00317.68           C  
ATOM   2770  CG  TYR B  55      84.842  38.807  23.701  1.00317.68           C  
ATOM   2771  CD1 TYR B  55      85.668  38.208  24.618  1.00317.68           C  
ATOM   2772  CD2 TYR B  55      83.888  38.068  23.048  1.00317.68           C  
ATOM   2773  CE1 TYR B  55      85.560  36.861  24.859  1.00317.68           C  
ATOM   2774  CE2 TYR B  55      83.779  36.722  23.285  1.00317.68           C  
ATOM   2775  CZ  TYR B  55      84.619  36.120  24.188  1.00317.68           C  
ATOM   2776  OH  TYR B  55      84.509  34.737  24.432  1.00317.68           O  
ATOM   2777  C   TYR B  55      84.462  42.451  24.091  1.00317.68           C  
ATOM   2778  O   TYR B  55      85.567  42.937  23.871  1.00317.68           O  
ATOM   2779  N   VAL B  56      83.307  43.024  23.654  1.00291.00           N  
ATOM   2780  CA  VAL B  56      83.294  44.368  23.112  1.00291.00           C  
ATOM   2781  CB  VAL B  56      83.926  44.600  21.745  1.00291.00           C  
ATOM   2782  CG1 VAL B  56      85.456  44.548  21.713  1.00291.00           C  
ATOM   2783  CG2 VAL B  56      83.258  43.624  20.762  1.00291.00           C  
ATOM   2784  C   VAL B  56      81.940  44.758  22.725  1.00291.00           C  
ATOM   2785  O   VAL B  56      80.963  44.014  22.780  1.00291.00           O  
ATOM   2786  N   ALA B  57      81.940  45.972  22.173  1.00 90.96           N  
ATOM   2787  CA  ALA B  57      80.759  46.587  21.722  1.00 90.96           C  
ATOM   2788  CB  ALA B  57      81.009  47.909  20.974  1.00 90.96           C  
ATOM   2789  C   ALA B  57      80.046  45.667  20.789  1.00 90.96           C  
ATOM   2790  O   ALA B  57      80.623  45.051  19.890  1.00 90.96           O  
ATOM   2791  N   ASP B  58      78.726  45.585  21.019  1.00 94.35           N  
ATOM   2792  CA  ASP B  58      77.792  44.822  20.247  1.00 94.35           C  
ATOM   2793  CB  ASP B  58      77.779  45.149  18.749  1.00 94.35           C  
ATOM   2794  CG  ASP B  58      76.988  46.417  18.505  1.00 94.35           C  
ATOM   2795  OD1 ASP B  58      76.134  46.763  19.365  1.00 94.35           O  
ATOM   2796  OD2 ASP B  58      77.219  47.049  17.441  1.00 94.35           O  
ATOM   2797  C   ASP B  58      78.010  43.359  20.334  1.00 94.35           C  
ATOM   2798  O   ASP B  58      77.535  42.627  19.466  1.00 94.35           O  
ATOM   2799  N   SER B  59      78.694  42.870  21.377  1.00130.01           N  
ATOM   2800  CA  SER B  59      78.782  41.447  21.430  1.00130.01           C  
ATOM   2801  CB  SER B  59      80.195  40.900  21.163  1.00130.01           C  
ATOM   2802  OG  SER B  59      81.030  41.153  22.281  1.00130.01           O  
ATOM   2803  C   SER B  59      78.406  41.028  22.815  1.00130.01           C  
ATOM   2804  O   SER B  59      78.948  41.525  23.802  1.00130.01           O  
ATOM   2805  N   THR B  60      77.434  40.108  22.931  1.00143.99           N  
ATOM   2806  CA  THR B  60      77.128  39.568  24.222  1.00143.99           C  
ATOM   2807  CB  THR B  60      75.704  39.662  24.690  1.00143.99           C  
ATOM   2808  OG1 THR B  60      74.837  39.024  23.767  1.00143.99           O  
ATOM   2809  CG2 THR B  60      75.305  41.119  24.911  1.00143.99           C  
ATOM   2810  C   THR B  60      77.384  38.109  24.118  1.00143.99           C  
ATOM   2811  O   THR B  60      77.227  37.515  23.053  1.00143.99           O  
ATOM   2812  N   GLU B  61      77.802  37.499  25.238  1.00104.02           N  
ATOM   2813  CA  GLU B  61      78.066  36.094  25.250  1.00104.02           C  
ATOM   2814  CB  GLU B  61      79.518  35.785  25.634  1.00104.02           C  
ATOM   2815  CG  GLU B  61      80.545  36.448  24.717  1.00104.02           C  
ATOM   2816  CD  GLU B  61      80.598  35.668  23.415  1.00104.02           C  
ATOM   2817  OE1 GLU B  61      80.078  34.520  23.381  1.00104.02           O  
ATOM   2818  OE2 GLU B  61      81.170  36.213  22.435  1.00104.02           O  
ATOM   2819  C   GLU B  61      77.232  35.531  26.357  1.00104.02           C  
ATOM   2820  O   GLU B  61      77.166  36.112  27.437  1.00104.02           O  
ATOM   2821  N   LYS B  69      76.586  34.372  26.124  1.00 66.96           N  
ATOM   2822  CA  LYS B  69      75.755  33.774  27.131  1.00 66.96           C  
ATOM   2823  CB  LYS B  69      74.909  32.614  26.581  1.00 66.96           C  
ATOM   2824  CG  LYS B  69      73.852  33.083  25.578  1.00 66.96           C  
ATOM   2825  CD  LYS B  69      73.383  31.986  24.623  1.00 66.96           C  
ATOM   2826  CE  LYS B  69      74.270  31.880  23.379  1.00 66.96           C  
ATOM   2827  NZ  LYS B  69      74.030  30.598  22.680  1.00 66.96           N  
ATOM   2828  C   LYS B  69      76.632  33.240  28.219  1.00 66.96           C  
ATOM   2829  O   LYS B  69      77.763  32.822  27.981  1.00 66.96           O  
ATOM   2830  N   GLY B  70      76.127  33.294  29.467  1.00 30.94           N  
ATOM   2831  CA  GLY B  70      76.828  32.808  30.620  1.00 30.94           C  
ATOM   2832  C   GLY B  70      76.221  31.500  30.998  1.00 30.94           C  
ATOM   2833  O   GLY B  70      75.579  30.838  30.185  1.00 30.94           O  
ATOM   2834  N   ASP B  71      76.453  31.077  32.253  1.00 79.73           N  
ATOM   2835  CA  ASP B  71      75.910  29.843  32.722  1.00 79.73           C  
ATOM   2836  CB  ASP B  71      76.481  29.420  34.086  1.00 79.73           C  
ATOM   2837  CG  ASP B  71      77.908  28.933  33.884  1.00 79.73           C  
ATOM   2838  OD1 ASP B  71      78.113  28.064  32.995  1.00 79.73           O  
ATOM   2839  OD2 ASP B  71      78.811  29.425  34.612  1.00 79.73           O  
ATOM   2840  C   ASP B  71      74.426  29.914  32.892  1.00 79.73           C  
ATOM   2841  O   ASP B  71      73.706  29.036  32.416  1.00 79.73           O  
ATOM   2842  N   ILE B  72      73.919  30.956  33.588  1.00175.22           N  
ATOM   2843  CA  ILE B  72      72.498  31.015  33.796  1.00175.22           C  
ATOM   2844  CB  ILE B  72      72.125  31.016  35.260  1.00175.22           C  
ATOM   2845  CG1 ILE B  72      72.684  32.234  36.024  1.00175.22           C  
ATOM   2846  CG2 ILE B  72      72.615  29.682  35.841  1.00175.22           C  
ATOM   2847  CD1 ILE B  72      74.208  32.321  36.046  1.00175.22           C  
ATOM   2848  C   ILE B  72      71.926  32.252  33.144  1.00175.22           C  
ATOM   2849  O   ILE B  72      71.415  33.162  33.796  1.00175.22           O  
ATOM   2850  N   PRO B  73      71.959  32.270  31.845  1.00146.80           N  
ATOM   2851  CA  PRO B  73      71.511  33.362  31.022  1.00146.80           C  
ATOM   2852  CD  PRO B  73      72.336  31.106  31.063  1.00146.80           C  
ATOM   2853  CB  PRO B  73      72.059  33.042  29.635  1.00146.80           C  
ATOM   2854  CG  PRO B  73      72.066  31.503  29.605  1.00146.80           C  
ATOM   2855  C   PRO B  73      70.012  33.441  30.978  1.00146.80           C  
ATOM   2856  O   PRO B  73      69.503  34.389  30.384  1.00146.80           O  
ATOM   2857  N   ASP B  74      69.278  32.471  31.556  1.00142.94           N  
ATOM   2858  CA  ASP B  74      67.862  32.461  31.308  1.00142.94           C  
ATOM   2859  CB  ASP B  74      67.120  31.212  31.832  1.00142.94           C  
ATOM   2860  CG  ASP B  74      67.122  31.218  33.356  1.00142.94           C  
ATOM   2861  OD1 ASP B  74      68.204  31.470  33.948  1.00142.94           O  
ATOM   2862  OD2 ASP B  74      66.037  30.978  33.950  1.00142.94           O  
ATOM   2863  C   ASP B  74      67.183  33.651  31.913  1.00142.94           C  
ATOM   2864  O   ASP B  74      67.314  33.932  33.103  1.00142.94           O  
ATOM   2865  N   GLY B  75      66.421  34.383  31.074  1.00 45.20           N  
ATOM   2866  CA  GLY B  75      65.602  35.464  31.544  1.00 45.20           C  
ATOM   2867  C   GLY B  75      66.352  36.757  31.591  1.00 45.20           C  
ATOM   2868  O   GLY B  75      65.834  37.740  32.121  1.00 45.20           O  
ATOM   2869  N   TYR B  76      67.583  36.807  31.045  1.00135.05           N  
ATOM   2870  CA  TYR B  76      68.317  38.041  31.090  1.00135.05           C  
ATOM   2871  CB  TYR B  76      69.613  37.999  31.929  1.00135.05           C  
ATOM   2872  CG  TYR B  76      69.290  37.669  33.348  1.00135.05           C  
ATOM   2873  CD1 TYR B  76      68.170  38.187  33.944  1.00135.05           C  
ATOM   2874  CD2 TYR B  76      70.069  36.803  34.079  1.00135.05           C  
ATOM   2875  CE1 TYR B  76      67.861  37.885  35.250  1.00135.05           C  
ATOM   2876  CE2 TYR B  76      69.765  36.500  35.387  1.00135.05           C  
ATOM   2877  CZ  TYR B  76      68.659  37.045  35.982  1.00135.05           C  
ATOM   2878  OH  TYR B  76      68.346  36.736  37.323  1.00135.05           O  
ATOM   2879  C   TYR B  76      68.767  38.385  29.704  1.00135.05           C  
ATOM   2880  O   TYR B  76      68.941  37.506  28.861  1.00135.05           O  
ATOM   2881  N   LYS B  77      68.939  39.696  29.423  1.00 60.93           N  
ATOM   2882  CA  LYS B  77      69.433  40.093  28.137  1.00 60.93           C  
ATOM   2883  CB  LYS B  77      68.339  40.676  27.224  1.00 60.93           C  
ATOM   2884  CG  LYS B  77      67.177  39.702  26.996  1.00 60.93           C  
ATOM   2885  CD  LYS B  77      65.930  40.338  26.370  1.00 60.93           C  
ATOM   2886  CE  LYS B  77      64.743  39.377  26.251  1.00 60.93           C  
ATOM   2887  NZ  LYS B  77      63.694  39.958  25.381  1.00 60.93           N  
ATOM   2888  C   LYS B  77      70.466  41.158  28.365  1.00 60.93           C  
ATOM   2889  O   LYS B  77      70.157  42.248  28.845  1.00 60.93           O  
ATOM   2890  N   ALA B  78      71.738  40.857  28.031  1.00 54.90           N  
ATOM   2891  CA  ALA B  78      72.808  41.799  28.209  1.00 54.90           C  
ATOM   2892  CB  ALA B  78      74.171  41.130  28.453  1.00 54.90           C  
ATOM   2893  C   ALA B  78      72.939  42.629  26.969  1.00 54.90           C  
ATOM   2894  O   ALA B  78      72.377  42.299  25.926  1.00 54.90           O  
ATOM   2895  N   SER B  79      73.653  43.772  27.071  1.00 68.14           N  
ATOM   2896  CA  SER B  79      73.882  44.557  25.891  1.00 68.14           C  
ATOM   2897  CB  SER B  79      72.696  45.472  25.532  1.00 68.14           C  
ATOM   2898  OG  SER B  79      72.935  46.130  24.297  1.00 68.14           O  
ATOM   2899  C   SER B  79      75.093  45.416  26.118  1.00 68.14           C  
ATOM   2900  O   SER B  79      75.185  46.134  27.113  1.00 68.14           O  
ATOM   2901  N   ARG B  80      76.062  45.370  25.179  1.00135.43           N  
ATOM   2902  CA  ARG B  80      77.259  46.159  25.321  1.00135.43           C  
ATOM   2903  CB  ARG B  80      78.538  45.313  25.139  1.00135.43           C  
ATOM   2904  CG  ARG B  80      79.851  45.992  25.552  1.00135.43           C  
ATOM   2905  CD  ARG B  80      80.073  46.032  27.068  1.00135.43           C  
ATOM   2906  NE  ARG B  80      81.415  46.628  27.345  1.00135.43           N  
ATOM   2907  CZ  ARG B  80      82.523  45.834  27.459  1.00135.43           C  
ATOM   2908  NH1 ARG B  80      82.461  44.513  27.133  1.00135.43           N  
ATOM   2909  NH2 ARG B  80      83.704  46.345  27.914  1.00135.43           N  
ATOM   2910  C   ARG B  80      77.252  47.182  24.220  1.00135.43           C  
ATOM   2911  O   ARG B  80      77.760  46.915  23.132  1.00135.43           O  
ATOM   2912  N   PRO B  81      76.677  48.339  24.434  1.00106.28           N  
ATOM   2913  CA  PRO B  81      76.694  49.358  23.418  1.00106.28           C  
ATOM   2914  CD  PRO B  81      75.564  48.511  25.350  1.00106.28           C  
ATOM   2915  CB  PRO B  81      75.644  50.396  23.825  1.00106.28           C  
ATOM   2916  CG  PRO B  81      75.264  50.018  25.271  1.00106.28           C  
ATOM   2917  C   PRO B  81      78.042  49.933  23.135  1.00106.28           C  
ATOM   2918  O   PRO B  81      78.404  50.051  21.966  1.00106.28           O  
ATOM   2919  N   SER B  82      78.814  50.268  24.183  1.00117.55           N  
ATOM   2920  CA  SER B  82      80.101  50.865  23.996  1.00117.55           C  
ATOM   2921  CB  SER B  82      80.155  52.334  24.436  1.00117.55           C  
ATOM   2922  OG  SER B  82      81.451  52.860  24.208  1.00117.55           O  
ATOM   2923  C   SER B  82      81.040  50.076  24.848  1.00117.55           C  
ATOM   2924  O   SER B  82      80.608  49.197  25.589  1.00117.55           O  
ATOM   2925  N   GLN B  83      82.354  50.355  24.744  1.00100.00           N  
ATOM   2926  CA  GLN B  83      83.343  49.618  25.480  1.00100.00           C  
ATOM   2927  CB  GLN B  83      84.786  50.044  25.197  1.00100.00           C  
ATOM   2928  CG  GLN B  83      85.761  49.212  26.029  1.00100.00           C  
ATOM   2929  CD  GLN B  83      87.143  49.827  25.934  1.00100.00           C  
ATOM   2930  OE1 GLN B  83      87.294  51.047  25.884  1.00100.00           O  
ATOM   2931  NE2 GLN B  83      88.187  48.958  25.915  1.00100.00           N  
ATOM   2932  C   GLN B  83      83.165  49.851  26.947  1.00100.00           C  
ATOM   2933  O   GLN B  83      83.430  48.976  27.769  1.00100.00           O  
ATOM   2934  N   GLU B  84      82.808  51.084  27.322  1.00166.15           N  
ATOM   2935  CA  GLU B  84      82.648  51.421  28.703  1.00166.15           C  
ATOM   2936  CB  GLU B  84      82.729  52.941  28.946  1.00166.15           C  
ATOM   2937  CG  GLU B  84      82.050  53.784  27.866  1.00166.15           C  
ATOM   2938  CD  GLU B  84      83.048  53.915  26.719  1.00166.15           C  
ATOM   2939  OE1 GLU B  84      84.178  53.376  26.859  1.00166.15           O  
ATOM   2940  OE2 GLU B  84      82.701  54.556  25.693  1.00166.15           O  
ATOM   2941  C   GLU B  84      81.395  50.869  29.327  1.00166.15           C  
ATOM   2942  O   GLU B  84      81.401  50.526  30.508  1.00166.15           O  
ATOM   2943  N   ASN B  85      80.279  50.754  28.580  1.00 85.29           N  
ATOM   2944  CA  ASN B  85      79.045  50.422  29.244  1.00 85.29           C  
ATOM   2945  CB  ASN B  85      77.914  51.379  28.833  1.00 85.29           C  
ATOM   2946  CG  ASN B  85      78.364  52.791  29.197  1.00 85.29           C  
ATOM   2947  OD1 ASN B  85      78.106  53.280  30.296  1.00 85.29           O  
ATOM   2948  ND2 ASN B  85      79.080  53.459  28.253  1.00 85.29           N  
ATOM   2949  C   ASN B  85      78.591  49.021  28.941  1.00 85.29           C  
ATOM   2950  O   ASN B  85      78.762  48.521  27.830  1.00 85.29           O  
ATOM   2951  N   PHE B  86      78.022  48.338  29.966  1.00123.26           N  
ATOM   2952  CA  PHE B  86      77.473  47.019  29.792  1.00123.26           C  
ATOM   2953  CB  PHE B  86      78.531  45.923  30.043  1.00123.26           C  
ATOM   2954  CG  PHE B  86      78.014  44.575  29.668  1.00123.26           C  
ATOM   2955  CD1 PHE B  86      77.396  44.362  28.456  1.00123.26           C  
ATOM   2956  CD2 PHE B  86      78.221  43.503  30.504  1.00123.26           C  
ATOM   2957  CE1 PHE B  86      76.940  43.111  28.110  1.00123.26           C  
ATOM   2958  CE2 PHE B  86      77.771  42.250  30.162  1.00123.26           C  
ATOM   2959  CZ  PHE B  86      77.124  42.052  28.966  1.00123.26           C  
ATOM   2960  C   PHE B  86      76.330  46.914  30.763  1.00123.26           C  
ATOM   2961  O   PHE B  86      76.499  47.138  31.961  1.00123.26           O  
ATOM   2962  N   SER B  87      75.124  46.558  30.269  1.00 70.01           N  
ATOM   2963  CA  SER B  87      73.966  46.572  31.119  1.00 70.01           C  
ATOM   2964  CB  SER B  87      72.990  47.703  30.750  1.00 70.01           C  
ATOM   2965  OG  SER B  87      72.599  47.587  29.389  1.00 70.01           O  
ATOM   2966  C   SER B  87      73.226  45.275  31.013  1.00 70.01           C  
ATOM   2967  O   SER B  87      73.288  44.582  29.999  1.00 70.01           O  
ATOM   2968  N   LEU B  88      72.504  44.905  32.091  1.00 83.72           N  
ATOM   2969  CA  LEU B  88      71.742  43.690  32.071  1.00 83.72           C  
ATOM   2970  CB  LEU B  88      71.970  42.788  33.295  1.00 83.72           C  
ATOM   2971  CG  LEU B  88      71.154  41.486  33.262  1.00 83.72           C  
ATOM   2972  CD1 LEU B  88      71.438  40.680  31.984  1.00 83.72           C  
ATOM   2973  CD2 LEU B  88      71.395  40.659  34.535  1.00 83.72           C  
ATOM   2974  C   LEU B  88      70.291  44.060  32.003  1.00 83.72           C  
ATOM   2975  O   LEU B  88      69.871  45.075  32.558  1.00 83.72           O  
ATOM   2976  N   ILE B  89      69.486  43.240  31.292  1.00132.21           N  
ATOM   2977  CA  ILE B  89      68.108  43.585  31.090  1.00132.21           C  
ATOM   2978  CB  ILE B  89      67.799  43.847  29.641  1.00132.21           C  
ATOM   2979  CG1 ILE B  89      68.785  44.864  29.034  1.00132.21           C  
ATOM   2980  CG2 ILE B  89      66.324  44.275  29.542  1.00132.21           C  
ATOM   2981  CD1 ILE B  89      68.822  46.216  29.740  1.00132.21           C  
ATOM   2982  C   ILE B  89      67.236  42.429  31.478  1.00132.21           C  
ATOM   2983  O   ILE B  89      67.534  41.274  31.184  1.00132.21           O  
ATOM   2984  N   LEU B  90      66.128  42.716  32.185  1.00158.07           N  
ATOM   2985  CA  LEU B  90      65.176  41.687  32.474  1.00158.07           C  
ATOM   2986  CB  LEU B  90      65.155  41.222  33.944  1.00158.07           C  
ATOM   2987  CG  LEU B  90      65.079  42.324  35.018  1.00158.07           C  
ATOM   2988  CD1 LEU B  90      65.028  41.698  36.417  1.00158.07           C  
ATOM   2989  CD2 LEU B  90      66.243  43.320  34.929  1.00158.07           C  
ATOM   2990  C   LEU B  90      63.847  42.248  32.077  1.00158.07           C  
ATOM   2991  O   LEU B  90      63.275  43.080  32.779  1.00158.07           O  
ATOM   2992  N   GLU B  91      63.329  41.797  30.916  1.00 82.39           N  
ATOM   2993  CA  GLU B  91      62.114  42.324  30.360  1.00 82.39           C  
ATOM   2994  CB  GLU B  91      61.760  41.693  29.001  1.00 82.39           C  
ATOM   2995  CG  GLU B  91      62.766  41.998  27.886  1.00 82.39           C  
ATOM   2996  CD  GLU B  91      62.571  43.438  27.430  1.00 82.39           C  
ATOM   2997  OE1 GLU B  91      61.975  44.234  28.203  1.00 82.39           O  
ATOM   2998  OE2 GLU B  91      63.022  43.761  26.298  1.00 82.39           O  
ATOM   2999  C   GLU B  91      60.976  42.032  31.280  1.00 82.39           C  
ATOM   3000  O   GLU B  91      60.187  42.919  31.601  1.00 82.39           O  
ATOM   3001  N   LEU B  92      60.865  40.770  31.734  1.00111.12           N  
ATOM   3002  CA  LEU B  92      59.803  40.422  32.628  1.00111.12           C  
ATOM   3003  CB  LEU B  92      58.910  39.292  32.077  1.00111.12           C  
ATOM   3004  CG  LEU B  92      58.264  39.655  30.721  1.00111.12           C  
ATOM   3005  CD1 LEU B  92      57.322  38.551  30.215  1.00111.12           C  
ATOM   3006  CD2 LEU B  92      57.597  41.039  30.768  1.00111.12           C  
ATOM   3007  C   LEU B  92      60.459  39.968  33.895  1.00111.12           C  
ATOM   3008  O   LEU B  92      61.190  38.979  33.910  1.00111.12           O  
ATOM   3009  N   ALA B  93      60.203  40.704  34.995  1.00 56.39           N  
ATOM   3010  CA  ALA B  93      60.802  40.458  36.277  1.00 56.39           C  
ATOM   3011  CB  ALA B  93      60.584  41.611  37.273  1.00 56.39           C  
ATOM   3012  C   ALA B  93      60.195  39.239  36.899  1.00 56.39           C  
ATOM   3013  O   ALA B  93      59.045  38.892  36.635  1.00 56.39           O  
ATOM   3014  N   SER B  94      60.982  38.546  37.748  1.00 48.46           N  
ATOM   3015  CA  SER B  94      60.485  37.391  38.439  1.00 48.46           C  
ATOM   3016  CB  SER B  94      61.006  36.048  37.900  1.00 48.46           C  
ATOM   3017  OG  SER B  94      62.358  35.857  38.289  1.00 48.46           O  
ATOM   3018  C   SER B  94      60.971  37.482  39.851  1.00 48.46           C  
ATOM   3019  O   SER B  94      61.907  38.217  40.154  1.00 48.46           O  
ATOM   3020  N   LEU B  95      60.314  36.743  40.762  1.00111.19           N  
ATOM   3021  CA  LEU B  95      60.693  36.725  42.147  1.00111.19           C  
ATOM   3022  CB  LEU B  95      59.694  35.993  43.061  1.00111.19           C  
ATOM   3023  CG  LEU B  95      58.312  36.667  43.171  1.00111.19           C  
ATOM   3024  CD1 LEU B  95      57.573  36.663  41.825  1.00111.19           C  
ATOM   3025  CD2 LEU B  95      57.475  36.037  44.294  1.00111.19           C  
ATOM   3026  C   LEU B  95      62.017  36.042  42.295  1.00111.19           C  
ATOM   3027  O   LEU B  95      62.812  36.383  43.169  1.00111.19           O  
ATOM   3028  N   SER B  96      62.275  35.034  41.444  1.00 54.14           N  
ATOM   3029  CA  SER B  96      63.465  34.231  41.522  1.00 54.14           C  
ATOM   3030  CB  SER B  96      63.487  33.108  40.473  1.00 54.14           C  
ATOM   3031  OG  SER B  96      63.619  33.665  39.173  1.00 54.14           O  
ATOM   3032  C   SER B  96      64.665  35.083  41.246  1.00 54.14           C  
ATOM   3033  O   SER B  96      65.784  34.743  41.627  1.00 54.14           O  
ATOM   3034  N   GLN B  97      64.445  36.205  40.545  1.00130.70           N  
ATOM   3035  CA  GLN B  97      65.467  37.111  40.109  1.00130.70           C  
ATOM   3036  CB  GLN B  97      65.005  38.071  38.999  1.00130.70           C  
ATOM   3037  CG  GLN B  97      64.773  37.326  37.679  1.00130.70           C  
ATOM   3038  CD  GLN B  97      64.381  38.318  36.595  1.00130.70           C  
ATOM   3039  OE1 GLN B  97      64.841  38.231  35.457  1.00130.70           O  
ATOM   3040  NE2 GLN B  97      63.497  39.286  36.946  1.00130.70           N  
ATOM   3041  C   GLN B  97      66.084  37.881  41.235  1.00130.70           C  
ATOM   3042  O   GLN B  97      67.146  38.467  41.051  1.00130.70           O  
ATOM   3043  N   THR B  98      65.422  37.985  42.402  1.00160.96           N  
ATOM   3044  CA  THR B  98      65.996  38.751  43.479  1.00160.96           C  
ATOM   3045  CB  THR B  98      65.236  38.645  44.766  1.00160.96           C  
ATOM   3046  OG1 THR B  98      65.823  39.491  45.738  1.00160.96           O  
ATOM   3047  CG2 THR B  98      65.277  37.189  45.256  1.00160.96           C  
ATOM   3048  C   THR B  98      67.391  38.273  43.766  1.00160.96           C  
ATOM   3049  O   THR B  98      67.642  37.074  43.872  1.00160.96           O  
ATOM   3050  N   ALA B  99      68.353  39.217  43.875  1.00 71.05           N  
ATOM   3051  CA  ALA B  99      69.706  38.831  44.149  1.00 71.05           C  
ATOM   3052  CB  ALA B  99      70.266  37.805  43.145  1.00 71.05           C  
ATOM   3053  C   ALA B  99      70.581  40.049  44.100  1.00 71.05           C  
ATOM   3054  O   ALA B  99      70.095  41.166  43.923  1.00 71.05           O  
ATOM   3055  N   VAL B 100      71.906  39.857  44.308  1.00141.37           N  
ATOM   3056  CA  VAL B 100      72.849  40.940  44.238  1.00141.37           C  
ATOM   3057  CB  VAL B 100      73.739  41.016  45.449  1.00141.37           C  
ATOM   3058  CG1 VAL B 100      74.558  39.722  45.560  1.00141.37           C  
ATOM   3059  CG2 VAL B 100      74.593  42.289  45.354  1.00141.37           C  
ATOM   3060  C   VAL B 100      73.693  40.715  43.015  1.00141.37           C  
ATOM   3061  O   VAL B 100      74.286  39.655  42.836  1.00141.37           O  
ATOM   3062  N   TYR B 101      73.808  41.738  42.146  1.00108.81           N  
ATOM   3063  CA  TYR B 101      74.475  41.547  40.889  1.00108.81           C  
ATOM   3064  CB  TYR B 101      73.650  42.033  39.678  1.00108.81           C  
ATOM   3065  CG  TYR B 101      72.398  41.222  39.559  1.00108.81           C  
ATOM   3066  CD1 TYR B 101      71.263  41.561  40.262  1.00108.81           C  
ATOM   3067  CD2 TYR B 101      72.354  40.118  38.736  1.00108.81           C  
ATOM   3068  CE1 TYR B 101      70.112  40.813  40.146  1.00108.81           C  
ATOM   3069  CE2 TYR B 101      71.208  39.366  38.616  1.00108.81           C  
ATOM   3070  CZ  TYR B 101      70.082  39.712  39.321  1.00108.81           C  
ATOM   3071  OH  TYR B 101      68.907  38.940  39.196  1.00108.81           O  
ATOM   3072  C   TYR B 101      75.740  42.341  40.895  1.00108.81           C  
ATOM   3073  O   TYR B 101      75.874  43.335  41.606  1.00108.81           O  
ATOM   3074  N   PHE B 102      76.743  41.869  40.132  1.00186.05           N  
ATOM   3075  CA  PHE B 102      77.979  42.583  40.079  1.00186.05           C  
ATOM   3076  CB  PHE B 102      79.126  41.892  40.840  1.00186.05           C  
ATOM   3077  CG  PHE B 102      78.815  41.735  42.293  1.00186.05           C  
ATOM   3078  CD1 PHE B 102      79.172  42.705  43.203  1.00186.05           C  
ATOM   3079  CD2 PHE B 102      78.177  40.604  42.752  1.00186.05           C  
ATOM   3080  CE1 PHE B 102      78.893  42.549  44.542  1.00186.05           C  
ATOM   3081  CE2 PHE B 102      77.897  40.443  44.090  1.00186.05           C  
ATOM   3082  CZ  PHE B 102      78.256  41.417  44.990  1.00186.05           C  
ATOM   3083  C   PHE B 102      78.440  42.610  38.651  1.00186.05           C  
ATOM   3084  O   PHE B 102      78.451  41.587  37.970  1.00186.05           O  
ATOM   3085  N   CYS B 103      78.856  43.795  38.170  1.00102.91           N  
ATOM   3086  CA  CYS B 103      79.399  43.943  36.851  1.00102.91           C  
ATOM   3087  CB  CYS B 103      79.020  45.313  36.249  1.00102.91           C  
ATOM   3088  SG  CYS B 103      79.945  45.789  34.760  1.00102.91           S  
ATOM   3089  C   CYS B 103      80.889  43.918  37.020  1.00102.91           C  
ATOM   3090  O   CYS B 103      81.395  44.410  38.028  1.00102.91           O  
ATOM   3091  N   ALA B 104      81.631  43.326  36.054  1.00 77.42           N  
ATOM   3092  CA  ALA B 104      83.067  43.268  36.158  1.00 77.42           C  
ATOM   3093  CB  ALA B 104      83.592  41.902  36.629  1.00 77.42           C  
ATOM   3094  C   ALA B 104      83.672  43.523  34.811  1.00 77.42           C  
ATOM   3095  O   ALA B 104      83.028  43.338  33.783  1.00 77.42           O  
ATOM   3096  N   SER B 105      84.942  43.979  34.781  1.00112.37           N  
ATOM   3097  CA  SER B 105      85.597  44.243  33.531  1.00112.37           C  
ATOM   3098  CB  SER B 105      85.923  45.727  33.327  1.00112.37           C  
ATOM   3099  OG  SER B 105      84.727  46.490  33.352  1.00112.37           O  
ATOM   3100  C   SER B 105      86.911  43.545  33.575  1.00112.37           C  
ATOM   3101  O   SER B 105      87.490  43.355  34.643  1.00112.37           O  
ATOM   3102  N   SER B 106      87.418  43.125  32.405  1.00108.32           N  
ATOM   3103  CA  SER B 106      88.680  42.480  32.409  1.00108.32           C  
ATOM   3104  CB  SER B 106      88.642  40.947  32.343  1.00108.32           C  
ATOM   3105  OG  SER B 106      88.615  40.523  30.990  1.00108.32           O  
ATOM   3106  C   SER B 106      89.401  42.924  31.177  1.00108.32           C  
ATOM   3107  O   SER B 106      88.813  43.257  30.147  1.00108.32           O  
ATOM   3108  N   GLY B 107      90.730  42.893  31.306  1.00154.65           N  
ATOM   3109  CA  GLY B 107      91.763  43.265  30.401  1.00154.65           C  
ATOM   3110  C   GLY B 107      91.847  42.364  29.230  1.00154.65           C  
ATOM   3111  O   GLY B 107      92.703  42.589  28.378  1.00154.65           O  
ATOM   3112  N   GLY B 108      91.168  41.205  29.300  1.00 61.34           N  
ATOM   3113  CA  GLY B 108      91.024  40.328  28.177  1.00 61.34           C  
ATOM   3114  C   GLY B 108      92.298  39.648  27.875  1.00 61.34           C  
ATOM   3115  O   GLY B 108      92.392  39.051  26.808  1.00 61.34           O  
ATOM   3116  N   THR B 109      93.270  39.664  28.809  1.00152.33           N  
ATOM   3117  CA  THR B 109      94.578  39.147  28.533  1.00152.33           C  
ATOM   3118  CB  THR B 109      95.639  39.828  29.368  1.00152.33           C  
ATOM   3119  OG1 THR B 109      95.406  39.635  30.757  1.00152.33           O  
ATOM   3120  CG2 THR B 109      95.631  41.331  29.047  1.00152.33           C  
ATOM   3121  C   THR B 109      94.666  37.691  28.861  1.00152.33           C  
ATOM   3122  O   THR B 109      95.508  37.318  29.668  1.00152.33           O  
ATOM   3123  N   GLY B 123      93.796  36.836  28.285  1.00 76.96           N  
ATOM   3124  CA  GLY B 123      93.936  35.405  28.374  1.00 76.96           C  
ATOM   3125  C   GLY B 123      93.445  34.921  29.694  1.00 76.96           C  
ATOM   3126  O   GLY B 123      92.563  34.075  29.793  1.00 76.96           O  
ATOM   3127  N   ARG B 124      94.036  35.462  30.761  1.00275.74           N  
ATOM   3128  CA  ARG B 124      93.700  35.121  32.097  1.00275.74           C  
ATOM   3129  CB  ARG B 124      94.878  34.365  32.721  1.00275.74           C  
ATOM   3130  CG  ARG B 124      95.209  33.018  32.079  1.00275.74           C  
ATOM   3131  CD  ARG B 124      96.563  32.484  32.552  1.00275.74           C  
ATOM   3132  NE  ARG B 124      96.827  31.154  31.931  1.00275.74           N  
ATOM   3133  CZ  ARG B 124      97.371  31.056  30.682  1.00275.74           C  
ATOM   3134  NH1 ARG B 124      97.442  32.147  29.868  1.00275.74           N  
ATOM   3135  NH2 ARG B 124      97.858  29.858  30.249  1.00275.74           N  
ATOM   3136  C   ARG B 124      93.670  36.449  32.759  1.00275.74           C  
ATOM   3137  O   ARG B 124      94.452  36.713  33.672  1.00275.74           O  
ATOM   3138  N   ASN B 125      92.762  37.335  32.317  1.00110.54           N  
ATOM   3139  CA  ASN B 125      92.857  38.625  32.916  1.00110.54           C  
ATOM   3140  CB  ASN B 125      92.395  39.811  32.051  1.00110.54           C  
ATOM   3141  CG  ASN B 125      93.141  41.044  32.564  1.00110.54           C  
ATOM   3142  OD1 ASN B 125      93.056  41.401  33.738  1.00110.54           O  
ATOM   3143  ND2 ASN B 125      93.919  41.702  31.662  1.00110.54           N  
ATOM   3144  C   ASN B 125      92.104  38.607  34.196  1.00110.54           C  
ATOM   3145  O   ASN B 125      91.032  38.014  34.310  1.00110.54           O  
ATOM   3146  N   THR B 126      92.666  39.258  35.223  1.00104.77           N  
ATOM   3147  CA  THR B 126      91.943  39.275  36.453  1.00104.77           C  
ATOM   3148  CB  THR B 126      92.706  39.830  37.621  1.00104.77           C  
ATOM   3149  OG1 THR B 126      91.952  39.678  38.816  1.00104.77           O  
ATOM   3150  CG2 THR B 126      92.993  41.317  37.357  1.00104.77           C  
ATOM   3151  C   THR B 126      90.769  40.163  36.223  1.00104.77           C  
ATOM   3152  O   THR B 126      90.757  40.979  35.304  1.00104.77           O  
ATOM   3153  N   LEU B 127      89.727  40.007  37.051  1.00139.07           N  
ATOM   3154  CA  LEU B 127      88.542  40.797  36.867  1.00139.07           C  
ATOM   3155  CB  LEU B 127      87.238  39.980  36.947  1.00139.07           C  
ATOM   3156  CG  LEU B 127      87.087  38.941  35.820  1.00139.07           C  
ATOM   3157  CD1 LEU B 127      88.204  37.890  35.886  1.00139.07           C  
ATOM   3158  CD2 LEU B 127      85.686  38.312  35.816  1.00139.07           C  
ATOM   3159  C   LEU B 127      88.444  41.861  37.922  1.00139.07           C  
ATOM   3160  O   LEU B 127      88.979  41.738  39.021  1.00139.07           O  
ATOM   3161  N   TYR B 128      87.745  42.965  37.587  1.00128.38           N  
ATOM   3162  CA  TYR B 128      87.534  44.051  38.505  1.00128.38           C  
ATOM   3163  CB  TYR B 128      88.090  45.390  37.984  1.00128.38           C  
ATOM   3164  CG  TYR B 128      89.570  45.221  38.049  1.00128.38           C  
ATOM   3165  CD1 TYR B 128      90.216  44.413  37.142  1.00128.38           C  
ATOM   3166  CD2 TYR B 128      90.313  45.863  39.014  1.00128.38           C  
ATOM   3167  CE1 TYR B 128      91.579  44.240  37.201  1.00128.38           C  
ATOM   3168  CE2 TYR B 128      91.677  45.694  39.078  1.00128.38           C  
ATOM   3169  CZ  TYR B 128      92.312  44.880  38.171  1.00128.38           C  
ATOM   3170  OH  TYR B 128      93.710  44.700  38.231  1.00128.38           O  
ATOM   3171  C   TYR B 128      86.052  44.157  38.728  1.00128.38           C  
ATOM   3172  O   TYR B 128      85.275  44.254  37.778  1.00128.38           O  
ATOM   3173  N   PHE B 129      85.633  44.138  40.016  1.00105.37           N  
ATOM   3174  CA  PHE B 129      84.238  44.082  40.370  1.00105.37           C  
ATOM   3175  CB  PHE B 129      83.944  43.092  41.509  1.00105.37           C  
ATOM   3176  CG  PHE B 129      83.977  41.722  40.927  1.00105.37           C  
ATOM   3177  CD1 PHE B 129      85.165  41.096  40.627  1.00105.37           C  
ATOM   3178  CD2 PHE B 129      82.796  41.060  40.691  1.00105.37           C  
ATOM   3179  CE1 PHE B 129      85.168  39.829  40.091  1.00105.37           C  
ATOM   3180  CE2 PHE B 129      82.793  39.795  40.157  1.00105.37           C  
ATOM   3181  CZ  PHE B 129      83.982  39.177  39.855  1.00105.37           C  
ATOM   3182  C   PHE B 129      83.693  45.413  40.788  1.00105.37           C  
ATOM   3183  O   PHE B 129      84.417  46.310  41.216  1.00105.37           O  
ATOM   3184  N   GLY B 130      82.357  45.555  40.633  1.00 63.35           N  
ATOM   3185  CA  GLY B 130      81.644  46.755  40.966  1.00 63.35           C  
ATOM   3186  C   GLY B 130      81.073  46.635  42.344  1.00 63.35           C  
ATOM   3187  O   GLY B 130      81.141  45.582  42.967  1.00 63.35           O  
ATOM   3188  N   GLU B 131      80.424  47.710  42.827  1.00174.33           N  
ATOM   3189  CA  GLU B 131      79.904  47.758  44.162  1.00174.33           C  
ATOM   3190  CB  GLU B 131      79.072  49.026  44.425  1.00174.33           C  
ATOM   3191  CG  GLU B 131      79.822  50.341  44.234  1.00174.33           C  
ATOM   3192  CD  GLU B 131      79.719  50.753  42.770  1.00174.33           C  
ATOM   3193  OE1 GLU B 131      80.497  50.209  41.941  1.00174.33           O  
ATOM   3194  OE2 GLU B 131      78.857  51.620  42.462  1.00174.33           O  
ATOM   3195  C   GLU B 131      78.936  46.638  44.347  1.00174.33           C  
ATOM   3196  O   GLU B 131      79.052  45.865  45.296  1.00174.33           O  
ATOM   3197  N   GLY B 132      77.962  46.514  43.427  1.00 53.51           N  
ATOM   3198  CA  GLY B 132      76.967  45.485  43.537  1.00 53.51           C  
ATOM   3199  C   GLY B 132      75.632  46.137  43.410  1.00 53.51           C  
ATOM   3200  O   GLY B 132      75.526  47.360  43.310  1.00 53.51           O  
ATOM   3201  N   SER B 133      74.564  45.316  43.395  1.00 60.29           N  
ATOM   3202  CA  SER B 133      73.242  45.869  43.315  1.00 60.29           C  
ATOM   3203  CB  SER B 133      72.706  45.976  41.876  1.00 60.29           C  
ATOM   3204  OG  SER B 133      73.491  46.894  41.128  1.00 60.29           O  
ATOM   3205  C   SER B 133      72.312  44.970  44.069  1.00 60.29           C  
ATOM   3206  O   SER B 133      72.375  43.748  43.952  1.00 60.29           O  
ATOM   3207  N   ARG B 134      71.405  45.548  44.876  1.00116.07           N  
ATOM   3208  CA  ARG B 134      70.477  44.698  45.557  1.00116.07           C  
ATOM   3209  CB  ARG B 134      70.218  45.073  47.027  1.00116.07           C  
ATOM   3210  CG  ARG B 134      69.217  44.122  47.692  1.00116.07           C  
ATOM   3211  CD  ARG B 134      69.058  44.310  49.202  1.00116.07           C  
ATOM   3212  NE  ARG B 134      70.355  43.933  49.832  1.00116.07           N  
ATOM   3213  CZ  ARG B 134      70.395  43.492  51.123  1.00116.07           C  
ATOM   3214  NH1 ARG B 134      69.246  43.395  51.853  1.00116.07           N  
ATOM   3215  NH2 ARG B 134      71.590  43.142  51.683  1.00116.07           N  
ATOM   3216  C   ARG B 134      69.181  44.823  44.837  1.00116.07           C  
ATOM   3217  O   ARG B 134      68.542  45.873  44.861  1.00116.07           O  
ATOM   3218  N   LEU B 135      68.767  43.733  44.169  1.00 77.66           N  
ATOM   3219  CA  LEU B 135      67.551  43.724  43.417  1.00 77.66           C  
ATOM   3220  CB  LEU B 135      67.730  43.093  42.026  1.00 77.66           C  
ATOM   3221  CG  LEU B 135      66.406  42.822  41.286  1.00 77.66           C  
ATOM   3222  CD1 LEU B 135      65.641  44.119  40.991  1.00 77.66           C  
ATOM   3223  CD2 LEU B 135      66.633  41.956  40.035  1.00 77.66           C  
ATOM   3224  C   LEU B 135      66.572  42.873  44.143  1.00 77.66           C  
ATOM   3225  O   LEU B 135      66.809  41.687  44.364  1.00 77.66           O  
ATOM   3226  N   ILE B 136      65.438  43.470  44.550  1.00 60.24           N  
ATOM   3227  CA  ILE B 136      64.438  42.666  45.174  1.00 60.24           C  
ATOM   3228  CB  ILE B 136      64.169  43.014  46.611  1.00 60.24           C  
ATOM   3229  CG1 ILE B 136      65.424  42.726  47.455  1.00 60.24           C  
ATOM   3230  CG2 ILE B 136      62.935  42.221  47.074  1.00 60.24           C  
ATOM   3231  CD1 ILE B 136      65.330  43.226  48.896  1.00 60.24           C  
ATOM   3232  C   ILE B 136      63.191  42.842  44.381  1.00 60.24           C  
ATOM   3233  O   ILE B 136      62.776  43.956  44.064  1.00 60.24           O  
ATOM   3234  N   VAL B 137      62.576  41.713  44.002  1.00125.42           N  
ATOM   3235  CA  VAL B 137      61.370  41.779  43.246  1.00125.42           C  
ATOM   3236  CB  VAL B 137      61.359  40.830  42.091  1.00125.42           C  
ATOM   3237  CG1 VAL B 137      62.358  41.325  41.035  1.00125.42           C  
ATOM   3238  CG2 VAL B 137      61.724  39.441  42.630  1.00125.42           C  
ATOM   3239  C   VAL B 137      60.262  41.411  44.165  1.00125.42           C  
ATOM   3240  O   VAL B 137      60.317  40.406  44.872  1.00125.42           O  
ATOM   3241  N   VAL B 138      59.218  42.251  44.195  1.00 80.68           N  
ATOM   3242  CA  VAL B 138      58.119  41.955  45.053  1.00 80.68           C  
ATOM   3243  CB  VAL B 138      57.961  42.955  46.154  1.00 80.68           C  
ATOM   3244  CG1 VAL B 138      57.728  44.339  45.526  1.00 80.68           C  
ATOM   3245  CG2 VAL B 138      56.821  42.488  47.072  1.00 80.68           C  
ATOM   3246  C   VAL B 138      56.864  41.989  44.197  1.00 80.68           C  
ATOM   3247  O   VAL B 138      56.934  42.530  43.060  1.00 80.68           O  
ATOM   3248  OXT VAL B 138      55.816  41.474  44.668  1.00 80.68           O  
TER
END
