# Supplementary material for: Predicting T cell receptor functionality against mutant epitopes
Source: Cell Genom. 2024 Aug 15;4(9):100634. doi: 10.1016/j.xgen.2024.100634 (PMC11480844; doi:10.1016/j.xgen.2024.100634)
Supplement: Data S7. Structural models of the murine dataset, related to Figure 3 and STAR Methods, Structural modeling — PDB files containing the structural models of the 36 murine TCRs, SIINFEKL, and the H-2Kb allele. [file mmc8.zip › SIINFEKL/B13_SIINFEKL.pdb]

ATOM      1  N   GLY M   1     119.066  19.784  19.879  1.00 12.22           N  
ATOM      2  CA  GLY M   1     118.898  20.997  19.047  1.00 12.22           C  
ATOM      3  C   GLY M   1     117.716  21.773  19.515  1.00 12.22           C  
ATOM      4  O   GLY M   1     116.878  21.278  20.267  1.00 12.22           O  
ATOM      5  N   PRO M   2     117.646  22.995  19.075  1.00 74.53           N  
ATOM      6  CA  PRO M   2     116.559  23.853  19.445  1.00 74.53           C  
ATOM      7  CD  PRO M   2     118.837  23.744  18.721  1.00 74.53           C  
ATOM      8  CB  PRO M   2     117.015  25.281  19.130  1.00 74.53           C  
ATOM      9  CG  PRO M   2     118.286  25.107  18.278  1.00 74.53           C  
ATOM     10  C   PRO M   2     115.317  23.437  18.735  1.00 74.53           C  
ATOM     11  O   PRO M   2     115.408  22.853  17.656  1.00 74.53           O  
ATOM     12  N   HIS M   3     114.145  23.713  19.335  1.00 50.51           N  
ATOM     13  CA  HIS M   3     112.906  23.348  18.722  1.00 50.51           C  
ATOM     14  ND1 HIS M   3     113.340  20.152  18.072  1.00 50.51           N  
ATOM     15  CG  HIS M   3     113.179  20.896  19.220  1.00 50.51           C  
ATOM     16  CB  HIS M   3     112.275  22.087  19.331  1.00 50.51           C  
ATOM     17  NE2 HIS M   3     114.658  19.239  19.613  1.00 50.51           N  
ATOM     18  CD2 HIS M   3     113.991  20.326  20.150  1.00 50.51           C  
ATOM     19  CE1 HIS M   3     114.235  19.175  18.363  1.00 50.51           C  
ATOM     20  C   HIS M   3     111.969  24.482  18.965  1.00 50.51           C  
ATOM     21  O   HIS M   3     112.288  25.408  19.709  1.00 50.51           O  
ATOM     22  N   SER M   4     110.791  24.465  18.314  1.00 46.49           N  
ATOM     23  CA  SER M   4     109.898  25.555  18.555  1.00 46.49           C  
ATOM     24  CB  SER M   4     110.150  26.768  17.644  1.00 46.49           C  
ATOM     25  OG  SER M   4     109.888  26.425  16.291  1.00 46.49           O  
ATOM     26  C   SER M   4     108.498  25.114  18.301  1.00 46.49           C  
ATOM     27  O   SER M   4     108.251  24.141  17.588  1.00 46.49           O  
ATOM     28  N   LEU M   5     107.543  25.830  18.922  1.00 77.20           N  
ATOM     29  CA  LEU M   5     106.154  25.573  18.708  1.00 77.20           C  
ATOM     30  CB  LEU M   5     105.432  25.066  19.970  1.00 77.20           C  
ATOM     31  CG  LEU M   5     103.936  24.783  19.756  1.00 77.20           C  
ATOM     32  CD1 LEU M   5     103.731  23.605  18.789  1.00 77.20           C  
ATOM     33  CD2 LEU M   5     103.208  24.590  21.097  1.00 77.20           C  
ATOM     34  C   LEU M   5     105.556  26.895  18.348  1.00 77.20           C  
ATOM     35  O   LEU M   5     105.588  27.837  19.141  1.00 77.20           O  
ATOM     36  N   ARG M   6     105.001  27.015  17.127  1.00124.61           N  
ATOM     37  CA  ARG M   6     104.429  28.276  16.754  1.00124.61           C  
ATOM     38  CB  ARG M   6     105.236  29.033  15.683  1.00124.61           C  
ATOM     39  CG  ARG M   6     106.612  29.470  16.196  1.00124.61           C  
ATOM     40  CD  ARG M   6     107.310  30.526  15.336  1.00124.61           C  
ATOM     41  NE  ARG M   6     107.615  29.918  14.013  1.00124.61           N  
ATOM     42  CZ  ARG M   6     108.544  30.500  13.199  1.00124.61           C  
ATOM     43  NH1 ARG M   6     109.235  31.597  13.623  1.00124.61           N  
ATOM     44  NH2 ARG M   6     108.778  29.990  11.956  1.00124.61           N  
ATOM     45  C   ARG M   6     103.053  28.027  16.230  1.00124.61           C  
ATOM     46  O   ARG M   6     102.743  26.925  15.785  1.00124.61           O  
ATOM     47  N   TYR M   7     102.171  29.044  16.329  1.00 95.50           N  
ATOM     48  CA  TYR M   7     100.832  28.915  15.834  1.00 95.50           C  
ATOM     49  CB  TYR M   7      99.728  28.992  16.909  1.00 95.50           C  
ATOM     50  CG  TYR M   7      99.727  27.753  17.736  1.00 95.50           C  
ATOM     51  CD1 TYR M   7      99.061  26.635  17.293  1.00 95.50           C  
ATOM     52  CD2 TYR M   7     100.385  27.695  18.944  1.00 95.50           C  
ATOM     53  CE1 TYR M   7      99.043  25.482  18.039  1.00 95.50           C  
ATOM     54  CE2 TYR M   7     100.369  26.542  19.695  1.00 95.50           C  
ATOM     55  CZ  TYR M   7      99.697  25.433  19.244  1.00 95.50           C  
ATOM     56  OH  TYR M   7      99.677  24.248  20.010  1.00 95.50           O  
ATOM     57  C   TYR M   7     100.552  30.041  14.891  1.00 95.50           C  
ATOM     58  O   TYR M   7     100.723  31.213  15.223  1.00 95.50           O  
ATOM     59  N   PHE M   8     100.087  29.708  13.674  1.00 54.39           N  
ATOM     60  CA  PHE M   8      99.754  30.748  12.752  1.00 54.39           C  
ATOM     61  CB  PHE M   8     100.205  30.455  11.311  1.00 54.39           C  
ATOM     62  CG  PHE M   8     101.697  30.488  11.301  1.00 54.39           C  
ATOM     63  CD1 PHE M   8     102.424  29.411  11.755  1.00 54.39           C  
ATOM     64  CD2 PHE M   8     102.370  31.592  10.831  1.00 54.39           C  
ATOM     65  CE1 PHE M   8     103.799  29.435  11.747  1.00 54.39           C  
ATOM     66  CE2 PHE M   8     103.745  31.623  10.820  1.00 54.39           C  
ATOM     67  CZ  PHE M   8     104.462  30.544  11.279  1.00 54.39           C  
ATOM     68  C   PHE M   8      98.266  30.869  12.768  1.00 54.39           C  
ATOM     69  O   PHE M   8      97.543  29.929  12.437  1.00 54.39           O  
ATOM     70  N   VAL M   9      97.772  32.055  13.166  1.00 47.46           N  
ATOM     71  CA  VAL M   9      96.359  32.274  13.259  1.00 47.46           C  
ATOM     72  CB  VAL M   9      95.943  32.889  14.564  1.00 47.46           C  
ATOM     73  CG1 VAL M   9      94.434  33.185  14.520  1.00 47.46           C  
ATOM     74  CG2 VAL M   9      96.366  31.949  15.705  1.00 47.46           C  
ATOM     75  C   VAL M   9      95.990  33.239  12.184  1.00 47.46           C  
ATOM     76  O   VAL M   9      96.776  34.122  11.846  1.00 47.46           O  
ATOM     77  N   THR M  10      94.797  33.069  11.580  1.00126.44           N  
ATOM     78  CA  THR M  10      94.404  33.990  10.556  1.00126.44           C  
ATOM     79  CB  THR M  10      94.796  33.533   9.181  1.00126.44           C  
ATOM     80  OG1 THR M  10      94.473  34.526   8.220  1.00126.44           O  
ATOM     81  CG2 THR M  10      94.068  32.215   8.867  1.00126.44           C  
ATOM     82  C   THR M  10      92.917  34.154  10.584  1.00126.44           C  
ATOM     83  O   THR M  10      92.176  33.201  10.827  1.00126.44           O  
ATOM     84  N   ALA M  11      92.448  35.399  10.357  1.00 50.58           N  
ATOM     85  CA  ALA M  11      91.041  35.660  10.279  1.00 50.58           C  
ATOM     86  CB  ALA M  11      90.460  36.290  11.557  1.00 50.58           C  
ATOM     87  C   ALA M  11      90.852  36.651   9.177  1.00 50.58           C  
ATOM     88  O   ALA M  11      91.463  37.718   9.185  1.00 50.58           O  
ATOM     89  N   VAL M  12      89.981  36.326   8.201  1.00 65.14           N  
ATOM     90  CA  VAL M  12      89.765  37.222   7.102  1.00 65.14           C  
ATOM     91  CB  VAL M  12      90.112  36.621   5.770  1.00 65.14           C  
ATOM     92  CG1 VAL M  12      89.725  37.616   4.667  1.00 65.14           C  
ATOM     93  CG2 VAL M  12      91.602  36.250   5.763  1.00 65.14           C  
ATOM     94  C   VAL M  12      88.309  37.545   7.057  1.00 65.14           C  
ATOM     95  O   VAL M  12      87.463  36.653   7.041  1.00 65.14           O  
ATOM     96  N   SER M  13      87.985  38.850   7.023  1.00 99.21           N  
ATOM     97  CA  SER M  13      86.621  39.281   7.002  1.00 99.21           C  
ATOM     98  CB  SER M  13      86.489  40.762   7.400  1.00 99.21           C  
ATOM     99  OG  SER M  13      85.133  41.174   7.375  1.00 99.21           O  
ATOM    100  C   SER M  13      86.103  39.129   5.612  1.00 99.21           C  
ATOM    101  O   SER M  13      86.843  39.269   4.641  1.00 99.21           O  
ATOM    102  N   ARG M  14      84.809  38.791   5.480  1.00150.06           N  
ATOM    103  CA  ARG M  14      84.229  38.731   4.174  1.00150.06           C  
ATOM    104  CB  ARG M  14      83.992  37.291   3.693  1.00150.06           C  
ATOM    105  CG  ARG M  14      83.155  36.451   4.658  1.00150.06           C  
ATOM    106  CD  ARG M  14      83.053  34.986   4.233  1.00150.06           C  
ATOM    107  NE  ARG M  14      84.417  34.557   3.812  1.00150.06           N  
ATOM    108  CZ  ARG M  14      84.687  33.240   3.574  1.00150.06           C  
ATOM    109  NH1 ARG M  14      83.721  32.296   3.764  1.00150.06           N  
ATOM    110  NH2 ARG M  14      85.925  32.870   3.136  1.00150.06           N  
ATOM    111  C   ARG M  14      82.926  39.450   4.260  1.00150.06           C  
ATOM    112  O   ARG M  14      81.906  38.897   4.671  1.00150.06           O  
ATOM    113  N   PRO M  15      82.944  40.695   3.881  1.00143.67           N  
ATOM    114  CA  PRO M  15      81.726  41.438   3.975  1.00143.67           C  
ATOM    115  CD  PRO M  15      84.103  41.534   4.137  1.00143.67           C  
ATOM    116  CB  PRO M  15      82.113  42.908   3.850  1.00143.67           C  
ATOM    117  CG  PRO M  15      83.542  42.940   4.421  1.00143.67           C  
ATOM    118  C   PRO M  15      80.716  40.974   2.987  1.00143.67           C  
ATOM    119  O   PRO M  15      80.997  40.991   1.789  1.00143.67           O  
ATOM    120  N   GLY M  16      79.532  40.576   3.483  1.00 28.55           N  
ATOM    121  CA  GLY M  16      78.435  40.186   2.652  1.00 28.55           C  
ATOM    122  C   GLY M  16      78.559  38.730   2.344  1.00 28.55           C  
ATOM    123  O   GLY M  16      77.560  38.038   2.156  1.00 28.55           O  
ATOM    124  N   LEU M  17      79.801  38.222   2.281  1.00123.30           N  
ATOM    125  CA  LEU M  17      79.975  36.843   1.940  1.00123.30           C  
ATOM    126  CB  LEU M  17      81.437  36.475   1.643  1.00123.30           C  
ATOM    127  CG  LEU M  17      81.592  35.035   1.126  1.00123.30           C  
ATOM    128  CD1 LEU M  17      80.864  34.848  -0.215  1.00123.30           C  
ATOM    129  CD2 LEU M  17      83.069  34.621   1.054  1.00123.30           C  
ATOM    130  C   LEU M  17      79.476  35.983   3.059  1.00123.30           C  
ATOM    131  O   LEU M  17      78.797  34.985   2.826  1.00123.30           O  
ATOM    132  N   GLY M  18      79.790  36.358   4.316  1.00 39.64           N  
ATOM    133  CA  GLY M  18      79.387  35.553   5.434  1.00 39.64           C  
ATOM    134  C   GLY M  18      80.339  35.834   6.553  1.00 39.64           C  
ATOM    135  O   GLY M  18      81.047  36.840   6.543  1.00 39.64           O  
ATOM    136  N   GLU M  19      80.378  34.932   7.553  1.00 98.16           N  
ATOM    137  CA  GLU M  19      81.238  35.112   8.688  1.00 98.16           C  
ATOM    138  CB  GLU M  19      81.049  34.031   9.766  1.00 98.16           C  
ATOM    139  CG  GLU M  19      79.663  34.048  10.411  1.00 98.16           C  
ATOM    140  CD  GLU M  19      79.576  35.280  11.298  1.00 98.16           C  
ATOM    141  OE1 GLU M  19      80.225  35.274  12.377  1.00 98.16           O  
ATOM    142  OE2 GLU M  19      78.869  36.246  10.906  1.00 98.16           O  
ATOM    143  C   GLU M  19      82.646  35.011   8.197  1.00 98.16           C  
ATOM    144  O   GLU M  19      82.946  34.278   7.258  1.00 98.16           O  
ATOM    145  N   PRO M  20      83.522  35.747   8.816  1.00 72.96           N  
ATOM    146  CA  PRO M  20      84.894  35.727   8.394  1.00 72.96           C  
ATOM    147  CD  PRO M  20      83.146  37.030   9.388  1.00 72.96           C  
ATOM    148  CB  PRO M  20      85.559  36.899   9.111  1.00 72.96           C  
ATOM    149  CG  PRO M  20      84.408  37.905   9.297  1.00 72.96           C  
ATOM    150  C   PRO M  20      85.508  34.398   8.682  1.00 72.96           C  
ATOM    151  O   PRO M  20      85.077  33.743   9.629  1.00 72.96           O  
ATOM    152  N   ARG M  21      86.495  33.957   7.874  0.91148.37           N  
ATOM    153  CA  ARG M  21      87.054  32.670   8.162  0.91148.37           C  
ATOM    154  CB  ARG M  21      87.566  31.882   6.942  0.91148.37           C  
ATOM    155  CG  ARG M  21      88.721  32.523   6.178  0.91148.37           C  
ATOM    156  CD  ARG M  21      89.086  31.740   4.915  0.91148.37           C  
ATOM    157  NE  ARG M  21      89.510  30.375   5.337  0.91148.37           N  
ATOM    158  CZ  ARG M  21      89.174  29.289   4.580  0.91148.37           C  
ATOM    159  NH1 ARG M  21      88.410  29.444   3.461  0.91148.37           N  
ATOM    160  NH2 ARG M  21      89.600  28.044   4.941  0.91148.37           N  
ATOM    161  C   ARG M  21      88.178  32.839   9.131  0.91148.37           C  
ATOM    162  O   ARG M  21      88.968  33.779   9.045  0.91148.37           O  
ATOM    163  N   TYR M  22      88.261  31.906  10.097  1.00 70.66           N  
ATOM    164  CA  TYR M  22      89.250  31.947  11.131  1.00 70.66           C  
ATOM    165  CB  TYR M  22      88.591  32.134  12.510  1.00 70.66           C  
ATOM    166  CG  TYR M  22      89.597  32.110  13.608  1.00 70.66           C  
ATOM    167  CD1 TYR M  22      90.376  33.210  13.883  1.00 70.66           C  
ATOM    168  CD2 TYR M  22      89.736  30.982  14.383  1.00 70.66           C  
ATOM    169  CE1 TYR M  22      91.291  33.177  14.909  1.00 70.66           C  
ATOM    170  CE2 TYR M  22      90.649  30.943  15.410  1.00 70.66           C  
ATOM    171  CZ  TYR M  22      91.429  32.043  15.673  1.00 70.66           C  
ATOM    172  OH  TYR M  22      92.367  32.009  16.727  1.00 70.66           O  
ATOM    173  C   TYR M  22      89.959  30.630  11.117  1.00 70.66           C  
ATOM    174  O   TYR M  22      89.324  29.580  11.022  1.00 70.66           O  
ATOM    175  N   MET M  23      91.307  30.650  11.200  1.00 86.20           N  
ATOM    176  CA  MET M  23      92.017  29.403  11.157  1.00 86.20           C  
ATOM    177  CB  MET M  23      92.653  29.118   9.786  1.00 86.20           C  
ATOM    178  CG  MET M  23      91.635  28.912   8.664  1.00 86.20           C  
ATOM    179  SD  MET M  23      92.362  28.801   7.001  1.00 86.20           S  
ATOM    180  CE  MET M  23      93.229  27.232   7.284  1.00 86.20           C  
ATOM    181  C   MET M  23      93.139  29.438  12.143  1.00 86.20           C  
ATOM    182  O   MET M  23      93.745  30.481  12.387  1.00 86.20           O  
ATOM    183  N   GLU M  24      93.430  28.274  12.756  1.00 62.94           N  
ATOM    184  CA  GLU M  24      94.542  28.185  13.652  1.00 62.94           C  
ATOM    185  CB  GLU M  24      94.145  27.982  15.129  1.00 62.94           C  
ATOM    186  CG  GLU M  24      93.483  29.222  15.742  1.00 62.94           C  
ATOM    187  CD  GLU M  24      93.144  28.960  17.205  1.00 62.94           C  
ATOM    188  OE1 GLU M  24      94.048  28.512  17.958  1.00 62.94           O  
ATOM    189  OE2 GLU M  24      91.974  29.219  17.593  1.00 62.94           O  
ATOM    190  C   GLU M  24      95.349  27.014  13.204  1.00 62.94           C  
ATOM    191  O   GLU M  24      94.831  25.906  13.066  1.00 62.94           O  
ATOM    192  N   VAL M  25      96.649  27.245  12.937  1.00 50.17           N  
ATOM    193  CA  VAL M  25      97.497  26.175  12.501  1.00 50.17           C  
ATOM    194  CB  VAL M  25      97.978  26.350  11.093  1.00 50.17           C  
ATOM    195  CG1 VAL M  25      98.877  25.157  10.732  1.00 50.17           C  
ATOM    196  CG2 VAL M  25      96.755  26.518  10.178  1.00 50.17           C  
ATOM    197  C   VAL M  25      98.703  26.166  13.384  1.00 50.17           C  
ATOM    198  O   VAL M  25      99.299  27.208  13.648  1.00 50.17           O  
ATOM    199  N   GLY M  26      99.117  24.974  13.853  1.00 38.86           N  
ATOM    200  CA  GLY M  26     100.258  24.921  14.721  1.00 38.86           C  
ATOM    201  C   GLY M  26     101.374  24.241  13.995  1.00 38.86           C  
ATOM    202  O   GLY M  26     101.140  23.417  13.113  1.00 38.86           O  
ATOM    203  N   TYR M  27     102.631  24.593  14.344  1.00 60.76           N  
ATOM    204  CA  TYR M  27     103.765  23.984  13.709  1.00 60.76           C  
ATOM    205  CB  TYR M  27     104.551  24.933  12.783  1.00 60.76           C  
ATOM    206  CG  TYR M  27     103.745  25.309  11.589  1.00 60.76           C  
ATOM    207  CD1 TYR M  27     102.790  26.297  11.664  1.00 60.76           C  
ATOM    208  CD2 TYR M  27     103.965  24.681  10.385  1.00 60.76           C  
ATOM    209  CE1 TYR M  27     102.060  26.645  10.552  1.00 60.76           C  
ATOM    210  CE2 TYR M  27     103.239  25.025   9.270  1.00 60.76           C  
ATOM    211  CZ  TYR M  27     102.284  26.009   9.354  1.00 60.76           C  
ATOM    212  OH  TYR M  27     101.534  26.369   8.215  1.00 60.76           O  
ATOM    213  C   TYR M  27     104.762  23.597  14.756  1.00 60.76           C  
ATOM    214  O   TYR M  27     105.027  24.352  15.692  1.00 60.76           O  
ATOM    215  N   VAL M  28     105.343  22.390  14.616  1.00 62.58           N  
ATOM    216  CA  VAL M  28     106.420  21.990  15.470  1.00 62.58           C  
ATOM    217  CB  VAL M  28     106.211  20.656  16.127  1.00 62.58           C  
ATOM    218  CG1 VAL M  28     107.493  20.277  16.886  1.00 62.58           C  
ATOM    219  CG2 VAL M  28     104.964  20.737  17.024  1.00 62.58           C  
ATOM    220  C   VAL M  28     107.585  21.836  14.551  1.00 62.58           C  
ATOM    221  O   VAL M  28     107.576  20.980  13.668  1.00 62.58           O  
ATOM    222  N   ASP M  29     108.635  22.654  14.749  1.00 54.78           N  
ATOM    223  CA  ASP M  29     109.768  22.575  13.877  1.00 54.78           C  
ATOM    224  CB  ASP M  29     110.509  21.228  13.972  1.00 54.78           C  
ATOM    225  CG  ASP M  29     111.189  21.147  15.332  1.00 54.78           C  
ATOM    226  OD1 ASP M  29     111.328  22.210  15.994  1.00 54.78           O  
ATOM    227  OD2 ASP M  29     111.583  20.018  15.727  1.00 54.78           O  
ATOM    228  C   ASP M  29     109.292  22.751  12.468  1.00 54.78           C  
ATOM    229  O   ASP M  29     109.689  22.020  11.562  1.00 54.78           O  
ATOM    230  N   ASP M  30     108.406  23.741  12.257  1.00 51.90           N  
ATOM    231  CA  ASP M  30     107.939  24.076  10.944  1.00 51.90           C  
ATOM    232  CB  ASP M  30     109.091  24.468  10.005  1.00 51.90           C  
ATOM    233  CG  ASP M  30     109.728  25.738  10.550  1.00 51.90           C  
ATOM    234  OD1 ASP M  30     109.133  26.352  11.477  1.00 51.90           O  
ATOM    235  OD2 ASP M  30     110.822  26.108  10.048  1.00 51.90           O  
ATOM    236  C   ASP M  30     107.232  22.907  10.335  1.00 51.90           C  
ATOM    237  O   ASP M  30     107.181  22.781   9.112  1.00 51.90           O  
ATOM    238  N   THR M  31     106.649  22.023  11.166  1.00 58.89           N  
ATOM    239  CA  THR M  31     105.899  20.927  10.621  1.00 58.89           C  
ATOM    240  CB  THR M  31     106.385  19.586  11.086  1.00 58.89           C  
ATOM    241  OG1 THR M  31     107.753  19.415  10.753  1.00 58.89           O  
ATOM    242  CG2 THR M  31     105.545  18.496  10.402  1.00 58.89           C  
ATOM    243  C   THR M  31     104.504  21.083  11.142  1.00 58.89           C  
ATOM    244  O   THR M  31     104.285  21.060  12.352  1.00 58.89           O  
ATOM    245  N   GLU M  32     103.513  21.213  10.238  1.00 80.54           N  
ATOM    246  CA  GLU M  32     102.167  21.466  10.677  1.00 80.54           C  
ATOM    247  CB  GLU M  32     101.244  21.957   9.553  1.00 80.54           C  
ATOM    248  CG  GLU M  32      99.826  22.254  10.034  1.00 80.54           C  
ATOM    249  CD  GLU M  32      99.024  22.730   8.834  1.00 80.54           C  
ATOM    250  OE1 GLU M  32      99.626  23.383   7.941  1.00 80.54           O  
ATOM    251  OE2 GLU M  32      97.799  22.439   8.791  1.00 80.54           O  
ATOM    252  C   GLU M  32     101.567  20.212  11.238  1.00 80.54           C  
ATOM    253  O   GLU M  32     101.357  19.238  10.519  1.00 80.54           O  
ATOM    254  N   PHE M  33     101.398  20.185  12.578  1.00194.14           N  
ATOM    255  CA  PHE M  33     100.784  19.115  13.312  1.00194.14           C  
ATOM    256  CB  PHE M  33     101.405  18.855  14.701  1.00194.14           C  
ATOM    257  CG  PHE M  33     101.279  20.038  15.595  1.00194.14           C  
ATOM    258  CD1 PHE M  33     100.170  20.202  16.390  1.00194.14           C  
ATOM    259  CD2 PHE M  33     102.276  20.981  15.655  1.00194.14           C  
ATOM    260  CE1 PHE M  33     100.058  21.289  17.223  1.00194.14           C  
ATOM    261  CE2 PHE M  33     102.166  22.070  16.487  1.00194.14           C  
ATOM    262  CZ  PHE M  33     101.055  22.229  17.276  1.00194.14           C  
ATOM    263  C   PHE M  33      99.291  19.195  13.460  1.00194.14           C  
ATOM    264  O   PHE M  33      98.649  18.150  13.531  1.00194.14           O  
ATOM    265  N   VAL M  34      98.693  20.405  13.586  1.00 66.93           N  
ATOM    266  CA  VAL M  34      97.273  20.450  13.834  1.00 66.93           C  
ATOM    267  CB  VAL M  34      96.917  20.482  15.292  1.00 66.93           C  
ATOM    268  CG1 VAL M  34      97.433  19.193  15.951  1.00 66.93           C  
ATOM    269  CG2 VAL M  34      97.467  21.781  15.907  1.00 66.93           C  
ATOM    270  C   VAL M  34      96.681  21.686  13.235  1.00 66.93           C  
ATOM    271  O   VAL M  34      97.370  22.685  13.036  1.00 66.93           O  
ATOM    272  N   ARG M  35      95.360  21.648  12.939  1.00195.31           N  
ATOM    273  CA  ARG M  35      94.745  22.793  12.330  1.00195.31           C  
ATOM    274  CB  ARG M  35      94.841  22.742  10.793  1.00195.31           C  
ATOM    275  CG  ARG M  35      94.211  23.927  10.060  1.00195.31           C  
ATOM    276  CD  ARG M  35      94.356  23.858   8.536  1.00195.31           C  
ATOM    277  NE  ARG M  35      95.791  24.096   8.208  1.00195.31           N  
ATOM    278  CZ  ARG M  35      96.150  24.551   6.971  1.00195.31           C  
ATOM    279  NH1 ARG M  35      95.194  24.775   6.023  1.00195.31           N  
ATOM    280  NH2 ARG M  35      97.464  24.786   6.683  1.00195.31           N  
ATOM    281  C   ARG M  35      93.291  22.849  12.707  1.00195.31           C  
ATOM    282  O   ARG M  35      92.669  21.835  13.025  1.00195.31           O  
ATOM    283  N   PHE M  36      92.730  24.078  12.707  1.00 79.67           N  
ATOM    284  CA  PHE M  36      91.340  24.334  12.962  1.00 79.67           C  
ATOM    285  CB  PHE M  36      91.119  25.080  14.292  1.00 79.67           C  
ATOM    286  CG  PHE M  36      89.687  25.471  14.424  1.00 79.67           C  
ATOM    287  CD1 PHE M  36      88.728  24.549  14.775  1.00 79.67           C  
ATOM    288  CD2 PHE M  36      89.310  26.778  14.217  1.00 79.67           C  
ATOM    289  CE1 PHE M  36      87.411  24.925  14.901  1.00 79.67           C  
ATOM    290  CE2 PHE M  36      87.995  27.161  14.342  1.00 79.67           C  
ATOM    291  CZ  PHE M  36      87.043  26.231  14.684  1.00 79.67           C  
ATOM    292  C   PHE M  36      90.881  25.229  11.851  1.00 79.67           C  
ATOM    293  O   PHE M  36      91.553  26.210  11.538  1.00 79.67           O  
ATOM    294  N   ASP M  37      89.735  24.907  11.211  1.00 62.93           N  
ATOM    295  CA  ASP M  37      89.245  25.718  10.127  1.00 62.93           C  
ATOM    296  CB  ASP M  37      89.355  25.044   8.744  1.00 62.93           C  
ATOM    297  CG  ASP M  37      88.992  26.064   7.665  1.00 62.93           C  
ATOM    298  OD1 ASP M  37      88.577  27.197   8.028  1.00 62.93           O  
ATOM    299  OD2 ASP M  37      89.124  25.720   6.460  1.00 62.93           O  
ATOM    300  C   ASP M  37      87.796  26.002  10.373  1.00 62.93           C  
ATOM    301  O   ASP M  37      86.970  25.095  10.467  1.00 62.93           O  
ATOM    302  N   SER M  38      87.455  27.298  10.463  1.00102.26           N  
ATOM    303  CA  SER M  38      86.119  27.725  10.757  1.00102.26           C  
ATOM    304  CB  SER M  38      86.028  29.248  10.943  1.00102.26           C  
ATOM    305  OG  SER M  38      84.688  29.621  11.223  1.00102.26           O  
ATOM    306  C   SER M  38      85.185  27.366   9.641  1.00102.26           C  
ATOM    307  O   SER M  38      83.994  27.165   9.877  1.00102.26           O  
ATOM    308  N   ASP M  39      85.681  27.264   8.392  1.00145.83           N  
ATOM    309  CA  ASP M  39      84.758  27.041   7.314  1.00145.83           C  
ATOM    310  CB  ASP M  39      85.253  27.530   5.941  1.00145.83           C  
ATOM    311  CG  ASP M  39      85.018  29.032   5.854  1.00145.83           C  
ATOM    312  OD1 ASP M  39      84.588  29.628   6.877  1.00145.83           O  
ATOM    313  OD2 ASP M  39      85.249  29.600   4.753  1.00145.83           O  
ATOM    314  C   ASP M  39      84.410  25.600   7.177  1.00145.83           C  
ATOM    315  O   ASP M  39      84.820  24.930   6.230  1.00145.83           O  
ATOM    316  N   ALA M  40      83.595  25.093   8.116  1.00 75.83           N  
ATOM    317  CA  ALA M  40      83.160  23.737   8.007  1.00 75.83           C  
ATOM    318  CB  ALA M  40      84.140  22.725   8.625  1.00 75.83           C  
ATOM    319  C   ALA M  40      81.873  23.637   8.747  1.00 75.83           C  
ATOM    320  O   ALA M  40      81.543  24.498   9.560  1.00 75.83           O  
ATOM    321  N   GLU M  41      81.095  22.581   8.457  1.00112.26           N  
ATOM    322  CA  GLU M  41      79.845  22.427   9.131  1.00112.26           C  
ATOM    323  CB  GLU M  41      79.088  21.166   8.687  1.00112.26           C  
ATOM    324  CG  GLU M  41      78.652  21.217   7.225  1.00112.26           C  
ATOM    325  CD  GLU M  41      77.613  22.319   7.098  1.00112.26           C  
ATOM    326  OE1 GLU M  41      78.009  23.514   7.147  1.00112.26           O  
ATOM    327  OE2 GLU M  41      76.409  21.978   6.960  1.00112.26           O  
ATOM    328  C   GLU M  41      80.161  22.266  10.576  1.00112.26           C  
ATOM    329  O   GLU M  41      79.555  22.913  11.428  1.00112.26           O  
ATOM    330  N   ASN M  42      81.143  21.397  10.886  1.00133.50           N  
ATOM    331  CA  ASN M  42      81.501  21.221  12.259  1.00133.50           C  
ATOM    332  CB  ASN M  42      81.259  19.783  12.749  1.00133.50           C  
ATOM    333  CG  ASN M  42      81.287  19.779  14.268  1.00133.50           C  
ATOM    334  OD1 ASN M  42      80.868  20.740  14.911  1.00133.50           O  
ATOM    335  ND2 ASN M  42      81.801  18.669  14.862  1.00133.50           N  
ATOM    336  C   ASN M  42      82.968  21.488  12.370  1.00133.50           C  
ATOM    337  O   ASN M  42      83.790  20.583  12.222  1.00133.50           O  
ATOM    338  N   PRO M  43      83.330  22.705  12.653  1.00 98.98           N  
ATOM    339  CA  PRO M  43      84.722  23.023  12.766  1.00 98.98           C  
ATOM    340  CD  PRO M  43      82.536  23.860  12.278  1.00 98.98           C  
ATOM    341  CB  PRO M  43      84.829  24.546  12.646  1.00 98.98           C  
ATOM    342  CG  PRO M  43      83.377  25.049  12.766  1.00 98.98           C  
ATOM    343  C   PRO M  43      85.273  22.459  14.028  1.00 98.98           C  
ATOM    344  O   PRO M  43      84.577  22.466  15.041  1.00 98.98           O  
ATOM    345  N   ARG M  44      86.514  21.947  13.985  1.00218.63           N  
ATOM    346  CA  ARG M  44      87.120  21.433  15.171  1.00218.63           C  
ATOM    347  CB  ARG M  44      86.537  20.092  15.638  1.00218.63           C  
ATOM    348  CG  ARG M  44      86.533  19.010  14.565  1.00218.63           C  
ATOM    349  CD  ARG M  44      86.442  17.605  15.148  1.00218.63           C  
ATOM    350  NE  ARG M  44      87.828  17.241  15.544  1.00218.63           N  
ATOM    351  CZ  ARG M  44      88.079  16.077  16.205  1.00218.63           C  
ATOM    352  NH1 ARG M  44      87.047  15.301  16.646  1.00218.63           N  
ATOM    353  NH2 ARG M  44      89.371  15.685  16.406  1.00218.63           N  
ATOM    354  C   ARG M  44      88.579  21.267  14.905  1.00218.63           C  
ATOM    355  O   ARG M  44      89.009  21.209  13.754  1.00218.63           O  
ATOM    356  N   TYR M  45      89.386  21.222  15.984  1.00104.74           N  
ATOM    357  CA  TYR M  45      90.792  20.990  15.829  1.00104.74           C  
ATOM    358  CB  TYR M  45      91.619  21.117  17.123  1.00104.74           C  
ATOM    359  CG  TYR M  45      92.280  22.447  17.213  1.00104.74           C  
ATOM    360  CD1 TYR M  45      91.618  23.620  17.497  1.00104.74           C  
ATOM    361  CD2 TYR M  45      93.640  22.479  17.018  1.00104.74           C  
ATOM    362  CE1 TYR M  45      92.319  24.806  17.567  1.00104.74           C  
ATOM    363  CE2 TYR M  45      94.343  23.652  17.086  1.00104.74           C  
ATOM    364  CZ  TYR M  45      93.681  24.820  17.360  1.00104.74           C  
ATOM    365  OH  TYR M  45      94.414  26.021  17.428  1.00104.74           O  
ATOM    366  C   TYR M  45      90.990  19.592  15.354  1.00104.74           C  
ATOM    367  O   TYR M  45      90.418  18.658  15.912  1.00104.74           O  
ATOM    368  N   GLU M  46      91.800  19.417  14.289  1.00 83.29           N  
ATOM    369  CA  GLU M  46      92.067  18.091  13.806  1.00 83.29           C  
ATOM    370  CB  GLU M  46      91.379  17.744  12.476  1.00 83.29           C  
ATOM    371  CG  GLU M  46      89.882  17.504  12.664  1.00 83.29           C  
ATOM    372  CD  GLU M  46      89.274  17.103  11.334  1.00 83.29           C  
ATOM    373  OE1 GLU M  46      90.000  17.155  10.306  1.00 83.29           O  
ATOM    374  OE2 GLU M  46      88.068  16.737  11.332  1.00 83.29           O  
ATOM    375  C   GLU M  46      93.544  17.910  13.633  1.00 83.29           C  
ATOM    376  O   GLU M  46      94.289  18.854  13.375  1.00 83.29           O  
ATOM    377  N   PRO M  47      93.977  16.691  13.837  1.00107.40           N  
ATOM    378  CA  PRO M  47      95.368  16.342  13.715  1.00107.40           C  
ATOM    379  CD  PRO M  47      93.233  15.725  14.623  1.00107.40           C  
ATOM    380  CB  PRO M  47      95.542  15.015  14.455  1.00107.40           C  
ATOM    381  CG  PRO M  47      94.111  14.462  14.588  1.00107.40           C  
ATOM    382  C   PRO M  47      95.842  16.303  12.297  1.00107.40           C  
ATOM    383  O   PRO M  47      95.280  15.554  11.498  1.00107.40           O  
ATOM    384  N   ARG M  48      96.846  17.131  11.955  1.00154.02           N  
ATOM    385  CA  ARG M  48      97.478  17.098  10.668  1.00154.02           C  
ATOM    386  CB  ARG M  48      98.297  18.368  10.390  1.00154.02           C  
ATOM    387  CG  ARG M  48      97.449  19.640  10.461  1.00154.02           C  
ATOM    388  CD  ARG M  48      96.370  19.732   9.380  1.00154.02           C  
ATOM    389  NE  ARG M  48      97.058  19.967   8.079  1.00154.02           N  
ATOM    390  CZ  ARG M  48      97.461  18.913   7.312  1.00154.02           C  
ATOM    391  NH1 ARG M  48      97.195  17.637   7.718  1.00154.02           N  
ATOM    392  NH2 ARG M  48      98.121  19.132   6.137  1.00154.02           N  
ATOM    393  C   ARG M  48      98.406  15.927  10.596  1.00154.02           C  
ATOM    394  O   ARG M  48      98.339  15.116   9.675  1.00154.02           O  
ATOM    395  N   ALA M  49      99.285  15.807  11.614  1.00 51.89           N  
ATOM    396  CA  ALA M  49     100.297  14.786  11.670  1.00 51.89           C  
ATOM    397  CB  ALA M  49     101.526  15.194  12.499  1.00 51.89           C  
ATOM    398  C   ALA M  49      99.718  13.551  12.288  1.00 51.89           C  
ATOM    399  O   ALA M  49      98.829  13.623  13.133  1.00 51.89           O  
ATOM    400  N   ARG M  50     100.234  12.375  11.881  1.00 91.85           N  
ATOM    401  CA  ARG M  50      99.732  11.115  12.355  1.00 91.85           C  
ATOM    402  CB  ARG M  50     100.306   9.893  11.623  1.00 91.85           C  
ATOM    403  CG  ARG M  50      99.628   8.605  12.094  1.00 91.85           C  
ATOM    404  CD  ARG M  50      99.922   7.371  11.244  1.00 91.85           C  
ATOM    405  NE  ARG M  50      99.172   6.239  11.857  1.00 91.85           N  
ATOM    406  CZ  ARG M  50      98.474   5.371  11.068  1.00 91.85           C  
ATOM    407  NH1 ARG M  50      98.474   5.530   9.713  1.00 91.85           N  
ATOM    408  NH2 ARG M  50      97.771   4.346  11.633  1.00 91.85           N  
ATOM    409  C   ARG M  50     100.004  10.931  13.818  1.00 91.85           C  
ATOM    410  O   ARG M  50      99.182  10.365  14.536  1.00 91.85           O  
ATOM    411  N   TRP M  51     101.156  11.423  14.305  1.00 99.17           N  
ATOM    412  CA  TRP M  51     101.589  11.227  15.663  1.00 99.17           C  
ATOM    413  CB  TRP M  51     103.015  11.755  15.913  1.00 99.17           C  
ATOM    414  CG  TRP M  51     103.292  13.142  15.382  1.00 99.17           C  
ATOM    415  CD2 TRP M  51     103.130  14.363  16.120  1.00 99.17           C  
ATOM    416  CD1 TRP M  51     103.758  13.495  14.149  1.00 99.17           C  
ATOM    417  NE1 TRP M  51     103.894  14.859  14.071  1.00 99.17           N  
ATOM    418  CE2 TRP M  51     103.513  15.407  15.277  1.00 99.17           C  
ATOM    419  CE3 TRP M  51     102.703  14.597  17.396  1.00 99.17           C  
ATOM    420  CZ2 TRP M  51     103.473  16.705  15.697  1.00 99.17           C  
ATOM    421  CZ3 TRP M  51     102.662  15.909  17.815  1.00 99.17           C  
ATOM    422  CH2 TRP M  51     103.040  16.942  16.982  1.00 99.17           C  
ATOM    423  C   TRP M  51     100.625  11.844  16.634  1.00 99.17           C  
ATOM    424  O   TRP M  51     100.586  11.452  17.799  1.00 99.17           O  
ATOM    425  N   MET M  52      99.840  12.839  16.187  1.00 87.96           N  
ATOM    426  CA  MET M  52      98.890  13.546  17.005  1.00 87.96           C  
ATOM    427  CB  MET M  52      98.235  14.737  16.283  1.00 87.96           C  
ATOM    428  CG  MET M  52      99.137  15.972  16.204  1.00 87.96           C  
ATOM    429  SD  MET M  52      99.185  16.966  17.730  1.00 87.96           S  
ATOM    430  CE  MET M  52      99.886  15.673  18.792  1.00 87.96           C  
ATOM    431  C   MET M  52      97.800  12.624  17.467  1.00 87.96           C  
ATOM    432  O   MET M  52      97.163  12.873  18.490  1.00 87.96           O  
ATOM    433  N   GLU M  53      97.559  11.533  16.723  1.00 69.37           N  
ATOM    434  CA  GLU M  53      96.495  10.606  16.986  1.00 69.37           C  
ATOM    435  CB  GLU M  53      96.594   9.354  16.101  1.00 69.37           C  
ATOM    436  CG  GLU M  53      96.428   9.642  14.610  1.00 69.37           C  
ATOM    437  CD  GLU M  53      96.557   8.317  13.875  1.00 69.37           C  
ATOM    438  OE1 GLU M  53      96.878   7.300  14.546  1.00 69.37           O  
ATOM    439  OE2 GLU M  53      96.334   8.302  12.635  1.00 69.37           O  
ATOM    440  C   GLU M  53      96.602  10.144  18.407  1.00 69.37           C  
ATOM    441  O   GLU M  53      95.604   9.781  19.027  1.00 69.37           O  
ATOM    442  N   GLN M  54      97.823  10.149  18.963  1.00116.71           N  
ATOM    443  CA  GLN M  54      98.074   9.677  20.295  1.00116.71           C  
ATOM    444  CB  GLN M  54      99.538   9.887  20.721  1.00116.71           C  
ATOM    445  CG  GLN M  54     100.552   9.117  19.873  1.00116.71           C  
ATOM    446  CD  GLN M  54     100.551   7.667  20.328  1.00116.71           C  
ATOM    447  OE1 GLN M  54      99.953   7.323  21.346  1.00116.71           O  
ATOM    448  NE2 GLN M  54     101.248   6.791  19.556  1.00116.71           N  
ATOM    449  C   GLN M  54      97.236  10.453  21.266  1.00116.71           C  
ATOM    450  O   GLN M  54      96.803   9.915  22.283  1.00116.71           O  
ATOM    451  N   GLU M  55      96.999  11.745  20.988  1.00307.15           N  
ATOM    452  CA  GLU M  55      96.295  12.608  21.888  1.00307.15           C  
ATOM    453  CB  GLU M  55      96.314  14.054  21.382  1.00307.15           C  
ATOM    454  CG  GLU M  55      96.202  15.061  22.508  1.00307.15           C  
ATOM    455  CD  GLU M  55      97.527  15.071  23.259  1.00307.15           C  
ATOM    456  OE1 GLU M  55      98.574  14.719  22.651  1.00307.15           O  
ATOM    457  OE2 GLU M  55      97.502  15.437  24.464  1.00307.15           O  
ATOM    458  C   GLU M  55      94.874  12.140  22.006  1.00307.15           C  
ATOM    459  O   GLU M  55      94.287  11.650  21.043  1.00307.15           O  
ATOM    460  N   GLY M  56      94.297  12.275  23.222  1.00108.22           N  
ATOM    461  CA  GLY M  56      92.968  11.810  23.513  1.00108.22           C  
ATOM    462  C   GLY M  56      91.961  12.859  23.156  1.00108.22           C  
ATOM    463  O   GLY M  56      92.288  13.960  22.717  1.00108.22           O  
ATOM    464  N   PRO M  58      90.720  12.492  23.352  1.00 94.15           N  
ATOM    465  CA  PRO M  58      89.589  13.326  23.047  1.00 94.15           C  
ATOM    466  CD  PRO M  58      90.350  11.095  23.490  1.00 94.15           C  
ATOM    467  CB  PRO M  58      88.357  12.418  23.129  1.00 94.15           C  
ATOM    468  CG  PRO M  58      88.854  11.143  23.836  1.00 94.15           C  
ATOM    469  C   PRO M  58      89.489  14.561  23.882  1.00 94.15           C  
ATOM    470  O   PRO M  58      88.926  15.544  23.405  1.00 94.15           O  
ATOM    471  N   GLU M  59      90.015  14.549  25.120  1.00127.00           N  
ATOM    472  CA  GLU M  59      89.906  15.708  25.956  1.00127.00           C  
ATOM    473  CB  GLU M  59      90.521  15.515  27.359  1.00127.00           C  
ATOM    474  CG  GLU M  59      92.045  15.334  27.384  1.00127.00           C  
ATOM    475  CD  GLU M  59      92.413  13.859  27.245  1.00127.00           C  
ATOM    476  OE1 GLU M  59      91.701  13.117  26.518  1.00127.00           O  
ATOM    477  OE2 GLU M  59      93.429  13.457  27.872  1.00127.00           O  
ATOM    478  C   GLU M  59      90.655  16.805  25.277  1.00127.00           C  
ATOM    479  O   GLU M  59      90.215  17.953  25.235  1.00127.00           O  
ATOM    480  N   TYR M  60      91.804  16.446  24.682  1.00 96.23           N  
ATOM    481  CA  TYR M  60      92.682  17.387  24.057  1.00 96.23           C  
ATOM    482  CB  TYR M  60      93.852  16.654  23.381  1.00 96.23           C  
ATOM    483  CG  TYR M  60      94.735  17.607  22.650  1.00 96.23           C  
ATOM    484  CD1 TYR M  60      95.797  18.198  23.292  1.00 96.23           C  
ATOM    485  CD2 TYR M  60      94.519  17.889  21.321  1.00 96.23           C  
ATOM    486  CE1 TYR M  60      96.624  19.069  22.625  1.00 96.23           C  
ATOM    487  CE2 TYR M  60      95.343  18.760  20.647  1.00 96.23           C  
ATOM    488  CZ  TYR M  60      96.396  19.352  21.301  1.00 96.23           C  
ATOM    489  OH  TYR M  60      97.245  20.246  20.616  1.00 96.23           O  
ATOM    490  C   TYR M  60      91.951  18.099  22.969  1.00 96.23           C  
ATOM    491  O   TYR M  60      91.918  19.328  22.931  1.00 96.23           O  
ATOM    492  N   TRP M  61      91.311  17.332  22.072  1.00 85.32           N  
ATOM    493  CA  TRP M  61      90.697  17.922  20.924  1.00 85.32           C  
ATOM    494  CB  TRP M  61      90.185  16.864  19.937  1.00 85.32           C  
ATOM    495  CG  TRP M  61      91.314  16.020  19.396  1.00 85.32           C  
ATOM    496  CD2 TRP M  61      92.368  16.539  18.572  1.00 85.32           C  
ATOM    497  CD1 TRP M  61      91.597  14.702  19.605  1.00 85.32           C  
ATOM    498  NE1 TRP M  61      92.762  14.365  18.957  1.00 85.32           N  
ATOM    499  CE2 TRP M  61      93.248  15.486  18.320  1.00 85.32           C  
ATOM    500  CE3 TRP M  61      92.588  17.790  18.074  1.00 85.32           C  
ATOM    501  CZ2 TRP M  61      94.368  15.673  17.561  1.00 85.32           C  
ATOM    502  CZ3 TRP M  61      93.714  17.973  17.303  1.00 85.32           C  
ATOM    503  CH2 TRP M  61      94.587  16.935  17.052  1.00 85.32           C  
ATOM    504  C   TRP M  61      89.568  18.800  21.329  1.00 85.32           C  
ATOM    505  O   TRP M  61      89.510  19.963  20.934  1.00 85.32           O  
ATOM    506  N   GLU M  62      88.662  18.289  22.177  1.00 98.36           N  
ATOM    507  CA  GLU M  62      87.526  19.093  22.495  1.00 98.36           C  
ATOM    508  CB  GLU M  62      86.490  18.413  23.394  1.00 98.36           C  
ATOM    509  CG  GLU M  62      85.314  19.347  23.681  1.00 98.36           C  
ATOM    510  CD  GLU M  62      84.113  18.499  24.043  1.00 98.36           C  
ATOM    511  OE1 GLU M  62      83.822  17.554  23.264  1.00 98.36           O  
ATOM    512  OE2 GLU M  62      83.462  18.787  25.082  1.00 98.36           O  
ATOM    513  C   GLU M  62      87.985  20.331  23.174  1.00 98.36           C  
ATOM    514  O   GLU M  62      87.442  21.410  22.938  1.00 98.36           O  
ATOM    515  N   ARG M  63      89.010  20.226  24.035  1.00205.15           N  
ATOM    516  CA  ARG M  63      89.362  21.440  24.715  1.00205.15           C  
ATOM    517  CB  ARG M  63      90.411  21.303  25.828  1.00205.15           C  
ATOM    518  CG  ARG M  63      91.822  20.975  25.355  1.00205.15           C  
ATOM    519  CD  ARG M  63      92.848  21.175  26.467  1.00205.15           C  
ATOM    520  NE  ARG M  63      93.360  19.834  26.838  1.00205.15           N  
ATOM    521  CZ  ARG M  63      94.454  19.361  26.179  1.00205.15           C  
ATOM    522  NH1 ARG M  63      95.069  20.153  25.254  1.00205.15           N  
ATOM    523  NH2 ARG M  63      94.932  18.113  26.448  1.00205.15           N  
ATOM    524  C   ARG M  63      89.906  22.438  23.737  1.00205.15           C  
ATOM    525  O   ARG M  63      89.527  23.608  23.776  1.00205.15           O  
ATOM    526  N   GLU M  64      90.801  22.006  22.822  1.00113.77           N  
ATOM    527  CA  GLU M  64      91.385  22.944  21.902  1.00113.77           C  
ATOM    528  CB  GLU M  64      92.461  22.326  20.998  1.00113.77           C  
ATOM    529  CG  GLU M  64      93.785  22.114  21.725  1.00113.77           C  
ATOM    530  CD  GLU M  64      94.385  23.491  21.971  1.00113.77           C  
ATOM    531  OE1 GLU M  64      93.650  24.391  22.458  1.00113.77           O  
ATOM    532  OE2 GLU M  64      95.590  23.667  21.660  1.00113.77           O  
ATOM    533  C   GLU M  64      90.315  23.476  21.018  1.00113.77           C  
ATOM    534  O   GLU M  64      90.316  24.658  20.675  1.00113.77           O  
ATOM    535  N   THR M  65      89.365  22.606  20.639  1.00 60.98           N  
ATOM    536  CA  THR M  65      88.325  23.005  19.744  1.00 60.98           C  
ATOM    537  CB  THR M  65      87.362  21.881  19.462  1.00 60.98           C  
ATOM    538  OG1 THR M  65      88.055  20.753  18.945  1.00 60.98           O  
ATOM    539  CG2 THR M  65      86.332  22.361  18.427  1.00 60.98           C  
ATOM    540  C   THR M  65      87.570  24.132  20.375  1.00 60.98           C  
ATOM    541  O   THR M  65      87.308  25.143  19.729  1.00 60.98           O  
ATOM    542  N   GLN M  66      87.220  23.997  21.669  1.00106.07           N  
ATOM    543  CA  GLN M  66      86.452  25.004  22.350  1.00106.07           C  
ATOM    544  CB  GLN M  66      86.070  24.574  23.776  1.00106.07           C  
ATOM    545  CG  GLN M  66      85.340  23.226  23.833  1.00106.07           C  
ATOM    546  CD  GLN M  66      84.052  23.308  23.023  1.00106.07           C  
ATOM    547  OE1 GLN M  66      83.290  24.266  23.131  1.00106.07           O  
ATOM    548  NE2 GLN M  66      83.801  22.270  22.181  1.00106.07           N  
ATOM    549  C   GLN M  66      87.276  26.252  22.438  1.00106.07           C  
ATOM    550  O   GLN M  66      86.768  27.354  22.242  1.00106.07           O  
ATOM    551  N   LYS M  67      88.584  26.103  22.724  1.00 89.87           N  
ATOM    552  CA  LYS M  67      89.475  27.223  22.827  1.00 89.87           C  
ATOM    553  CB  LYS M  67      90.924  26.756  23.059  1.00 89.87           C  
ATOM    554  CG  LYS M  67      91.959  27.873  23.187  1.00 89.87           C  
ATOM    555  CD  LYS M  67      93.361  27.344  23.495  1.00 89.87           C  
ATOM    556  CE  LYS M  67      93.422  26.460  24.741  1.00 89.87           C  
ATOM    557  NZ  LYS M  67      94.687  25.693  24.750  1.00 89.87           N  
ATOM    558  C   LYS M  67      89.453  27.934  21.516  1.00 89.87           C  
ATOM    559  O   LYS M  67      89.345  29.158  21.458  1.00 89.87           O  
ATOM    560  N   ALA M  68      89.521  27.166  20.417  1.00 47.52           N  
ATOM    561  CA  ALA M  68      89.557  27.765  19.115  1.00 47.52           C  
ATOM    562  CB  ALA M  68      89.609  26.724  17.984  1.00 47.52           C  
ATOM    563  C   ALA M  68      88.306  28.554  18.935  1.00 47.52           C  
ATOM    564  O   ALA M  68      88.347  29.714  18.531  1.00 47.52           O  
ATOM    565  N   LYS M  69      87.153  27.967  19.296  0.96 69.80           N  
ATOM    566  CA  LYS M  69      85.927  28.664  19.063  0.96 69.80           C  
ATOM    567  CB  LYS M  69      84.677  27.852  19.436  0.96 69.80           C  
ATOM    568  CG  LYS M  69      84.380  26.769  18.398  0.96 69.80           C  
ATOM    569  CD  LYS M  69      83.322  25.756  18.825  0.96 69.80           C  
ATOM    570  CE  LYS M  69      83.044  24.697  17.757  0.96 69.80           C  
ATOM    571  NZ  LYS M  69      82.042  23.730  18.252  0.96 69.80           N  
ATOM    572  C   LYS M  69      85.942  29.939  19.837  0.96 69.80           C  
ATOM    573  O   LYS M  69      85.476  30.963  19.341  0.96 69.80           O  
ATOM    574  N   GLY M  70      86.475  29.929  21.075  1.00 51.00           N  
ATOM    575  CA  GLY M  70      86.465  31.174  21.779  1.00 51.00           C  
ATOM    576  C   GLY M  70      87.314  32.159  21.023  1.00 51.00           C  
ATOM    577  O   GLY M  70      86.898  33.286  20.761  1.00 51.00           O  
ATOM    578  N   ASN M  71      88.520  31.741  20.598  1.00 70.47           N  
ATOM    579  CA  ASN M  71      89.416  32.646  19.914  1.00 70.47           C  
ATOM    580  CB  ASN M  71      90.744  31.986  19.504  1.00 70.47           C  
ATOM    581  CG  ASN M  71      91.558  31.725  20.762  1.00 70.47           C  
ATOM    582  OD1 ASN M  71      91.733  32.609  21.599  1.00 70.47           O  
ATOM    583  ND2 ASN M  71      92.072  30.474  20.904  1.00 70.47           N  
ATOM    584  C   ASN M  71      88.773  33.150  18.660  1.00 70.47           C  
ATOM    585  O   ASN M  71      88.969  34.301  18.265  1.00 70.47           O  
ATOM    586  N   GLU M  72      87.992  32.295  17.983  1.00 81.18           N  
ATOM    587  CA  GLU M  72      87.418  32.713  16.737  1.00 81.18           C  
ATOM    588  CB  GLU M  72      86.525  31.628  16.118  1.00 81.18           C  
ATOM    589  CG  GLU M  72      85.893  32.041  14.789  1.00 81.18           C  
ATOM    590  CD  GLU M  72      84.957  30.924  14.354  1.00 81.18           C  
ATOM    591  OE1 GLU M  72      85.069  29.802  14.918  1.00 81.18           O  
ATOM    592  OE2 GLU M  72      84.116  31.178  13.450  1.00 81.18           O  
ATOM    593  C   GLU M  72      86.553  33.906  16.966  1.00 81.18           C  
ATOM    594  O   GLU M  72      86.711  34.936  16.311  1.00 81.18           O  
ATOM    595  N   GLN M  73      85.646  33.823  17.952  1.00 68.69           N  
ATOM    596  CA  GLN M  73      84.747  34.921  18.130  1.00 68.69           C  
ATOM    597  CB  GLN M  73      83.674  34.678  19.202  1.00 68.69           C  
ATOM    598  CG  GLN M  73      82.638  33.641  18.762  1.00 68.69           C  
ATOM    599  CD  GLN M  73      81.910  34.203  17.545  1.00 68.69           C  
ATOM    600  OE1 GLN M  73      81.890  35.413  17.321  1.00 68.69           O  
ATOM    601  NE2 GLN M  73      81.298  33.302  16.731  1.00 68.69           N  
ATOM    602  C   GLN M  73      85.547  36.120  18.493  1.00 68.69           C  
ATOM    603  O   GLN M  73      85.273  37.221  18.019  1.00 68.69           O  
ATOM    604  N   SER M  74      86.603  35.923  19.299  1.00 74.06           N  
ATOM    605  CA  SER M  74      87.366  37.047  19.752  1.00 74.06           C  
ATOM    606  CB  SER M  74      88.562  36.638  20.621  1.00 74.06           C  
ATOM    607  OG  SER M  74      88.088  36.048  21.821  1.00 74.06           O  
ATOM    608  C   SER M  74      87.882  37.860  18.601  1.00 74.06           C  
ATOM    609  O   SER M  74      87.755  39.082  18.613  1.00 74.06           O  
ATOM    610  N   PHE M  75      88.465  37.215  17.574  1.00 74.09           N  
ATOM    611  CA  PHE M  75      89.035  37.916  16.453  1.00 74.09           C  
ATOM    612  CB  PHE M  75      89.848  37.014  15.507  1.00 74.09           C  
ATOM    613  CG  PHE M  75      91.136  36.700  16.189  1.00 74.09           C  
ATOM    614  CD1 PHE M  75      91.224  35.667  17.093  1.00 74.09           C  
ATOM    615  CD2 PHE M  75      92.261  37.447  15.922  1.00 74.09           C  
ATOM    616  CE1 PHE M  75      92.418  35.385  17.716  1.00 74.09           C  
ATOM    617  CE2 PHE M  75      93.457  37.170  16.542  1.00 74.09           C  
ATOM    618  CZ  PHE M  75      93.536  36.136  17.442  1.00 74.09           C  
ATOM    619  C   PHE M  75      87.972  38.592  15.656  1.00 74.09           C  
ATOM    620  O   PHE M  75      88.192  39.677  15.120  1.00 74.09           O  
ATOM    621  N   ARG M  76      86.786  37.967  15.568  0.93206.15           N  
ATOM    622  CA  ARG M  76      85.721  38.487  14.766  0.93206.15           C  
ATOM    623  CB  ARG M  76      84.439  37.665  14.969  0.93206.15           C  
ATOM    624  CG  ARG M  76      83.234  38.132  14.161  0.93206.15           C  
ATOM    625  CD  ARG M  76      82.086  37.121  14.187  0.93206.15           C  
ATOM    626  NE  ARG M  76      80.908  37.766  13.547  0.93206.15           N  
ATOM    627  CZ  ARG M  76      79.899  38.250  14.327  0.93206.15           C  
ATOM    628  NH1 ARG M  76      79.930  38.052  15.677  0.93206.15           N  
ATOM    629  NH2 ARG M  76      78.857  38.923  13.757  0.93206.15           N  
ATOM    630  C   ARG M  76      85.470  39.894  15.196  0.93206.15           C  
ATOM    631  O   ARG M  76      85.313  40.781  14.358  0.93206.15           O  
ATOM    632  N   VAL M  77      85.444  40.137  16.518  1.00115.39           N  
ATOM    633  CA  VAL M  77      85.230  41.468  17.005  1.00115.39           C  
ATOM    634  CB  VAL M  77      84.992  41.541  18.487  1.00115.39           C  
ATOM    635  CG1 VAL M  77      86.313  41.321  19.230  1.00115.39           C  
ATOM    636  CG2 VAL M  77      84.338  42.891  18.805  1.00115.39           C  
ATOM    637  C   VAL M  77      86.419  42.325  16.674  1.00115.39           C  
ATOM    638  O   VAL M  77      86.271  43.489  16.305  1.00115.39           O  
ATOM    639  N   ASP M  78      87.637  41.753  16.754  1.00 52.84           N  
ATOM    640  CA  ASP M  78      88.845  42.509  16.553  1.00 52.84           C  
ATOM    641  CB  ASP M  78      90.123  41.652  16.602  1.00 52.84           C  
ATOM    642  CG  ASP M  78      90.405  41.295  18.053  1.00 52.84           C  
ATOM    643  OD1 ASP M  78      90.036  42.110  18.942  1.00 52.84           O  
ATOM    644  OD2 ASP M  78      90.994  40.207  18.294  1.00 52.84           O  
ATOM    645  C   ASP M  78      88.793  43.137  15.202  1.00 52.84           C  
ATOM    646  O   ASP M  78      89.263  44.259  15.013  1.00 52.84           O  
ATOM    647  N   LEU M  79      88.204  42.430  14.226  1.00 51.98           N  
ATOM    648  CA  LEU M  79      88.159  42.968  12.903  1.00 51.98           C  
ATOM    649  CB  LEU M  79      87.410  42.051  11.925  1.00 51.98           C  
ATOM    650  CG  LEU M  79      88.096  40.687  11.730  1.00 51.98           C  
ATOM    651  CD1 LEU M  79      87.317  39.803  10.747  1.00 51.98           C  
ATOM    652  CD2 LEU M  79      89.567  40.860  11.320  1.00 51.98           C  
ATOM    653  C   LEU M  79      87.413  44.260  12.968  1.00 51.98           C  
ATOM    654  O   LEU M  79      87.852  45.272  12.425  1.00 51.98           O  
ATOM    655  N   ARG M  80      86.279  44.260  13.687  1.00135.06           N  
ATOM    656  CA  ARG M  80      85.434  45.411  13.788  1.00135.06           C  
ATOM    657  CB  ARG M  80      84.232  45.080  14.685  1.00135.06           C  
ATOM    658  CG  ARG M  80      83.368  43.973  14.073  1.00135.06           C  
ATOM    659  CD  ARG M  80      82.919  42.900  15.067  1.00135.06           C  
ATOM    660  NE  ARG M  80      81.761  43.412  15.847  1.00135.06           N  
ATOM    661  CZ  ARG M  80      81.110  42.564  16.697  1.00135.06           C  
ATOM    662  NH1 ARG M  80      81.532  41.272  16.824  1.00135.06           N  
ATOM    663  NH2 ARG M  80      80.039  43.005  17.418  1.00135.06           N  
ATOM    664  C   ARG M  80      86.218  46.526  14.407  1.00135.06           C  
ATOM    665  O   ARG M  80      86.225  47.650  13.906  1.00135.06           O  
ATOM    666  N   THR M  81      86.961  46.213  15.481  1.00 56.91           N  
ATOM    667  CA  THR M  81      87.667  47.190  16.256  1.00 56.91           C  
ATOM    668  CB  THR M  81      88.412  46.540  17.384  1.00 56.91           C  
ATOM    669  OG1 THR M  81      87.535  45.718  18.137  1.00 56.91           O  
ATOM    670  CG2 THR M  81      88.941  47.635  18.312  1.00 56.91           C  
ATOM    671  C   THR M  81      88.668  47.902  15.390  1.00 56.91           C  
ATOM    672  O   THR M  81      88.786  49.126  15.440  1.00 56.91           O  
ATOM    673  N   LEU M  82      89.404  47.148  14.554  1.00 55.81           N  
ATOM    674  CA  LEU M  82      90.429  47.705  13.719  1.00 55.81           C  
ATOM    675  CB  LEU M  82      91.151  46.622  12.905  1.00 55.81           C  
ATOM    676  CG  LEU M  82      91.923  45.639  13.802  1.00 55.81           C  
ATOM    677  CD1 LEU M  82      92.635  44.563  12.975  1.00 55.81           C  
ATOM    678  CD2 LEU M  82      92.876  46.389  14.746  1.00 55.81           C  
ATOM    679  C   LEU M  82      89.796  48.671  12.775  1.00 55.81           C  
ATOM    680  O   LEU M  82      90.328  49.755  12.531  1.00 55.81           O  
ATOM    681  N   LEU M  83      88.608  48.316  12.259  1.00 45.12           N  
ATOM    682  CA  LEU M  83      87.942  49.155  11.316  1.00 45.12           C  
ATOM    683  CB  LEU M  83      86.562  48.610  10.912  1.00 45.12           C  
ATOM    684  CG  LEU M  83      86.631  47.274  10.150  1.00 45.12           C  
ATOM    685  CD1 LEU M  83      85.227  46.778   9.771  1.00 45.12           C  
ATOM    686  CD2 LEU M  83      87.575  47.370   8.939  1.00 45.12           C  
ATOM    687  C   LEU M  83      87.737  50.472  11.983  1.00 45.12           C  
ATOM    688  O   LEU M  83      87.821  51.510  11.336  1.00 45.12           O  
ATOM    689  N   GLY M  84      87.431  50.468  13.292  1.00 28.61           N  
ATOM    690  CA  GLY M  84      87.229  51.696  14.008  1.00 28.61           C  
ATOM    691  C   GLY M  84      88.500  52.496  14.116  1.00 28.61           C  
ATOM    692  O   GLY M  84      88.489  53.705  13.892  1.00 28.61           O  
ATOM    693  N   TYR M  85      89.638  51.853  14.454  1.00 77.70           N  
ATOM    694  CA  TYR M  85      90.847  52.609  14.659  1.00 77.70           C  
ATOM    695  CB  TYR M  85      92.065  51.751  15.039  1.00 77.70           C  
ATOM    696  CG  TYR M  85      91.845  51.156  16.381  1.00 77.70           C  
ATOM    697  CD1 TYR M  85      91.994  51.914  17.515  1.00 77.70           C  
ATOM    698  CD2 TYR M  85      91.512  49.828  16.504  1.00 77.70           C  
ATOM    699  CE1 TYR M  85      91.796  51.356  18.755  1.00 77.70           C  
ATOM    700  CE2 TYR M  85      91.316  49.268  17.740  1.00 77.70           C  
ATOM    701  CZ  TYR M  85      91.455  50.030  18.871  1.00 77.70           C  
ATOM    702  OH  TYR M  85      91.252  49.453  20.144  1.00 77.70           O  
ATOM    703  C   TYR M  85      91.217  53.264  13.372  1.00 77.70           C  
ATOM    704  O   TYR M  85      91.597  54.434  13.337  1.00 77.70           O  
ATOM    705  N   TYR M  86      91.147  52.474  12.289  1.00 83.40           N  
ATOM    706  CA  TYR M  86      91.462  52.870  10.950  1.00 83.40           C  
ATOM    707  CB  TYR M  86      91.691  51.679  10.006  1.00 83.40           C  
ATOM    708  CG  TYR M  86      92.994  51.088  10.435  1.00 83.40           C  
ATOM    709  CD1 TYR M  86      94.173  51.724  10.115  1.00 83.40           C  
ATOM    710  CD2 TYR M  86      93.048  49.911  11.146  1.00 83.40           C  
ATOM    711  CE1 TYR M  86      95.385  51.201  10.499  1.00 83.40           C  
ATOM    712  CE2 TYR M  86      94.259  49.382  11.533  1.00 83.40           C  
ATOM    713  CZ  TYR M  86      95.429  50.027  11.210  1.00 83.40           C  
ATOM    714  OH  TYR M  86      96.672  49.489  11.604  1.00 83.40           O  
ATOM    715  C   TYR M  86      90.424  53.798  10.388  1.00 83.40           C  
ATOM    716  O   TYR M  86      90.733  54.644   9.553  1.00 83.40           O  
ATOM    717  N   ASN M  87      89.159  53.670  10.822  1.00 90.42           N  
ATOM    718  CA  ASN M  87      88.094  54.446  10.253  1.00 90.42           C  
ATOM    719  CB  ASN M  87      88.384  55.958  10.279  1.00 90.42           C  
ATOM    720  CG  ASN M  87      87.084  56.700  10.009  1.00 90.42           C  
ATOM    721  OD1 ASN M  87      86.106  56.118   9.543  1.00 90.42           O  
ATOM    722  ND2 ASN M  87      87.068  58.026  10.309  1.00 90.42           N  
ATOM    723  C   ASN M  87      87.936  54.009   8.830  1.00 90.42           C  
ATOM    724  O   ASN M  87      87.736  54.824   7.931  1.00 90.42           O  
ATOM    725  N   GLN M  88      88.029  52.680   8.609  1.00 55.77           N  
ATOM    726  CA  GLN M  88      87.923  52.076   7.309  1.00 55.77           C  
ATOM    727  CB  GLN M  88      88.716  50.765   7.201  1.00 55.77           C  
ATOM    728  CG  GLN M  88      90.220  50.967   7.373  1.00 55.77           C  
ATOM    729  CD  GLN M  88      90.895  49.608   7.271  1.00 55.77           C  
ATOM    730  OE1 GLN M  88      90.291  48.574   7.555  1.00 55.77           O  
ATOM    731  NE2 GLN M  88      92.190  49.606   6.856  1.00 55.77           N  
ATOM    732  C   GLN M  88      86.489  51.762   7.022  1.00 55.77           C  
ATOM    733  O   GLN M  88      85.657  51.687   7.925  1.00 55.77           O  
ATOM    734  N   SER M  89      86.162  51.596   5.723  1.00 43.86           N  
ATOM    735  CA  SER M  89      84.821  51.264   5.341  1.00 43.86           C  
ATOM    736  CB  SER M  89      84.530  51.485   3.847  1.00 43.86           C  
ATOM    737  OG  SER M  89      85.321  50.607   3.060  1.00 43.86           O  
ATOM    738  C   SER M  89      84.611  49.813   5.637  1.00 43.86           C  
ATOM    739  O   SER M  89      85.539  49.009   5.587  1.00 43.86           O  
ATOM    740  N   LYS M  90      83.358  49.457   5.971  1.00127.77           N  
ATOM    741  CA  LYS M  90      82.982  48.114   6.310  1.00127.77           C  
ATOM    742  CB  LYS M  90      81.549  48.033   6.871  1.00127.77           C  
ATOM    743  CG  LYS M  90      81.179  46.676   7.481  1.00127.77           C  
ATOM    744  CD  LYS M  90      81.082  45.528   6.474  1.00127.77           C  
ATOM    745  CE  LYS M  90      80.914  44.150   7.117  1.00127.77           C  
ATOM    746  NZ  LYS M  90      82.192  43.719   7.730  1.00127.77           N  
ATOM    747  C   LYS M  90      83.073  47.224   5.107  1.00127.77           C  
ATOM    748  O   LYS M  90      83.456  46.061   5.213  1.00127.77           O  
ATOM    749  N   GLY M  91      82.773  47.763   3.914  1.00 37.28           N  
ATOM    750  CA  GLY M  91      82.607  46.946   2.745  1.00 37.28           C  
ATOM    751  C   GLY M  91      83.806  46.096   2.428  1.00 37.28           C  
ATOM    752  O   GLY M  91      83.642  44.925   2.091  1.00 37.28           O  
ATOM    753  N   GLY M  92      85.038  46.630   2.524  1.00 29.67           N  
ATOM    754  CA  GLY M  92      86.171  45.856   2.086  1.00 29.67           C  
ATOM    755  C   GLY M  92      86.488  44.756   3.055  1.00 29.67           C  
ATOM    756  O   GLY M  92      86.034  44.760   4.198  1.00 29.67           O  
ATOM    757  N   SER M  93      87.279  43.761   2.585  1.00100.10           N  
ATOM    758  CA  SER M  93      87.709  42.664   3.411  1.00100.10           C  
ATOM    759  CB  SER M  93      87.889  41.323   2.680  1.00100.10           C  
ATOM    760  OG  SER M  93      86.636  40.698   2.465  1.00100.10           O  
ATOM    761  C   SER M  93      89.049  42.986   3.986  1.00100.10           C  
ATOM    762  O   SER M  93      89.825  43.745   3.409  1.00100.10           O  
ATOM    763  N   HIS M  94      89.361  42.386   5.152  1.00 75.15           N  
ATOM    764  CA  HIS M  94      90.633  42.645   5.758  1.00 75.15           C  
ATOM    765  ND1 HIS M  94      90.833  45.785   5.296  1.00 75.15           N  
ATOM    766  CG  HIS M  94      90.124  45.063   6.230  1.00 75.15           C  
ATOM    767  CB  HIS M  94      90.582  43.758   6.816  1.00 75.15           C  
ATOM    768  NE2 HIS M  94      88.978  46.936   5.711  1.00 75.15           N  
ATOM    769  CD2 HIS M  94      88.995  45.781   6.472  1.00 75.15           C  
ATOM    770  CE1 HIS M  94      90.102  46.895   5.020  1.00 75.15           C  
ATOM    771  C   HIS M  94      91.112  41.382   6.406  1.00 75.15           C  
ATOM    772  O   HIS M  94      90.357  40.420   6.547  1.00 75.15           O  
ATOM    773  N   THR M  95      92.404  41.342   6.802  0.90 51.12           N  
ATOM    774  CA  THR M  95      92.911  40.128   7.374  0.90 51.12           C  
ATOM    775  CB  THR M  95      93.776  39.362   6.418  0.90 51.12           C  
ATOM    776  OG1 THR M  95      93.048  39.061   5.237  0.90 51.12           O  
ATOM    777  CG2 THR M  95      94.235  38.062   7.098  0.90 51.12           C  
ATOM    778  C   THR M  95      93.756  40.425   8.573  0.90 51.12           C  
ATOM    779  O   THR M  95      94.432  41.450   8.653  0.90 51.12           O  
ATOM    780  N   ILE M  96      93.717  39.504   9.558  1.00 49.19           N  
ATOM    781  CA  ILE M  96      94.537  39.613  10.727  1.00 49.19           C  
ATOM    782  CB  ILE M  96      93.767  39.831  11.997  1.00 49.19           C  
ATOM    783  CG1 ILE M  96      93.007  41.167  11.940  1.00 49.19           C  
ATOM    784  CG2 ILE M  96      94.753  39.727  13.173  1.00 49.19           C  
ATOM    785  CD1 ILE M  96      91.983  41.334  13.062  1.00 49.19           C  
ATOM    786  C   ILE M  96      95.242  38.306  10.867  1.00 49.19           C  
ATOM    787  O   ILE M  96      94.636  37.245  10.720  1.00 49.19           O  
ATOM    788  N   GLN M  97      96.561  38.348  11.127  1.00111.60           N  
ATOM    789  CA  GLN M  97      97.270  37.118  11.296  1.00111.60           C  
ATOM    790  CB  GLN M  97      97.940  36.630  10.001  1.00111.60           C  
ATOM    791  CG  GLN M  97      98.887  37.639   9.364  1.00111.60           C  
ATOM    792  CD  GLN M  97      99.224  37.122   7.971  1.00111.60           C  
ATOM    793  OE1 GLN M  97      98.336  36.788   7.189  1.00111.60           O  
ATOM    794  NE2 GLN M  97     100.542  37.048   7.649  1.00111.60           N  
ATOM    795  C   GLN M  97      98.246  37.282  12.413  1.00111.60           C  
ATOM    796  O   GLN M  97      98.809  38.358  12.609  1.00111.60           O  
ATOM    797  N   VAL M  98      98.444  36.211  13.209  1.00121.67           N  
ATOM    798  CA  VAL M  98      99.318  36.350  14.333  1.00121.67           C  
ATOM    799  CB  VAL M  98      98.590  36.489  15.636  1.00121.67           C  
ATOM    800  CG1 VAL M  98      97.870  37.844  15.651  1.00121.67           C  
ATOM    801  CG2 VAL M  98      97.621  35.308  15.778  1.00121.67           C  
ATOM    802  C   VAL M  98     100.230  35.178  14.435  1.00121.67           C  
ATOM    803  O   VAL M  98      99.887  34.051  14.075  1.00121.67           O  
ATOM    804  N   ILE M  99     101.449  35.450  14.936  1.00 56.24           N  
ATOM    805  CA  ILE M  99     102.424  34.427  15.126  1.00 56.24           C  
ATOM    806  CB  ILE M  99     103.732  34.733  14.458  1.00 56.24           C  
ATOM    807  CG1 ILE M  99     103.523  34.803  12.937  1.00 56.24           C  
ATOM    808  CG2 ILE M  99     104.768  33.683  14.892  1.00 56.24           C  
ATOM    809  CD1 ILE M  99     104.728  35.342  12.175  1.00 56.24           C  
ATOM    810  C   ILE M  99     102.655  34.334  16.595  1.00 56.24           C  
ATOM    811  O   ILE M  99     103.071  35.297  17.238  1.00 56.24           O  
ATOM    812  N   SER M 100     102.352  33.158  17.171  1.00 94.26           N  
ATOM    813  CA  SER M 100     102.569  32.955  18.568  1.00 94.26           C  
ATOM    814  CB  SER M 100     101.293  32.633  19.367  1.00 94.26           C  
ATOM    815  OG  SER M 100     100.437  33.763  19.414  1.00 94.26           O  
ATOM    816  C   SER M 100     103.440  31.755  18.664  1.00 94.26           C  
ATOM    817  O   SER M 100     103.292  30.818  17.883  1.00 94.26           O  
ATOM    818  N   GLY M 101     104.391  31.748  19.612  1.00 35.35           N  
ATOM    819  CA  GLY M 101     105.209  30.579  19.699  1.00 35.35           C  
ATOM    820  C   GLY M 101     106.365  30.841  20.603  1.00 35.35           C  
ATOM    821  O   GLY M 101     106.560  31.954  21.093  1.00 35.35           O  
ATOM    822  N   CYS M 102     107.166  29.781  20.840  1.00 51.24           N  
ATOM    823  CA  CYS M 102     108.301  29.881  21.707  1.00 51.24           C  
ATOM    824  CB  CYS M 102     107.993  29.417  23.148  1.00 51.24           C  
ATOM    825  SG  CYS M 102     107.454  27.679  23.246  1.00 51.24           S  
ATOM    826  C   CYS M 102     109.382  28.991  21.165  1.00 51.24           C  
ATOM    827  O   CYS M 102     109.104  27.991  20.506  1.00 51.24           O  
ATOM    828  N   GLU M 103     110.661  29.354  21.411  1.00 63.36           N  
ATOM    829  CA  GLU M 103     111.757  28.527  20.978  1.00 63.36           C  
ATOM    830  CB  GLU M 103     112.784  29.218  20.063  1.00 63.36           C  
ATOM    831  CG  GLU M 103     112.298  29.474  18.639  1.00 63.36           C  
ATOM    832  CD  GLU M 103     113.490  29.981  17.836  1.00 63.36           C  
ATOM    833  OE1 GLU M 103     114.579  30.153  18.447  1.00 63.36           O  
ATOM    834  OE2 GLU M 103     113.335  30.189  16.603  1.00 63.36           O  
ATOM    835  C   GLU M 103     112.529  28.134  22.196  1.00 63.36           C  
ATOM    836  O   GLU M 103     112.789  28.963  23.066  1.00 63.36           O  
ATOM    837  N   VAL M 104     112.931  26.848  22.277  1.00 36.12           N  
ATOM    838  CA  VAL M 104     113.663  26.381  23.422  1.00 36.12           C  
ATOM    839  CB  VAL M 104     112.955  25.293  24.178  1.00 36.12           C  
ATOM    840  CG1 VAL M 104     111.633  25.850  24.733  1.00 36.12           C  
ATOM    841  CG2 VAL M 104     112.778  24.086  23.240  1.00 36.12           C  
ATOM    842  C   VAL M 104     114.959  25.800  22.944  1.00 36.12           C  
ATOM    843  O   VAL M 104     115.081  25.376  21.796  1.00 36.12           O  
ATOM    844  N   GLY M 105     115.982  25.796  23.824  1.00 20.19           N  
ATOM    845  CA  GLY M 105     117.261  25.250  23.470  1.00 20.19           C  
ATOM    846  C   GLY M 105     117.281  23.806  23.863  1.00 20.19           C  
ATOM    847  O   GLY M 105     116.288  23.258  24.338  1.00 20.19           O  
ATOM    848  N   SER M 106     118.443  23.150  23.677  1.00 73.28           N  
ATOM    849  CA  SER M 106     118.580  21.759  24.003  1.00 73.28           C  
ATOM    850  CB  SER M 106     119.944  21.178  23.585  1.00 73.28           C  
ATOM    851  OG  SER M 106     120.996  21.830  24.282  1.00 73.28           O  
ATOM    852  C   SER M 106     118.441  21.610  25.483  1.00 73.28           C  
ATOM    853  O   SER M 106     117.947  20.596  25.975  1.00 73.28           O  
ATOM    854  N   ASP M 107     118.883  22.635  26.232  1.00 54.67           N  
ATOM    855  CA  ASP M 107     118.830  22.604  27.663  1.00 54.67           C  
ATOM    856  CB  ASP M 107     119.621  23.742  28.326  1.00 54.67           C  
ATOM    857  CG  ASP M 107     119.007  25.068  27.929  1.00 54.67           C  
ATOM    858  OD1 ASP M 107     118.873  25.341  26.707  1.00 54.67           O  
ATOM    859  OD2 ASP M 107     118.676  25.838  28.865  1.00 54.67           O  
ATOM    860  C   ASP M 107     117.405  22.644  28.123  1.00 54.67           C  
ATOM    861  O   ASP M 107     117.073  22.082  29.166  1.00 54.67           O  
ATOM    862  N   GLY M 108     116.512  23.296  27.351  1.00 29.85           N  
ATOM    863  CA  GLY M 108     115.141  23.373  27.771  1.00 29.85           C  
ATOM    864  C   GLY M 108     114.836  24.777  28.191  1.00 29.85           C  
ATOM    865  O   GLY M 108     113.713  25.077  28.594  1.00 29.85           O  
ATOM    866  N   ARG M 109     115.832  25.679  28.120  1.00134.32           N  
ATOM    867  CA  ARG M 109     115.585  27.051  28.458  1.00134.32           C  
ATOM    868  CB  ARG M 109     116.854  27.874  28.741  1.00134.32           C  
ATOM    869  CG  ARG M 109     116.581  29.335  29.104  1.00134.32           C  
ATOM    870  CD  ARG M 109     115.663  29.504  30.315  1.00134.32           C  
ATOM    871  NE  ARG M 109     116.084  28.515  31.346  1.00134.32           N  
ATOM    872  CZ  ARG M 109     115.136  27.813  32.033  1.00134.32           C  
ATOM    873  NH1 ARG M 109     113.812  28.006  31.760  1.00134.32           N  
ATOM    874  NH2 ARG M 109     115.509  26.912  32.988  1.00134.32           N  
ATOM    875  C   ARG M 109     114.865  27.676  27.306  1.00134.32           C  
ATOM    876  O   ARG M 109     114.848  27.128  26.205  1.00134.32           O  
ATOM    877  N   LEU M 110     114.226  28.837  27.543  1.00 68.42           N  
ATOM    878  CA  LEU M 110     113.457  29.461  26.502  1.00 68.42           C  
ATOM    879  CB  LEU M 110     112.229  30.213  27.046  1.00 68.42           C  
ATOM    880  CG  LEU M 110     111.388  30.895  25.955  1.00 68.42           C  
ATOM    881  CD1 LEU M 110     110.806  29.864  24.972  1.00 68.42           C  
ATOM    882  CD2 LEU M 110     110.311  31.801  26.574  1.00 68.42           C  
ATOM    883  C   LEU M 110     114.316  30.448  25.777  1.00 68.42           C  
ATOM    884  O   LEU M 110     114.725  31.467  26.334  1.00 68.42           O  
ATOM    885  N   LEU M 111     114.638  30.136  24.506  1.00 58.19           N  
ATOM    886  CA  LEU M 111     115.449  31.000  23.701  1.00 58.19           C  
ATOM    887  CB  LEU M 111     115.839  30.348  22.366  1.00 58.19           C  
ATOM    888  CG  LEU M 111     116.706  29.092  22.548  1.00 58.19           C  
ATOM    889  CD1 LEU M 111     117.082  28.475  21.192  1.00 58.19           C  
ATOM    890  CD2 LEU M 111     117.931  29.386  23.426  1.00 58.19           C  
ATOM    891  C   LEU M 111     114.720  32.271  23.381  1.00 58.19           C  
ATOM    892  O   LEU M 111     115.216  33.361  23.661  1.00 58.19           O  
ATOM    893  N   ARG M 112     113.499  32.170  22.812  1.00170.59           N  
ATOM    894  CA  ARG M 112     112.800  33.369  22.433  1.00170.59           C  
ATOM    895  CB  ARG M 112     113.116  33.863  21.008  1.00170.59           C  
ATOM    896  CG  ARG M 112     114.426  34.639  20.889  0.93170.59           C  
ATOM    897  CD  ARG M 112     114.229  36.158  20.914  0.96170.59           C  
ATOM    898  NE  ARG M 112     113.554  36.549  19.643  0.94170.59           N  
ATOM    899  CZ  ARG M 112     112.642  37.564  19.635  0.91170.59           C  
ATOM    900  NH1 ARG M 112     112.307  38.191  20.800  1.00170.59           N  
ATOM    901  NH2 ARG M 112     112.059  37.952  18.463  1.00170.59           N  
ATOM    902  C   ARG M 112     111.325  33.129  22.461  1.00170.59           C  
ATOM    903  O   ARG M 112     110.864  31.994  22.350  1.00170.59           O  
ATOM    904  N   GLY M 113     110.545  34.222  22.605  1.00 43.22           N  
ATOM    905  CA  GLY M 113     109.112  34.117  22.626  1.00 43.22           C  
ATOM    906  C   GLY M 113     108.580  35.116  21.646  1.00 43.22           C  
ATOM    907  O   GLY M 113     109.049  36.254  21.598  1.00 43.22           O  
ATOM    908  N   TYR M 114     107.549  34.722  20.863  1.00170.05           N  
ATOM    909  CA  TYR M 114     107.067  35.592  19.826  1.00170.05           C  
ATOM    910  CB  TYR M 114     107.104  34.989  18.408  1.00170.05           C  
ATOM    911  CG  TYR M 114     108.384  34.303  18.086  1.00170.05           C  
ATOM    912  CD1 TYR M 114     108.502  32.968  18.379  1.00170.05           C  
ATOM    913  CD2 TYR M 114     109.431  34.950  17.480  1.00170.05           C  
ATOM    914  CE1 TYR M 114     109.650  32.278  18.091  1.00170.05           C  
ATOM    915  CE2 TYR M 114     110.587  34.268  17.187  1.00170.05           C  
ATOM    916  CZ  TYR M 114     110.694  32.936  17.494  1.00170.05           C  
ATOM    917  OH  TYR M 114     111.881  32.242  17.189  1.00170.05           O  
ATOM    918  C   TYR M 114     105.591  35.796  19.994  1.00170.05           C  
ATOM    919  O   TYR M 114     104.854  34.889  20.379  1.00170.05           O  
ATOM    920  N   GLN M 115     105.129  37.027  19.698  1.00 89.81           N  
ATOM    921  CA  GLN M 115     103.729  37.335  19.654  1.00 89.81           C  
ATOM    922  CB  GLN M 115     103.183  37.866  20.989  1.00 89.81           C  
ATOM    923  CG  GLN M 115     101.674  38.108  20.983  1.00 89.81           C  
ATOM    924  CD  GLN M 115     100.964  36.767  21.113  1.00 89.81           C  
ATOM    925  OE1 GLN M 115     101.577  35.737  21.391  1.00 89.81           O  
ATOM    926  NE2 GLN M 115      99.620  36.779  20.914  1.00 89.81           N  
ATOM    927  C   GLN M 115     103.643  38.438  18.648  1.00 89.81           C  
ATOM    928  O   GLN M 115     104.017  39.574  18.933  1.00 89.81           O  
ATOM    929  N   GLN M 116     103.142  38.146  17.433  1.00 65.68           N  
ATOM    930  CA  GLN M 116     103.167  39.174  16.433  1.00 65.68           C  
ATOM    931  CB  GLN M 116     104.148  38.839  15.297  1.00 65.68           C  
ATOM    932  CG  GLN M 116     105.588  38.696  15.795  1.00 65.68           C  
ATOM    933  CD  GLN M 116     106.443  38.123  14.673  1.00 65.68           C  
ATOM    934  OE1 GLN M 116     107.607  37.784  14.877  1.00 65.68           O  
ATOM    935  NE2 GLN M 116     105.849  37.999  13.455  1.00 65.68           N  
ATOM    936  C   GLN M 116     101.801  39.319  15.832  1.00 65.68           C  
ATOM    937  O   GLN M 116     101.118  38.335  15.552  1.00 65.68           O  
ATOM    938  N   TYR M 117     101.370  40.578  15.614  1.00 85.86           N  
ATOM    939  CA  TYR M 117     100.084  40.833  15.028  1.00 85.86           C  
ATOM    940  CB  TYR M 117      99.159  41.707  15.898  1.00 85.86           C  
ATOM    941  CG  TYR M 117      98.548  40.871  16.970  1.00 85.86           C  
ATOM    942  CD1 TYR M 117      99.291  40.389  18.023  1.00 85.86           C  
ATOM    943  CD2 TYR M 117      97.201  40.592  16.922  1.00 85.86           C  
ATOM    944  CE1 TYR M 117      98.700  39.622  19.001  1.00 85.86           C  
ATOM    945  CE2 TYR M 117      96.605  39.828  17.896  1.00 85.86           C  
ATOM    946  CZ  TYR M 117      97.357  39.340  18.937  1.00 85.86           C  
ATOM    947  OH  TYR M 117      96.750  38.554  19.939  1.00 85.86           O  
ATOM    948  C   TYR M 117     100.271  41.567  13.740  1.00 85.86           C  
ATOM    949  O   TYR M 117     100.988  42.564  13.676  1.00 85.86           O  
ATOM    950  N   ALA M 118      99.621  41.075  12.666  1.00 33.22           N  
ATOM    951  CA  ALA M 118      99.716  41.729  11.394  1.00 33.22           C  
ATOM    952  CB  ALA M 118     100.461  40.906  10.329  1.00 33.22           C  
ATOM    953  C   ALA M 118      98.328  41.957  10.891  1.00 33.22           C  
ATOM    954  O   ALA M 118      97.451  41.101  11.017  1.00 33.22           O  
ATOM    955  N   TYR M 119      98.099  43.145  10.305  1.00 66.10           N  
ATOM    956  CA  TYR M 119      96.804  43.479   9.797  1.00 66.10           C  
ATOM    957  CB  TYR M 119      96.217  44.707  10.514  1.00 66.10           C  
ATOM    958  CG  TYR M 119      94.825  44.970  10.058  1.00 66.10           C  
ATOM    959  CD1 TYR M 119      93.826  44.065  10.328  1.00 66.10           C  
ATOM    960  CD2 TYR M 119      94.512  46.138   9.402  1.00 66.10           C  
ATOM    961  CE1 TYR M 119      92.533  44.308   9.930  1.00 66.10           C  
ATOM    962  CE2 TYR M 119      93.221  46.387   9.002  1.00 66.10           C  
ATOM    963  CZ  TYR M 119      92.231  45.471   9.266  1.00 66.10           C  
ATOM    964  OH  TYR M 119      90.905  45.726   8.860  1.00 66.10           O  
ATOM    965  C   TYR M 119      96.995  43.805   8.353  1.00 66.10           C  
ATOM    966  O   TYR M 119      97.857  44.604   7.994  1.00 66.10           O  
ATOM    967  N   ASP M 120      96.205  43.157   7.478  1.00 48.60           N  
ATOM    968  CA  ASP M 120      96.279  43.415   6.070  1.00 48.60           C  
ATOM    969  CB  ASP M 120      95.777  44.817   5.682  1.00 48.60           C  
ATOM    970  CG  ASP M 120      94.271  44.856   5.902  1.00 48.60           C  
ATOM    971  OD1 ASP M 120      93.679  43.777   6.174  1.00 48.60           O  
ATOM    972  OD2 ASP M 120      93.690  45.969   5.796  1.00 48.60           O  
ATOM    973  C   ASP M 120      97.694  43.277   5.601  1.00 48.60           C  
ATOM    974  O   ASP M 120      98.145  44.033   4.743  1.00 48.60           O  
ATOM    975  N   GLY M 121      98.437  42.300   6.150  1.00 24.47           N  
ATOM    976  CA  GLY M 121      99.769  42.059   5.673  1.00 24.47           C  
ATOM    977  C   GLY M 121     100.733  43.078   6.208  1.00 24.47           C  
ATOM    978  O   GLY M 121     101.804  43.268   5.633  1.00 24.47           O  
ATOM    979  N   CYS M 122     100.393  43.777   7.309  1.00 36.29           N  
ATOM    980  CA  CYS M 122     101.338  44.724   7.839  1.00 36.29           C  
ATOM    981  CB  CYS M 122     100.905  46.193   7.687  1.00 36.29           C  
ATOM    982  SG  CYS M 122     100.866  46.734   5.953  1.00 36.29           S  
ATOM    983  C   CYS M 122     101.485  44.461   9.307  1.00 36.29           C  
ATOM    984  O   CYS M 122     100.554  43.997   9.958  1.00 36.29           O  
ATOM    985  N   ASP M 123     102.674  44.758   9.871  1.00111.91           N  
ATOM    986  CA  ASP M 123     102.900  44.499  11.267  1.00111.91           C  
ATOM    987  CB  ASP M 123     104.389  44.537  11.661  1.00111.91           C  
ATOM    988  CG  ASP M 123     104.950  45.906  11.304  1.00111.91           C  
ATOM    989  OD1 ASP M 123     105.135  46.176  10.087  1.00111.91           O  
ATOM    990  OD2 ASP M 123     105.201  46.700  12.247  1.00111.91           O  
ATOM    991  C   ASP M 123     102.153  45.500  12.097  1.00111.91           C  
ATOM    992  O   ASP M 123     102.438  46.695  12.054  1.00111.91           O  
ATOM    993  N   TYR M 124     101.095  45.033  12.799  1.00 93.85           N  
ATOM    994  CA  TYR M 124     100.316  45.871  13.667  1.00 93.85           C  
ATOM    995  CB  TYR M 124      98.955  45.219  13.968  1.00 93.85           C  
ATOM    996  CG  TYR M 124      98.088  46.182  14.700  1.00 93.85           C  
ATOM    997  CD1 TYR M 124      97.581  47.281  14.048  1.00 93.85           C  
ATOM    998  CD2 TYR M 124      97.753  45.970  16.018  1.00 93.85           C  
ATOM    999  CE1 TYR M 124      96.768  48.172  14.705  1.00 93.85           C  
ATOM   1000  CE2 TYR M 124      96.940  46.858  16.682  1.00 93.85           C  
ATOM   1001  CZ  TYR M 124      96.449  47.960  16.024  1.00 93.85           C  
ATOM   1002  OH  TYR M 124      95.613  48.872  16.698  1.00 93.85           O  
ATOM   1003  C   TYR M 124     101.024  46.142  14.969  1.00 93.85           C  
ATOM   1004  O   TYR M 124     101.294  47.293  15.308  1.00 93.85           O  
ATOM   1005  N   ILE M 125     101.371  45.073  15.727  1.00 94.43           N  
ATOM   1006  CA  ILE M 125     102.051  45.248  16.987  1.00 94.43           C  
ATOM   1007  CB  ILE M 125     101.168  45.566  18.166  1.00 94.43           C  
ATOM   1008  CG1 ILE M 125     100.233  44.399  18.505  1.00 94.43           C  
ATOM   1009  CG2 ILE M 125     100.423  46.876  17.876  1.00 94.43           C  
ATOM   1010  CD1 ILE M 125      99.538  44.582  19.854  1.00 94.43           C  
ATOM   1011  C   ILE M 125     102.754  43.968  17.318  1.00 94.43           C  
ATOM   1012  O   ILE M 125     102.399  42.907  16.805  1.00 94.43           O  
ATOM   1013  N   ALA M 126     103.780  44.033  18.193  1.00 43.50           N  
ATOM   1014  CA  ALA M 126     104.465  42.822  18.542  1.00 43.50           C  
ATOM   1015  CB  ALA M 126     105.626  42.478  17.592  1.00 43.50           C  
ATOM   1016  C   ALA M 126     105.042  42.946  19.916  1.00 43.50           C  
ATOM   1017  O   ALA M 126     105.295  44.042  20.416  1.00 43.50           O  
ATOM   1018  N   LEU M 127     105.242  41.786  20.572  1.00 60.23           N  
ATOM   1019  CA  LEU M 127     105.819  41.732  21.884  1.00 60.23           C  
ATOM   1020  CB  LEU M 127     105.454  40.441  22.636  1.00 60.23           C  
ATOM   1021  CG  LEU M 127     106.051  40.332  24.049  1.00 60.23           C  
ATOM   1022  CD1 LEU M 127     105.519  41.446  24.965  1.00 60.23           C  
ATOM   1023  CD2 LEU M 127     105.837  38.928  24.636  1.00 60.23           C  
ATOM   1024  C   LEU M 127     107.305  41.770  21.715  1.00 60.23           C  
ATOM   1025  O   LEU M 127     107.857  41.118  20.830  1.00 60.23           O  
ATOM   1026  N   ASN M 128     107.988  42.538  22.584  1.00 62.24           N  
ATOM   1027  CA  ASN M 128     109.410  42.694  22.520  1.00 62.24           C  
ATOM   1028  CB  ASN M 128     109.920  43.918  23.296  1.00 62.24           C  
ATOM   1029  CG  ASN M 128     109.524  45.157  22.508  1.00 62.24           C  
ATOM   1030  OD1 ASN M 128     110.164  45.504  21.517  1.00 62.24           O  
ATOM   1031  ND2 ASN M 128     108.435  45.841  22.949  1.00 62.24           N  
ATOM   1032  C   ASN M 128     110.061  41.480  23.100  1.00 62.24           C  
ATOM   1033  O   ASN M 128     109.400  40.592  23.631  1.00 62.24           O  
ATOM   1034  N   GLU M 129     111.401  41.413  22.979  0.92 60.99           N  
ATOM   1035  CA  GLU M 129     112.175  40.306  23.462  0.92 60.99           C  
ATOM   1036  CB  GLU M 129     113.671  40.441  23.143  0.92 60.99           C  
ATOM   1037  CG  GLU M 129     113.966  40.373  21.647  0.78 60.99           C  
ATOM   1038  CD  GLU M 129     115.473  40.398  21.462  0.75 60.99           C  
ATOM   1039  OE1 GLU M 129     116.091  41.461  21.738  0.90 60.99           O  
ATOM   1040  OE2 GLU M 129     116.027  39.347  21.041  0.92 60.99           O  
ATOM   1041  C   GLU M 129     112.046  40.247  24.948  0.92 60.99           C  
ATOM   1042  O   GLU M 129     112.047  39.169  25.542  0.92 60.99           O  
ATOM   1043  N   ASP M 130     111.925  41.425  25.582  1.00 79.33           N  
ATOM   1044  CA  ASP M 130     111.841  41.523  27.008  1.00 79.33           C  
ATOM   1045  CB  ASP M 130     111.878  42.982  27.531  1.00 79.33           C  
ATOM   1046  CG  ASP M 130     110.726  43.838  27.007  1.00 79.33           C  
ATOM   1047  OD1 ASP M 130     109.724  43.280  26.489  1.00 79.33           O  
ATOM   1048  OD2 ASP M 130     110.844  45.087  27.122  1.00 79.33           O  
ATOM   1049  C   ASP M 130     110.606  40.814  27.475  1.00 79.33           C  
ATOM   1050  O   ASP M 130     110.525  40.403  28.632  1.00 79.33           O  
ATOM   1051  N   LEU M 131     109.604  40.675  26.585  1.00106.68           N  
ATOM   1052  CA  LEU M 131     108.358  40.014  26.864  1.00106.68           C  
ATOM   1053  CB  LEU M 131     108.524  38.687  27.625  1.00106.68           C  
ATOM   1054  CG  LEU M 131     109.247  37.591  26.822  1.00106.68           C  
ATOM   1055  CD1 LEU M 131     109.317  36.274  27.611  1.00106.68           C  
ATOM   1056  CD2 LEU M 131     108.620  37.414  25.430  1.00106.68           C  
ATOM   1057  C   LEU M 131     107.524  40.920  27.717  1.00106.68           C  
ATOM   1058  O   LEU M 131     106.347  40.657  27.961  1.00106.68           O  
ATOM   1059  N   LYS M 132     108.146  41.986  28.245  1.00117.30           N  
ATOM   1060  CA  LYS M 132     107.478  42.965  29.053  1.00117.30           C  
ATOM   1061  CB  LYS M 132     108.443  43.650  30.028  1.00117.30           C  
ATOM   1062  CG  LYS M 132     108.966  42.670  31.078  1.00117.30           C  
ATOM   1063  CD  LYS M 132     110.185  43.178  31.845  1.00117.30           C  
ATOM   1064  CE  LYS M 132     110.662  42.220  32.939  1.00117.30           C  
ATOM   1065  NZ  LYS M 132     109.743  42.280  34.096  1.00117.30           N  
ATOM   1066  C   LYS M 132     106.755  44.031  28.274  1.00117.30           C  
ATOM   1067  O   LYS M 132     105.657  44.436  28.653  1.00117.30           O  
ATOM   1068  N   THR M 133     107.349  44.523  27.164  1.00131.76           N  
ATOM   1069  CA  THR M 133     106.796  45.694  26.527  1.00131.76           C  
ATOM   1070  CB  THR M 133     107.787  46.810  26.379  1.00131.76           C  
ATOM   1071  OG1 THR M 133     108.905  46.375  25.620  1.00131.76           O  
ATOM   1072  CG2 THR M 133     108.236  47.271  27.774  1.00131.76           C  
ATOM   1073  C   THR M 133     106.263  45.399  25.164  1.00131.76           C  
ATOM   1074  O   THR M 133     106.297  44.264  24.692  1.00131.76           O  
ATOM   1075  N   TRP M 134     105.728  46.452  24.500  1.00 82.21           N  
ATOM   1076  CA  TRP M 134     105.138  46.272  23.205  1.00 82.21           C  
ATOM   1077  CB  TRP M 134     103.610  46.474  23.195  1.00 82.21           C  
ATOM   1078  CG  TRP M 134     102.842  45.497  24.052  1.00 82.21           C  
ATOM   1079  CD2 TRP M 134     102.595  44.129  23.693  1.00 82.21           C  
ATOM   1080  CD1 TRP M 134     102.274  45.684  25.278  1.00 82.21           C  
ATOM   1081  NE1 TRP M 134     101.682  44.518  25.704  1.00 82.21           N  
ATOM   1082  CE2 TRP M 134     101.873  43.552  24.737  1.00 82.21           C  
ATOM   1083  CE3 TRP M 134     102.943  43.412  22.584  1.00 82.21           C  
ATOM   1084  CZ2 TRP M 134     101.487  42.242  24.689  1.00 82.21           C  
ATOM   1085  CZ3 TRP M 134     102.550  42.093  22.536  1.00 82.21           C  
ATOM   1086  CH2 TRP M 134     101.836  41.520  23.568  1.00 82.21           C  
ATOM   1087  C   TRP M 134     105.697  47.279  22.246  1.00 82.21           C  
ATOM   1088  O   TRP M 134     106.158  48.355  22.629  1.00 82.21           O  
ATOM   1089  N   THR M 135     105.680  46.922  20.946  1.00 39.54           N  
ATOM   1090  CA  THR M 135     106.102  47.829  19.921  1.00 39.54           C  
ATOM   1091  CB  THR M 135     107.229  47.307  19.081  1.00 39.54           C  
ATOM   1092  OG1 THR M 135     108.360  47.027  19.893  1.00 39.54           O  
ATOM   1093  CG2 THR M 135     107.583  48.362  18.020  1.00 39.54           C  
ATOM   1094  C   THR M 135     104.919  47.993  19.021  1.00 39.54           C  
ATOM   1095  O   THR M 135     104.340  47.005  18.571  1.00 39.54           O  
ATOM   1096  N   ALA M 136     104.526  49.253  18.737  1.00 49.01           N  
ATOM   1097  CA  ALA M 136     103.376  49.485  17.907  1.00 49.01           C  
ATOM   1098  CB  ALA M 136     102.353  50.447  18.534  1.00 49.01           C  
ATOM   1099  C   ALA M 136     103.836  50.102  16.622  1.00 49.01           C  
ATOM   1100  O   ALA M 136     104.748  50.927  16.604  1.00 49.01           O  
ATOM   1101  N   ALA M 137     103.257  49.634  15.499  1.00 54.49           N  
ATOM   1102  CA  ALA M 137     103.582  50.108  14.181  1.00 54.49           C  
ATOM   1103  CB  ALA M 137     103.030  49.192  13.075  1.00 54.49           C  
ATOM   1104  C   ALA M 137     103.068  51.490  13.902  1.00 54.49           C  
ATOM   1105  O   ALA M 137     103.806  52.338  13.403  1.00 54.49           O  
ATOM   1106  N   ASP M 138     101.783  51.755  14.225  1.00 64.36           N  
ATOM   1107  CA  ASP M 138     101.191  53.011  13.855  1.00 64.36           C  
ATOM   1108  CB  ASP M 138     100.329  52.927  12.583  1.00 64.36           C  
ATOM   1109  CG  ASP M 138      99.199  51.935  12.828  1.00 64.36           C  
ATOM   1110  OD1 ASP M 138      99.479  50.837  13.378  1.00 64.36           O  
ATOM   1111  OD2 ASP M 138      98.036  52.265  12.474  1.00 64.36           O  
ATOM   1112  C   ASP M 138     100.322  53.509  14.963  1.00 64.36           C  
ATOM   1113  O   ASP M 138     100.342  52.995  16.079  1.00 64.36           O  
ATOM   1114  N   MET M 139      99.526  54.553  14.660  1.00139.61           N  
ATOM   1115  CA  MET M 139      98.691  55.184  15.638  1.00139.61           C  
ATOM   1116  CB  MET M 139      97.929  56.402  15.089  1.00139.61           C  
ATOM   1117  CG  MET M 139      97.337  57.286  16.189  1.00139.61           C  
ATOM   1118  SD  MET M 139      98.580  58.230  17.125  1.00139.61           S  
ATOM   1119  CE  MET M 139      97.398  59.054  18.231  1.00139.61           C  
ATOM   1120  C   MET M 139      97.683  54.197  16.142  1.00139.61           C  
ATOM   1121  O   MET M 139      97.403  54.153  17.338  1.00139.61           O  
ATOM   1122  N   ALA M 140      97.122  53.360  15.248  1.00 44.72           N  
ATOM   1123  CA  ALA M 140      96.102  52.431  15.650  1.00 44.72           C  
ATOM   1124  CB  ALA M 140      95.582  51.586  14.474  1.00 44.72           C  
ATOM   1125  C   ALA M 140      96.657  51.490  16.676  1.00 44.72           C  
ATOM   1126  O   ALA M 140      96.019  51.216  17.691  1.00 44.72           O  
ATOM   1127  N   ALA M 141      97.891  51.007  16.457  1.00 43.53           N  
ATOM   1128  CA  ALA M 141      98.497  50.040  17.325  1.00 43.53           C  
ATOM   1129  CB  ALA M 141      99.917  49.647  16.882  1.00 43.53           C  
ATOM   1130  C   ALA M 141      98.604  50.620  18.697  1.00 43.53           C  
ATOM   1131  O   ALA M 141      98.444  49.909  19.688  1.00 43.53           O  
ATOM   1132  N   LEU M 142      98.872  51.935  18.789  1.00 49.15           N  
ATOM   1133  CA  LEU M 142      99.082  52.561  20.061  1.00 49.15           C  
ATOM   1134  CB  LEU M 142      99.377  54.066  19.955  1.00 49.15           C  
ATOM   1135  CG  LEU M 142     100.708  54.369  19.246  1.00 49.15           C  
ATOM   1136  CD1 LEU M 142     100.998  55.878  19.218  1.00 49.15           C  
ATOM   1137  CD2 LEU M 142     101.858  53.549  19.855  1.00 49.15           C  
ATOM   1138  C   LEU M 142      97.860  52.404  20.904  1.00 49.15           C  
ATOM   1139  O   LEU M 142      97.959  52.107  22.093  1.00 49.15           O  
ATOM   1140  N   ILE M 143      96.667  52.578  20.312  1.00 40.60           N  
ATOM   1141  CA  ILE M 143      95.475  52.471  21.093  1.00 40.60           C  
ATOM   1142  CB  ILE M 143      94.227  52.705  20.297  1.00 40.60           C  
ATOM   1143  CG1 ILE M 143      94.231  54.132  19.723  1.00 40.60           C  
ATOM   1144  CG2 ILE M 143      93.026  52.424  21.213  1.00 40.60           C  
ATOM   1145  CD1 ILE M 143      93.153  54.372  18.667  1.00 40.60           C  
ATOM   1146  C   ILE M 143      95.435  51.087  21.647  1.00 40.60           C  
ATOM   1147  O   ILE M 143      95.067  50.877  22.800  1.00 40.60           O  
ATOM   1148  N   THR M 144      95.819  50.099  20.822  1.00 55.79           N  
ATOM   1149  CA  THR M 144      95.847  48.731  21.242  1.00 55.79           C  
ATOM   1150  CB  THR M 144      96.185  47.789  20.128  1.00 55.79           C  
ATOM   1151  OG1 THR M 144      95.217  47.897  19.097  1.00 55.79           O  
ATOM   1152  CG2 THR M 144      96.204  46.353  20.679  1.00 55.79           C  
ATOM   1153  C   THR M 144      96.872  48.555  22.321  1.00 55.79           C  
ATOM   1154  O   THR M 144      96.676  47.771  23.246  1.00 55.79           O  
ATOM   1155  N   LYS M 145      98.016  49.255  22.220  1.00 78.45           N  
ATOM   1156  CA  LYS M 145      99.070  49.094  23.183  1.00 78.45           C  
ATOM   1157  CB  LYS M 145     100.338  49.878  22.803  1.00 78.45           C  
ATOM   1158  CG  LYS M 145     101.484  49.728  23.806  1.00 78.45           C  
ATOM   1159  CD  LYS M 145     102.824  50.246  23.274  1.00 78.45           C  
ATOM   1160  CE  LYS M 145     103.922  50.333  24.337  1.00 78.45           C  
ATOM   1161  NZ  LYS M 145     104.447  48.983  24.643  1.00 78.45           N  
ATOM   1162  C   LYS M 145      98.641  49.575  24.537  1.00 78.45           C  
ATOM   1163  O   LYS M 145      98.778  48.859  25.528  1.00 78.45           O  
ATOM   1164  N   HIS M 146      98.070  50.790  24.615  1.00103.25           N  
ATOM   1165  CA  HIS M 146      97.728  51.337  25.893  1.00103.25           C  
ATOM   1166  ND1 HIS M 146      98.858  54.450  26.466  1.00103.25           N  
ATOM   1167  CG  HIS M 146      98.123  53.792  25.506  1.00103.25           C  
ATOM   1168  CB  HIS M 146      97.106  52.739  25.817  1.00103.25           C  
ATOM   1169  NE2 HIS M 146      99.514  55.255  24.499  1.00103.25           N  
ATOM   1170  CD2 HIS M 146      98.535  54.294  24.311  1.00103.25           C  
ATOM   1171  CE1 HIS M 146      99.674  55.313  25.808  1.00103.25           C  
ATOM   1172  C   HIS M 146      96.731  50.435  26.516  1.00103.25           C  
ATOM   1173  O   HIS M 146      96.793  50.151  27.710  1.00103.25           O  
ATOM   1174  N   LYS M 147      95.780  49.950  25.706  1.00 81.48           N  
ATOM   1175  CA  LYS M 147      94.768  49.106  26.257  1.00 81.48           C  
ATOM   1176  CB  LYS M 147      93.723  48.664  25.217  1.00 81.48           C  
ATOM   1177  CG  LYS M 147      92.612  47.783  25.795  1.00 81.48           C  
ATOM   1178  CD  LYS M 147      91.420  47.608  24.851  1.00 81.48           C  
ATOM   1179  CE  LYS M 147      90.402  48.750  24.919  1.00 81.48           C  
ATOM   1180  NZ  LYS M 147      89.445  48.643  23.795  1.00 81.48           N  
ATOM   1181  C   LYS M 147      95.422  47.873  26.797  1.00 81.48           C  
ATOM   1182  O   LYS M 147      95.135  47.454  27.916  1.00 81.48           O  
ATOM   1183  N   TRP M 148      96.349  47.272  26.027  1.00102.90           N  
ATOM   1184  CA  TRP M 148      96.949  46.041  26.460  1.00102.90           C  
ATOM   1185  CB  TRP M 148      97.815  45.352  25.392  1.00102.90           C  
ATOM   1186  CG  TRP M 148      96.980  44.693  24.319  1.00102.90           C  
ATOM   1187  CD2 TRP M 148      97.422  43.594  23.508  1.00102.90           C  
ATOM   1188  CD1 TRP M 148      95.693  44.954  23.947  1.00102.90           C  
ATOM   1189  NE1 TRP M 148      95.305  44.086  22.955  1.00102.90           N  
ATOM   1190  CE2 TRP M 148      96.358  43.241  22.676  1.00102.90           C  
ATOM   1191  CE3 TRP M 148      98.612  42.928  23.465  1.00102.90           C  
ATOM   1192  CZ2 TRP M 148      96.472  42.214  21.783  1.00102.90           C  
ATOM   1193  CZ3 TRP M 148      98.723  41.895  22.562  1.00102.90           C  
ATOM   1194  CH2 TRP M 148      97.674  41.544  21.738  1.00102.90           C  
ATOM   1195  C   TRP M 148      97.756  46.232  27.706  1.00102.90           C  
ATOM   1196  O   TRP M 148      97.676  45.423  28.628  1.00102.90           O  
ATOM   1197  N   GLU M 149      98.537  47.321  27.790  1.00 71.42           N  
ATOM   1198  CA  GLU M 149      99.384  47.509  28.933  1.00 71.42           C  
ATOM   1199  CB  GLU M 149     100.146  48.839  28.877  1.00 71.42           C  
ATOM   1200  CG  GLU M 149     101.101  48.931  27.691  1.00 71.42           C  
ATOM   1201  CD  GLU M 149     101.785  50.288  27.751  1.00 71.42           C  
ATOM   1202  OE1 GLU M 149     101.086  51.290  28.060  1.00 71.42           O  
ATOM   1203  OE2 GLU M 149     103.017  50.339  27.493  1.00 71.42           O  
ATOM   1204  C   GLU M 149      98.528  47.563  30.164  1.00 71.42           C  
ATOM   1205  O   GLU M 149      98.857  46.988  31.199  1.00 71.42           O  
ATOM   1206  N   GLN M 150      97.386  48.257  30.074  1.00 83.17           N  
ATOM   1207  CA  GLN M 150      96.500  48.454  31.186  1.00 83.17           C  
ATOM   1208  CB  GLN M 150      95.352  49.409  30.831  1.00 83.17           C  
ATOM   1209  CG  GLN M 150      95.859  50.799  30.448  1.00 83.17           C  
ATOM   1210  CD  GLN M 150      94.662  51.662  30.092  1.00 83.17           C  
ATOM   1211  OE1 GLN M 150      93.725  51.803  30.876  1.00 83.17           O  
ATOM   1212  NE2 GLN M 150      94.688  52.254  28.868  1.00 83.17           N  
ATOM   1213  C   GLN M 150      95.898  47.146  31.629  1.00 83.17           C  
ATOM   1214  O   GLN M 150      95.570  46.970  32.801  1.00 83.17           O  
ATOM   1215  N   ALA M 151      95.652  46.229  30.679  1.00 65.86           N  
ATOM   1216  CA  ALA M 151      95.086  44.923  30.920  1.00 65.86           C  
ATOM   1217  CB  ALA M 151      94.748  44.178  29.616  1.00 65.86           C  
ATOM   1218  C   ALA M 151      96.038  44.063  31.693  1.00 65.86           C  
ATOM   1219  O   ALA M 151      95.619  43.233  32.501  1.00 65.86           O  
ATOM   1220  N   GLY M 152      97.353  44.220  31.454  1.00 44.38           N  
ATOM   1221  CA  GLY M 152      98.295  43.357  32.113  1.00 44.38           C  
ATOM   1222  C   GLY M 152      98.564  42.207  31.192  1.00 44.38           C  
ATOM   1223  O   GLY M 152      99.043  41.149  31.603  1.00 44.38           O  
ATOM   1224  N   GLU M 153      98.282  42.420  29.895  1.00119.38           N  
ATOM   1225  CA  GLU M 153      98.410  41.403  28.888  1.00119.38           C  
ATOM   1226  CB  GLU M 153      98.034  41.903  27.484  1.00119.38           C  
ATOM   1227  CG  GLU M 153      98.298  40.871  26.383  1.00119.38           C  
ATOM   1228  CD  GLU M 153      97.321  39.717  26.549  1.00119.38           C  
ATOM   1229  OE1 GLU M 153      96.311  39.891  27.282  1.00119.38           O  
ATOM   1230  OE2 GLU M 153      97.574  38.644  25.939  1.00119.38           O  
ATOM   1231  C   GLU M 153      99.809  40.860  28.790  1.00119.38           C  
ATOM   1232  O   GLU M 153      99.987  39.651  28.657  1.00119.38           O  
ATOM   1233  N   ALA M 154     100.849  41.710  28.870  1.00 52.89           N  
ATOM   1234  CA  ALA M 154     102.186  41.221  28.653  1.00 52.89           C  
ATOM   1235  CB  ALA M 154     103.252  42.318  28.814  1.00 52.89           C  
ATOM   1236  C   ALA M 154     102.495  40.152  29.653  1.00 52.89           C  
ATOM   1237  O   ALA M 154     103.081  39.126  29.311  1.00 52.89           O  
ATOM   1238  N   GLU M 155     102.088  40.358  30.917  1.00 73.55           N  
ATOM   1239  CA  GLU M 155     102.414  39.432  31.962  1.00 73.55           C  
ATOM   1240  CB  GLU M 155     101.832  39.881  33.306  1.00 73.55           C  
ATOM   1241  CG  GLU M 155     102.348  41.240  33.773  1.00 73.55           C  
ATOM   1242  CD  GLU M 155     101.359  41.743  34.811  1.00 73.55           C  
ATOM   1243  OE1 GLU M 155     100.469  40.943  35.206  1.00 73.55           O  
ATOM   1244  OE2 GLU M 155     101.470  42.931  35.214  1.00 73.55           O  
ATOM   1245  C   GLU M 155     101.789  38.110  31.671  1.00 73.55           C  
ATOM   1246  O   GLU M 155     102.438  37.067  31.736  1.00 73.55           O  
ATOM   1247  N   ARG M 156     100.499  38.131  31.304  1.00178.68           N  
ATOM   1248  CA  ARG M 156      99.779  36.927  31.064  1.00178.68           C  
ATOM   1249  CB  ARG M 156      98.327  37.191  30.626  1.00178.68           C  
ATOM   1250  CG  ARG M 156      97.485  35.924  30.472  1.00178.68           C  
ATOM   1251  CD  ARG M 156      96.048  36.201  30.027  1.00178.68           C  
ATOM   1252  NE  ARG M 156      96.119  36.622  28.604  1.00178.68           N  
ATOM   1253  CZ  ARG M 156      96.095  35.689  27.609  1.00178.68           C  
ATOM   1254  NH1 ARG M 156      95.868  34.376  27.905  1.00178.68           N  
ATOM   1255  NH2 ARG M 156      96.316  36.072  26.319  1.00178.68           N  
ATOM   1256  C   ARG M 156     100.460  36.193  29.961  1.00178.68           C  
ATOM   1257  O   ARG M 156     100.657  34.981  30.015  1.00178.68           O  
ATOM   1258  N   LEU M 158     100.870  36.937  28.931  1.00112.95           N  
ATOM   1259  CA  LEU M 158     101.441  36.344  27.763  1.00112.95           C  
ATOM   1260  CB  LEU M 158     101.723  37.421  26.699  1.00112.95           C  
ATOM   1261  CG  LEU M 158     101.916  36.897  25.267  1.00112.95           C  
ATOM   1262  CD1 LEU M 158     102.310  38.044  24.322  1.00112.95           C  
ATOM   1263  CD2 LEU M 158     102.860  35.690  25.200  1.00112.95           C  
ATOM   1264  C   LEU M 158     102.720  35.658  28.155  1.00112.95           C  
ATOM   1265  O   LEU M 158     102.925  34.488  27.837  1.00112.95           O  
ATOM   1266  N   ARG M 159     103.578  36.332  28.948  1.00204.37           N  
ATOM   1267  CA  ARG M 159     104.871  35.776  29.238  1.00204.37           C  
ATOM   1268  CB  ARG M 159     105.822  36.675  30.054  1.00204.37           C  
ATOM   1269  CG  ARG M 159     105.340  37.063  31.449  1.00204.37           C  
ATOM   1270  CD  ARG M 159     106.468  37.578  32.346  1.00204.37           C  
ATOM   1271  NE  ARG M 159     107.422  38.332  31.487  1.00204.37           N  
ATOM   1272  CZ  ARG M 159     108.639  38.696  31.988  1.00204.37           C  
ATOM   1273  NH1 ARG M 159     108.959  38.392  33.280  1.00204.37           N  
ATOM   1274  NH2 ARG M 159     109.534  39.357  31.198  1.00204.37           N  
ATOM   1275  C   ARG M 159     104.701  34.494  29.956  1.00204.37           C  
ATOM   1276  O   ARG M 159     105.507  33.577  29.822  1.00204.37           O  
ATOM   1277  N   ALA M 160     103.647  34.396  30.766  1.00 62.03           N  
ATOM   1278  CA  ALA M 160     103.458  33.183  31.474  1.00 62.03           C  
ATOM   1279  CB  ALA M 160     102.228  33.291  32.385  1.00 62.03           C  
ATOM   1280  C   ALA M 160     103.280  32.094  30.464  1.00 62.03           C  
ATOM   1281  O   ALA M 160     103.944  31.065  30.523  1.00 62.03           O  
ATOM   1282  N   TYR M 161     102.450  32.329  29.440  1.00163.44           N  
ATOM   1283  CA  TYR M 161     102.170  31.335  28.443  1.00163.44           C  
ATOM   1284  CB  TYR M 161     101.266  31.956  27.354  1.00163.44           C  
ATOM   1285  CG  TYR M 161     101.146  31.081  26.154  1.00163.44           C  
ATOM   1286  CD1 TYR M 161     102.067  31.174  25.136  1.00163.44           C  
ATOM   1287  CD2 TYR M 161     100.111  30.188  26.026  1.00163.44           C  
ATOM   1288  CE1 TYR M 161     101.971  30.376  24.020  1.00163.44           C  
ATOM   1289  CE2 TYR M 161     100.008  29.385  24.914  1.00163.44           C  
ATOM   1290  CZ  TYR M 161     100.940  29.477  23.909  1.00163.44           C  
ATOM   1291  OH  TYR M 161     100.833  28.653  22.767  1.00163.44           O  
ATOM   1292  C   TYR M 161     103.440  30.907  27.788  1.00163.44           C  
ATOM   1293  O   TYR M 161     103.765  29.721  27.749  1.00163.44           O  
ATOM   1294  N   LEU M 162     104.223  31.879  27.301  1.00 70.08           N  
ATOM   1295  CA  LEU M 162     105.406  31.544  26.573  1.00 70.08           C  
ATOM   1296  CB  LEU M 162     106.142  32.785  26.047  1.00 70.08           C  
ATOM   1297  CG  LEU M 162     105.308  33.608  25.051  1.00 70.08           C  
ATOM   1298  CD1 LEU M 162     106.094  34.822  24.531  1.00 70.08           C  
ATOM   1299  CD2 LEU M 162     104.753  32.723  23.923  1.00 70.08           C  
ATOM   1300  C   LEU M 162     106.352  30.821  27.466  1.00 70.08           C  
ATOM   1301  O   LEU M 162     106.893  29.777  27.106  1.00 70.08           O  
ATOM   1302  N   GLU M 163     106.585  31.359  28.670  1.00 90.69           N  
ATOM   1303  CA  GLU M 163     107.538  30.707  29.506  1.00 90.69           C  
ATOM   1304  CB  GLU M 163     107.763  31.493  30.813  1.00 90.69           C  
ATOM   1305  CG  GLU M 163     108.336  32.899  30.592  1.00 90.69           C  
ATOM   1306  CD  GLU M 163     108.262  33.670  31.905  1.00 90.69           C  
ATOM   1307  OE1 GLU M 163     107.306  33.427  32.688  1.00 90.69           O  
ATOM   1308  OE2 GLU M 163     109.163  34.519  32.142  1.00 90.69           O  
ATOM   1309  C   GLU M 163     107.027  29.348  29.877  1.00 90.69           C  
ATOM   1310  O   GLU M 163     107.671  28.330  29.639  1.00 90.69           O  
ATOM   1311  N   GLY M 164     105.860  29.294  30.531  1.00 92.24           N  
ATOM   1312  CA  GLY M 164     105.394  28.022  31.003  1.00 92.24           C  
ATOM   1313  C   GLY M 164     104.661  27.118  30.063  1.00 92.24           C  
ATOM   1314  O   GLY M 164     105.123  26.019  29.761  1.00 92.24           O  
ATOM   1315  N   THR M 165     103.493  27.568  29.554  1.00160.86           N  
ATOM   1316  CA  THR M 165     102.670  26.590  28.902  1.00160.86           C  
ATOM   1317  CB  THR M 165     101.225  26.948  28.737  1.00160.86           C  
ATOM   1318  OG1 THR M 165     100.463  25.777  28.497  1.00160.86           O  
ATOM   1319  CG2 THR M 165     101.083  27.882  27.542  1.00160.86           C  
ATOM   1320  C   THR M 165     103.205  26.203  27.569  1.00160.86           C  
ATOM   1321  O   THR M 165     103.197  25.024  27.221  1.00160.86           O  
ATOM   1322  N   CYS M 166     103.716  27.184  26.801  1.00 63.26           N  
ATOM   1323  CA  CYS M 166     104.171  26.901  25.472  1.00 63.26           C  
ATOM   1324  CB  CYS M 166     104.841  28.113  24.788  1.00 63.26           C  
ATOM   1325  SG  CYS M 166     105.422  27.746  23.099  1.00 63.26           S  
ATOM   1326  C   CYS M 166     105.217  25.847  25.573  1.00 63.26           C  
ATOM   1327  O   CYS M 166     105.228  24.891  24.799  1.00 63.26           O  
ATOM   1328  N   VAL M 167     106.113  26.003  26.562  1.00 45.67           N  
ATOM   1329  CA  VAL M 167     107.218  25.114  26.771  1.00 45.67           C  
ATOM   1330  CB  VAL M 167     108.137  25.588  27.858  1.00 45.67           C  
ATOM   1331  CG1 VAL M 167     109.230  24.525  28.073  1.00 45.67           C  
ATOM   1332  CG2 VAL M 167     108.677  26.975  27.471  1.00 45.67           C  
ATOM   1333  C   VAL M 167     106.739  23.754  27.168  1.00 45.67           C  
ATOM   1334  O   VAL M 167     107.280  22.746  26.718  1.00 45.67           O  
ATOM   1335  N   GLU M 168     105.716  23.677  28.036  1.00 48.58           N  
ATOM   1336  CA  GLU M 168     105.291  22.390  28.505  1.00 48.58           C  
ATOM   1337  CB  GLU M 168     104.106  22.482  29.479  1.00 48.58           C  
ATOM   1338  CG  GLU M 168     104.440  23.191  30.792  1.00 48.58           C  
ATOM   1339  CD  GLU M 168     103.132  23.407  31.537  1.00 48.58           C  
ATOM   1340  OE1 GLU M 168     102.380  24.335  31.139  1.00 48.58           O  
ATOM   1341  OE2 GLU M 168     102.860  22.646  32.503  1.00 48.58           O  
ATOM   1342  C   GLU M 168     104.824  21.572  27.342  1.00 48.58           C  
ATOM   1343  O   GLU M 168     105.186  20.403  27.216  1.00 48.58           O  
ATOM   1344  N   TRP M 169     104.008  22.172  26.457  1.00 94.93           N  
ATOM   1345  CA  TRP M 169     103.463  21.464  25.332  1.00 94.93           C  
ATOM   1346  CB  TRP M 169     102.485  22.286  24.483  1.00 94.93           C  
ATOM   1347  CG  TRP M 169     101.107  22.415  25.059  1.00 94.93           C  
ATOM   1348  CD2 TRP M 169     100.212  21.301  25.166  1.00 94.93           C  
ATOM   1349  CD1 TRP M 169     100.452  23.498  25.560  1.00 94.93           C  
ATOM   1350  NE1 TRP M 169      99.186  23.134  25.945  1.00 94.93           N  
ATOM   1351  CE2 TRP M 169      99.029  21.780  25.716  1.00 94.93           C  
ATOM   1352  CE3 TRP M 169     100.368  19.984  24.838  1.00 94.93           C  
ATOM   1353  CZ2 TRP M 169      97.975  20.947  25.956  1.00 94.93           C  
ATOM   1354  CZ3 TRP M 169      99.300  19.146  25.068  1.00 94.93           C  
ATOM   1355  CH2 TRP M 169      98.128  19.621  25.616  1.00 94.93           C  
ATOM   1356  C   TRP M 169     104.515  21.052  24.367  1.00 94.93           C  
ATOM   1357  O   TRP M 169     104.525  19.911  23.905  1.00 94.93           O  
ATOM   1358  N   LEU M 170     105.436  21.976  24.046  1.00115.79           N  
ATOM   1359  CA  LEU M 170     106.398  21.705  23.024  1.00115.79           C  
ATOM   1360  CB  LEU M 170     107.368  22.884  22.790  1.00115.79           C  
ATOM   1361  CG  LEU M 170     108.385  22.696  21.640  1.00115.79           C  
ATOM   1362  CD1 LEU M 170     109.099  24.016  21.331  1.00115.79           C  
ATOM   1363  CD2 LEU M 170     109.413  21.589  21.923  1.00115.79           C  
ATOM   1364  C   LEU M 170     107.153  20.489  23.440  1.00115.79           C  
ATOM   1365  O   LEU M 170     107.455  19.633  22.611  1.00115.79           O  
ATOM   1366  N   ARG M 171     107.462  20.370  24.741  1.00 68.33           N  
ATOM   1367  CA  ARG M 171     108.173  19.214  25.201  1.00 68.33           C  
ATOM   1368  CB  ARG M 171     108.459  19.254  26.711  1.00 68.33           C  
ATOM   1369  CG  ARG M 171     109.382  20.390  27.152  1.00 68.33           C  
ATOM   1370  CD  ARG M 171     109.555  20.460  28.670  1.00 68.33           C  
ATOM   1371  NE  ARG M 171     108.199  20.695  29.245  1.00 68.33           N  
ATOM   1372  CZ  ARG M 171     107.931  20.390  30.548  1.00 68.33           C  
ATOM   1373  NH1 ARG M 171     108.914  19.897  31.355  1.00 68.33           N  
ATOM   1374  NH2 ARG M 171     106.675  20.577  31.048  1.00 68.33           N  
ATOM   1375  C   ARG M 171     107.317  18.009  24.963  1.00 68.33           C  
ATOM   1376  O   ARG M 171     107.789  16.986  24.469  1.00 68.33           O  
ATOM   1377  N   ARG M 172     106.018  18.116  25.296  1.00 99.28           N  
ATOM   1378  CA  ARG M 172     105.124  16.999  25.181  1.00 99.28           C  
ATOM   1379  CB  ARG M 172     103.701  17.330  25.656  1.00 99.28           C  
ATOM   1380  CG  ARG M 172     102.752  16.134  25.583  1.00 99.28           C  
ATOM   1381  CD  ARG M 172     101.308  16.462  25.965  1.00 99.28           C  
ATOM   1382  NE  ARG M 172     100.535  15.195  25.841  1.00 99.28           N  
ATOM   1383  CZ  ARG M 172     100.468  14.340  26.905  0.93 99.28           C  
ATOM   1384  NH1 ARG M 172     101.045  14.689  28.090  1.00 99.28           N  
ATOM   1385  NH2 ARG M 172      99.822  13.144  26.784  1.00 99.28           N  
ATOM   1386  C   ARG M 172     105.013  16.578  23.751  1.00 99.28           C  
ATOM   1387  O   ARG M 172     105.065  15.387  23.443  1.00 99.28           O  
ATOM   1388  N   TYR M 173     104.875  17.547  22.827  1.00 89.15           N  
ATOM   1389  CA  TYR M 173     104.685  17.163  21.458  1.00 89.15           C  
ATOM   1390  CB  TYR M 173     104.540  18.338  20.473  1.00 89.15           C  
ATOM   1391  CG  TYR M 173     103.266  19.067  20.729  1.00 89.15           C  
ATOM   1392  CD1 TYR M 173     102.058  18.423  20.604  1.00 89.15           C  
ATOM   1393  CD2 TYR M 173     103.275  20.407  21.042  1.00 89.15           C  
ATOM   1394  CE1 TYR M 173     100.877  19.094  20.824  1.00 89.15           C  
ATOM   1395  CE2 TYR M 173     102.098  21.085  21.262  1.00 89.15           C  
ATOM   1396  CZ  TYR M 173     100.897  20.426  21.157  1.00 89.15           C  
ATOM   1397  OH  TYR M 173      99.686  21.115  21.381  1.00 89.15           O  
ATOM   1398  C   TYR M 173     105.883  16.403  21.005  1.00 89.15           C  
ATOM   1399  O   TYR M 173     105.757  15.333  20.414  1.00 89.15           O  
ATOM   1400  N   LEU M 174     107.090  16.905  21.314  1.00128.46           N  
ATOM   1401  CA  LEU M 174     108.253  16.238  20.816  1.00128.46           C  
ATOM   1402  CB  LEU M 174     109.570  16.948  21.150  1.00128.46           C  
ATOM   1403  CG  LEU M 174     109.849  18.125  20.198  1.00128.46           C  
ATOM   1404  CD1 LEU M 174     108.762  19.204  20.244  1.00128.46           C  
ATOM   1405  CD2 LEU M 174     111.250  18.691  20.432  1.00128.46           C  
ATOM   1406  C   LEU M 174     108.289  14.835  21.322  1.00128.46           C  
ATOM   1407  O   LEU M 174     108.701  13.932  20.594  1.00128.46           O  
ATOM   1408  N   LYS M 175     107.828  14.603  22.564  1.00 97.83           N  
ATOM   1409  CA  LYS M 175     107.877  13.276  23.103  1.00 97.83           C  
ATOM   1410  CB  LYS M 175     107.231  13.177  24.495  1.00 97.83           C  
ATOM   1411  CG  LYS M 175     107.274  11.772  25.100  1.00 97.83           C  
ATOM   1412  CD  LYS M 175     106.911  11.734  26.586  1.00 97.83           C  
ATOM   1413  CE  LYS M 175     108.038  12.206  27.507  1.00 97.83           C  
ATOM   1414  NZ  LYS M 175     108.190  13.675  27.409  1.00 97.83           N  
ATOM   1415  C   LYS M 175     107.116  12.370  22.186  1.00 97.83           C  
ATOM   1416  O   LYS M 175     107.600  11.293  21.843  1.00 97.83           O  
ATOM   1417  N   ASN M 176     105.913  12.785  21.743  1.00222.90           N  
ATOM   1418  CA  ASN M 176     105.178  11.959  20.830  1.00222.90           C  
ATOM   1419  CB  ASN M 176     103.656  11.967  21.068  1.00222.90           C  
ATOM   1420  CG  ASN M 176     103.340  11.287  22.391  1.00222.90           C  
ATOM   1421  OD1 ASN M 176     103.687  10.128  22.613  1.00222.90           O  
ATOM   1422  ND2 ASN M 176     102.656  12.028  23.302  1.00222.90           N  
ATOM   1423  C   ASN M 176     105.366  12.570  19.476  1.00222.90           C  
ATOM   1424  O   ASN M 176     104.663  13.491  19.086  1.00222.90           O  
ATOM   1425  N   GLY M 177     106.249  12.032  18.638  1.00235.07           N  
ATOM   1426  CA  GLY M 177     106.423  12.720  17.393  1.00235.07           C  
ATOM   1427  C   GLY M 177     107.875  12.951  17.167  1.00235.07           C  
ATOM   1428  O   GLY M 177     108.270  13.478  16.129  1.00235.07           O  
ATOM   1429  N   ASN M 178     108.713  12.558  18.137  1.00123.12           N  
ATOM   1430  CA  ASN M 178     110.124  12.734  17.985  1.00123.12           C  
ATOM   1431  CB  ASN M 178     110.910  12.270  19.227  1.00123.12           C  
ATOM   1432  CG  ASN M 178     112.351  12.728  19.078  1.00123.12           C  
ATOM   1433  OD1 ASN M 178     112.955  12.592  18.017  1.00123.12           O  
ATOM   1434  ND2 ASN M 178     112.925  13.298  20.171  1.00123.12           N  
ATOM   1435  C   ASN M 178     110.587  11.921  16.817  1.00123.12           C  
ATOM   1436  O   ASN M 178     111.401  12.382  16.017  1.00123.12           O  
ATOM   1437  N   ALA M 179     110.068  10.689  16.668  1.00 40.63           N  
ATOM   1438  CA  ALA M 179     110.582   9.857  15.617  1.00 40.63           C  
ATOM   1439  CB  ALA M 179     109.899   8.477  15.572  1.00 40.63           C  
ATOM   1440  C   ALA M 179     110.340  10.527  14.300  1.00 40.63           C  
ATOM   1441  O   ALA M 179     111.248  10.623  13.474  1.00 40.63           O  
ATOM   1442  N   THR M 180     109.109  11.021  14.066  0.88123.91           N  
ATOM   1443  CA  THR M 180     108.832  11.638  12.800  0.88123.91           C  
ATOM   1444  CB  THR M 180     107.375  11.951  12.618  0.88123.91           C  
ATOM   1445  OG1 THR M 180     106.945  12.877  13.605  0.88123.91           O  
ATOM   1446  CG2 THR M 180     106.570  10.647  12.733  0.88123.91           C  
ATOM   1447  C   THR M 180     109.576  12.930  12.663  0.88123.91           C  
ATOM   1448  O   THR M 180     110.296  13.145  11.691  0.88123.91           O  
ATOM   1449  N   LEU M 181     109.449  13.816  13.666  1.00 52.66           N  
ATOM   1450  CA  LEU M 181     110.048  15.116  13.583  1.00 52.66           C  
ATOM   1451  CB  LEU M 181     109.847  15.953  14.857  1.00 52.66           C  
ATOM   1452  CG  LEU M 181     108.376  16.349  15.090  1.00 52.66           C  
ATOM   1453  CD1 LEU M 181     108.212  17.182  16.369  1.00 52.66           C  
ATOM   1454  CD2 LEU M 181     107.788  17.047  13.854  1.00 52.66           C  
ATOM   1455  C   LEU M 181     111.539  14.975  13.325  1.00 52.66           C  
ATOM   1456  O   LEU M 181     112.021  15.591  12.334  1.00 52.66           O  
ATOM   1457  OXT LEU M 181     112.216  14.261  14.112  1.00 52.66           O  
TER
ATOM   1458  N   SER P   1      99.034  23.219  23.037  1.00 67.78           N  
ATOM   1459  CA  SER P   1      97.922  24.187  22.994  1.00 67.78           C  
ATOM   1460  CB  SER P   1      97.135  24.175  24.314  1.00 67.78           C  
ATOM   1461  OG  SER P   1      96.497  22.917  24.480  1.00 67.78           O  
ATOM   1462  C   SER P   1      98.344  25.586  22.711  1.00 67.78           C  
ATOM   1463  O   SER P   1      99.425  26.022  23.098  1.00 67.78           O  
ATOM   1464  N   ILE P   2      97.463  26.317  22.009  1.00 85.50           N  
ATOM   1465  CA  ILE P   2      97.676  27.682  21.634  1.00 85.50           C  
ATOM   1466  CB  ILE P   2      96.955  28.066  20.374  1.00 85.50           C  
ATOM   1467  CG1 ILE P   2      97.332  29.494  19.941  1.00 85.50           C  
ATOM   1468  CG2 ILE P   2      95.450  27.848  20.600  1.00 85.50           C  
ATOM   1469  CD1 ILE P   2      96.854  29.850  18.534  1.00 85.50           C  
ATOM   1470  C   ILE P   2      97.159  28.539  22.748  1.00 85.50           C  
ATOM   1471  O   ILE P   2      96.374  28.086  23.577  1.00 85.50           O  
ATOM   1472  N   ILE P   3      97.665  29.784  22.833  1.00220.54           N  
ATOM   1473  CA  ILE P   3      97.292  30.761  23.822  1.00220.54           C  
ATOM   1474  CB  ILE P   3      98.205  31.960  23.812  1.00220.54           C  
ATOM   1475  CG1 ILE P   3      97.872  32.949  24.942  1.00220.54           C  
ATOM   1476  CG2 ILE P   3      98.132  32.590  22.413  1.00220.54           C  
ATOM   1477  CD1 ILE P   3      98.275  32.474  26.336  1.00220.54           C  
ATOM   1478  C   ILE P   3      95.913  31.272  23.523  1.00220.54           C  
ATOM   1479  O   ILE P   3      95.473  31.235  22.380  1.00220.54           O  
ATOM   1480  N   ASN P   4      95.138  31.671  24.557  1.00 93.40           N  
ATOM   1481  CA  ASN P   4      93.878  32.310  24.281  1.00 93.40           C  
ATOM   1482  CB  ASN P   4      92.867  32.254  25.439  1.00 93.40           C  
ATOM   1483  CG  ASN P   4      92.390  30.817  25.592  1.00 93.40           C  
ATOM   1484  OD1 ASN P   4      92.911  29.904  24.953  1.00 93.40           O  
ATOM   1485  ND2 ASN P   4      91.359  30.610  26.454  1.00 93.40           N  
ATOM   1486  C   ASN P   4      94.206  33.752  24.057  1.00 93.40           C  
ATOM   1487  O   ASN P   4      94.884  34.363  24.873  1.00 93.40           O  
ATOM   1488  N   PHE P   5      93.718  34.346  22.955  1.00173.74           N  
ATOM   1489  CA  PHE P   5      94.057  35.698  22.601  1.00173.74           C  
ATOM   1490  CB  PHE P   5      93.986  35.953  21.086  1.00173.74           C  
ATOM   1491  CG  PHE P   5      95.012  35.077  20.452  1.00173.74           C  
ATOM   1492  CD1 PHE P   5      94.715  33.786  20.082  1.00173.74           C  
ATOM   1493  CD2 PHE P   5      96.284  35.541  20.233  1.00173.74           C  
ATOM   1494  CE1 PHE P   5      95.666  32.979  19.500  1.00173.74           C  
ATOM   1495  CE2 PHE P   5      97.237  34.738  19.654  1.00173.74           C  
ATOM   1496  CZ  PHE P   5      96.934  33.453  19.282  1.00173.74           C  
ATOM   1497  C   PHE P   5      93.132  36.669  23.265  1.00173.74           C  
ATOM   1498  O   PHE P   5      92.034  36.320  23.694  1.00173.74           O  
ATOM   1499  N   GLU P   6      93.591  37.935  23.376  1.00131.46           N  
ATOM   1500  CA  GLU P   6      92.844  38.992  23.998  1.00131.46           C  
ATOM   1501  CB  GLU P   6      93.652  39.686  25.097  1.00131.46           C  
ATOM   1502  CG  GLU P   6      94.150  38.645  26.092  1.00131.46           C  
ATOM   1503  CD  GLU P   6      93.036  37.614  26.182  1.00131.46           C  
ATOM   1504  OE1 GLU P   6      91.864  38.038  26.374  1.00131.46           O  
ATOM   1505  OE2 GLU P   6      93.334  36.396  26.069  1.00131.46           O  
ATOM   1506  C   GLU P   6      92.549  39.988  22.923  1.00131.46           C  
ATOM   1507  O   GLU P   6      93.299  40.100  21.955  1.00131.46           O  
ATOM   1508  N   LYS P   7      91.440  40.739  23.066  1.00162.90           N  
ATOM   1509  CA  LYS P   7      91.036  41.630  22.019  1.00162.90           C  
ATOM   1510  CB  LYS P   7      89.570  42.085  22.085  1.00162.90           C  
ATOM   1511  CG  LYS P   7      88.648  41.104  21.359  1.00162.90           C  
ATOM   1512  CD  LYS P   7      88.685  39.686  21.925  1.00162.90           C  
ATOM   1513  CE  LYS P   7      87.704  39.472  23.070  1.00162.90           C  
ATOM   1514  NZ  LYS P   7      87.938  40.482  24.123  1.00162.90           N  
ATOM   1515  C   LYS P   7      91.926  42.820  21.884  1.00162.90           C  
ATOM   1516  O   LYS P   7      92.551  43.285  22.837  1.00162.90           O  
ATOM   1517  N   LEU P   8      92.010  43.315  20.632  1.00 90.85           N  
ATOM   1518  CA  LEU P   8      92.793  44.458  20.281  1.00 90.85           C  
ATOM   1519  CB  LEU P   8      92.887  44.660  18.757  1.00 90.85           C  
ATOM   1520  CG  LEU P   8      93.655  43.536  18.035  1.00 90.85           C  
ATOM   1521  CD1 LEU P   8      93.717  43.782  16.520  1.00 90.85           C  
ATOM   1522  CD2 LEU P   8      95.052  43.334  18.647  1.00 90.85           C  
ATOM   1523  C   LEU P   8      92.088  45.672  20.867  1.00 90.85           C  
ATOM   1524  O   LEU P   8      90.831  45.647  20.949  1.00 90.85           O  
ATOM   1525  OXT LEU P   8      92.801  46.643  21.235  1.00 90.85           O  
TER
ATOM   1526  N   LYS A   3      85.363  20.833  38.273  1.00 83.64           N  
ATOM   1527  CA  LYS A   3      85.882  22.130  37.770  1.00 83.64           C  
ATOM   1528  CB  LYS A   3      84.697  23.022  37.370  1.00 83.64           C  
ATOM   1529  CG  LYS A   3      83.901  22.453  36.194  1.00 83.64           C  
ATOM   1530  CD  LYS A   3      82.517  23.080  36.017  1.00 83.64           C  
ATOM   1531  CE  LYS A   3      81.741  22.508  34.830  1.00 83.64           C  
ATOM   1532  NZ  LYS A   3      81.591  21.043  34.981  1.00 83.64           N  
ATOM   1533  C   LYS A   3      86.655  22.812  38.852  1.00 83.64           C  
ATOM   1534  O   LYS A   3      87.885  22.840  38.826  1.00 83.64           O  
ATOM   1535  N   VAL A   4      85.938  23.408  39.825  1.00 64.18           N  
ATOM   1536  CA  VAL A   4      86.600  24.033  40.933  1.00 64.18           C  
ATOM   1537  CB  VAL A   4      86.547  25.533  40.898  1.00 64.18           C  
ATOM   1538  CG1 VAL A   4      87.142  26.073  42.209  1.00 64.18           C  
ATOM   1539  CG2 VAL A   4      87.272  26.028  39.636  1.00 64.18           C  
ATOM   1540  C   VAL A   4      85.850  23.612  42.153  1.00 64.18           C  
ATOM   1541  O   VAL A   4      84.622  23.619  42.152  1.00 64.18           O  
ATOM   1542  N   THR A   5      86.552  23.204  43.231  1.00125.82           N  
ATOM   1543  CA  THR A   5      85.785  22.855  44.390  1.00125.82           C  
ATOM   1544  CB  THR A   5      85.522  21.380  44.546  1.00125.82           C  
ATOM   1545  OG1 THR A   5      84.503  21.172  45.513  1.00125.82           O  
ATOM   1546  CG2 THR A   5      86.812  20.669  44.990  1.00125.82           C  
ATOM   1547  C   THR A   5      86.486  23.324  45.626  1.00125.82           C  
ATOM   1548  O   THR A   5      87.690  23.135  45.792  1.00125.82           O  
ATOM   1549  N   GLN A   6      85.730  23.974  46.531  1.00 72.07           N  
ATOM   1550  CA  GLN A   6      86.279  24.369  47.792  1.00 72.07           C  
ATOM   1551  CB  GLN A   6      86.085  25.859  48.117  1.00 72.07           C  
ATOM   1552  CG  GLN A   6      86.788  26.774  47.111  1.00 72.07           C  
ATOM   1553  CD  GLN A   6      86.620  28.216  47.566  1.00 72.07           C  
ATOM   1554  OE1 GLN A   6      87.287  28.667  48.495  1.00 72.07           O  
ATOM   1555  NE2 GLN A   6      85.709  28.965  46.890  1.00 72.07           N  
ATOM   1556  C   GLN A   6      85.528  23.555  48.799  1.00 72.07           C  
ATOM   1557  O   GLN A   6      84.327  23.730  48.989  1.00 72.07           O  
ATOM   1558  N   THR A   7      86.232  22.631  49.474  1.00117.36           N  
ATOM   1559  CA  THR A   7      85.606  21.702  50.372  1.00117.36           C  
ATOM   1560  CB  THR A   7      86.569  20.675  50.889  1.00117.36           C  
ATOM   1561  OG1 THR A   7      87.619  21.305  51.607  1.00117.36           O  
ATOM   1562  CG2 THR A   7      87.142  19.892  49.696  1.00117.36           C  
ATOM   1563  C   THR A   7      84.979  22.383  51.556  1.00117.36           C  
ATOM   1564  O   THR A   7      83.873  22.024  51.959  1.00117.36           O  
ATOM   1565  N   GLN A   8      85.657  23.386  52.144  1.00148.59           N  
ATOM   1566  CA  GLN A   8      85.204  23.983  53.376  1.00148.59           C  
ATOM   1567  CB  GLN A   8      86.373  24.625  54.138  1.00148.59           C  
ATOM   1568  CG  GLN A   8      87.504  23.642  54.435  1.00148.59           C  
ATOM   1569  CD  GLN A   8      88.745  24.443  54.805  1.00148.59           C  
ATOM   1570  OE1 GLN A   8      89.181  25.315  54.055  1.00148.59           O  
ATOM   1571  NE2 GLN A   8      89.339  24.135  55.989  1.00148.59           N  
ATOM   1572  C   GLN A   8      84.220  25.086  53.118  1.00148.59           C  
ATOM   1573  O   GLN A   8      84.482  25.991  52.330  1.00148.59           O  
ATOM   1574  N   THR A   9      83.034  25.011  53.760  1.00 59.83           N  
ATOM   1575  CA  THR A   9      82.033  26.043  53.688  1.00 59.83           C  
ATOM   1576  CB  THR A   9      80.696  25.584  54.187  1.00 59.83           C  
ATOM   1577  OG1 THR A   9      80.245  24.471  53.429  1.00 59.83           O  
ATOM   1578  CG2 THR A   9      79.699  26.748  54.062  1.00 59.83           C  
ATOM   1579  C   THR A   9      82.436  27.216  54.540  1.00 59.83           C  
ATOM   1580  O   THR A   9      82.251  28.364  54.139  1.00 59.83           O  
ATOM   1581  N   SER A  10      82.984  26.964  55.751  1.00 95.78           N  
ATOM   1582  CA  SER A  10      83.289  28.076  56.611  1.00 95.78           C  
ATOM   1583  CB  SER A  10      82.081  28.501  57.467  1.00 95.78           C  
ATOM   1584  OG  SER A  10      82.421  29.600  58.297  1.00 95.78           O  
ATOM   1585  C   SER A  10      84.404  27.717  57.553  1.00 95.78           C  
ATOM   1586  O   SER A  10      84.574  26.563  57.943  1.00 95.78           O  
ATOM   1587  N   ILE A  11      85.204  28.732  57.944  1.00114.52           N  
ATOM   1588  CA  ILE A  11      86.304  28.532  58.840  1.00114.52           C  
ATOM   1589  CB  ILE A  11      87.616  28.575  58.118  1.00114.52           C  
ATOM   1590  CG1 ILE A  11      88.729  27.927  58.946  1.00114.52           C  
ATOM   1591  CG2 ILE A  11      87.893  30.032  57.733  1.00114.52           C  
ATOM   1592  CD1 ILE A  11      89.990  27.662  58.127  1.00114.52           C  
ATOM   1593  C   ILE A  11      86.276  29.638  59.859  1.00114.52           C  
ATOM   1594  O   ILE A  11      85.965  30.783  59.536  1.00114.52           O  
ATOM   1595  N   SER A  12      86.585  29.322  61.135  1.00 43.41           N  
ATOM   1596  CA  SER A  12      86.585  30.335  62.159  1.00 43.41           C  
ATOM   1597  CB  SER A  12      85.505  30.130  63.238  1.00 43.41           C  
ATOM   1598  OG  SER A  12      84.209  30.254  62.670  1.00 43.41           O  
ATOM   1599  C   SER A  12      87.904  30.264  62.853  1.00 43.41           C  
ATOM   1600  O   SER A  12      88.414  29.177  63.120  1.00 43.41           O  
ATOM   1601  N   VAL A  13      88.492  31.434  63.175  1.00129.66           N  
ATOM   1602  CA  VAL A  13      89.781  31.416  63.794  1.00129.66           C  
ATOM   1603  CB  VAL A  13      90.864  31.313  62.762  1.00129.66           C  
ATOM   1604  CG1 VAL A  13      90.862  32.590  61.907  1.00129.66           C  
ATOM   1605  CG2 VAL A  13      92.186  30.981  63.460  1.00129.66           C  
ATOM   1606  C   VAL A  13      89.951  32.672  64.598  1.00129.66           C  
ATOM   1607  O   VAL A  13      89.105  33.564  64.572  1.00129.66           O  
ATOM   1608  N   MET A  14      91.056  32.742  65.369  1.00 53.56           N  
ATOM   1609  CA  MET A  14      91.364  33.864  66.211  1.00 53.56           C  
ATOM   1610  CB  MET A  14      92.114  33.466  67.494  1.00 53.56           C  
ATOM   1611  CG  MET A  14      91.347  32.514  68.414  1.00 53.56           C  
ATOM   1612  SD  MET A  14      89.959  33.265  69.315  1.00 53.56           S  
ATOM   1613  CE  MET A  14      91.007  34.290  70.387  1.00 53.56           C  
ATOM   1614  C   MET A  14      92.314  34.722  65.441  1.00 53.56           C  
ATOM   1615  O   MET A  14      93.083  34.233  64.617  1.00 53.56           O  
ATOM   1616  N   GLU A  15      92.298  36.037  65.716  1.00 59.90           N  
ATOM   1617  CA  GLU A  15      93.147  36.954  65.019  1.00 59.90           C  
ATOM   1618  CB  GLU A  15      92.962  38.405  65.499  1.00 59.90           C  
ATOM   1619  CG  GLU A  15      93.684  39.453  64.651  1.00 59.90           C  
ATOM   1620  CD  GLU A  15      93.392  40.818  65.263  1.00 59.90           C  
ATOM   1621  OE1 GLU A  15      92.885  40.853  66.416  1.00 59.90           O  
ATOM   1622  OE2 GLU A  15      93.665  41.843  64.584  1.00 59.90           O  
ATOM   1623  C   GLU A  15      94.573  36.548  65.246  1.00 59.90           C  
ATOM   1624  O   GLU A  15      94.901  35.872  66.219  1.00 59.90           O  
ATOM   1625  N   LYS A  16      95.452  36.956  64.309  1.00174.03           N  
ATOM   1626  CA  LYS A  16      96.867  36.710  64.321  1.00174.03           C  
ATOM   1627  CB  LYS A  16      97.496  36.979  65.698  1.00174.03           C  
ATOM   1628  CG  LYS A  16      97.305  38.420  66.175  0.50174.03           C  
ATOM   1629  CD  LYS A  16      97.844  39.465  65.198  0.50174.03           C  
ATOM   1630  CE  LYS A  16      99.328  39.289  64.876  0.50174.03           C  
ATOM   1631  NZ  LYS A  16     100.136  39.487  66.099  0.50174.03           N  
ATOM   1632  C   LYS A  16      97.177  35.291  63.948  1.00174.03           C  
ATOM   1633  O   LYS A  16      98.337  34.884  63.971  1.00174.03           O  
ATOM   1634  N   THR A  17      96.166  34.509  63.537  1.00129.73           N  
ATOM   1635  CA  THR A  17      96.414  33.146  63.153  1.00129.73           C  
ATOM   1636  CB  THR A  17      95.233  32.261  63.365  1.00129.73           C  
ATOM   1637  OG1 THR A  17      94.135  32.779  62.629  1.00129.73           O  
ATOM   1638  CG2 THR A  17      94.897  32.193  64.858  1.00129.73           C  
ATOM   1639  C   THR A  17      96.653  33.106  61.678  1.00129.73           C  
ATOM   1640  O   THR A  17      96.396  34.074  60.967  1.00129.73           O  
ATOM   1641  N   THR A  18      97.165  31.962  61.179  1.00137.87           N  
ATOM   1642  CA  THR A  18      97.321  31.813  59.764  1.00137.87           C  
ATOM   1643  CB  THR A  18      98.666  31.335  59.308  1.00137.87           C  
ATOM   1644  OG1 THR A  18      99.019  30.130  59.965  1.00137.87           O  
ATOM   1645  CG2 THR A  18      99.702  32.429  59.573  1.00137.87           C  
ATOM   1646  C   THR A  18      96.306  30.821  59.319  1.00137.87           C  
ATOM   1647  O   THR A  18      96.057  29.818  59.988  1.00137.87           O  
ATOM   1648  N   VAL A  19      95.673  31.087  58.162  1.00115.80           N  
ATOM   1649  CA  VAL A  19      94.642  30.188  57.762  1.00115.80           C  
ATOM   1650  CB  VAL A  19      93.278  30.811  57.819  1.00115.80           C  
ATOM   1651  CG1 VAL A  19      92.984  31.508  56.482  1.00115.80           C  
ATOM   1652  CG2 VAL A  19      92.265  29.749  58.261  1.00115.80           C  
ATOM   1653  C   VAL A  19      94.912  29.760  56.359  1.00115.80           C  
ATOM   1654  O   VAL A  19      95.616  30.432  55.606  1.00115.80           O  
ATOM   1655  N   THR A  20      94.383  28.580  55.986  1.00 54.42           N  
ATOM   1656  CA  THR A  20      94.577  28.106  54.654  1.00 54.42           C  
ATOM   1657  CB  THR A  20      95.432  26.876  54.591  1.00 54.42           C  
ATOM   1658  OG1 THR A  20      96.693  27.135  55.192  1.00 54.42           O  
ATOM   1659  CG2 THR A  20      95.626  26.483  53.117  1.00 54.42           C  
ATOM   1660  C   THR A  20      93.231  27.759  54.108  1.00 54.42           C  
ATOM   1661  O   THR A  20      92.479  26.994  54.710  1.00 54.42           O  
ATOM   1662  N   MET A  21      92.896  28.328  52.936  1.00 73.48           N  
ATOM   1663  CA  MET A  21      91.644  28.042  52.301  1.00 73.48           C  
ATOM   1664  CB  MET A  21      91.029  29.271  51.612  1.00 73.48           C  
ATOM   1665  CG  MET A  21      90.825  30.471  52.539  1.00 73.48           C  
ATOM   1666  SD  MET A  21      89.615  30.231  53.873  1.00 73.48           S  
ATOM   1667  CE  MET A  21      89.611  31.981  54.360  1.00 73.48           C  
ATOM   1668  C   MET A  21      91.979  27.072  51.210  1.00 73.48           C  
ATOM   1669  O   MET A  21      92.843  27.347  50.380  1.00 73.48           O  
ATOM   1670  N   ASP A  22      91.314  25.899  51.194  1.00 65.08           N  
ATOM   1671  CA  ASP A  22      91.629  24.879  50.231  1.00 65.08           C  
ATOM   1672  CB  ASP A  22      91.235  23.474  50.718  1.00 65.08           C  
ATOM   1673  CG  ASP A  22      92.079  23.134  51.938  1.00 65.08           C  
ATOM   1674  OD1 ASP A  22      93.289  23.486  51.942  1.00 65.08           O  
ATOM   1675  OD2 ASP A  22      91.523  22.511  52.883  1.00 65.08           O  
ATOM   1676  C   ASP A  22      90.888  25.122  48.950  1.00 65.08           C  
ATOM   1677  O   ASP A  22      89.784  25.662  48.947  1.00 65.08           O  
ATOM   1678  N   CYS A  23      91.497  24.722  47.814  1.00 59.03           N  
ATOM   1679  CA  CYS A  23      90.849  24.812  46.533  1.00 59.03           C  
ATOM   1680  CB  CYS A  23      91.064  26.160  45.807  1.00 59.03           C  
ATOM   1681  SG  CYS A  23      90.229  26.247  44.190  1.00 59.03           S  
ATOM   1682  C   CYS A  23      91.407  23.720  45.672  1.00 59.03           C  
ATOM   1683  O   CYS A  23      92.622  23.559  45.568  1.00 59.03           O  
ATOM   1684  N   VAL A  24      90.516  22.923  45.042  1.00 44.82           N  
ATOM   1685  CA  VAL A  24      90.940  21.866  44.164  1.00 44.82           C  
ATOM   1686  CB  VAL A  24      90.555  20.494  44.634  1.00 44.82           C  
ATOM   1687  CG1 VAL A  24      90.940  19.479  43.544  1.00 44.82           C  
ATOM   1688  CG2 VAL A  24      91.235  20.229  45.988  1.00 44.82           C  
ATOM   1689  C   VAL A  24      90.258  22.096  42.854  1.00 44.82           C  
ATOM   1690  O   VAL A  24      89.132  22.591  42.818  1.00 44.82           O  
ATOM   1691  N   TYR A  25      90.929  21.762  41.730  1.00 81.28           N  
ATOM   1692  CA  TYR A  25      90.315  22.036  40.459  1.00 81.28           C  
ATOM   1693  CB  TYR A  25      90.815  23.342  39.818  1.00 81.28           C  
ATOM   1694  CG  TYR A  25      92.292  23.221  39.671  1.00 81.28           C  
ATOM   1695  CD1 TYR A  25      92.845  22.594  38.579  1.00 81.28           C  
ATOM   1696  CD2 TYR A  25      93.126  23.737  40.637  1.00 81.28           C  
ATOM   1697  CE1 TYR A  25      94.210  22.487  38.454  1.00 81.28           C  
ATOM   1698  CE2 TYR A  25      94.491  23.633  40.520  1.00 81.28           C  
ATOM   1699  CZ  TYR A  25      95.034  23.007  39.425  1.00 81.28           C  
ATOM   1700  OH  TYR A  25      96.435  22.898  39.301  1.00 81.28           O  
ATOM   1701  C   TYR A  25      90.568  20.929  39.483  1.00 81.28           C  
ATOM   1702  O   TYR A  25      91.488  20.127  39.649  1.00 81.28           O  
ATOM   1703  N   GLU A  26      89.703  20.853  38.444  1.00 68.67           N  
ATOM   1704  CA  GLU A  26      89.844  19.900  37.377  1.00 68.67           C  
ATOM   1705  CB  GLU A  26      88.732  18.839  37.347  1.00 68.67           C  
ATOM   1706  CG  GLU A  26      88.803  17.854  38.516  1.00 68.67           C  
ATOM   1707  CD  GLU A  26      87.659  16.862  38.371  1.00 68.67           C  
ATOM   1708  OE1 GLU A  26      86.827  17.049  37.444  1.00 68.67           O  
ATOM   1709  OE2 GLU A  26      87.605  15.902  39.185  1.00 68.67           O  
ATOM   1710  C   GLU A  26      89.794  20.628  36.062  1.00 68.67           C  
ATOM   1711  O   GLU A  26      88.830  21.331  35.759  1.00 68.67           O  
ATOM   1712  N   THR A  27      90.862  20.477  35.248  1.00100.79           N  
ATOM   1713  CA  THR A  27      90.945  21.070  33.947  1.00100.79           C  
ATOM   1714  CB  THR A  27      91.689  22.374  33.916  1.00100.79           C  
ATOM   1715  OG1 THR A  27      91.117  23.307  34.817  1.00100.79           O  
ATOM   1716  CG2 THR A  27      91.620  22.930  32.485  1.00100.79           C  
ATOM   1717  C   THR A  27      91.785  20.156  33.122  1.00100.79           C  
ATOM   1718  O   THR A  27      92.745  19.558  33.607  1.00100.79           O  
ATOM   1719  N   GLN A  28      91.364  19.961  31.867  1.00145.46           N  
ATOM   1720  CA  GLN A  28      92.094  19.245  30.870  1.00145.46           C  
ATOM   1721  CB  GLN A  28      91.196  18.700  29.745  1.00145.46           C  
ATOM   1722  CG  GLN A  28      90.530  19.791  28.903  1.00145.46           C  
ATOM   1723  CD  GLN A  28      89.466  20.472  29.749  1.00145.46           C  
ATOM   1724  OE1 GLN A  28      88.607  19.815  30.334  1.00145.46           O  
ATOM   1725  NE2 GLN A  28      89.532  21.828  29.828  1.00145.46           N  
ATOM   1726  C   GLN A  28      93.138  20.135  30.223  1.00145.46           C  
ATOM   1727  O   GLN A  28      94.103  19.633  29.649  1.00145.46           O  
ATOM   1728  N   ASP A  29      92.926  21.476  30.218  1.00 73.50           N  
ATOM   1729  CA  ASP A  29      93.781  22.428  29.538  1.00 73.50           C  
ATOM   1730  CB  ASP A  29      93.272  23.875  29.660  1.00 73.50           C  
ATOM   1731  CG  ASP A  29      91.945  23.973  28.929  1.00 73.50           C  
ATOM   1732  OD1 ASP A  29      91.944  23.880  27.673  1.00 73.50           O  
ATOM   1733  OD2 ASP A  29      90.910  24.147  29.625  1.00 73.50           O  
ATOM   1734  C   ASP A  29      95.174  22.419  30.106  1.00 73.50           C  
ATOM   1735  O   ASP A  29      95.372  22.308  31.313  1.00 73.50           O  
ATOM   1736  N   SER A  36      96.192  22.532  29.222  1.00 87.94           N  
ATOM   1737  CA  SER A  36      97.561  22.553  29.660  1.00 87.94           C  
ATOM   1738  CB  SER A  36      98.583  22.364  28.549  1.00 87.94           C  
ATOM   1739  OG  SER A  36      99.896  22.404  29.087  1.00 87.94           O  
ATOM   1740  C   SER A  36      97.889  23.861  30.314  1.00 87.94           C  
ATOM   1741  O   SER A  36      98.643  23.894  31.286  1.00 87.94           O  
ATOM   1742  N   SER A  37      97.356  24.979  29.782  1.00100.10           N  
ATOM   1743  CA  SER A  37      97.631  26.256  30.373  1.00100.10           C  
ATOM   1744  CB  SER A  37      98.060  27.324  29.356  1.00100.10           C  
ATOM   1745  OG  SER A  37      96.972  27.646  28.504  1.00100.10           O  
ATOM   1746  C   SER A  37      96.349  26.718  30.986  1.00100.10           C  
ATOM   1747  O   SER A  37      95.295  26.653  30.355  1.00100.10           O  
ATOM   1748  N   TYR A  38      96.391  27.171  32.255  1.00103.58           N  
ATOM   1749  CA  TYR A  38      95.163  27.605  32.848  1.00103.58           C  
ATOM   1750  CB  TYR A  38      94.329  26.476  33.479  1.00103.58           C  
ATOM   1751  CG  TYR A  38      95.178  25.688  34.411  1.00103.58           C  
ATOM   1752  CD1 TYR A  38      95.466  26.146  35.675  1.00103.58           C  
ATOM   1753  CD2 TYR A  38      95.672  24.468  34.010  1.00103.58           C  
ATOM   1754  CE1 TYR A  38      96.247  25.402  36.527  1.00103.58           C  
ATOM   1755  CE2 TYR A  38      96.451  23.722  34.858  1.00103.58           C  
ATOM   1756  CZ  TYR A  38      96.740  24.188  36.117  1.00103.58           C  
ATOM   1757  OH  TYR A  38      97.543  23.416  36.984  1.00103.58           O  
ATOM   1758  C   TYR A  38      95.410  28.671  33.867  1.00103.58           C  
ATOM   1759  O   TYR A  38      96.556  28.964  34.204  1.00103.58           O  
ATOM   1760  N   PHE A  39      94.314  29.298  34.365  1.00134.77           N  
ATOM   1761  CA  PHE A  39      94.467  30.373  35.307  1.00134.77           C  
ATOM   1762  CB  PHE A  39      94.080  31.747  34.733  1.00134.77           C  
ATOM   1763  CG  PHE A  39      94.939  31.996  33.542  1.00134.77           C  
ATOM   1764  CD1 PHE A  39      94.534  31.550  32.305  1.00134.77           C  
ATOM   1765  CD2 PHE A  39      96.140  32.655  33.655  1.00134.77           C  
ATOM   1766  CE1 PHE A  39      95.309  31.768  31.193  1.00134.77           C  
ATOM   1767  CE2 PHE A  39      96.920  32.876  32.545  1.00134.77           C  
ATOM   1768  CZ  PHE A  39      96.504  32.433  31.314  1.00134.77           C  
ATOM   1769  C   PHE A  39      93.599  30.149  36.495  1.00134.77           C  
ATOM   1770  O   PHE A  39      92.441  29.767  36.342  1.00134.77           O  
ATOM   1771  N   LEU A  40      94.139  30.441  37.702  1.00 98.28           N  
ATOM   1772  CA  LEU A  40      93.463  30.258  38.963  1.00 98.28           C  
ATOM   1773  CB  LEU A  40      94.190  29.251  39.867  1.00 98.28           C  
ATOM   1774  CG  LEU A  40      94.308  27.838  39.271  1.00 98.28           C  
ATOM   1775  CD1 LEU A  40      95.070  26.906  40.225  1.00 98.28           C  
ATOM   1776  CD2 LEU A  40      92.933  27.275  38.879  1.00 98.28           C  
ATOM   1777  C   LEU A  40      93.494  31.563  39.710  1.00 98.28           C  
ATOM   1778  O   LEU A  40      94.526  32.230  39.739  1.00 98.28           O  
ATOM   1779  N   PHE A  41      92.368  31.972  40.342  1.00124.44           N  
ATOM   1780  CA  PHE A  41      92.339  33.232  41.042  1.00124.44           C  
ATOM   1781  CB  PHE A  41      91.687  34.384  40.247  1.00124.44           C  
ATOM   1782  CG  PHE A  41      92.633  34.918  39.214  1.00124.44           C  
ATOM   1783  CD1 PHE A  41      93.186  34.100  38.272  1.00124.44           C  
ATOM   1784  CD2 PHE A  41      92.946  36.254  39.147  1.00124.44           C  
ATOM   1785  CE1 PHE A  41      94.035  34.537  37.294  1.00124.44           C  
ATOM   1786  CE2 PHE A  41      93.799  36.726  38.176  1.00124.44           C  
ATOM   1787  CZ  PHE A  41      94.343  35.869  37.248  1.00124.44           C  
ATOM   1788  C   PHE A  41      91.589  33.109  42.333  1.00124.44           C  
ATOM   1789  O   PHE A  41      90.770  32.211  42.523  1.00124.44           O  
ATOM   1790  N   TRP A  42      91.885  34.031  43.273  1.00 81.51           N  
ATOM   1791  CA  TRP A  42      91.226  34.062  44.546  1.00 81.51           C  
ATOM   1792  CB  TRP A  42      92.170  33.831  45.734  1.00 81.51           C  
ATOM   1793  CG  TRP A  42      92.622  32.399  45.859  1.00 81.51           C  
ATOM   1794  CD2 TRP A  42      91.957  31.436  46.687  1.00 81.51           C  
ATOM   1795  CD1 TRP A  42      93.662  31.749  45.265  1.00 81.51           C  
ATOM   1796  NE1 TRP A  42      93.684  30.435  45.668  1.00 81.51           N  
ATOM   1797  CE2 TRP A  42      92.639  30.230  46.544  1.00 81.51           C  
ATOM   1798  CE3 TRP A  42      90.863  31.549  47.496  1.00 81.51           C  
ATOM   1799  CZ2 TRP A  42      92.235  29.110  47.215  1.00 81.51           C  
ATOM   1800  CZ3 TRP A  42      90.460  30.421  48.173  1.00 81.51           C  
ATOM   1801  CH2 TRP A  42      91.133  29.224  48.034  1.00 81.51           C  
ATOM   1802  C   TRP A  42      90.627  35.418  44.719  1.00 81.51           C  
ATOM   1803  O   TRP A  42      91.273  36.434  44.470  1.00 81.51           O  
ATOM   1804  N   TYR A  43      89.358  35.449  45.170  1.00 71.82           N  
ATOM   1805  CA  TYR A  43      88.635  36.671  45.372  1.00 71.82           C  
ATOM   1806  CB  TYR A  43      87.415  36.826  44.458  1.00 71.82           C  
ATOM   1807  CG  TYR A  43      87.844  37.206  43.085  1.00 71.82           C  
ATOM   1808  CD1 TYR A  43      88.218  36.262  42.157  1.00 71.82           C  
ATOM   1809  CD2 TYR A  43      87.859  38.535  42.732  1.00 71.82           C  
ATOM   1810  CE1 TYR A  43      88.601  36.648  40.894  1.00 71.82           C  
ATOM   1811  CE2 TYR A  43      88.241  38.927  41.473  1.00 71.82           C  
ATOM   1812  CZ  TYR A  43      88.613  37.980  40.553  1.00 71.82           C  
ATOM   1813  OH  TYR A  43      89.006  38.374  39.259  1.00 71.82           O  
ATOM   1814  C   TYR A  43      88.095  36.680  46.770  1.00 71.82           C  
ATOM   1815  O   TYR A  43      87.956  35.633  47.400  1.00 71.82           O  
ATOM   1816  N   LYS A  44      87.791  37.889  47.294  1.00102.80           N  
ATOM   1817  CA  LYS A  44      87.276  38.030  48.629  1.00102.80           C  
ATOM   1818  CB  LYS A  44      88.248  38.796  49.539  1.00102.80           C  
ATOM   1819  CG  LYS A  44      87.765  38.981  50.974  1.00102.80           C  
ATOM   1820  CD  LYS A  44      88.811  39.659  51.858  1.00102.80           C  
ATOM   1821  CE  LYS A  44      89.149  41.078  51.397  1.00102.80           C  
ATOM   1822  NZ  LYS A  44      90.153  41.680  52.301  1.00102.80           N  
ATOM   1823  C   LYS A  44      86.016  38.841  48.575  1.00102.80           C  
ATOM   1824  O   LYS A  44      85.936  39.844  47.870  1.00102.80           O  
ATOM   1825  N   GLN A  45      84.982  38.427  49.334  1.00 83.33           N  
ATOM   1826  CA  GLN A  45      83.765  39.185  49.331  1.00 83.33           C  
ATOM   1827  CB  GLN A  45      82.526  38.376  48.918  1.00 83.33           C  
ATOM   1828  CG  GLN A  45      81.246  39.211  48.904  1.00 83.33           C  
ATOM   1829  CD  GLN A  45      80.133  38.341  48.346  1.00 83.33           C  
ATOM   1830  OE1 GLN A  45      79.998  37.172  48.705  1.00 83.33           O  
ATOM   1831  NE2 GLN A  45      79.318  38.920  47.425  1.00 83.33           N  
ATOM   1832  C   GLN A  45      83.532  39.704  50.711  1.00 83.33           C  
ATOM   1833  O   GLN A  45      83.408  38.935  51.661  1.00 83.33           O  
ATOM   1834  N   THR A  46      83.458  41.042  50.840  1.00 60.95           N  
ATOM   1835  CA  THR A  46      83.263  41.691  52.106  1.00 60.95           C  
ATOM   1836  CB  THR A  46      83.822  43.083  52.123  1.00 60.95           C  
ATOM   1837  OG1 THR A  46      83.169  43.880  51.145  1.00 60.95           O  
ATOM   1838  CG2 THR A  46      85.328  43.015  51.824  1.00 60.95           C  
ATOM   1839  C   THR A  46      81.795  41.814  52.344  1.00 60.95           C  
ATOM   1840  O   THR A  46      80.979  41.432  51.506  1.00 60.95           O  
ATOM   1841  N   ALA A  48      81.434  42.372  53.516  1.00 36.95           N  
ATOM   1842  CA  ALA A  48      80.063  42.527  53.903  1.00 36.95           C  
ATOM   1843  CB  ALA A  48      79.911  43.201  55.277  1.00 36.95           C  
ATOM   1844  C   ALA A  48      79.389  43.405  52.892  1.00 36.95           C  
ATOM   1845  O   ALA A  48      78.270  43.115  52.470  1.00 36.95           O  
ATOM   1846  N   SER A  49      80.068  44.487  52.455  1.00 71.36           N  
ATOM   1847  CA  SER A  49      79.502  45.396  51.488  1.00 71.36           C  
ATOM   1848  CB  SER A  49      80.514  46.452  51.015  1.00 71.36           C  
ATOM   1849  OG  SER A  49      81.596  45.817  50.349  1.00 71.36           O  
ATOM   1850  C   SER A  49      79.172  44.570  50.327  1.00 71.36           C  
ATOM   1851  O   SER A  49      78.112  44.716  49.723  1.00 71.36           O  
ATOM   1852  N   GLY A  50      80.080  43.651  49.990  1.00111.35           N  
ATOM   1853  CA  GLY A  50      79.607  42.749  49.013  1.00111.35           C  
ATOM   1854  C   GLY A  50      80.350  42.686  47.720  1.00111.35           C  
ATOM   1855  O   GLY A  50      80.255  41.666  47.048  1.00111.35           O  
ATOM   1856  N   GLU A  51      81.098  43.708  47.289  1.00153.17           N  
ATOM   1857  CA  GLU A  51      81.708  43.514  46.004  1.00153.17           C  
ATOM   1858  CB  GLU A  51      82.383  44.789  45.478  1.00153.17           C  
ATOM   1859  CG  GLU A  51      81.468  46.010  45.418  1.00153.17           C  
ATOM   1860  CD  GLU A  51      81.563  46.709  46.767  1.00153.17           C  
ATOM   1861  OE1 GLU A  51      82.701  46.800  47.301  1.00153.17           O  
ATOM   1862  OE2 GLU A  51      80.505  47.157  47.283  1.00153.17           O  
ATOM   1863  C   GLU A  51      82.821  42.544  46.202  1.00153.17           C  
ATOM   1864  O   GLU A  51      83.441  42.511  47.257  1.00153.17           O  
ATOM   1865  N   ILE A  52      83.112  41.724  45.185  1.00104.16           N  
ATOM   1866  CA  ILE A  52      84.183  40.779  45.267  1.00104.16           C  
ATOM   1867  CB  ILE A  52      83.949  39.631  44.336  1.00104.16           C  
ATOM   1868  CG1 ILE A  52      82.676  38.886  44.778  1.00104.16           C  
ATOM   1869  CG2 ILE A  52      85.199  38.751  44.308  1.00104.16           C  
ATOM   1870  CD1 ILE A  52      82.164  37.869  43.761  1.00104.16           C  
ATOM   1871  C   ILE A  52      85.478  41.495  44.946  1.00104.16           C  
ATOM   1872  O   ILE A  52      85.543  42.309  44.026  1.00104.16           O  
ATOM   1873  N   VAL A  53      86.548  41.242  45.738  1.00 71.42           N  
ATOM   1874  CA  VAL A  53      87.818  41.905  45.550  1.00 71.42           C  
ATOM   1875  CB  VAL A  53      88.326  42.536  46.814  1.00 71.42           C  
ATOM   1876  CG1 VAL A  53      89.731  43.106  46.564  1.00 71.42           C  
ATOM   1877  CG2 VAL A  53      87.289  43.581  47.270  1.00 71.42           C  
ATOM   1878  C   VAL A  53      88.840  40.898  45.097  1.00 71.42           C  
ATOM   1879  O   VAL A  53      88.837  39.750  45.537  1.00 71.42           O  
ATOM   1880  N   PHE A  54      89.760  41.327  44.202  1.00102.22           N  
ATOM   1881  CA  PHE A  54      90.755  40.470  43.609  1.00102.22           C  
ATOM   1882  CB  PHE A  54      91.198  40.975  42.225  1.00102.22           C  
ATOM   1883  CG  PHE A  54      92.469  40.288  41.871  1.00102.22           C  
ATOM   1884  CD1 PHE A  54      92.480  38.977  41.459  1.00102.22           C  
ATOM   1885  CD2 PHE A  54      93.658  40.976  41.945  1.00102.22           C  
ATOM   1886  CE1 PHE A  54      93.668  38.363  41.136  1.00102.22           C  
ATOM   1887  CE2 PHE A  54      94.847  40.368  41.623  1.00102.22           C  
ATOM   1888  CZ  PHE A  54      94.852  39.055  41.218  1.00102.22           C  
ATOM   1889  C   PHE A  54      91.972  40.400  44.473  1.00102.22           C  
ATOM   1890  O   PHE A  54      92.699  41.380  44.629  1.00102.22           O  
ATOM   1891  N   LEU A  55      92.156  39.247  45.145  1.00136.08           N  
ATOM   1892  CA  LEU A  55      93.302  39.047  45.981  1.00136.08           C  
ATOM   1893  CB  LEU A  55      92.995  38.016  47.074  1.00136.08           C  
ATOM   1894  CG  LEU A  55      91.867  38.532  47.988  1.00136.08           C  
ATOM   1895  CD1 LEU A  55      91.480  37.519  49.064  1.00136.08           C  
ATOM   1896  CD2 LEU A  55      92.223  39.898  48.589  1.00136.08           C  
ATOM   1897  C   LEU A  55      94.570  38.661  45.266  1.00136.08           C  
ATOM   1898  O   LEU A  55      95.562  39.385  45.333  1.00136.08           O  
ATOM   1899  N   ILE A  56      94.568  37.523  44.527  1.00138.80           N  
ATOM   1900  CA  ILE A  56      95.811  37.058  43.965  1.00138.80           C  
ATOM   1901  CB  ILE A  56      96.691  36.432  45.007  1.00138.80           C  
ATOM   1902  CG1 ILE A  56      98.111  36.191  44.471  1.00138.80           C  
ATOM   1903  CG2 ILE A  56      95.972  35.180  45.534  1.00138.80           C  
ATOM   1904  CD1 ILE A  56      99.128  35.886  45.568  1.00138.80           C  
ATOM   1905  C   ILE A  56      95.532  36.042  42.890  1.00138.80           C  
ATOM   1906  O   ILE A  56      94.442  35.478  42.830  1.00138.80           O  
ATOM   1907  N   ARG A  57      96.528  35.769  42.015  1.00114.46           N  
ATOM   1908  CA  ARG A  57      96.325  34.855  40.919  1.00114.46           C  
ATOM   1909  CB  ARG A  57      96.128  35.584  39.581  1.00114.46           C  
ATOM   1910  CG  ARG A  57      97.344  36.439  39.207  1.00114.46           C  
ATOM   1911  CD  ARG A  57      97.198  37.194  37.885  1.00114.46           C  
ATOM   1912  NE  ARG A  57      97.158  36.181  36.794  1.00114.46           N  
ATOM   1913  CZ  ARG A  57      96.919  36.567  35.507  1.00114.46           C  
ATOM   1914  NH1 ARG A  57      96.775  37.888  35.205  1.00114.46           N  
ATOM   1915  NH2 ARG A  57      96.840  35.633  34.515  1.00114.46           N  
ATOM   1916  C   ARG A  57      97.548  34.011  40.726  1.00114.46           C  
ATOM   1917  O   ARG A  57      98.636  34.347  41.192  1.00114.46           O  
ATOM   1918  N   GLN A  58      97.374  32.869  40.024  1.00 75.40           N  
ATOM   1919  CA  GLN A  58      98.462  31.979  39.715  1.00 75.40           C  
ATOM   1920  CB  GLN A  58      98.416  30.681  40.546  1.00 75.40           C  
ATOM   1921  CG  GLN A  58      99.554  29.702  40.252  1.00 75.40           C  
ATOM   1922  CD  GLN A  58     100.819  30.210  40.922  1.00 75.40           C  
ATOM   1923  OE1 GLN A  58     100.766  30.881  41.952  1.00 75.40           O  
ATOM   1924  NE2 GLN A  58     101.993  29.882  40.319  1.00 75.40           N  
ATOM   1925  C   GLN A  58      98.342  31.572  38.273  1.00 75.40           C  
ATOM   1926  O   GLN A  58      97.309  31.065  37.840  1.00 75.40           O  
ATOM   1927  N   ASP A  59      99.412  31.777  37.480  1.00123.06           N  
ATOM   1928  CA  ASP A  59      99.377  31.369  36.107  1.00123.06           C  
ATOM   1929  CB  ASP A  59     100.223  32.231  35.159  1.00123.06           C  
ATOM   1930  CG  ASP A  59      99.509  33.558  34.986  1.00123.06           C  
ATOM   1931  OD1 ASP A  59      98.364  33.683  35.496  1.00123.06           O  
ATOM   1932  OD2 ASP A  59     100.095  34.463  34.336  1.00123.06           O  
ATOM   1933  C   ASP A  59      99.949  30.006  36.072  1.00123.06           C  
ATOM   1934  O   ASP A  59     100.937  29.719  36.743  1.00123.06           O  
ATOM   1935  N   SER A  60      99.364  29.146  35.231  1.00179.78           N  
ATOM   1936  CA  SER A  60      99.724  27.766  35.238  1.00179.78           C  
ATOM   1937  CB  SER A  60      99.020  26.987  34.114  1.00179.78           C  
ATOM   1938  OG  SER A  60      99.542  25.671  34.027  1.00179.78           O  
ATOM   1939  C   SER A  60     101.171  27.633  35.014  1.00179.78           C  
ATOM   1940  O   SER A  60     101.864  26.895  35.700  1.00179.78           O  
ATOM   1941  N   TYR A  61     101.661  28.431  34.083  1.00201.84           N  
ATOM   1942  CA  TYR A  61     102.998  28.373  33.621  1.00201.84           C  
ATOM   1943  CB  TYR A  61     103.201  29.465  32.586  1.00201.84           C  
ATOM   1944  CG  TYR A  61     101.860  29.662  31.962  1.00201.84           C  
ATOM   1945  CD1 TYR A  61     101.396  28.894  30.929  1.00201.84           C  
ATOM   1946  CD2 TYR A  61     101.027  30.634  32.462  1.00201.84           C  
ATOM   1947  CE1 TYR A  61     100.142  29.123  30.411  1.00201.84           C  
ATOM   1948  CE2 TYR A  61      99.777  30.874  31.958  1.00201.84           C  
ATOM   1949  CZ  TYR A  61      99.333  30.107  30.917  1.00201.84           C  
ATOM   1950  OH  TYR A  61      98.053  30.323  30.372  1.00201.84           O  
ATOM   1951  C   TYR A  61     103.934  28.706  34.741  1.00201.84           C  
ATOM   1952  O   TYR A  61     104.940  28.026  34.934  1.00201.84           O  
ATOM   1953  N   LYS A  65     103.614  29.757  35.524  1.00122.69           N  
ATOM   1954  CA  LYS A  65     104.576  30.236  36.475  1.00122.69           C  
ATOM   1955  CB  LYS A  65     104.267  31.636  37.036  1.00122.69           C  
ATOM   1956  CG  LYS A  65     102.847  31.859  37.550  0.50122.69           C  
ATOM   1957  CD  LYS A  65     102.696  33.251  38.168  0.50122.69           C  
ATOM   1958  CE  LYS A  65     101.258  33.670  38.464  0.50122.69           C  
ATOM   1959  NZ  LYS A  65     101.222  35.097  38.848  0.50122.69           N  
ATOM   1960  C   LYS A  65     104.861  29.255  37.568  1.00122.69           C  
ATOM   1961  O   LYS A  65     103.981  28.795  38.292  1.00122.69           O  
ATOM   1962  N   LYS A  66     106.166  28.936  37.693  1.00138.07           N  
ATOM   1963  CA  LYS A  66     106.720  27.985  38.613  1.00138.07           C  
ATOM   1964  CB  LYS A  66     108.193  27.654  38.333  1.00138.07           C  
ATOM   1965  CG  LYS A  66     108.348  26.604  37.233  0.50138.07           C  
ATOM   1966  CD  LYS A  66     107.740  25.254  37.626  0.50138.07           C  
ATOM   1967  CE  LYS A  66     107.817  24.187  36.534  0.50138.07           C  
ATOM   1968  NZ  LYS A  66     106.799  24.456  35.495  0.50138.07           N  
ATOM   1969  C   LYS A  66     106.606  28.435  40.037  1.00138.07           C  
ATOM   1970  O   LYS A  66     106.497  27.601  40.933  1.00138.07           O  
ATOM   1971  N   GLU A  67     106.664  29.754  40.292  1.00134.93           N  
ATOM   1972  CA  GLU A  67     106.673  30.268  41.636  1.00134.93           C  
ATOM   1973  CB  GLU A  67     107.297  31.673  41.690  1.00134.93           C  
ATOM   1974  CG  GLU A  67     107.350  32.302  43.079  1.00134.93           C  
ATOM   1975  CD  GLU A  67     108.626  31.829  43.755  0.75134.93           C  
ATOM   1976  OE1 GLU A  67     108.718  30.608  44.054  0.50134.93           O  
ATOM   1977  OE2 GLU A  67     109.527  32.682  43.978  0.50134.93           O  
ATOM   1978  C   GLU A  67     105.283  30.399  42.180  1.00134.93           C  
ATOM   1979  O   GLU A  67     104.321  30.611  41.441  1.00134.93           O  
ATOM   1980  N   ASN A  68     105.150  30.246  43.517  1.00 43.31           N  
ATOM   1981  CA  ASN A  68     103.885  30.469  44.151  1.00 43.31           C  
ATOM   1982  CB  ASN A  68     103.771  29.873  45.568  1.00 43.31           C  
ATOM   1983  CG  ASN A  68     103.646  28.360  45.446  1.00 43.31           C  
ATOM   1984  OD1 ASN A  68     103.005  27.847  44.531  1.00 43.31           O  
ATOM   1985  ND2 ASN A  68     104.274  27.622  46.401  1.00 43.31           N  
ATOM   1986  C   ASN A  68     103.750  31.952  44.259  1.00 43.31           C  
ATOM   1987  O   ASN A  68     104.668  32.640  44.702  1.00 43.31           O  
ATOM   1988  N   ALA A  69     102.584  32.487  43.856  1.00 38.19           N  
ATOM   1989  CA  ALA A  69     102.408  33.908  43.857  1.00 38.19           C  
ATOM   1990  CB  ALA A  69     101.120  34.362  43.150  1.00 38.19           C  
ATOM   1991  C   ALA A  69     102.362  34.399  45.265  1.00 38.19           C  
ATOM   1992  O   ALA A  69     101.858  33.721  46.159  1.00 38.19           O  
ATOM   1993  N   THR A  70     102.927  35.600  45.503  1.00 42.13           N  
ATOM   1994  CA  THR A  70     102.889  36.134  46.832  1.00 42.13           C  
ATOM   1995  CB  THR A  70     104.210  36.059  47.538  1.00 42.13           C  
ATOM   1996  OG1 THR A  70     104.643  34.710  47.629  1.00 42.13           O  
ATOM   1997  CG2 THR A  70     104.053  36.662  48.944  1.00 42.13           C  
ATOM   1998  C   THR A  70     102.521  37.580  46.750  1.00 42.13           C  
ATOM   1999  O   THR A  70     103.104  38.333  45.971  1.00 42.13           O  
ATOM   2000  N   VAL A  72     101.515  38.001  47.544  1.00 47.74           N  
ATOM   2001  CA  VAL A  72     101.166  39.391  47.587  1.00 47.74           C  
ATOM   2002  CB  VAL A  72      99.990  39.741  46.722  1.00 47.74           C  
ATOM   2003  CG1 VAL A  72      99.645  41.222  46.949  1.00 47.74           C  
ATOM   2004  CG2 VAL A  72     100.323  39.396  45.260  1.00 47.74           C  
ATOM   2005  C   VAL A  72     100.765  39.704  48.994  1.00 47.74           C  
ATOM   2006  O   VAL A  72      99.796  39.149  49.508  1.00 47.74           O  
ATOM   2007  N   GLY A  74     101.498  40.617  49.660  1.00 37.32           N  
ATOM   2008  CA  GLY A  74     101.137  41.004  50.994  1.00 37.32           C  
ATOM   2009  C   GLY A  74     101.108  39.786  51.866  1.00 37.32           C  
ATOM   2010  O   GLY A  74     101.988  38.930  51.806  1.00 37.32           O  
ATOM   2011  N   HIS A  75     100.081  39.717  52.736  1.00102.21           N  
ATOM   2012  CA  HIS A  75      99.855  38.644  53.660  1.00102.21           C  
ATOM   2013  ND1 HIS A  75      96.466  38.925  54.857  1.00102.21           N  
ATOM   2014  CG  HIS A  75      97.645  39.608  54.659  1.00102.21           C  
ATOM   2015  CB  HIS A  75      99.006  39.022  54.896  1.00102.21           C  
ATOM   2016  NE2 HIS A  75      95.908  40.990  54.254  1.00102.21           N  
ATOM   2017  CD2 HIS A  75      97.285  40.868  54.286  1.00102.21           C  
ATOM   2018  CE1 HIS A  75      95.458  39.798  54.603  1.00102.21           C  
ATOM   2019  C   HIS A  75      99.304  37.429  52.973  1.00102.21           C  
ATOM   2020  O   HIS A  75      99.212  36.369  53.593  1.00102.21           O  
ATOM   2021  N   TYR A  76      98.852  37.574  51.705  1.00170.83           N  
ATOM   2022  CA  TYR A  76      98.258  36.483  50.976  1.00170.83           C  
ATOM   2023  CB  TYR A  76      97.256  36.943  49.903  1.00170.83           C  
ATOM   2024  CG  TYR A  76      96.222  37.779  50.573  1.00170.83           C  
ATOM   2025  CD1 TYR A  76      95.250  37.190  51.342  1.00170.83           C  
ATOM   2026  CD2 TYR A  76      96.239  39.152  50.459  1.00170.83           C  
ATOM   2027  CE1 TYR A  76      94.294  37.952  51.969  1.00170.83           C  
ATOM   2028  CE2 TYR A  76      95.286  39.922  51.083  1.00170.83           C  
ATOM   2029  CZ  TYR A  76      94.309  39.319  51.838  1.00170.83           C  
ATOM   2030  OH  TYR A  76      93.328  40.101  52.481  1.00170.83           O  
ATOM   2031  C   TYR A  76      99.323  35.727  50.238  1.00170.83           C  
ATOM   2032  O   TYR A  76     100.162  36.317  49.558  1.00170.83           O  
ATOM   2033  N   SER A  77      99.304  34.380  50.363  1.00 43.13           N  
ATOM   2034  CA  SER A  77     100.265  33.542  49.700  1.00 43.13           C  
ATOM   2035  CB  SER A  77     101.294  32.926  50.662  1.00 43.13           C  
ATOM   2036  OG  SER A  77     101.996  33.950  51.351  1.00 43.13           O  
ATOM   2037  C   SER A  77      99.517  32.390  49.098  1.00 43.13           C  
ATOM   2038  O   SER A  77      98.510  31.935  49.639  1.00 43.13           O  
ATOM   2039  N   LEU A  78     100.003  31.883  47.947  1.00115.97           N  
ATOM   2040  CA  LEU A  78      99.372  30.776  47.288  1.00115.97           C  
ATOM   2041  CB  LEU A  78      99.186  30.995  45.775  1.00115.97           C  
ATOM   2042  CG  LEU A  78      98.025  31.926  45.390  1.00115.97           C  
ATOM   2043  CD1 LEU A  78      96.684  31.184  45.415  1.00115.97           C  
ATOM   2044  CD2 LEU A  78      97.989  33.168  46.285  1.00115.97           C  
ATOM   2045  C   LEU A  78     100.256  29.582  47.419  1.00115.97           C  
ATOM   2046  O   LEU A  78     101.480  29.694  47.443  1.00115.97           O  
ATOM   2047  N   ASN A  79      99.633  28.397  47.558  1.00 65.52           N  
ATOM   2048  CA  ASN A  79     100.368  27.170  47.564  1.00 65.52           C  
ATOM   2049  CB  ASN A  79     100.092  26.296  48.801  1.00 65.52           C  
ATOM   2050  CG  ASN A  79     101.065  25.125  48.785  1.00 65.52           C  
ATOM   2051  OD1 ASN A  79     101.499  24.676  47.725  1.00 65.52           O  
ATOM   2052  ND2 ASN A  79     101.418  24.608  49.992  1.00 65.52           N  
ATOM   2053  C   ASN A  79      99.870  26.427  46.366  1.00 65.52           C  
ATOM   2054  O   ASN A  79      98.849  25.743  46.419  1.00 65.52           O  
ATOM   2055  N   PHE A  80     100.603  26.534  45.246  1.00100.05           N  
ATOM   2056  CA  PHE A  80     100.158  25.940  44.021  1.00100.05           C  
ATOM   2057  CB  PHE A  80     100.457  26.866  42.821  1.00100.05           C  
ATOM   2058  CG  PHE A  80     100.161  26.210  41.516  1.00100.05           C  
ATOM   2059  CD1 PHE A  80      98.903  25.746  41.212  1.00100.05           C  
ATOM   2060  CD2 PHE A  80     101.152  26.119  40.565  1.00100.05           C  
ATOM   2061  CE1 PHE A  80      98.658  25.159  39.992  1.00100.05           C  
ATOM   2062  CE2 PHE A  80     100.911  25.536  39.344  1.00100.05           C  
ATOM   2063  CZ  PHE A  80      99.660  25.049  39.057  1.00100.05           C  
ATOM   2064  C   PHE A  80     100.835  24.622  43.851  1.00100.05           C  
ATOM   2065  O   PHE A  80     102.049  24.551  43.668  1.00100.05           O  
ATOM   2066  N   GLN A  82     100.041  23.532  43.927  1.00 83.43           N  
ATOM   2067  CA  GLN A  82     100.587  22.219  43.763  1.00 83.43           C  
ATOM   2068  CB  GLN A  82     100.213  21.271  44.914  1.00 83.43           C  
ATOM   2069  CG  GLN A  82     100.728  21.757  46.272  1.00 83.43           C  
ATOM   2070  CD  GLN A  82     100.305  20.753  47.335  1.00 83.43           C  
ATOM   2071  OE1 GLN A  82     100.628  19.569  47.256  1.00 83.43           O  
ATOM   2072  NE2 GLN A  82      99.560  21.237  48.365  1.00 83.43           N  
ATOM   2073  C   GLN A  82     100.011  21.673  42.502  1.00 83.43           C  
ATOM   2074  O   GLN A  82      98.944  21.063  42.487  1.00 83.43           O  
ATOM   2075  N   LYS A  84     100.761  21.832  41.403  1.00108.73           N  
ATOM   2076  CA  LYS A  84     100.292  21.454  40.106  1.00108.73           C  
ATOM   2077  CB  LYS A  84     101.383  21.663  39.040  1.00108.73           C  
ATOM   2078  CG  LYS A  84     101.028  21.197  37.627  1.00108.73           C  
ATOM   2079  CD  LYS A  84     100.086  22.116  36.849  1.00108.73           C  
ATOM   2080  CE  LYS A  84      99.987  21.724  35.373  1.00108.73           C  
ATOM   2081  NZ  LYS A  84      99.162  22.703  34.639  1.00108.73           N  
ATOM   2082  C   LYS A  84      99.915  20.003  40.097  1.00108.73           C  
ATOM   2083  O   LYS A  84      98.832  19.673  39.617  1.00108.73           O  
ATOM   2084  N   PRO A  85     100.729  19.111  40.600  1.00128.15           N  
ATOM   2085  CA  PRO A  85     100.398  17.711  40.580  1.00128.15           C  
ATOM   2086  CD  PRO A  85     102.144  19.342  40.829  1.00128.15           C  
ATOM   2087  CB  PRO A  85     101.673  16.972  40.997  1.00128.15           C  
ATOM   2088  CG  PRO A  85     102.605  18.068  41.552  1.00128.15           C  
ATOM   2089  C   PRO A  85      99.199  17.400  41.420  1.00128.15           C  
ATOM   2090  O   PRO A  85      98.462  16.469  41.099  1.00128.15           O  
ATOM   2091  N   LYS A  86      99.031  18.146  42.522  1.00177.54           N  
ATOM   2092  CA  LYS A  86      97.961  18.045  43.472  1.00177.54           C  
ATOM   2093  CB  LYS A  86      98.287  18.829  44.755  1.00177.54           C  
ATOM   2094  CG  LYS A  86      97.250  18.723  45.873  1.00177.54           C  
ATOM   2095  CD  LYS A  86      97.188  17.349  46.538  1.00177.54           C  
ATOM   2096  CE  LYS A  86      96.464  17.371  47.884  1.00177.54           C  
ATOM   2097  NZ  LYS A  86      95.271  18.241  47.796  1.00177.54           N  
ATOM   2098  C   LYS A  86      96.702  18.617  42.894  1.00177.54           C  
ATOM   2099  O   LYS A  86      95.603  18.253  43.310  1.00177.54           O  
ATOM   2100  N   SER A  87      96.842  19.547  41.927  1.00116.55           N  
ATOM   2101  CA  SER A  87      95.745  20.291  41.372  1.00116.55           C  
ATOM   2102  CB  SER A  87      94.696  19.466  40.596  1.00116.55           C  
ATOM   2103  OG  SER A  87      93.868  18.717  41.470  1.00116.55           O  
ATOM   2104  C   SER A  87      95.083  21.030  42.490  1.00116.55           C  
ATOM   2105  O   SER A  87      93.858  21.049  42.612  1.00116.55           O  
ATOM   2106  N   SER A  88      95.904  21.664  43.353  1.00 62.54           N  
ATOM   2107  CA  SER A  88      95.349  22.407  44.442  1.00 62.54           C  
ATOM   2108  CB  SER A  88      95.665  21.767  45.807  1.00 62.54           C  
ATOM   2109  OG  SER A  88      95.094  22.528  46.857  1.00 62.54           O  
ATOM   2110  C   SER A  88      95.956  23.780  44.425  1.00 62.54           C  
ATOM   2111  O   SER A  88      97.139  23.949  44.125  1.00 62.54           O  
ATOM   2112  N   ILE A  89      95.126  24.816  44.671  1.00179.96           N  
ATOM   2113  CA  ILE A  89      95.667  26.140  44.767  1.00179.96           C  
ATOM   2114  CB  ILE A  89      95.341  26.980  43.554  1.00179.96           C  
ATOM   2115  CG1 ILE A  89      96.054  28.339  43.622  1.00179.96           C  
ATOM   2116  CG2 ILE A  89      93.815  27.034  43.352  1.00179.96           C  
ATOM   2117  CD1 ILE A  89      97.570  28.237  43.460  1.00179.96           C  
ATOM   2118  C   ILE A  89      95.130  26.767  46.027  1.00179.96           C  
ATOM   2119  O   ILE A  89      94.206  27.580  45.998  1.00179.96           O  
ATOM   2120  N   GLY A  90      95.739  26.433  47.184  1.00 42.16           N  
ATOM   2121  CA  GLY A  90      95.236  26.918  48.437  1.00 42.16           C  
ATOM   2122  C   GLY A  90      95.680  28.324  48.674  1.00 42.16           C  
ATOM   2123  O   GLY A  90      96.781  28.724  48.297  1.00 42.16           O  
ATOM   2124  N   LEU A  91      94.820  29.103  49.359  1.00 75.13           N  
ATOM   2125  CA  LEU A  91      95.141  30.461  49.678  1.00 75.13           C  
ATOM   2126  CB  LEU A  91      93.966  31.427  49.458  1.00 75.13           C  
ATOM   2127  CG  LEU A  91      94.240  32.863  49.937  1.00 75.13           C  
ATOM   2128  CD1 LEU A  91      95.457  33.477  49.230  1.00 75.13           C  
ATOM   2129  CD2 LEU A  91      92.980  33.731  49.802  1.00 75.13           C  
ATOM   2130  C   LEU A  91      95.513  30.509  51.124  1.00 75.13           C  
ATOM   2131  O   LEU A  91      94.731  30.129  51.994  1.00 75.13           O  
ATOM   2132  N   ILE A  92      96.734  31.002  51.410  1.00 49.63           N  
ATOM   2133  CA  ILE A  92      97.216  31.042  52.760  1.00 49.63           C  
ATOM   2134  CB  ILE A  92      98.605  30.489  52.902  1.00 49.63           C  
ATOM   2135  CG1 ILE A  92      98.634  29.008  52.486  1.00 49.63           C  
ATOM   2136  CG2 ILE A  92      99.073  30.730  54.347  1.00 49.63           C  
ATOM   2137  CD1 ILE A  92     100.045  28.445  52.313  1.00 49.63           C  
ATOM   2138  C   ILE A  92      97.258  32.468  53.215  1.00 49.63           C  
ATOM   2139  O   ILE A  92      97.911  33.314  52.609  1.00 49.63           O  
ATOM   2140  N   ILE A  93      96.553  32.769  54.323  1.00135.68           N  
ATOM   2141  CA  ILE A  93      96.530  34.114  54.827  1.00135.68           C  
ATOM   2142  CB  ILE A  93      95.174  34.513  55.348  1.00135.68           C  
ATOM   2143  CG1 ILE A  93      94.043  34.256  54.334  1.00135.68           C  
ATOM   2144  CG2 ILE A  93      95.271  35.987  55.780  1.00135.68           C  
ATOM   2145  CD1 ILE A  93      94.037  35.177  53.121  1.00135.68           C  
ATOM   2146  C   ILE A  93      97.390  34.089  56.053  1.00135.68           C  
ATOM   2147  O   ILE A  93      97.027  33.468  57.051  1.00135.68           O  
ATOM   2148  N   THR A  94      98.557  34.762  56.029  1.00 52.43           N  
ATOM   2149  CA  THR A  94      99.390  34.710  57.200  1.00 52.43           C  
ATOM   2150  CB  THR A  94     100.852  34.860  56.900  1.00 52.43           C  
ATOM   2151  OG1 THR A  94     101.269  33.844  56.000  1.00 52.43           O  
ATOM   2152  CG2 THR A  94     101.639  34.750  58.217  1.00 52.43           C  
ATOM   2153  C   THR A  94      98.992  35.806  58.149  1.00 52.43           C  
ATOM   2154  O   THR A  94      98.677  36.920  57.731  1.00 52.43           O  
ATOM   2155  N   ALA A  95      99.033  35.502  59.469  1.00 63.32           N  
ATOM   2156  CA  ALA A  95      98.725  36.425  60.534  1.00 63.32           C  
ATOM   2157  CB  ALA A  95      99.885  37.378  60.870  1.00 63.32           C  
ATOM   2158  C   ALA A  95      97.514  37.245  60.207  1.00 63.32           C  
ATOM   2159  O   ALA A  95      97.620  38.373  59.729  1.00 63.32           O  
ATOM   2160  N   THR A  96      96.326  36.667  60.479  1.00 64.23           N  
ATOM   2161  CA  THR A  96      95.029  37.206  60.169  1.00 64.23           C  
ATOM   2162  CB  THR A  96      93.949  36.172  60.321  1.00 64.23           C  
ATOM   2163  OG1 THR A  96      94.223  35.052  59.493  1.00 64.23           O  
ATOM   2164  CG2 THR A  96      92.595  36.794  59.942  1.00 64.23           C  
ATOM   2165  C   THR A  96      94.643  38.367  61.039  1.00 64.23           C  
ATOM   2166  O   THR A  96      94.971  38.447  62.220  1.00 64.23           O  
ATOM   2167  N   GLN A  97      93.881  39.301  60.435  1.00 74.13           N  
ATOM   2168  CA  GLN A  97      93.382  40.478  61.085  1.00 74.13           C  
ATOM   2169  CB  GLN A  97      93.716  41.756  60.301  1.00 74.13           C  
ATOM   2170  CG  GLN A  97      95.212  41.969  60.079  1.00 74.13           C  
ATOM   2171  CD  GLN A  97      95.361  42.969  58.943  0.50 74.13           C  
ATOM   2172  OE1 GLN A  97      94.407  43.647  58.566  0.50 74.13           O  
ATOM   2173  NE2 GLN A  97      96.591  43.053  58.368  0.75 74.13           N  
ATOM   2174  C   GLN A  97      91.888  40.361  61.042  1.00 74.13           C  
ATOM   2175  O   GLN A  97      91.340  39.520  60.334  1.00 74.13           O  
ATOM   2176  N   ILE A  98      91.192  41.215  61.812  1.00101.88           N  
ATOM   2177  CA  ILE A  98      89.758  41.235  61.860  1.00101.88           C  
ATOM   2178  CB  ILE A  98      89.227  42.263  62.815  1.00101.88           C  
ATOM   2179  CG1 ILE A  98      89.700  41.951  64.244  1.00101.88           C  
ATOM   2180  CG2 ILE A  98      87.697  42.299  62.670  1.00101.88           C  
ATOM   2181  CD1 ILE A  98      89.222  40.596  64.762  1.00101.88           C  
ATOM   2182  C   ILE A  98      89.265  41.592  60.492  1.00101.88           C  
ATOM   2183  O   ILE A  98      88.230  41.108  60.036  1.00101.88           O  
ATOM   2184  N   GLU A  99      90.030  42.452  59.803  1.00 70.36           N  
ATOM   2185  CA  GLU A  99      89.705  42.994  58.517  1.00 70.36           C  
ATOM   2186  CB  GLU A  99      90.837  43.888  57.986  1.00 70.36           C  
ATOM   2187  CG  GLU A  99      91.140  45.064  58.916  1.00 70.36           C  
ATOM   2188  CD  GLU A  99      92.353  45.808  58.377  0.50 70.36           C  
ATOM   2189  OE1 GLU A  99      92.741  45.542  57.209  0.50 70.36           O  
ATOM   2190  OE2 GLU A  99      92.911  46.652  59.129  0.50 70.36           O  
ATOM   2191  C   GLU A  99      89.511  41.874  57.535  1.00 70.36           C  
ATOM   2192  O   GLU A  99      88.734  42.001  56.592  1.00 70.36           O  
ATOM   2193  N   ASP A 100      90.229  40.757  57.733  1.00 98.62           N  
ATOM   2194  CA  ASP A 100      90.259  39.609  56.866  1.00 98.62           C  
ATOM   2195  CB  ASP A 100      91.377  38.626  57.246  1.00 98.62           C  
ATOM   2196  CG  ASP A 100      92.699  39.335  56.976  1.00 98.62           C  
ATOM   2197  OD1 ASP A 100      92.687  40.353  56.234  1.00 98.62           O  
ATOM   2198  OD2 ASP A 100      93.740  38.870  57.511  1.00 98.62           O  
ATOM   2199  C   ASP A 100      88.961  38.847  56.831  1.00 98.62           C  
ATOM   2200  O   ASP A 100      88.794  38.001  55.956  1.00 98.62           O  
ATOM   2201  N   SER A 101      88.037  39.031  57.796  1.00 62.33           N  
ATOM   2202  CA  SER A 101      86.835  38.233  57.746  1.00 62.33           C  
ATOM   2203  CB  SER A 101      85.882  38.458  58.932  1.00 62.33           C  
ATOM   2204  OG  SER A 101      86.468  37.967  60.128  1.00 62.33           O  
ATOM   2205  C   SER A 101      86.078  38.524  56.484  1.00 62.33           C  
ATOM   2206  O   SER A 101      85.875  39.680  56.114  1.00 62.33           O  
ATOM   2207  N   ALA A 102      85.635  37.452  55.788  1.00 57.92           N  
ATOM   2208  CA  ALA A 102      84.900  37.625  54.571  1.00 57.92           C  
ATOM   2209  CB  ALA A 102      85.611  38.531  53.553  1.00 57.92           C  
ATOM   2210  C   ALA A 102      84.729  36.282  53.937  1.00 57.92           C  
ATOM   2211  O   ALA A 102      85.100  35.255  54.505  1.00 57.92           O  
ATOM   2212  N   VAL A 103      84.114  36.253  52.737  1.00 80.71           N  
ATOM   2213  CA  VAL A 103      83.964  34.992  52.072  1.00 80.71           C  
ATOM   2214  CB  VAL A 103      82.591  34.788  51.490  1.00 80.71           C  
ATOM   2215  CG1 VAL A 103      82.542  33.413  50.803  1.00 80.71           C  
ATOM   2216  CG2 VAL A 103      81.550  34.955  52.607  1.00 80.71           C  
ATOM   2217  C   VAL A 103      84.980  34.993  50.960  1.00 80.71           C  
ATOM   2218  O   VAL A 103      85.130  35.989  50.257  1.00 80.71           O  
ATOM   2219  N   TYR A 104      85.714  33.876  50.771  1.00121.10           N  
ATOM   2220  CA  TYR A 104      86.764  33.845  49.785  1.00121.10           C  
ATOM   2221  CB  TYR A 104      88.109  33.307  50.320  1.00121.10           C  
ATOM   2222  CG  TYR A 104      88.679  34.258  51.320  1.00121.10           C  
ATOM   2223  CD1 TYR A 104      89.456  35.311  50.908  1.00121.10           C  
ATOM   2224  CD2 TYR A 104      88.446  34.109  52.667  1.00121.10           C  
ATOM   2225  CE1 TYR A 104      89.992  36.196  51.812  1.00121.10           C  
ATOM   2226  CE2 TYR A 104      88.982  34.992  53.578  1.00121.10           C  
ATOM   2227  CZ  TYR A 104      89.759  36.041  53.154  1.00121.10           C  
ATOM   2228  OH  TYR A 104      90.311  36.949  54.083  1.00121.10           O  
ATOM   2229  C   TYR A 104      86.368  32.942  48.649  1.00121.10           C  
ATOM   2230  O   TYR A 104      85.872  31.837  48.860  1.00121.10           O  
ATOM   2231  N   PHE A 105      86.583  33.398  47.394  1.00 92.28           N  
ATOM   2232  CA  PHE A 105      86.183  32.606  46.264  1.00 92.28           C  
ATOM   2233  CB  PHE A 105      85.323  33.365  45.239  1.00 92.28           C  
ATOM   2234  CG  PHE A 105      84.048  33.800  45.872  1.00 92.28           C  
ATOM   2235  CD1 PHE A 105      83.998  34.970  46.591  1.00 92.28           C  
ATOM   2236  CD2 PHE A 105      82.903  33.052  45.732  1.00 92.28           C  
ATOM   2237  CE1 PHE A 105      82.822  35.383  47.169  1.00 92.28           C  
ATOM   2238  CE2 PHE A 105      81.724  33.461  46.310  1.00 92.28           C  
ATOM   2239  CZ  PHE A 105      81.683  34.628  47.032  1.00 92.28           C  
ATOM   2240  C   PHE A 105      87.390  32.168  45.491  1.00 92.28           C  
ATOM   2241  O   PHE A 105      88.306  32.946  45.229  1.00 92.28           O  
ATOM   2242  N   CYS A 106      87.399  30.884  45.083  1.00 57.19           N  
ATOM   2243  CA  CYS A 106      88.468  30.364  44.283  1.00 57.19           C  
ATOM   2244  CB  CYS A 106      88.870  28.927  44.686  1.00 57.19           C  
ATOM   2245  SG  CYS A 106      90.233  28.228  43.705  1.00 57.19           S  
ATOM   2246  C   CYS A 106      87.922  30.350  42.893  1.00 57.19           C  
ATOM   2247  O   CYS A 106      86.731  30.111  42.697  1.00 57.19           O  
ATOM   2248  N   ALA A 107      88.769  30.640  41.887  1.00 62.51           N  
ATOM   2249  CA  ALA A 107      88.247  30.708  40.554  1.00 62.51           C  
ATOM   2250  CB  ALA A 107      87.853  32.135  40.139  1.00 62.51           C  
ATOM   2251  C   ALA A 107      89.281  30.246  39.578  1.00 62.51           C  
ATOM   2252  O   ALA A 107      90.477  30.235  39.866  1.00 62.51           O  
ATOM   2253  N   MET A 108      88.814  29.842  38.379  1.00141.05           N  
ATOM   2254  CA  MET A 108      89.674  29.351  37.343  1.00141.05           C  
ATOM   2255  CB  MET A 108      89.756  27.820  37.342  1.00141.05           C  
ATOM   2256  CG  MET A 108      90.806  27.239  36.402  1.00141.05           C  
ATOM   2257  SD  MET A 108      91.149  25.487  36.731  1.00141.05           S  
ATOM   2258  CE  MET A 108      89.459  24.930  36.365  1.00141.05           C  
ATOM   2259  C   MET A 108      89.110  29.800  36.029  1.00141.05           C  
ATOM   2260  O   MET A 108      87.960  30.231  35.957  1.00141.05           O  
ATOM   2261  N   ARG A 109      89.929  29.744  34.955  1.00192.75           N  
ATOM   2262  CA  ARG A 109      89.469  30.140  33.657  1.00192.75           C  
ATOM   2263  CB  ARG A 109      89.535  31.662  33.427  1.00192.75           C  
ATOM   2264  CG  ARG A 109      88.753  32.135  32.198  1.00192.75           C  
ATOM   2265  CD  ARG A 109      89.339  33.383  31.535  1.00192.75           C  
ATOM   2266  NE  ARG A 109      90.415  32.916  30.613  1.00192.75           N  
ATOM   2267  CZ  ARG A 109      90.944  33.761  29.681  1.00192.75           C  
ATOM   2268  NH1 ARG A 109      90.517  35.056  29.614  1.00192.75           N  
ATOM   2269  NH2 ARG A 109      91.896  33.310  28.813  1.00192.75           N  
ATOM   2270  C   ARG A 109      90.409  29.526  32.646  1.00192.75           C  
ATOM   2271  O   ARG A 109      91.410  28.903  32.995  1.00192.75           O  
ATOM   2272  N   GLU A 110      90.147  29.829  31.359  1.00210.89           N  
ATOM   2273  CA  GLU A 110      90.860  29.461  30.159  1.00210.89           C  
ATOM   2274  CB  GLU A 110      92.372  29.768  30.202  1.00210.89           C  
ATOM   2275  CG  GLU A 110      92.963  29.942  28.795  1.00210.89           C  
ATOM   2276  CD  GLU A 110      94.473  29.783  28.848  1.00210.89           C  
ATOM   2277  OE1 GLU A 110      94.988  29.362  29.918  1.00210.89           O  
ATOM   2278  OE2 GLU A 110      95.133  30.069  27.813  1.00210.89           O  
ATOM   2279  C   GLU A 110      90.714  28.125  29.529  1.00210.89           C  
ATOM   2280  O   GLU A 110      91.669  27.547  29.016  1.00210.89           O  
ATOM   2281  N   GLY A 111      89.508  27.585  29.454  1.00287.25           N  
ATOM   2282  CA  GLY A 111      89.525  26.420  28.666  1.00287.25           C  
ATOM   2283  C   GLY A 111      88.269  26.376  27.914  1.00287.25           C  
ATOM   2284  O   GLY A 111      87.996  27.252  27.079  1.00287.25           O  
ATOM   2285  N   THR A 112      87.514  25.313  28.263  1.00224.95           N  
ATOM   2286  CA  THR A 112      86.283  24.911  27.668  1.00224.95           C  
ATOM   2287  CB  THR A 112      85.687  23.699  28.327  1.00224.95           C  
ATOM   2288  OG1 THR A 112      84.481  23.332  27.675  1.00224.95           O  
ATOM   2289  CG2 THR A 112      85.431  23.996  29.814  1.00224.95           C  
ATOM   2290  C   THR A 112      85.289  26.025  27.733  1.00224.95           C  
ATOM   2291  O   THR A 112      84.695  26.371  26.715  1.00224.95           O  
ATOM   2292  N   GLY A 122      85.083  26.646  28.908  1.00 55.30           N  
ATOM   2293  CA  GLY A 122      84.147  27.738  28.942  1.00 55.30           C  
ATOM   2294  C   GLY A 122      84.984  28.974  28.896  1.00 55.30           C  
ATOM   2295  O   GLY A 122      85.588  29.362  29.896  1.00 55.30           O  
ATOM   2296  N   GLY A 123      85.006  29.637  27.720  1.00 51.45           N  
ATOM   2297  CA  GLY A 123      85.895  30.739  27.490  1.00 51.45           C  
ATOM   2298  C   GLY A 123      85.311  32.031  27.904  1.00 51.45           C  
ATOM   2299  O   GLY A 123      84.089  32.171  27.987  1.00 51.45           O  
ATOM   2300  N   TYR A 124      86.232  33.011  28.095  1.00324.48           N  
ATOM   2301  CA  TYR A 124      85.935  34.345  28.498  1.00324.48           C  
ATOM   2302  CB  TYR A 124      85.628  35.299  27.342  1.00324.48           C  
ATOM   2303  CG  TYR A 124      85.131  36.398  28.158  1.00324.48           C  
ATOM   2304  CD1 TYR A 124      85.943  36.921  29.127  1.00324.48           C  
ATOM   2305  CD2 TYR A 124      83.864  36.870  27.955  1.00324.48           C  
ATOM   2306  CE1 TYR A 124      85.424  37.910  29.888  1.00324.48           C  
ATOM   2307  CE2 TYR A 124      83.353  37.877  28.726  1.00324.48           C  
ATOM   2308  CZ  TYR A 124      84.147  38.398  29.708  1.00324.48           C  
ATOM   2309  OH  TYR A 124      83.648  39.436  30.521  1.00324.48           O  
ATOM   2310  C   TYR A 124      84.841  34.267  29.519  1.00324.48           C  
ATOM   2311  O   TYR A 124      83.658  34.388  29.218  1.00324.48           O  
ATOM   2312  N   LYS A 125      85.236  33.937  30.752  1.00142.58           N  
ATOM   2313  CA  LYS A 125      84.327  33.857  31.848  1.00142.58           C  
ATOM   2314  CB  LYS A 125      83.056  33.049  31.549  1.00142.58           C  
ATOM   2315  CG  LYS A 125      83.339  31.576  31.249  1.00142.58           C  
ATOM   2316  CD  LYS A 125      82.092  30.690  31.288  1.00142.58           C  
ATOM   2317  CE  LYS A 125      82.379  29.216  30.991  1.00142.58           C  
ATOM   2318  NZ  LYS A 125      81.139  28.420  31.128  1.00142.58           N  
ATOM   2319  C   LYS A 125      85.090  33.081  32.857  1.00142.58           C  
ATOM   2320  O   LYS A 125      85.966  32.303  32.491  1.00142.58           O  
ATOM   2321  N   VAL A 126      84.782  33.277  34.147  1.00 72.00           N  
ATOM   2322  CA  VAL A 126      85.465  32.571  35.189  1.00 72.00           C  
ATOM   2323  CB  VAL A 126      85.955  33.472  36.286  1.00 72.00           C  
ATOM   2324  CG1 VAL A 126      86.611  32.616  37.382  1.00 72.00           C  
ATOM   2325  CG2 VAL A 126      86.891  34.526  35.671  1.00 72.00           C  
ATOM   2326  C   VAL A 126      84.496  31.619  35.810  1.00 72.00           C  
ATOM   2327  O   VAL A 126      83.287  31.828  35.754  1.00 72.00           O  
ATOM   2328  N   VAL A 127      85.014  30.513  36.379  1.00119.46           N  
ATOM   2329  CA  VAL A 127      84.182  29.580  37.074  1.00119.46           C  
ATOM   2330  CB  VAL A 127      84.445  28.144  36.720  1.00119.46           C  
ATOM   2331  CG1 VAL A 127      84.114  27.935  35.232  1.00119.46           C  
ATOM   2332  CG2 VAL A 127      85.899  27.802  37.087  1.00119.46           C  
ATOM   2333  C   VAL A 127      84.530  29.757  38.518  1.00119.46           C  
ATOM   2334  O   VAL A 127      85.705  29.886  38.862  1.00119.46           O  
ATOM   2335  N   PHE A 128      83.510  29.781  39.401  1.00 86.72           N  
ATOM   2336  CA  PHE A 128      83.734  30.019  40.798  1.00 86.72           C  
ATOM   2337  CB  PHE A 128      82.892  31.174  41.377  1.00 86.72           C  
ATOM   2338  CG  PHE A 128      83.371  32.483  40.844  1.00 86.72           C  
ATOM   2339  CD1 PHE A 128      82.999  32.920  39.593  1.00 86.72           C  
ATOM   2340  CD2 PHE A 128      84.181  33.288  41.612  1.00 86.72           C  
ATOM   2341  CE1 PHE A 128      83.441  34.132  39.114  1.00 86.72           C  
ATOM   2342  CE2 PHE A 128      84.624  34.500  41.139  1.00 86.72           C  
ATOM   2343  CZ  PHE A 128      84.256  34.925  39.885  1.00 86.72           C  
ATOM   2344  C   PHE A 128      83.328  28.803  41.571  1.00 86.72           C  
ATOM   2345  O   PHE A 128      82.542  27.979  41.108  1.00 86.72           O  
ATOM   2346  N   GLY A 129      83.911  28.646  42.775  1.00 43.69           N  
ATOM   2347  CA  GLY A 129      83.548  27.574  43.653  1.00 43.69           C  
ATOM   2348  C   GLY A 129      82.533  28.133  44.595  1.00 43.69           C  
ATOM   2349  O   GLY A 129      82.262  29.330  44.582  1.00 43.69           O  
ATOM   2350  N   SER A 130      81.987  27.284  45.482  1.00 46.42           N  
ATOM   2351  CA  SER A 130      80.961  27.686  46.403  1.00 46.42           C  
ATOM   2352  CB  SER A 130      80.458  26.521  47.274  1.00 46.42           C  
ATOM   2353  OG  SER A 130      81.521  26.001  48.058  1.00 46.42           O  
ATOM   2354  C   SER A 130      81.478  28.761  47.316  1.00 46.42           C  
ATOM   2355  O   SER A 130      80.705  29.605  47.768  1.00 46.42           O  
ATOM   2356  N   GLY A 131      82.790  28.759  47.628  1.00 39.09           N  
ATOM   2357  CA  GLY A 131      83.346  29.796  48.462  1.00 39.09           C  
ATOM   2358  C   GLY A 131      83.443  29.325  49.886  1.00 39.09           C  
ATOM   2359  O   GLY A 131      82.730  28.416  50.308  1.00 39.09           O  
ATOM   2360  N   THR A 132      84.351  29.946  50.674  1.00 55.79           N  
ATOM   2361  CA  THR A 132      84.498  29.572  52.057  1.00 55.79           C  
ATOM   2362  CB  THR A 132      85.850  29.003  52.385  1.00 55.79           C  
ATOM   2363  OG1 THR A 132      86.111  27.852  51.595  1.00 55.79           O  
ATOM   2364  CG2 THR A 132      85.894  28.644  53.881  1.00 55.79           C  
ATOM   2365  C   THR A 132      84.364  30.811  52.887  1.00 55.79           C  
ATOM   2366  O   THR A 132      84.952  31.842  52.568  1.00 55.79           O  
ATOM   2367  N   ARG A 133      83.585  30.755  53.989  1.00175.21           N  
ATOM   2368  CA  ARG A 133      83.512  31.942  54.791  1.00175.21           C  
ATOM   2369  CB  ARG A 133      82.107  32.385  55.228  1.00175.21           C  
ATOM   2370  CG  ARG A 133      81.328  31.353  56.028  1.00175.21           C  
ATOM   2371  CD  ARG A 133      80.211  30.734  55.196  1.00175.21           C  
ATOM   2372  NE  ARG A 133      79.357  31.858  54.718  1.00175.21           N  
ATOM   2373  CZ  ARG A 133      78.383  32.374  55.522  1.00175.21           C  
ATOM   2374  NH1 ARG A 133      78.171  31.846  56.763  1.00175.21           N  
ATOM   2375  NH2 ARG A 133      77.622  33.420  55.087  1.00175.21           N  
ATOM   2376  C   ARG A 133      84.369  31.775  55.998  1.00175.21           C  
ATOM   2377  O   ARG A 133      84.214  30.837  56.775  1.00175.21           O  
ATOM   2378  N   LEU A 134      85.309  32.721  56.161  1.00 94.20           N  
ATOM   2379  CA  LEU A 134      86.287  32.769  57.212  1.00 94.20           C  
ATOM   2380  CB  LEU A 134      87.657  33.235  56.675  1.00 94.20           C  
ATOM   2381  CG  LEU A 134      88.710  33.667  57.718  1.00 94.20           C  
ATOM   2382  CD1 LEU A 134      89.174  32.520  58.627  1.00 94.20           C  
ATOM   2383  CD2 LEU A 134      89.884  34.384  57.028  1.00 94.20           C  
ATOM   2384  C   LEU A 134      85.850  33.775  58.228  1.00 94.20           C  
ATOM   2385  O   LEU A 134      85.291  34.814  57.884  1.00 94.20           O  
ATOM   2386  N   LEU A 135      86.083  33.477  59.523  1.00 52.84           N  
ATOM   2387  CA  LEU A 135      85.699  34.398  60.550  1.00 52.84           C  
ATOM   2388  CB  LEU A 135      84.593  33.853  61.469  1.00 52.84           C  
ATOM   2389  CG  LEU A 135      83.266  33.567  60.744  1.00 52.84           C  
ATOM   2390  CD1 LEU A 135      82.206  33.026  61.716  1.00 52.84           C  
ATOM   2391  CD2 LEU A 135      82.784  34.797  59.961  1.00 52.84           C  
ATOM   2392  C   LEU A 135      86.886  34.680  61.418  1.00 52.84           C  
ATOM   2393  O   LEU A 135      87.679  33.790  61.723  1.00 52.84           O  
ATOM   2394  N   VAL A 136      87.053  35.950  61.831  1.00118.08           N  
ATOM   2395  CA  VAL A 136      88.152  36.236  62.698  1.00118.08           C  
ATOM   2396  CB  VAL A 136      89.188  37.122  62.061  1.00118.08           C  
ATOM   2397  CG1 VAL A 136      88.603  38.523  61.833  1.00118.08           C  
ATOM   2398  CG2 VAL A 136      90.457  37.085  62.919  1.00118.08           C  
ATOM   2399  C   VAL A 136      87.611  36.880  63.936  1.00118.08           C  
ATOM   2400  O   VAL A 136      86.903  37.886  63.885  1.00118.08           O  
ATOM   2401  N   SER A 137      87.939  36.296  65.104  1.00 38.93           N  
ATOM   2402  CA  SER A 137      87.450  36.834  66.337  1.00 38.93           C  
ATOM   2403  CB  SER A 137      87.122  35.760  67.385  1.00 38.93           C  
ATOM   2404  OG  SER A 137      88.305  35.062  67.740  1.00 38.93           O  
ATOM   2405  C   SER A 137      88.528  37.708  66.883  1.00 38.93           C  
ATOM   2406  O   SER A 137      89.719  37.431  66.753  1.00 38.93           O  
ATOM   2407  N   PRO A 138      88.104  38.784  67.479  0.75135.87           N  
ATOM   2408  CA  PRO A 138      89.052  39.721  68.014  0.75135.87           C  
ATOM   2409  CD  PRO A 138      86.903  39.448  66.995  0.75135.87           C  
ATOM   2410  CB  PRO A 138      88.295  41.037  68.188  0.75135.87           C  
ATOM   2411  CG  PRO A 138      87.175  40.954  67.135  0.75135.87           C  
ATOM   2412  C   PRO A 138      89.641  39.211  69.285  0.75135.87           C  
ATOM   2413  O   PRO A 138      89.757  37.967  69.438  0.75135.87           O  
ATOM   2414  OXT PRO A 138      90.015  40.062  70.137  1.00135.87           O  
TER
ATOM   2415  N   VAL B   3      83.657  49.048  38.532  1.00 54.49           N  
ATOM   2416  CA  VAL B   3      82.491  48.943  37.619  1.00 54.49           C  
ATOM   2417  CB  VAL B   3      82.320  47.532  37.136  1.00 54.49           C  
ATOM   2418  CG1 VAL B   3      81.059  47.460  36.258  1.00 54.49           C  
ATOM   2419  CG2 VAL B   3      83.611  47.101  36.419  1.00 54.49           C  
ATOM   2420  C   VAL B   3      81.239  49.344  38.330  1.00 54.49           C  
ATOM   2421  O   VAL B   3      81.012  48.950  39.474  1.00 54.49           O  
ATOM   2422  N   THR B   4      80.388  50.143  37.655  1.00120.52           N  
ATOM   2423  CA  THR B   4      79.191  50.608  38.289  1.00120.52           C  
ATOM   2424  CB  THR B   4      78.830  52.022  37.940  1.00120.52           C  
ATOM   2425  OG1 THR B   4      77.876  52.529  38.861  1.00120.52           O  
ATOM   2426  CG2 THR B   4      78.235  52.034  36.522  1.00120.52           C  
ATOM   2427  C   THR B   4      78.069  49.738  37.836  1.00120.52           C  
ATOM   2428  O   THR B   4      78.013  49.302  36.689  1.00120.52           O  
ATOM   2429  N   GLN B   5      77.146  49.435  38.761  1.00 89.26           N  
ATOM   2430  CA  GLN B   5      76.035  48.601  38.434  1.00 89.26           C  
ATOM   2431  CB  GLN B   5      76.220  47.190  39.010  1.00 89.26           C  
ATOM   2432  CG  GLN B   5      75.093  46.201  38.721  1.00 89.26           C  
ATOM   2433  CD  GLN B   5      75.461  44.921  39.457  1.00 89.26           C  
ATOM   2434  OE1 GLN B   5      74.712  43.946  39.460  1.00 89.26           O  
ATOM   2435  NE2 GLN B   5      76.655  44.927  40.110  1.00 89.26           N  
ATOM   2436  C   GLN B   5      74.846  49.207  39.098  1.00 89.26           C  
ATOM   2437  O   GLN B   5      74.804  49.282  40.324  1.00 89.26           O  
ATOM   2438  N   SER B   6      73.853  49.659  38.303  1.00 99.48           N  
ATOM   2439  CA  SER B   6      72.674  50.256  38.867  1.00 99.48           C  
ATOM   2440  CB  SER B   6      72.704  51.792  38.855  1.00 99.48           C  
ATOM   2441  OG  SER B   6      73.772  52.259  39.666  1.00 99.48           O  
ATOM   2442  C   SER B   6      71.516  49.821  38.027  1.00 99.48           C  
ATOM   2443  O   SER B   6      71.689  49.515  36.848  1.00 99.48           O  
ATOM   2444  N   PRO B   7      70.327  49.789  38.578  1.00 79.79           N  
ATOM   2445  CA  PRO B   7      70.027  50.173  39.933  1.00 79.79           C  
ATOM   2446  CD  PRO B   7      69.131  49.565  37.786  1.00 79.79           C  
ATOM   2447  CB  PRO B   7      68.502  50.247  40.018  1.00 79.79           C  
ATOM   2448  CG  PRO B   7      68.012  49.407  38.826  1.00 79.79           C  
ATOM   2449  C   PRO B   7      70.613  49.241  40.942  1.00 79.79           C  
ATOM   2450  O   PRO B   7      70.905  48.094  40.606  1.00 79.79           O  
ATOM   2451  N   ARG B   8      70.864  49.754  42.163  1.00201.79           N  
ATOM   2452  CA  ARG B   8      71.411  48.953  43.216  1.00201.79           C  
ATOM   2453  CB  ARG B   8      71.893  49.795  44.407  1.00201.79           C  
ATOM   2454  CG  ARG B   8      72.715  48.985  45.406  1.00201.79           C  
ATOM   2455  CD  ARG B   8      74.011  48.437  44.808  1.00201.79           C  
ATOM   2456  NE  ARG B   8      74.930  49.588  44.583  1.00201.79           N  
ATOM   2457  CZ  ARG B   8      75.806  49.958  45.561  1.00201.79           C  
ATOM   2458  NH1 ARG B   8      75.843  49.269  46.738  1.00201.79           N  
ATOM   2459  NH2 ARG B   8      76.653  51.008  45.355  1.00201.79           N  
ATOM   2460  C   ARG B   8      70.403  47.967  43.721  1.00201.79           C  
ATOM   2461  O   ARG B   8      70.694  46.778  43.831  1.00201.79           O  
ATOM   2462  N   ASN B   9      69.171  48.424  44.028  1.00 69.88           N  
ATOM   2463  CA  ASN B   9      68.206  47.510  44.571  1.00 69.88           C  
ATOM   2464  CB  ASN B   9      67.791  47.811  46.024  1.00 69.88           C  
ATOM   2465  CG  ASN B   9      68.949  47.496  46.969  1.00 69.88           C  
ATOM   2466  OD1 ASN B   9      68.829  47.651  48.183  1.00 69.88           O  
ATOM   2467  ND2 ASN B   9      70.103  47.042  46.413  1.00 69.88           N  
ATOM   2468  C   ASN B   9      66.971  47.607  43.737  1.00 69.88           C  
ATOM   2469  O   ASN B   9      66.606  48.689  43.280  1.00 69.88           O  
ATOM   2470  N   LYS B  10      66.302  46.459  43.503  1.00113.34           N  
ATOM   2471  CA  LYS B  10      65.113  46.489  42.704  1.00113.34           C  
ATOM   2472  CB  LYS B  10      65.382  46.259  41.207  1.00113.34           C  
ATOM   2473  CG  LYS B  10      64.115  46.281  40.350  1.00113.34           C  
ATOM   2474  CD  LYS B  10      63.430  47.646  40.284  1.00113.34           C  
ATOM   2475  CE  LYS B  10      62.158  47.636  39.437  1.00113.34           C  
ATOM   2476  NZ  LYS B  10      62.472  47.175  38.067  1.00113.34           N  
ATOM   2477  C   LYS B  10      64.185  45.400  43.146  1.00113.34           C  
ATOM   2478  O   LYS B  10      64.597  44.266  43.384  1.00113.34           O  
ATOM   2479  N   VAL B  11      62.886  45.742  43.263  1.00 44.85           N  
ATOM   2480  CA  VAL B  11      61.871  44.793  43.617  1.00 44.85           C  
ATOM   2481  CB  VAL B  11      61.211  45.101  44.928  1.00 44.85           C  
ATOM   2482  CG1 VAL B  11      60.042  44.125  45.134  1.00 44.85           C  
ATOM   2483  CG2 VAL B  11      62.277  45.042  46.035  1.00 44.85           C  
ATOM   2484  C   VAL B  11      60.818  44.895  42.559  1.00 44.85           C  
ATOM   2485  O   VAL B  11      60.449  45.995  42.149  1.00 44.85           O  
ATOM   2486  N   THR B  12      60.316  43.737  42.084  1.00 74.75           N  
ATOM   2487  CA  THR B  12      59.346  43.731  41.026  1.00 74.75           C  
ATOM   2488  CB  THR B  12      59.991  43.500  39.684  1.00 74.75           C  
ATOM   2489  OG1 THR B  12      60.965  44.498  39.438  1.00 74.75           O  
ATOM   2490  CG2 THR B  12      58.943  43.528  38.564  1.00 74.75           C  
ATOM   2491  C   THR B  12      58.435  42.567  41.251  1.00 74.75           C  
ATOM   2492  O   THR B  12      58.761  41.634  41.984  1.00 74.75           O  
ATOM   2493  N   VAL B  13      57.249  42.615  40.618  1.00108.04           N  
ATOM   2494  CA  VAL B  13      56.300  41.546  40.654  1.00108.04           C  
ATOM   2495  CB  VAL B  13      54.882  42.020  40.519  1.00108.04           C  
ATOM   2496  CG1 VAL B  13      54.729  42.745  39.170  1.00108.04           C  
ATOM   2497  CG2 VAL B  13      53.941  40.817  40.694  1.00108.04           C  
ATOM   2498  C   VAL B  13      56.617  40.649  39.500  1.00108.04           C  
ATOM   2499  O   VAL B  13      57.280  41.056  38.547  1.00108.04           O  
ATOM   2500  N   THR B  14      56.162  39.383  39.563  1.00122.99           N  
ATOM   2501  CA  THR B  14      56.474  38.472  38.502  1.00122.99           C  
ATOM   2502  CB  THR B  14      56.004  37.069  38.746  1.00122.99           C  
ATOM   2503  OG1 THR B  14      54.597  37.036  38.926  1.00122.99           O  
ATOM   2504  CG2 THR B  14      56.708  36.540  40.002  1.00122.99           C  
ATOM   2505  C   THR B  14      55.860  38.974  37.240  1.00122.99           C  
ATOM   2506  O   THR B  14      54.849  39.672  37.253  1.00122.99           O  
ATOM   2507  N   GLY B  15      56.504  38.652  36.104  1.00 26.58           N  
ATOM   2508  CA  GLY B  15      56.014  39.071  34.827  1.00 26.58           C  
ATOM   2509  C   GLY B  15      56.594  40.417  34.533  1.00 26.58           C  
ATOM   2510  O   GLY B  15      56.457  40.929  33.424  1.00 26.58           O  
ATOM   2511  N   GLY B  16      57.297  41.013  35.515  1.00 24.55           N  
ATOM   2512  CA  GLY B  16      57.822  42.336  35.322  1.00 24.55           C  
ATOM   2513  C   GLY B  16      58.999  42.271  34.401  1.00 24.55           C  
ATOM   2514  O   GLY B  16      59.533  41.197  34.126  1.00 24.55           O  
ATOM   2515  N   ASN B  17      59.416  43.445  33.878  1.00 62.90           N  
ATOM   2516  CA  ASN B  17      60.558  43.516  33.007  1.00 62.90           C  
ATOM   2517  CB  ASN B  17      60.246  44.092  31.612  1.00 62.90           C  
ATOM   2518  CG  ASN B  17      59.247  43.193  30.898  1.00 62.90           C  
ATOM   2519  OD1 ASN B  17      58.429  42.526  31.529  1.00 62.90           O  
ATOM   2520  ND2 ASN B  17      59.309  43.181  29.539  1.00 62.90           N  
ATOM   2521  C   ASN B  17      61.521  44.479  33.629  1.00 62.90           C  
ATOM   2522  O   ASN B  17      61.175  45.632  33.882  1.00 62.90           O  
ATOM   2523  N   VAL B  18      62.772  44.045  33.882  1.00 57.18           N  
ATOM   2524  CA  VAL B  18      63.697  44.948  34.505  1.00 57.18           C  
ATOM   2525  CB  VAL B  18      64.065  44.538  35.902  1.00 57.18           C  
ATOM   2526  CG1 VAL B  18      65.090  45.539  36.458  1.00 57.18           C  
ATOM   2527  CG2 VAL B  18      62.779  44.429  36.738  1.00 57.18           C  
ATOM   2528  C   VAL B  18      64.968  44.972  33.718  1.00 57.18           C  
ATOM   2529  O   VAL B  18      65.366  43.977  33.113  1.00 57.18           O  
ATOM   2530  N   THR B  19      65.628  46.148  33.687  1.00146.64           N  
ATOM   2531  CA  THR B  19      66.893  46.254  33.025  1.00146.64           C  
ATOM   2532  CB  THR B  19      66.939  47.263  31.921  1.00146.64           C  
ATOM   2533  OG1 THR B  19      66.524  48.527  32.409  1.00146.64           O  
ATOM   2534  CG2 THR B  19      66.051  46.815  30.763  1.00146.64           C  
ATOM   2535  C   THR B  19      67.897  46.722  34.019  1.00146.64           C  
ATOM   2536  O   THR B  19      67.796  47.824  34.555  1.00146.64           O  
ATOM   2537  N   LEU B  20      68.916  45.886  34.277  1.00 91.07           N  
ATOM   2538  CA  LEU B  20      69.971  46.273  35.164  1.00 91.07           C  
ATOM   2539  CB  LEU B  20      70.598  45.085  35.914  1.00 91.07           C  
ATOM   2540  CG  LEU B  20      69.626  44.300  36.809  1.00 91.07           C  
ATOM   2541  CD1 LEU B  20      70.333  43.135  37.519  1.00 91.07           C  
ATOM   2542  CD2 LEU B  20      68.896  45.233  37.783  1.00 91.07           C  
ATOM   2543  C   LEU B  20      71.053  46.780  34.266  1.00 91.07           C  
ATOM   2544  O   LEU B  20      71.387  46.130  33.281  1.00 91.07           O  
ATOM   2545  N   SER B  21      71.651  47.945  34.573  1.00 64.32           N  
ATOM   2546  CA  SER B  21      72.654  48.454  33.677  1.00 64.32           C  
ATOM   2547  CB  SER B  21      72.423  49.926  33.294  1.00 64.32           C  
ATOM   2548  OG  SER B  21      71.182  50.064  32.615  1.00 64.32           O  
ATOM   2549  C   SER B  21      74.000  48.372  34.337  1.00 64.32           C  
ATOM   2550  O   SER B  21      74.095  48.233  35.553  1.00 64.32           O  
ATOM   2551  N   CYS B  22      75.091  48.385  33.537  1.00127.85           N  
ATOM   2552  CA  CYS B  22      76.405  48.445  34.126  1.00127.85           C  
ATOM   2553  CB  CYS B  22      77.039  47.096  34.555  1.00127.85           C  
ATOM   2554  SG  CYS B  22      77.557  45.993  33.208  1.00127.85           S  
ATOM   2555  C   CYS B  22      77.337  49.147  33.187  1.00127.85           C  
ATOM   2556  O   CYS B  22      77.331  48.907  31.981  1.00127.85           O  
ATOM   2557  N   ARG B  23      78.165  50.063  33.733  1.00119.65           N  
ATOM   2558  CA  ARG B  23      79.092  50.789  32.911  1.00119.65           C  
ATOM   2559  CB  ARG B  23      78.816  52.299  32.821  1.00119.65           C  
ATOM   2560  CG  ARG B  23      79.935  53.050  32.095  1.00119.65           C  
ATOM   2561  CD  ARG B  23      79.645  54.531  31.858  1.00119.65           C  
ATOM   2562  NE  ARG B  23      78.583  54.606  30.817  1.00119.65           N  
ATOM   2563  CZ  ARG B  23      78.469  55.725  30.044  1.00119.65           C  
ATOM   2564  NH1 ARG B  23      79.321  56.773  30.236  1.00119.65           N  
ATOM   2565  NH2 ARG B  23      77.507  55.791  29.079  1.00119.65           N  
ATOM   2566  C   ARG B  23      80.469  50.653  33.478  1.00119.65           C  
ATOM   2567  O   ARG B  23      80.656  50.688  34.692  1.00119.65           O  
ATOM   2568  N   GLN B  24      81.473  50.487  32.591  1.00 98.86           N  
ATOM   2569  CA  GLN B  24      82.844  50.377  33.000  1.00 98.86           C  
ATOM   2570  CB  GLN B  24      83.355  48.926  32.881  1.00 98.86           C  
ATOM   2571  CG  GLN B  24      83.195  48.307  31.488  1.00 98.86           C  
ATOM   2572  CD  GLN B  24      84.498  48.428  30.717  1.00 98.86           C  
ATOM   2573  OE1 GLN B  24      85.489  48.952  31.221  1.00 98.86           O  
ATOM   2574  NE2 GLN B  24      84.500  47.917  29.457  1.00 98.86           N  
ATOM   2575  C   GLN B  24      83.675  51.304  32.157  1.00 98.86           C  
ATOM   2576  O   GLN B  24      83.745  51.177  30.936  1.00 98.86           O  
ATOM   2577  N   THR B  25      84.317  52.277  32.835  1.00143.23           N  
ATOM   2578  CA  THR B  25      85.096  53.358  32.291  1.00143.23           C  
ATOM   2579  CB  THR B  25      85.346  54.428  33.306  1.00143.23           C  
ATOM   2580  OG1 THR B  25      84.116  54.902  33.834  1.00143.23           O  
ATOM   2581  CG2 THR B  25      86.073  55.577  32.599  1.00143.23           C  
ATOM   2582  C   THR B  25      86.435  52.917  31.760  1.00143.23           C  
ATOM   2583  O   THR B  25      87.018  53.590  30.912  1.00143.23           O  
ATOM   2584  N   ASN B  26      86.984  51.811  32.293  1.00116.31           N  
ATOM   2585  CA  ASN B  26      88.285  51.294  31.963  1.00116.31           C  
ATOM   2586  CB  ASN B  26      88.738  50.165  32.900  1.00116.31           C  
ATOM   2587  CG  ASN B  26      89.029  50.791  34.257  1.00116.31           C  
ATOM   2588  OD1 ASN B  26      89.445  51.945  34.345  1.00116.31           O  
ATOM   2589  ND2 ASN B  26      88.804  50.013  35.350  1.00116.31           N  
ATOM   2590  C   ASN B  26      88.323  50.786  30.549  1.00116.31           C  
ATOM   2591  O   ASN B  26      89.403  50.494  30.035  1.00116.31           O  
ATOM   2592  N   SER B  33      87.150  50.613  29.902  1.00113.50           N  
ATOM   2593  CA  SER B  33      87.100  50.129  28.547  1.00113.50           C  
ATOM   2594  CB  SER B  33      87.866  51.011  27.546  1.00113.50           C  
ATOM   2595  OG  SER B  33      87.281  52.301  27.467  1.00113.50           O  
ATOM   2596  C   SER B  33      87.714  48.768  28.479  1.00113.50           C  
ATOM   2597  O   SER B  33      88.554  48.498  27.622  1.00113.50           O  
ATOM   2598  N   HIS B  34      87.311  47.875  29.403  1.00 94.33           N  
ATOM   2599  CA  HIS B  34      87.784  46.523  29.377  1.00 94.33           C  
ATOM   2600  ND1 HIS B  34      87.579  47.176  32.680  1.00 94.33           N  
ATOM   2601  CG  HIS B  34      88.059  46.155  31.890  1.00 94.33           C  
ATOM   2602  CB  HIS B  34      87.408  45.698  30.620  1.00 94.33           C  
ATOM   2603  NE2 HIS B  34      89.398  46.390  33.691  1.00 94.33           N  
ATOM   2604  CD2 HIS B  34      89.170  45.689  32.520  1.00 94.33           C  
ATOM   2605  CE1 HIS B  34      88.416  47.272  33.743  1.00 94.33           C  
ATOM   2606  C   HIS B  34      87.122  45.854  28.217  1.00 94.33           C  
ATOM   2607  O   HIS B  34      86.028  46.237  27.808  1.00 94.33           O  
ATOM   2608  N   ASN B  35      87.796  44.844  27.636  1.00 59.74           N  
ATOM   2609  CA  ASN B  35      87.269  44.171  26.484  1.00 59.74           C  
ATOM   2610  CB  ASN B  35      88.294  43.226  25.834  1.00 59.74           C  
ATOM   2611  CG  ASN B  35      89.373  44.083  25.189  1.00 59.74           C  
ATOM   2612  OD1 ASN B  35      89.114  45.201  24.748  1.00 59.74           O  
ATOM   2613  ND2 ASN B  35      90.619  43.543  25.126  1.00 59.74           N  
ATOM   2614  C   ASN B  35      86.060  43.358  26.829  1.00 59.74           C  
ATOM   2615  O   ASN B  35      85.062  43.345  26.111  1.00 59.74           O  
ATOM   2616  N   TYR B  36      86.124  42.677  27.976  1.00157.00           N  
ATOM   2617  CA  TYR B  36      85.181  41.681  28.387  1.00157.00           C  
ATOM   2618  CB  TYR B  36      85.980  40.590  29.023  1.00157.00           C  
ATOM   2619  CG  TYR B  36      86.590  39.787  27.940  1.00157.00           C  
ATOM   2620  CD1 TYR B  36      85.760  39.062  27.128  1.00157.00           C  
ATOM   2621  CD2 TYR B  36      87.949  39.728  27.740  1.00157.00           C  
ATOM   2622  CE1 TYR B  36      86.266  38.278  26.125  1.00157.00           C  
ATOM   2623  CE2 TYR B  36      88.463  38.946  26.731  1.00157.00           C  
ATOM   2624  CZ  TYR B  36      87.622  38.218  25.923  1.00157.00           C  
ATOM   2625  OH  TYR B  36      88.145  37.412  24.890  1.00157.00           O  
ATOM   2626  C   TYR B  36      84.232  42.163  29.456  1.00157.00           C  
ATOM   2627  O   TYR B  36      84.628  42.913  30.344  1.00157.00           O  
ATOM   2628  N   MET B  37      82.939  41.740  29.393  1.00 81.54           N  
ATOM   2629  CA  MET B  37      81.989  42.074  30.432  1.00 81.54           C  
ATOM   2630  CB  MET B  37      81.020  43.202  30.035  1.00 81.54           C  
ATOM   2631  CG  MET B  37      81.745  44.527  29.784  1.00 81.54           C  
ATOM   2632  SD  MET B  37      80.669  45.918  29.329  1.00 81.54           S  
ATOM   2633  CE  MET B  37      80.011  46.160  31.005  1.00 81.54           C  
ATOM   2634  C   MET B  37      81.172  40.847  30.774  1.00 81.54           C  
ATOM   2635  O   MET B  37      80.905  40.012  29.909  1.00 81.54           O  
ATOM   2636  N   TYR B  38      80.741  40.708  32.058  1.00153.29           N  
ATOM   2637  CA  TYR B  38      80.045  39.512  32.477  1.00153.29           C  
ATOM   2638  CB  TYR B  38      80.811  38.660  33.496  1.00153.29           C  
ATOM   2639  CG  TYR B  38      82.258  38.542  33.191  1.00153.29           C  
ATOM   2640  CD1 TYR B  38      83.082  39.610  33.465  1.00153.29           C  
ATOM   2641  CD2 TYR B  38      82.792  37.381  32.689  1.00153.29           C  
ATOM   2642  CE1 TYR B  38      84.431  39.538  33.230  1.00153.29           C  
ATOM   2643  CE2 TYR B  38      84.144  37.304  32.455  1.00153.29           C  
ATOM   2644  CZ  TYR B  38      84.962  38.380  32.726  1.00153.29           C  
ATOM   2645  OH  TYR B  38      86.350  38.299  32.480  1.00153.29           O  
ATOM   2646  C   TYR B  38      78.879  39.886  33.351  1.00153.29           C  
ATOM   2647  O   TYR B  38      78.826  40.976  33.916  1.00153.29           O  
ATOM   2648  N   TRP B  39      77.905  38.957  33.480  1.00109.43           N  
ATOM   2649  CA  TRP B  39      76.852  39.077  34.454  1.00109.43           C  
ATOM   2650  CB  TRP B  39      75.444  39.362  33.896  1.00109.43           C  
ATOM   2651  CG  TRP B  39      75.179  40.808  33.545  1.00109.43           C  
ATOM   2652  CD2 TRP B  39      74.784  41.790  34.516  1.00109.43           C  
ATOM   2653  CD1 TRP B  39      75.242  41.454  32.344  1.00109.43           C  
ATOM   2654  NE1 TRP B  39      74.910  42.779  32.508  1.00109.43           N  
ATOM   2655  CE2 TRP B  39      74.626  43.000  33.840  1.00109.43           C  
ATOM   2656  CE3 TRP B  39      74.567  41.691  35.862  1.00109.43           C  
ATOM   2657  CZ2 TRP B  39      74.248  44.133  34.504  1.00109.43           C  
ATOM   2658  CZ3 TRP B  39      74.189  42.836  36.528  1.00109.43           C  
ATOM   2659  CH2 TRP B  39      74.032  44.034  35.860  1.00109.43           C  
ATOM   2660  C   TRP B  39      76.786  37.764  35.178  1.00109.43           C  
ATOM   2661  O   TRP B  39      76.607  36.720  34.554  1.00109.43           O  
ATOM   2662  N   TYR B  40      76.909  37.792  36.525  1.00 90.98           N  
ATOM   2663  CA  TYR B  40      76.902  36.595  37.331  1.00 90.98           C  
ATOM   2664  CB  TYR B  40      78.147  36.393  38.221  1.00 90.98           C  
ATOM   2665  CG  TYR B  40      79.362  36.040  37.433  1.00 90.98           C  
ATOM   2666  CD1 TYR B  40      80.185  37.013  36.914  1.00 90.98           C  
ATOM   2667  CD2 TYR B  40      79.688  34.718  37.232  1.00 90.98           C  
ATOM   2668  CE1 TYR B  40      81.310  36.669  36.200  1.00 90.98           C  
ATOM   2669  CE2 TYR B  40      80.810  34.369  36.519  1.00 90.98           C  
ATOM   2670  CZ  TYR B  40      81.625  35.345  36.000  1.00 90.98           C  
ATOM   2671  OH  TYR B  40      82.778  34.990  35.269  1.00 90.98           O  
ATOM   2672  C   TYR B  40      75.784  36.708  38.316  1.00 90.98           C  
ATOM   2673  O   TYR B  40      75.299  37.805  38.587  1.00 90.98           O  
ATOM   2674  N   ARG B  41      75.316  35.557  38.852  1.00147.13           N  
ATOM   2675  CA  ARG B  41      74.307  35.644  39.870  1.00147.13           C  
ATOM   2676  CB  ARG B  41      72.937  35.050  39.486  1.00147.13           C  
ATOM   2677  CG  ARG B  41      72.935  33.551  39.205  1.00147.13           C  
ATOM   2678  CD  ARG B  41      71.568  33.018  38.771  1.00147.13           C  
ATOM   2679  NE  ARG B  41      70.612  33.249  39.891  1.00147.13           N  
ATOM   2680  CZ  ARG B  41      69.296  32.937  39.722  1.00147.13           C  
ATOM   2681  NH1 ARG B  41      68.881  32.374  38.551  1.00147.13           N  
ATOM   2682  NH2 ARG B  41      68.387  33.188  40.708  1.00147.13           N  
ATOM   2683  C   ARG B  41      74.808  34.908  41.065  1.00147.13           C  
ATOM   2684  O   ARG B  41      75.278  33.777  40.968  1.00147.13           O  
ATOM   2685  N   GLN B  42      74.710  35.545  42.243  1.00 67.30           N  
ATOM   2686  CA  GLN B  42      75.221  34.951  43.439  1.00 67.30           C  
ATOM   2687  CB  GLN B  42      76.003  35.937  44.320  1.00 67.30           C  
ATOM   2688  CG  GLN B  42      76.548  35.307  45.602  1.00 67.30           C  
ATOM   2689  CD  GLN B  42      77.286  36.391  46.370  1.00 67.30           C  
ATOM   2690  OE1 GLN B  42      77.313  37.550  45.960  1.00 67.30           O  
ATOM   2691  NE2 GLN B  42      77.903  36.004  47.519  1.00 67.30           N  
ATOM   2692  C   GLN B  42      74.075  34.469  44.259  1.00 67.30           C  
ATOM   2693  O   GLN B  42      73.149  35.219  44.565  1.00 67.30           O  
ATOM   2694  N   ASP B  43      74.123  33.174  44.621  1.00 92.97           N  
ATOM   2695  CA  ASP B  43      73.123  32.566  45.442  1.00 92.97           C  
ATOM   2696  CB  ASP B  43      72.208  31.614  44.652  1.00 92.97           C  
ATOM   2697  CG  ASP B  43      71.503  32.416  43.566  1.00 92.97           C  
ATOM   2698  OD1 ASP B  43      72.193  32.808  42.590  1.00 92.97           O  
ATOM   2699  OD2 ASP B  43      70.271  32.645  43.689  1.00 92.97           O  
ATOM   2700  C   ASP B  43      73.874  31.721  46.419  1.00 92.97           C  
ATOM   2701  O   ASP B  43      74.949  31.211  46.106  1.00 92.97           O  
ATOM   2702  N   THR B  44      73.343  31.559  47.645  1.00107.97           N  
ATOM   2703  CA  THR B  44      74.049  30.729  48.574  1.00107.97           C  
ATOM   2704  CB  THR B  44      73.533  30.803  49.982  1.00107.97           C  
ATOM   2705  OG1 THR B  44      72.172  30.398  50.030  1.00107.97           O  
ATOM   2706  CG2 THR B  44      73.684  32.244  50.497  1.00107.97           C  
ATOM   2707  C   THR B  44      73.901  29.323  48.105  1.00107.97           C  
ATOM   2708  O   THR B  44      72.854  28.924  47.599  1.00107.97           O  
ATOM   2709  N   GLY B  45      74.983  28.541  48.239  1.00 50.50           N  
ATOM   2710  CA  GLY B  45      74.974  27.161  47.862  1.00 50.50           C  
ATOM   2711  C   GLY B  45      75.759  26.992  46.593  1.00 50.50           C  
ATOM   2712  O   GLY B  45      76.563  26.069  46.485  1.00 50.50           O  
ATOM   2713  N   HIS B  46      75.466  27.811  45.562  1.00140.22           N  
ATOM   2714  CA  HIS B  46      76.147  27.782  44.291  1.00140.22           C  
ATOM   2715  ND1 HIS B  46      72.828  27.494  43.801  1.00140.22           N  
ATOM   2716  CG  HIS B  46      74.003  27.229  43.136  1.00140.22           C  
ATOM   2717  CB  HIS B  46      75.193  28.142  43.143  1.00140.22           C  
ATOM   2718  NE2 HIS B  46      72.573  25.510  42.834  1.00140.22           N  
ATOM   2719  CD2 HIS B  46      73.830  26.012  42.549  1.00140.22           C  
ATOM   2720  CE1 HIS B  46      72.008  26.435  43.588  1.00140.22           C  
ATOM   2721  C   HIS B  46      77.359  28.664  44.203  1.00140.22           C  
ATOM   2722  O   HIS B  46      78.324  28.353  43.503  1.00140.22           O  
ATOM   2723  N   GLY B  47      77.333  29.825  44.880  1.00 42.91           N  
ATOM   2724  CA  GLY B  47      78.399  30.759  44.660  1.00 42.91           C  
ATOM   2725  C   GLY B  47      78.026  31.455  43.386  1.00 42.91           C  
ATOM   2726  O   GLY B  47      76.888  31.350  42.937  1.00 42.91           O  
ATOM   2727  N   LEU B  48      78.967  32.184  42.759  1.00149.02           N  
ATOM   2728  CA  LEU B  48      78.670  32.883  41.537  1.00149.02           C  
ATOM   2729  CB  LEU B  48      79.781  33.848  41.087  1.00149.02           C  
ATOM   2730  CG  LEU B  48      79.812  35.191  41.840  1.00149.02           C  
ATOM   2731  CD1 LEU B  48      79.898  34.998  43.357  1.00149.02           C  
ATOM   2732  CD2 LEU B  48      80.947  36.082  41.315  1.00149.02           C  
ATOM   2733  C   LEU B  48      78.431  31.933  40.400  1.00149.02           C  
ATOM   2734  O   LEU B  48      79.081  30.895  40.288  1.00149.02           O  
ATOM   2735  N   ARG B  49      77.454  32.287  39.529  1.00100.18           N  
ATOM   2736  CA  ARG B  49      77.151  31.536  38.338  1.00100.18           C  
ATOM   2737  CB  ARG B  49      75.849  30.720  38.417  1.00100.18           C  
ATOM   2738  CG  ARG B  49      75.927  29.542  39.391  1.00100.18           C  
ATOM   2739  CD  ARG B  49      74.713  28.611  39.332  1.00100.18           C  
ATOM   2740  NE  ARG B  49      73.526  29.390  39.779  1.00100.18           N  
ATOM   2741  CZ  ARG B  49      72.279  28.839  39.715  1.00100.18           C  
ATOM   2742  NH1 ARG B  49      72.119  27.560  39.263  1.00100.18           N  
ATOM   2743  NH2 ARG B  49      71.191  29.567  40.101  1.00100.18           N  
ATOM   2744  C   ARG B  49      77.001  32.520  37.209  1.00100.18           C  
ATOM   2745  O   ARG B  49      76.427  33.595  37.375  1.00100.18           O  
ATOM   2746  N   LEU B  50      77.488  32.146  36.007  1.00104.28           N  
ATOM   2747  CA  LEU B  50      77.556  33.041  34.874  1.00104.28           C  
ATOM   2748  CB  LEU B  50      78.769  32.731  33.975  1.00104.28           C  
ATOM   2749  CG  LEU B  50      78.914  33.641  32.742  1.00104.28           C  
ATOM   2750  CD1 LEU B  50      79.178  35.099  33.140  1.00104.28           C  
ATOM   2751  CD2 LEU B  50      79.976  33.087  31.776  1.00104.28           C  
ATOM   2752  C   LEU B  50      76.330  32.968  34.006  1.00104.28           C  
ATOM   2753  O   LEU B  50      75.925  31.889  33.581  1.00104.28           O  
ATOM   2754  N   ILE B  51      75.636  34.121  33.838  1.00105.84           N  
ATOM   2755  CA  ILE B  51      74.487  34.262  32.968  1.00105.84           C  
ATOM   2756  CB  ILE B  51      73.597  35.364  33.454  1.00105.84           C  
ATOM   2757  CG1 ILE B  51      73.187  35.071  34.907  1.00105.84           C  
ATOM   2758  CG2 ILE B  51      72.405  35.492  32.490  1.00105.84           C  
ATOM   2759  CD1 ILE B  51      72.609  36.277  35.640  1.00105.84           C  
ATOM   2760  C   ILE B  51      74.827  34.545  31.522  1.00105.84           C  
ATOM   2761  O   ILE B  51      74.436  33.799  30.624  1.00105.84           O  
ATOM   2762  N   HIS B  52      75.594  35.633  31.257  1.00 80.25           N  
ATOM   2763  CA  HIS B  52      75.884  36.032  29.899  1.00 80.25           C  
ATOM   2764  ND1 HIS B  52      72.401  36.133  29.655  1.00 80.25           N  
ATOM   2765  CG  HIS B  52      73.544  36.135  28.886  1.00 80.25           C  
ATOM   2766  CB  HIS B  52      74.793  36.887  29.232  1.00 80.25           C  
ATOM   2767  NE2 HIS B  52      71.977  34.860  27.881  1.00 80.25           N  
ATOM   2768  CD2 HIS B  52      73.268  35.353  27.809  1.00 80.25           C  
ATOM   2769  CE1 HIS B  52      71.497  35.356  29.007  1.00 80.25           C  
ATOM   2770  C   HIS B  52      77.110  36.891  29.917  1.00 80.25           C  
ATOM   2771  O   HIS B  52      77.410  37.526  30.926  1.00 80.25           O  
ATOM   2772  N   TYR B  53      77.861  36.922  28.792  1.00103.71           N  
ATOM   2773  CA  TYR B  53      79.057  37.724  28.734  1.00103.71           C  
ATOM   2774  CB  TYR B  53      80.333  37.003  29.211  1.00103.71           C  
ATOM   2775  CG  TYR B  53      80.599  35.827  28.338  1.00103.71           C  
ATOM   2776  CD1 TYR B  53      81.198  35.991  27.112  1.00103.71           C  
ATOM   2777  CD2 TYR B  53      80.260  34.559  28.748  1.00103.71           C  
ATOM   2778  CE1 TYR B  53      81.457  34.910  26.305  1.00103.71           C  
ATOM   2779  CE2 TYR B  53      80.513  33.473  27.945  1.00103.71           C  
ATOM   2780  CZ  TYR B  53      81.113  33.647  26.722  1.00103.71           C  
ATOM   2781  OH  TYR B  53      81.374  32.533  25.897  1.00103.71           O  
ATOM   2782  C   TYR B  53      79.278  38.239  27.336  1.00103.71           C  
ATOM   2783  O   TYR B  53      78.600  37.821  26.399  1.00103.71           O  
ATOM   2784  N   SER B  54      80.224  39.199  27.168  1.00 89.81           N  
ATOM   2785  CA  SER B  54      80.499  39.769  25.871  1.00 89.81           C  
ATOM   2786  CB  SER B  54      79.690  41.048  25.609  1.00 89.81           C  
ATOM   2787  OG  SER B  54      80.135  41.671  24.414  1.00 89.81           O  
ATOM   2788  C   SER B  54      81.951  40.158  25.768  1.00 89.81           C  
ATOM   2789  O   SER B  54      82.556  40.590  26.747  1.00 89.81           O  
ATOM   2790  N   TYR B  55      82.559  40.023  24.562  1.00186.44           N  
ATOM   2791  CA  TYR B  55      83.930  40.438  24.443  1.00186.44           C  
ATOM   2792  CB  TYR B  55      84.853  39.389  23.799  1.00186.44           C  
ATOM   2793  CG  TYR B  55      84.283  38.870  22.530  1.00186.44           C  
ATOM   2794  CD1 TYR B  55      84.219  39.656  21.406  1.00186.44           C  
ATOM   2795  CD2 TYR B  55      83.844  37.568  22.467  1.00186.44           C  
ATOM   2796  CE1 TYR B  55      83.699  39.150  20.239  1.00186.44           C  
ATOM   2797  CE2 TYR B  55      83.324  37.059  21.303  1.00186.44           C  
ATOM   2798  CZ  TYR B  55      83.250  37.854  20.187  1.00186.44           C  
ATOM   2799  OH  TYR B  55      82.717  37.338  18.987  1.00186.44           O  
ATOM   2800  C   TYR B  55      84.016  41.718  23.673  1.00186.44           C  
ATOM   2801  O   TYR B  55      85.058  42.030  23.095  1.00186.44           O  
ATOM   2802  N   GLY B  56      82.944  42.540  23.715  1.00 76.69           N  
ATOM   2803  CA  GLY B  56      83.014  43.806  23.044  1.00 76.69           C  
ATOM   2804  C   GLY B  56      81.681  44.161  22.493  1.00 76.69           C  
ATOM   2805  O   GLY B  56      80.754  43.356  22.475  1.00 76.69           O  
ATOM   2806  N   ALA B  57      81.584  45.396  21.972  1.00 46.08           N  
ATOM   2807  CA  ALA B  57      80.345  45.893  21.470  1.00 46.08           C  
ATOM   2808  CB  ALA B  57      80.453  47.302  20.859  1.00 46.08           C  
ATOM   2809  C   ALA B  57      79.831  44.976  20.405  1.00 46.08           C  
ATOM   2810  O   ALA B  57      80.577  44.499  19.550  1.00 46.08           O  
ATOM   2811  N   GLY B  58      78.513  44.691  20.470  1.00 38.38           N  
ATOM   2812  CA  GLY B  58      77.847  43.927  19.455  1.00 38.38           C  
ATOM   2813  C   GLY B  58      77.992  42.457  19.690  1.00 38.38           C  
ATOM   2814  O   GLY B  58      77.442  41.656  18.938  1.00 38.38           O  
ATOM   2815  N   ASN B  59      78.708  42.041  20.745  1.00 63.96           N  
ATOM   2816  CA  ASN B  59      78.898  40.630  20.916  1.00 63.96           C  
ATOM   2817  CB  ASN B  59      80.378  40.248  21.104  1.00 63.96           C  
ATOM   2818  CG  ASN B  59      80.488  38.739  21.276  1.00 63.96           C  
ATOM   2819  OD1 ASN B  59      80.746  38.247  22.373  1.00 63.96           O  
ATOM   2820  ND2 ASN B  59      80.279  37.980  20.167  1.00 63.96           N  
ATOM   2821  C   ASN B  59      78.140  40.158  22.118  1.00 63.96           C  
ATOM   2822  O   ASN B  59      78.057  40.850  23.132  1.00 63.96           O  
ATOM   2823  N   LEU B  60      77.528  38.959  22.009  1.00 55.50           N  
ATOM   2824  CA  LEU B  60      76.825  38.388  23.121  1.00 55.50           C  
ATOM   2825  CB  LEU B  60      75.300  38.584  23.047  1.00 55.50           C  
ATOM   2826  CG  LEU B  60      74.535  37.969  24.234  1.00 55.50           C  
ATOM   2827  CD1 LEU B  60      74.941  38.618  25.568  1.00 55.50           C  
ATOM   2828  CD2 LEU B  60      73.017  37.998  23.997  1.00 55.50           C  
ATOM   2829  C   LEU B  60      77.084  36.914  23.137  1.00 55.50           C  
ATOM   2830  O   LEU B  60      77.003  36.249  22.105  1.00 55.50           O  
ATOM   2831  N   GLN B  61      77.421  36.364  24.322  1.00 54.17           N  
ATOM   2832  CA  GLN B  61      77.630  34.949  24.420  1.00 54.17           C  
ATOM   2833  CB  GLN B  61      79.103  34.551  24.577  1.00 54.17           C  
ATOM   2834  CG  GLN B  61      79.997  35.032  23.429  1.00 54.17           C  
ATOM   2835  CD  GLN B  61      79.696  34.212  22.181  1.00 54.17           C  
ATOM   2836  OE1 GLN B  61      79.182  33.098  22.263  1.00 54.17           O  
ATOM   2837  NE2 GLN B  61      80.036  34.776  20.991  1.00 54.17           N  
ATOM   2838  C   GLN B  61      76.893  34.476  25.636  1.00 54.17           C  
ATOM   2839  O   GLN B  61      76.942  35.099  26.696  1.00 54.17           O  
ATOM   2840  N   ILE B  69      76.194  33.334  25.507  1.00103.57           N  
ATOM   2841  CA  ILE B  69      75.407  32.811  26.587  1.00103.57           C  
ATOM   2842  CB  ILE B  69      74.417  31.754  26.177  1.00103.57           C  
ATOM   2843  CG1 ILE B  69      75.131  30.505  25.625  1.00103.57           C  
ATOM   2844  CG2 ILE B  69      73.431  32.395  25.186  1.00103.57           C  
ATOM   2845  CD1 ILE B  69      75.949  30.762  24.361  1.00103.57           C  
ATOM   2846  C   ILE B  69      76.313  32.208  27.610  1.00103.57           C  
ATOM   2847  O   ILE B  69      77.337  31.610  27.284  1.00103.57           O  
ATOM   2848  N   GLY B  70      75.961  32.397  28.897  1.00 34.53           N  
ATOM   2849  CA  GLY B  70      76.728  31.861  29.982  1.00 34.53           C  
ATOM   2850  C   GLY B  70      76.187  30.508  30.304  1.00 34.53           C  
ATOM   2851  O   GLY B  70      75.580  29.847  29.463  1.00 34.53           O  
ATOM   2852  N   ASP B  71      76.469  30.039  31.533  1.00 77.07           N  
ATOM   2853  CA  ASP B  71      76.014  28.756  31.973  1.00 77.07           C  
ATOM   2854  CB  ASP B  71      76.708  28.299  33.264  1.00 77.07           C  
ATOM   2855  CG  ASP B  71      78.152  27.979  32.904  1.00 77.07           C  
ATOM   2856  OD1 ASP B  71      78.372  27.440  31.786  1.00 77.07           O  
ATOM   2857  OD2 ASP B  71      79.052  28.263  33.738  1.00 77.07           O  
ATOM   2858  C   ASP B  71      74.523  28.753  32.221  1.00 77.07           C  
ATOM   2859  O   ASP B  71      73.852  27.787  31.858  1.00 77.07           O  
ATOM   2860  N   VAL B  72      73.956  29.809  32.863  1.00103.83           N  
ATOM   2861  CA  VAL B  72      72.536  29.779  33.145  1.00103.83           C  
ATOM   2862  CB  VAL B  72      72.263  29.795  34.624  1.00103.83           C  
ATOM   2863  CG1 VAL B  72      72.776  28.473  35.221  1.00103.83           C  
ATOM   2864  CG2 VAL B  72      72.949  31.026  35.245  1.00103.83           C  
ATOM   2865  C   VAL B  72      71.812  30.953  32.514  1.00103.83           C  
ATOM   2866  O   VAL B  72      71.323  31.847  33.204  1.00103.83           O  
ATOM   2867  N   PRO B  73      71.668  30.954  31.215  1.00106.25           N  
ATOM   2868  CA  PRO B  73      71.014  32.035  30.517  1.00106.25           C  
ATOM   2869  CD  PRO B  73      72.564  30.210  30.346  1.00106.25           C  
ATOM   2870  CB  PRO B  73      71.527  31.976  29.075  1.00106.25           C  
ATOM   2871  CG  PRO B  73      72.104  30.561  28.923  1.00106.25           C  
ATOM   2872  C   PRO B  73      69.512  32.073  30.574  1.00106.25           C  
ATOM   2873  O   PRO B  73      68.945  33.115  30.245  1.00106.25           O  
ATOM   2874  N   ASP B  74      68.835  30.982  30.981  1.00107.17           N  
ATOM   2875  CA  ASP B  74      67.404  30.940  30.838  1.00107.17           C  
ATOM   2876  CB  ASP B  74      66.757  29.642  31.361  1.00107.17           C  
ATOM   2877  CG  ASP B  74      66.965  29.537  32.867  1.00107.17           C  
ATOM   2878  OD1 ASP B  74      67.966  30.104  33.379  1.00107.17           O  
ATOM   2879  OD2 ASP B  74      66.114  28.887  33.530  1.00107.17           O  
ATOM   2880  C   ASP B  74      66.753  32.091  31.539  1.00107.17           C  
ATOM   2881  O   ASP B  74      67.012  32.359  32.710  1.00107.17           O  
ATOM   2882  N   GLY B  75      65.877  32.810  30.805  1.00 34.31           N  
ATOM   2883  CA  GLY B  75      65.108  33.884  31.363  1.00 34.31           C  
ATOM   2884  C   GLY B  75      65.879  35.163  31.307  1.00 34.31           C  
ATOM   2885  O   GLY B  75      65.385  36.200  31.747  1.00 34.31           O  
ATOM   2886  N   TYR B  76      67.104  35.139  30.749  1.00111.53           N  
ATOM   2887  CA  TYR B  76      67.874  36.349  30.751  1.00111.53           C  
ATOM   2888  CB  TYR B  76      69.168  36.274  31.590  1.00111.53           C  
ATOM   2889  CG  TYR B  76      68.854  35.971  33.020  1.00111.53           C  
ATOM   2890  CD1 TYR B  76      68.301  36.927  33.833  1.00111.53           C  
ATOM   2891  CD2 TYR B  76      69.091  34.725  33.556  1.00111.53           C  
ATOM   2892  CE1 TYR B  76      68.012  36.652  35.149  1.00111.53           C  
ATOM   2893  CE2 TYR B  76      68.805  34.443  34.873  1.00111.53           C  
ATOM   2894  CZ  TYR B  76      68.264  35.412  35.677  1.00111.53           C  
ATOM   2895  OH  TYR B  76      67.967  35.135  37.029  1.00111.53           O  
ATOM   2896  C   TYR B  76      68.315  36.670  29.355  1.00111.53           C  
ATOM   2897  O   TYR B  76      68.494  35.783  28.521  1.00111.53           O  
ATOM   2898  N   LYS B  77      68.472  37.981  29.071  1.00107.00           N  
ATOM   2899  CA  LYS B  77      68.961  38.447  27.803  1.00107.00           C  
ATOM   2900  CB  LYS B  77      67.834  38.987  26.919  1.00107.00           C  
ATOM   2901  CG  LYS B  77      66.926  37.831  26.507  1.00107.00           C  
ATOM   2902  CD  LYS B  77      65.523  38.231  26.077  1.00107.00           C  
ATOM   2903  CE  LYS B  77      64.661  37.016  25.742  1.00107.00           C  
ATOM   2904  NZ  LYS B  77      64.693  36.054  26.867  1.00107.00           N  
ATOM   2905  C   LYS B  77      69.954  39.528  28.106  1.00107.00           C  
ATOM   2906  O   LYS B  77      69.874  40.155  29.157  1.00107.00           O  
ATOM   2907  N   ALA B  78      70.947  39.762  27.219  1.00 47.23           N  
ATOM   2908  CA  ALA B  78      71.932  40.771  27.520  1.00 47.23           C  
ATOM   2909  CB  ALA B  78      73.255  40.185  28.040  1.00 47.23           C  
ATOM   2910  C   ALA B  78      72.246  41.534  26.266  1.00 47.23           C  
ATOM   2911  O   ALA B  78      72.060  41.021  25.164  1.00 47.23           O  
ATOM   2912  N   THR B  79      72.703  42.804  26.406  1.00 54.61           N  
ATOM   2913  CA  THR B  79      73.039  43.587  25.246  1.00 54.61           C  
ATOM   2914  CB  THR B  79      71.950  44.546  24.860  1.00 54.61           C  
ATOM   2915  OG1 THR B  79      70.751  43.836  24.588  1.00 54.61           O  
ATOM   2916  CG2 THR B  79      72.395  45.330  23.615  1.00 54.61           C  
ATOM   2917  C   THR B  79      74.276  44.404  25.514  1.00 54.61           C  
ATOM   2918  O   THR B  79      74.366  45.102  26.523  1.00 54.61           O  
ATOM   2919  N   ARG B  80      75.260  44.350  24.586  1.00 97.25           N  
ATOM   2920  CA  ARG B  80      76.478  45.109  24.719  1.00 97.25           C  
ATOM   2921  CB  ARG B  80      77.720  44.260  24.396  1.00 97.25           C  
ATOM   2922  CG  ARG B  80      79.056  44.950  24.671  1.00 97.25           C  
ATOM   2923  CD  ARG B  80      79.406  45.033  26.158  1.00 97.25           C  
ATOM   2924  NE  ARG B  80      80.723  45.719  26.267  1.00 97.25           N  
ATOM   2925  CZ  ARG B  80      81.875  44.994  26.173  1.00 97.25           C  
ATOM   2926  NH1 ARG B  80      81.815  43.646  25.969  1.00 97.25           N  
ATOM   2927  NH2 ARG B  80      83.086  45.615  26.279  1.00 97.25           N  
ATOM   2928  C   ARG B  80      76.422  46.209  23.698  1.00 97.25           C  
ATOM   2929  O   ARG B  80      76.930  46.072  22.586  1.00 97.25           O  
ATOM   2930  N   THR B  81      75.800  47.344  24.063  1.00 55.30           N  
ATOM   2931  CA  THR B  81      75.647  48.452  23.161  1.00 55.30           C  
ATOM   2932  CB  THR B  81      74.737  49.514  23.706  1.00 55.30           C  
ATOM   2933  OG1 THR B  81      75.286  50.073  24.890  1.00 55.30           O  
ATOM   2934  CG2 THR B  81      73.368  48.878  24.008  1.00 55.30           C  
ATOM   2935  C   THR B  81      76.971  49.094  22.873  1.00 55.30           C  
ATOM   2936  O   THR B  81      77.267  49.421  21.724  1.00 55.30           O  
ATOM   2937  N   THR B  82      77.802  49.300  23.916  1.00126.31           N  
ATOM   2938  CA  THR B  82      79.065  49.963  23.739  1.00126.31           C  
ATOM   2939  CB  THR B  82      79.082  51.357  24.289  1.00126.31           C  
ATOM   2940  OG1 THR B  82      78.911  51.328  25.699  1.00126.31           O  
ATOM   2941  CG2 THR B  82      77.938  52.152  23.637  1.00126.31           C  
ATOM   2942  C   THR B  82      80.091  49.187  24.507  1.00126.31           C  
ATOM   2943  O   THR B  82      79.759  48.253  25.233  1.00126.31           O  
ATOM   2944  N   GLN B  83      81.376  49.563  24.365  1.00151.16           N  
ATOM   2945  CA  GLN B  83      82.438  48.879  25.050  1.00151.16           C  
ATOM   2946  CB  GLN B  83      83.832  49.469  24.777  1.00151.16           C  
ATOM   2947  CG  GLN B  83      84.413  49.084  23.420  1.00151.16           C  
ATOM   2948  CD  GLN B  83      84.855  47.630  23.514  1.00151.16           C  
ATOM   2949  OE1 GLN B  83      84.335  46.764  22.813  1.00151.16           O  
ATOM   2950  NE2 GLN B  83      85.844  47.349  24.405  1.00151.16           N  
ATOM   2951  C   GLN B  83      82.204  49.024  26.515  1.00151.16           C  
ATOM   2952  O   GLN B  83      82.517  48.135  27.306  1.00151.16           O  
ATOM   2953  N   GLU B  84      81.716  50.206  26.908  1.00140.18           N  
ATOM   2954  CA  GLU B  84      81.482  50.557  28.275  1.00140.18           C  
ATOM   2955  CB  GLU B  84      81.303  52.072  28.435  1.00140.18           C  
ATOM   2956  CG  GLU B  84      82.447  52.869  27.807  1.00140.18           C  
ATOM   2957  CD  GLU B  84      83.760  52.194  28.170  1.00140.18           C  
ATOM   2958  OE1 GLU B  84      84.078  51.136  27.567  1.00140.18           O  
ATOM   2959  OE2 GLU B  84      84.468  52.732  29.059  1.00140.18           O  
ATOM   2960  C   GLU B  84      80.245  49.917  28.857  1.00140.18           C  
ATOM   2961  O   GLU B  84      80.240  49.556  30.032  1.00140.18           O  
ATOM   2962  N   ASP B  85      79.157  49.765  28.067  1.00 80.97           N  
ATOM   2963  CA  ASP B  85      77.888  49.411  28.664  1.00 80.97           C  
ATOM   2964  CB  ASP B  85      76.742  50.312  28.173  1.00 80.97           C  
ATOM   2965  CG  ASP B  85      77.015  51.738  28.629  1.00 80.97           C  
ATOM   2966  OD1 ASP B  85      77.515  51.920  29.770  1.00 80.97           O  
ATOM   2967  OD2 ASP B  85      76.733  52.669  27.828  1.00 80.97           O  
ATOM   2968  C   ASP B  85      77.460  47.998  28.376  1.00 80.97           C  
ATOM   2969  O   ASP B  85      77.523  47.534  27.239  1.00 80.97           O  
ATOM   2970  N   PHE B  86      76.998  47.281  29.432  1.00112.33           N  
ATOM   2971  CA  PHE B  86      76.483  45.944  29.276  1.00112.33           C  
ATOM   2972  CB  PHE B  86      77.531  44.881  29.669  1.00112.33           C  
ATOM   2973  CG  PHE B  86      77.078  43.525  29.245  1.00112.33           C  
ATOM   2974  CD1 PHE B  86      76.772  43.275  27.929  1.00112.33           C  
ATOM   2975  CD2 PHE B  86      77.023  42.486  30.145  1.00112.33           C  
ATOM   2976  CE1 PHE B  86      76.370  42.023  27.525  1.00112.33           C  
ATOM   2977  CE2 PHE B  86      76.625  41.230  29.748  1.00112.33           C  
ATOM   2978  CZ  PHE B  86      76.293  40.998  28.436  1.00112.33           C  
ATOM   2979  C   PHE B  86      75.261  45.830  30.155  1.00112.33           C  
ATOM   2980  O   PHE B  86      75.344  45.996  31.371  1.00112.33           O  
ATOM   2981  N   PHE B  87      74.089  45.507  29.555  1.00126.77           N  
ATOM   2982  CA  PHE B  87      72.830  45.497  30.263  1.00126.77           C  
ATOM   2983  CB  PHE B  87      71.707  46.240  29.511  1.00126.77           C  
ATOM   2984  CG  PHE B  87      72.057  47.666  29.266  1.00126.77           C  
ATOM   2985  CD1 PHE B  87      72.758  48.019  28.134  1.00126.77           C  
ATOM   2986  CD2 PHE B  87      71.680  48.649  30.150  1.00126.77           C  
ATOM   2987  CE1 PHE B  87      73.084  49.331  27.890  1.00126.77           C  
ATOM   2988  CE2 PHE B  87      72.004  49.963  29.909  1.00126.77           C  
ATOM   2989  CZ  PHE B  87      72.705  50.307  28.778  1.00126.77           C  
ATOM   2990  C   PHE B  87      72.289  44.095  30.325  1.00126.77           C  
ATOM   2991  O   PHE B  87      72.453  43.313  29.389  1.00126.77           O  
ATOM   2992  N   LEU B  88      71.600  43.753  31.438  1.00 81.60           N  
ATOM   2993  CA  LEU B  88      70.961  42.470  31.575  1.00 81.60           C  
ATOM   2994  CB  LEU B  88      71.281  41.754  32.900  1.00 81.60           C  
ATOM   2995  CG  LEU B  88      70.597  40.381  33.047  1.00 81.60           C  
ATOM   2996  CD1 LEU B  88      70.998  39.430  31.909  1.00 81.60           C  
ATOM   2997  CD2 LEU B  88      70.867  39.776  34.434  1.00 81.60           C  
ATOM   2998  C   LEU B  88      69.479  42.697  31.525  1.00 81.60           C  
ATOM   2999  O   LEU B  88      68.970  43.656  32.102  1.00 81.60           O  
ATOM   3000  N   LEU B  89      68.742  41.810  30.828  1.00 83.52           N  
ATOM   3001  CA  LEU B  89      67.334  42.018  30.627  1.00 83.52           C  
ATOM   3002  CB  LEU B  89      67.030  42.251  29.140  1.00 83.52           C  
ATOM   3003  CG  LEU B  89      67.842  43.425  28.553  1.00 83.52           C  
ATOM   3004  CD1 LEU B  89      67.640  43.552  27.038  1.00 83.52           C  
ATOM   3005  CD2 LEU B  89      67.550  44.739  29.295  1.00 83.52           C  
ATOM   3006  C   LEU B  89      66.574  40.797  31.067  1.00 83.52           C  
ATOM   3007  O   LEU B  89      66.988  39.665  30.818  1.00 83.52           O  
ATOM   3008  N   LEU B  90      65.432  41.009  31.756  1.00140.11           N  
ATOM   3009  CA  LEU B  90      64.596  39.927  32.197  1.00140.11           C  
ATOM   3010  CB  LEU B  90      64.387  39.919  33.722  1.00140.11           C  
ATOM   3011  CG  LEU B  90      65.677  39.937  34.563  1.00140.11           C  
ATOM   3012  CD1 LEU B  90      66.442  41.257  34.382  1.00140.11           C  
ATOM   3013  CD2 LEU B  90      65.380  39.646  36.041  1.00140.11           C  
ATOM   3014  C   LEU B  90      63.238  40.207  31.629  1.00140.11           C  
ATOM   3015  O   LEU B  90      62.454  40.935  32.237  1.00140.11           O  
ATOM   3016  N   GLU B  91      62.904  39.608  30.470  1.00105.62           N  
ATOM   3017  CA  GLU B  91      61.655  39.943  29.845  1.00105.62           C  
ATOM   3018  CB  GLU B  91      61.448  39.259  28.483  1.00105.62           C  
ATOM   3019  CG  GLU B  91      61.362  37.733  28.556  1.00105.62           C  
ATOM   3020  CD  GLU B  91      61.019  37.218  27.165  1.00105.62           C  
ATOM   3021  OE1 GLU B  91      61.043  38.037  26.208  1.00105.62           O  
ATOM   3022  OE2 GLU B  91      60.727  35.999  27.043  1.00105.62           O  
ATOM   3023  C   GLU B  91      60.506  39.550  30.715  1.00105.62           C  
ATOM   3024  O   GLU B  91      59.625  40.361  30.991  1.00105.62           O  
ATOM   3025  N   LEU B  92      60.483  38.294  31.185  1.00126.90           N  
ATOM   3026  CA  LEU B  92      59.413  37.877  32.038  1.00126.90           C  
ATOM   3027  CB  LEU B  92      58.676  36.635  31.515  1.00126.90           C  
ATOM   3028  CG  LEU B  92      57.523  36.175  32.419  1.00126.90           C  
ATOM   3029  CD1 LEU B  92      56.440  37.259  32.542  1.00126.90           C  
ATOM   3030  CD2 LEU B  92      56.949  34.837  31.938  1.00126.90           C  
ATOM   3031  C   LEU B  92      60.092  37.526  33.313  1.00126.90           C  
ATOM   3032  O   LEU B  92      60.962  36.656  33.346  1.00126.90           O  
ATOM   3033  N   ALA B  93      59.718  38.222  34.397  1.00 61.00           N  
ATOM   3034  CA  ALA B  93      60.352  38.009  35.656  1.00 61.00           C  
ATOM   3035  CB  ALA B  93      60.084  39.132  36.673  1.00 61.00           C  
ATOM   3036  C   ALA B  93      59.851  36.731  36.245  1.00 61.00           C  
ATOM   3037  O   ALA B  93      58.829  36.188  35.825  1.00 61.00           O  
ATOM   3038  N   SER B  94      60.628  36.187  37.201  1.00 91.07           N  
ATOM   3039  CA  SER B  94      60.231  35.011  37.915  1.00 91.07           C  
ATOM   3040  CB  SER B  94      60.699  33.710  37.238  1.00 91.07           C  
ATOM   3041  OG  SER B  94      60.280  32.582  37.990  1.00 91.07           O  
ATOM   3042  C   SER B  94      60.900  35.083  39.254  1.00 91.07           C  
ATOM   3043  O   SER B  94      62.057  35.488  39.360  1.00 91.07           O  
ATOM   3044  N   PRO B  95      60.202  34.691  40.284  1.00 98.99           N  
ATOM   3045  CA  PRO B  95      60.693  34.727  41.636  1.00 98.99           C  
ATOM   3046  CD  PRO B  95      58.969  33.933  40.154  1.00 98.99           C  
ATOM   3047  CB  PRO B  95      59.550  34.185  42.491  1.00 98.99           C  
ATOM   3048  CG  PRO B  95      58.774  33.269  41.526  1.00 98.99           C  
ATOM   3049  C   PRO B  95      61.938  33.905  41.769  1.00 98.99           C  
ATOM   3050  O   PRO B  95      62.690  34.118  42.718  1.00 98.99           O  
ATOM   3051  N   SER B  96      62.166  32.940  40.860  1.00 38.88           N  
ATOM   3052  CA  SER B  96      63.342  32.118  40.935  1.00 38.88           C  
ATOM   3053  CB  SER B  96      63.373  31.032  39.848  1.00 38.88           C  
ATOM   3054  OG  SER B  96      63.403  31.630  38.560  1.00 38.88           O  
ATOM   3055  C   SER B  96      64.521  33.009  40.715  1.00 38.88           C  
ATOM   3056  O   SER B  96      65.625  32.737  41.182  1.00 38.88           O  
ATOM   3057  N   GLN B  97      64.283  34.102  39.975  1.00 92.04           N  
ATOM   3058  CA  GLN B  97      65.252  35.081  39.587  1.00 92.04           C  
ATOM   3059  CB  GLN B  97      64.772  35.977  38.432  1.00 92.04           C  
ATOM   3060  CG  GLN B  97      64.609  35.169  37.142  1.00 92.04           C  
ATOM   3061  CD  GLN B  97      64.148  36.092  36.029  1.00 92.04           C  
ATOM   3062  OE1 GLN B  97      63.983  37.294  36.228  1.00 92.04           O  
ATOM   3063  NE2 GLN B  97      63.928  35.513  34.819  1.00 92.04           N  
ATOM   3064  C   GLN B  97      65.713  35.920  40.741  1.00 92.04           C  
ATOM   3065  O   GLN B  97      66.738  36.585  40.627  1.00 92.04           O  
ATOM   3066  N   THR B  98      64.952  35.991  41.851  1.00138.28           N  
ATOM   3067  CA  THR B  98      65.372  36.836  42.935  1.00138.28           C  
ATOM   3068  CB  THR B  98      64.442  36.791  44.115  1.00138.28           C  
ATOM   3069  OG1 THR B  98      64.730  37.865  44.992  1.00138.28           O  
ATOM   3070  CG2 THR B  98      64.590  35.455  44.858  1.00138.28           C  
ATOM   3071  C   THR B  98      66.769  36.461  43.355  1.00138.28           C  
ATOM   3072  O   THR B  98      67.054  35.308  43.678  1.00138.28           O  
ATOM   3073  N   SER B  99      67.702  37.445  43.319  1.00 63.62           N  
ATOM   3074  CA  SER B  99      69.065  37.130  43.646  1.00 63.62           C  
ATOM   3075  CB  SER B  99      69.697  36.166  42.618  1.00 63.62           C  
ATOM   3076  OG  SER B  99      70.993  35.751  43.023  1.00 63.62           O  
ATOM   3077  C   SER B  99      69.874  38.402  43.664  1.00 63.62           C  
ATOM   3078  O   SER B  99      69.340  39.506  43.557  1.00 63.62           O  
ATOM   3079  N   LEU B 100      71.206  38.262  43.850  1.00 66.72           N  
ATOM   3080  CA  LEU B 100      72.118  39.372  43.843  1.00 66.72           C  
ATOM   3081  CB  LEU B 100      73.056  39.378  45.064  1.00 66.72           C  
ATOM   3082  CG  LEU B 100      74.043  40.559  45.095  1.00 66.72           C  
ATOM   3083  CD1 LEU B 100      73.302  41.899  45.222  1.00 66.72           C  
ATOM   3084  CD2 LEU B 100      75.104  40.372  46.191  1.00 66.72           C  
ATOM   3085  C   LEU B 100      72.955  39.225  42.603  1.00 66.72           C  
ATOM   3086  O   LEU B 100      73.601  38.198  42.403  1.00 66.72           O  
ATOM   3087  N   TYR B 101      72.996  40.268  41.746  1.00 90.62           N  
ATOM   3088  CA  TYR B 101      73.686  40.144  40.491  1.00 90.62           C  
ATOM   3089  CB  TYR B 101      72.844  40.558  39.269  1.00 90.62           C  
ATOM   3090  CG  TYR B 101      71.673  39.644  39.129  1.00 90.62           C  
ATOM   3091  CD1 TYR B 101      70.503  39.896  39.809  1.00 90.62           C  
ATOM   3092  CD2 TYR B 101      71.742  38.539  38.311  1.00 90.62           C  
ATOM   3093  CE1 TYR B 101      69.421  39.057  39.676  1.00 90.62           C  
ATOM   3094  CE2 TYR B 101      70.664  37.696  38.173  1.00 90.62           C  
ATOM   3095  CZ  TYR B 101      69.502  37.956  38.856  1.00 90.62           C  
ATOM   3096  OH  TYR B 101      68.395  37.094  38.716  1.00 90.62           O  
ATOM   3097  C   TYR B 101      74.873  41.048  40.487  1.00 90.62           C  
ATOM   3098  O   TYR B 101      74.939  42.030  41.223  1.00 90.62           O  
ATOM   3099  N   PHE B 102      75.886  40.684  39.678  1.00 92.75           N  
ATOM   3100  CA  PHE B 102      77.049  41.507  39.577  1.00 92.75           C  
ATOM   3101  CB  PHE B 102      78.275  40.967  40.337  1.00 92.75           C  
ATOM   3102  CG  PHE B 102      78.029  40.993  41.806  1.00 92.75           C  
ATOM   3103  CD1 PHE B 102      77.443  39.920  42.437  1.00 92.75           C  
ATOM   3104  CD2 PHE B 102      78.394  42.088  42.555  1.00 92.75           C  
ATOM   3105  CE1 PHE B 102      77.223  39.942  43.794  1.00 92.75           C  
ATOM   3106  CE2 PHE B 102      78.176  42.115  43.912  1.00 92.75           C  
ATOM   3107  CZ  PHE B 102      77.590  41.040  44.534  1.00 92.75           C  
ATOM   3108  C   PHE B 102      77.473  41.527  38.146  1.00 92.75           C  
ATOM   3109  O   PHE B 102      77.491  40.498  37.473  1.00 92.75           O  
ATOM   3110  N   CYS B 103      77.832  42.721  37.648  1.00 88.38           N  
ATOM   3111  CA  CYS B 103      78.380  42.854  36.336  1.00 88.38           C  
ATOM   3112  CB  CYS B 103      77.883  44.149  35.641  1.00 88.38           C  
ATOM   3113  SG  CYS B 103      78.761  44.612  34.116  1.00 88.38           S  
ATOM   3114  C   CYS B 103      79.855  42.946  36.573  1.00 88.38           C  
ATOM   3115  O   CYS B 103      80.284  43.409  37.627  1.00 88.38           O  
ATOM   3116  N   ALA B 104      80.684  42.458  35.633  1.00 62.20           N  
ATOM   3117  CA  ALA B 104      82.102  42.530  35.850  1.00 62.20           C  
ATOM   3118  CB  ALA B 104      82.704  41.234  36.420  1.00 62.20           C  
ATOM   3119  C   ALA B 104      82.755  42.784  34.530  1.00 62.20           C  
ATOM   3120  O   ALA B 104      82.164  42.536  33.480  1.00 62.20           O  
ATOM   3121  N   SER B 105      83.998  43.312  34.564  1.00110.61           N  
ATOM   3122  CA  SER B 105      84.730  43.602  33.363  1.00110.61           C  
ATOM   3123  CB  SER B 105      84.938  45.106  33.114  1.00110.61           C  
ATOM   3124  OG  SER B 105      83.690  45.755  32.928  1.00110.61           O  
ATOM   3125  C   SER B 105      86.099  43.016  33.499  1.00110.61           C  
ATOM   3126  O   SER B 105      86.564  42.732  34.603  1.00110.61           O  
ATOM   3127  N   SER B 106      86.773  42.795  32.351  1.00120.68           N  
ATOM   3128  CA  SER B 106      88.103  42.260  32.376  1.00120.68           C  
ATOM   3129  CB  SER B 106      88.148  40.725  32.480  1.00120.68           C  
ATOM   3130  OG  SER B 106      87.580  40.302  33.710  1.00120.68           O  
ATOM   3131  C   SER B 106      88.752  42.631  31.075  1.00120.68           C  
ATOM   3132  O   SER B 106      88.074  42.930  30.093  1.00120.68           O  
ATOM   3133  N   ASP B 107      90.102  42.646  31.041  1.00229.66           N  
ATOM   3134  CA  ASP B 107      90.767  42.966  29.818  1.00229.66           C  
ATOM   3135  CB  ASP B 107      91.427  44.357  29.832  1.00229.66           C  
ATOM   3136  CG  ASP B 107      91.945  44.671  28.434  1.00229.66           C  
ATOM   3137  OD1 ASP B 107      91.752  43.826  27.519  1.00229.66           O  
ATOM   3138  OD2 ASP B 107      92.545  45.767  28.262  1.00229.66           O  
ATOM   3139  C   ASP B 107      91.849  41.977  29.541  1.00229.66           C  
ATOM   3140  O   ASP B 107      92.883  41.981  30.207  1.00229.66           O  
ATOM   3141  N   GLY B 108      91.578  41.057  28.592  1.00184.43           N  
ATOM   3142  CA  GLY B 108      92.531  40.130  28.054  1.00184.43           C  
ATOM   3143  C   GLY B 108      92.756  39.038  29.052  1.00184.43           C  
ATOM   3144  O   GLY B 108      92.463  37.866  28.829  1.00184.43           O  
ATOM   3145  N   THR B 123      93.255  39.422  30.233  1.00162.36           N  
ATOM   3146  CA  THR B 123      93.474  38.470  31.265  1.00162.36           C  
ATOM   3147  CB  THR B 123      94.481  38.941  32.287  1.00162.36           C  
ATOM   3148  OG1 THR B 123      94.655  37.961  33.299  1.00162.36           O  
ATOM   3149  CG2 THR B 123      94.071  40.305  32.875  1.00162.36           C  
ATOM   3150  C   THR B 123      92.129  38.276  31.875  1.00162.36           C  
ATOM   3151  O   THR B 123      91.787  38.811  32.927  1.00162.36           O  
ATOM   3152  N   GLY B 124      91.347  37.424  31.195  1.00 45.72           N  
ATOM   3153  CA  GLY B 124      89.968  37.175  31.480  1.00 45.72           C  
ATOM   3154  C   GLY B 124      89.801  36.630  32.854  1.00 45.72           C  
ATOM   3155  O   GLY B 124      88.766  36.822  33.489  1.00 45.72           O  
ATOM   3156  N   HIS B 125      90.786  35.878  33.352  1.00120.44           N  
ATOM   3157  CA  HIS B 125      90.548  35.309  34.639  1.00120.44           C  
ATOM   3158  ND1 HIS B 125      91.773  32.329  36.558  1.00120.44           N  
ATOM   3159  CG  HIS B 125      91.160  33.499  36.200  1.00120.44           C  
ATOM   3160  CB  HIS B 125      91.626  34.325  35.057  1.00120.44           C  
ATOM   3161  NE2 HIS B 125      90.218  32.717  38.094  1.00120.44           N  
ATOM   3162  CD2 HIS B 125      90.205  33.716  37.145  1.00120.44           C  
ATOM   3163  CE1 HIS B 125      91.180  31.908  37.696  1.00120.44           C  
ATOM   3164  C   HIS B 125      90.405  36.408  35.658  1.00120.44           C  
ATOM   3165  O   HIS B 125      89.552  36.333  36.544  1.00120.44           O  
ATOM   3166  N   GLU B 126      91.225  37.474  35.560  1.00 83.66           N  
ATOM   3167  CA  GLU B 126      91.107  38.563  36.494  1.00 83.66           C  
ATOM   3168  CB  GLU B 126      92.347  39.473  36.514  1.00 83.66           C  
ATOM   3169  CG  GLU B 126      92.248  40.640  37.500  1.00 83.66           C  
ATOM   3170  CD  GLU B 126      93.440  41.559  37.265  1.00 83.66           C  
ATOM   3171  OE1 GLU B 126      94.103  41.410  36.204  1.00 83.66           O  
ATOM   3172  OE2 GLU B 126      93.702  42.425  38.142  1.00 83.66           O  
ATOM   3173  C   GLU B 126      89.964  39.415  36.034  1.00 83.66           C  
ATOM   3174  O   GLU B 126      89.985  39.970  34.941  1.00 83.66           O  
ATOM   3175  N   GLN B 127      88.925  39.551  36.874  1.00135.45           N  
ATOM   3176  CA  GLN B 127      87.756  40.301  36.516  1.00135.45           C  
ATOM   3177  CB  GLN B 127      86.489  39.432  36.515  1.00135.45           C  
ATOM   3178  CG  GLN B 127      86.532  38.268  35.522  1.00135.45           C  
ATOM   3179  CD  GLN B 127      85.372  37.332  35.848  1.00135.45           C  
ATOM   3180  OE1 GLN B 127      84.899  36.585  34.993  1.00135.45           O  
ATOM   3181  NE2 GLN B 127      84.905  37.364  37.125  1.00135.45           N  
ATOM   3182  C   GLN B 127      87.538  41.346  37.570  1.00135.45           C  
ATOM   3183  O   GLN B 127      87.954  41.183  38.713  1.00135.45           O  
ATOM   3184  N   TYR B 128      86.866  42.460  37.214  1.00127.08           N  
ATOM   3185  CA  TYR B 128      86.600  43.493  38.176  1.00127.08           C  
ATOM   3186  CB  TYR B 128      87.013  44.890  37.690  1.00127.08           C  
ATOM   3187  CG  TYR B 128      88.485  44.848  37.476  1.00127.08           C  
ATOM   3188  CD1 TYR B 128      89.002  44.318  36.316  1.00127.08           C  
ATOM   3189  CD2 TYR B 128      89.349  45.333  38.431  1.00127.08           C  
ATOM   3190  CE1 TYR B 128      90.360  44.272  36.110  1.00127.08           C  
ATOM   3191  CE2 TYR B 128      90.709  45.290  38.230  1.00127.08           C  
ATOM   3192  CZ  TYR B 128      91.216  44.759  37.068  1.00127.08           C  
ATOM   3193  OH  TYR B 128      92.611  44.711  36.859  1.00127.08           O  
ATOM   3194  C   TYR B 128      85.114  43.505  38.367  1.00127.08           C  
ATOM   3195  O   TYR B 128      84.360  43.595  37.401  1.00127.08           O  
ATOM   3196  N   PHE B 129      84.652  43.427  39.632  1.00 88.58           N  
ATOM   3197  CA  PHE B 129      83.245  43.286  39.890  1.00 88.58           C  
ATOM   3198  CB  PHE B 129      82.925  42.264  41.001  1.00 88.58           C  
ATOM   3199  CG  PHE B 129      83.260  40.886  40.531  1.00 88.58           C  
ATOM   3200  CD1 PHE B 129      84.561  40.434  40.539  1.00 88.58           C  
ATOM   3201  CD2 PHE B 129      82.268  40.037  40.098  1.00 88.58           C  
ATOM   3202  CE1 PHE B 129      84.865  39.162  40.111  1.00 88.58           C  
ATOM   3203  CE2 PHE B 129      82.566  38.765  39.669  1.00 88.58           C  
ATOM   3204  CZ  PHE B 129      83.868  38.324  39.672  1.00 88.58           C  
ATOM   3205  C   PHE B 129      82.646  44.584  40.334  1.00 88.58           C  
ATOM   3206  O   PHE B 129      83.317  45.457  40.883  1.00 88.58           O  
ATOM   3207  N   GLY B 130      81.331  44.731  40.071  1.00 48.79           N  
ATOM   3208  CA  GLY B 130      80.586  45.903  40.439  1.00 48.79           C  
ATOM   3209  C   GLY B 130      79.994  45.691  41.798  1.00 48.79           C  
ATOM   3210  O   GLY B 130      80.047  44.599  42.357  1.00 48.79           O  
ATOM   3211  N   PRO B 131      79.389  46.726  42.315  1.00167.26           N  
ATOM   3212  CA  PRO B 131      78.802  46.716  43.627  1.00167.26           C  
ATOM   3213  CD  PRO B 131      79.666  48.073  41.845  1.00167.26           C  
ATOM   3214  CB  PRO B 131      78.314  48.142  43.870  1.00167.26           C  
ATOM   3215  CG  PRO B 131      79.259  48.999  43.005  1.00167.26           C  
ATOM   3216  C   PRO B 131      77.755  45.663  43.816  1.00167.26           C  
ATOM   3217  O   PRO B 131      77.735  45.057  44.886  1.00167.26           O  
ATOM   3218  N   GLY B 132      76.896  45.408  42.807  1.00 51.22           N  
ATOM   3219  CA  GLY B 132      75.903  44.379  42.955  1.00 51.22           C  
ATOM   3220  C   GLY B 132      74.523  44.962  42.926  1.00 51.22           C  
ATOM   3221  O   GLY B 132      74.326  46.167  43.070  1.00 51.22           O  
ATOM   3222  N   THR B 133      73.519  44.088  42.688  1.00153.28           N  
ATOM   3223  CA  THR B 133      72.144  44.502  42.679  1.00153.28           C  
ATOM   3224  CB  THR B 133      71.515  44.539  41.321  1.00153.28           C  
ATOM   3225  OG1 THR B 133      71.668  43.278  40.689  1.00153.28           O  
ATOM   3226  CG2 THR B 133      72.139  45.646  40.479  1.00153.28           C  
ATOM   3227  C   THR B 133      71.325  43.493  43.411  1.00153.28           C  
ATOM   3228  O   THR B 133      71.474  42.289  43.213  1.00153.28           O  
ATOM   3229  N   ARG B 134      70.400  43.947  44.276  1.00131.69           N  
ATOM   3230  CA  ARG B 134      69.584  42.929  44.849  1.00131.69           C  
ATOM   3231  CB  ARG B 134      69.501  42.881  46.392  1.00131.69           C  
ATOM   3232  CG  ARG B 134      68.928  44.091  47.129  1.00131.69           C  
ATOM   3233  CD  ARG B 134      68.627  43.733  48.590  1.00131.69           C  
ATOM   3234  NE  ARG B 134      68.179  44.953  49.317  1.00131.69           N  
ATOM   3235  CZ  ARG B 134      69.006  45.536  50.233  1.00131.69           C  
ATOM   3236  NH1 ARG B 134      70.260  45.034  50.434  1.00131.69           N  
ATOM   3237  NH2 ARG B 134      68.573  46.607  50.961  1.00131.69           N  
ATOM   3238  C   ARG B 134      68.225  43.069  44.264  1.00131.69           C  
ATOM   3239  O   ARG B 134      67.575  44.108  44.375  1.00131.69           O  
ATOM   3240  N   LEU B 135      67.782  41.999  43.582  1.00 58.90           N  
ATOM   3241  CA  LEU B 135      66.506  42.010  42.943  1.00 58.90           C  
ATOM   3242  CB  LEU B 135      66.599  41.698  41.438  1.00 58.90           C  
ATOM   3243  CG  LEU B 135      65.243  41.650  40.709  1.00 58.90           C  
ATOM   3244  CD1 LEU B 135      64.542  43.018  40.707  1.00 58.90           C  
ATOM   3245  CD2 LEU B 135      65.399  41.054  39.300  1.00 58.90           C  
ATOM   3246  C   LEU B 135      65.670  40.946  43.569  1.00 58.90           C  
ATOM   3247  O   LEU B 135      66.083  39.792  43.670  1.00 58.90           O  
ATOM   3248  N   THR B 136      64.462  41.327  44.026  1.00 42.06           N  
ATOM   3249  CA  THR B 136      63.563  40.365  44.584  1.00 42.06           C  
ATOM   3250  CB  THR B 136      63.116  40.699  45.978  1.00 42.06           C  
ATOM   3251  OG1 THR B 136      64.238  40.806  46.842  1.00 42.06           O  
ATOM   3252  CG2 THR B 136      62.176  39.586  46.471  1.00 42.06           C  
ATOM   3253  C   THR B 136      62.347  40.397  43.719  1.00 42.06           C  
ATOM   3254  O   THR B 136      61.789  41.464  43.466  1.00 42.06           O  
ATOM   3255  N   VAL B 137      61.913  39.224  43.221  1.00 52.97           N  
ATOM   3256  CA  VAL B 137      60.745  39.221  42.392  1.00 52.97           C  
ATOM   3257  CB  VAL B 137      60.884  38.376  41.160  1.00 52.97           C  
ATOM   3258  CG1 VAL B 137      59.532  38.356  40.427  1.00 52.97           C  
ATOM   3259  CG2 VAL B 137      62.045  38.929  40.317  1.00 52.97           C  
ATOM   3260  C   VAL B 137      59.629  38.648  43.196  1.00 52.97           C  
ATOM   3261  O   VAL B 137      59.540  37.436  43.387  1.00 52.97           O  
ATOM   3262  N   LEU B 138      58.725  39.522  43.669  1.00 69.34           N  
ATOM   3263  CA  LEU B 138      57.618  39.071  44.452  1.00 69.34           C  
ATOM   3264  CB  LEU B 138      56.930  40.209  45.226  1.00 69.34           C  
ATOM   3265  CG  LEU B 138      57.822  40.809  46.330  1.00 69.34           C  
ATOM   3266  CD1 LEU B 138      59.115  41.397  45.749  1.00 69.34           C  
ATOM   3267  CD2 LEU B 138      57.048  41.821  47.188  1.00 69.34           C  
ATOM   3268  C   LEU B 138      56.608  38.478  43.483  1.00 69.34           C  
ATOM   3269  O   LEU B 138      56.461  39.046  42.369  1.00 69.34           O  
ATOM   3270  OXT LEU B 138      55.972  37.449  43.836  1.00 69.34           O  
TER
END
