# Supplementary material for: Predicting T cell receptor functionality against mutant epitopes
Source: Cell Genom. 2024 Aug 15;4(9):100634. doi: 10.1016/j.xgen.2024.100634 (PMC11480844; doi:10.1016/j.xgen.2024.100634)
Supplement: Data S7. Structural models of the murine dataset, related to Figure 3 and STAR Methods, Structural modeling — PDB files containing the structural models of the 36 murine TCRs, SIINFEKL, and the H-2Kb allele. [file mmc8.zip › SIINFEKL/B14_SIINFEKL.pdb]

ATOM      1  N   GLY M   1     121.669  17.473  27.595  1.00 10.16           N  
ATOM      2  CA  GLY M   1     121.508  18.499  26.540  1.00 10.16           C  
ATOM      3  C   GLY M   1     120.261  19.280  26.769  1.00 10.16           C  
ATOM      4  O   GLY M   1     119.315  18.812  27.401  1.00 10.16           O  
ATOM      5  N   PRO M   2     120.257  20.478  26.263  1.00116.05           N  
ATOM      6  CA  PRO M   2     119.097  21.303  26.432  1.00116.05           C  
ATOM      7  CD  PRO M   2     121.480  21.266  26.252  1.00116.05           C  
ATOM      8  CB  PRO M   2     119.546  22.728  26.121  1.00116.05           C  
ATOM      9  CG  PRO M   2     121.040  22.719  26.491  1.00116.05           C  
ATOM     10  C   PRO M   2     117.964  20.816  25.592  1.00116.05           C  
ATOM     11  O   PRO M   2     118.206  20.184  24.564  1.00116.05           O  
ATOM     12  N   HIS M   3     116.718  21.081  26.026  1.00 46.38           N  
ATOM     13  CA  HIS M   3     115.575  20.656  25.276  1.00 46.38           C  
ATOM     14  ND1 HIS M   3     116.122  17.471  24.780  1.00 46.38           N  
ATOM     15  CG  HIS M   3     115.798  18.221  25.889  1.00 46.38           C  
ATOM     16  CB  HIS M   3     114.887  19.414  25.863  1.00 46.38           C  
ATOM     17  NE2 HIS M   3     117.211  16.570  26.496  1.00 46.38           N  
ATOM     18  CD2 HIS M   3     116.471  17.657  26.929  1.00 46.38           C  
ATOM     19  CE1 HIS M   3     116.969  16.498  25.200  1.00 46.38           C  
ATOM     20  C   HIS M   3     114.601  21.785  25.311  1.00 46.38           C  
ATOM     21  O   HIS M   3     114.814  22.774  26.010  1.00 46.38           O  
ATOM     22  N   SER M   4     113.514  21.692  24.523  1.00 48.93           N  
ATOM     23  CA  SER M   4     112.587  22.779  24.562  1.00 48.93           C  
ATOM     24  CB  SER M   4     112.944  23.933  23.607  1.00 48.93           C  
ATOM     25  OG  SER M   4     112.873  23.494  22.259  1.00 48.93           O  
ATOM     26  C   SER M   4     111.230  22.297  24.179  1.00 48.93           C  
ATOM     27  O   SER M   4     111.068  21.247  23.559  1.00 48.93           O  
ATOM     28  N   LEU M   5     110.209  23.073  24.588  1.00 81.03           N  
ATOM     29  CA  LEU M   5     108.851  22.783  24.247  1.00 81.03           C  
ATOM     30  CB  LEU M   5     107.993  22.439  25.475  1.00 81.03           C  
ATOM     31  CG  LEU M   5     106.540  22.067  25.139  1.00 81.03           C  
ATOM     32  CD1 LEU M   5     106.476  20.758  24.336  1.00 81.03           C  
ATOM     33  CD2 LEU M   5     105.665  22.033  26.402  1.00 81.03           C  
ATOM     34  C   LEU M   5     108.314  24.047  23.653  1.00 81.03           C  
ATOM     35  O   LEU M   5     108.268  25.080  24.320  1.00 81.03           O  
ATOM     36  N   ARG M   6     107.895  24.002  22.374  1.00128.50           N  
ATOM     37  CA  ARG M   6     107.409  25.199  21.752  1.00128.50           C  
ATOM     38  CB  ARG M   6     108.341  25.706  20.636  1.00128.50           C  
ATOM     39  CG  ARG M   6     109.706  26.153  21.173  1.00128.50           C  
ATOM     40  CD  ARG M   6     110.780  26.345  20.099  1.00128.50           C  
ATOM     41  NE  ARG M   6     110.612  27.697  19.505  1.00128.50           N  
ATOM     42  CZ  ARG M   6     111.575  28.188  18.672  1.00128.50           C  
ATOM     43  NH1 ARG M   6     112.681  27.438  18.393  1.00128.50           N  
ATOM     44  NH2 ARG M   6     111.433  29.426  18.117  1.00128.50           N  
ATOM     45  C   ARG M   6     106.075  24.887  21.152  1.00128.50           C  
ATOM     46  O   ARG M   6     105.777  23.733  20.855  1.00128.50           O  
ATOM     47  N   TYR M   7     105.209  25.913  21.013  1.00 99.13           N  
ATOM     48  CA  TYR M   7     103.923  25.718  20.407  1.00 99.13           C  
ATOM     49  CB  TYR M   7     102.718  25.930  21.346  1.00 99.13           C  
ATOM     50  CG  TYR M   7     102.607  24.800  22.315  1.00 99.13           C  
ATOM     51  CD1 TYR M   7     101.901  23.671  21.972  1.00 99.13           C  
ATOM     52  CD2 TYR M   7     103.194  24.858  23.557  1.00 99.13           C  
ATOM     53  CE1 TYR M   7     101.780  22.619  22.847  1.00 99.13           C  
ATOM     54  CE2 TYR M   7     103.075  23.808  24.439  1.00 99.13           C  
ATOM     55  CZ  TYR M   7     102.368  22.685  24.085  1.00 99.13           C  
ATOM     56  OH  TYR M   7     102.243  21.606  24.986  1.00 99.13           O  
ATOM     57  C   TYR M   7     103.760  26.718  19.307  1.00 99.13           C  
ATOM     58  O   TYR M   7     103.903  27.922  19.513  1.00 99.13           O  
ATOM     59  N   PHE M   8     103.438  26.240  18.092  1.00 53.03           N  
ATOM     60  CA  PHE M   8     103.222  27.159  17.020  1.00 53.03           C  
ATOM     61  CB  PHE M   8     103.824  26.698  15.682  1.00 53.03           C  
ATOM     62  CG  PHE M   8     105.305  26.738  15.843  1.00 53.03           C  
ATOM     63  CD1 PHE M   8     105.972  25.696  16.445  1.00 53.03           C  
ATOM     64  CD2 PHE M   8     106.027  27.820  15.393  1.00 53.03           C  
ATOM     65  CE1 PHE M   8     107.338  25.730  16.595  1.00 53.03           C  
ATOM     66  CE2 PHE M   8     107.394  27.860  15.541  1.00 53.03           C  
ATOM     67  CZ  PHE M   8     108.051  26.815  16.144  1.00 53.03           C  
ATOM     68  C   PHE M   8     101.744  27.288  16.851  1.00 53.03           C  
ATOM     69  O   PHE M   8     101.048  26.320  16.546  1.00 53.03           O  
ATOM     70  N   VAL M   9     101.229  28.514  17.053  1.00 45.66           N  
ATOM     71  CA  VAL M   9      99.821  28.754  16.946  1.00 45.66           C  
ATOM     72  CB  VAL M   9      99.268  29.555  18.090  1.00 45.66           C  
ATOM     73  CG1 VAL M   9      97.781  29.838  17.820  1.00 45.66           C  
ATOM     74  CG2 VAL M   9      99.534  28.796  19.402  1.00 45.66           C  
ATOM     75  C   VAL M   9      99.607  29.564  15.711  1.00 45.66           C  
ATOM     76  O   VAL M   9     100.455  30.373  15.344  1.00 45.66           O  
ATOM     77  N   THR M  10      98.483  29.331  15.003  1.00124.79           N  
ATOM     78  CA  THR M  10      98.231  30.112  13.827  1.00124.79           C  
ATOM     79  CB  THR M  10      98.755  29.470  12.577  1.00124.79           C  
ATOM     80  OG1 THR M  10      98.545  30.322  11.460  1.00124.79           O  
ATOM     81  CG2 THR M  10      98.040  28.126  12.375  1.00124.79           C  
ATOM     82  C   THR M  10      96.755  30.293  13.660  1.00124.79           C  
ATOM     83  O   THR M  10      95.967  29.387  13.936  1.00124.79           O  
ATOM     84  N   ALA M  11      96.344  31.500  13.217  1.00 51.38           N  
ATOM     85  CA  ALA M  11      94.960  31.755  12.942  1.00 51.38           C  
ATOM     86  CB  ALA M  11      94.244  32.529  14.061  1.00 51.38           C  
ATOM     87  C   ALA M  11      94.919  32.606  11.715  1.00 51.38           C  
ATOM     88  O   ALA M  11      95.550  33.662  11.664  1.00 51.38           O  
ATOM     89  N   VAL M  12      94.152  32.172  10.696  1.00 63.11           N  
ATOM     90  CA  VAL M  12      94.085  32.916   9.471  1.00 63.11           C  
ATOM     91  CB  VAL M  12      94.566  32.132   8.284  1.00 63.11           C  
ATOM     92  CG1 VAL M  12      94.341  32.964   7.013  1.00 63.11           C  
ATOM     93  CG2 VAL M  12      96.033  31.745   8.512  1.00 63.11           C  
ATOM     94  C   VAL M  12      92.651  33.241   9.217  1.00 63.11           C  
ATOM     95  O   VAL M  12      91.795  32.360   9.234  1.00 63.11           O  
ATOM     96  N   SER M  13      92.358  34.529   8.951  1.00106.49           N  
ATOM     97  CA  SER M  13      91.004  34.946   8.734  1.00106.49           C  
ATOM     98  CB  SER M  13      90.818  36.469   8.775  1.00106.49           C  
ATOM     99  OG  SER M  13      91.259  36.993  10.015  1.00106.49           O  
ATOM    100  C   SER M  13      90.599  34.559   7.355  1.00106.49           C  
ATOM    101  O   SER M  13      91.424  34.490   6.448  1.00106.49           O  
ATOM    102  N   ARG M  14      89.300  34.269   7.167  1.00197.45           N  
ATOM    103  CA  ARG M  14      88.812  34.031   5.844  1.00197.45           C  
ATOM    104  CB  ARG M  14      88.451  32.559   5.585  1.00197.45           C  
ATOM    105  CG  ARG M  14      89.671  31.636   5.627  1.00197.45           C  
ATOM    106  CD  ARG M  14      89.359  30.159   5.382  1.00197.45           C  
ATOM    107  NE  ARG M  14      88.507  29.677   6.502  1.00197.45           N  
ATOM    108  CZ  ARG M  14      88.382  28.336   6.725  1.00197.45           C  
ATOM    109  NH1 ARG M  14      89.044  27.450   5.925  1.00197.45           N  
ATOM    110  NH2 ARG M  14      87.602  27.880   7.748  1.00197.45           N  
ATOM    111  C   ARG M  14      87.567  34.841   5.738  1.00197.45           C  
ATOM    112  O   ARG M  14      86.490  34.415   6.157  1.00197.45           O  
ATOM    113  N   PRO M  15      87.686  36.013   5.189  1.00165.62           N  
ATOM    114  CA  PRO M  15      86.513  36.829   5.111  1.00165.62           C  
ATOM    115  CD  PRO M  15      88.885  36.810   5.394  1.00165.62           C  
ATOM    116  CB  PRO M  15      87.002  38.248   4.826  1.00165.62           C  
ATOM    117  CG  PRO M  15      88.401  38.269   5.471  1.00165.62           C  
ATOM    118  C   PRO M  15      85.510  36.295   4.147  1.00165.62           C  
ATOM    119  O   PRO M  15      85.831  36.148   2.969  1.00165.62           O  
ATOM    120  N   GLY M  16      84.289  36.018   4.641  1.00 29.16           N  
ATOM    121  CA  GLY M  16      83.195  35.572   3.831  1.00 29.16           C  
ATOM    122  C   GLY M  16      83.275  34.087   3.691  1.00 29.16           C  
ATOM    123  O   GLY M  16      82.259  33.412   3.532  1.00 29.16           O  
ATOM    124  N   LEU M  17      84.500  33.538   3.751  1.00 89.53           N  
ATOM    125  CA  LEU M  17      84.678  32.131   3.558  1.00 89.53           C  
ATOM    126  CB  LEU M  17      86.168  31.757   3.410  1.00 89.53           C  
ATOM    127  CG  LEU M  17      86.457  30.337   2.876  1.00 89.53           C  
ATOM    128  CD1 LEU M  17      87.971  30.099   2.781  1.00 89.53           C  
ATOM    129  CD2 LEU M  17      85.753  29.232   3.682  1.00 89.53           C  
ATOM    130  C   LEU M  17      84.073  31.408   4.721  1.00 89.53           C  
ATOM    131  O   LEU M  17      83.395  30.398   4.544  1.00 89.53           O  
ATOM    132  N   GLY M  18      84.287  31.919   5.948  1.00 43.12           N  
ATOM    133  CA  GLY M  18      83.775  31.246   7.107  1.00 43.12           C  
ATOM    134  C   GLY M  18      84.644  31.627   8.262  1.00 43.12           C  
ATOM    135  O   GLY M  18      85.395  32.599   8.195  1.00 43.12           O  
ATOM    136  N   GLU M  19      84.563  30.854   9.362  1.00 92.02           N  
ATOM    137  CA  GLU M  19      85.351  31.152  10.522  1.00 92.02           C  
ATOM    138  CB  GLU M  19      85.048  30.233  11.719  1.00 92.02           C  
ATOM    139  CG  GLU M  19      83.645  30.420  12.300  1.00 92.02           C  
ATOM    140  CD  GLU M  19      83.683  31.587  13.274  1.00 92.02           C  
ATOM    141  OE1 GLU M  19      84.211  32.667  12.894  1.00 92.02           O  
ATOM    142  OE2 GLU M  19      83.182  31.411  14.416  1.00 92.02           O  
ATOM    143  C   GLU M  19      86.783  30.940  10.145  1.00 92.02           C  
ATOM    144  O   GLU M  19      87.115  30.078   9.334  1.00 92.02           O  
ATOM    145  N   PRO M  20      87.645  31.724  10.721  1.00147.87           N  
ATOM    146  CA  PRO M  20      89.048  31.638  10.424  1.00147.87           C  
ATOM    147  CD  PRO M  20      87.273  33.026  11.241  1.00147.87           C  
ATOM    148  CB  PRO M  20      89.679  32.901  11.020  1.00147.87           C  
ATOM    149  CG  PRO M  20      88.571  33.534  11.882  1.00147.87           C  
ATOM    150  C   PRO M  20      89.609  30.356  10.944  1.00147.87           C  
ATOM    151  O   PRO M  20      89.083  29.837  11.926  1.00147.87           O  
ATOM    152  N   ARG M  21      90.657  29.806  10.293  0.91145.92           N  
ATOM    153  CA  ARG M  21      91.171  28.568  10.795  0.91145.92           C  
ATOM    154  CB  ARG M  21      91.841  27.642   9.763  0.91145.92           C  
ATOM    155  CG  ARG M  21      93.080  28.212   9.077  0.91145.92           C  
ATOM    156  CD  ARG M  21      93.954  27.129   8.438  0.91145.92           C  
ATOM    157  NE  ARG M  21      93.108  26.339   7.499  0.91145.92           N  
ATOM    158  CZ  ARG M  21      93.472  25.072   7.143  0.91145.92           C  
ATOM    159  NH1 ARG M  21      94.568  24.488   7.710  0.91145.92           N  
ATOM    160  NH2 ARG M  21      92.742  24.387   6.216  0.91145.92           N  
ATOM    161  C   ARG M  21      92.173  28.855  11.863  0.91145.92           C  
ATOM    162  O   ARG M  21      92.977  29.781  11.763  0.91145.92           O  
ATOM    163  N   TYR M  22      92.136  28.037  12.929  1.00 70.38           N  
ATOM    164  CA  TYR M  22      92.993  28.197  14.064  1.00 70.38           C  
ATOM    165  CB  TYR M  22      92.164  28.515  15.323  1.00 70.38           C  
ATOM    166  CG  TYR M  22      93.024  28.594  16.534  1.00 70.38           C  
ATOM    167  CD1 TYR M  22      93.761  29.723  16.806  1.00 70.38           C  
ATOM    168  CD2 TYR M  22      93.067  27.538  17.415  1.00 70.38           C  
ATOM    169  CE1 TYR M  22      94.544  29.790  17.934  1.00 70.38           C  
ATOM    170  CE2 TYR M  22      93.848  27.600  18.544  1.00 70.38           C  
ATOM    171  CZ  TYR M  22      94.589  28.727  18.804  1.00 70.38           C  
ATOM    172  OH  TYR M  22      95.391  28.795  19.964  1.00 70.38           O  
ATOM    173  C   TYR M  22      93.692  26.890  14.275  1.00 70.38           C  
ATOM    174  O   TYR M  22      93.063  25.834  14.219  1.00 70.38           O  
ATOM    175  N   MET M  23      95.022  26.921  14.514  1.00 88.18           N  
ATOM    176  CA  MET M  23      95.718  25.677  14.689  1.00 88.18           C  
ATOM    177  CB  MET M  23      96.492  25.240  13.437  1.00 88.18           C  
ATOM    178  CG  MET M  23      95.589  24.947  12.237  1.00 88.18           C  
ATOM    179  SD  MET M  23      96.488  24.564  10.706  1.00 88.18           S  
ATOM    180  CE  MET M  23      97.145  22.990  11.322  1.00 88.18           C  
ATOM    181  C   MET M  23      96.725  25.818  15.786  1.00 88.18           C  
ATOM    182  O   MET M  23      97.315  26.880  15.981  1.00 88.18           O  
ATOM    183  N   GLU M  24      96.930  24.727  16.550  1.00 61.51           N  
ATOM    184  CA  GLU M  24      97.921  24.730  17.583  1.00 61.51           C  
ATOM    185  CB  GLU M  24      97.332  24.680  19.008  1.00 61.51           C  
ATOM    186  CG  GLU M  24      96.601  25.972  19.387  1.00 61.51           C  
ATOM    187  CD  GLU M  24      96.044  25.858  20.801  1.00 61.51           C  
ATOM    188  OE1 GLU M  24      96.817  25.471  21.718  1.00 61.51           O  
ATOM    189  OE2 GLU M  24      94.839  26.167  20.987  1.00 61.51           O  
ATOM    190  C   GLU M  24      98.763  23.514  17.370  1.00 61.51           C  
ATOM    191  O   GLU M  24      98.251  22.397  17.295  1.00 61.51           O  
ATOM    192  N   VAL M  25     100.090  23.712  17.240  1.00 54.34           N  
ATOM    193  CA  VAL M  25     100.969  22.597  17.038  1.00 54.34           C  
ATOM    194  CB  VAL M  25     101.634  22.609  15.694  1.00 54.34           C  
ATOM    195  CG1 VAL M  25     102.553  21.380  15.588  1.00 54.34           C  
ATOM    196  CG2 VAL M  25     100.550  22.686  14.608  1.00 54.34           C  
ATOM    197  C   VAL M  25     102.055  22.694  18.064  1.00 54.34           C  
ATOM    198  O   VAL M  25     102.612  23.765  18.291  1.00 54.34           O  
ATOM    199  N   GLY M  26     102.409  21.566  18.709  1.00 40.33           N  
ATOM    200  CA  GLY M  26     103.433  21.629  19.715  1.00 40.33           C  
ATOM    201  C   GLY M  26     104.622  20.863  19.227  1.00 40.33           C  
ATOM    202  O   GLY M  26     104.484  19.911  18.463  1.00 40.33           O  
ATOM    203  N   TYR M  27     105.836  21.277  19.652  1.00 60.24           N  
ATOM    204  CA  TYR M  27     107.024  20.590  19.233  1.00 60.24           C  
ATOM    205  CB  TYR M  27     107.896  21.387  18.243  1.00 60.24           C  
ATOM    206  CG  TYR M  27     107.191  21.560  16.941  1.00 60.24           C  
ATOM    207  CD1 TYR M  27     106.282  22.577  16.760  1.00 60.24           C  
ATOM    208  CD2 TYR M  27     107.457  20.710  15.893  1.00 60.24           C  
ATOM    209  CE1 TYR M  27     105.641  22.735  15.552  1.00 60.24           C  
ATOM    210  CE2 TYR M  27     106.820  20.862  14.684  1.00 60.24           C  
ATOM    211  CZ  TYR M  27     105.911  21.877  14.512  1.00 60.24           C  
ATOM    212  OH  TYR M  27     105.255  22.037  13.272  1.00 60.24           O  
ATOM    213  C   TYR M  27     107.910  20.361  20.418  1.00 60.24           C  
ATOM    214  O   TYR M  27     108.071  21.231  21.274  1.00 60.24           O  
ATOM    215  N   VAL M  28     108.508  19.155  20.493  1.00 56.48           N  
ATOM    216  CA  VAL M  28     109.481  18.878  21.504  1.00 56.48           C  
ATOM    217  CB  VAL M  28     109.183  17.642  22.304  1.00 56.48           C  
ATOM    218  CG1 VAL M  28     110.380  17.360  23.228  1.00 56.48           C  
ATOM    219  CG2 VAL M  28     107.858  17.847  23.057  1.00 56.48           C  
ATOM    220  C   VAL M  28     110.742  18.626  20.746  1.00 56.48           C  
ATOM    221  O   VAL M  28     110.829  17.670  19.977  1.00 56.48           O  
ATOM    222  N   ASP M  29     111.768  19.470  20.959  1.00 54.20           N  
ATOM    223  CA  ASP M  29     112.987  19.303  20.228  1.00 54.20           C  
ATOM    224  CB  ASP M  29     113.703  17.977  20.539  1.00 54.20           C  
ATOM    225  CG  ASP M  29     114.259  18.042  21.955  1.00 54.20           C  
ATOM    226  OD1 ASP M  29     114.329  19.168  22.516  1.00 54.20           O  
ATOM    227  OD2 ASP M  29     114.626  16.963  22.492  1.00 54.20           O  
ATOM    228  C   ASP M  29     112.663  19.313  18.766  1.00 54.20           C  
ATOM    229  O   ASP M  29     113.157  18.488  17.999  1.00 54.20           O  
ATOM    230  N   ASP M  30     111.807  20.261  18.345  1.00 56.11           N  
ATOM    231  CA  ASP M  30     111.475  20.426  16.960  1.00 56.11           C  
ATOM    232  CB  ASP M  30     112.705  20.754  16.097  1.00 56.11           C  
ATOM    233  CG  ASP M  30     113.214  22.126  16.515  1.00 56.11           C  
ATOM    234  OD1 ASP M  30     112.494  22.820  17.283  1.00 56.11           O  
ATOM    235  OD2 ASP M  30     114.333  22.498  16.071  1.00 56.11           O  
ATOM    236  C   ASP M  30     110.851  19.176  16.422  1.00 56.11           C  
ATOM    237  O   ASP M  30     110.964  18.888  15.231  1.00 56.11           O  
ATOM    238  N   THR M  31     110.158  18.402  17.278  1.00 59.74           N  
ATOM    239  CA  THR M  31     109.477  17.237  16.787  1.00 59.74           C  
ATOM    240  CB  THR M  31     109.899  15.970  17.472  1.00 59.74           C  
ATOM    241  OG1 THR M  31     111.297  15.778  17.330  1.00 59.74           O  
ATOM    242  CG2 THR M  31     109.148  14.794  16.833  1.00 59.74           C  
ATOM    243  C   THR M  31     108.026  17.439  17.110  1.00 59.74           C  
ATOM    244  O   THR M  31     107.667  17.570  18.279  1.00 59.74           O  
ATOM    245  N   GLU M  32     107.146  17.439  16.085  1.00 94.44           N  
ATOM    246  CA  GLU M  32     105.752  17.715  16.318  1.00 94.44           C  
ATOM    247  CB  GLU M  32     104.964  18.027  15.034  1.00 94.44           C  
ATOM    248  CG  GLU M  32     103.484  18.320  15.286  1.00 94.44           C  
ATOM    249  CD  GLU M  32     102.820  18.611  13.948  1.00 94.44           C  
ATOM    250  OE1 GLU M  32     103.548  18.662  12.921  1.00 94.44           O  
ATOM    251  OE2 GLU M  32     101.573  18.788  13.935  1.00 94.44           O  
ATOM    252  C   GLU M  32     105.097  16.535  16.965  1.00 94.44           C  
ATOM    253  O   GLU M  32     104.970  15.470  16.362  1.00 94.44           O  
ATOM    254  N   PHE M  33     104.784  16.683  18.270  1.00147.63           N  
ATOM    255  CA  PHE M  33     104.103  15.714  19.081  1.00147.63           C  
ATOM    256  CB  PHE M  33     104.629  15.673  20.530  1.00147.63           C  
ATOM    257  CG  PHE M  33     104.388  16.962  21.235  1.00147.63           C  
ATOM    258  CD1 PHE M  33     105.205  18.048  21.029  1.00147.63           C  
ATOM    259  CD2 PHE M  33     103.336  17.088  22.108  1.00147.63           C  
ATOM    260  CE1 PHE M  33     104.978  19.234  21.688  1.00147.63           C  
ATOM    261  CE2 PHE M  33     103.106  18.269  22.770  1.00147.63           C  
ATOM    262  CZ  PHE M  33     103.929  19.348  22.565  1.00147.63           C  
ATOM    263  C   PHE M  33     102.602  15.795  19.071  1.00147.63           C  
ATOM    264  O   PHE M  33     101.951  14.764  19.225  1.00147.63           O  
ATOM    265  N   VAL M  34     101.998  17.004  18.962  1.00 59.38           N  
ATOM    266  CA  VAL M  34     100.559  17.083  19.053  1.00 59.38           C  
ATOM    267  CB  VAL M  34     100.070  17.310  20.453  1.00 59.38           C  
ATOM    268  CG1 VAL M  34     100.487  16.108  21.316  1.00 59.38           C  
ATOM    269  CG2 VAL M  34     100.618  18.659  20.950  1.00 59.38           C  
ATOM    270  C   VAL M  34     100.047  18.229  18.232  1.00 59.38           C  
ATOM    271  O   VAL M  34     100.763  19.198  17.983  1.00 59.38           O  
ATOM    272  N   ARG M  35      98.765  18.153  17.797  1.00209.80           N  
ATOM    273  CA  ARG M  35      98.244  19.200  16.962  1.00209.80           C  
ATOM    274  CB  ARG M  35      98.502  18.902  15.477  1.00209.80           C  
ATOM    275  CG  ARG M  35      98.379  20.089  14.527  1.00209.80           C  
ATOM    276  CD  ARG M  35      98.676  19.687  13.082  1.00209.80           C  
ATOM    277  NE  ARG M  35      99.045  20.917  12.332  1.00209.80           N  
ATOM    278  CZ  ARG M  35     100.092  20.890  11.455  1.00209.80           C  
ATOM    279  NH1 ARG M  35     100.820  19.747  11.296  1.00209.80           N  
ATOM    280  NH2 ARG M  35     100.413  22.007  10.739  1.00209.80           N  
ATOM    281  C   ARG M  35      96.755  19.312  17.143  1.00209.80           C  
ATOM    282  O   ARG M  35      96.082  18.355  17.523  1.00209.80           O  
ATOM    283  N   PHE M  36      96.216  20.525  16.887  1.00 79.09           N  
ATOM    284  CA  PHE M  36      94.809  20.812  16.937  1.00 79.09           C  
ATOM    285  CB  PHE M  36      94.439  21.691  18.146  1.00 79.09           C  
ATOM    286  CG  PHE M  36      93.006  22.086  18.059  1.00 79.09           C  
ATOM    287  CD1 PHE M  36      92.005  21.211  18.415  1.00 79.09           C  
ATOM    288  CD2 PHE M  36      92.666  23.350  17.636  1.00 79.09           C  
ATOM    289  CE1 PHE M  36      90.686  21.591  18.336  1.00 79.09           C  
ATOM    290  CE2 PHE M  36      91.349  23.736  17.556  1.00 79.09           C  
ATOM    291  CZ  PHE M  36      90.356  22.854  17.905  1.00 79.09           C  
ATOM    292  C   PHE M  36      94.498  21.586  15.691  1.00 79.09           C  
ATOM    293  O   PHE M  36      95.215  22.528  15.362  1.00 79.09           O  
ATOM    294  N   ASP M  37      93.433  21.200  14.953  1.00 72.61           N  
ATOM    295  CA  ASP M  37      93.082  21.906  13.746  1.00 72.61           C  
ATOM    296  CB  ASP M  37      93.350  21.111  12.453  1.00 72.61           C  
ATOM    297  CG  ASP M  37      93.118  22.025  11.250  1.00 72.61           C  
ATOM    298  OD1 ASP M  37      92.694  23.194  11.457  1.00 72.61           O  
ATOM    299  OD2 ASP M  37      93.362  21.563  10.104  1.00 72.61           O  
ATOM    300  C   ASP M  37      91.614  22.206  13.786  1.00 72.61           C  
ATOM    301  O   ASP M  37      90.778  21.307  13.879  1.00 72.61           O  
ATOM    302  N   SER M  38      91.269  23.502  13.688  1.00101.81           N  
ATOM    303  CA  SER M  38      89.911  23.950  13.782  1.00101.81           C  
ATOM    304  CB  SER M  38      89.803  25.482  13.797  1.00101.81           C  
ATOM    305  OG  SER M  38      88.441  25.868  13.888  1.00101.81           O  
ATOM    306  C   SER M  38      89.096  23.463  12.623  1.00101.81           C  
ATOM    307  O   SER M  38      87.882  23.306  12.749  1.00101.81           O  
ATOM    308  N   ASP M  39      89.721  23.205  11.458  1.00147.30           N  
ATOM    309  CA  ASP M  39      88.913  22.864  10.321  1.00147.30           C  
ATOM    310  CB  ASP M  39      89.559  23.219   8.972  1.00147.30           C  
ATOM    311  CG  ASP M  39      89.369  24.712   8.761  1.00147.30           C  
ATOM    312  OD1 ASP M  39      88.729  25.356   9.635  1.00147.30           O  
ATOM    313  OD2 ASP M  39      89.847  25.226   7.715  1.00147.30           O  
ATOM    314  C   ASP M  39      88.574  21.413  10.291  1.00147.30           C  
ATOM    315  O   ASP M  39      89.106  20.645   9.489  1.00147.30           O  
ATOM    316  N   ALA M  40      87.628  21.007  11.154  1.00 80.30           N  
ATOM    317  CA  ALA M  40      87.182  19.649  11.138  1.00 80.30           C  
ATOM    318  CB  ALA M  40      88.079  18.691  11.941  1.00 80.30           C  
ATOM    319  C   ALA M  40      85.829  19.639  11.763  1.00 80.30           C  
ATOM    320  O   ALA M  40      85.442  20.594  12.435  1.00 80.30           O  
ATOM    321  N   GLU M  41      85.053  18.562  11.534  1.00 75.15           N  
ATOM    322  CA  GLU M  41      83.749  18.523  12.125  1.00 75.15           C  
ATOM    323  CB  GLU M  41      82.976  17.238  11.795  1.00 75.15           C  
ATOM    324  CG  GLU M  41      82.574  17.134  10.325  1.00 75.15           C  
ATOM    325  CD  GLU M  41      81.820  15.826  10.140  1.00 75.15           C  
ATOM    326  OE1 GLU M  41      81.028  15.462  11.049  1.00 75.15           O  
ATOM    327  OE2 GLU M  41      82.033  15.169   9.086  1.00 75.15           O  
ATOM    328  C   GLU M  41      83.951  18.542  13.600  1.00 75.15           C  
ATOM    329  O   GLU M  41      83.325  19.331  14.307  1.00 75.15           O  
ATOM    330  N   ASN M  42      84.847  17.668  14.102  1.00154.57           N  
ATOM    331  CA  ASN M  42      85.150  17.682  15.501  1.00154.57           C  
ATOM    332  CB  ASN M  42      84.947  16.348  16.235  1.00154.57           C  
ATOM    333  CG  ASN M  42      83.511  16.237  16.699  1.00154.57           C  
ATOM    334  OD1 ASN M  42      82.678  17.096  16.420  1.00154.57           O  
ATOM    335  ND2 ASN M  42      83.225  15.155  17.470  1.00154.57           N  
ATOM    336  C   ASN M  42      86.602  17.964  15.654  1.00154.57           C  
ATOM    337  O   ASN M  42      87.429  17.052  15.629  1.00154.57           O  
ATOM    338  N   PRO M  43      86.945  19.200  15.843  1.00104.48           N  
ATOM    339  CA  PRO M  43      88.324  19.500  16.059  1.00104.48           C  
ATOM    340  CD  PRO M  43      86.239  20.308  15.228  1.00104.48           C  
ATOM    341  CB  PRO M  43      88.489  21.000  15.794  1.00104.48           C  
ATOM    342  CG  PRO M  43      87.049  21.536  15.672  1.00104.48           C  
ATOM    343  C   PRO M  43      88.681  19.049  17.434  1.00104.48           C  
ATOM    344  O   PRO M  43      87.861  19.198  18.337  1.00104.48           O  
ATOM    345  N   ARG M  44      89.888  18.478  17.608  1.00222.45           N  
ATOM    346  CA  ARG M  44      90.323  18.042  18.900  1.00222.45           C  
ATOM    347  CB  ARG M  44      89.851  16.631  19.293  1.00222.45           C  
ATOM    348  CG  ARG M  44      88.387  16.542  19.717  1.00222.45           C  
ATOM    349  CD  ARG M  44      88.026  15.184  20.320  1.00222.45           C  
ATOM    350  NE  ARG M  44      88.882  14.984  21.525  1.00222.45           N  
ATOM    351  CZ  ARG M  44      88.391  14.311  22.606  1.00222.45           C  
ATOM    352  NH1 ARG M  44      87.113  13.832  22.586  1.00222.45           N  
ATOM    353  NH2 ARG M  44      89.170  14.117  23.709  1.00222.45           N  
ATOM    354  C   ARG M  44      91.811  17.963  18.859  1.00222.45           C  
ATOM    355  O   ARG M  44      92.407  17.877  17.786  1.00222.45           O  
ATOM    356  N   TYR M  45      92.453  18.014  20.043  1.00116.81           N  
ATOM    357  CA  TYR M  45      93.868  17.792  20.095  1.00116.81           C  
ATOM    358  CB  TYR M  45      94.527  18.051  21.464  1.00116.81           C  
ATOM    359  CG  TYR M  45      95.192  19.383  21.528  1.00116.81           C  
ATOM    360  CD1 TYR M  45      94.518  20.580  21.623  1.00116.81           C  
ATOM    361  CD2 TYR M  45      96.567  19.393  21.515  1.00116.81           C  
ATOM    362  CE1 TYR M  45      95.223  21.763  21.687  1.00116.81           C  
ATOM    363  CE2 TYR M  45      97.274  20.564  21.580  1.00116.81           C  
ATOM    364  CZ  TYR M  45      96.600  21.754  21.665  1.00116.81           C  
ATOM    365  OH  TYR M  45      97.338  22.952  21.732  1.00116.81           O  
ATOM    366  C   TYR M  45      94.106  16.349  19.803  1.00116.81           C  
ATOM    367  O   TYR M  45      93.443  15.482  20.368  1.00116.81           O  
ATOM    368  N   GLU M  46      95.063  16.063  18.894  1.00125.12           N  
ATOM    369  CA  GLU M  46      95.376  14.708  18.530  1.00125.12           C  
ATOM    370  CB  GLU M  46      95.062  14.384  17.061  1.00125.12           C  
ATOM    371  CG  GLU M  46      93.571  14.343  16.733  1.00125.12           C  
ATOM    372  CD  GLU M  46      93.437  14.362  15.219  1.00125.12           C  
ATOM    373  OE1 GLU M  46      94.480  14.540  14.536  1.00125.12           O  
ATOM    374  OE2 GLU M  46      92.289  14.206  14.724  1.00125.12           O  
ATOM    375  C   GLU M  46      96.851  14.494  18.685  1.00125.12           C  
ATOM    376  O   GLU M  46      97.653  15.406  18.488  1.00125.12           O  
ATOM    377  N   PRO M  47      97.220  13.299  19.078  1.00111.54           N  
ATOM    378  CA  PRO M  47      98.605  12.938  19.227  1.00111.54           C  
ATOM    379  CD  PRO M  47      96.335  12.407  19.804  1.00111.54           C  
ATOM    380  CB  PRO M  47      98.627  11.690  20.111  1.00111.54           C  
ATOM    381  CG  PRO M  47      97.186  11.148  20.042  1.00111.54           C  
ATOM    382  C   PRO M  47      99.278  12.739  17.906  1.00111.54           C  
ATOM    383  O   PRO M  47      98.840  11.888  17.133  1.00111.54           O  
ATOM    384  N   ARG M  48     100.318  13.538  17.611  1.00162.55           N  
ATOM    385  CA  ARG M  48     101.119  13.368  16.434  1.00162.55           C  
ATOM    386  CB  ARG M  48     101.961  14.617  16.142  1.00162.55           C  
ATOM    387  CG  ARG M  48     101.101  15.855  15.883  1.00162.55           C  
ATOM    388  CD  ARG M  48     100.904  16.167  14.401  1.00162.55           C  
ATOM    389  NE  ARG M  48      99.945  15.183  13.831  1.00162.55           N  
ATOM    390  CZ  ARG M  48      99.704  15.180  12.487  1.00162.55           C  
ATOM    391  NH1 ARG M  48     100.370  16.048  11.672  1.00162.55           N  
ATOM    392  NH2 ARG M  48      98.798  14.310  11.956  1.00162.55           N  
ATOM    393  C   ARG M  48     102.050  12.211  16.618  1.00162.55           C  
ATOM    394  O   ARG M  48     102.116  11.304  15.791  1.00162.55           O  
ATOM    395  N   ALA M  49     102.780  12.221  17.753  1.00 51.38           N  
ATOM    396  CA  ALA M  49     103.777  11.234  18.066  1.00 51.38           C  
ATOM    397  CB  ALA M  49     104.885  11.765  18.993  1.00 51.38           C  
ATOM    398  C   ALA M  49     103.124  10.079  18.756  1.00 51.38           C  
ATOM    399  O   ALA M  49     102.140  10.243  19.473  1.00 51.38           O  
ATOM    400  N   ARG M  50     103.688   8.873  18.561  1.00129.53           N  
ATOM    401  CA  ARG M  50     103.150   7.657  19.102  1.00129.53           C  
ATOM    402  CB  ARG M  50     103.880   6.409  18.591  1.00129.53           C  
ATOM    403  CG  ARG M  50     103.103   5.123  18.863  1.00129.53           C  
ATOM    404  CD  ARG M  50     103.815   3.868  18.368  1.00129.53           C  
ATOM    405  NE  ARG M  50     104.681   3.393  19.481  1.00129.53           N  
ATOM    406  CZ  ARG M  50     104.162   2.553  20.422  1.00129.53           C  
ATOM    407  NH1 ARG M  50     102.869   2.130  20.317  1.00129.53           N  
ATOM    408  NH2 ARG M  50     104.934   2.135  21.467  1.00129.53           N  
ATOM    409  C   ARG M  50     103.234   7.649  20.601  1.00129.53           C  
ATOM    410  O   ARG M  50     102.326   7.171  21.277  1.00129.53           O  
ATOM    411  N   TRP M  51     104.321   8.205  21.163  1.00100.19           N  
ATOM    412  CA  TRP M  51     104.579   8.177  22.578  1.00100.19           C  
ATOM    413  CB  TRP M  51     105.977   8.704  22.947  1.00100.19           C  
ATOM    414  CG  TRP M  51     106.367  10.011  22.302  1.00100.19           C  
ATOM    415  CD2 TRP M  51     106.170  11.311  22.880  1.00100.19           C  
ATOM    416  CD1 TRP M  51     106.993  10.209  21.107  1.00100.19           C  
ATOM    417  NE1 TRP M  51     107.203  11.551  20.903  1.00100.19           N  
ATOM    418  CE2 TRP M  51     106.703  12.241  21.986  1.00100.19           C  
ATOM    419  CE3 TRP M  51     105.598  11.698  24.056  1.00100.19           C  
ATOM    420  CZ2 TRP M  51     106.672  13.578  22.259  1.00100.19           C  
ATOM    421  CZ3 TRP M  51     105.568  13.048  24.327  1.00100.19           C  
ATOM    422  CH2 TRP M  51     106.095  13.969  23.446  1.00100.19           C  
ATOM    423  C   TRP M  51     103.518   8.918  23.337  1.00100.19           C  
ATOM    424  O   TRP M  51     103.354   8.708  24.537  1.00100.19           O  
ATOM    425  N   MET M  52     102.789   9.821  22.658  1.00 88.09           N  
ATOM    426  CA  MET M  52     101.746  10.630  23.229  1.00 88.09           C  
ATOM    427  CB  MET M  52     101.165  11.652  22.237  1.00 88.09           C  
ATOM    428  CG  MET M  52     102.042  12.890  22.049  1.00 88.09           C  
ATOM    429  SD  MET M  52     101.913  14.096  23.406  1.00 88.09           S  
ATOM    430  CE  MET M  52     102.635  13.035  24.689  1.00 88.09           C  
ATOM    431  C   MET M  52     100.616   9.770  23.712  1.00 88.09           C  
ATOM    432  O   MET M  52      99.856  10.171  24.592  1.00 88.09           O  
ATOM    433  N   GLU M  53     100.477   8.562  23.144  1.00 77.00           N  
ATOM    434  CA  GLU M  53      99.400   7.658  23.438  1.00 77.00           C  
ATOM    435  CB  GLU M  53      99.661   6.252  22.870  1.00 77.00           C  
ATOM    436  CG  GLU M  53      99.764   6.192  21.347  1.00 77.00           C  
ATOM    437  CD  GLU M  53     100.402   4.854  20.991  1.00 77.00           C  
ATOM    438  OE1 GLU M  53     100.784   4.113  21.935  1.00 77.00           O  
ATOM    439  OE2 GLU M  53     100.523   4.558  19.772  1.00 77.00           O  
ATOM    440  C   GLU M  53      99.328   7.485  24.925  1.00 77.00           C  
ATOM    441  O   GLU M  53      98.262   7.216  25.476  1.00 77.00           O  
ATOM    442  N   GLN M  54     100.470   7.636  25.611  1.00162.82           N  
ATOM    443  CA  GLN M  54     100.573   7.440  27.028  1.00162.82           C  
ATOM    444  CB  GLN M  54     101.978   7.780  27.549  1.00162.82           C  
ATOM    445  CG  GLN M  54     102.142   7.589  29.056  1.00162.82           C  
ATOM    446  CD  GLN M  54     102.453   6.125  29.314  1.00162.82           C  
ATOM    447  OE1 GLN M  54     103.417   5.581  28.779  1.00162.82           O  
ATOM    448  NE2 GLN M  54     101.613   5.465  30.157  1.00162.82           N  
ATOM    449  C   GLN M  54      99.623   8.346  27.757  1.00162.82           C  
ATOM    450  O   GLN M  54      99.086   7.961  28.793  1.00162.82           O  
ATOM    451  N   GLU M  55      99.399   9.576  27.257  1.00242.18           N  
ATOM    452  CA  GLU M  55      98.567  10.535  27.936  1.00242.18           C  
ATOM    453  CB  GLU M  55      98.505  11.890  27.214  1.00242.18           C  
ATOM    454  CG  GLU M  55      99.856  12.602  27.139  1.00242.18           C  
ATOM    455  CD  GLU M  55     100.204  13.086  28.536  1.00242.18           C  
ATOM    456  OE1 GLU M  55      99.263  13.475  29.278  1.00242.18           O  
ATOM    457  OE2 GLU M  55     101.415  13.071  28.882  1.00242.18           O  
ATOM    458  C   GLU M  55      97.169  10.014  28.002  1.00242.18           C  
ATOM    459  O   GLU M  55      96.710   9.322  27.094  1.00242.18           O  
ATOM    460  N   GLY M  56      96.464  10.349  29.106  1.00113.36           N  
ATOM    461  CA  GLY M  56      95.129   9.873  29.329  1.00113.36           C  
ATOM    462  C   GLY M  56      94.146  10.797  28.680  1.00113.36           C  
ATOM    463  O   GLY M  56      94.495  11.816  28.085  1.00113.36           O  
ATOM    464  N   PRO M  58      92.901  10.418  28.801  1.00137.47           N  
ATOM    465  CA  PRO M  58      91.820  11.156  28.210  1.00137.47           C  
ATOM    466  CD  PRO M  58      92.580   9.006  28.943  1.00137.47           C  
ATOM    467  CB  PRO M  58      90.593  10.253  28.316  1.00137.47           C  
ATOM    468  CG  PRO M  58      91.188   8.835  28.316  1.00137.47           C  
ATOM    469  C   PRO M  58      91.618  12.507  28.808  1.00137.47           C  
ATOM    470  O   PRO M  58      91.124  13.392  28.109  1.00137.47           O  
ATOM    471  N   GLU M  59      91.981  12.697  30.088  1.00129.46           N  
ATOM    472  CA  GLU M  59      91.757  13.963  30.705  1.00129.46           C  
ATOM    473  CB  GLU M  59      92.183  14.006  32.189  1.00129.46           C  
ATOM    474  CG  GLU M  59      93.669  13.730  32.449  1.00129.46           C  
ATOM    475  CD  GLU M  59      93.878  12.239  32.697  1.00129.46           C  
ATOM    476  OE1 GLU M  59      93.371  11.412  31.894  1.00129.46           O  
ATOM    477  OE2 GLU M  59      94.557  11.907  33.705  1.00129.46           O  
ATOM    478  C   GLU M  59      92.573  14.959  29.956  1.00129.46           C  
ATOM    479  O   GLU M  59      92.114  16.055  29.641  1.00129.46           O  
ATOM    480  N   TYR M  60      93.798  14.552  29.594  1.00 93.03           N  
ATOM    481  CA  TYR M  60      94.741  15.385  28.916  1.00 93.03           C  
ATOM    482  CB  TYR M  60      95.998  14.582  28.529  1.00 93.03           C  
ATOM    483  CG  TYR M  60      96.952  15.424  27.749  1.00 93.03           C  
ATOM    484  CD1 TYR M  60      97.899  16.187  28.389  1.00 93.03           C  
ATOM    485  CD2 TYR M  60      96.911  15.442  26.373  1.00 93.03           C  
ATOM    486  CE1 TYR M  60      98.785  16.961  27.676  1.00 93.03           C  
ATOM    487  CE2 TYR M  60      97.794  16.213  25.651  1.00 93.03           C  
ATOM    488  CZ  TYR M  60      98.733  16.975  26.304  1.00 93.03           C  
ATOM    489  OH  TYR M  60      99.642  17.767  25.570  1.00 93.03           O  
ATOM    490  C   TYR M  60      94.140  15.887  27.639  1.00 93.03           C  
ATOM    491  O   TYR M  60      94.115  17.090  27.388  1.00 93.03           O  
ATOM    492  N   TRP M  61      93.596  14.978  26.813  1.00 93.93           N  
ATOM    493  CA  TRP M  61      93.122  15.359  25.512  1.00 93.93           C  
ATOM    494  CB  TRP M  61      92.669  14.156  24.674  1.00 93.93           C  
ATOM    495  CG  TRP M  61      93.811  13.225  24.370  1.00 93.93           C  
ATOM    496  CD2 TRP M  61      94.965  13.617  23.612  1.00 93.93           C  
ATOM    497  CD1 TRP M  61      94.025  11.938  24.766  1.00 93.93           C  
ATOM    498  NE1 TRP M  61      95.239  11.498  24.295  1.00 93.93           N  
ATOM    499  CE2 TRP M  61      95.830  12.524  23.587  1.00 93.93           C  
ATOM    500  CE3 TRP M  61      95.278  14.794  22.998  1.00 93.93           C  
ATOM    501  CZ2 TRP M  61      97.031  12.594  22.940  1.00 93.93           C  
ATOM    502  CZ3 TRP M  61      96.486  14.860  22.340  1.00 93.93           C  
ATOM    503  CH2 TRP M  61      97.344  13.780  22.313  1.00 93.93           C  
ATOM    504  C   TRP M  61      91.970  16.290  25.616  1.00 93.93           C  
ATOM    505  O   TRP M  61      91.984  17.376  25.037  1.00 93.93           O  
ATOM    506  N   GLU M  62      90.949  15.911  26.398  1.00 77.30           N  
ATOM    507  CA  GLU M  62      89.788  16.737  26.391  1.00 77.30           C  
ATOM    508  CB  GLU M  62      88.601  16.194  27.189  1.00 77.30           C  
ATOM    509  CG  GLU M  62      87.363  17.053  26.937  1.00 77.30           C  
ATOM    510  CD  GLU M  62      86.144  16.303  27.427  1.00 77.30           C  
ATOM    511  OE1 GLU M  62      85.937  15.148  26.971  1.00 77.30           O  
ATOM    512  OE2 GLU M  62      85.401  16.880  28.264  1.00 77.30           O  
ATOM    513  C   GLU M  62      90.146  18.068  26.942  1.00 77.30           C  
ATOM    514  O   GLU M  62      89.662  19.094  26.466  1.00 77.30           O  
ATOM    515  N   ARG M  63      91.018  18.100  27.961  1.00195.87           N  
ATOM    516  CA  ARG M  63      91.270  19.392  28.519  1.00195.87           C  
ATOM    517  CB  ARG M  63      92.140  19.402  29.782  1.00195.87           C  
ATOM    518  CG  ARG M  63      93.594  18.996  29.577  1.00195.87           C  
ATOM    519  CD  ARG M  63      94.458  19.364  30.782  1.00195.87           C  
ATOM    520  NE  ARG M  63      95.069  18.113  31.294  1.00195.87           N  
ATOM    521  CZ  ARG M  63      96.253  17.709  30.757  1.00195.87           C  
ATOM    522  NH1 ARG M  63      96.834  18.458  29.775  1.00195.87           N  
ATOM    523  NH2 ARG M  63      96.856  16.570  31.205  1.00195.87           N  
ATOM    524  C   ARG M  63      91.949  20.275  27.517  1.00195.87           C  
ATOM    525  O   ARG M  63      91.564  21.433  27.343  1.00195.87           O  
ATOM    526  N   GLU M  64      92.973  19.745  26.816  1.00109.20           N  
ATOM    527  CA  GLU M  64      93.701  20.550  25.873  1.00109.20           C  
ATOM    528  CB  GLU M  64      94.889  19.820  25.229  1.00109.20           C  
ATOM    529  CG  GLU M  64      96.046  19.623  26.203  1.00109.20           C  
ATOM    530  CD  GLU M  64      96.396  20.997  26.755  1.00109.20           C  
ATOM    531  OE1 GLU M  64      96.483  21.960  25.947  1.00109.20           O  
ATOM    532  OE2 GLU M  64      96.564  21.105  27.998  1.00109.20           O  
ATOM    533  C   GLU M  64      92.776  20.956  24.780  1.00109.20           C  
ATOM    534  O   GLU M  64      92.846  22.077  24.276  1.00109.20           O  
ATOM    535  N   THR M  65      91.870  20.043  24.396  1.00 50.98           N  
ATOM    536  CA  THR M  65      90.980  20.316  23.310  1.00 50.98           C  
ATOM    537  CB  THR M  65      90.030  19.183  23.064  1.00 50.98           C  
ATOM    538  OG1 THR M  65      90.755  17.992  22.794  1.00 50.98           O  
ATOM    539  CG2 THR M  65      89.134  19.540  21.865  1.00 50.98           C  
ATOM    540  C   THR M  65      90.164  21.516  23.647  1.00 50.98           C  
ATOM    541  O   THR M  65      90.024  22.441  22.851  1.00 50.98           O  
ATOM    542  N   GLN M  66      89.617  21.533  24.865  1.00100.06           N  
ATOM    543  CA  GLN M  66      88.781  22.603  25.309  1.00100.06           C  
ATOM    544  CB  GLN M  66      88.207  22.250  26.686  1.00100.06           C  
ATOM    545  CG  GLN M  66      87.315  21.012  26.689  1.00100.06           C  
ATOM    546  CD  GLN M  66      86.968  20.739  28.141  1.00100.06           C  
ATOM    547  OE1 GLN M  66      87.850  20.505  28.967  1.00100.06           O  
ATOM    548  NE2 GLN M  66      85.649  20.785  28.468  1.00100.06           N  
ATOM    549  C   GLN M  66      89.615  23.849  25.385  1.00100.06           C  
ATOM    550  O   GLN M  66      89.139  24.952  25.109  1.00100.06           O  
ATOM    551  N   LYS M  67      90.881  23.711  25.815  1.00 97.54           N  
ATOM    552  CA  LYS M  67      91.729  24.856  25.978  1.00 97.54           C  
ATOM    553  CB  LYS M  67      93.155  24.469  26.403  1.00 97.54           C  
ATOM    554  CG  LYS M  67      94.092  25.662  26.592  1.00 97.54           C  
ATOM    555  CD  LYS M  67      95.502  25.266  27.037  1.00 97.54           C  
ATOM    556  CE  LYS M  67      95.532  24.092  28.017  1.00 97.54           C  
ATOM    557  NZ  LYS M  67      96.927  23.781  28.397  1.00 97.54           N  
ATOM    558  C   LYS M  67      91.859  25.478  24.643  1.00 97.54           C  
ATOM    559  O   LYS M  67      91.748  26.695  24.498  1.00 97.54           O  
ATOM    560  N   ALA M  68      92.060  24.620  23.630  1.00 46.31           N  
ATOM    561  CA  ALA M  68      92.259  25.093  22.300  1.00 46.31           C  
ATOM    562  CB  ALA M  68      92.416  23.954  21.277  1.00 46.31           C  
ATOM    563  C   ALA M  68      91.046  25.871  21.920  1.00 46.31           C  
ATOM    564  O   ALA M  68      91.152  26.991  21.429  1.00 46.31           O  
ATOM    565  N   LYS M  69      89.854  25.331  22.223  0.96130.58           N  
ATOM    566  CA  LYS M  69      88.635  25.982  21.846  0.96130.58           C  
ATOM    567  CB  LYS M  69      87.394  25.275  22.422  0.96130.58           C  
ATOM    568  CG  LYS M  69      87.064  23.922  21.790  0.96130.58           C  
ATOM    569  CD  LYS M  69      86.589  24.017  20.341  0.96130.58           C  
ATOM    570  CE  LYS M  69      86.148  22.674  19.755  0.96130.58           C  
ATOM    571  NZ  LYS M  69      85.443  22.890  18.471  0.96130.58           N  
ATOM    572  C   LYS M  69      88.629  27.362  22.431  0.96130.58           C  
ATOM    573  O   LYS M  69      88.253  28.322  21.761  0.96130.58           O  
ATOM    574  N   GLY M  70      89.039  27.512  23.702  1.00 42.57           N  
ATOM    575  CA  GLY M  70      89.009  28.829  24.272  1.00 42.57           C  
ATOM    576  C   GLY M  70      89.969  29.708  23.521  1.00 42.57           C  
ATOM    577  O   GLY M  70      89.643  30.826  23.131  1.00 42.57           O  
ATOM    578  N   ASN M  71      91.188  29.211  23.254  1.00 60.81           N  
ATOM    579  CA  ASN M  71      92.177  30.026  22.600  1.00 60.81           C  
ATOM    580  CB  ASN M  71      93.526  29.307  22.421  1.00 60.81           C  
ATOM    581  CG  ASN M  71      94.191  29.190  23.784  1.00 60.81           C  
ATOM    582  OD1 ASN M  71      94.301  30.169  24.521  1.00 60.81           O  
ATOM    583  ND2 ASN M  71      94.648  27.958  24.134  1.00 60.81           N  
ATOM    584  C   ASN M  71      91.690  30.401  21.235  1.00 60.81           C  
ATOM    585  O   ASN M  71      91.953  31.500  20.748  1.00 60.81           O  
ATOM    586  N   GLU M  72      90.961  29.490  20.572  1.00 73.32           N  
ATOM    587  CA  GLU M  72      90.520  29.754  19.235  1.00 73.32           C  
ATOM    588  CB  GLU M  72      89.632  28.613  18.715  1.00 73.32           C  
ATOM    589  CG  GLU M  72      89.112  28.805  17.292  1.00 73.32           C  
ATOM    590  CD  GLU M  72      88.241  27.600  16.968  1.00 73.32           C  
ATOM    591  OE1 GLU M  72      88.248  26.631  17.774  1.00 73.32           O  
ATOM    592  OE2 GLU M  72      87.554  27.634  15.913  1.00 73.32           O  
ATOM    593  C   GLU M  72      89.686  30.994  19.242  1.00 73.32           C  
ATOM    594  O   GLU M  72      89.916  31.923  18.468  1.00 73.32           O  
ATOM    595  N   GLN M  73      88.727  31.062  20.172  1.00136.46           N  
ATOM    596  CA  GLN M  73      87.827  32.168  20.200  1.00136.46           C  
ATOM    597  CB  GLN M  73      86.819  32.045  21.351  1.00136.46           C  
ATOM    598  CG  GLN M  73      85.678  33.056  21.292  1.00136.46           C  
ATOM    599  CD  GLN M  73      84.656  32.516  20.304  1.00136.46           C  
ATOM    600  OE1 GLN M  73      84.984  32.190  19.164  1.00136.46           O  
ATOM    601  NE2 GLN M  73      83.380  32.400  20.758  1.00136.46           N  
ATOM    602  C   GLN M  73      88.627  33.401  20.439  1.00136.46           C  
ATOM    603  O   GLN M  73      88.428  34.419  19.777  1.00136.46           O  
ATOM    604  N   SER M  74      89.608  33.319  21.355  1.00114.21           N  
ATOM    605  CA  SER M  74      90.327  34.496  21.734  1.00114.21           C  
ATOM    606  CB  SER M  74      91.404  34.251  22.809  1.00114.21           C  
ATOM    607  OG  SER M  74      92.486  33.496  22.288  1.00114.21           O  
ATOM    608  C   SER M  74      90.982  35.123  20.545  1.00114.21           C  
ATOM    609  O   SER M  74      90.918  36.338  20.373  1.00114.21           O  
ATOM    610  N   PHE M  75      91.617  34.313  19.684  1.00 79.06           N  
ATOM    611  CA  PHE M  75      92.326  34.814  18.541  1.00 79.06           C  
ATOM    612  CB  PHE M  75      93.187  33.751  17.834  1.00 79.06           C  
ATOM    613  CG  PHE M  75      94.379  33.501  18.695  1.00 79.06           C  
ATOM    614  CD1 PHE M  75      94.339  32.582  19.718  1.00 79.06           C  
ATOM    615  CD2 PHE M  75      95.547  34.197  18.476  1.00 79.06           C  
ATOM    616  CE1 PHE M  75      95.445  32.362  20.506  1.00 79.06           C  
ATOM    617  CE2 PHE M  75      96.655  33.981  19.260  1.00 79.06           C  
ATOM    618  CZ  PHE M  75      96.606  33.061  20.278  1.00 79.06           C  
ATOM    619  C   PHE M  75      91.388  35.399  17.541  1.00 79.06           C  
ATOM    620  O   PHE M  75      91.730  36.383  16.884  1.00 79.06           O  
ATOM    621  N   ARG M  76      90.181  34.815  17.392  0.93122.49           N  
ATOM    622  CA  ARG M  76      89.312  35.292  16.357  0.93122.49           C  
ATOM    623  CB  ARG M  76      87.974  34.534  16.209  0.93122.49           C  
ATOM    624  CG  ARG M  76      87.041  34.562  17.416  0.93122.49           C  
ATOM    625  CD  ARG M  76      85.681  33.914  17.144  0.93122.49           C  
ATOM    626  NE  ARG M  76      84.902  34.863  16.302  0.93122.49           N  
ATOM    627  CZ  ARG M  76      83.611  34.585  15.959  0.93122.49           C  
ATOM    628  NH1 ARG M  76      83.046  33.397  16.323  0.93122.49           N  
ATOM    629  NH2 ARG M  76      82.884  35.501  15.254  0.93122.49           N  
ATOM    630  C   ARG M  76      89.040  36.738  16.592  0.93122.49           C  
ATOM    631  O   ARG M  76      88.992  37.515  15.640  0.93122.49           O  
ATOM    632  N   VAL M  77      88.861  37.139  17.866  1.00122.49           N  
ATOM    633  CA  VAL M  77      88.633  38.525  18.146  1.00122.49           C  
ATOM    634  CB  VAL M  77      88.229  38.794  19.563  1.00122.49           C  
ATOM    635  CG1 VAL M  77      89.442  38.643  20.488  1.00122.49           C  
ATOM    636  CG2 VAL M  77      87.593  40.186  19.594  1.00122.49           C  
ATOM    637  C   VAL M  77      89.880  39.306  17.849  1.00122.49           C  
ATOM    638  O   VAL M  77      89.821  40.400  17.290  1.00122.49           O  
ATOM    639  N   ASP M  78      91.057  38.730  18.169  1.00 52.58           N  
ATOM    640  CA  ASP M  78      92.308  39.424  18.017  1.00 52.58           C  
ATOM    641  CB  ASP M  78      93.529  38.538  18.324  1.00 52.58           C  
ATOM    642  CG  ASP M  78      93.590  38.288  19.825  1.00 52.58           C  
ATOM    643  OD1 ASP M  78      92.986  39.090  20.587  1.00 52.58           O  
ATOM    644  OD2 ASP M  78      94.246  37.292  20.229  1.00 52.58           O  
ATOM    645  C   ASP M  78      92.424  39.863  16.601  1.00 52.58           C  
ATOM    646  O   ASP M  78      92.941  40.942  16.314  1.00 52.58           O  
ATOM    647  N   LEU M  79      91.920  39.036  15.674  1.00 53.62           N  
ATOM    648  CA  LEU M  79      92.028  39.382  14.291  1.00 53.62           C  
ATOM    649  CB  LEU M  79      91.372  38.326  13.387  1.00 53.62           C  
ATOM    650  CG  LEU M  79      92.067  36.955  13.483  1.00 53.62           C  
ATOM    651  CD1 LEU M  79      91.400  35.907  12.579  1.00 53.62           C  
ATOM    652  CD2 LEU M  79      93.573  37.084  13.216  1.00 53.62           C  
ATOM    653  C   LEU M  79      91.317  40.682  14.094  1.00 53.62           C  
ATOM    654  O   LEU M  79      91.850  41.602  13.473  1.00 53.62           O  
ATOM    655  N   ARG M  80      90.107  40.813  14.668  1.00 93.15           N  
ATOM    656  CA  ARG M  80      89.346  42.010  14.468  1.00 93.15           C  
ATOM    657  CB  ARG M  80      87.959  41.930  15.126  1.00 93.15           C  
ATOM    658  CG  ARG M  80      87.036  40.957  14.389  1.00 93.15           C  
ATOM    659  CD  ARG M  80      85.661  40.772  15.030  1.00 93.15           C  
ATOM    660  NE  ARG M  80      85.832  39.890  16.217  1.00 93.15           N  
ATOM    661  CZ  ARG M  80      85.857  38.537  16.045  1.00 93.15           C  
ATOM    662  NH1 ARG M  80      85.783  38.012  14.787  1.00 93.15           N  
ATOM    663  NH2 ARG M  80      85.955  37.710  17.126  1.00 93.15           N  
ATOM    664  C   ARG M  80      90.095  43.168  15.042  1.00 93.15           C  
ATOM    665  O   ARG M  80      90.220  44.214  14.406  1.00 93.15           O  
ATOM    666  N   THR M  81      90.675  42.981  16.238  1.00 58.44           N  
ATOM    667  CA  THR M  81      91.321  44.050  16.940  1.00 58.44           C  
ATOM    668  CB  THR M  81      91.920  43.560  18.224  1.00 58.44           C  
ATOM    669  OG1 THR M  81      90.937  42.879  18.988  1.00 58.44           O  
ATOM    670  CG2 THR M  81      92.408  44.770  19.026  1.00 58.44           C  
ATOM    671  C   THR M  81      92.428  44.608  16.100  1.00 58.44           C  
ATOM    672  O   THR M  81      92.577  45.824  15.978  1.00 58.44           O  
ATOM    673  N   LEU M  82      93.223  43.724  15.473  1.00 57.19           N  
ATOM    674  CA  LEU M  82      94.357  44.139  14.694  1.00 57.19           C  
ATOM    675  CB  LEU M  82      95.120  42.935  14.118  1.00 57.19           C  
ATOM    676  CG  LEU M  82      95.696  42.034  15.225  1.00 57.19           C  
ATOM    677  CD1 LEU M  82      96.456  40.835  14.646  1.00 57.19           C  
ATOM    678  CD2 LEU M  82      96.538  42.851  16.218  1.00 57.19           C  
ATOM    679  C   LEU M  82      93.877  44.978  13.562  1.00 57.19           C  
ATOM    680  O   LEU M  82      94.472  46.006  13.242  1.00 57.19           O  
ATOM    681  N   LEU M  83      92.748  44.581  12.956  1.00 47.91           N  
ATOM    682  CA  LEU M  83      92.240  45.297  11.832  1.00 47.91           C  
ATOM    683  CB  LEU M  83      90.921  44.713  11.303  1.00 47.91           C  
ATOM    684  CG  LEU M  83      91.072  43.267  10.792  1.00 47.91           C  
ATOM    685  CD1 LEU M  83      89.760  42.742  10.190  1.00 47.91           C  
ATOM    686  CD2 LEU M  83      92.265  43.136   9.831  1.00 47.91           C  
ATOM    687  C   LEU M  83      91.993  46.695  12.287  1.00 47.91           C  
ATOM    688  O   LEU M  83      92.177  47.632  11.519  1.00 47.91           O  
ATOM    689  N   GLY M  84      91.536  46.876  13.539  1.00 30.44           N  
ATOM    690  CA  GLY M  84      91.284  48.195  14.048  1.00 30.44           C  
ATOM    691  C   GLY M  84      92.551  48.993  14.193  1.00 30.44           C  
ATOM    692  O   GLY M  84      92.599  50.155  13.792  1.00 30.44           O  
ATOM    693  N   TYR M  85      93.623  48.404  14.766  1.00 87.49           N  
ATOM    694  CA  TYR M  85      94.809  49.188  14.997  1.00 87.49           C  
ATOM    695  CB  TYR M  85      95.950  48.438  15.707  1.00 87.49           C  
ATOM    696  CG  TYR M  85      95.501  48.047  17.069  1.00 87.49           C  
ATOM    697  CD1 TYR M  85      95.342  48.984  18.063  1.00 87.49           C  
ATOM    698  CD2 TYR M  85      95.266  46.725  17.354  1.00 87.49           C  
ATOM    699  CE1 TYR M  85      94.930  48.604  19.319  1.00 87.49           C  
ATOM    700  CE2 TYR M  85      94.858  46.343  18.606  1.00 87.49           C  
ATOM    701  CZ  TYR M  85      94.687  47.280  19.591  1.00 87.49           C  
ATOM    702  OH  TYR M  85      94.265  46.881  20.877  1.00 87.49           O  
ATOM    703  C   TYR M  85      95.361  49.610  13.677  1.00 87.49           C  
ATOM    704  O   TYR M  85      95.790  50.750  13.502  1.00 87.49           O  
ATOM    705  N   TYR M  86      95.392  48.656  12.731  1.00 82.46           N  
ATOM    706  CA  TYR M  86      95.887  48.824  11.396  1.00 82.46           C  
ATOM    707  CB  TYR M  86      96.163  47.490  10.681  1.00 82.46           C  
ATOM    708  CG  TYR M  86      97.351  46.910  11.374  1.00 82.46           C  
ATOM    709  CD1 TYR M  86      98.600  47.447  11.158  1.00 82.46           C  
ATOM    710  CD2 TYR M  86      97.230  45.837  12.228  1.00 82.46           C  
ATOM    711  CE1 TYR M  86      99.709  46.932  11.785  1.00 82.46           C  
ATOM    712  CE2 TYR M  86      98.337  45.317  12.860  1.00 82.46           C  
ATOM    713  CZ  TYR M  86      99.579  45.864  12.640  1.00 82.46           C  
ATOM    714  OH  TYR M  86     100.716  45.334  13.285  1.00 82.46           O  
ATOM    715  C   TYR M  86      94.972  49.678  10.570  1.00 82.46           C  
ATOM    716  O   TYR M  86      95.415  50.363   9.651  1.00 82.46           O  
ATOM    717  N   ASN M  87      93.661  49.655  10.863  1.00 91.36           N  
ATOM    718  CA  ASN M  87      92.694  50.359  10.071  1.00 91.36           C  
ATOM    719  CB  ASN M  87      93.032  51.849   9.892  1.00 91.36           C  
ATOM    720  CG  ASN M  87      91.786  52.550   9.378  1.00 91.36           C  
ATOM    721  OD1 ASN M  87      90.729  51.938   9.234  1.00 91.36           O  
ATOM    722  ND2 ASN M  87      91.909  53.873   9.091  1.00 91.36           N  
ATOM    723  C   ASN M  87      92.655  49.721   8.718  1.00 91.36           C  
ATOM    724  O   ASN M  87      92.567  50.401   7.697  1.00 91.36           O  
ATOM    725  N   GLN M  88      92.719  48.374   8.692  1.00 54.71           N  
ATOM    726  CA  GLN M  88      92.701  47.618   7.471  1.00 54.71           C  
ATOM    727  CB  GLN M  88      93.463  46.291   7.587  1.00 54.71           C  
ATOM    728  CG  GLN M  88      94.951  46.485   7.881  1.00 54.71           C  
ATOM    729  CD  GLN M  88      95.586  45.110   8.007  1.00 54.71           C  
ATOM    730  OE1 GLN M  88      94.929  44.141   8.385  1.00 54.71           O  
ATOM    731  NE2 GLN M  88      96.904  45.019   7.684  1.00 54.71           N  
ATOM    732  C   GLN M  88      91.283  47.301   7.107  1.00 54.71           C  
ATOM    733  O   GLN M  88      90.381  47.372   7.941  1.00 54.71           O  
ATOM    734  N   SER M  89      91.050  46.964   5.820  1.00 95.14           N  
ATOM    735  CA  SER M  89      89.730  46.616   5.376  1.00 95.14           C  
ATOM    736  CB  SER M  89      89.555  46.589   3.849  1.00 95.14           C  
ATOM    737  OG  SER M  89      89.626  47.903   3.321  1.00 95.14           O  
ATOM    738  C   SER M  89      89.427  45.238   5.863  1.00 95.14           C  
ATOM    739  O   SER M  89      90.320  44.418   6.060  1.00 95.14           O  
ATOM    740  N   LYS M  90      88.128  44.966   6.076  1.00209.43           N  
ATOM    741  CA  LYS M  90      87.655  43.702   6.559  1.00209.43           C  
ATOM    742  CB  LYS M  90      86.139  43.673   6.803  1.00209.43           C  
ATOM    743  CG  LYS M  90      85.621  44.786   7.707  1.00209.43           C  
ATOM    744  CD  LYS M  90      86.292  44.850   9.078  1.00209.43           C  
ATOM    745  CE  LYS M  90      87.491  45.801   9.112  1.00209.43           C  
ATOM    746  NZ  LYS M  90      87.807  46.176  10.510  1.00209.43           N  
ATOM    747  C   LYS M  90      87.884  42.650   5.522  1.00209.43           C  
ATOM    748  O   LYS M  90      88.210  41.508   5.839  1.00209.43           O  
ATOM    749  N   GLY M  91      87.747  43.027   4.241  1.00 49.78           N  
ATOM    750  CA  GLY M  91      87.688  42.069   3.176  1.00 49.78           C  
ATOM    751  C   GLY M  91      88.882  41.163   3.110  1.00 49.78           C  
ATOM    752  O   GLY M  91      88.717  39.962   2.902  1.00 49.78           O  
ATOM    753  N   GLY M  92      90.110  41.678   3.291  1.00 33.93           N  
ATOM    754  CA  GLY M  92      91.263  40.841   3.076  1.00 33.93           C  
ATOM    755  C   GLY M  92      91.439  39.847   4.183  1.00 33.93           C  
ATOM    756  O   GLY M  92      90.842  39.959   5.252  1.00 33.93           O  
ATOM    757  N   SER M  93      92.289  38.828   3.920  1.00 50.40           N  
ATOM    758  CA  SER M  93      92.608  37.789   4.860  1.00 50.40           C  
ATOM    759  CB  SER M  93      92.842  36.425   4.191  1.00 50.40           C  
ATOM    760  OG  SER M  93      93.386  35.509   5.128  1.00 50.40           O  
ATOM    761  C   SER M  93      93.889  38.148   5.550  1.00 50.40           C  
ATOM    762  O   SER M  93      94.758  38.796   4.968  1.00 50.40           O  
ATOM    763  N   HIS M  94      94.045  37.726   6.825  1.00 66.73           N  
ATOM    764  CA  HIS M  94      95.254  38.047   7.532  1.00 66.73           C  
ATOM    765  ND1 HIS M  94      95.438  41.049   6.625  1.00 66.73           N  
ATOM    766  CG  HIS M  94      94.701  40.488   7.644  1.00 66.73           C  
ATOM    767  CB  HIS M  94      95.124  39.284   8.429  1.00 66.73           C  
ATOM    768  NE2 HIS M  94      93.595  42.275   6.825  1.00 66.73           N  
ATOM    769  CD2 HIS M  94      93.579  41.248   7.752  1.00 66.73           C  
ATOM    770  CE1 HIS M  94      94.730  42.114   6.170  1.00 66.73           C  
ATOM    771  C   HIS M  94      95.629  36.884   8.399  1.00 66.73           C  
ATOM    772  O   HIS M  94      94.841  35.959   8.587  1.00 66.73           O  
ATOM    773  N   THR M  95      96.868  36.892   8.941  0.90 47.13           N  
ATOM    774  CA  THR M  95      97.278  35.765   9.729  0.90 47.13           C  
ATOM    775  CB  THR M  95      98.220  34.860   8.993  0.90 47.13           C  
ATOM    776  OG1 THR M  95      97.612  34.395   7.797  0.90 47.13           O  
ATOM    777  CG2 THR M  95      98.575  33.671   9.901  0.90 47.13           C  
ATOM    778  C   THR M  95      97.989  36.212  10.969  0.90 47.13           C  
ATOM    779  O   THR M  95      98.677  37.232  10.990  0.90 47.13           O  
ATOM    780  N   ILE M  96      97.817  35.430  12.054  1.00 44.82           N  
ATOM    781  CA  ILE M  96      98.494  35.682  13.292  1.00 44.82           C  
ATOM    782  CB  ILE M  96      97.581  36.044  14.426  1.00 44.82           C  
ATOM    783  CG1 ILE M  96      96.857  37.369  14.137  1.00 44.82           C  
ATOM    784  CG2 ILE M  96      98.413  36.063  15.719  1.00 44.82           C  
ATOM    785  CD1 ILE M  96      95.747  37.682  15.140  1.00 44.82           C  
ATOM    786  C   ILE M  96      99.164  34.403  13.673  1.00 44.82           C  
ATOM    787  O   ILE M  96      98.559  33.333  13.598  1.00 44.82           O  
ATOM    788  N   GLN M  97     100.449  34.482  14.073  1.00 40.17           N  
ATOM    789  CA  GLN M  97     101.150  33.299  14.469  1.00 40.17           C  
ATOM    790  CB  GLN M  97     102.186  32.825  13.439  1.00 40.17           C  
ATOM    791  CG  GLN M  97     101.554  32.387  12.117  1.00 40.17           C  
ATOM    792  CD  GLN M  97     102.670  31.945  11.183  1.00 40.17           C  
ATOM    793  OE1 GLN M  97     103.822  31.811  11.593  1.00 40.17           O  
ATOM    794  NE2 GLN M  97     102.323  31.714   9.890  1.00 40.17           N  
ATOM    795  C   GLN M  97     101.876  33.609  15.737  1.00 40.17           C  
ATOM    796  O   GLN M  97     102.309  34.740  15.953  1.00 40.17           O  
ATOM    797  N   VAL M  98     102.010  32.610  16.632  1.00123.44           N  
ATOM    798  CA  VAL M  98     102.698  32.879  17.857  1.00123.44           C  
ATOM    799  CB  VAL M  98     101.783  33.126  19.018  1.00123.44           C  
ATOM    800  CG1 VAL M  98     101.066  34.464  18.789  1.00123.44           C  
ATOM    801  CG2 VAL M  98     100.808  31.948  19.135  1.00123.44           C  
ATOM    802  C   VAL M  98     103.595  31.741  18.200  1.00123.44           C  
ATOM    803  O   VAL M  98     103.299  30.576  17.934  1.00123.44           O  
ATOM    804  N   ILE M  99     104.744  32.086  18.807  1.00 58.85           N  
ATOM    805  CA  ILE M  99     105.704  31.116  19.220  1.00 58.85           C  
ATOM    806  CB  ILE M  99     107.078  31.417  18.698  1.00 58.85           C  
ATOM    807  CG1 ILE M  99     107.063  31.347  17.162  1.00 58.85           C  
ATOM    808  CG2 ILE M  99     108.081  30.459  19.359  1.00 58.85           C  
ATOM    809  CD1 ILE M  99     108.316  31.913  16.503  1.00 58.85           C  
ATOM    810  C   ILE M  99     105.739  31.187  20.705  1.00 58.85           C  
ATOM    811  O   ILE M  99     106.063  32.220  21.289  1.00 58.85           O  
ATOM    812  N   SER M 100     105.371  30.077  21.361  1.00 59.88           N  
ATOM    813  CA  SER M 100     105.381  30.070  22.786  1.00 59.88           C  
ATOM    814  CB  SER M 100     103.974  29.901  23.384  1.00 59.88           C  
ATOM    815  OG  SER M 100     104.011  30.055  24.793  1.00 59.88           O  
ATOM    816  C   SER M 100     106.204  28.887  23.158  1.00 59.88           C  
ATOM    817  O   SER M 100     106.131  27.854  22.496  1.00 59.88           O  
ATOM    818  N   GLY M 101     107.039  29.001  24.206  1.00 36.77           N  
ATOM    819  CA  GLY M 101     107.820  27.850  24.541  1.00 36.77           C  
ATOM    820  C   GLY M 101     108.870  28.224  25.534  1.00 36.77           C  
ATOM    821  O   GLY M 101     109.024  29.389  25.900  1.00 36.77           O  
ATOM    822  N   CYS M 102     109.626  27.205  25.993  1.00 51.65           N  
ATOM    823  CA  CYS M 102     110.651  27.417  26.971  1.00 51.65           C  
ATOM    824  CB  CYS M 102     110.171  27.116  28.408  1.00 51.65           C  
ATOM    825  SG  CYS M 102     109.612  25.396  28.625  1.00 51.65           S  
ATOM    826  C   CYS M 102     111.795  26.492  26.665  1.00 51.65           C  
ATOM    827  O   CYS M 102     111.609  25.427  26.080  1.00 51.65           O  
ATOM    828  N   GLU M 103     113.026  26.897  27.044  1.00 63.79           N  
ATOM    829  CA  GLU M 103     114.185  26.072  26.832  1.00 63.79           C  
ATOM    830  CB  GLU M 103     115.318  26.762  26.053  1.00 63.79           C  
ATOM    831  CG  GLU M 103     115.029  27.027  24.580  1.00 63.79           C  
ATOM    832  CD  GLU M 103     116.260  27.709  24.000  1.00 63.79           C  
ATOM    833  OE1 GLU M 103     116.772  28.656  24.652  1.00 63.79           O  
ATOM    834  OE2 GLU M 103     116.704  27.297  22.894  1.00 63.79           O  
ATOM    835  C   GLU M 103     114.775  25.794  28.178  1.00 63.79           C  
ATOM    836  O   GLU M 103     114.911  26.698  29.002  1.00 63.79           O  
ATOM    837  N   VAL M 104     115.165  24.527  28.425  1.00 39.16           N  
ATOM    838  CA  VAL M 104     115.733  24.169  29.693  1.00 39.16           C  
ATOM    839  CB  VAL M 104     114.909  23.157  30.435  1.00 39.16           C  
ATOM    840  CG1 VAL M 104     113.546  23.786  30.776  1.00 39.16           C  
ATOM    841  CG2 VAL M 104     114.801  21.890  29.569  1.00 39.16           C  
ATOM    842  C   VAL M 104     117.072  23.546  29.438  1.00 39.16           C  
ATOM    843  O   VAL M 104     117.323  22.998  28.366  1.00 39.16           O  
ATOM    844  N   GLY M 105     117.988  23.646  30.423  1.00 21.12           N  
ATOM    845  CA  GLY M 105     119.297  23.074  30.276  1.00 21.12           C  
ATOM    846  C   GLY M 105     119.277  21.692  30.851  1.00 21.12           C  
ATOM    847  O   GLY M 105     118.236  21.188  31.269  1.00 21.12           O  
ATOM    848  N   SER M 106     120.458  21.043  30.891  1.00 70.20           N  
ATOM    849  CA  SER M 106     120.571  19.717  31.428  1.00 70.20           C  
ATOM    850  CB  SER M 106     121.978  19.117  31.267  1.00 70.20           C  
ATOM    851  OG  SER M 106     122.278  18.937  29.892  1.00 70.20           O  
ATOM    852  C   SER M 106     120.285  19.799  32.892  1.00 70.20           C  
ATOM    853  O   SER M 106     119.779  18.853  33.493  1.00 70.20           O  
ATOM    854  N   ASP M 107     120.615  20.955  33.495  1.00 57.35           N  
ATOM    855  CA  ASP M 107     120.420  21.188  34.895  1.00 57.35           C  
ATOM    856  CB  ASP M 107     121.100  22.483  35.390  1.00 57.35           C  
ATOM    857  CG  ASP M 107     120.605  23.683  34.594  1.00 57.35           C  
ATOM    858  OD1 ASP M 107     119.853  23.487  33.605  1.00 57.35           O  
ATOM    859  OD2 ASP M 107     120.994  24.823  34.959  1.00 57.35           O  
ATOM    860  C   ASP M 107     118.955  21.210  35.213  1.00 57.35           C  
ATOM    861  O   ASP M 107     118.553  20.814  36.307  1.00 57.35           O  
ATOM    862  N   GLY M 108     118.108  21.648  34.262  1.00 28.67           N  
ATOM    863  CA  GLY M 108     116.699  21.710  34.532  1.00 28.67           C  
ATOM    864  C   GLY M 108     116.331  23.142  34.742  1.00 28.67           C  
ATOM    865  O   GLY M 108     115.165  23.468  34.964  1.00 28.67           O  
ATOM    866  N   ARG M 109     117.331  24.041  34.685  1.00165.90           N  
ATOM    867  CA  ARG M 109     117.058  25.440  34.822  1.00165.90           C  
ATOM    868  CB  ARG M 109     118.284  26.318  35.117  1.00165.90           C  
ATOM    869  CG  ARG M 109     118.648  26.364  36.598  1.00165.90           C  
ATOM    870  CD  ARG M 109     117.721  27.265  37.419  1.00165.90           C  
ATOM    871  NE  ARG M 109     116.463  26.508  37.674  1.00165.90           N  
ATOM    872  CZ  ARG M 109     115.525  27.005  38.534  1.00165.90           C  
ATOM    873  NH1 ARG M 109     115.724  28.212  39.139  1.00165.90           N  
ATOM    874  NH2 ARG M 109     114.389  26.293  38.793  1.00165.90           N  
ATOM    875  C   ARG M 109     116.465  25.921  33.545  1.00165.90           C  
ATOM    876  O   ARG M 109     116.534  25.246  32.518  1.00165.90           O  
ATOM    877  N   LEU M 110     115.836  27.108  33.593  1.00 67.47           N  
ATOM    878  CA  LEU M 110     115.188  27.632  32.428  1.00 67.47           C  
ATOM    879  CB  LEU M 110     113.972  28.507  32.780  1.00 67.47           C  
ATOM    880  CG  LEU M 110     113.245  29.090  31.557  1.00 67.47           C  
ATOM    881  CD1 LEU M 110     112.620  27.975  30.703  1.00 67.47           C  
ATOM    882  CD2 LEU M 110     112.230  30.167  31.974  1.00 67.47           C  
ATOM    883  C   LEU M 110     116.160  28.493  31.689  1.00 67.47           C  
ATOM    884  O   LEU M 110     116.547  29.559  32.167  1.00 67.47           O  
ATOM    885  N   LEU M 111     116.604  28.020  30.505  1.00 59.76           N  
ATOM    886  CA  LEU M 111     117.527  28.754  29.687  1.00 59.76           C  
ATOM    887  CB  LEU M 111     118.034  27.934  28.488  1.00 59.76           C  
ATOM    888  CG  LEU M 111     118.801  26.660  28.889  1.00 59.76           C  
ATOM    889  CD1 LEU M 111     119.309  25.904  27.651  1.00 59.76           C  
ATOM    890  CD2 LEU M 111     119.916  26.971  29.900  1.00 59.76           C  
ATOM    891  C   LEU M 111     116.868  29.977  29.124  1.00 59.76           C  
ATOM    892  O   LEU M 111     117.378  31.087  29.268  1.00 59.76           O  
ATOM    893  N   ARG M 112     115.694  29.813  28.481  1.00164.84           N  
ATOM    894  CA  ARG M 112     115.075  30.964  27.886  1.00164.84           C  
ATOM    895  CB  ARG M 112     115.635  31.307  26.496  1.00164.84           C  
ATOM    896  CG  ARG M 112     114.962  32.526  25.867  0.93164.84           C  
ATOM    897  CD  ARG M 112     115.470  32.858  24.464  0.96164.84           C  
ATOM    898  NE  ARG M 112     116.739  33.616  24.615  0.94164.84           N  
ATOM    899  CZ  ARG M 112     116.708  34.979  24.624  0.91164.84           C  
ATOM    900  NH1 ARG M 112     115.522  35.639  24.479  1.00164.84           N  
ATOM    901  NH2 ARG M 112     117.867  35.684  24.772  1.00164.84           N  
ATOM    902  C   ARG M 112     113.607  30.718  27.724  1.00164.84           C  
ATOM    903  O   ARG M 112     113.159  29.576  27.649  1.00164.84           O  
ATOM    904  N   GLY M 113     112.816  31.811  27.662  1.00 47.21           N  
ATOM    905  CA  GLY M 113     111.394  31.689  27.493  1.00 47.21           C  
ATOM    906  C   GLY M 113     111.003  32.570  26.347  1.00 47.21           C  
ATOM    907  O   GLY M 113     111.475  33.702  26.243  1.00 47.21           O  
ATOM    908  N   TYR M 114     110.092  32.081  25.476  1.00119.86           N  
ATOM    909  CA  TYR M 114     109.751  32.828  24.296  1.00119.86           C  
ATOM    910  CB  TYR M 114     109.952  32.076  22.967  1.00119.86           C  
ATOM    911  CG  TYR M 114     111.297  31.456  22.819  1.00119.86           C  
ATOM    912  CD1 TYR M 114     112.346  32.132  22.243  1.00119.86           C  
ATOM    913  CD2 TYR M 114     111.495  30.165  23.245  1.00119.86           C  
ATOM    914  CE1 TYR M 114     113.571  31.523  22.102  1.00119.86           C  
ATOM    915  CE2 TYR M 114     112.716  29.552  23.107  1.00119.86           C  
ATOM    916  CZ  TYR M 114     113.758  30.233  22.533  1.00119.86           C  
ATOM    917  OH  TYR M 114     115.013  29.609  22.385  1.00119.86           O  
ATOM    918  C   TYR M 114     108.269  33.047  24.247  1.00119.86           C  
ATOM    919  O   TYR M 114     107.479  32.186  24.631  1.00119.86           O  
ATOM    920  N   GLN M 115     107.865  34.233  23.754  1.00 90.74           N  
ATOM    921  CA  GLN M 115     106.487  34.532  23.499  1.00 90.74           C  
ATOM    922  CB  GLN M 115     105.797  35.239  24.680  1.00 90.74           C  
ATOM    923  CG  GLN M 115     104.315  35.533  24.447  1.00 90.74           C  
ATOM    924  CD  GLN M 115     103.562  34.212  24.502  1.00 90.74           C  
ATOM    925  OE1 GLN M 115     103.698  33.440  25.450  1.00 90.74           O  
ATOM    926  NE2 GLN M 115     102.746  33.936  23.452  1.00 90.74           N  
ATOM    927  C   GLN M 115     106.542  35.498  22.356  1.00 90.74           C  
ATOM    928  O   GLN M 115     106.865  36.669  22.547  1.00 90.74           O  
ATOM    929  N   GLN M 116     106.224  35.045  21.128  1.00 61.29           N  
ATOM    930  CA  GLN M 116     106.395  35.945  20.023  1.00 61.29           C  
ATOM    931  CB  GLN M 116     107.518  35.495  19.075  1.00 61.29           C  
ATOM    932  CG  GLN M 116     108.882  35.438  19.768  1.00 61.29           C  
ATOM    933  CD  GLN M 116     109.915  34.955  18.761  1.00 61.29           C  
ATOM    934  OE1 GLN M 116     110.824  34.200  19.101  1.00 61.29           O  
ATOM    935  NE2 GLN M 116     109.774  35.405  17.486  1.00 61.29           N  
ATOM    936  C   GLN M 116     105.126  36.014  19.230  1.00 61.29           C  
ATOM    937  O   GLN M 116     104.467  35.004  18.986  1.00 61.29           O  
ATOM    938  N   TYR M 117     104.755  37.235  18.796  1.00 87.20           N  
ATOM    939  CA  TYR M 117     103.559  37.412  18.023  1.00 87.20           C  
ATOM    940  CB  TYR M 117     102.552  38.400  18.642  1.00 87.20           C  
ATOM    941  CG  TYR M 117     101.797  37.713  19.727  1.00 87.20           C  
ATOM    942  CD1 TYR M 117     102.391  37.381  20.922  1.00 87.20           C  
ATOM    943  CD2 TYR M 117     100.464  37.422  19.542  1.00 87.20           C  
ATOM    944  CE1 TYR M 117     101.665  36.751  21.907  1.00 87.20           C  
ATOM    945  CE2 TYR M 117      99.734  36.795  20.522  1.00 87.20           C  
ATOM    946  CZ  TYR M 117     100.337  36.456  21.707  1.00 87.20           C  
ATOM    947  OH  TYR M 117      99.592  35.810  22.716  1.00 87.20           O  
ATOM    948  C   TYR M 117     103.917  37.961  16.681  1.00 87.20           C  
ATOM    949  O   TYR M 117     104.670  38.927  16.571  1.00 87.20           O  
ATOM    950  N   ALA M 118     103.376  37.338  15.613  1.00 34.19           N  
ATOM    951  CA  ALA M 118     103.633  37.805  14.283  1.00 34.19           C  
ATOM    952  CB  ALA M 118     104.452  36.822  13.428  1.00 34.19           C  
ATOM    953  C   ALA M 118     102.318  37.988  13.599  1.00 34.19           C  
ATOM    954  O   ALA M 118     101.405  37.174  13.731  1.00 34.19           O  
ATOM    955  N   TYR M 119     102.197  39.090  12.838  1.00 64.49           N  
ATOM    956  CA  TYR M 119     100.980  39.369  12.143  1.00 64.49           C  
ATOM    957  CB  TYR M 119     100.357  40.694  12.612  1.00 64.49           C  
ATOM    958  CG  TYR M 119      99.041  40.914  11.954  1.00 64.49           C  
ATOM    959  CD1 TYR M 119      97.980  40.087  12.236  1.00 64.49           C  
ATOM    960  CD2 TYR M 119      98.857  41.967  11.089  1.00 64.49           C  
ATOM    961  CE1 TYR M 119      96.755  40.293  11.650  1.00 64.49           C  
ATOM    962  CE2 TYR M 119      97.634  42.180  10.500  1.00 64.49           C  
ATOM    963  CZ  TYR M 119      96.583  41.341  10.780  1.00 64.49           C  
ATOM    964  OH  TYR M 119      95.327  41.560  10.178  1.00 64.49           O  
ATOM    965  C   TYR M 119     101.344  39.484  10.699  1.00 64.49           C  
ATOM    966  O   TYR M 119     102.268  40.210  10.339  1.00 64.49           O  
ATOM    967  N   ASP M 120     100.638  38.732   9.837  1.00 48.43           N  
ATOM    968  CA  ASP M 120     100.874  38.784   8.424  1.00 48.43           C  
ATOM    969  CB  ASP M 120     100.457  40.123   7.790  1.00 48.43           C  
ATOM    970  CG  ASP M 120      98.937  40.217   7.837  1.00 48.43           C  
ATOM    971  OD1 ASP M 120      98.293  39.211   8.239  1.00 48.43           O  
ATOM    972  OD2 ASP M 120      98.401  41.294   7.466  1.00 48.43           O  
ATOM    973  C   ASP M 120     102.329  38.564   8.147  1.00 48.43           C  
ATOM    974  O   ASP M 120     102.898  39.193   7.256  1.00 48.43           O  
ATOM    975  N   GLY M 121     102.975  37.658   8.904  1.00 23.12           N  
ATOM    976  CA  GLY M 121     104.344  37.329   8.625  1.00 23.12           C  
ATOM    977  C   GLY M 121     105.275  38.393   9.129  1.00 23.12           C  
ATOM    978  O   GLY M 121     106.409  38.483   8.660  1.00 23.12           O  
ATOM    979  N   CYS M 122     104.840  39.239  10.084  1.00 35.16           N  
ATOM    980  CA  CYS M 122     105.745  40.241  10.583  1.00 35.16           C  
ATOM    981  CB  CYS M 122     105.364  41.674  10.173  1.00 35.16           C  
ATOM    982  SG  CYS M 122     105.482  41.941   8.379  1.00 35.16           S  
ATOM    983  C   CYS M 122     105.718  40.190  12.081  1.00 35.16           C  
ATOM    984  O   CYS M 122     104.707  39.823  12.676  1.00 35.16           O  
ATOM    985  N   ASP M 123     106.835  40.568  12.741  1.00110.45           N  
ATOM    986  CA  ASP M 123     106.896  40.497  14.177  1.00110.45           C  
ATOM    987  CB  ASP M 123     108.330  40.544  14.743  1.00110.45           C  
ATOM    988  CG  ASP M 123     108.994  41.854  14.342  1.00110.45           C  
ATOM    989  OD1 ASP M 123     108.578  42.442  13.308  1.00110.45           O  
ATOM    990  OD2 ASP M 123     109.931  42.284  15.066  1.00110.45           O  
ATOM    991  C   ASP M 123     106.097  41.615  14.779  1.00110.45           C  
ATOM    992  O   ASP M 123     106.428  42.788  14.615  1.00110.45           O  
ATOM    993  N   TYR M 124     104.954  41.259  15.408  1.00 99.65           N  
ATOM    994  CA  TYR M 124     104.087  42.193  16.072  1.00 99.65           C  
ATOM    995  CB  TYR M 124     102.710  41.546  16.305  1.00 99.65           C  
ATOM    996  CG  TYR M 124     101.725  42.559  16.769  1.00 99.65           C  
ATOM    997  CD1 TYR M 124     101.212  43.472  15.878  1.00 99.65           C  
ATOM    998  CD2 TYR M 124     101.288  42.578  18.073  1.00 99.65           C  
ATOM    999  CE1 TYR M 124     100.292  44.407  16.285  1.00 99.65           C  
ATOM   1000  CE2 TYR M 124     100.367  43.512  18.486  1.00 99.65           C  
ATOM   1001  CZ  TYR M 124      99.870  44.429  17.591  1.00 99.65           C  
ATOM   1002  OH  TYR M 124      98.925  45.390  18.004  1.00 99.65           O  
ATOM   1003  C   TYR M 124     104.643  42.633  17.404  1.00 99.65           C  
ATOM   1004  O   TYR M 124     104.885  43.820  17.622  1.00 99.65           O  
ATOM   1005  N   ILE M 125     104.887  41.674  18.332  1.00 98.08           N  
ATOM   1006  CA  ILE M 125     105.411  42.015  19.632  1.00 98.08           C  
ATOM   1007  CB  ILE M 125     104.398  42.474  20.646  1.00 98.08           C  
ATOM   1008  CG1 ILE M 125     103.440  41.343  21.039  1.00 98.08           C  
ATOM   1009  CG2 ILE M 125     103.681  43.710  20.085  1.00 98.08           C  
ATOM   1010  CD1 ILE M 125     102.622  41.675  22.286  1.00 98.08           C  
ATOM   1011  C   ILE M 125     106.047  40.789  20.210  1.00 98.08           C  
ATOM   1012  O   ILE M 125     105.764  39.673  19.774  1.00 98.08           O  
ATOM   1013  N   ALA M 126     106.934  40.962  21.215  1.00 45.47           N  
ATOM   1014  CA  ALA M 126     107.544  39.802  21.800  1.00 45.47           C  
ATOM   1015  CB  ALA M 126     108.817  39.345  21.067  1.00 45.47           C  
ATOM   1016  C   ALA M 126     107.936  40.090  23.217  1.00 45.47           C  
ATOM   1017  O   ALA M 126     108.167  41.234  23.604  1.00 45.47           O  
ATOM   1018  N   LEU M 127     107.999  39.021  24.036  1.00 68.39           N  
ATOM   1019  CA  LEU M 127     108.403  39.111  25.410  1.00 68.39           C  
ATOM   1020  CB  LEU M 127     107.907  37.910  26.240  1.00 68.39           C  
ATOM   1021  CG  LEU M 127     108.293  37.926  27.730  1.00 68.39           C  
ATOM   1022  CD1 LEU M 127     107.737  39.163  28.448  1.00 68.39           C  
ATOM   1023  CD2 LEU M 127     107.871  36.614  28.415  1.00 68.39           C  
ATOM   1024  C   LEU M 127     109.896  39.127  25.430  1.00 68.39           C  
ATOM   1025  O   LEU M 127     110.542  38.361  24.719  1.00 68.39           O  
ATOM   1026  N   ASN M 128     110.482  40.009  26.261  1.00 69.79           N  
ATOM   1027  CA  ASN M 128     111.907  40.136  26.346  1.00 69.79           C  
ATOM   1028  CB  ASN M 128     112.368  41.466  26.965  1.00 69.79           C  
ATOM   1029  CG  ASN M 128     112.122  42.555  25.931  1.00 69.79           C  
ATOM   1030  OD1 ASN M 128     113.060  43.096  25.347  1.00 69.79           O  
ATOM   1031  ND2 ASN M 128     110.825  42.873  25.676  1.00 69.79           N  
ATOM   1032  C   ASN M 128     112.444  39.012  27.169  1.00 69.79           C  
ATOM   1033  O   ASN M 128     111.697  38.226  27.747  1.00 69.79           O  
ATOM   1034  N   GLU M 129     113.783  38.901  27.209  0.92122.42           N  
ATOM   1035  CA  GLU M 129     114.456  37.858  27.925  0.92122.42           C  
ATOM   1036  CB  GLU M 129     115.974  37.864  27.685  0.92122.42           C  
ATOM   1037  CG  GLU M 129     116.651  39.190  28.015  0.78122.42           C  
ATOM   1038  CD  GLU M 129     118.075  39.094  27.493  0.75122.42           C  
ATOM   1039  OE1 GLU M 129     118.436  38.002  26.977  0.92122.42           O  
ATOM   1040  OE2 GLU M 129     118.816  40.107  27.595  0.90122.42           O  
ATOM   1041  C   GLU M 129     114.178  38.002  29.387  0.92122.42           C  
ATOM   1042  O   GLU M 129     114.133  37.015  30.119  0.92122.42           O  
ATOM   1043  N   ASP M 130     113.981  39.246  29.853  1.00 89.45           N  
ATOM   1044  CA  ASP M 130     113.726  39.500  31.240  1.00 89.45           C  
ATOM   1045  CB  ASP M 130     113.715  41.006  31.600  1.00 89.45           C  
ATOM   1046  CG  ASP M 130     112.642  41.781  30.840  1.00 89.45           C  
ATOM   1047  OD1 ASP M 130     111.735  41.152  30.237  1.00 89.45           O  
ATOM   1048  OD2 ASP M 130     112.727  43.039  30.853  1.00 89.45           O  
ATOM   1049  C   ASP M 130     112.434  38.842  31.636  1.00 89.45           C  
ATOM   1050  O   ASP M 130     112.209  38.577  32.816  1.00 89.45           O  
ATOM   1051  N   LEU M 131     111.537  38.582  30.662  1.00158.44           N  
ATOM   1052  CA  LEU M 131     110.258  37.975  30.921  1.00158.44           C  
ATOM   1053  CB  LEU M 131     110.330  36.764  31.877  1.00158.44           C  
ATOM   1054  CG  LEU M 131     110.665  35.406  31.223  1.00158.44           C  
ATOM   1055  CD1 LEU M 131     109.429  34.822  30.525  1.00158.44           C  
ATOM   1056  CD2 LEU M 131     111.860  35.484  30.266  1.00158.44           C  
ATOM   1057  C   LEU M 131     109.356  38.999  31.537  1.00158.44           C  
ATOM   1058  O   LEU M 131     108.152  38.780  31.669  1.00158.44           O  
ATOM   1059  N   LYS M 132     109.938  40.122  31.990  1.00180.29           N  
ATOM   1060  CA  LYS M 132     109.201  41.228  32.535  1.00180.29           C  
ATOM   1061  CB  LYS M 132     110.024  42.121  33.479  1.00180.29           C  
ATOM   1062  CG  LYS M 132     110.135  41.624  34.921  1.00180.29           C  
ATOM   1063  CD  LYS M 132     111.045  40.422  35.135  1.00180.29           C  
ATOM   1064  CE  LYS M 132     111.310  40.131  36.614  1.00180.29           C  
ATOM   1065  NZ  LYS M 132     110.030  40.054  37.353  1.00180.29           N  
ATOM   1066  C   LYS M 132     108.633  42.162  31.505  1.00180.29           C  
ATOM   1067  O   LYS M 132     107.504  42.627  31.654  1.00180.29           O  
ATOM   1068  N   THR M 133     109.400  42.472  30.437  1.00147.49           N  
ATOM   1069  CA  THR M 133     109.029  43.579  29.590  1.00147.49           C  
ATOM   1070  CB  THR M 133     110.149  44.572  29.464  1.00147.49           C  
ATOM   1071  OG1 THR M 133     109.684  45.776  28.883  1.00147.49           O  
ATOM   1072  CG2 THR M 133     111.263  43.963  28.602  1.00147.49           C  
ATOM   1073  C   THR M 133     108.623  43.144  28.212  1.00147.49           C  
ATOM   1074  O   THR M 133     108.610  41.956  27.899  1.00147.49           O  
ATOM   1075  N   TRP M 134     108.250  44.126  27.350  1.00 85.01           N  
ATOM   1076  CA  TRP M 134     107.790  43.795  26.027  1.00 85.01           C  
ATOM   1077  CB  TRP M 134     106.289  44.053  25.816  1.00 85.01           C  
ATOM   1078  CG  TRP M 134     105.376  43.282  26.737  1.00 85.01           C  
ATOM   1079  CD2 TRP M 134     105.091  41.881  26.622  1.00 85.01           C  
ATOM   1080  CD1 TRP M 134     104.679  43.730  27.821  1.00 85.01           C  
ATOM   1081  NE1 TRP M 134     103.970  42.698  28.384  1.00 85.01           N  
ATOM   1082  CE2 TRP M 134     104.216  41.552  27.658  1.00 85.01           C  
ATOM   1083  CE3 TRP M 134     105.524  40.944  25.727  1.00 85.01           C  
ATOM   1084  CZ2 TRP M 134     103.758  40.276  27.815  1.00 85.01           C  
ATOM   1085  CZ3 TRP M 134     105.059  39.658  25.889  1.00 85.01           C  
ATOM   1086  CH2 TRP M 134     104.193  39.331  26.913  1.00 85.01           C  
ATOM   1087  C   TRP M 134     108.475  44.666  25.012  1.00 85.01           C  
ATOM   1088  O   TRP M 134     108.895  45.787  25.300  1.00 85.01           O  
ATOM   1089  N   THR M 135     108.608  44.144  23.775  1.00 38.32           N  
ATOM   1090  CA  THR M 135     109.158  44.914  22.696  1.00 38.32           C  
ATOM   1091  CB  THR M 135     110.379  44.305  22.073  1.00 38.32           C  
ATOM   1092  OG1 THR M 135     111.399  44.146  23.048  1.00 38.32           O  
ATOM   1093  CG2 THR M 135     110.866  45.230  20.945  1.00 38.32           C  
ATOM   1094  C   THR M 135     108.099  44.965  21.637  1.00 38.32           C  
ATOM   1095  O   THR M 135     107.563  43.930  21.242  1.00 38.32           O  
ATOM   1096  N   ALA M 136     107.771  46.180  21.147  1.00 50.06           N  
ATOM   1097  CA  ALA M 136     106.735  46.315  20.159  1.00 50.06           C  
ATOM   1098  CB  ALA M 136     105.682  47.377  20.519  1.00 50.06           C  
ATOM   1099  C   ALA M 136     107.358  46.736  18.863  1.00 50.06           C  
ATOM   1100  O   ALA M 136     108.295  47.531  18.835  1.00 50.06           O  
ATOM   1101  N   ALA M 137     106.890  46.130  17.754  1.00 53.91           N  
ATOM   1102  CA  ALA M 137     107.374  46.417  16.433  1.00 53.91           C  
ATOM   1103  CB  ALA M 137     106.911  45.376  15.400  1.00 53.91           C  
ATOM   1104  C   ALA M 137     106.938  47.760  15.927  1.00 53.91           C  
ATOM   1105  O   ALA M 137     107.751  48.526  15.412  1.00 53.91           O  
ATOM   1106  N   ASP M 138     105.635  48.086  16.068  1.00 65.21           N  
ATOM   1107  CA  ASP M 138     105.132  49.293  15.474  1.00 65.21           C  
ATOM   1108  CB  ASP M 138     104.415  49.055  14.133  1.00 65.21           C  
ATOM   1109  CG  ASP M 138     103.225  48.132  14.371  1.00 65.21           C  
ATOM   1110  OD1 ASP M 138     103.395  47.120  15.103  1.00 65.21           O  
ATOM   1111  OD2 ASP M 138     102.128  48.431  13.828  1.00 65.21           O  
ATOM   1112  C   ASP M 138     104.156  49.948  16.398  1.00 65.21           C  
ATOM   1113  O   ASP M 138     104.035  49.588  17.567  1.00 65.21           O  
ATOM   1114  N   MET M 139     103.427  50.948  15.865  1.00162.94           N  
ATOM   1115  CA  MET M 139     102.488  51.710  16.634  1.00162.94           C  
ATOM   1116  CB  MET M 139     101.876  52.887  15.843  1.00162.94           C  
ATOM   1117  CG  MET M 139     101.015  52.512  14.631  1.00162.94           C  
ATOM   1118  SD  MET M 139      99.327  51.955  15.016  1.00162.94           S  
ATOM   1119  CE  MET M 139      98.750  53.582  15.577  1.00162.94           C  
ATOM   1120  C   MET M 139     101.396  50.810  17.133  1.00162.94           C  
ATOM   1121  O   MET M 139     100.964  50.939  18.277  1.00162.94           O  
ATOM   1122  N   ALA M 140     100.937  49.853  16.303  1.00 39.95           N  
ATOM   1123  CA  ALA M 140      99.856  48.989  16.687  1.00 39.95           C  
ATOM   1124  CB  ALA M 140      99.479  47.993  15.577  1.00 39.95           C  
ATOM   1125  C   ALA M 140     100.257  48.190  17.890  1.00 39.95           C  
ATOM   1126  O   ALA M 140      99.491  48.046  18.841  1.00 39.95           O  
ATOM   1127  N   ALA M 141     101.501  47.686  17.894  1.00 45.22           N  
ATOM   1128  CA  ALA M 141     101.981  46.849  18.953  1.00 45.22           C  
ATOM   1129  CB  ALA M 141     103.438  46.398  18.745  1.00 45.22           C  
ATOM   1130  C   ALA M 141     101.925  47.614  20.235  1.00 45.22           C  
ATOM   1131  O   ALA M 141     101.648  47.046  21.291  1.00 45.22           O  
ATOM   1132  N   LEU M 142     102.179  48.934  20.170  1.00 52.24           N  
ATOM   1133  CA  LEU M 142     102.239  49.753  21.346  1.00 52.24           C  
ATOM   1134  CB  LEU M 142     102.447  51.243  21.019  1.00 52.24           C  
ATOM   1135  CG  LEU M 142     103.772  51.554  20.302  1.00 52.24           C  
ATOM   1136  CD1 LEU M 142     103.904  53.059  20.017  1.00 52.24           C  
ATOM   1137  CD2 LEU M 142     104.974  50.985  21.072  1.00 52.24           C  
ATOM   1138  C   LEU M 142     100.934  49.669  22.072  1.00 52.24           C  
ATOM   1139  O   LEU M 142     100.914  49.511  23.290  1.00 52.24           O  
ATOM   1140  N   ILE M 143      99.806  49.738  21.342  1.00 96.75           N  
ATOM   1141  CA  ILE M 143      98.527  49.716  21.990  1.00 96.75           C  
ATOM   1142  CB  ILE M 143      97.373  49.665  21.032  1.00 96.75           C  
ATOM   1143  CG1 ILE M 143      97.321  50.905  20.130  1.00 96.75           C  
ATOM   1144  CG2 ILE M 143      96.101  49.478  21.879  1.00 96.75           C  
ATOM   1145  CD1 ILE M 143      96.989  52.184  20.885  1.00 96.75           C  
ATOM   1146  C   ILE M 143      98.451  48.434  22.741  1.00 96.75           C  
ATOM   1147  O   ILE M 143      97.992  48.387  23.880  1.00 96.75           O  
ATOM   1148  N   THR M 144      98.908  47.351  22.095  1.00 64.61           N  
ATOM   1149  CA  THR M 144      98.877  46.048  22.678  1.00 64.61           C  
ATOM   1150  CB  THR M 144      99.348  44.995  21.721  1.00 64.61           C  
ATOM   1151  OG1 THR M 144      98.527  44.990  20.564  1.00 64.61           O  
ATOM   1152  CG2 THR M 144      99.285  43.628  22.418  1.00 64.61           C  
ATOM   1153  C   THR M 144      99.765  46.014  23.882  1.00 64.61           C  
ATOM   1154  O   THR M 144      99.453  45.356  24.870  1.00 64.61           O  
ATOM   1155  N   LYS M 145     100.922  46.694  23.822  1.00 79.71           N  
ATOM   1156  CA  LYS M 145     101.862  46.660  24.908  1.00 79.71           C  
ATOM   1157  CB  LYS M 145     103.187  47.355  24.549  1.00 79.71           C  
ATOM   1158  CG  LYS M 145     104.277  47.215  25.614  1.00 79.71           C  
ATOM   1159  CD  LYS M 145     105.669  47.586  25.096  1.00 79.71           C  
ATOM   1160  CE  LYS M 145     106.782  47.456  26.138  1.00 79.71           C  
ATOM   1161  NZ  LYS M 145     106.777  48.628  27.039  1.00 79.71           N  
ATOM   1162  C   LYS M 145     101.316  47.326  26.134  1.00 79.71           C  
ATOM   1163  O   LYS M 145     101.337  46.755  27.223  1.00 79.71           O  
ATOM   1164  N   HIS M 146     100.766  48.545  25.984  1.00146.05           N  
ATOM   1165  CA  HIS M 146     100.330  49.279  27.135  1.00146.05           C  
ATOM   1166  ND1 HIS M 146     100.647  51.755  24.698  1.00146.05           N  
ATOM   1167  CG  HIS M 146     100.676  51.541  26.058  1.00146.05           C  
ATOM   1168  CB  HIS M 146      99.718  50.645  26.783  1.00146.05           C  
ATOM   1169  NE2 HIS M 146     102.350  52.944  25.490  1.00146.05           N  
ATOM   1170  CD2 HIS M 146     101.721  52.276  26.527  1.00146.05           C  
ATOM   1171  CE1 HIS M 146     101.669  52.600  24.412  1.00146.05           C  
ATOM   1172  C   HIS M 146      99.270  48.473  27.785  1.00146.05           C  
ATOM   1173  O   HIS M 146      99.234  48.319  29.006  1.00146.05           O  
ATOM   1174  N   LYS M 147      98.381  47.916  26.955  1.00 97.71           N  
ATOM   1175  CA  LYS M 147      97.289  47.159  27.473  1.00 97.71           C  
ATOM   1176  CB  LYS M 147      96.381  46.631  26.353  1.00 97.71           C  
ATOM   1177  CG  LYS M 147      95.041  46.076  26.832  1.00 97.71           C  
ATOM   1178  CD  LYS M 147      94.073  45.845  25.675  1.00 97.71           C  
ATOM   1179  CE  LYS M 147      93.986  47.047  24.731  1.00 97.71           C  
ATOM   1180  NZ  LYS M 147      93.327  46.653  23.466  1.00 97.71           N  
ATOM   1181  C   LYS M 147      97.826  45.969  28.201  1.00 97.71           C  
ATOM   1182  O   LYS M 147      97.408  45.679  29.321  1.00 97.71           O  
ATOM   1183  N   TRP M 148      98.798  45.262  27.596  1.00107.45           N  
ATOM   1184  CA  TRP M 148      99.274  44.047  28.195  1.00107.45           C  
ATOM   1185  CB  TRP M 148     100.248  43.243  27.315  1.00107.45           C  
ATOM   1186  CG  TRP M 148      99.566  42.511  26.184  1.00107.45           C  
ATOM   1187  CD2 TRP M 148     100.080  41.317  25.573  1.00107.45           C  
ATOM   1188  CD1 TRP M 148      98.376  42.775  25.571  1.00107.45           C  
ATOM   1189  NE1 TRP M 148      98.117  41.820  24.616  1.00107.45           N  
ATOM   1190  CE2 TRP M 148      99.157  40.915  24.609  1.00107.45           C  
ATOM   1191  CE3 TRP M 148     101.224  40.607  25.804  1.00107.45           C  
ATOM   1192  CZ2 TRP M 148      99.365  39.795  23.856  1.00107.45           C  
ATOM   1193  CZ3 TRP M 148     101.434  39.482  25.039  1.00107.45           C  
ATOM   1194  CH2 TRP M 148     100.522  39.084  24.084  1.00107.45           C  
ATOM   1195  C   TRP M 148      99.932  44.309  29.508  1.00107.45           C  
ATOM   1196  O   TRP M 148      99.678  43.605  30.484  1.00107.45           O  
ATOM   1197  N   GLU M 149     100.772  45.352  29.584  1.00 77.72           N  
ATOM   1198  CA  GLU M 149     101.508  45.593  30.790  1.00 77.72           C  
ATOM   1199  CB  GLU M 149     102.325  46.886  30.705  1.00 77.72           C  
ATOM   1200  CG  GLU M 149     103.360  46.881  29.584  1.00 77.72           C  
ATOM   1201  CD  GLU M 149     103.873  48.306  29.457  1.00 77.72           C  
ATOM   1202  OE1 GLU M 149     103.038  49.243  29.576  1.00 77.72           O  
ATOM   1203  OE2 GLU M 149     105.103  48.478  29.247  1.00 77.72           O  
ATOM   1204  C   GLU M 149     100.537  45.790  31.910  1.00 77.72           C  
ATOM   1205  O   GLU M 149     100.681  45.228  32.994  1.00 77.72           O  
ATOM   1206  N   GLN M 150      99.484  46.570  31.643  1.00104.23           N  
ATOM   1207  CA  GLN M 150      98.509  46.960  32.618  1.00104.23           C  
ATOM   1208  CB  GLN M 150      97.455  47.887  31.997  1.00104.23           C  
ATOM   1209  CG  GLN M 150      98.068  49.176  31.445  1.00104.23           C  
ATOM   1210  CD  GLN M 150      97.030  49.837  30.555  1.00104.23           C  
ATOM   1211  OE1 GLN M 150      97.174  50.994  30.163  1.00104.23           O  
ATOM   1212  NE2 GLN M 150      95.954  49.077  30.218  1.00104.23           N  
ATOM   1213  C   GLN M 150      97.802  45.740  33.144  1.00104.23           C  
ATOM   1214  O   GLN M 150      97.360  45.715  34.292  1.00104.23           O  
ATOM   1215  N   ALA M 151      97.619  44.722  32.286  1.00 64.48           N  
ATOM   1216  CA  ALA M 151      96.951  43.488  32.602  1.00 64.48           C  
ATOM   1217  CB  ALA M 151      96.778  42.587  31.367  1.00 64.48           C  
ATOM   1218  C   ALA M 151      97.713  42.697  33.606  1.00 64.48           C  
ATOM   1219  O   ALA M 151      97.128  42.014  34.447  1.00 64.48           O  
ATOM   1220  N   GLY M 152      99.050  42.755  33.537  1.00 49.33           N  
ATOM   1221  CA  GLY M 152      99.822  41.921  34.411  1.00 49.33           C  
ATOM   1222  C   GLY M 152     100.127  40.692  33.621  1.00 49.33           C  
ATOM   1223  O   GLY M 152     100.473  39.645  34.164  1.00 49.33           O  
ATOM   1224  N   GLU M 153     100.019  40.820  32.285  1.00131.34           N  
ATOM   1225  CA  GLU M 153     100.240  39.719  31.393  1.00131.34           C  
ATOM   1226  CB  GLU M 153     100.062  40.100  29.910  1.00131.34           C  
ATOM   1227  CG  GLU M 153     100.478  39.001  28.924  1.00131.34           C  
ATOM   1228  CD  GLU M 153      99.554  37.796  29.073  1.00131.34           C  
ATOM   1229  OE1 GLU M 153      98.987  37.606  30.180  1.00131.34           O  
ATOM   1230  OE2 GLU M 153      99.409  37.039  28.077  1.00131.34           O  
ATOM   1231  C   GLU M 153     101.612  39.142  31.541  1.00131.34           C  
ATOM   1232  O   GLU M 153     101.763  37.922  31.548  1.00131.34           O  
ATOM   1233  N   ALA M 154     102.650  39.981  31.694  1.00 58.46           N  
ATOM   1234  CA  ALA M 154     103.986  39.446  31.726  1.00 58.46           C  
ATOM   1235  CB  ALA M 154     105.057  40.527  31.947  1.00 58.46           C  
ATOM   1236  C   ALA M 154     104.103  38.476  32.858  1.00 58.46           C  
ATOM   1237  O   ALA M 154     104.705  37.413  32.708  1.00 58.46           O  
ATOM   1238  N   GLU M 155     103.526  38.809  34.025  1.00128.07           N  
ATOM   1239  CA  GLU M 155     103.686  37.934  35.150  1.00128.07           C  
ATOM   1240  CB  GLU M 155     103.220  38.564  36.473  1.00128.07           C  
ATOM   1241  CG  GLU M 155     101.755  38.982  36.493  1.00128.07           C  
ATOM   1242  CD  GLU M 155     101.561  39.888  37.697  1.00128.07           C  
ATOM   1243  OE1 GLU M 155     102.349  39.753  38.669  1.00128.07           O  
ATOM   1244  OE2 GLU M 155     100.628  40.734  37.656  1.00128.07           O  
ATOM   1245  C   GLU M 155     102.971  36.639  34.921  1.00128.07           C  
ATOM   1246  O   GLU M 155     103.511  35.574  35.215  1.00128.07           O  
ATOM   1247  N   ARG M 156     101.746  36.680  34.360  1.00173.72           N  
ATOM   1248  CA  ARG M 156     101.046  35.448  34.168  1.00173.72           C  
ATOM   1249  CB  ARG M 156      99.648  35.645  33.558  1.00173.72           C  
ATOM   1250  CG  ARG M 156      98.807  34.371  33.572  1.00173.72           C  
ATOM   1251  CD  ARG M 156      98.878  33.564  32.275  1.00173.72           C  
ATOM   1252  NE  ARG M 156      98.100  34.312  31.252  1.00173.72           N  
ATOM   1253  CZ  ARG M 156      97.254  33.634  30.427  1.00173.72           C  
ATOM   1254  NH1 ARG M 156      97.100  32.287  30.580  1.00173.72           N  
ATOM   1255  NH2 ARG M 156      96.541  34.304  29.479  1.00173.72           N  
ATOM   1256  C   ARG M 156     101.870  34.612  33.237  1.00173.72           C  
ATOM   1257  O   ARG M 156     102.023  33.408  33.439  1.00173.72           O  
ATOM   1258  N   LEU M 158     102.458  35.239  32.199  1.00148.55           N  
ATOM   1259  CA  LEU M 158     103.248  34.464  31.274  1.00148.55           C  
ATOM   1260  CB  LEU M 158     103.918  35.272  30.148  1.00148.55           C  
ATOM   1261  CG  LEU M 158     102.998  35.662  28.982  1.00148.55           C  
ATOM   1262  CD1 LEU M 158     103.771  36.458  27.916  1.00148.55           C  
ATOM   1263  CD2 LEU M 158     102.306  34.421  28.394  1.00148.55           C  
ATOM   1264  C   LEU M 158     104.377  33.815  32.000  1.00148.55           C  
ATOM   1265  O   LEU M 158     104.565  32.605  31.901  1.00148.55           O  
ATOM   1266  N   ARG M 159     105.098  34.590  32.826  1.00129.15           N  
ATOM   1267  CA  ARG M 159     106.287  34.117  33.472  1.00129.15           C  
ATOM   1268  CB  ARG M 159     106.833  35.137  34.480  1.00129.15           C  
ATOM   1269  CG  ARG M 159     107.971  34.591  35.340  1.00129.15           C  
ATOM   1270  CD  ARG M 159     108.398  35.555  36.444  1.00129.15           C  
ATOM   1271  NE  ARG M 159     109.144  36.662  35.792  1.00129.15           N  
ATOM   1272  CZ  ARG M 159     110.504  36.590  35.714  1.00129.15           C  
ATOM   1273  NH1 ARG M 159     111.163  35.543  36.288  1.00129.15           N  
ATOM   1274  NH2 ARG M 159     111.203  37.562  35.062  1.00129.15           N  
ATOM   1275  C   ARG M 159     105.967  32.880  34.235  1.00129.15           C  
ATOM   1276  O   ARG M 159     106.767  31.947  34.275  1.00129.15           O  
ATOM   1277  N   ALA M 160     104.789  32.828  34.869  1.00 50.72           N  
ATOM   1278  CA  ALA M 160     104.482  31.657  35.630  1.00 50.72           C  
ATOM   1279  CB  ALA M 160     103.104  31.730  36.309  1.00 50.72           C  
ATOM   1280  C   ALA M 160     104.460  30.476  34.716  1.00 50.72           C  
ATOM   1281  O   ALA M 160     105.029  29.434  35.026  1.00 50.72           O  
ATOM   1282  N   TYR M 161     103.823  30.618  33.542  1.00 81.73           N  
ATOM   1283  CA  TYR M 161     103.697  29.512  32.639  1.00 81.73           C  
ATOM   1284  CB  TYR M 161     102.884  29.918  31.397  1.00 81.73           C  
ATOM   1285  CG  TYR M 161     102.903  28.823  30.388  1.00 81.73           C  
ATOM   1286  CD1 TYR M 161     102.092  27.720  30.522  1.00 81.73           C  
ATOM   1287  CD2 TYR M 161     103.725  28.918  29.289  1.00 81.73           C  
ATOM   1288  CE1 TYR M 161     102.112  26.721  29.577  1.00 81.73           C  
ATOM   1289  CE2 TYR M 161     103.749  27.924  28.342  1.00 81.73           C  
ATOM   1290  CZ  TYR M 161     102.942  26.823  28.487  1.00 81.73           C  
ATOM   1291  OH  TYR M 161     102.968  25.803  27.513  1.00 81.73           O  
ATOM   1292  C   TYR M 161     105.052  29.068  32.191  1.00 81.73           C  
ATOM   1293  O   TYR M 161     105.405  27.897  32.321  1.00 81.73           O  
ATOM   1294  N   LEU M 162     105.876  30.013  31.707  1.00123.52           N  
ATOM   1295  CA  LEU M 162     107.158  29.659  31.182  1.00123.52           C  
ATOM   1296  CB  LEU M 162     107.950  30.902  30.730  1.00123.52           C  
ATOM   1297  CG  LEU M 162     107.400  31.646  29.494  1.00123.52           C  
ATOM   1298  CD1 LEU M 162     107.741  30.920  28.188  1.00123.52           C  
ATOM   1299  CD2 LEU M 162     105.895  31.911  29.611  1.00123.52           C  
ATOM   1300  C   LEU M 162     107.965  29.016  32.257  1.00123.52           C  
ATOM   1301  O   LEU M 162     108.516  27.932  32.074  1.00123.52           O  
ATOM   1302  N   GLU M 163     108.061  29.664  33.425  1.00 91.93           N  
ATOM   1303  CA  GLU M 163     108.891  29.076  34.426  1.00 91.93           C  
ATOM   1304  CB  GLU M 163     109.072  30.015  35.630  1.00 91.93           C  
ATOM   1305  CG  GLU M 163     109.818  31.299  35.257  1.00 91.93           C  
ATOM   1306  CD  GLU M 163     109.817  32.231  36.459  1.00 91.93           C  
ATOM   1307  OE1 GLU M 163     108.743  32.366  37.103  1.00 91.93           O  
ATOM   1308  OE2 GLU M 163     110.889  32.829  36.743  1.00 91.93           O  
ATOM   1309  C   GLU M 163     108.302  27.787  34.906  1.00 91.93           C  
ATOM   1310  O   GLU M 163     108.949  26.744  34.894  1.00 91.93           O  
ATOM   1311  N   GLY M 164     107.059  27.825  35.400  1.00 86.88           N  
ATOM   1312  CA  GLY M 164     106.520  26.618  35.962  1.00 86.88           C  
ATOM   1313  C   GLY M 164     105.933  25.594  35.035  1.00 86.88           C  
ATOM   1314  O   GLY M 164     106.416  24.468  34.949  1.00 86.88           O  
ATOM   1315  N   THR M 165     104.872  25.984  34.297  1.00 79.31           N  
ATOM   1316  CA  THR M 165     104.074  25.026  33.581  1.00 79.31           C  
ATOM   1317  CB  THR M 165     102.793  25.613  33.093  1.00 79.31           C  
ATOM   1318  OG1 THR M 165     102.067  26.103  34.207  1.00 79.31           O  
ATOM   1319  CG2 THR M 165     101.983  24.523  32.371  1.00 79.31           C  
ATOM   1320  C   THR M 165     104.793  24.444  32.421  1.00 79.31           C  
ATOM   1321  O   THR M 165     104.832  23.225  32.251  1.00 79.31           O  
ATOM   1322  N   CYS M 166     105.425  25.311  31.618  1.00 63.69           N  
ATOM   1323  CA  CYS M 166     106.060  24.860  30.425  1.00 63.69           C  
ATOM   1324  CB  CYS M 166     106.806  25.994  29.686  1.00 63.69           C  
ATOM   1325  SG  CYS M 166     107.630  25.439  28.160  1.00 63.69           S  
ATOM   1326  C   CYS M 166     107.079  23.843  30.814  1.00 63.69           C  
ATOM   1327  O   CYS M 166     107.185  22.791  30.187  1.00 63.69           O  
ATOM   1328  N   VAL M 167     107.836  24.139  31.885  1.00 50.26           N  
ATOM   1329  CA  VAL M 167     108.908  23.307  32.345  1.00 50.26           C  
ATOM   1330  CB  VAL M 167     109.704  23.952  33.441  1.00 50.26           C  
ATOM   1331  CG1 VAL M 167     110.797  22.972  33.898  1.00 50.26           C  
ATOM   1332  CG2 VAL M 167     110.250  25.293  32.922  1.00 50.26           C  
ATOM   1333  C   VAL M 167     108.409  21.996  32.864  1.00 50.26           C  
ATOM   1334  O   VAL M 167     109.010  20.955  32.603  1.00 50.26           O  
ATOM   1335  N   GLU M 168     107.301  21.994  33.625  1.00 43.76           N  
ATOM   1336  CA  GLU M 168     106.883  20.747  34.194  1.00 43.76           C  
ATOM   1337  CB  GLU M 168     105.655  20.888  35.111  1.00 43.76           C  
ATOM   1338  CG  GLU M 168     105.951  21.662  36.399  1.00 43.76           C  
ATOM   1339  CD  GLU M 168     104.672  21.738  37.223  1.00 43.76           C  
ATOM   1340  OE1 GLU M 168     103.659  21.113  36.811  1.00 43.76           O  
ATOM   1341  OE2 GLU M 168     104.695  22.422  38.281  1.00 43.76           O  
ATOM   1342  C   GLU M 168     106.533  19.788  33.100  1.00 43.76           C  
ATOM   1343  O   GLU M 168     106.914  18.620  33.150  1.00 43.76           O  
ATOM   1344  N   TRP M 169     105.796  20.260  32.078  1.00 75.32           N  
ATOM   1345  CA  TRP M 169     105.357  19.413  31.005  1.00 75.32           C  
ATOM   1346  CB  TRP M 169     104.341  20.094  30.077  1.00 75.32           C  
ATOM   1347  CG  TRP M 169     103.002  20.302  30.738  1.00 75.32           C  
ATOM   1348  CD2 TRP M 169     102.044  19.251  30.924  1.00 75.32           C  
ATOM   1349  CD1 TRP M 169     102.460  21.425  31.289  1.00 75.32           C  
ATOM   1350  NE1 TRP M 169     101.220  21.139  31.809  1.00 75.32           N  
ATOM   1351  CE2 TRP M 169     100.951  19.804  31.592  1.00 75.32           C  
ATOM   1352  CE3 TRP M 169     102.075  17.932  30.573  1.00 75.32           C  
ATOM   1353  CZ2 TRP M 169      99.868  19.042  31.920  1.00 75.32           C  
ATOM   1354  CZ3 TRP M 169     100.979  17.167  30.900  1.00 75.32           C  
ATOM   1355  CH2 TRP M 169      99.898  17.712  31.561  1.00 75.32           C  
ATOM   1356  C   TRP M 169     106.499  18.943  30.166  1.00 75.32           C  
ATOM   1357  O   TRP M 169     106.564  17.769  29.802  1.00 75.32           O  
ATOM   1358  N   LEU M 170     107.447  19.844  29.859  1.00123.41           N  
ATOM   1359  CA  LEU M 170     108.531  19.505  28.984  1.00123.41           C  
ATOM   1360  CB  LEU M 170     109.535  20.668  28.835  1.00123.41           C  
ATOM   1361  CG  LEU M 170     110.685  20.451  27.825  1.00123.41           C  
ATOM   1362  CD1 LEU M 170     111.656  19.347  28.259  1.00123.41           C  
ATOM   1363  CD2 LEU M 170     110.150  20.236  26.404  1.00123.41           C  
ATOM   1364  C   LEU M 170     109.237  18.340  29.597  1.00123.41           C  
ATOM   1365  O   LEU M 170     109.633  17.407  28.897  1.00123.41           O  
ATOM   1366  N   ARG M 171     109.406  18.366  30.931  1.00 65.12           N  
ATOM   1367  CA  ARG M 171     110.072  17.299  31.617  1.00 65.12           C  
ATOM   1368  CB  ARG M 171     110.175  17.549  33.130  1.00 65.12           C  
ATOM   1369  CG  ARG M 171     110.940  18.820  33.502  1.00 65.12           C  
ATOM   1370  CD  ARG M 171     110.991  19.073  35.011  1.00 65.12           C  
ATOM   1371  NE  ARG M 171     109.582  19.116  35.494  1.00 65.12           N  
ATOM   1372  CZ  ARG M 171     109.287  19.621  36.728  1.00 65.12           C  
ATOM   1373  NH1 ARG M 171     110.277  20.137  37.513  1.00 65.12           N  
ATOM   1374  NH2 ARG M 171     107.998  19.613  37.177  1.00 65.12           N  
ATOM   1375  C   ARG M 171     109.260  16.058  31.448  1.00 65.12           C  
ATOM   1376  O   ARG M 171     109.785  14.990  31.137  1.00 65.12           O  
ATOM   1377  N   ARG M 172     107.934  16.183  31.632  1.00 72.76           N  
ATOM   1378  CA  ARG M 172     107.072  15.040  31.573  1.00 72.76           C  
ATOM   1379  CB  ARG M 172     105.607  15.393  31.882  1.00 72.76           C  
ATOM   1380  CG  ARG M 172     104.699  14.169  31.998  1.00 72.76           C  
ATOM   1381  CD  ARG M 172     103.239  14.510  32.304  1.00 72.76           C  
ATOM   1382  NE  ARG M 172     102.499  13.220  32.385  1.00 72.76           N  
ATOM   1383  CZ  ARG M 172     101.206  13.196  32.819  0.93 72.76           C  
ATOM   1384  NH1 ARG M 172     100.577  14.360  33.153  1.00 72.76           N  
ATOM   1385  NH2 ARG M 172     100.544  12.007  32.923  1.00 72.76           N  
ATOM   1386  C   ARG M 172     107.123  14.441  30.205  1.00 72.76           C  
ATOM   1387  O   ARG M 172     107.224  13.224  30.057  1.00 72.76           O  
ATOM   1388  N   TYR M 173     107.085  15.284  29.157  1.00 91.70           N  
ATOM   1389  CA  TYR M 173     107.058  14.743  27.829  1.00 91.70           C  
ATOM   1390  CB  TYR M 173     107.004  15.799  26.707  1.00 91.70           C  
ATOM   1391  CG  TYR M 173     105.703  16.528  26.757  1.00 91.70           C  
ATOM   1392  CD1 TYR M 173     104.518  15.853  26.581  1.00 91.70           C  
ATOM   1393  CD2 TYR M 173     105.670  17.893  26.932  1.00 91.70           C  
ATOM   1394  CE1 TYR M 173     103.317  16.522  26.611  1.00 91.70           C  
ATOM   1395  CE2 TYR M 173     104.472  18.568  26.962  1.00 91.70           C  
ATOM   1396  CZ  TYR M 173     103.294  17.880  26.805  1.00 91.70           C  
ATOM   1397  OH  TYR M 173     102.061  18.562  26.833  1.00 91.70           O  
ATOM   1398  C   TYR M 173     108.315  13.966  27.608  1.00 91.70           C  
ATOM   1399  O   TYR M 173     108.277  12.839  27.123  1.00 91.70           O  
ATOM   1400  N   LEU M 174     109.467  14.523  28.012  1.00 59.52           N  
ATOM   1401  CA  LEU M 174     110.710  13.874  27.739  1.00 59.52           C  
ATOM   1402  CB  LEU M 174     111.912  14.642  28.309  1.00 59.52           C  
ATOM   1403  CG  LEU M 174     112.113  16.018  27.646  1.00 59.52           C  
ATOM   1404  CD1 LEU M 174     113.325  16.750  28.243  1.00 59.52           C  
ATOM   1405  CD2 LEU M 174     112.199  15.894  26.116  1.00 59.52           C  
ATOM   1406  C   LEU M 174     110.694  12.518  28.371  1.00 59.52           C  
ATOM   1407  O   LEU M 174     111.182  11.554  27.782  1.00 59.52           O  
ATOM   1408  N   LYS M 175     110.102  12.401  29.577  1.00109.50           N  
ATOM   1409  CA  LYS M 175     110.111  11.142  30.264  1.00109.50           C  
ATOM   1410  CB  LYS M 175     109.302  11.163  31.572  1.00109.50           C  
ATOM   1411  CG  LYS M 175     109.929  12.012  32.679  1.00109.50           C  
ATOM   1412  CD  LYS M 175     108.979  12.285  33.847  1.00109.50           C  
ATOM   1413  CE  LYS M 175     109.641  13.001  35.026  1.00109.50           C  
ATOM   1414  NZ  LYS M 175     110.595  12.091  35.699  1.00109.50           N  
ATOM   1415  C   LYS M 175     109.484  10.118  29.381  1.00109.50           C  
ATOM   1416  O   LYS M 175     110.043   9.039  29.192  1.00109.50           O  
ATOM   1417  N   ASN M 176     108.311  10.419  28.797  1.00271.16           N  
ATOM   1418  CA  ASN M 176     107.766   9.441  27.908  1.00271.16           C  
ATOM   1419  CB  ASN M 176     106.267   9.143  28.122  1.00271.16           C  
ATOM   1420  CG  ASN M 176     105.441  10.414  27.990  1.00271.16           C  
ATOM   1421  OD1 ASN M 176     105.569  11.340  28.789  1.00271.16           O  
ATOM   1422  ND2 ASN M 176     104.557  10.456  26.958  1.00271.16           N  
ATOM   1423  C   ASN M 176     108.002   9.942  26.519  1.00271.16           C  
ATOM   1424  O   ASN M 176     107.298  10.799  26.009  1.00271.16           O  
ATOM   1425  N   GLY M 177     108.959   9.365  25.794  1.00234.58           N  
ATOM   1426  CA  GLY M 177     109.237   9.932  24.510  1.00234.58           C  
ATOM   1427  C   GLY M 177     110.706  10.161  24.405  1.00234.58           C  
ATOM   1428  O   GLY M 177     111.204  10.570  23.359  1.00234.58           O  
ATOM   1429  N   ASN M 178     111.443   9.898  25.494  1.00123.18           N  
ATOM   1430  CA  ASN M 178     112.863  10.080  25.471  1.00123.18           C  
ATOM   1431  CB  ASN M 178     113.512   9.788  26.834  1.00123.18           C  
ATOM   1432  CG  ASN M 178     114.956  10.259  26.780  1.00123.18           C  
ATOM   1433  OD1 ASN M 178     115.691   9.945  25.846  1.00123.18           O  
ATOM   1434  ND2 ASN M 178     115.375  11.045  27.807  1.00123.18           N  
ATOM   1435  C   ASN M 178     113.458   9.140  24.474  1.00123.18           C  
ATOM   1436  O   ASN M 178     114.359   9.510  23.722  1.00123.18           O  
ATOM   1437  N   ALA M 179     112.963   7.891  24.424  1.00 40.33           N  
ATOM   1438  CA  ALA M 179     113.596   6.950  23.546  1.00 40.33           C  
ATOM   1439  CB  ALA M 179     112.944   5.558  23.600  1.00 40.33           C  
ATOM   1440  C   ALA M 179     113.487   7.443  22.138  1.00 40.33           C  
ATOM   1441  O   ALA M 179     114.471   7.446  21.397  1.00 40.33           O  
ATOM   1442  N   THR M 180     112.282   7.884  21.729  0.88124.96           N  
ATOM   1443  CA  THR M 180     112.119   8.320  20.372  0.88124.96           C  
ATOM   1444  CB  THR M 180     110.685   8.582  20.016  0.88124.96           C  
ATOM   1445  OG1 THR M 180     110.163   9.637  20.810  0.88124.96           O  
ATOM   1446  CG2 THR M 180     109.878   7.296  20.252  0.88124.96           C  
ATOM   1447  C   THR M 180     112.874   9.590  20.128  0.88124.96           C  
ATOM   1448  O   THR M 180     113.660   9.677  19.189  0.88124.96           O  
ATOM   1449  N   LEU M 181     112.679  10.600  20.997  1.00 49.40           N  
ATOM   1450  CA  LEU M 181     113.295  11.879  20.798  1.00 49.40           C  
ATOM   1451  CB  LEU M 181     113.044  12.873  21.945  1.00 49.40           C  
ATOM   1452  CG  LEU M 181     111.578  13.340  22.033  1.00 49.40           C  
ATOM   1453  CD1 LEU M 181     111.374  14.329  23.191  1.00 49.40           C  
ATOM   1454  CD2 LEU M 181     111.093  13.897  20.687  1.00 49.40           C  
ATOM   1455  C   LEU M 181     114.797  11.704  20.641  1.00 49.40           C  
ATOM   1456  O   LEU M 181     115.345  12.252  19.646  1.00 49.40           O  
ATOM   1457  OXT LEU M 181     115.415  11.028  21.506  1.00 49.40           O  
TER
ATOM   1458  N   SER P   1     101.126  20.898  27.920  1.00 70.16           N  
ATOM   1459  CA  SER P   1     100.025  21.850  27.683  1.00 70.16           C  
ATOM   1460  CB  SER P   1      99.219  22.049  28.976  1.00 70.16           C  
ATOM   1461  OG  SER P   1      98.694  20.807  29.419  1.00 70.16           O  
ATOM   1462  C   SER P   1     100.525  23.185  27.245  1.00 70.16           C  
ATOM   1463  O   SER P   1     101.598  23.624  27.653  1.00 70.16           O  
ATOM   1464  N   ILE P   2      99.730  23.868  26.402  1.00 88.86           N  
ATOM   1465  CA  ILE P   2     100.058  25.163  25.877  1.00 88.86           C  
ATOM   1466  CB  ILE P   2      99.525  25.398  24.491  1.00 88.86           C  
ATOM   1467  CG1 ILE P   2      99.989  26.761  23.948  1.00 88.86           C  
ATOM   1468  CG2 ILE P   2      98.000  25.215  24.528  1.00 88.86           C  
ATOM   1469  CD1 ILE P   2      99.697  26.957  22.460  1.00 88.86           C  
ATOM   1470  C   ILE P   2      99.411  26.153  26.793  1.00 88.86           C  
ATOM   1471  O   ILE P   2      98.529  25.796  27.568  1.00 88.86           O  
ATOM   1472  N   ILE P   3      99.894  27.408  26.790  1.00174.64           N  
ATOM   1473  CA  ILE P   3      99.376  28.439  27.649  1.00174.64           C  
ATOM   1474  CB  ILE P   3     100.292  29.614  27.810  1.00174.64           C  
ATOM   1475  CG1 ILE P   3      99.775  30.535  28.929  1.00174.64           C  
ATOM   1476  CG2 ILE P   3     100.434  30.304  26.444  1.00174.64           C  
ATOM   1477  CD1 ILE P   3     100.784  31.595  29.368  1.00174.64           C  
ATOM   1478  C   ILE P   3      98.075  28.966  27.115  1.00174.64           C  
ATOM   1479  O   ILE P   3      97.785  28.827  25.933  1.00174.64           O  
ATOM   1480  N   ASN P   4      97.195  29.497  27.994  1.00 94.05           N  
ATOM   1481  CA  ASN P   4      95.998  30.137  27.508  1.00 94.05           C  
ATOM   1482  CB  ASN P   4      94.909  30.294  28.583  1.00 94.05           C  
ATOM   1483  CG  ASN P   4      94.474  28.912  29.046  1.00 94.05           C  
ATOM   1484  OD1 ASN P   4      94.705  27.912  28.368  1.00 94.05           O  
ATOM   1485  ND2 ASN P   4      93.821  28.854  30.238  1.00 94.05           N  
ATOM   1486  C   ASN P   4      96.418  31.527  27.131  1.00 94.05           C  
ATOM   1487  O   ASN P   4      97.053  32.210  27.924  1.00 94.05           O  
ATOM   1488  N   PHE P   5      96.061  32.007  25.927  1.00178.20           N  
ATOM   1489  CA  PHE P   5      96.510  33.300  25.479  1.00178.20           C  
ATOM   1490  CB  PHE P   5      96.688  33.388  23.952  1.00178.20           C  
ATOM   1491  CG  PHE P   5      97.790  32.448  23.591  1.00178.20           C  
ATOM   1492  CD1 PHE P   5      97.531  31.129  23.305  1.00178.20           C  
ATOM   1493  CD2 PHE P   5      99.093  32.877  23.551  1.00178.20           C  
ATOM   1494  CE1 PHE P   5      98.545  30.259  22.975  1.00178.20           C  
ATOM   1495  CE2 PHE P   5     100.110  32.012  23.222  1.00178.20           C  
ATOM   1496  CZ  PHE P   5      99.843  30.698  22.934  1.00178.20           C  
ATOM   1497  C   PHE P   5      95.564  34.383  25.910  1.00178.20           C  
ATOM   1498  O   PHE P   5      94.417  34.130  26.273  1.00178.20           O  
ATOM   1499  N   GLU P   6      96.069  35.637  25.887  1.00118.20           N  
ATOM   1500  CA  GLU P   6      95.364  36.828  26.285  1.00118.20           C  
ATOM   1501  CB  GLU P   6      96.225  37.698  27.218  1.00118.20           C  
ATOM   1502  CG  GLU P   6      96.690  36.993  28.493  1.00118.20           C  
ATOM   1503  CD  GLU P   6      95.844  37.488  29.650  1.00118.20           C  
ATOM   1504  OE1 GLU P   6      95.285  38.609  29.526  1.00118.20           O  
ATOM   1505  OE2 GLU P   6      95.757  36.761  30.675  1.00118.20           O  
ATOM   1506  C   GLU P   6      95.175  37.642  25.036  1.00118.20           C  
ATOM   1507  O   GLU P   6      95.978  37.553  24.109  1.00118.20           O  
ATOM   1508  N   LYS P   7      94.118  38.479  24.993  1.00137.61           N  
ATOM   1509  CA  LYS P   7      93.788  39.237  23.817  1.00137.61           C  
ATOM   1510  CB  LYS P   7      92.400  39.905  23.859  1.00137.61           C  
ATOM   1511  CG  LYS P   7      91.208  38.953  23.714  1.00137.61           C  
ATOM   1512  CD  LYS P   7      90.954  38.040  24.915  1.00137.61           C  
ATOM   1513  CE  LYS P   7      91.217  36.557  24.638  1.00137.61           C  
ATOM   1514  NZ  LYS P   7      92.574  36.171  25.081  1.00137.61           N  
ATOM   1515  C   LYS P   7      94.794  40.318  23.577  1.00137.61           C  
ATOM   1516  O   LYS P   7      95.466  40.794  24.491  1.00137.61           O  
ATOM   1517  N   LEU P   8      94.929  40.706  22.292  1.00102.81           N  
ATOM   1518  CA  LEU P   8      95.818  41.749  21.880  1.00102.81           C  
ATOM   1519  CB  LEU P   8      96.140  41.696  20.375  1.00102.81           C  
ATOM   1520  CG  LEU P   8      96.925  40.441  19.945  1.00102.81           C  
ATOM   1521  CD1 LEU P   8      97.211  40.448  18.437  1.00102.81           C  
ATOM   1522  CD2 LEU P   8      98.207  40.276  20.774  1.00102.81           C  
ATOM   1523  C   LEU P   8      95.102  43.065  22.142  1.00102.81           C  
ATOM   1524  O   LEU P   8      93.843  43.049  22.192  1.00102.81           O  
ATOM   1525  OXT LEU P   8      95.799  44.105  22.288  1.00102.81           O  
TER
ATOM   1526  N   LEU A  11      82.823  27.224  59.708  1.00 80.50           N  
ATOM   1527  CA  LEU A  11      84.094  27.777  60.221  1.00 80.50           C  
ATOM   1528  CB  LEU A  11      84.995  28.263  59.071  1.00 80.50           C  
ATOM   1529  CG  LEU A  11      85.629  27.129  58.244  1.00 80.50           C  
ATOM   1530  CD1 LEU A  11      86.652  26.345  59.082  1.00 80.50           C  
ATOM   1531  CD2 LEU A  11      84.564  26.224  57.603  1.00 80.50           C  
ATOM   1532  C   LEU A  11      83.898  28.913  61.164  1.00 80.50           C  
ATOM   1533  O   LEU A  11      83.433  29.988  60.783  1.00 80.50           O  
ATOM   1534  N   SER A  12      84.223  28.674  62.447  1.00 36.85           N  
ATOM   1535  CA  SER A  12      84.181  29.715  63.424  1.00 36.85           C  
ATOM   1536  CB  SER A  12      83.002  29.607  64.407  1.00 36.85           C  
ATOM   1537  OG  SER A  12      83.045  30.680  65.337  1.00 36.85           O  
ATOM   1538  C   SER A  12      85.438  29.556  64.210  1.00 36.85           C  
ATOM   1539  O   SER A  12      85.775  28.449  64.629  1.00 36.85           O  
ATOM   1540  N   VAL A  13      86.182  30.657  64.423  1.00 34.19           N  
ATOM   1541  CA  VAL A  13      87.404  30.520  65.158  1.00 34.19           C  
ATOM   1542  CB  VAL A  13      88.631  30.586  64.298  1.00 34.19           C  
ATOM   1543  CG1 VAL A  13      88.617  29.385  63.336  1.00 34.19           C  
ATOM   1544  CG2 VAL A  13      88.658  31.949  63.588  1.00 34.19           C  
ATOM   1545  C   VAL A  13      87.481  31.644  66.136  1.00 34.19           C  
ATOM   1546  O   VAL A  13      86.830  32.674  65.972  1.00 34.19           O  
ATOM   1547  N   ARG A  14      88.265  31.451  67.212  1.00105.14           N  
ATOM   1548  CA  ARG A  14      88.431  32.476  68.198  1.00105.14           C  
ATOM   1549  CB  ARG A  14      88.895  31.931  69.557  1.00105.14           C  
ATOM   1550  CG  ARG A  14      87.803  31.114  70.253  1.00105.14           C  
ATOM   1551  CD  ARG A  14      88.290  30.339  71.475  1.00105.14           C  
ATOM   1552  NE  ARG A  14      89.188  29.262  70.974  1.00105.14           N  
ATOM   1553  CZ  ARG A  14      90.333  28.959  71.649  1.00105.14           C  
ATOM   1554  NH1 ARG A  14      90.655  29.643  72.785  1.00105.14           N  
ATOM   1555  NH2 ARG A  14      91.159  27.977  71.184  1.00105.14           N  
ATOM   1556  C   ARG A  14      89.444  33.431  67.663  1.00105.14           C  
ATOM   1557  O   ARG A  14      90.319  33.046  66.888  1.00105.14           O  
ATOM   1558  N   GLU A  15      89.350  34.721  68.042  1.00 84.12           N  
ATOM   1559  CA  GLU A  15      90.288  35.623  67.449  1.00 84.12           C  
ATOM   1560  CB  GLU A  15      89.953  37.124  67.545  1.00 84.12           C  
ATOM   1561  CG  GLU A  15      90.196  37.765  68.909  1.00 84.12           C  
ATOM   1562  CD  GLU A  15      89.896  39.250  68.758  1.00 84.12           C  
ATOM   1563  OE1 GLU A  15      88.709  39.589  68.506  1.00 84.12           O  
ATOM   1564  OE2 GLU A  15      90.848  40.066  68.882  1.00 84.12           O  
ATOM   1565  C   GLU A  15      91.629  35.404  68.060  1.00 84.12           C  
ATOM   1566  O   GLU A  15      91.750  35.101  69.246  1.00 84.12           O  
ATOM   1567  N   GLY A  16      92.678  35.556  67.229  1.00 23.69           N  
ATOM   1568  CA  GLY A  16      94.034  35.381  67.652  1.00 23.69           C  
ATOM   1569  C   GLY A  16      94.494  34.040  67.181  1.00 23.69           C  
ATOM   1570  O   GLY A  16      95.692  33.802  67.033  1.00 23.69           O  
ATOM   1571  N   ASP A  17      93.542  33.128  66.912  1.00 38.74           N  
ATOM   1572  CA  ASP A  17      93.897  31.819  66.448  1.00 38.74           C  
ATOM   1573  CB  ASP A  17      92.798  30.761  66.660  1.00 38.74           C  
ATOM   1574  CG  ASP A  17      92.728  30.412  68.141  1.00 38.74           C  
ATOM   1575  OD1 ASP A  17      93.674  30.785  68.885  1.00 38.74           O  
ATOM   1576  OD2 ASP A  17      91.730  29.759  68.547  1.00 38.74           O  
ATOM   1577  C   ASP A  17      94.150  31.908  64.978  1.00 38.74           C  
ATOM   1578  O   ASP A  17      94.057  32.976  64.375  1.00 38.74           O  
ATOM   1579  N   SER A  18      94.518  30.766  64.366  1.00 74.10           N  
ATOM   1580  CA  SER A  18      94.748  30.746  62.955  1.00 74.10           C  
ATOM   1581  CB  SER A  18      96.096  30.114  62.565  1.00 74.10           C  
ATOM   1582  OG  SER A  18      96.162  28.778  63.039  1.00 74.10           O  
ATOM   1583  C   SER A  18      93.655  29.926  62.353  1.00 74.10           C  
ATOM   1584  O   SER A  18      93.258  28.899  62.902  1.00 74.10           O  
ATOM   1585  N   ALA A  19      93.126  30.368  61.197  1.00 40.62           N  
ATOM   1586  CA  ALA A  19      92.041  29.643  60.610  1.00 40.62           C  
ATOM   1587  CB  ALA A  19      90.772  30.490  60.409  1.00 40.62           C  
ATOM   1588  C   ALA A  19      92.471  29.129  59.279  1.00 40.62           C  
ATOM   1589  O   ALA A  19      93.345  29.691  58.620  1.00 40.62           O  
ATOM   1590  N   VAL A  20      91.885  27.988  58.877  1.00 92.28           N  
ATOM   1591  CA  VAL A  20      92.194  27.428  57.601  1.00 92.28           C  
ATOM   1592  CB  VAL A  20      92.908  26.110  57.691  1.00 92.28           C  
ATOM   1593  CG1 VAL A  20      91.980  25.091  58.374  1.00 92.28           C  
ATOM   1594  CG2 VAL A  20      93.358  25.696  56.281  1.00 92.28           C  
ATOM   1595  C   VAL A  20      90.889  27.196  56.907  1.00 92.28           C  
ATOM   1596  O   VAL A  20      89.926  26.728  57.513  1.00 92.28           O  
ATOM   1597  N   ILE A  21      90.825  27.545  55.608  1.00 53.24           N  
ATOM   1598  CA  ILE A  21      89.640  27.330  54.829  1.00 53.24           C  
ATOM   1599  CB  ILE A  21      89.125  28.575  54.169  1.00 53.24           C  
ATOM   1600  CG1 ILE A  21      88.768  29.628  55.231  1.00 53.24           C  
ATOM   1601  CG2 ILE A  21      87.936  28.186  53.273  1.00 53.24           C  
ATOM   1602  CD1 ILE A  21      88.531  31.023  54.654  1.00 53.24           C  
ATOM   1603  C   ILE A  21      90.058  26.377  53.753  1.00 53.24           C  
ATOM   1604  O   ILE A  21      91.125  26.538  53.164  1.00 53.24           O  
ATOM   1605  N   ILE A  22      89.222  25.361  53.456  1.00 96.76           N  
ATOM   1606  CA  ILE A  22      89.648  24.318  52.565  1.00 96.76           C  
ATOM   1607  CB  ILE A  22      89.513  22.954  53.175  1.00 96.76           C  
ATOM   1608  CG1 ILE A  22      90.226  21.897  52.317  1.00 96.76           C  
ATOM   1609  CG2 ILE A  22      88.014  22.681  53.393  1.00 96.76           C  
ATOM   1610  CD1 ILE A  22      90.387  20.553  53.025  1.00 96.76           C  
ATOM   1611  C   ILE A  22      88.838  24.320  51.308  1.00 96.76           C  
ATOM   1612  O   ILE A  22      87.669  24.704  51.301  1.00 96.76           O  
ATOM   1613  N   CYS A  23      89.481  23.915  50.188  1.00 68.66           N  
ATOM   1614  CA  CYS A  23      88.812  23.879  48.921  1.00 68.66           C  
ATOM   1615  CB  CYS A  23      89.020  25.192  48.126  1.00 68.66           C  
ATOM   1616  SG  CYS A  23      88.124  25.283  46.546  1.00 68.66           S  
ATOM   1617  C   CYS A  23      89.365  22.728  48.128  1.00 68.66           C  
ATOM   1618  O   CYS A  23      90.556  22.426  48.195  1.00 68.66           O  
ATOM   1619  N   THR A  24      88.490  22.023  47.379  1.00111.14           N  
ATOM   1620  CA  THR A  24      88.935  20.949  46.537  1.00111.14           C  
ATOM   1621  CB  THR A  24      88.533  19.589  47.017  1.00111.14           C  
ATOM   1622  OG1 THR A  24      89.033  19.359  48.324  1.00111.14           O  
ATOM   1623  CG2 THR A  24      89.119  18.550  46.051  1.00111.14           C  
ATOM   1624  C   THR A  24      88.281  21.144  45.208  1.00111.14           C  
ATOM   1625  O   THR A  24      87.159  21.642  45.129  1.00111.14           O  
ATOM   1626  N   TYR A  25      88.989  20.760  44.126  1.00104.39           N  
ATOM   1627  CA  TYR A  25      88.483  20.926  42.797  1.00104.39           C  
ATOM   1628  CB  TYR A  25      89.127  22.137  42.088  1.00104.39           C  
ATOM   1629  CG  TYR A  25      90.599  21.927  41.945  1.00104.39           C  
ATOM   1630  CD1 TYR A  25      91.403  21.740  43.039  1.00104.39           C  
ATOM   1631  CD2 TYR A  25      91.191  21.876  40.710  1.00104.39           C  
ATOM   1632  CE1 TYR A  25      92.756  21.538  42.910  1.00104.39           C  
ATOM   1633  CE2 TYR A  25      92.546  21.678  40.570  1.00104.39           C  
ATOM   1634  CZ  TYR A  25      93.338  21.508  41.672  1.00104.39           C  
ATOM   1635  OH  TYR A  25      94.727  21.302  41.535  1.00104.39           O  
ATOM   1636  C   TYR A  25      88.741  19.657  42.045  1.00104.39           C  
ATOM   1637  O   TYR A  25      89.722  18.957  42.287  1.00104.39           O  
ATOM   1638  N   THR A  26      87.793  19.305  41.159  1.00126.40           N  
ATOM   1639  CA  THR A  26      87.785  18.100  40.385  1.00126.40           C  
ATOM   1640  CB  THR A  26      86.422  17.812  39.832  1.00126.40           C  
ATOM   1641  OG1 THR A  26      86.418  16.560  39.162  1.00126.40           O  
ATOM   1642  CG2 THR A  26      86.031  18.943  38.866  1.00126.40           C  
ATOM   1643  C   THR A  26      88.743  18.065  39.223  1.00126.40           C  
ATOM   1644  O   THR A  26      89.315  17.012  38.944  1.00126.40           O  
ATOM   1645  N   ASP A  27      88.956  19.188  38.502  1.00153.20           N  
ATOM   1646  CA  ASP A  27      89.632  19.022  37.239  1.00153.20           C  
ATOM   1647  CB  ASP A  27      88.916  19.703  36.060  1.00153.20           C  
ATOM   1648  CG  ASP A  27      88.983  21.202  36.278  1.00153.20           C  
ATOM   1649  OD1 ASP A  27      88.487  21.677  37.334  1.00153.20           O  
ATOM   1650  OD2 ASP A  27      89.536  21.893  35.382  1.00153.20           O  
ATOM   1651  C   ASP A  27      91.079  19.431  37.178  1.00153.20           C  
ATOM   1652  O   ASP A  27      91.558  20.377  37.804  1.00153.20           O  
ATOM   1653  N   PRO A  28      91.751  18.635  36.371  1.00241.73           N  
ATOM   1654  CA  PRO A  28      93.159  18.777  36.060  1.00241.73           C  
ATOM   1655  CD  PRO A  28      91.324  17.247  36.276  1.00241.73           C  
ATOM   1656  CB  PRO A  28      93.590  17.443  35.451  1.00241.73           C  
ATOM   1657  CG  PRO A  28      92.600  16.428  36.040  1.00241.73           C  
ATOM   1658  C   PRO A  28      93.447  19.936  35.147  1.00241.73           C  
ATOM   1659  O   PRO A  28      94.612  20.150  34.824  1.00241.73           O  
ATOM   1660  N   ASN A  36      92.406  20.597  34.613  1.00 95.25           N  
ATOM   1661  CA  ASN A  36      92.507  21.749  33.759  1.00 95.25           C  
ATOM   1662  CB  ASN A  36      91.191  22.038  33.014  1.00 95.25           C  
ATOM   1663  CG  ASN A  36      90.804  20.812  32.197  1.00 95.25           C  
ATOM   1664  OD1 ASN A  36      91.348  19.725  32.384  1.00 95.25           O  
ATOM   1665  ND2 ASN A  36      89.827  20.988  31.267  1.00 95.25           N  
ATOM   1666  C   ASN A  36      92.783  22.970  34.589  1.00 95.25           C  
ATOM   1667  O   ASN A  36      93.321  23.963  34.104  1.00 95.25           O  
ATOM   1668  N   SER A  37      92.368  22.928  35.866  1.00 93.48           N  
ATOM   1669  CA  SER A  37      92.363  24.057  36.756  1.00 93.48           C  
ATOM   1670  CB  SER A  37      91.856  23.650  38.146  1.00 93.48           C  
ATOM   1671  OG  SER A  37      90.534  23.140  38.058  1.00 93.48           O  
ATOM   1672  C   SER A  37      93.745  24.573  36.985  1.00 93.48           C  
ATOM   1673  O   SER A  37      94.419  24.180  37.933  1.00 93.48           O  
ATOM   1674  N   TYR A  38      94.193  25.473  36.101  1.00141.58           N  
ATOM   1675  CA  TYR A  38      95.458  26.142  36.167  1.00141.58           C  
ATOM   1676  CB  TYR A  38      95.772  26.827  34.831  1.00141.58           C  
ATOM   1677  CG  TYR A  38      97.187  27.278  34.834  1.00141.58           C  
ATOM   1678  CD1 TYR A  38      97.584  28.394  35.533  1.00141.58           C  
ATOM   1679  CD2 TYR A  38      98.126  26.554  34.145  1.00141.58           C  
ATOM   1680  CE1 TYR A  38      98.895  28.804  35.528  1.00141.58           C  
ATOM   1681  CE2 TYR A  38      99.434  26.959  34.136  1.00141.58           C  
ATOM   1682  CZ  TYR A  38      99.825  28.083  34.822  1.00141.58           C  
ATOM   1683  OH  TYR A  38     101.175  28.494  34.807  1.00141.58           O  
ATOM   1684  C   TYR A  38      95.437  27.243  37.186  1.00141.58           C  
ATOM   1685  O   TYR A  38      96.423  27.459  37.891  1.00141.58           O  
ATOM   1686  N   TYR A  39      94.312  27.990  37.262  1.00126.86           N  
ATOM   1687  CA  TYR A  39      94.315  29.205  38.033  1.00126.86           C  
ATOM   1688  CB  TYR A  39      93.854  30.414  37.206  1.00126.86           C  
ATOM   1689  CG  TYR A  39      94.809  30.505  36.067  1.00126.86           C  
ATOM   1690  CD1 TYR A  39      96.008  31.165  36.204  1.00126.86           C  
ATOM   1691  CD2 TYR A  39      94.504  29.915  34.860  1.00126.86           C  
ATOM   1692  CE1 TYR A  39      96.884  31.237  35.147  1.00126.86           C  
ATOM   1693  CE2 TYR A  39      95.378  29.983  33.800  1.00126.86           C  
ATOM   1694  CZ  TYR A  39      96.571  30.647  33.945  1.00126.86           C  
ATOM   1695  OH  TYR A  39      97.475  30.723  32.866  1.00126.86           O  
ATOM   1696  C   TYR A  39      93.410  29.082  39.210  1.00126.86           C  
ATOM   1697  O   TYR A  39      92.236  28.761  39.071  1.00126.86           O  
ATOM   1698  N   PHE A  40      93.937  29.364  40.417  1.00 72.92           N  
ATOM   1699  CA  PHE A  40      93.141  29.224  41.603  1.00 72.92           C  
ATOM   1700  CB  PHE A  40      93.661  28.154  42.576  1.00 72.92           C  
ATOM   1701  CG  PHE A  40      93.641  26.846  41.868  1.00 72.92           C  
ATOM   1702  CD1 PHE A  40      94.737  26.440  41.142  1.00 72.92           C  
ATOM   1703  CD2 PHE A  40      92.534  26.033  41.921  1.00 72.92           C  
ATOM   1704  CE1 PHE A  40      94.731  25.233  40.486  1.00 72.92           C  
ATOM   1705  CE2 PHE A  40      92.521  24.825  41.266  1.00 72.92           C  
ATOM   1706  CZ  PHE A  40      93.621  24.425  40.546  1.00 72.92           C  
ATOM   1707  C   PHE A  40      93.161  30.521  42.357  1.00 72.92           C  
ATOM   1708  O   PHE A  40      94.192  31.192  42.436  1.00 72.92           O  
ATOM   1709  N   PHE A  41      92.009  30.885  42.965  1.00 90.59           N  
ATOM   1710  CA  PHE A  41      91.898  32.164  43.611  1.00 90.59           C  
ATOM   1711  CB  PHE A  41      91.124  33.183  42.753  1.00 90.59           C  
ATOM   1712  CG  PHE A  41      91.904  33.477  41.515  1.00 90.59           C  
ATOM   1713  CD1 PHE A  41      92.033  32.533  40.522  1.00 90.59           C  
ATOM   1714  CD2 PHE A  41      92.478  34.714  41.328  1.00 90.59           C  
ATOM   1715  CE1 PHE A  41      92.744  32.804  39.377  1.00 90.59           C  
ATOM   1716  CE2 PHE A  41      93.188  34.992  40.184  1.00 90.59           C  
ATOM   1717  CZ  PHE A  41      93.327  34.036  39.206  1.00 90.59           C  
ATOM   1718  C   PHE A  41      91.131  32.052  44.899  1.00 90.59           C  
ATOM   1719  O   PHE A  41      90.496  31.039  45.196  1.00 90.59           O  
ATOM   1720  N   TRP A  42      91.230  33.117  45.725  1.00 91.19           N  
ATOM   1721  CA  TRP A  42      90.455  33.256  46.927  1.00 91.19           C  
ATOM   1722  CB  TRP A  42      91.250  33.113  48.235  1.00 91.19           C  
ATOM   1723  CG  TRP A  42      91.660  31.700  48.554  1.00 91.19           C  
ATOM   1724  CD2 TRP A  42      90.801  30.747  49.200  1.00 91.19           C  
ATOM   1725  CD1 TRP A  42      92.834  31.057  48.305  1.00 91.19           C  
ATOM   1726  NE1 TRP A  42      92.760  29.762  48.753  1.00 91.19           N  
ATOM   1727  CE2 TRP A  42      91.515  29.556  49.304  1.00 91.19           C  
ATOM   1728  CE3 TRP A  42      89.522  30.856  49.664  1.00 91.19           C  
ATOM   1729  CZ2 TRP A  42      90.959  28.446  49.876  1.00 91.19           C  
ATOM   1730  CZ3 TRP A  42      88.964  29.738  50.244  1.00 91.19           C  
ATOM   1731  CH2 TRP A  42      89.669  28.556  50.347  1.00 91.19           C  
ATOM   1732  C   TRP A  42      89.886  34.647  46.929  1.00 91.19           C  
ATOM   1733  O   TRP A  42      90.588  35.613  46.637  1.00 91.19           O  
ATOM   1734  N   TYR A  43      88.585  34.772  47.264  1.00109.39           N  
ATOM   1735  CA  TYR A  43      87.904  36.038  47.363  1.00109.39           C  
ATOM   1736  CB  TYR A  43      86.713  36.232  46.405  1.00109.39           C  
ATOM   1737  CG  TYR A  43      87.086  36.784  45.075  1.00109.39           C  
ATOM   1738  CD1 TYR A  43      87.582  36.001  44.059  1.00109.39           C  
ATOM   1739  CD2 TYR A  43      86.890  38.127  44.851  1.00109.39           C  
ATOM   1740  CE1 TYR A  43      87.892  36.571  42.845  1.00109.39           C  
ATOM   1741  CE2 TYR A  43      87.198  38.702  43.647  1.00109.39           C  
ATOM   1742  CZ  TYR A  43      87.698  37.918  42.638  1.00109.39           C  
ATOM   1743  OH  TYR A  43      88.013  38.502  41.392  1.00109.39           O  
ATOM   1744  C   TYR A  43      87.228  36.105  48.690  1.00109.39           C  
ATOM   1745  O   TYR A  43      86.927  35.079  49.299  1.00109.39           O  
ATOM   1746  N   LYS A  44      86.983  37.339  49.180  1.00120.45           N  
ATOM   1747  CA  LYS A  44      86.211  37.462  50.382  1.00120.45           C  
ATOM   1748  CB  LYS A  44      86.997  37.901  51.631  1.00120.45           C  
ATOM   1749  CG  LYS A  44      87.531  39.331  51.629  1.00120.45           C  
ATOM   1750  CD  LYS A  44      87.958  39.770  53.032  1.00120.45           C  
ATOM   1751  CE  LYS A  44      88.519  41.188  53.115  1.00120.45           C  
ATOM   1752  NZ  LYS A  44      88.894  41.492  54.515  1.00120.45           N  
ATOM   1753  C   LYS A  44      85.112  38.441  50.130  1.00120.45           C  
ATOM   1754  O   LYS A  44      85.287  39.446  49.444  1.00120.45           O  
ATOM   1755  N   GLN A  45      83.917  38.144  50.672  1.00 90.40           N  
ATOM   1756  CA  GLN A  45      82.800  39.012  50.468  1.00 90.40           C  
ATOM   1757  CB  GLN A  45      81.656  38.349  49.685  1.00 90.40           C  
ATOM   1758  CG  GLN A  45      80.465  39.280  49.466  1.00 90.40           C  
ATOM   1759  CD  GLN A  45      79.514  38.622  48.483  1.00 90.40           C  
ATOM   1760  OE1 GLN A  45      79.120  39.229  47.489  1.00 90.40           O  
ATOM   1761  NE2 GLN A  45      79.127  37.349  48.760  1.00 90.40           N  
ATOM   1762  C   GLN A  45      82.256  39.426  51.796  1.00 90.40           C  
ATOM   1763  O   GLN A  45      81.916  38.592  52.634  1.00 90.40           O  
ATOM   1764  N   GLU A  46      82.207  40.755  52.024  1.00118.17           N  
ATOM   1765  CA  GLU A  46      81.535  41.296  53.166  1.00118.17           C  
ATOM   1766  CB  GLU A  46      81.944  42.734  53.526  1.00118.17           C  
ATOM   1767  CG  GLU A  46      83.279  42.820  54.271  1.00118.17           C  
ATOM   1768  CD  GLU A  46      84.411  42.520  53.303  1.00118.17           C  
ATOM   1769  OE1 GLU A  46      84.192  42.645  52.069  1.00118.17           O  
ATOM   1770  OE2 GLU A  46      85.517  42.161  53.790  1.00118.17           O  
ATOM   1771  C   GLU A  46      80.101  41.299  52.753  1.00118.17           C  
ATOM   1772  O   GLU A  46      79.790  41.272  51.562  1.00118.17           O  
ATOM   1773  N   PRO A  48      79.205  41.324  53.687  1.00188.76           N  
ATOM   1774  CA  PRO A  48      77.823  41.184  53.339  1.00188.76           C  
ATOM   1775  CD  PRO A  48      79.479  40.928  55.057  1.00188.76           C  
ATOM   1776  CB  PRO A  48      77.077  41.126  54.669  1.00188.76           C  
ATOM   1777  CG  PRO A  48      78.113  40.512  55.634  1.00188.76           C  
ATOM   1778  C   PRO A  48      77.242  42.152  52.333  1.00188.76           C  
ATOM   1779  O   PRO A  48      76.562  41.683  51.424  1.00188.76           O  
ATOM   1780  N   GLY A  49      77.431  43.481  52.488  1.00134.35           N  
ATOM   1781  CA  GLY A  49      76.917  44.485  51.579  1.00134.35           C  
ATOM   1782  C   GLY A  49      77.679  44.574  50.289  1.00134.35           C  
ATOM   1783  O   GLY A  49      77.088  44.839  49.246  1.00134.35           O  
ATOM   1784  N   ALA A  50      79.015  44.391  50.350  1.00 85.07           N  
ATOM   1785  CA  ALA A  50      79.963  44.675  49.296  1.00 85.07           C  
ATOM   1786  CB  ALA A  50      81.368  44.974  49.846  1.00 85.07           C  
ATOM   1787  C   ALA A  50      80.108  43.601  48.251  1.00 85.07           C  
ATOM   1788  O   ALA A  50      79.421  42.581  48.249  1.00 85.07           O  
ATOM   1789  N   GLY A  51      80.981  43.898  47.254  1.00 62.45           N  
ATOM   1790  CA  GLY A  51      81.325  43.006  46.177  1.00 62.45           C  
ATOM   1791  C   GLY A  51      82.527  42.199  46.582  1.00 62.45           C  
ATOM   1792  O   GLY A  51      83.244  42.562  47.511  1.00 62.45           O  
ATOM   1793  N   LEU A  52      82.824  41.109  45.841  1.00138.81           N  
ATOM   1794  CA  LEU A  52      83.922  40.243  46.180  1.00138.81           C  
ATOM   1795  CB  LEU A  52      84.023  38.985  45.299  1.00138.81           C  
ATOM   1796  CG  LEU A  52      82.886  37.971  45.511  1.00138.81           C  
ATOM   1797  CD1 LEU A  52      81.516  38.583  45.176  1.00138.81           C  
ATOM   1798  CD2 LEU A  52      83.157  36.674  44.733  1.00138.81           C  
ATOM   1799  C   LEU A  52      85.222  40.985  46.063  1.00138.81           C  
ATOM   1800  O   LEU A  52      85.388  41.857  45.213  1.00138.81           O  
ATOM   1801  N   GLN A  53      86.178  40.664  46.962  1.00 75.73           N  
ATOM   1802  CA  GLN A  53      87.489  41.256  46.950  1.00 75.73           C  
ATOM   1803  CB  GLN A  53      87.909  41.836  48.307  1.00 75.73           C  
ATOM   1804  CG  GLN A  53      87.064  43.026  48.755  1.00 75.73           C  
ATOM   1805  CD  GLN A  53      87.584  43.463  50.112  1.00 75.73           C  
ATOM   1806  OE1 GLN A  53      87.022  43.106  51.146  1.00 75.73           O  
ATOM   1807  NE2 GLN A  53      88.695  44.246  50.115  1.00 75.73           N  
ATOM   1808  C   GLN A  53      88.444  40.141  46.659  1.00 75.73           C  
ATOM   1809  O   GLN A  53      88.228  39.012  47.093  1.00 75.73           O  
ATOM   1810  N   LEU A  54      89.538  40.428  45.922  1.00108.46           N  
ATOM   1811  CA  LEU A  54      90.447  39.378  45.550  1.00108.46           C  
ATOM   1812  CB  LEU A  54      91.063  39.571  44.154  1.00108.46           C  
ATOM   1813  CG  LEU A  54      92.035  38.449  43.754  1.00108.46           C  
ATOM   1814  CD1 LEU A  54      91.315  37.093  43.672  1.00108.46           C  
ATOM   1815  CD2 LEU A  54      92.804  38.796  42.469  1.00108.46           C  
ATOM   1816  C   LEU A  54      91.574  39.332  46.538  1.00108.46           C  
ATOM   1817  O   LEU A  54      92.306  40.307  46.705  1.00108.46           O  
ATOM   1818  N   LEU A  55      91.658  38.230  47.315  1.00108.27           N  
ATOM   1819  CA  LEU A  55      92.754  38.039  48.217  1.00108.27           C  
ATOM   1820  CB  LEU A  55      92.453  37.013  49.321  1.00108.27           C  
ATOM   1821  CG  LEU A  55      91.363  37.450  50.312  1.00108.27           C  
ATOM   1822  CD1 LEU A  55      91.179  36.400  51.417  1.00108.27           C  
ATOM   1823  CD2 LEU A  55      91.643  38.854  50.872  1.00108.27           C  
ATOM   1824  C   LEU A  55      93.992  37.549  47.532  1.00108.27           C  
ATOM   1825  O   LEU A  55      95.044  38.181  47.606  1.00108.27           O  
ATOM   1826  N   MET A  56      93.884  36.414  46.803  1.00109.27           N  
ATOM   1827  CA  MET A  56      95.068  35.811  46.263  1.00109.27           C  
ATOM   1828  CB  MET A  56      95.702  34.767  47.198  1.00109.27           C  
ATOM   1829  CG  MET A  56      96.433  35.366  48.401  1.00109.27           C  
ATOM   1830  SD  MET A  56      98.089  36.009  48.019  1.00109.27           S  
ATOM   1831  CE  MET A  56      98.849  34.363  47.897  1.00109.27           C  
ATOM   1832  C   MET A  56      94.752  35.100  44.995  1.00109.27           C  
ATOM   1833  O   MET A  56      93.599  34.838  44.660  1.00109.27           O  
ATOM   1834  N   LYS A  57      95.818  34.807  44.234  1.00144.22           N  
ATOM   1835  CA  LYS A  57      95.709  34.045  43.033  1.00144.22           C  
ATOM   1836  CB  LYS A  57      95.673  34.910  41.766  1.00144.22           C  
ATOM   1837  CG  LYS A  57      96.882  35.830  41.611  1.00144.22           C  
ATOM   1838  CD  LYS A  57      96.905  36.573  40.274  1.00144.22           C  
ATOM   1839  CE  LYS A  57      97.352  35.712  39.090  1.00144.22           C  
ATOM   1840  NZ  LYS A  57      97.337  36.519  37.849  1.00144.22           N  
ATOM   1841  C   LYS A  57      96.932  33.199  42.994  1.00144.22           C  
ATOM   1842  O   LYS A  57      98.003  33.623  43.428  1.00144.22           O  
ATOM   1843  N   VAL A  58      96.789  31.950  42.524  1.00129.03           N  
ATOM   1844  CA  VAL A  58      97.941  31.113  42.412  1.00129.03           C  
ATOM   1845  CB  VAL A  58      97.987  29.997  43.415  1.00129.03           C  
ATOM   1846  CG1 VAL A  58      98.091  30.608  44.822  1.00129.03           C  
ATOM   1847  CG2 VAL A  58      96.757  29.097  43.212  1.00129.03           C  
ATOM   1848  C   VAL A  58      97.883  30.482  41.065  1.00129.03           C  
ATOM   1849  O   VAL A  58      96.848  29.991  40.617  1.00129.03           O  
ATOM   1850  N   PHE A  59      99.024  30.500  40.374  1.00242.31           N  
ATOM   1851  CA  PHE A  59      99.121  29.900  39.086  1.00242.31           C  
ATOM   1852  CB  PHE A  59     100.334  30.426  38.297  1.00242.31           C  
ATOM   1853  CG  PHE A  59     100.186  31.888  38.041  1.00242.31           C  
ATOM   1854  CD1 PHE A  59     100.066  32.782  39.078  1.00242.31           C  
ATOM   1855  CD2 PHE A  59     100.224  32.379  36.760  1.00242.31           C  
ATOM   1856  CE1 PHE A  59      99.945  34.130  38.842  1.00242.31           C  
ATOM   1857  CE2 PHE A  59     100.105  33.727  36.516  1.00242.31           C  
ATOM   1858  CZ  PHE A  59      99.958  34.609  37.557  1.00242.31           C  
ATOM   1859  C   PHE A  59      99.447  28.507  39.393  1.00242.31           C  
ATOM   1860  O   PHE A  59     100.028  28.232  40.437  1.00242.31           O  
ATOM   1861  N   SER A  60      99.186  27.584  38.462  1.00367.86           N  
ATOM   1862  CA  SER A  60      99.465  26.220  38.754  1.00367.86           C  
ATOM   1863  CB  SER A  60      99.038  25.273  37.610  1.00367.86           C  
ATOM   1864  OG  SER A  60      99.282  23.910  37.931  1.00367.86           O  
ATOM   1865  C   SER A  60     100.945  26.127  38.934  1.00367.86           C  
ATOM   1866  O   SER A  60     101.690  27.099  38.985  1.00367.86           O  
ATOM   1867  N   SER A  65     101.423  24.915  39.119  1.00208.35           N  
ATOM   1868  CA  SER A  65     102.819  24.708  39.266  1.00208.35           C  
ATOM   1869  CB  SER A  65     103.658  24.972  37.993  1.00208.35           C  
ATOM   1870  OG  SER A  65     103.803  26.360  37.730  1.00208.35           O  
ATOM   1871  C   SER A  65     103.394  25.486  40.413  1.00208.35           C  
ATOM   1872  O   SER A  65     104.610  25.629  40.500  1.00208.35           O  
ATOM   1873  N   THR A  66     102.562  25.975  41.357  1.00 62.67           N  
ATOM   1874  CA  THR A  66     103.122  26.635  42.506  1.00 62.67           C  
ATOM   1875  CB  THR A  66     102.715  28.074  42.643  1.00 62.67           C  
ATOM   1876  OG1 THR A  66     103.123  28.811  41.500  1.00 62.67           O  
ATOM   1877  CG2 THR A  66     103.377  28.649  43.906  1.00 62.67           C  
ATOM   1878  C   THR A  66     102.603  25.909  43.710  1.00 62.67           C  
ATOM   1879  O   THR A  66     101.409  25.632  43.803  1.00 62.67           O  
ATOM   1880  N   GLU A  67     103.514  25.520  44.628  1.00 60.29           N  
ATOM   1881  CA  GLU A  67     103.151  24.829  45.838  1.00 60.29           C  
ATOM   1882  CB  GLU A  67     104.358  24.203  46.555  1.00 60.29           C  
ATOM   1883  CG  GLU A  67     104.993  23.042  45.785  1.00 60.29           C  
ATOM   1884  CD  GLU A  67     106.167  22.521  46.602  1.00 60.29           C  
ATOM   1885  OE1 GLU A  67     106.783  23.338  47.337  1.00 60.29           O  
ATOM   1886  OE2 GLU A  67     106.461  21.300  46.505  1.00 60.29           O  
ATOM   1887  C   GLU A  67     102.492  25.755  46.809  1.00 60.29           C  
ATOM   1888  O   GLU A  67     101.473  25.411  47.407  1.00 60.29           O  
ATOM   1889  N   ILE A  68     103.058  26.963  47.003  1.00156.35           N  
ATOM   1890  CA  ILE A  68     102.515  27.810  48.026  1.00156.35           C  
ATOM   1891  CB  ILE A  68     103.121  27.454  49.368  1.00156.35           C  
ATOM   1892  CG1 ILE A  68     102.394  28.062  50.585  1.00156.35           C  
ATOM   1893  CG2 ILE A  68     104.616  27.800  49.292  1.00156.35           C  
ATOM   1894  CD1 ILE A  68     102.692  29.534  50.867  1.00156.35           C  
ATOM   1895  C   ILE A  68     102.788  29.241  47.671  1.00156.35           C  
ATOM   1896  O   ILE A  68     103.666  29.527  46.858  1.00156.35           O  
ATOM   1897  N   ASN A  69     101.984  30.176  48.228  1.00 84.83           N  
ATOM   1898  CA  ASN A  69     102.223  31.578  48.036  1.00 84.83           C  
ATOM   1899  CB  ASN A  69     101.356  32.214  46.934  1.00 84.83           C  
ATOM   1900  CG  ASN A  69     101.964  33.564  46.571  1.00 84.83           C  
ATOM   1901  OD1 ASN A  69     102.025  34.479  47.391  1.00 84.83           O  
ATOM   1902  ND2 ASN A  69     102.436  33.695  45.301  1.00 84.83           N  
ATOM   1903  C   ASN A  69     101.900  32.254  49.331  1.00 84.83           C  
ATOM   1904  O   ASN A  69     100.998  31.830  50.053  1.00 84.83           O  
ATOM   1905  N   GLU A  70     102.640  33.331  49.664  1.00 88.88           N  
ATOM   1906  CA  GLU A  70     102.429  33.977  50.919  1.00 88.88           C  
ATOM   1907  CB  GLU A  70     103.574  33.684  51.902  1.00 88.88           C  
ATOM   1908  CG  GLU A  70     103.412  34.288  53.295  1.00 88.88           C  
ATOM   1909  CD  GLU A  70     104.646  33.872  54.081  1.00 88.88           C  
ATOM   1910  OE1 GLU A  70     105.400  33.004  53.565  1.00 88.88           O  
ATOM   1911  OE2 GLU A  70     104.852  34.409  55.202  1.00 88.88           O  
ATOM   1912  C   GLU A  70     102.364  35.454  50.707  1.00 88.88           C  
ATOM   1913  O   GLU A  70     103.105  36.033  49.914  1.00 88.88           O  
ATOM   1914  N   GLY A  72     101.422  36.084  51.423  1.00 49.83           N  
ATOM   1915  CA  GLY A  72     101.259  37.502  51.489  1.00 49.83           C  
ATOM   1916  C   GLY A  72     101.123  37.671  52.954  1.00 49.83           C  
ATOM   1917  O   GLY A  72     100.796  36.693  53.620  1.00 49.83           O  
ATOM   1918  N   GLN A  74     101.355  38.877  53.505  1.00191.71           N  
ATOM   1919  CA  GLN A  74     101.280  38.976  54.933  1.00191.71           C  
ATOM   1920  CB  GLN A  74     101.562  40.381  55.489  1.00191.71           C  
ATOM   1921  CG  GLN A  74     100.559  41.434  55.021  1.00191.71           C  
ATOM   1922  CD  GLN A  74     100.932  41.814  53.596  1.00191.71           C  
ATOM   1923  OE1 GLN A  74     102.071  42.188  53.321  1.00191.71           O  
ATOM   1924  NE2 GLN A  74      99.951  41.708  52.660  1.00191.71           N  
ATOM   1925  C   GLN A  74      99.907  38.579  55.355  1.00191.71           C  
ATOM   1926  O   GLN A  74      98.925  38.915  54.700  1.00191.71           O  
ATOM   1927  N   GLY A  75      99.844  37.728  56.397  1.00199.47           N  
ATOM   1928  CA  GLY A  75      98.620  37.317  57.016  1.00199.47           C  
ATOM   1929  C   GLY A  75      98.020  36.148  56.294  1.00199.47           C  
ATOM   1930  O   GLY A  75      97.337  35.326  56.905  1.00199.47           O  
ATOM   1931  N   PHE A  76      98.262  36.011  54.977  1.00127.22           N  
ATOM   1932  CA  PHE A  76      97.602  34.928  54.306  1.00127.22           C  
ATOM   1933  CB  PHE A  76      96.551  35.361  53.256  1.00127.22           C  
ATOM   1934  CG  PHE A  76      95.288  35.793  53.937  1.00127.22           C  
ATOM   1935  CD1 PHE A  76      95.137  37.060  54.456  1.00127.22           C  
ATOM   1936  CD2 PHE A  76      94.228  34.919  54.045  1.00127.22           C  
ATOM   1937  CE1 PHE A  76      93.963  37.436  55.074  1.00127.22           C  
ATOM   1938  CE2 PHE A  76      93.054  35.289  54.660  1.00127.22           C  
ATOM   1939  CZ  PHE A  76      92.915  36.552  55.180  1.00127.22           C  
ATOM   1940  C   PHE A  76      98.601  34.049  53.626  1.00127.22           C  
ATOM   1941  O   PHE A  76      99.603  34.511  53.083  1.00127.22           O  
ATOM   1942  N   THR A  77      98.343  32.726  53.685  1.00126.21           N  
ATOM   1943  CA  THR A  77      99.159  31.748  53.029  1.00126.21           C  
ATOM   1944  CB  THR A  77      99.929  30.867  53.964  1.00126.21           C  
ATOM   1945  OG1 THR A  77      99.046  30.278  54.907  1.00126.21           O  
ATOM   1946  CG2 THR A  77     101.021  31.678  54.664  1.00126.21           C  
ATOM   1947  C   THR A  77      98.254  30.835  52.270  1.00126.21           C  
ATOM   1948  O   THR A  77      97.247  30.365  52.797  1.00126.21           O  
ATOM   1949  N   VAL A  78      98.596  30.562  50.997  1.00110.63           N  
ATOM   1950  CA  VAL A  78      97.806  29.647  50.229  1.00110.63           C  
ATOM   1951  CB  VAL A  78      97.227  30.249  48.979  1.00110.63           C  
ATOM   1952  CG1 VAL A  78      98.373  30.758  48.087  1.00110.63           C  
ATOM   1953  CG2 VAL A  78      96.341  29.192  48.299  1.00110.63           C  
ATOM   1954  C   VAL A  78      98.689  28.510  49.820  1.00110.63           C  
ATOM   1955  O   VAL A  78      99.767  28.709  49.261  1.00110.63           O  
ATOM   1956  N   LEU A  79      98.250  27.268  50.106  1.00 99.08           N  
ATOM   1957  CA  LEU A  79      99.010  26.120  49.708  1.00 99.08           C  
ATOM   1958  CB  LEU A  79      99.350  25.147  50.852  1.00 99.08           C  
ATOM   1959  CG  LEU A  79     100.338  25.707  51.896  1.00 99.08           C  
ATOM   1960  CD1 LEU A  79      99.724  26.860  52.704  1.00 99.08           C  
ATOM   1961  CD2 LEU A  79     100.899  24.586  52.784  1.00 99.08           C  
ATOM   1962  C   LEU A  79      98.184  25.369  48.717  1.00 99.08           C  
ATOM   1963  O   LEU A  79      96.957  25.357  48.801  1.00 99.08           O  
ATOM   1964  N   LEU A  80      98.840  24.753  47.715  1.00 83.96           N  
ATOM   1965  CA  LEU A  80      98.096  23.990  46.759  1.00 83.96           C  
ATOM   1966  CB  LEU A  80      98.074  24.625  45.356  1.00 83.96           C  
ATOM   1967  CG  LEU A  80      97.404  23.747  44.278  1.00 83.96           C  
ATOM   1968  CD1 LEU A  80      95.917  23.502  44.575  1.00 83.96           C  
ATOM   1969  CD2 LEU A  80      97.644  24.319  42.871  1.00 83.96           C  
ATOM   1970  C   LEU A  80      98.737  22.656  46.606  1.00 83.96           C  
ATOM   1971  O   LEU A  80      99.944  22.565  46.391  1.00 83.96           O  
ATOM   1972  N   ASN A  82      97.964  21.561  46.748  1.00140.76           N  
ATOM   1973  CA  ASN A  82      98.641  20.363  46.384  1.00140.76           C  
ATOM   1974  CB  ASN A  82      98.831  19.291  47.476  1.00140.76           C  
ATOM   1975  CG  ASN A  82      97.659  18.355  47.587  1.00140.76           C  
ATOM   1976  OD1 ASN A  82      96.536  18.732  47.914  1.00140.76           O  
ATOM   1977  ND2 ASN A  82      97.972  17.068  47.285  1.00140.76           N  
ATOM   1978  C   ASN A  82      97.896  19.852  45.197  1.00140.76           C  
ATOM   1979  O   ASN A  82      96.729  19.462  45.261  1.00140.76           O  
ATOM   1980  N   LYS A  84      98.595  19.886  44.053  1.00101.89           N  
ATOM   1981  CA  LYS A  84      98.044  19.581  42.770  1.00101.89           C  
ATOM   1982  CB  LYS A  84      99.079  19.756  41.648  1.00101.89           C  
ATOM   1983  CG  LYS A  84      98.492  19.686  40.238  1.00101.89           C  
ATOM   1984  CD  LYS A  84      99.482  20.128  39.159  1.00101.89           C  
ATOM   1985  CE  LYS A  84     100.030  21.539  39.385  1.00101.89           C  
ATOM   1986  NZ  LYS A  84     101.085  21.839  38.391  1.00101.89           N  
ATOM   1987  C   LYS A  84      97.598  18.155  42.754  1.00101.89           C  
ATOM   1988  O   LYS A  84      96.567  17.837  42.165  1.00101.89           O  
ATOM   1989  N   LYS A  85      98.366  17.252  43.396  1.00131.13           N  
ATOM   1990  CA  LYS A  85      98.029  15.858  43.352  1.00131.13           C  
ATOM   1991  CB  LYS A  85      99.044  14.978  44.103  1.00131.13           C  
ATOM   1992  CG  LYS A  85     100.423  14.937  43.438  1.00131.13           C  
ATOM   1993  CD  LYS A  85     100.425  14.327  42.032  1.00131.13           C  
ATOM   1994  CE  LYS A  85     100.554  12.801  42.024  1.00131.13           C  
ATOM   1995  NZ  LYS A  85     100.566  12.297  40.631  1.00131.13           N  
ATOM   1996  C   LYS A  85      96.681  15.630  43.975  1.00131.13           C  
ATOM   1997  O   LYS A  85      95.837  14.951  43.392  1.00131.13           O  
ATOM   1998  N   ASP A  86      96.452  16.175  45.187  1.00 86.45           N  
ATOM   1999  CA  ASP A  86      95.193  16.063  45.873  1.00 86.45           C  
ATOM   2000  CB  ASP A  86      95.200  16.398  47.375  1.00 86.45           C  
ATOM   2001  CG  ASP A  86      95.901  15.275  48.124  1.00 86.45           C  
ATOM   2002  OD1 ASP A  86      96.557  14.433  47.455  1.00 86.45           O  
ATOM   2003  OD2 ASP A  86      95.790  15.247  49.379  1.00 86.45           O  
ATOM   2004  C   ASP A  86      94.185  16.964  45.245  1.00 86.45           C  
ATOM   2005  O   ASP A  86      92.987  16.806  45.466  1.00 86.45           O  
ATOM   2006  N   LYS A  87      94.642  17.968  44.477  1.00 81.68           N  
ATOM   2007  CA  LYS A  87      93.724  18.923  43.927  1.00 81.68           C  
ATOM   2008  CB  LYS A  87      92.684  18.292  42.986  1.00 81.68           C  
ATOM   2009  CG  LYS A  87      93.320  17.752  41.703  1.00 81.68           C  
ATOM   2010  CD  LYS A  87      92.413  16.834  40.885  1.00 81.68           C  
ATOM   2011  CE  LYS A  87      93.092  16.289  39.627  1.00 81.68           C  
ATOM   2012  NZ  LYS A  87      92.267  15.216  39.029  1.00 81.68           N  
ATOM   2013  C   LYS A  87      93.034  19.568  45.087  1.00 81.68           C  
ATOM   2014  O   LYS A  87      91.810  19.687  45.130  1.00 81.68           O  
ATOM   2015  N   GLN A  88      93.839  19.991  46.082  1.00 69.31           N  
ATOM   2016  CA  GLN A  88      93.328  20.616  47.264  1.00 69.31           C  
ATOM   2017  CB  GLN A  88      93.679  19.815  48.529  1.00 69.31           C  
ATOM   2018  CG  GLN A  88      93.163  20.426  49.831  1.00 69.31           C  
ATOM   2019  CD  GLN A  88      93.603  19.509  50.964  1.00 69.31           C  
ATOM   2020  OE1 GLN A  88      93.625  18.287  50.816  1.00 69.31           O  
ATOM   2021  NE2 GLN A  88      93.970  20.109  52.127  1.00 69.31           N  
ATOM   2022  C   GLN A  88      93.964  21.963  47.405  1.00 69.31           C  
ATOM   2023  O   GLN A  88      95.183  22.100  47.299  1.00 69.31           O  
ATOM   2024  N   LEU A  89      93.138  23.001  47.657  1.00140.53           N  
ATOM   2025  CA  LEU A  89      93.659  24.327  47.809  1.00140.53           C  
ATOM   2026  CB  LEU A  89      93.169  25.260  46.682  1.00140.53           C  
ATOM   2027  CG  LEU A  89      93.900  26.609  46.564  1.00140.53           C  
ATOM   2028  CD1 LEU A  89      93.322  27.440  45.415  1.00140.53           C  
ATOM   2029  CD2 LEU A  89      93.903  27.391  47.878  1.00140.53           C  
ATOM   2030  C   LEU A  89      93.194  24.823  49.145  1.00140.53           C  
ATOM   2031  O   LEU A  89      92.042  24.617  49.528  1.00140.53           O  
ATOM   2032  N   SER A  90      94.095  25.465  49.919  1.00 48.34           N  
ATOM   2033  CA  SER A  90      93.689  25.944  51.207  1.00 48.34           C  
ATOM   2034  CB  SER A  90      94.250  25.107  52.369  1.00 48.34           C  
ATOM   2035  OG  SER A  90      95.667  25.199  52.397  1.00 48.34           O  
ATOM   2036  C   SER A  90      94.173  27.346  51.407  1.00 48.34           C  
ATOM   2037  O   SER A  90      95.186  27.759  50.845  1.00 48.34           O  
ATOM   2038  N   LEU A  91      93.426  28.123  52.221  1.00127.75           N  
ATOM   2039  CA  LEU A  91      93.784  29.479  52.527  1.00127.75           C  
ATOM   2040  CB  LEU A  91      92.727  30.480  52.012  1.00127.75           C  
ATOM   2041  CG  LEU A  91      93.008  31.971  52.275  1.00127.75           C  
ATOM   2042  CD1 LEU A  91      92.803  32.328  53.753  1.00127.75           C  
ATOM   2043  CD2 LEU A  91      94.386  32.389  51.740  1.00127.75           C  
ATOM   2044  C   LEU A  91      93.910  29.579  54.016  1.00127.75           C  
ATOM   2045  O   LEU A  91      92.971  29.264  54.745  1.00127.75           O  
ATOM   2046  N   ASN A  92      95.090  30.014  54.506  1.00 45.54           N  
ATOM   2047  CA  ASN A  92      95.320  30.098  55.922  1.00 45.54           C  
ATOM   2048  CB  ASN A  92      96.643  29.448  56.361  1.00 45.54           C  
ATOM   2049  CG  ASN A  92      96.547  27.947  56.134  1.00 45.54           C  
ATOM   2050  OD1 ASN A  92      95.572  27.307  56.525  1.00 45.54           O  
ATOM   2051  ND2 ASN A  92      97.588  27.365  55.480  1.00 45.54           N  
ATOM   2052  C   ASN A  92      95.411  31.540  56.297  1.00 45.54           C  
ATOM   2053  O   ASN A  92      96.165  32.301  55.693  1.00 45.54           O  
ATOM   2054  N   LEU A  93      94.623  31.958  57.309  1.00103.43           N  
ATOM   2055  CA  LEU A  93      94.710  33.315  57.761  1.00103.43           C  
ATOM   2056  CB  LEU A  93      93.368  34.070  57.863  1.00103.43           C  
ATOM   2057  CG  LEU A  93      92.267  33.390  58.698  1.00103.43           C  
ATOM   2058  CD1 LEU A  93      91.012  34.274  58.765  1.00103.43           C  
ATOM   2059  CD2 LEU A  93      91.932  31.994  58.155  1.00103.43           C  
ATOM   2060  C   LEU A  93      95.345  33.302  59.110  1.00103.43           C  
ATOM   2061  O   LEU A  93      94.862  32.644  60.032  1.00103.43           O  
ATOM   2062  N   THR A  94      96.472  34.032  59.244  1.00104.45           N  
ATOM   2063  CA  THR A  94      97.184  34.073  60.486  1.00104.45           C  
ATOM   2064  CB  THR A  94      98.650  34.353  60.327  1.00104.45           C  
ATOM   2065  OG1 THR A  94      99.311  34.225  61.578  1.00104.45           O  
ATOM   2066  CG2 THR A  94      98.825  35.776  59.771  1.00104.45           C  
ATOM   2067  C   THR A  94      96.612  35.162  61.338  1.00104.45           C  
ATOM   2068  O   THR A  94      96.183  36.201  60.834  1.00104.45           O  
ATOM   2069  N   ALA A  95      96.609  34.924  62.669  1.00 52.78           N  
ATOM   2070  CA  ALA A  95      96.149  35.855  63.664  1.00 52.78           C  
ATOM   2071  CB  ALA A  95      97.159  36.977  63.965  1.00 52.78           C  
ATOM   2072  C   ALA A  95      94.871  36.483  63.219  1.00 52.78           C  
ATOM   2073  O   ALA A  95      94.818  37.683  62.955  1.00 52.78           O  
ATOM   2074  N   ALA A  96      93.797  35.680  63.122  1.00 40.42           N  
ATOM   2075  CA  ALA A  96      92.563  36.236  62.656  1.00 40.42           C  
ATOM   2076  CB  ALA A  96      91.454  35.187  62.455  1.00 40.42           C  
ATOM   2077  C   ALA A  96      92.081  37.231  63.658  1.00 40.42           C  
ATOM   2078  O   ALA A  96      92.336  37.119  64.854  1.00 40.42           O  
ATOM   2079  N   HIS A  97      91.390  38.278  63.180  1.00 90.70           N  
ATOM   2080  CA  HIS A  97      90.851  39.230  64.096  1.00 90.70           C  
ATOM   2081  ND1 HIS A  97      93.010  40.192  66.274  1.00 90.70           N  
ATOM   2082  CG  HIS A  97      92.930  40.373  64.911  1.00 90.70           C  
ATOM   2083  CB  HIS A  97      91.635  40.551  64.173  1.00 90.70           C  
ATOM   2084  NE2 HIS A  97      95.095  40.139  65.503  1.00 90.70           N  
ATOM   2085  CD2 HIS A  97      94.213  40.339  64.455  1.00 90.70           C  
ATOM   2086  CE1 HIS A  97      94.326  40.057  66.574  1.00 90.70           C  
ATOM   2087  C   HIS A  97      89.454  39.482  63.665  1.00 90.70           C  
ATOM   2088  O   HIS A  97      88.942  38.843  62.746  1.00 90.70           O  
ATOM   2089  N   PRO A  98      88.810  40.408  64.305  1.00307.93           N  
ATOM   2090  CA  PRO A  98      87.476  40.737  63.905  1.00307.93           C  
ATOM   2091  CD  PRO A  98      89.031  40.637  65.723  1.00307.93           C  
ATOM   2092  CB  PRO A  98      86.933  41.637  65.011  1.00307.93           C  
ATOM   2093  CG  PRO A  98      87.691  41.160  66.265  1.00307.93           C  
ATOM   2094  C   PRO A  98      87.617  41.376  62.562  1.00307.93           C  
ATOM   2095  O   PRO A  98      88.720  41.555  62.075  1.00307.93           O  
ATOM   2096  N   GLY A  99      86.558  41.636  61.821  1.00233.40           N  
ATOM   2097  CA  GLY A  99      86.907  42.323  60.615  1.00233.40           C  
ATOM   2098  C   GLY A  99      87.289  41.310  59.580  1.00233.40           C  
ATOM   2099  O   GLY A  99      87.083  41.530  58.389  1.00233.40           O  
ATOM   2100  N   ASP A 100      87.906  40.191  60.015  1.00102.70           N  
ATOM   2101  CA  ASP A 100      88.255  39.097  59.159  1.00102.70           C  
ATOM   2102  CB  ASP A 100      89.288  38.126  59.758  1.00102.70           C  
ATOM   2103  CG  ASP A 100      90.655  38.785  59.624  1.00102.70           C  
ATOM   2104  OD1 ASP A 100      90.858  39.516  58.618  1.00102.70           O  
ATOM   2105  OD2 ASP A 100      91.510  38.574  60.525  1.00102.70           O  
ATOM   2106  C   ASP A 100      86.998  38.359  58.874  1.00102.70           C  
ATOM   2107  O   ASP A 100      86.902  37.655  57.870  1.00102.70           O  
ATOM   2108  N   SER A 101      86.000  38.477  59.775  1.00102.46           N  
ATOM   2109  CA  SER A 101      84.794  37.734  59.555  1.00102.46           C  
ATOM   2110  CB  SER A 101      83.732  37.911  60.657  1.00102.46           C  
ATOM   2111  OG  SER A 101      83.313  39.265  60.735  1.00102.46           O  
ATOM   2112  C   SER A 101      84.218  38.147  58.239  1.00102.46           C  
ATOM   2113  O   SER A 101      84.103  39.332  57.929  1.00102.46           O  
ATOM   2114  N   ALA A 102      83.855  37.145  57.415  1.00 62.74           N  
ATOM   2115  CA  ALA A 102      83.312  37.406  56.112  1.00 62.74           C  
ATOM   2116  CB  ALA A 102      84.244  38.237  55.210  1.00 62.74           C  
ATOM   2117  C   ALA A 102      83.082  36.092  55.426  1.00 62.74           C  
ATOM   2118  O   ALA A 102      83.242  35.024  56.015  1.00 62.74           O  
ATOM   2119  N   VAL A 103      82.656  36.149  54.149  1.00 66.57           N  
ATOM   2120  CA  VAL A 103      82.423  34.959  53.379  1.00 66.57           C  
ATOM   2121  CB  VAL A 103      81.205  35.054  52.508  1.00 66.57           C  
ATOM   2122  CG1 VAL A 103      81.056  33.742  51.726  1.00 66.57           C  
ATOM   2123  CG2 VAL A 103      79.991  35.418  53.380  1.00 66.57           C  
ATOM   2124  C   VAL A 103      83.600  34.824  52.455  1.00 66.57           C  
ATOM   2125  O   VAL A 103      83.987  35.797  51.816  1.00 66.57           O  
ATOM   2126  N   TYR A 104      84.201  33.614  52.347  1.00 91.48           N  
ATOM   2127  CA  TYR A 104      85.362  33.446  51.507  1.00 91.48           C  
ATOM   2128  CB  TYR A 104      86.579  32.843  52.236  1.00 91.48           C  
ATOM   2129  CG  TYR A 104      87.183  33.844  53.167  1.00 91.48           C  
ATOM   2130  CD1 TYR A 104      86.607  34.135  54.384  1.00 91.48           C  
ATOM   2131  CD2 TYR A 104      88.357  34.478  52.824  1.00 91.48           C  
ATOM   2132  CE1 TYR A 104      87.187  35.053  55.231  1.00 91.48           C  
ATOM   2133  CE2 TYR A 104      88.943  35.396  53.664  1.00 91.48           C  
ATOM   2134  CZ  TYR A 104      88.356  35.685  54.872  1.00 91.48           C  
ATOM   2135  OH  TYR A 104      88.956  36.627  55.735  1.00 91.48           O  
ATOM   2136  C   TYR A 104      85.034  32.511  50.379  1.00 91.48           C  
ATOM   2137  O   TYR A 104      84.449  31.450  50.589  1.00 91.48           O  
ATOM   2138  N   PHE A 105      85.418  32.884  49.135  1.00 98.20           N  
ATOM   2139  CA  PHE A 105      85.105  32.038  48.013  1.00 98.20           C  
ATOM   2140  CB  PHE A 105      84.327  32.748  46.887  1.00 98.20           C  
ATOM   2141  CG  PHE A 105      82.993  33.209  47.371  1.00 98.20           C  
ATOM   2142  CD1 PHE A 105      81.974  32.313  47.599  1.00 98.20           C  
ATOM   2143  CD2 PHE A 105      82.750  34.551  47.565  1.00 98.20           C  
ATOM   2144  CE1 PHE A 105      80.743  32.746  48.035  1.00 98.20           C  
ATOM   2145  CE2 PHE A 105      81.521  34.990  48.000  1.00 98.20           C  
ATOM   2146  CZ  PHE A 105      80.514  34.086  48.239  1.00 98.20           C  
ATOM   2147  C   PHE A 105      86.375  31.562  47.363  1.00 98.20           C  
ATOM   2148  O   PHE A 105      87.250  32.364  47.039  1.00 98.20           O  
ATOM   2149  N   CYS A 106      86.523  30.229  47.173  1.00 78.12           N  
ATOM   2150  CA  CYS A 106      87.640  29.751  46.401  1.00 78.12           C  
ATOM   2151  CB  CYS A 106      88.193  28.354  46.805  1.00 78.12           C  
ATOM   2152  SG  CYS A 106      86.999  26.987  46.668  1.00 78.12           S  
ATOM   2153  C   CYS A 106      87.149  29.706  44.986  1.00 78.12           C  
ATOM   2154  O   CYS A 106      85.941  29.620  44.765  1.00 78.12           O  
ATOM   2155  N   ALA A 107      88.067  29.809  43.996  1.00 79.74           N  
ATOM   2156  CA  ALA A 107      87.685  29.796  42.608  1.00 79.74           C  
ATOM   2157  CB  ALA A 107      87.446  31.204  42.060  1.00 79.74           C  
ATOM   2158  C   ALA A 107      88.784  29.174  41.783  1.00 79.74           C  
ATOM   2159  O   ALA A 107      89.960  29.267  42.132  1.00 79.74           O  
ATOM   2160  N   VAL A 108      88.406  28.531  40.649  1.00 97.36           N  
ATOM   2161  CA  VAL A 108      89.321  27.843  39.765  1.00 97.36           C  
ATOM   2162  CB  VAL A 108      89.031  26.382  39.707  1.00 97.36           C  
ATOM   2163  CG1 VAL A 108      89.919  25.796  38.618  1.00 97.36           C  
ATOM   2164  CG2 VAL A 108      89.217  25.754  41.096  1.00 97.36           C  
ATOM   2165  C   VAL A 108      89.095  28.333  38.353  1.00 97.36           C  
ATOM   2166  O   VAL A 108      87.984  28.740  38.027  1.00 97.36           O  
ATOM   2167  N   SER A 109      90.173  28.415  37.523  1.00202.27           N  
ATOM   2168  CA  SER A 109      90.133  28.822  36.131  1.00202.27           C  
ATOM   2169  CB  SER A 109      91.412  29.556  35.699  1.00202.27           C  
ATOM   2170  OG  SER A 109      91.316  29.933  34.333  1.00202.27           O  
ATOM   2171  C   SER A 109      89.922  27.699  35.135  1.00202.27           C  
ATOM   2172  O   SER A 109      88.892  27.630  34.468  1.00202.27           O  
ATOM   2173  N   ALA A 110      90.937  26.805  34.993  1.00368.91           N  
ATOM   2174  CA  ALA A 110      90.940  25.671  34.101  1.00368.91           C  
ATOM   2175  CB  ALA A 110      89.598  24.919  34.062  1.00368.91           C  
ATOM   2176  C   ALA A 110      91.302  26.031  32.692  1.00368.91           C  
ATOM   2177  O   ALA A 110      90.755  26.917  32.041  1.00368.91           O  
ATOM   2178  N   ARG A 111      92.254  25.286  32.133  1.00287.29           N  
ATOM   2179  CA  ARG A 111      92.619  25.609  30.801  1.00287.29           C  
ATOM   2180  CB  ARG A 111      93.836  24.816  30.312  1.00287.29           C  
ATOM   2181  CG  ARG A 111      95.152  25.254  30.962  1.00287.29           C  
ATOM   2182  CD  ARG A 111      95.313  24.808  32.417  1.00287.29           C  
ATOM   2183  NE  ARG A 111      96.149  23.574  32.419  1.00287.29           N  
ATOM   2184  CZ  ARG A 111      96.699  23.130  33.587  1.00287.29           C  
ATOM   2185  NH1 ARG A 111      96.445  23.792  34.753  1.00287.29           N  
ATOM   2186  NH2 ARG A 111      97.506  22.029  33.590  1.00287.29           N  
ATOM   2187  C   ARG A 111      91.504  25.279  29.889  1.00287.29           C  
ATOM   2188  O   ARG A 111      91.144  26.090  29.032  1.00287.29           O  
ATOM   2189  N   GLY A 112      90.893  24.102  30.137  1.00 64.18           N  
ATOM   2190  CA  GLY A 112      89.973  23.519  29.209  1.00 64.18           C  
ATOM   2191  C   GLY A 112      88.858  24.465  28.884  1.00 64.18           C  
ATOM   2192  O   GLY A 112      88.592  24.722  27.721  1.00 64.18           O  
ATOM   2193  N   ASN A 113      88.169  25.078  29.846  1.00117.89           N  
ATOM   2194  CA  ASN A 113      87.094  25.900  29.347  1.00117.89           C  
ATOM   2195  CB  ASN A 113      86.083  26.334  30.424  1.00117.89           C  
ATOM   2196  CG  ASN A 113      84.860  26.897  29.713  1.00117.89           C  
ATOM   2197  OD1 ASN A 113      84.764  28.099  29.468  1.00117.89           O  
ATOM   2198  ND2 ASN A 113      83.902  26.001  29.354  1.00117.89           N  
ATOM   2199  C   ASN A 113      87.657  27.136  28.695  1.00117.89           C  
ATOM   2200  O   ASN A 113      88.739  27.599  29.055  1.00117.89           O  
ATOM   2201  N   MET A 122      86.941  27.661  27.668  1.00247.85           N  
ATOM   2202  CA  MET A 122      87.332  28.824  26.907  1.00247.85           C  
ATOM   2203  CB  MET A 122      86.376  29.076  25.730  1.00247.85           C  
ATOM   2204  CG  MET A 122      86.138  30.557  25.420  1.00247.85           C  
ATOM   2205  SD  MET A 122      87.591  31.543  24.975  1.00247.85           S  
ATOM   2206  CE  MET A 122      86.629  32.857  24.177  1.00247.85           C  
ATOM   2207  C   MET A 122      87.394  30.105  27.683  1.00247.85           C  
ATOM   2208  O   MET A 122      88.434  30.759  27.720  1.00247.85           O  
ATOM   2209  N   GLY A 123      86.310  30.506  28.366  1.00113.35           N  
ATOM   2210  CA  GLY A 123      86.426  31.775  29.017  1.00113.35           C  
ATOM   2211  C   GLY A 123      87.395  31.574  30.139  1.00113.35           C  
ATOM   2212  O   GLY A 123      87.742  30.445  30.463  1.00113.35           O  
ATOM   2213  N   TYR A 124      87.902  32.679  30.713  1.00300.37           N  
ATOM   2214  CA  TYR A 124      88.803  32.729  31.851  1.00300.37           C  
ATOM   2215  CB  TYR A 124      89.378  34.115  32.246  1.00300.37           C  
ATOM   2216  CG  TYR A 124      89.803  34.082  33.683  1.00300.37           C  
ATOM   2217  CD1 TYR A 124      90.983  33.506  34.104  1.00300.37           C  
ATOM   2218  CD2 TYR A 124      88.953  34.589  34.642  1.00300.37           C  
ATOM   2219  CE1 TYR A 124      91.319  33.476  35.443  1.00300.37           C  
ATOM   2220  CE2 TYR A 124      89.282  34.562  35.979  1.00300.37           C  
ATOM   2221  CZ  TYR A 124      90.468  34.006  36.384  1.00300.37           C  
ATOM   2222  OH  TYR A 124      90.797  33.979  37.755  1.00300.37           O  
ATOM   2223  C   TYR A 124      88.035  32.303  33.028  1.00300.37           C  
ATOM   2224  O   TYR A 124      88.571  31.692  33.939  1.00300.37           O  
ATOM   2225  N   LYS A 125      86.753  32.671  33.016  1.00181.49           N  
ATOM   2226  CA  LYS A 125      85.746  32.504  34.022  1.00181.49           C  
ATOM   2227  CB  LYS A 125      84.455  31.862  33.488  1.00181.49           C  
ATOM   2228  CG  LYS A 125      84.655  30.379  33.147  1.00181.49           C  
ATOM   2229  CD  LYS A 125      83.368  29.576  32.942  1.00181.49           C  
ATOM   2230  CE  LYS A 125      83.616  28.067  32.855  1.00181.49           C  
ATOM   2231  NZ  LYS A 125      82.364  27.356  32.518  1.00181.49           N  
ATOM   2232  C   LYS A 125      86.143  31.636  35.178  1.00181.49           C  
ATOM   2233  O   LYS A 125      86.639  30.517  35.041  1.00181.49           O  
ATOM   2234  N   LEU A 126      85.920  32.173  36.386  1.00138.73           N  
ATOM   2235  CA  LEU A 126      86.142  31.395  37.563  1.00138.73           C  
ATOM   2236  CB  LEU A 126      86.458  32.175  38.855  1.00138.73           C  
ATOM   2237  CG  LEU A 126      87.901  32.715  38.977  1.00138.73           C  
ATOM   2238  CD1 LEU A 126      88.076  33.478  40.300  1.00138.73           C  
ATOM   2239  CD2 LEU A 126      88.952  31.615  38.778  1.00138.73           C  
ATOM   2240  C   LEU A 126      84.904  30.621  37.843  1.00138.73           C  
ATOM   2241  O   LEU A 126      83.814  30.991  37.411  1.00138.73           O  
ATOM   2242  N   THR A 127      85.074  29.477  38.532  1.00182.29           N  
ATOM   2243  CA  THR A 127      83.975  28.702  39.011  1.00182.29           C  
ATOM   2244  CB  THR A 127      83.993  27.267  38.534  1.00182.29           C  
ATOM   2245  OG1 THR A 127      82.857  26.576  39.028  1.00182.29           O  
ATOM   2246  CG2 THR A 127      85.286  26.553  38.960  1.00182.29           C  
ATOM   2247  C   THR A 127      84.138  28.770  40.490  1.00182.29           C  
ATOM   2248  O   THR A 127      85.124  28.294  41.051  1.00182.29           O  
ATOM   2249  N   PHE A 128      83.176  29.430  41.152  1.00114.17           N  
ATOM   2250  CA  PHE A 128      83.245  29.651  42.559  1.00114.17           C  
ATOM   2251  CB  PHE A 128      82.517  30.923  43.039  1.00114.17           C  
ATOM   2252  CG  PHE A 128      83.298  32.138  42.665  1.00114.17           C  
ATOM   2253  CD1 PHE A 128      83.343  32.581  41.364  1.00114.17           C  
ATOM   2254  CD2 PHE A 128      83.968  32.855  43.630  1.00114.17           C  
ATOM   2255  CE1 PHE A 128      84.055  33.709  41.029  1.00114.17           C  
ATOM   2256  CE2 PHE A 128      84.682  33.984  43.302  1.00114.17           C  
ATOM   2257  CZ  PHE A 128      84.729  34.411  41.998  1.00114.17           C  
ATOM   2258  C   PHE A 128      82.614  28.512  43.277  1.00114.17           C  
ATOM   2259  O   PHE A 128      81.822  27.744  42.730  1.00114.17           O  
ATOM   2260  N   GLY A 129      83.019  28.359  44.547  1.00 46.09           N  
ATOM   2261  CA  GLY A 129      82.421  27.381  45.392  1.00 46.09           C  
ATOM   2262  C   GLY A 129      81.309  28.079  46.099  1.00 46.09           C  
ATOM   2263  O   GLY A 129      81.064  29.263  45.883  1.00 46.09           O  
ATOM   2264  N   THR A 130      80.630  27.361  47.004  1.00 49.86           N  
ATOM   2265  CA  THR A 130      79.513  27.913  47.717  1.00 49.86           C  
ATOM   2266  CB  THR A 130      78.862  26.925  48.643  1.00 49.86           C  
ATOM   2267  OG1 THR A 130      78.368  25.810  47.915  1.00 49.86           O  
ATOM   2268  CG2 THR A 130      77.715  27.632  49.385  1.00 49.86           C  
ATOM   2269  C   THR A 130      79.995  29.048  48.556  1.00 49.86           C  
ATOM   2270  O   THR A 130      79.267  30.025  48.742  1.00 49.86           O  
ATOM   2271  N   GLY A 131      81.226  28.942  49.103  1.00 38.64           N  
ATOM   2272  CA  GLY A 131      81.719  30.005  49.926  1.00 38.64           C  
ATOM   2273  C   GLY A 131      81.654  29.541  51.341  1.00 38.64           C  
ATOM   2274  O   GLY A 131      80.744  28.806  51.727  1.00 38.64           O  
ATOM   2275  N   THR A 132      82.642  29.972  52.151  1.00 46.37           N  
ATOM   2276  CA  THR A 132      82.661  29.585  53.524  1.00 46.37           C  
ATOM   2277  CB  THR A 132      83.955  28.944  53.937  1.00 46.37           C  
ATOM   2278  OG1 THR A 132      84.203  27.787  53.151  1.00 46.37           O  
ATOM   2279  CG2 THR A 132      83.877  28.566  55.425  1.00 46.37           C  
ATOM   2280  C   THR A 132      82.505  30.825  54.334  1.00 46.37           C  
ATOM   2281  O   THR A 132      83.211  31.811  54.121  1.00 46.37           O  
ATOM   2282  N   SER A 133      81.567  30.811  55.297  1.00 77.69           N  
ATOM   2283  CA  SER A 133      81.402  31.981  56.102  1.00 77.69           C  
ATOM   2284  CB  SER A 133      79.957  32.219  56.566  1.00 77.69           C  
ATOM   2285  OG  SER A 133      79.888  33.395  57.358  1.00 77.69           O  
ATOM   2286  C   SER A 133      82.253  31.763  57.311  1.00 77.69           C  
ATOM   2287  O   SER A 133      82.150  30.734  57.979  1.00 77.69           O  
ATOM   2288  N   LEU A 134      83.144  32.727  57.612  1.00 49.82           N  
ATOM   2289  CA  LEU A 134      84.008  32.557  58.737  1.00 49.82           C  
ATOM   2290  CB  LEU A 134      85.490  32.800  58.398  1.00 49.82           C  
ATOM   2291  CG  LEU A 134      86.443  32.626  59.593  1.00 49.82           C  
ATOM   2292  CD1 LEU A 134      86.426  31.180  60.117  1.00 49.82           C  
ATOM   2293  CD2 LEU A 134      87.858  33.118  59.244  1.00 49.82           C  
ATOM   2294  C   LEU A 134      83.603  33.566  59.759  1.00 49.82           C  
ATOM   2295  O   LEU A 134      83.440  34.745  59.448  1.00 49.82           O  
ATOM   2296  N   LEU A 135      83.400  33.115  61.012  1.00 83.45           N  
ATOM   2297  CA  LEU A 135      83.033  34.021  62.057  1.00 83.45           C  
ATOM   2298  CB  LEU A 135      81.776  33.612  62.845  1.00 83.45           C  
ATOM   2299  CG  LEU A 135      80.476  33.623  62.019  1.00 83.45           C  
ATOM   2300  CD1 LEU A 135      80.510  32.570  60.901  1.00 83.45           C  
ATOM   2301  CD2 LEU A 135      79.243  33.490  62.926  1.00 83.45           C  
ATOM   2302  C   LEU A 135      84.162  34.054  63.031  1.00 83.45           C  
ATOM   2303  O   LEU A 135      84.625  33.011  63.495  1.00 83.45           O  
ATOM   2304  N   VAL A 136      84.642  35.270  63.360  1.00 89.65           N  
ATOM   2305  CA  VAL A 136      85.714  35.380  64.301  1.00 89.65           C  
ATOM   2306  CB  VAL A 136      86.672  36.501  63.987  1.00 89.65           C  
ATOM   2307  CG1 VAL A 136      87.394  36.165  62.672  1.00 89.65           C  
ATOM   2308  CG2 VAL A 136      85.907  37.832  63.924  1.00 89.65           C  
ATOM   2309  C   VAL A 136      85.113  35.622  65.680  1.00 89.65           C  
ATOM   2310  O   VAL A 136      84.381  36.633  65.853  1.00 89.65           O  
ATOM   2311  OXT VAL A 136      85.380  34.787  66.586  1.00 89.65           O  
TER
ATOM   2312  N   ILE B   3      84.946  48.573  38.660  1.00187.07           N  
ATOM   2313  CA  ILE B   3      84.078  49.324  37.741  1.00187.07           C  
ATOM   2314  CB  ILE B   3      84.248  48.842  36.328  1.00187.07           C  
ATOM   2315  CG1 ILE B   3      83.920  47.353  36.200  1.00187.07           C  
ATOM   2316  CG2 ILE B   3      85.680  49.200  35.896  1.00187.07           C  
ATOM   2317  CD1 ILE B   3      82.446  47.059  36.422  1.00187.07           C  
ATOM   2318  C   ILE B   3      82.655  49.460  38.190  1.00187.07           C  
ATOM   2319  O   ILE B   3      82.307  49.025  39.289  1.00187.07           O  
ATOM   2320  N   THR B   4      81.798  50.086  37.352  1.00 61.03           N  
ATOM   2321  CA  THR B   4      80.482  50.452  37.804  1.00 61.03           C  
ATOM   2322  CB  THR B   4      80.129  51.876  37.479  1.00 61.03           C  
ATOM   2323  OG1 THR B   4      81.055  52.764  38.086  1.00 61.03           O  
ATOM   2324  CG2 THR B   4      78.704  52.168  37.975  1.00 61.03           C  
ATOM   2325  C   THR B   4      79.424  49.622  37.164  1.00 61.03           C  
ATOM   2326  O   THR B   4      79.419  49.395  35.955  1.00 61.03           O  
ATOM   2327  N   GLN B   5      78.476  49.169  38.004  1.00118.60           N  
ATOM   2328  CA  GLN B   5      77.371  48.381  37.562  1.00118.60           C  
ATOM   2329  CB  GLN B   5      77.331  47.017  38.268  1.00118.60           C  
ATOM   2330  CG  GLN B   5      76.243  46.061  37.786  1.00118.60           C  
ATOM   2331  CD  GLN B   5      76.387  44.787  38.608  1.00118.60           C  
ATOM   2332  OE1 GLN B   5      75.538  43.899  38.555  1.00118.60           O  
ATOM   2333  NE2 GLN B   5      77.488  44.697  39.402  1.00118.60           N  
ATOM   2334  C   GLN B   5      76.139  49.145  37.925  1.00118.60           C  
ATOM   2335  O   GLN B   5      75.899  49.424  39.099  1.00118.60           O  
ATOM   2336  N   THR B   6      75.333  49.520  36.911  1.00126.21           N  
ATOM   2337  CA  THR B   6      74.127  50.257  37.156  1.00126.21           C  
ATOM   2338  CB  THR B   6      74.170  51.654  36.612  1.00126.21           C  
ATOM   2339  OG1 THR B   6      74.322  51.622  35.200  1.00126.21           O  
ATOM   2340  CG2 THR B   6      75.353  52.398  37.256  1.00126.21           C  
ATOM   2341  C   THR B   6      73.031  49.542  36.432  1.00126.21           C  
ATOM   2342  O   THR B   6      73.281  48.901  35.413  1.00126.21           O  
ATOM   2343  N   PRO B   7      71.812  49.625  36.903  1.00167.63           N  
ATOM   2344  CA  PRO B   7      71.488  50.368  38.093  1.00167.63           C  
ATOM   2345  CD  PRO B   7      70.697  49.590  35.969  1.00167.63           C  
ATOM   2346  CB  PRO B   7      69.989  50.649  38.026  1.00167.63           C  
ATOM   2347  CG  PRO B   7      69.656  50.567  36.531  1.00167.63           C  
ATOM   2348  C   PRO B   7      71.825  49.582  39.316  1.00167.63           C  
ATOM   2349  O   PRO B   7      72.070  48.381  39.213  1.00167.63           O  
ATOM   2350  N   LYS B   8      71.871  50.264  40.475  1.00130.07           N  
ATOM   2351  CA  LYS B   8      72.130  49.656  41.745  1.00130.07           C  
ATOM   2352  CB  LYS B   8      72.296  50.741  42.827  1.00130.07           C  
ATOM   2353  CG  LYS B   8      72.915  50.273  44.142  1.00130.07           C  
ATOM   2354  CD  LYS B   8      73.293  51.423  45.086  1.00130.07           C  
ATOM   2355  CE  LYS B   8      74.796  51.575  45.354  1.00130.07           C  
ATOM   2356  NZ  LYS B   8      75.453  52.335  44.268  1.00130.07           N  
ATOM   2357  C   LYS B   8      70.970  48.763  42.109  1.00130.07           C  
ATOM   2358  O   LYS B   8      71.160  47.604  42.475  1.00130.07           O  
ATOM   2359  N   PHE B   9      69.725  49.277  41.982  1.00113.44           N  
ATOM   2360  CA  PHE B   9      68.551  48.522  42.345  1.00113.44           C  
ATOM   2361  CB  PHE B   9      67.754  49.163  43.496  1.00113.44           C  
ATOM   2362  CG  PHE B   9      68.550  49.023  44.749  1.00113.44           C  
ATOM   2363  CD1 PHE B   9      69.501  49.958  45.089  1.00113.44           C  
ATOM   2364  CD2 PHE B   9      68.349  47.947  45.581  1.00113.44           C  
ATOM   2365  CE1 PHE B   9      70.234  49.824  46.245  1.00113.44           C  
ATOM   2366  CE2 PHE B   9      69.078  47.808  46.738  1.00113.44           C  
ATOM   2367  CZ  PHE B   9      70.023  48.748  47.072  1.00113.44           C  
ATOM   2368  C   PHE B   9      67.640  48.485  41.153  1.00113.44           C  
ATOM   2369  O   PHE B   9      67.555  49.456  40.402  1.00113.44           O  
ATOM   2370  N   LEU B  10      66.922  47.357  40.950  1.00143.80           N  
ATOM   2371  CA  LEU B  10      66.120  47.237  39.762  1.00143.80           C  
ATOM   2372  CB  LEU B  10      66.768  46.222  38.792  1.00143.80           C  
ATOM   2373  CG  LEU B  10      66.296  46.227  37.324  1.00143.80           C  
ATOM   2374  CD1 LEU B  10      64.781  46.055  37.195  1.00143.80           C  
ATOM   2375  CD2 LEU B  10      66.857  47.430  36.554  1.00143.80           C  
ATOM   2376  C   LEU B  10      64.768  46.704  40.150  1.00143.80           C  
ATOM   2377  O   LEU B  10      64.664  45.686  40.834  1.00143.80           O  
ATOM   2378  N   ILE B  11      63.686  47.382  39.707  1.00102.25           N  
ATOM   2379  CA  ILE B  11      62.360  46.913  40.001  1.00102.25           C  
ATOM   2380  CB  ILE B  11      61.452  47.975  40.565  1.00102.25           C  
ATOM   2381  CG1 ILE B  11      60.132  47.351  41.039  1.00102.25           C  
ATOM   2382  CG2 ILE B  11      61.281  49.105  39.536  1.00102.25           C  
ATOM   2383  CD1 ILE B  11      59.269  48.306  41.861  1.00102.25           C  
ATOM   2384  C   ILE B  11      61.787  46.404  38.712  1.00102.25           C  
ATOM   2385  O   ILE B  11      61.737  47.120  37.712  1.00102.25           O  
ATOM   2386  N   GLY B  12      61.346  45.129  38.696  1.00 35.49           N  
ATOM   2387  CA  GLY B  12      60.867  44.572  37.464  1.00 35.49           C  
ATOM   2388  C   GLY B  12      59.562  43.893  37.705  1.00 35.49           C  
ATOM   2389  O   GLY B  12      59.119  43.740  38.843  1.00 35.49           O  
ATOM   2390  N   GLN B  13      58.915  43.478  36.596  1.00 66.99           N  
ATOM   2391  CA  GLN B  13      57.658  42.794  36.635  1.00 66.99           C  
ATOM   2392  CB  GLN B  13      56.534  43.528  35.888  1.00 66.99           C  
ATOM   2393  CG  GLN B  13      56.209  44.878  36.532  1.00 66.99           C  
ATOM   2394  CD  GLN B  13      55.055  45.519  35.778  1.00 66.99           C  
ATOM   2395  OE1 GLN B  13      55.075  45.629  34.553  1.00 66.99           O  
ATOM   2396  NE2 GLN B  13      54.010  45.950  36.535  1.00 66.99           N  
ATOM   2397  C   GLN B  13      57.871  41.455  35.993  1.00 66.99           C  
ATOM   2398  O   GLN B  13      58.927  41.187  35.423  1.00 66.99           O  
ATOM   2399  N   GLU B  14      56.847  40.586  36.061  1.00183.67           N  
ATOM   2400  CA  GLU B  14      56.920  39.207  35.655  1.00183.67           C  
ATOM   2401  CB  GLU B  14      55.618  38.447  35.956  1.00183.67           C  
ATOM   2402  CG  GLU B  14      55.692  36.958  35.618  1.00183.67           C  
ATOM   2403  CD  GLU B  14      54.350  36.332  35.969  1.00183.67           C  
ATOM   2404  OE1 GLU B  14      53.381  37.101  36.205  1.00183.67           O  
ATOM   2405  OE2 GLU B  14      54.278  35.075  36.007  1.00183.67           O  
ATOM   2406  C   GLU B  14      57.234  38.998  34.195  1.00183.67           C  
ATOM   2407  O   GLU B  14      57.807  37.996  33.805  1.00183.67           O  
ATOM   2408  N   GLY B  15      56.737  39.802  33.274  1.00166.34           N  
ATOM   2409  CA  GLY B  15      57.108  39.567  31.904  1.00166.34           C  
ATOM   2410  C   GLY B  15      58.371  40.238  31.498  1.00166.34           C  
ATOM   2411  O   GLY B  15      59.025  39.825  30.542  1.00166.34           O  
ATOM   2412  N   GLN B  16      58.683  41.342  32.194  1.00145.21           N  
ATOM   2413  CA  GLN B  16      59.628  42.330  31.768  1.00145.21           C  
ATOM   2414  CB  GLN B  16      59.902  43.440  32.794  1.00145.21           C  
ATOM   2415  CG  GLN B  16      58.772  44.456  32.928  1.00145.21           C  
ATOM   2416  CD  GLN B  16      59.288  45.589  33.803  1.00145.21           C  
ATOM   2417  OE1 GLN B  16      58.668  46.646  33.899  1.00145.21           O  
ATOM   2418  NE2 GLN B  16      60.461  45.368  34.455  1.00145.21           N  
ATOM   2419  C   GLN B  16      60.960  41.828  31.344  1.00145.21           C  
ATOM   2420  O   GLN B  16      61.513  40.858  31.860  1.00145.21           O  
ATOM   2421  N   LYS B  17      61.479  42.537  30.321  1.00162.62           N  
ATOM   2422  CA  LYS B  17      62.805  42.362  29.821  1.00162.62           C  
ATOM   2423  CB  LYS B  17      62.979  42.950  28.405  1.00162.62           C  
ATOM   2424  CG  LYS B  17      64.368  42.775  27.782  1.00162.62           C  
ATOM   2425  CD  LYS B  17      65.486  43.540  28.493  1.00162.62           C  
ATOM   2426  CE  LYS B  17      65.508  45.038  28.179  0.52162.62           C  
ATOM   2427  NZ  LYS B  17      65.952  45.258  26.786  0.52162.62           N  
ATOM   2428  C   LYS B  17      63.657  43.145  30.773  1.00162.62           C  
ATOM   2429  O   LYS B  17      63.236  44.195  31.258  1.00162.62           O  
ATOM   2430  N   LEU B  18      64.866  42.647  31.101  1.00 99.05           N  
ATOM   2431  CA  LEU B  18      65.674  43.376  32.027  1.00 99.05           C  
ATOM   2432  CB  LEU B  18      66.040  42.629  33.321  1.00 99.05           C  
ATOM   2433  CG  LEU B  18      64.837  42.290  34.216  1.00 99.05           C  
ATOM   2434  CD1 LEU B  18      65.300  41.922  35.632  1.00 99.05           C  
ATOM   2435  CD2 LEU B  18      63.772  43.394  34.192  1.00 99.05           C  
ATOM   2436  C   LEU B  18      66.965  43.746  31.386  1.00 99.05           C  
ATOM   2437  O   LEU B  18      67.557  42.973  30.635  1.00 99.05           O  
ATOM   2438  N   THR B  19      67.430  44.979  31.645  1.00136.13           N  
ATOM   2439  CA  THR B  19      68.711  45.319  31.120  1.00136.13           C  
ATOM   2440  CB  THR B  19      68.658  46.222  29.922  1.00136.13           C  
ATOM   2441  OG1 THR B  19      69.890  46.164  29.224  1.00136.13           O  
ATOM   2442  CG2 THR B  19      68.393  47.663  30.382  1.00136.13           C  
ATOM   2443  C   THR B  19      69.463  46.012  32.213  1.00136.13           C  
ATOM   2444  O   THR B  19      68.906  46.831  32.943  1.00136.13           O  
ATOM   2445  N   LEU B  20      70.745  45.642  32.398  1.00221.92           N  
ATOM   2446  CA  LEU B  20      71.580  46.334  33.336  1.00221.92           C  
ATOM   2447  CB  LEU B  20      71.723  45.667  34.728  1.00221.92           C  
ATOM   2448  CG  LEU B  20      72.188  44.195  34.784  1.00221.92           C  
ATOM   2449  CD1 LEU B  20      71.168  43.239  34.163  1.00221.92           C  
ATOM   2450  CD2 LEU B  20      73.587  44.010  34.202  1.00221.92           C  
ATOM   2451  C   LEU B  20      72.916  46.500  32.685  1.00221.92           C  
ATOM   2452  O   LEU B  20      73.393  45.606  31.989  1.00221.92           O  
ATOM   2453  N   LYS B  21      73.547  47.675  32.873  1.00123.81           N  
ATOM   2454  CA  LYS B  21      74.790  47.950  32.208  1.00123.81           C  
ATOM   2455  CB  LYS B  21      74.917  49.397  31.695  1.00123.81           C  
ATOM   2456  CG  LYS B  21      73.971  49.748  30.546  1.00123.81           C  
ATOM   2457  CD  LYS B  21      73.976  51.237  30.187  1.00123.81           C  
ATOM   2458  CE  LYS B  21      75.208  51.668  29.384  0.04123.81           C  
ATOM   2459  NZ  LYS B  21      76.429  51.515  30.205  0.04123.81           N  
ATOM   2460  C   LYS B  21      75.938  47.738  33.136  1.00123.81           C  
ATOM   2461  O   LYS B  21      75.766  47.447  34.318  1.00123.81           O  
ATOM   2462  N   CYS B  22      77.164  47.803  32.575  1.00 89.62           N  
ATOM   2463  CA  CYS B  22      78.331  47.764  33.400  1.00 89.62           C  
ATOM   2464  CB  CYS B  22      78.789  46.349  33.808  1.00 89.62           C  
ATOM   2465  SG  CYS B  22      79.681  46.424  35.388  1.00 89.62           S  
ATOM   2466  C   CYS B  22      79.425  48.417  32.613  1.00 89.62           C  
ATOM   2467  O   CYS B  22      79.670  48.062  31.461  1.00 89.62           O  
ATOM   2468  N   GLN B  23      80.110  49.409  33.214  1.00 69.82           N  
ATOM   2469  CA  GLN B  23      81.156  50.085  32.502  1.00 69.82           C  
ATOM   2470  CB  GLN B  23      80.927  51.594  32.341  1.00 69.82           C  
ATOM   2471  CG  GLN B  23      79.739  51.908  31.430  1.00 69.82           C  
ATOM   2472  CD  GLN B  23      79.751  53.401  31.156  1.00 69.82           C  
ATOM   2473  OE1 GLN B  23      80.031  53.832  30.038  1.00 69.82           O  
ATOM   2474  NE2 GLN B  23      79.453  54.214  32.204  1.00 69.82           N  
ATOM   2475  C   GLN B  23      82.428  49.871  33.248  1.00 69.82           C  
ATOM   2476  O   GLN B  23      82.411  49.630  34.454  1.00 69.82           O  
ATOM   2477  N   GLN B  24      83.567  49.936  32.524  1.00140.70           N  
ATOM   2478  CA  GLN B  24      84.848  49.642  33.102  1.00140.70           C  
ATOM   2479  CB  GLN B  24      85.162  48.144  32.943  1.00140.70           C  
ATOM   2480  CG  GLN B  24      86.627  47.765  33.088  1.00140.70           C  
ATOM   2481  CD  GLN B  24      87.195  47.868  31.683  1.00140.70           C  
ATOM   2482  OE1 GLN B  24      88.071  48.685  31.416  1.00140.70           O  
ATOM   2483  NE2 GLN B  24      86.669  47.031  30.748  1.00140.70           N  
ATOM   2484  C   GLN B  24      85.926  50.473  32.451  1.00140.70           C  
ATOM   2485  O   GLN B  24      86.061  50.496  31.229  1.00140.70           O  
ATOM   2486  N   ASN B  25      86.680  51.208  33.302  1.00152.72           N  
ATOM   2487  CA  ASN B  25      87.753  52.146  33.048  1.00152.72           C  
ATOM   2488  CB  ASN B  25      87.995  53.087  34.241  1.00152.72           C  
ATOM   2489  CG  ASN B  25      86.751  53.919  34.504  1.00152.72           C  
ATOM   2490  OD1 ASN B  25      85.875  54.041  33.651  1.00152.72           O  
ATOM   2491  ND2 ASN B  25      86.674  54.515  35.725  1.00152.72           N  
ATOM   2492  C   ASN B  25      89.101  51.528  32.797  1.00152.72           C  
ATOM   2493  O   ASN B  25      89.962  52.147  32.173  1.00152.72           O  
ATOM   2494  N   PHE B  26      89.322  50.308  33.308  1.00134.42           N  
ATOM   2495  CA  PHE B  26      90.591  49.648  33.423  1.00134.42           C  
ATOM   2496  CB  PHE B  26      90.507  48.361  34.253  1.00134.42           C  
ATOM   2497  CG  PHE B  26      90.253  48.838  35.641  1.00134.42           C  
ATOM   2498  CD1 PHE B  26      88.973  49.104  36.069  1.00134.42           C  
ATOM   2499  CD2 PHE B  26      91.301  49.034  36.510  1.00134.42           C  
ATOM   2500  CE1 PHE B  26      88.741  49.551  37.349  1.00134.42           C  
ATOM   2501  CE2 PHE B  26      91.076  49.480  37.791  1.00134.42           C  
ATOM   2502  CZ  PHE B  26      89.794  49.739  38.213  1.00134.42           C  
ATOM   2503  C   PHE B  26      91.265  49.371  32.122  1.00134.42           C  
ATOM   2504  O   PHE B  26      92.466  49.118  32.135  1.00134.42           O  
ATOM   2505  N   ASN B  33      90.548  49.376  30.984  1.00 77.55           N  
ATOM   2506  CA  ASN B  33      91.139  49.008  29.727  1.00 77.55           C  
ATOM   2507  CB  ASN B  33      92.501  49.687  29.460  1.00 77.55           C  
ATOM   2508  CG  ASN B  33      92.932  49.415  28.025  1.00 77.55           C  
ATOM   2509  OD1 ASN B  33      92.283  48.666  27.299  1.00 77.55           O  
ATOM   2510  ND2 ASN B  33      94.069  50.032  27.606  1.00 77.55           N  
ATOM   2511  C   ASN B  33      91.322  47.521  29.743  1.00 77.55           C  
ATOM   2512  O   ASN B  33      92.294  46.989  29.209  1.00 77.55           O  
ATOM   2513  N   HIS B  34      90.346  46.821  30.364  1.00 74.11           N  
ATOM   2514  CA  HIS B  34      90.318  45.389  30.478  1.00 74.11           C  
ATOM   2515  ND1 HIS B  34      89.674  45.005  34.259  1.00 74.11           N  
ATOM   2516  CG  HIS B  34      90.289  45.111  33.031  1.00 74.11           C  
ATOM   2517  CB  HIS B  34      89.586  44.872  31.731  1.00 74.11           C  
ATOM   2518  NE2 HIS B  34      91.797  45.521  34.660  1.00 74.11           N  
ATOM   2519  CD2 HIS B  34      91.587  45.429  33.296  1.00 74.11           C  
ATOM   2520  CE1 HIS B  34      90.618  45.259  35.197  1.00 74.11           C  
ATOM   2521  C   HIS B  34      89.554  44.819  29.318  1.00 74.11           C  
ATOM   2522  O   HIS B  34      88.448  45.259  29.005  1.00 74.11           O  
ATOM   2523  N   ASP B  35      90.165  43.829  28.634  1.00 78.48           N  
ATOM   2524  CA  ASP B  35      89.577  43.169  27.500  1.00 78.48           C  
ATOM   2525  CB  ASP B  35      90.616  42.350  26.720  1.00 78.48           C  
ATOM   2526  CG  ASP B  35      91.559  43.352  26.068  1.00 78.48           C  
ATOM   2527  OD1 ASP B  35      91.050  44.256  25.352  1.00 78.48           O  
ATOM   2528  OD2 ASP B  35      92.795  43.229  26.273  1.00 78.48           O  
ATOM   2529  C   ASP B  35      88.448  42.246  27.886  1.00 78.48           C  
ATOM   2530  O   ASP B  35      87.445  42.173  27.177  1.00 78.48           O  
ATOM   2531  N   THR B  36      88.575  41.492  29.001  1.00105.12           N  
ATOM   2532  CA  THR B  36      87.539  40.542  29.337  1.00105.12           C  
ATOM   2533  CB  THR B  36      88.079  39.223  29.795  1.00105.12           C  
ATOM   2534  OG1 THR B  36      88.819  38.647  28.730  1.00105.12           O  
ATOM   2535  CG2 THR B  36      86.921  38.295  30.197  1.00105.12           C  
ATOM   2536  C   THR B  36      86.595  41.103  30.364  1.00105.12           C  
ATOM   2537  O   THR B  36      86.971  41.937  31.188  1.00105.12           O  
ATOM   2538  N   MET B  37      85.316  40.652  30.305  1.00 90.11           N  
ATOM   2539  CA  MET B  37      84.275  41.098  31.202  1.00 90.11           C  
ATOM   2540  CB  MET B  37      83.443  42.272  30.652  1.00 90.11           C  
ATOM   2541  CG  MET B  37      84.256  43.564  30.531  1.00 90.11           C  
ATOM   2542  SD  MET B  37      83.332  45.000  29.908  1.00 90.11           S  
ATOM   2543  CE  MET B  37      82.366  45.255  31.427  1.00 90.11           C  
ATOM   2544  C   MET B  37      83.338  39.943  31.480  1.00 90.11           C  
ATOM   2545  O   MET B  37      83.171  39.056  30.644  1.00 90.11           O  
ATOM   2546  N   TYR B  38      82.681  39.938  32.667  1.00129.47           N  
ATOM   2547  CA  TYR B  38      81.866  38.821  33.091  1.00129.47           C  
ATOM   2548  CB  TYR B  38      82.486  38.003  34.235  1.00129.47           C  
ATOM   2549  CG  TYR B  38      83.713  37.409  33.680  1.00129.47           C  
ATOM   2550  CD1 TYR B  38      84.807  38.209  33.462  1.00129.47           C  
ATOM   2551  CD2 TYR B  38      83.764  36.070  33.386  1.00129.47           C  
ATOM   2552  CE1 TYR B  38      85.955  37.675  32.939  1.00129.47           C  
ATOM   2553  CE2 TYR B  38      84.910  35.531  32.864  1.00129.47           C  
ATOM   2554  CZ  TYR B  38      85.997  36.337  32.633  1.00129.47           C  
ATOM   2555  OH  TYR B  38      87.169  35.782  32.091  1.00129.47           O  
ATOM   2556  C   TYR B  38      80.559  39.252  33.682  1.00129.47           C  
ATOM   2557  O   TYR B  38      80.327  40.420  33.990  1.00129.47           O  
ATOM   2558  N   TRP B  39      79.638  38.273  33.818  1.00141.62           N  
ATOM   2559  CA  TRP B  39      78.408  38.485  34.530  1.00141.62           C  
ATOM   2560  CB  TRP B  39      77.179  38.766  33.648  1.00141.62           C  
ATOM   2561  CG  TRP B  39      77.157  40.176  33.121  1.00141.62           C  
ATOM   2562  CD2 TRP B  39      76.855  41.311  33.943  1.00141.62           C  
ATOM   2563  CD1 TRP B  39      77.443  40.661  31.881  1.00141.62           C  
ATOM   2564  NE1 TRP B  39      77.345  42.033  31.879  1.00141.62           N  
ATOM   2565  CE2 TRP B  39      76.987  42.446  33.145  1.00141.62           C  
ATOM   2566  CE3 TRP B  39      76.503  41.398  35.259  1.00141.62           C  
ATOM   2567  CZ2 TRP B  39      76.770  43.693  33.655  1.00141.62           C  
ATOM   2568  CZ3 TRP B  39      76.281  42.656  35.770  1.00141.62           C  
ATOM   2569  CH2 TRP B  39      76.415  43.781  34.983  1.00141.62           C  
ATOM   2570  C   TRP B  39      78.130  37.251  35.325  1.00141.62           C  
ATOM   2571  O   TRP B  39      78.002  36.170  34.758  1.00141.62           O  
ATOM   2572  N   TYR B  40      77.984  37.395  36.663  1.00189.68           N  
ATOM   2573  CA  TYR B  40      77.725  36.261  37.513  1.00189.68           C  
ATOM   2574  CB  TYR B  40      78.606  36.087  38.766  1.00189.68           C  
ATOM   2575  CG  TYR B  40      80.036  35.848  38.466  1.00189.68           C  
ATOM   2576  CD1 TYR B  40      80.445  34.989  37.474  1.00189.68           C  
ATOM   2577  CD2 TYR B  40      80.985  36.440  39.261  1.00189.68           C  
ATOM   2578  CE1 TYR B  40      81.791  34.787  37.256  1.00189.68           C  
ATOM   2579  CE2 TYR B  40      82.323  36.231  39.042  1.00189.68           C  
ATOM   2580  CZ  TYR B  40      82.727  35.407  38.036  1.00189.68           C  
ATOM   2581  OH  TYR B  40      84.096  35.182  37.803  1.00189.68           O  
ATOM   2582  C   TYR B  40      76.392  36.472  38.156  1.00189.68           C  
ATOM   2583  O   TYR B  40      75.844  37.571  38.141  1.00189.68           O  
ATOM   2584  N   ARG B  41      75.824  35.379  38.709  1.00113.38           N  
ATOM   2585  CA  ARG B  41      74.589  35.479  39.433  1.00113.38           C  
ATOM   2586  CB  ARG B  41      73.458  34.656  38.784  1.00113.38           C  
ATOM   2587  CG  ARG B  41      72.071  34.783  39.425  1.00113.38           C  
ATOM   2588  CD  ARG B  41      70.974  34.233  38.503  1.00113.38           C  
ATOM   2589  NE  ARG B  41      69.647  34.397  39.160  1.00113.38           N  
ATOM   2590  CZ  ARG B  41      68.921  33.287  39.484  1.00113.38           C  
ATOM   2591  NH1 ARG B  41      69.437  32.053  39.221  1.00113.38           N  
ATOM   2592  NH2 ARG B  41      67.689  33.411  40.058  1.00113.38           N  
ATOM   2593  C   ARG B  41      74.846  34.950  40.812  1.00113.38           C  
ATOM   2594  O   ARG B  41      75.256  33.804  40.989  1.00113.38           O  
ATOM   2595  N   GLN B  42      74.599  35.779  41.845  1.00 76.75           N  
ATOM   2596  CA  GLN B  42      74.898  35.353  43.183  1.00 76.75           C  
ATOM   2597  CB  GLN B  42      75.574  36.467  43.998  1.00 76.75           C  
ATOM   2598  CG  GLN B  42      75.933  36.096  45.435  1.00 76.75           C  
ATOM   2599  CD  GLN B  42      76.590  37.333  46.030  1.00 76.75           C  
ATOM   2600  OE1 GLN B  42      77.036  38.218  45.302  1.00 76.75           O  
ATOM   2601  NE2 GLN B  42      76.648  37.406  47.386  1.00 76.75           N  
ATOM   2602  C   GLN B  42      73.626  34.970  43.867  1.00 76.75           C  
ATOM   2603  O   GLN B  42      72.739  35.793  44.089  1.00 76.75           O  
ATOM   2604  N   ASP B  43      73.526  33.673  44.213  1.00 92.05           N  
ATOM   2605  CA  ASP B  43      72.408  33.104  44.905  1.00 92.05           C  
ATOM   2606  CB  ASP B  43      71.819  31.884  44.178  1.00 92.05           C  
ATOM   2607  CG  ASP B  43      71.321  32.338  42.811  1.00 92.05           C  
ATOM   2608  OD1 ASP B  43      70.596  33.366  42.732  1.00 92.05           O  
ATOM   2609  OD2 ASP B  43      71.680  31.657  41.815  1.00 92.05           O  
ATOM   2610  C   ASP B  43      72.939  32.629  46.223  1.00 92.05           C  
ATOM   2611  O   ASP B  43      74.111  32.278  46.350  1.00 92.05           O  
ATOM   2612  N   SER B  44      72.075  32.596  47.250  1.00169.71           N  
ATOM   2613  CA  SER B  44      72.528  32.294  48.574  1.00169.71           C  
ATOM   2614  CB  SER B  44      71.413  32.389  49.631  1.00169.71           C  
ATOM   2615  OG  SER B  44      71.936  32.079  50.914  1.00169.71           O  
ATOM   2616  C   SER B  44      73.134  30.929  48.690  1.00169.71           C  
ATOM   2617  O   SER B  44      74.224  30.812  49.231  1.00169.71           O  
ATOM   2618  N   GLY B  45      72.449  29.858  48.248  1.00134.20           N  
ATOM   2619  CA  GLY B  45      72.925  28.507  48.409  1.00134.20           C  
ATOM   2620  C   GLY B  45      74.087  28.148  47.531  1.00134.20           C  
ATOM   2621  O   GLY B  45      74.980  27.423  47.964  1.00134.20           O  
ATOM   2622  N   LYS B  46      74.030  28.552  46.245  1.00159.51           N  
ATOM   2623  CA  LYS B  46      74.978  28.193  45.218  1.00159.51           C  
ATOM   2624  CB  LYS B  46      74.379  28.358  43.813  1.00159.51           C  
ATOM   2625  CG  LYS B  46      73.187  27.438  43.530  1.00159.51           C  
ATOM   2626  CD  LYS B  46      71.896  27.833  44.251  1.00159.51           C  
ATOM   2627  CE  LYS B  46      70.708  26.925  43.919  1.00159.51           C  
ATOM   2628  NZ  LYS B  46      70.302  27.112  42.508  1.00159.51           N  
ATOM   2629  C   LYS B  46      76.281  28.935  45.218  1.00159.51           C  
ATOM   2630  O   LYS B  46      77.334  28.345  44.969  1.00159.51           O  
ATOM   2631  N   GLY B  47      76.253  30.255  45.471  1.00 43.86           N  
ATOM   2632  CA  GLY B  47      77.447  31.029  45.305  1.00 43.86           C  
ATOM   2633  C   GLY B  47      77.373  31.575  43.904  1.00 43.86           C  
ATOM   2634  O   GLY B  47      76.387  31.353  43.208  1.00 43.86           O  
ATOM   2635  N   LEU B  48      78.422  32.288  43.443  1.00148.15           N  
ATOM   2636  CA  LEU B  48      78.432  32.907  42.140  1.00148.15           C  
ATOM   2637  CB  LEU B  48      79.722  33.716  41.904  1.00148.15           C  
ATOM   2638  CG  LEU B  48      79.806  35.009  42.740  1.00148.15           C  
ATOM   2639  CD1 LEU B  48      79.571  34.743  44.235  1.00148.15           C  
ATOM   2640  CD2 LEU B  48      81.139  35.736  42.502  1.00148.15           C  
ATOM   2641  C   LEU B  48      78.320  31.865  41.055  1.00148.15           C  
ATOM   2642  O   LEU B  48      78.809  30.747  41.212  1.00148.15           O  
ATOM   2643  N   ARG B  49      77.609  32.205  39.943  1.00159.08           N  
ATOM   2644  CA  ARG B  49      77.498  31.360  38.774  1.00159.08           C  
ATOM   2645  CB  ARG B  49      76.173  30.587  38.689  1.00159.08           C  
ATOM   2646  CG  ARG B  49      76.014  29.583  39.832  1.00159.08           C  
ATOM   2647  CD  ARG B  49      74.879  28.579  39.633  1.00159.08           C  
ATOM   2648  NE  ARG B  49      73.589  29.319  39.671  1.00159.08           N  
ATOM   2649  CZ  ARG B  49      72.417  28.621  39.654  1.00159.08           C  
ATOM   2650  NH1 ARG B  49      72.438  27.258  39.601  1.00159.08           N  
ATOM   2651  NH2 ARG B  49      71.225  29.286  39.698  1.00159.08           N  
ATOM   2652  C   ARG B  49      77.599  32.260  37.564  1.00159.08           C  
ATOM   2653  O   ARG B  49      76.968  33.314  37.513  1.00159.08           O  
ATOM   2654  N   LEU B  50      78.371  31.845  36.531  1.00131.95           N  
ATOM   2655  CA  LEU B  50      78.671  32.711  35.414  1.00131.95           C  
ATOM   2656  CB  LEU B  50      80.039  32.397  34.788  1.00131.95           C  
ATOM   2657  CG  LEU B  50      80.456  33.353  33.661  1.00131.95           C  
ATOM   2658  CD1 LEU B  50      80.656  34.787  34.177  1.00131.95           C  
ATOM   2659  CD2 LEU B  50      81.687  32.811  32.922  1.00131.95           C  
ATOM   2660  C   LEU B  50      77.613  32.593  34.357  1.00131.95           C  
ATOM   2661  O   LEU B  50      77.240  31.492  33.951  1.00131.95           O  
ATOM   2662  N   ILE B  51      76.991  33.743  34.005  1.00169.14           N  
ATOM   2663  CA  ILE B  51      76.042  33.823  32.926  1.00169.14           C  
ATOM   2664  CB  ILE B  51      75.217  35.075  33.024  1.00169.14           C  
ATOM   2665  CG1 ILE B  51      74.486  35.185  34.371  1.00169.14           C  
ATOM   2666  CG2 ILE B  51      74.238  35.069  31.840  1.00169.14           C  
ATOM   2667  CD1 ILE B  51      73.307  34.232  34.495  1.00169.14           C  
ATOM   2668  C   ILE B  51      76.727  33.928  31.586  1.00169.14           C  
ATOM   2669  O   ILE B  51      76.613  33.045  30.736  1.00169.14           O  
ATOM   2670  N   TYR B  52      77.501  35.028  31.393  1.00112.90           N  
ATOM   2671  CA  TYR B  52      78.146  35.327  30.135  1.00112.90           C  
ATOM   2672  CB  TYR B  52      77.361  36.278  29.201  1.00112.90           C  
ATOM   2673  CG  TYR B  52      76.201  35.597  28.548  1.00112.90           C  
ATOM   2674  CD1 TYR B  52      76.400  34.848  27.414  1.00112.90           C  
ATOM   2675  CD2 TYR B  52      74.923  35.701  29.045  1.00112.90           C  
ATOM   2676  CE1 TYR B  52      75.353  34.215  26.787  1.00112.90           C  
ATOM   2677  CE2 TYR B  52      73.867  35.071  28.423  1.00112.90           C  
ATOM   2678  CZ  TYR B  52      74.081  34.325  27.289  1.00112.90           C  
ATOM   2679  OH  TYR B  52      73.007  33.676  26.643  1.00112.90           O  
ATOM   2680  C   TYR B  52      79.449  36.030  30.382  1.00112.90           C  
ATOM   2681  O   TYR B  52      79.628  36.690  31.405  1.00112.90           O  
ATOM   2682  N   TYR B  53      80.396  35.899  29.424  1.00 97.44           N  
ATOM   2683  CA  TYR B  53      81.656  36.587  29.499  1.00 97.44           C  
ATOM   2684  CB  TYR B  53      82.816  35.749  30.072  1.00 97.44           C  
ATOM   2685  CG  TYR B  53      83.085  34.542  29.240  1.00 97.44           C  
ATOM   2686  CD1 TYR B  53      83.870  34.617  28.113  1.00 97.44           C  
ATOM   2687  CD2 TYR B  53      82.564  33.322  29.606  1.00 97.44           C  
ATOM   2688  CE1 TYR B  53      84.124  33.495  27.358  1.00 97.44           C  
ATOM   2689  CE2 TYR B  53      82.813  32.196  28.857  1.00 97.44           C  
ATOM   2690  CZ  TYR B  53      83.597  32.282  27.732  1.00 97.44           C  
ATOM   2691  OH  TYR B  53      83.859  31.128  26.964  1.00 97.44           O  
ATOM   2692  C   TYR B  53      82.016  37.065  28.124  1.00 97.44           C  
ATOM   2693  O   TYR B  53      81.348  36.726  27.145  1.00 97.44           O  
ATOM   2694  N   SER B  54      83.068  37.912  28.021  1.00 92.86           N  
ATOM   2695  CA  SER B  54      83.413  38.451  26.736  1.00 92.86           C  
ATOM   2696  CB  SER B  54      82.696  39.776  26.434  1.00 92.86           C  
ATOM   2697  OG  SER B  54      83.263  40.384  25.284  1.00 92.86           O  
ATOM   2698  C   SER B  54      84.880  38.753  26.647  1.00 92.86           C  
ATOM   2699  O   SER B  54      85.514  39.207  27.596  1.00 92.86           O  
ATOM   2700  N   ILE B  55      85.431  38.455  25.457  1.00139.01           N  
ATOM   2701  CA  ILE B  55      86.768  38.636  24.959  1.00139.01           C  
ATOM   2702  CB  ILE B  55      86.930  37.998  23.604  1.00139.01           C  
ATOM   2703  CG1 ILE B  55      86.390  36.560  23.569  1.00139.01           C  
ATOM   2704  CG2 ILE B  55      88.411  38.117  23.207  1.00139.01           C  
ATOM   2705  CD1 ILE B  55      86.303  35.958  22.167  1.00139.01           C  
ATOM   2706  C   ILE B  55      87.043  40.076  24.647  1.00139.01           C  
ATOM   2707  O   ILE B  55      88.199  40.489  24.652  1.00139.01           O  
ATOM   2708  N   THR B  56      86.001  40.778  24.144  1.00177.77           N  
ATOM   2709  CA  THR B  56      85.960  42.165  23.754  1.00177.77           C  
ATOM   2710  CB  THR B  56      87.066  42.721  22.887  1.00177.77           C  
ATOM   2711  OG1 THR B  56      87.292  41.877  21.773  1.00177.77           O  
ATOM   2712  CG2 THR B  56      88.349  43.020  23.680  1.00177.77           C  
ATOM   2713  C   THR B  56      84.713  42.351  22.972  1.00177.77           C  
ATOM   2714  O   THR B  56      83.799  41.534  23.033  1.00177.77           O  
ATOM   2715  N   GLU B  57      84.680  43.430  22.172  1.00103.84           N  
ATOM   2716  CA  GLU B  57      83.528  43.789  21.402  1.00103.84           C  
ATOM   2717  CB  GLU B  57      83.773  44.983  20.465  1.00103.84           C  
ATOM   2718  CG  GLU B  57      82.547  45.373  19.638  1.00103.84           C  
ATOM   2719  CD  GLU B  57      82.980  46.442  18.646  1.00103.84           C  
ATOM   2720  OE1 GLU B  57      83.829  47.292  19.027  1.00103.84           O  
ATOM   2721  OE2 GLU B  57      82.476  46.419  17.492  1.00103.84           O  
ATOM   2722  C   GLU B  57      83.113  42.643  20.537  1.00103.84           C  
ATOM   2723  O   GLU B  57      83.939  41.886  20.032  1.00103.84           O  
ATOM   2724  N   ASN B  58      81.776  42.510  20.400  1.00129.69           N  
ATOM   2725  CA  ASN B  58      81.035  41.561  19.617  1.00129.69           C  
ATOM   2726  CB  ASN B  58      81.238  41.648  18.084  1.00129.69           C  
ATOM   2727  CG  ASN B  58      82.666  41.317  17.679  1.00129.69           C  
ATOM   2728  OD1 ASN B  58      83.509  42.204  17.552  1.00129.69           O  
ATOM   2729  ND2 ASN B  58      82.949  40.005  17.464  1.00129.69           N  
ATOM   2730  C   ASN B  58      81.279  40.175  20.099  1.00129.69           C  
ATOM   2731  O   ASN B  58      80.819  39.207  19.498  1.00129.69           O  
ATOM   2732  N   ASP B  59      81.945  40.036  21.253  1.00 52.63           N  
ATOM   2733  CA  ASP B  59      82.169  38.712  21.733  1.00 52.63           C  
ATOM   2734  CB  ASP B  59      83.636  38.438  22.106  1.00 52.63           C  
ATOM   2735  CG  ASP B  59      84.433  38.379  20.808  1.00 52.63           C  
ATOM   2736  OD1 ASP B  59      83.807  38.124  19.745  1.00 52.63           O  
ATOM   2737  OD2 ASP B  59      85.675  38.586  20.861  1.00 52.63           O  
ATOM   2738  C   ASP B  59      81.329  38.510  22.947  1.00 52.63           C  
ATOM   2739  O   ASP B  59      81.393  39.273  23.909  1.00 52.63           O  
ATOM   2740  N   LEU B  60      80.451  37.497  22.889  1.00142.35           N  
ATOM   2741  CA  LEU B  60      79.701  37.119  24.043  1.00142.35           C  
ATOM   2742  CB  LEU B  60      78.204  37.458  23.983  1.00142.35           C  
ATOM   2743  CG  LEU B  60      77.447  37.003  25.246  1.00142.35           C  
ATOM   2744  CD1 LEU B  60      77.924  37.758  26.496  1.00142.35           C  
ATOM   2745  CD2 LEU B  60      75.926  37.069  25.045  1.00142.35           C  
ATOM   2746  C   LEU B  60      79.792  35.633  24.094  1.00142.35           C  
ATOM   2747  O   LEU B  60      79.390  34.956  23.148  1.00142.35           O  
ATOM   2748  N   GLN B  61      80.335  35.074  25.192  1.00 85.62           N  
ATOM   2749  CA  GLN B  61      80.405  33.645  25.225  1.00 85.62           C  
ATOM   2750  CB  GLN B  61      81.818  33.061  25.378  1.00 85.62           C  
ATOM   2751  CG  GLN B  61      81.875  31.562  25.066  1.00 85.62           C  
ATOM   2752  CD  GLN B  61      82.044  31.376  23.561  1.00 85.62           C  
ATOM   2753  OE1 GLN B  61      83.143  31.103  23.080  1.00 85.62           O  
ATOM   2754  NE2 GLN B  61      80.931  31.527  22.793  1.00 85.62           N  
ATOM   2755  C   GLN B  61      79.574  33.168  26.369  1.00 85.62           C  
ATOM   2756  O   GLN B  61      79.543  33.780  27.437  1.00 85.62           O  
ATOM   2757  N   LYS B  69      78.868  32.043  26.157  1.00 54.70           N  
ATOM   2758  CA  LYS B  69      77.978  31.537  27.159  1.00 54.70           C  
ATOM   2759  CB  LYS B  69      76.976  30.487  26.646  1.00 54.70           C  
ATOM   2760  CG  LYS B  69      75.854  31.077  25.789  1.00 54.70           C  
ATOM   2761  CD  LYS B  69      74.975  30.019  25.120  1.00 54.70           C  
ATOM   2762  CE  LYS B  69      73.728  30.596  24.447  1.00 54.70           C  
ATOM   2763  NZ  LYS B  69      72.793  29.505  24.098  1.00 54.70           N  
ATOM   2764  C   LYS B  69      78.738  30.931  28.290  1.00 54.70           C  
ATOM   2765  O   LYS B  69      79.766  30.282  28.105  1.00 54.70           O  
ATOM   2766  N   GLY B  70      78.241  31.191  29.516  1.00 39.67           N  
ATOM   2767  CA  GLY B  70      78.761  30.602  30.711  1.00 39.67           C  
ATOM   2768  C   GLY B  70      77.827  29.487  31.050  1.00 39.67           C  
ATOM   2769  O   GLY B  70      76.979  29.098  30.249  1.00 39.67           O  
ATOM   2770  N   ASP B  71      77.946  28.959  32.277  1.00 79.06           N  
ATOM   2771  CA  ASP B  71      77.150  27.842  32.683  1.00 79.06           C  
ATOM   2772  CB  ASP B  71      77.533  27.354  34.090  1.00 79.06           C  
ATOM   2773  CG  ASP B  71      78.980  26.885  34.058  1.00 79.06           C  
ATOM   2774  OD1 ASP B  71      79.548  26.789  32.937  1.00 79.06           O  
ATOM   2775  OD2 ASP B  71      79.541  26.630  35.156  1.00 79.06           O  
ATOM   2776  C   ASP B  71      75.690  28.233  32.758  1.00 79.06           C  
ATOM   2777  O   ASP B  71      74.812  27.454  32.393  1.00 79.06           O  
ATOM   2778  N   LEU B  72      75.420  29.440  33.296  1.00147.55           N  
ATOM   2779  CA  LEU B  72      74.148  30.051  33.621  1.00147.55           C  
ATOM   2780  CB  LEU B  72      74.241  31.011  34.823  1.00147.55           C  
ATOM   2781  CG  LEU B  72      72.869  31.414  35.398  1.00147.55           C  
ATOM   2782  CD1 LEU B  72      72.008  30.173  35.685  1.00147.55           C  
ATOM   2783  CD2 LEU B  72      73.033  32.267  36.667  1.00147.55           C  
ATOM   2784  C   LEU B  72      73.395  30.703  32.478  1.00147.55           C  
ATOM   2785  O   LEU B  72      72.344  31.298  32.708  1.00147.55           O  
ATOM   2786  N   SER B  73      73.928  30.705  31.243  1.00 87.12           N  
ATOM   2787  CA  SER B  73      73.435  31.488  30.131  1.00 87.12           C  
ATOM   2788  CB  SER B  73      74.164  31.158  28.817  1.00 87.12           C  
ATOM   2789  OG  SER B  73      73.866  29.830  28.410  1.00 87.12           O  
ATOM   2790  C   SER B  73      71.959  31.388  29.829  1.00 87.12           C  
ATOM   2791  O   SER B  73      71.374  32.386  29.406  1.00 87.12           O  
ATOM   2792  N   GLU B  74      71.293  30.232  30.010  1.00112.55           N  
ATOM   2793  CA  GLU B  74      69.911  30.178  29.595  1.00112.55           C  
ATOM   2794  CB  GLU B  74      69.250  28.805  29.809  1.00112.55           C  
ATOM   2795  CG  GLU B  74      69.764  27.730  28.852  1.00112.55           C  
ATOM   2796  CD  GLU B  74      69.206  28.035  27.469  0.50112.55           C  
ATOM   2797  OE1 GLU B  74      68.058  28.550  27.396  0.71112.55           O  
ATOM   2798  OE2 GLU B  74      69.916  27.755  26.466  1.00112.55           O  
ATOM   2799  C   GLU B  74      69.092  31.202  30.329  1.00112.55           C  
ATOM   2800  O   GLU B  74      69.216  31.365  31.541  1.00112.55           O  
ATOM   2801  N   GLY B  75      68.232  31.927  29.574  1.00 41.99           N  
ATOM   2802  CA  GLY B  75      67.331  32.907  30.126  1.00 41.99           C  
ATOM   2803  C   GLY B  75      67.906  34.289  30.012  1.00 41.99           C  
ATOM   2804  O   GLY B  75      67.221  35.265  30.326  1.00 41.99           O  
ATOM   2805  N   TYR B  76      69.169  34.414  29.554  1.00 84.93           N  
ATOM   2806  CA  TYR B  76      69.784  35.711  29.495  1.00 84.93           C  
ATOM   2807  CB  TYR B  76      70.894  35.897  30.542  1.00 84.93           C  
ATOM   2808  CG  TYR B  76      70.306  35.750  31.902  1.00 84.93           C  
ATOM   2809  CD1 TYR B  76      69.763  36.832  32.555  1.00 84.93           C  
ATOM   2810  CD2 TYR B  76      70.300  34.523  32.524  1.00 84.93           C  
ATOM   2811  CE1 TYR B  76      69.225  36.693  33.812  1.00 84.93           C  
ATOM   2812  CE2 TYR B  76      69.762  34.378  33.781  1.00 84.93           C  
ATOM   2813  CZ  TYR B  76      69.224  35.465  34.427  1.00 84.93           C  
ATOM   2814  OH  TYR B  76      68.672  35.320  35.718  1.00 84.93           O  
ATOM   2815  C   TYR B  76      70.492  35.862  28.185  1.00 84.93           C  
ATOM   2816  O   TYR B  76      70.864  34.880  27.544  1.00 84.93           O  
ATOM   2817  N   ASP B  77      70.673  37.128  27.752  1.00 73.05           N  
ATOM   2818  CA  ASP B  77      71.423  37.438  26.569  1.00 73.05           C  
ATOM   2819  CB  ASP B  77      70.549  37.916  25.396  1.00 73.05           C  
ATOM   2820  CG  ASP B  77      71.388  37.865  24.128  1.00 73.05           C  
ATOM   2821  OD1 ASP B  77      72.540  37.360  24.203  1.00 73.05           O  
ATOM   2822  OD2 ASP B  77      70.885  38.320  23.066  1.00 73.05           O  
ATOM   2823  C   ASP B  77      72.330  38.571  26.947  1.00 73.05           C  
ATOM   2824  O   ASP B  77      71.988  39.372  27.815  1.00 73.05           O  
ATOM   2825  N   ALA B  78      73.527  38.664  26.331  1.00 54.80           N  
ATOM   2826  CA  ALA B  78      74.412  39.737  26.687  1.00 54.80           C  
ATOM   2827  CB  ALA B  78      75.577  39.296  27.588  1.00 54.80           C  
ATOM   2828  C   ALA B  78      75.003  40.294  25.432  1.00 54.80           C  
ATOM   2829  O   ALA B  78      75.089  39.605  24.418  1.00 54.80           O  
ATOM   2830  N   SER B  79      75.409  41.582  25.466  1.00 88.52           N  
ATOM   2831  CA  SER B  79      75.974  42.181  24.291  1.00 88.52           C  
ATOM   2832  CB  SER B  79      74.963  43.073  23.548  1.00 88.52           C  
ATOM   2833  OG  SER B  79      75.556  43.646  22.394  1.00 88.52           O  
ATOM   2834  C   SER B  79      77.126  43.046  24.708  1.00 88.52           C  
ATOM   2835  O   SER B  79      77.058  43.749  25.716  1.00 88.52           O  
ATOM   2836  N   ARG B  80      78.229  43.003  23.929  1.00 93.81           N  
ATOM   2837  CA  ARG B  80      79.385  43.806  24.220  1.00 93.81           C  
ATOM   2838  CB  ARG B  80      80.669  42.958  24.272  1.00 93.81           C  
ATOM   2839  CG  ARG B  80      81.937  43.717  24.665  1.00 93.81           C  
ATOM   2840  CD  ARG B  80      82.008  44.050  26.156  1.00 93.81           C  
ATOM   2841  NE  ARG B  80      83.361  44.613  26.424  1.00 93.81           N  
ATOM   2842  CZ  ARG B  80      84.393  43.777  26.742  1.00 93.81           C  
ATOM   2843  NH1 ARG B  80      84.182  42.430  26.816  1.00 93.81           N  
ATOM   2844  NH2 ARG B  80      85.635  44.287  26.986  1.00 93.81           N  
ATOM   2845  C   ARG B  80      79.546  44.765  23.080  1.00 93.81           C  
ATOM   2846  O   ARG B  80      80.134  44.428  22.053  1.00 93.81           O  
ATOM   2847  N   GLU B  81      79.011  45.991  23.230  1.00 43.26           N  
ATOM   2848  CA  GLU B  81      79.104  46.971  22.187  1.00 43.26           C  
ATOM   2849  CB  GLU B  81      78.224  48.208  22.441  1.00 43.26           C  
ATOM   2850  CG  GLU B  81      76.725  47.906  22.389  0.50 43.26           C  
ATOM   2851  CD  GLU B  81      75.967  49.200  22.653  0.50 43.26           C  
ATOM   2852  OE1 GLU B  81      76.286  49.882  23.662  1.00 43.26           O  
ATOM   2853  OE2 GLU B  81      75.059  49.526  21.841  1.00 43.26           O  
ATOM   2854  C   GLU B  81      80.517  47.444  22.054  1.00 43.26           C  
ATOM   2855  O   GLU B  81      81.032  47.579  20.945  1.00 43.26           O  
ATOM   2856  N   LYS B  82      81.186  47.706  23.194  1.00 93.09           N  
ATOM   2857  CA  LYS B  82      82.521  48.226  23.141  1.00 93.09           C  
ATOM   2858  CB  LYS B  82      82.577  49.765  23.192  1.00 93.09           C  
ATOM   2859  CG  LYS B  82      81.835  50.370  24.383  1.00 93.09           C  
ATOM   2860  CD  LYS B  82      82.117  51.859  24.597  1.00 93.09           C  
ATOM   2861  CE  LYS B  82      81.363  52.451  25.791  1.00 93.09           C  
ATOM   2862  NZ  LYS B  82      81.821  53.834  26.047  1.00 93.09           N  
ATOM   2863  C   LYS B  82      83.301  47.668  24.289  1.00 93.09           C  
ATOM   2864  O   LYS B  82      82.751  47.028  25.183  1.00 93.09           O  
ATOM   2865  N   LYS B  83      84.628  47.906  24.289  1.00102.76           N  
ATOM   2866  CA  LYS B  83      85.483  47.337  25.290  1.00102.76           C  
ATOM   2867  CB  LYS B  83      86.974  47.638  25.086  1.00102.76           C  
ATOM   2868  CG  LYS B  83      87.844  46.878  26.087  1.00102.76           C  
ATOM   2869  CD  LYS B  83      89.305  46.779  25.658  1.00102.76           C  
ATOM   2870  CE  LYS B  83      90.035  48.115  25.705  1.00102.76           C  
ATOM   2871  NZ  LYS B  83      91.255  48.038  24.882  1.00102.76           N  
ATOM   2872  C   LYS B  83      85.094  47.830  26.653  1.00102.76           C  
ATOM   2873  O   LYS B  83      85.158  47.082  27.627  1.00102.76           O  
ATOM   2874  N   SER B  84      84.699  49.113  26.757  1.00109.08           N  
ATOM   2875  CA  SER B  84      84.369  49.735  28.013  1.00109.08           C  
ATOM   2876  CB  SER B  84      84.187  51.255  27.884  1.00109.08           C  
ATOM   2877  OG  SER B  84      85.371  51.850  27.381  1.00109.08           O  
ATOM   2878  C   SER B  84      83.078  49.224  28.582  1.00109.08           C  
ATOM   2879  O   SER B  84      82.908  49.227  29.802  1.00109.08           O  
ATOM   2880  N   SER B  85      82.112  48.788  27.747  1.00110.35           N  
ATOM   2881  CA  SER B  85      80.864  48.461  28.382  1.00110.35           C  
ATOM   2882  CB  SER B  85      79.719  49.443  28.071  1.00110.35           C  
ATOM   2883  OG  SER B  85      79.286  49.289  26.730  1.00110.35           O  
ATOM   2884  C   SER B  85      80.387  47.090  28.019  1.00110.35           C  
ATOM   2885  O   SER B  85      80.659  46.574  26.935  1.00110.35           O  
ATOM   2886  N   PHE B  86      79.657  46.461  28.971  1.00111.85           N  
ATOM   2887  CA  PHE B  86      79.117  45.148  28.770  1.00111.85           C  
ATOM   2888  CB  PHE B  86      80.043  44.078  29.378  1.00111.85           C  
ATOM   2889  CG  PHE B  86      79.638  42.717  28.933  1.00111.85           C  
ATOM   2890  CD1 PHE B  86      79.527  42.421  27.594  1.00111.85           C  
ATOM   2891  CD2 PHE B  86      79.438  41.715  29.852  1.00111.85           C  
ATOM   2892  CE1 PHE B  86      79.172  41.158  27.182  1.00111.85           C  
ATOM   2893  CE2 PHE B  86      79.086  40.451  29.444  1.00111.85           C  
ATOM   2894  CZ  PHE B  86      78.947  40.170  28.107  1.00111.85           C  
ATOM   2895  C   PHE B  86      77.761  45.115  29.418  1.00111.85           C  
ATOM   2896  O   PHE B  86      77.624  45.424  30.603  1.00111.85           O  
ATOM   2897  N   SER B  87      76.721  44.711  28.652  1.00120.50           N  
ATOM   2898  CA  SER B  87      75.371  44.742  29.153  1.00120.50           C  
ATOM   2899  CB  SER B  87      74.403  45.539  28.260  1.00120.50           C  
ATOM   2900  OG  SER B  87      74.806  46.897  28.176  1.00120.50           O  
ATOM   2901  C   SER B  87      74.816  43.350  29.205  1.00120.50           C  
ATOM   2902  O   SER B  87      75.170  42.486  28.403  1.00120.50           O  
ATOM   2903  N   LEU B  88      73.912  43.115  30.178  1.00164.76           N  
ATOM   2904  CA  LEU B  88      73.270  41.842  30.354  1.00164.76           C  
ATOM   2905  CB  LEU B  88      73.439  41.343  31.808  1.00164.76           C  
ATOM   2906  CG  LEU B  88      73.101  39.867  32.119  1.00164.76           C  
ATOM   2907  CD1 LEU B  88      71.703  39.457  31.669  1.00164.76           C  
ATOM   2908  CD2 LEU B  88      74.190  38.916  31.626  1.00164.76           C  
ATOM   2909  C   LEU B  88      71.796  42.088  30.150  1.00164.76           C  
ATOM   2910  O   LEU B  88      71.287  43.138  30.538  1.00164.76           O  
ATOM   2911  N   THR B  89      71.064  41.149  29.508  1.00131.89           N  
ATOM   2912  CA  THR B  89      69.642  41.341  29.358  1.00131.89           C  
ATOM   2913  CB  THR B  89      69.200  41.489  27.932  1.00131.89           C  
ATOM   2914  OG1 THR B  89      69.497  40.310  27.199  1.00131.89           O  
ATOM   2915  CG2 THR B  89      69.928  42.697  27.316  1.00131.89           C  
ATOM   2916  C   THR B  89      68.929  40.145  29.926  1.00131.89           C  
ATOM   2917  O   THR B  89      69.271  39.003  29.625  1.00131.89           O  
ATOM   2918  N   VAL B  90      67.911  40.393  30.778  1.00 80.68           N  
ATOM   2919  CA  VAL B  90      67.107  39.356  31.365  1.00 80.68           C  
ATOM   2920  CB  VAL B  90      66.678  39.686  32.766  1.00 80.68           C  
ATOM   2921  CG1 VAL B  90      65.724  38.594  33.276  1.00 80.68           C  
ATOM   2922  CG2 VAL B  90      67.945  39.852  33.624  1.00 80.68           C  
ATOM   2923  C   VAL B  90      65.884  39.250  30.503  1.00 80.68           C  
ATOM   2924  O   VAL B  90      65.017  40.122  30.514  1.00 80.68           O  
ATOM   2925  N   THR B  91      65.770  38.156  29.727  1.00125.62           N  
ATOM   2926  CA  THR B  91      64.673  38.062  28.805  1.00125.62           C  
ATOM   2927  CB  THR B  91      64.721  36.809  27.983  1.00125.62           C  
ATOM   2928  OG1 THR B  91      64.691  35.672  28.832  1.00125.62           O  
ATOM   2929  CG2 THR B  91      66.010  36.810  27.143  1.00125.62           C  
ATOM   2930  C   THR B  91      63.358  38.092  29.518  1.00125.62           C  
ATOM   2931  O   THR B  91      62.511  38.929  29.208  1.00125.62           O  
ATOM   2932  N   SER B  92      63.138  37.202  30.506  1.00110.07           N  
ATOM   2933  CA  SER B  92      61.852  37.250  31.153  1.00110.07           C  
ATOM   2934  CB  SER B  92      60.897  36.129  30.705  1.00110.07           C  
ATOM   2935  OG  SER B  92      61.402  34.863  31.106  1.00110.07           O  
ATOM   2936  C   SER B  92      62.049  37.097  32.630  1.00110.07           C  
ATOM   2937  O   SER B  92      62.500  36.060  33.110  1.00110.07           O  
ATOM   2938  N   ALA B  93      61.668  38.131  33.400  1.00 52.01           N  
ATOM   2939  CA  ALA B  93      61.817  38.096  34.827  1.00 52.01           C  
ATOM   2940  CB  ALA B  93      61.518  39.445  35.507  1.00 52.01           C  
ATOM   2941  C   ALA B  93      60.889  37.069  35.408  1.00 52.01           C  
ATOM   2942  O   ALA B  93      59.765  36.904  34.942  1.00 52.01           O  
ATOM   2943  N   GLN B  94      61.334  36.352  36.462  1.00141.51           N  
ATOM   2944  CA  GLN B  94      60.513  35.325  37.045  1.00141.51           C  
ATOM   2945  CB  GLN B  94      61.309  34.271  37.832  1.00141.51           C  
ATOM   2946  CG  GLN B  94      60.463  33.074  38.256  1.00141.51           C  
ATOM   2947  CD  GLN B  94      60.144  32.275  37.001  1.00141.51           C  
ATOM   2948  OE1 GLN B  94      60.950  31.467  36.542  1.00141.51           O  
ATOM   2949  NE2 GLN B  94      58.938  32.513  36.420  1.00141.51           N  
ATOM   2950  C   GLN B  94      59.509  35.941  37.978  1.00141.51           C  
ATOM   2951  O   GLN B  94      59.642  37.093  38.389  1.00141.51           O  
ATOM   2952  N   LYS B  95      58.462  35.164  38.334  1.00112.79           N  
ATOM   2953  CA  LYS B  95      57.368  35.657  39.122  1.00112.79           C  
ATOM   2954  CB  LYS B  95      56.268  34.598  39.317  1.00112.79           C  
ATOM   2955  CG  LYS B  95      55.122  35.045  40.229  1.00112.79           C  
ATOM   2956  CD  LYS B  95      54.269  36.185  39.672  1.00112.79           C  
ATOM   2957  CE  LYS B  95      53.117  36.576  40.600  1.00112.79           C  
ATOM   2958  NZ  LYS B  95      52.329  37.677  40.002  1.00112.79           N  
ATOM   2959  C   LYS B  95      57.812  36.106  40.481  1.00112.79           C  
ATOM   2960  O   LYS B  95      57.458  37.202  40.907  1.00112.79           O  
ATOM   2961  N   ASN B  96      58.589  35.291  41.219  1.00189.76           N  
ATOM   2962  CA  ASN B  96      58.970  35.763  42.519  1.00189.76           C  
ATOM   2963  CB  ASN B  96      58.494  34.823  43.642  1.00189.76           C  
ATOM   2964  CG  ASN B  96      58.886  33.394  43.289  1.00189.76           C  
ATOM   2965  OD1 ASN B  96      58.065  32.623  42.794  1.00189.76           O  
ATOM   2966  ND2 ASN B  96      60.170  33.023  43.533  1.00189.76           N  
ATOM   2967  C   ASN B  96      60.456  35.918  42.580  1.00189.76           C  
ATOM   2968  O   ASN B  96      61.100  35.512  43.543  1.00189.76           O  
ATOM   2969  N   GLU B  97      61.025  36.611  41.581  1.00201.76           N  
ATOM   2970  CA  GLU B  97      62.445  36.757  41.459  1.00201.76           C  
ATOM   2971  CB  GLU B  97      62.920  37.336  40.113  1.00201.76           C  
ATOM   2972  CG  GLU B  97      63.094  36.305  39.003  1.00201.76           C  
ATOM   2973  CD  GLU B  97      64.267  35.419  39.399  1.00201.76           C  
ATOM   2974  OE1 GLU B  97      64.025  34.417  40.123  1.00201.76           O  
ATOM   2975  OE2 GLU B  97      65.418  35.732  38.992  1.00201.76           O  
ATOM   2976  C   GLU B  97      63.036  37.661  42.485  1.00201.76           C  
ATOM   2977  O   GLU B  97      62.433  38.637  42.930  1.00201.76           O  
ATOM   2978  N   MET B  98      64.268  37.296  42.884  1.00143.34           N  
ATOM   2979  CA  MET B  98      65.132  38.058  43.736  1.00143.34           C  
ATOM   2980  CB  MET B  98      64.939  37.739  45.228  1.00143.34           C  
ATOM   2981  CG  MET B  98      65.119  36.254  45.555  1.00143.34           C  
ATOM   2982  SD  MET B  98      64.934  35.825  47.312  1.00143.34           S  
ATOM   2983  CE  MET B  98      63.148  36.138  47.390  1.00143.34           C  
ATOM   2984  C   MET B  98      66.518  37.624  43.347  1.00143.34           C  
ATOM   2985  O   MET B  98      66.837  36.438  43.425  1.00143.34           O  
ATOM   2986  N   ALA B  99      67.391  38.556  42.904  1.00 66.52           N  
ATOM   2987  CA  ALA B  99      68.699  38.103  42.509  1.00 66.52           C  
ATOM   2988  CB  ALA B  99      68.742  37.548  41.076  1.00 66.52           C  
ATOM   2989  C   ALA B  99      69.674  39.238  42.561  1.00 66.52           C  
ATOM   2990  O   ALA B  99      69.301  40.403  42.432  1.00 66.52           O  
ATOM   2991  N   VAL B 100      70.969  38.913  42.765  1.00 62.64           N  
ATOM   2992  CA  VAL B 100      71.988  39.925  42.787  1.00 62.64           C  
ATOM   2993  CB  VAL B 100      72.749  39.979  44.082  1.00 62.64           C  
ATOM   2994  CG1 VAL B 100      73.848  41.048  43.966  1.00 62.64           C  
ATOM   2995  CG2 VAL B 100      71.752  40.240  45.225  1.00 62.64           C  
ATOM   2996  C   VAL B 100      72.960  39.601  41.695  1.00 62.64           C  
ATOM   2997  O   VAL B 100      73.456  38.479  41.613  1.00 62.64           O  
ATOM   2998  N   PHE B 101      73.272  40.590  40.831  1.00133.55           N  
ATOM   2999  CA  PHE B 101      74.152  40.343  39.722  1.00133.55           C  
ATOM   3000  CB  PHE B 101      73.591  40.789  38.357  1.00133.55           C  
ATOM   3001  CG  PHE B 101      72.432  39.923  38.005  1.00133.55           C  
ATOM   3002  CD1 PHE B 101      72.647  38.667  37.498  1.00133.55           C  
ATOM   3003  CD2 PHE B 101      71.136  40.342  38.193  1.00133.55           C  
ATOM   3004  CE1 PHE B 101      71.593  37.851  37.169  1.00133.55           C  
ATOM   3005  CE2 PHE B 101      70.077  39.527  37.864  1.00133.55           C  
ATOM   3006  CZ  PHE B 101      70.302  38.276  37.349  1.00133.55           C  
ATOM   3007  C   PHE B 101      75.412  41.122  39.918  1.00133.55           C  
ATOM   3008  O   PHE B 101      75.431  42.169  40.564  1.00133.55           O  
ATOM   3009  N   LEU B 102      76.530  40.592  39.388  1.00153.70           N  
ATOM   3010  CA  LEU B 102      77.756  41.317  39.491  1.00153.70           C  
ATOM   3011  CB  LEU B 102      78.745  40.785  40.550  1.00153.70           C  
ATOM   3012  CG  LEU B 102      78.231  40.787  42.003  1.00153.70           C  
ATOM   3013  CD1 LEU B 102      77.237  39.642  42.263  1.00153.70           C  
ATOM   3014  CD2 LEU B 102      79.397  40.806  43.000  1.00153.70           C  
ATOM   3015  C   LEU B 102      78.477  41.214  38.183  1.00153.70           C  
ATOM   3016  O   LEU B 102      78.588  40.137  37.597  1.00153.70           O  
ATOM   3017  N   CYS B 103      78.989  42.348  37.673  1.00133.02           N  
ATOM   3018  CA  CYS B 103      79.773  42.230  36.484  1.00133.02           C  
ATOM   3019  CB  CYS B 103      79.556  43.344  35.432  1.00133.02           C  
ATOM   3020  SG  CYS B 103      80.755  44.703  35.546  1.00133.02           S  
ATOM   3021  C   CYS B 103      81.195  42.293  36.955  1.00133.02           C  
ATOM   3022  O   CYS B 103      81.470  42.897  37.991  1.00133.02           O  
ATOM   3023  N   ALA B 104      82.137  41.631  36.251  1.00 74.69           N  
ATOM   3024  CA  ALA B 104      83.517  41.668  36.661  1.00 74.69           C  
ATOM   3025  CB  ALA B 104      83.996  40.333  37.259  1.00 74.69           C  
ATOM   3026  C   ALA B 104      84.342  41.913  35.435  1.00 74.69           C  
ATOM   3027  O   ALA B 104      84.028  41.383  34.373  1.00 74.69           O  
ATOM   3028  N   SER B 105      85.432  42.705  35.551  1.00 65.76           N  
ATOM   3029  CA  SER B 105      86.261  42.987  34.409  1.00 65.76           C  
ATOM   3030  CB  SER B 105      86.519  44.492  34.179  1.00 65.76           C  
ATOM   3031  OG  SER B 105      87.175  45.075  35.296  1.00 65.76           O  
ATOM   3032  C   SER B 105      87.576  42.306  34.608  1.00 65.76           C  
ATOM   3033  O   SER B 105      88.013  42.097  35.741  1.00 65.76           O  
ATOM   3034  N   SER B 106      88.227  41.914  33.490  1.00135.23           N  
ATOM   3035  CA  SER B 106      89.467  41.203  33.558  1.00135.23           C  
ATOM   3036  CB  SER B 106      89.336  39.696  33.379  1.00135.23           C  
ATOM   3037  OG  SER B 106      88.547  39.182  34.424  1.00135.23           O  
ATOM   3038  C   SER B 106      90.292  41.582  32.379  1.00135.23           C  
ATOM   3039  O   SER B 106      89.795  41.950  31.316  1.00135.23           O  
ATOM   3040  N   MET B 107      91.606  41.454  32.589  1.00240.98           N  
ATOM   3041  CA  MET B 107      92.679  41.681  31.689  1.00240.98           C  
ATOM   3042  CB  MET B 107      93.996  42.065  32.369  1.00240.98           C  
ATOM   3043  CG  MET B 107      94.009  43.568  32.670  1.00240.98           C  
ATOM   3044  SD  MET B 107      94.449  44.631  31.249  1.00240.98           S  
ATOM   3045  CE  MET B 107      93.127  44.126  30.112  1.00240.98           C  
ATOM   3046  C   MET B 107      92.866  40.596  30.702  1.00240.98           C  
ATOM   3047  O   MET B 107      93.851  40.655  29.961  1.00240.98           O  
ATOM   3048  N   GLY B 108      92.084  39.499  30.830  1.00 60.48           N  
ATOM   3049  CA  GLY B 108      92.131  38.480  29.824  1.00 60.48           C  
ATOM   3050  C   GLY B 108      91.005  37.525  30.001  1.00 60.48           C  
ATOM   3051  O   GLY B 108      90.280  37.512  30.994  1.00 60.48           O  
ATOM   3052  N   GLN B 109      90.818  36.737  28.938  1.00200.67           N  
ATOM   3053  CA  GLN B 109      89.914  35.653  28.811  1.00200.67           C  
ATOM   3054  CB  GLN B 109      89.702  35.163  27.390  1.00200.67           C  
ATOM   3055  CG  GLN B 109      89.003  36.218  26.555  1.00200.67           C  
ATOM   3056  CD  GLN B 109      88.228  35.421  25.546  1.00200.67           C  
ATOM   3057  OE1 GLN B 109      88.707  35.105  24.458  1.00200.67           O  
ATOM   3058  NE2 GLN B 109      86.975  35.075  25.944  1.00200.67           N  
ATOM   3059  C   GLN B 109      90.509  34.570  29.599  1.00200.67           C  
ATOM   3060  O   GLN B 109      89.994  33.475  29.540  1.00200.67           O  
ATOM   3061  N   GLY B 123      91.709  34.742  30.186  1.00 49.48           N  
ATOM   3062  CA  GLY B 123      92.116  33.700  31.090  1.00 49.48           C  
ATOM   3063  C   GLY B 123      93.320  34.158  31.863  1.00 49.48           C  
ATOM   3064  O   GLY B 123      94.016  35.090  31.467  1.00 49.48           O  
ATOM   3065  N   ALA B 124      93.585  33.489  33.005  1.00 45.87           N  
ATOM   3066  CA  ALA B 124      94.738  33.726  33.829  1.00 45.87           C  
ATOM   3067  CB  ALA B 124      96.052  33.417  33.109  1.00 45.87           C  
ATOM   3068  C   ALA B 124      94.847  35.145  34.299  1.00 45.87           C  
ATOM   3069  O   ALA B 124      95.959  35.662  34.414  1.00 45.87           O  
ATOM   3070  N   SER B 125      93.722  35.822  34.601  1.00 66.68           N  
ATOM   3071  CA  SER B 125      93.832  37.173  35.089  1.00 66.68           C  
ATOM   3072  CB  SER B 125      93.593  38.250  34.019  1.00 66.68           C  
ATOM   3073  OG  SER B 125      93.713  39.546  34.589  1.00 66.68           O  
ATOM   3074  C   SER B 125      92.787  37.352  36.135  1.00 66.68           C  
ATOM   3075  O   SER B 125      91.730  36.731  36.075  1.00 66.68           O  
ATOM   3076  N   ASP B 126      93.055  38.211  37.136  1.00 98.75           N  
ATOM   3077  CA  ASP B 126      92.116  38.398  38.200  1.00 98.75           C  
ATOM   3078  CB  ASP B 126      92.753  38.938  39.504  1.00 98.75           C  
ATOM   3079  CG  ASP B 126      93.278  40.363  39.304  1.00 98.75           C  
ATOM   3080  OD1 ASP B 126      93.949  40.625  38.268  1.00 98.75           O  
ATOM   3081  OD2 ASP B 126      93.025  41.204  40.205  1.00 98.75           O  
ATOM   3082  C   ASP B 126      91.045  39.351  37.771  1.00 98.75           C  
ATOM   3083  O   ASP B 126      91.226  40.149  36.853  1.00 98.75           O  
ATOM   3084  N   TYR B 127      89.868  39.285  38.426  1.00250.01           N  
ATOM   3085  CA  TYR B 127      88.905  40.295  38.111  1.00250.01           C  
ATOM   3086  CB  TYR B 127      87.578  39.964  37.421  1.00250.01           C  
ATOM   3087  CG  TYR B 127      87.321  38.531  37.506  1.00250.01           C  
ATOM   3088  CD1 TYR B 127      87.329  37.842  38.691  1.00250.01           C  
ATOM   3089  CD2 TYR B 127      87.030  37.908  36.327  1.00250.01           C  
ATOM   3090  CE1 TYR B 127      87.083  36.490  38.645  1.00250.01           C  
ATOM   3091  CE2 TYR B 127      86.787  36.580  36.267  1.00250.01           C  
ATOM   3092  CZ  TYR B 127      86.830  35.888  37.435  1.00250.01           C  
ATOM   3093  OH  TYR B 127      86.579  34.522  37.372  1.00250.01           O  
ATOM   3094  C   TYR B 127      88.516  41.142  39.246  1.00250.01           C  
ATOM   3095  O   TYR B 127      88.681  40.801  40.416  1.00250.01           O  
ATOM   3096  N   THR B 128      88.017  42.328  38.844  1.00145.93           N  
ATOM   3097  CA  THR B 128      87.519  43.302  39.746  1.00145.93           C  
ATOM   3098  CB  THR B 128      88.012  44.704  39.494  1.00145.93           C  
ATOM   3099  OG1 THR B 128      87.639  45.546  40.576  1.00145.93           O  
ATOM   3100  CG2 THR B 128      87.450  45.252  38.169  1.00145.93           C  
ATOM   3101  C   THR B 128      86.029  43.279  39.592  1.00145.93           C  
ATOM   3102  O   THR B 128      85.483  43.379  38.492  1.00145.93           O  
ATOM   3103  N   PHE B 129      85.326  43.110  40.726  1.00171.57           N  
ATOM   3104  CA  PHE B 129      83.905  43.000  40.682  1.00171.57           C  
ATOM   3105  CB  PHE B 129      83.318  41.991  41.700  1.00171.57           C  
ATOM   3106  CG  PHE B 129      83.755  40.600  41.367  1.00171.57           C  
ATOM   3107  CD1 PHE B 129      83.415  40.044  40.161  1.00171.57           C  
ATOM   3108  CD2 PHE B 129      84.467  39.806  42.243  1.00171.57           C  
ATOM   3109  CE1 PHE B 129      83.780  38.764  39.820  1.00171.57           C  
ATOM   3110  CE2 PHE B 129      84.834  38.517  41.903  1.00171.57           C  
ATOM   3111  CZ  PHE B 129      84.501  37.979  40.683  1.00171.57           C  
ATOM   3112  C   PHE B 129      83.322  44.337  40.980  1.00171.57           C  
ATOM   3113  O   PHE B 129      83.976  45.199  41.564  1.00171.57           O  
ATOM   3114  N   GLY B 130      82.074  44.552  40.527  1.00 42.53           N  
ATOM   3115  CA  GLY B 130      81.373  45.781  40.766  1.00 42.53           C  
ATOM   3116  C   GLY B 130      80.546  45.618  41.995  1.00 42.53           C  
ATOM   3117  O   GLY B 130      80.412  44.518  42.528  1.00 42.53           O  
ATOM   3118  N   SER B 131      79.902  46.713  42.430  1.00 89.68           N  
ATOM   3119  CA  SER B 131      79.129  46.737  43.636  1.00 89.68           C  
ATOM   3120  CB  SER B 131      78.457  48.107  43.826  1.00 89.68           C  
ATOM   3121  OG  SER B 131      77.642  48.110  44.985  1.00 89.68           O  
ATOM   3122  C   SER B 131      78.066  45.678  43.586  1.00 89.68           C  
ATOM   3123  O   SER B 131      77.924  44.900  44.530  1.00 89.68           O  
ATOM   3124  N   GLY B 132      77.287  45.618  42.486  1.00 47.13           N  
ATOM   3125  CA  GLY B 132      76.282  44.596  42.389  1.00 47.13           C  
ATOM   3126  C   GLY B 132      74.979  45.224  41.994  1.00 47.13           C  
ATOM   3127  O   GLY B 132      74.861  46.446  41.937  1.00 47.13           O  
ATOM   3128  N   THR B 133      73.964  44.385  41.681  1.00 66.48           N  
ATOM   3129  CA  THR B 133      72.669  44.898  41.330  1.00 66.48           C  
ATOM   3130  CB  THR B 133      72.349  44.801  39.865  1.00 66.48           C  
ATOM   3131  OG1 THR B 133      73.313  45.508  39.101  1.00 66.48           O  
ATOM   3132  CG2 THR B 133      70.950  45.393  39.619  1.00 66.48           C  
ATOM   3133  C   THR B 133      71.628  44.090  42.046  1.00 66.48           C  
ATOM   3134  O   THR B 133      71.669  42.860  42.043  1.00 66.48           O  
ATOM   3135  N   ARG B 134      70.644  44.773  42.669  1.00125.97           N  
ATOM   3136  CA  ARG B 134      69.611  44.058  43.362  1.00125.97           C  
ATOM   3137  CB  ARG B 134      69.124  44.709  44.668  1.00125.97           C  
ATOM   3138  CG  ARG B 134      70.130  44.668  45.813  1.00125.97           C  
ATOM   3139  CD  ARG B 134      71.229  45.721  45.705  1.00125.97           C  
ATOM   3140  NE  ARG B 134      72.112  45.530  46.885  0.50125.97           N  
ATOM   3141  CZ  ARG B 134      73.453  45.723  46.740  0.50125.97           C  
ATOM   3142  NH1 ARG B 134      73.946  46.149  45.541  1.00125.97           N  
ATOM   3143  NH2 ARG B 134      74.299  45.484  47.784  1.00125.97           N  
ATOM   3144  C   ARG B 134      68.416  44.053  42.480  1.00125.97           C  
ATOM   3145  O   ARG B 134      67.929  45.102  42.064  1.00125.97           O  
ATOM   3146  N   LEU B 135      67.908  42.849  42.180  1.00 60.58           N  
ATOM   3147  CA  LEU B 135      66.757  42.753  41.342  1.00 60.58           C  
ATOM   3148  CB  LEU B 135      66.965  41.776  40.175  1.00 60.58           C  
ATOM   3149  CG  LEU B 135      65.749  41.636  39.246  1.00 60.58           C  
ATOM   3150  CD1 LEU B 135      65.447  42.950  38.509  1.00 60.58           C  
ATOM   3151  CD2 LEU B 135      65.913  40.431  38.306  1.00 60.58           C  
ATOM   3152  C   LEU B 135      65.639  42.219  42.173  1.00 60.58           C  
ATOM   3153  O   LEU B 135      65.776  41.171  42.800  1.00 60.58           O  
ATOM   3154  N   LEU B 136      64.512  42.958  42.220  1.00 50.95           N  
ATOM   3155  CA  LEU B 136      63.350  42.501  42.922  1.00 50.95           C  
ATOM   3156  CB  LEU B 136      63.003  43.342  44.164  1.00 50.95           C  
ATOM   3157  CG  LEU B 136      64.057  43.247  45.285  1.00 50.95           C  
ATOM   3158  CD1 LEU B 136      63.665  44.105  46.498  1.00 50.95           C  
ATOM   3159  CD2 LEU B 136      64.341  41.785  45.664  1.00 50.95           C  
ATOM   3160  C   LEU B 136      62.203  42.606  41.967  1.00 50.95           C  
ATOM   3161  O   LEU B 136      61.891  43.692  41.478  1.00 50.95           O  
ATOM   3162  N   VAL B 137      61.538  41.471  41.669  1.00 92.55           N  
ATOM   3163  CA  VAL B 137      60.443  41.528  40.744  1.00 92.55           C  
ATOM   3164  CB  VAL B 137      60.257  40.265  39.936  1.00 92.55           C  
ATOM   3165  CG1 VAL B 137      59.891  39.089  40.853  1.00 92.55           C  
ATOM   3166  CG2 VAL B 137      59.211  40.540  38.844  1.00 92.55           C  
ATOM   3167  C   VAL B 137      59.165  41.822  41.531  1.00 92.55           C  
ATOM   3168  O   VAL B 137      58.804  41.028  42.441  1.00 92.55           O  
ATOM   3169  OXT VAL B 137      58.534  42.871  41.230  1.00 92.55           O  
TER
END
