# Supplementary material for: Predicting T cell receptor functionality against mutant epitopes
Source: Cell Genom. 2024 Aug 15;4(9):100634. doi: 10.1016/j.xgen.2024.100634 (PMC11480844; doi:10.1016/j.xgen.2024.100634)
Supplement: Data S7. Structural models of the murine dataset, related to Figure 3 and STAR Methods, Structural modeling — PDB files containing the structural models of the 36 murine TCRs, SIINFEKL, and the H-2Kb allele. [file mmc8.zip › SIINFEKL/B15_SIINFEKL.pdb]

ATOM      1  N   GLY M   1     121.256  20.469  30.023  1.00 21.28           N  
ATOM      2  CA  GLY M   1     120.484  20.402  28.763  1.00 21.28           C  
ATOM      3  C   GLY M   1     119.166  21.096  28.870  1.00 21.28           C  
ATOM      4  O   GLY M   1     118.157  20.504  29.251  1.00 21.28           O  
ATOM      5  N   PRO M   2     119.159  22.351  28.525  1.00 90.63           N  
ATOM      6  CA  PRO M   2     117.971  23.154  28.575  1.00 90.63           C  
ATOM      7  CD  PRO M   2     120.193  22.939  27.690  1.00 90.63           C  
ATOM      8  CB  PRO M   2     118.400  24.530  28.070  1.00 90.63           C  
ATOM      9  CG  PRO M   2     119.542  24.199  27.090  1.00 90.63           C  
ATOM     10  C   PRO M   2     116.947  22.551  27.666  1.00 90.63           C  
ATOM     11  O   PRO M   2     117.321  21.913  26.683  1.00 90.63           O  
ATOM     12  N   HIS M   3     115.650  22.720  27.987  1.00 59.38           N  
ATOM     13  CA  HIS M   3     114.612  22.202  27.146  1.00 59.38           C  
ATOM     14  ND1 HIS M   3     115.479  19.136  26.618  1.00 59.38           N  
ATOM     15  CG  HIS M   3     115.014  19.807  27.727  1.00 59.38           C  
ATOM     16  CB  HIS M   3     113.993  20.902  27.677  1.00 59.38           C  
ATOM     17  NE2 HIS M   3     116.567  18.301  28.369  1.00 59.38           N  
ATOM     18  CD2 HIS M   3     115.687  19.284  28.788  1.00 59.38           C  
ATOM     19  CE1 HIS M   3     116.406  18.248  27.059  1.00 59.38           C  
ATOM     20  C   HIS M   3     113.551  23.248  27.096  1.00 59.38           C  
ATOM     21  O   HIS M   3     113.588  24.206  27.866  1.00 59.38           O  
ATOM     22  N   SER M   4     112.587  23.119  26.162  1.00103.03           N  
ATOM     23  CA  SER M   4     111.586  24.141  26.093  1.00103.03           C  
ATOM     24  CB  SER M   4     111.908  25.268  25.097  1.00103.03           C  
ATOM     25  OG  SER M   4     113.082  25.958  25.489  1.00103.03           O  
ATOM     26  C   SER M   4     110.306  23.564  25.594  1.00103.03           C  
ATOM     27  O   SER M   4     110.279  22.524  24.938  1.00103.03           O  
ATOM     28  N   LEU M   5     109.199  24.254  25.927  1.00 85.31           N  
ATOM     29  CA  LEU M   5     107.904  23.896  25.439  1.00 85.31           C  
ATOM     30  CB  LEU M   5     106.940  23.472  26.560  1.00 85.31           C  
ATOM     31  CG  LEU M   5     105.544  23.065  26.060  1.00 85.31           C  
ATOM     32  CD1 LEU M   5     105.614  21.773  25.230  1.00 85.31           C  
ATOM     33  CD2 LEU M   5     104.531  22.987  27.214  1.00 85.31           C  
ATOM     34  C   LEU M   5     107.359  25.151  24.830  1.00 85.31           C  
ATOM     35  O   LEU M   5     107.152  26.142  25.529  1.00 85.31           O  
ATOM     36  N   ARG M   6     107.112  25.144  23.506  1.00118.71           N  
ATOM     37  CA  ARG M   6     106.637  26.339  22.865  1.00118.71           C  
ATOM     38  CB  ARG M   6     107.653  26.910  21.857  1.00118.71           C  
ATOM     39  CG  ARG M   6     108.989  27.290  22.508  1.00118.71           C  
ATOM     40  CD  ARG M   6     110.124  27.565  21.516  1.00118.71           C  
ATOM     41  NE  ARG M   6     110.263  29.039  21.359  1.00118.71           N  
ATOM     42  CZ  ARG M   6     111.089  29.544  20.396  1.00118.71           C  
ATOM     43  NH1 ARG M   6     111.772  28.701  19.567  1.00118.71           N  
ATOM     44  NH2 ARG M   6     111.235  30.893  20.259  1.00118.71           N  
ATOM     45  C   ARG M   6     105.398  25.978  22.106  1.00118.71           C  
ATOM     46  O   ARG M   6     105.204  24.820  21.744  1.00118.71           O  
ATOM     47  N   TYR M   7     104.497  26.960  21.890  1.00102.24           N  
ATOM     48  CA  TYR M   7     103.302  26.725  21.133  1.00102.24           C  
ATOM     49  CB  TYR M   7     101.990  26.830  21.930  1.00102.24           C  
ATOM     50  CG  TYR M   7     101.840  25.637  22.807  1.00102.24           C  
ATOM     51  CD1 TYR M   7     101.276  24.487  22.307  1.00102.24           C  
ATOM     52  CD2 TYR M   7     102.258  25.656  24.117  1.00102.24           C  
ATOM     53  CE1 TYR M   7     101.123  23.374  23.096  1.00102.24           C  
ATOM     54  CE2 TYR M   7     102.108  24.545  24.913  1.00102.24           C  
ATOM     55  CZ  TYR M   7     101.540  23.404  24.403  1.00102.24           C  
ATOM     56  OH  TYR M   7     101.388  22.266  25.223  1.00102.24           O  
ATOM     57  C   TYR M   7     103.197  27.759  20.058  1.00102.24           C  
ATOM     58  O   TYR M   7     103.234  28.961  20.318  1.00102.24           O  
ATOM     59  N   PHE M   8     103.037  27.309  18.801  1.00 54.97           N  
ATOM     60  CA  PHE M   8     102.871  28.253  17.743  1.00 54.97           C  
ATOM     61  CB  PHE M   8     103.655  27.893  16.470  1.00 54.97           C  
ATOM     62  CG  PHE M   8     105.098  28.065  16.801  1.00 54.97           C  
ATOM     63  CD1 PHE M   8     105.796  27.075  17.453  1.00 54.97           C  
ATOM     64  CD2 PHE M   8     105.753  29.225  16.457  1.00 54.97           C  
ATOM     65  CE1 PHE M   8     107.128  27.243  17.758  1.00 54.97           C  
ATOM     66  CE2 PHE M   8     107.083  29.397  16.759  1.00 54.97           C  
ATOM     67  CZ  PHE M   8     107.774  28.404  17.410  1.00 54.97           C  
ATOM     68  C   PHE M   8     101.416  28.282  17.411  1.00 54.97           C  
ATOM     69  O   PHE M   8     100.833  27.282  16.994  1.00 54.97           O  
ATOM     70  N   VAL M   9     100.792  29.460  17.599  1.00 48.12           N  
ATOM     71  CA  VAL M   9      99.392  29.619  17.341  1.00 48.12           C  
ATOM     72  CB  VAL M   9      98.663  30.316  18.457  1.00 48.12           C  
ATOM     73  CG1 VAL M   9      97.201  30.536  18.036  1.00 48.12           C  
ATOM     74  CG2 VAL M   9      98.819  29.490  19.745  1.00 48.12           C  
ATOM     75  C   VAL M   9      99.262  30.476  16.125  1.00 48.12           C  
ATOM     76  O   VAL M   9     100.088  31.355  15.891  1.00 48.12           O  
ATOM     77  N   THR M  10      98.242  30.209  15.283  1.00123.70           N  
ATOM     78  CA  THR M  10      98.069  31.018  14.111  1.00123.70           C  
ATOM     79  CB  THR M  10      98.800  30.474  12.917  1.00123.70           C  
ATOM     80  OG1 THR M  10      98.692  31.364  11.814  1.00123.70           O  
ATOM     81  CG2 THR M  10      98.219  29.095  12.568  1.00123.70           C  
ATOM     82  C   THR M  10      96.611  31.094  13.774  1.00123.70           C  
ATOM     83  O   THR M  10      95.873  30.118  13.916  1.00123.70           O  
ATOM     84  N   ALA M  11      96.158  32.287  13.330  1.00 49.22           N  
ATOM     85  CA  ALA M  11      94.793  32.459  12.920  1.00 49.22           C  
ATOM     86  CB  ALA M  11      93.916  33.143  13.983  1.00 49.22           C  
ATOM     87  C   ALA M  11      94.808  33.350  11.719  1.00 49.22           C  
ATOM     88  O   ALA M  11      95.386  34.436  11.753  1.00 49.22           O  
ATOM     89  N   VAL M  12      94.151  32.913  10.625  1.00 63.51           N  
ATOM     90  CA  VAL M  12      94.139  33.699   9.426  1.00 63.51           C  
ATOM     91  CB  VAL M  12      94.757  32.990   8.256  1.00 63.51           C  
ATOM     92  CG1 VAL M  12      94.587  33.859   7.001  1.00 63.51           C  
ATOM     93  CG2 VAL M  12      96.222  32.673   8.593  1.00 63.51           C  
ATOM     94  C   VAL M  12      92.711  33.959   9.071  1.00 63.51           C  
ATOM     95  O   VAL M  12      91.899  33.039   9.003  1.00 63.51           O  
ATOM     96  N   SER M  13      92.375  35.236   8.821  1.00 95.95           N  
ATOM     97  CA  SER M  13      91.025  35.595   8.506  1.00 95.95           C  
ATOM     98  CB  SER M  13      90.774  37.103   8.695  1.00 95.95           C  
ATOM     99  OG  SER M  13      89.435  37.437   8.375  1.00 95.95           O  
ATOM    100  C   SER M  13      90.750  35.242   7.079  1.00 95.95           C  
ATOM    101  O   SER M  13      91.646  35.260   6.237  1.00 95.95           O  
ATOM    102  N   ARG M  14      89.489  34.870   6.782  1.00179.09           N  
ATOM    103  CA  ARG M  14      89.100  34.588   5.431  1.00179.09           C  
ATOM    104  CB  ARG M  14      88.665  33.130   5.222  1.00179.09           C  
ATOM    105  CG  ARG M  14      89.777  32.089   5.337  1.00179.09           C  
ATOM    106  CD  ARG M  14      89.246  30.660   5.204  1.00179.09           C  
ATOM    107  NE  ARG M  14      90.408  29.740   5.069  1.00179.09           N  
ATOM    108  CZ  ARG M  14      90.194  28.395   4.981  1.00179.09           C  
ATOM    109  NH1 ARG M  14      88.930  27.896   5.105  1.00179.09           N  
ATOM    110  NH2 ARG M  14      91.241  27.549   4.759  1.00179.09           N  
ATOM    111  C   ARG M  14      87.867  35.392   5.204  1.00179.09           C  
ATOM    112  O   ARG M  14      86.768  34.958   5.551  1.00179.09           O  
ATOM    113  N   PRO M  15      87.998  36.552   4.637  1.00149.47           N  
ATOM    114  CA  PRO M  15      86.799  37.308   4.451  1.00149.47           C  
ATOM    115  CD  PRO M  15      89.128  37.409   4.954  1.00149.47           C  
ATOM    116  CB  PRO M  15      87.233  38.754   4.236  1.00149.47           C  
ATOM    117  CG  PRO M  15      88.558  38.838   5.014  1.00149.47           C  
ATOM    118  C   PRO M  15      85.942  36.737   3.378  1.00149.47           C  
ATOM    119  O   PRO M  15      86.401  36.617   2.243  1.00149.47           O  
ATOM    120  N   GLY M  16      84.687  36.404   3.729  1.00 27.66           N  
ATOM    121  CA  GLY M  16      83.718  35.917   2.798  1.00 27.66           C  
ATOM    122  C   GLY M  16      83.844  34.432   2.697  1.00 27.66           C  
ATOM    123  O   GLY M  16      82.859  33.733   2.466  1.00 27.66           O  
ATOM    124  N   LEU M  17      85.067  33.903   2.870  1.00110.67           N  
ATOM    125  CA  LEU M  17      85.232  32.488   2.721  1.00110.67           C  
ATOM    126  CB  LEU M  17      86.706  32.044   2.714  1.00110.67           C  
ATOM    127  CG  LEU M  17      86.922  30.538   2.451  1.00110.67           C  
ATOM    128  CD1 LEU M  17      86.545  29.663   3.658  1.00110.67           C  
ATOM    129  CD2 LEU M  17      86.201  30.104   1.164  1.00110.67           C  
ATOM    130  C   LEU M  17      84.525  31.795   3.836  1.00110.67           C  
ATOM    131  O   LEU M  17      83.826  30.805   3.622  1.00110.67           O  
ATOM    132  N   GLY M  18      84.672  32.310   5.068  1.00 49.39           N  
ATOM    133  CA  GLY M  18      84.072  31.630   6.173  1.00 49.39           C  
ATOM    134  C   GLY M  18      84.897  31.925   7.380  1.00 49.39           C  
ATOM    135  O   GLY M  18      85.574  32.949   7.454  1.00 49.39           O  
ATOM    136  N   GLU M  19      84.850  31.009   8.364  1.00105.79           N  
ATOM    137  CA  GLU M  19      85.551  31.186   9.601  1.00105.79           C  
ATOM    138  CB  GLU M  19      85.236  30.061  10.605  1.00105.79           C  
ATOM    139  CG  GLU M  19      83.769  29.998  11.033  1.00105.79           C  
ATOM    140  CD  GLU M  19      83.611  30.844  12.278  1.00105.79           C  
ATOM    141  OE1 GLU M  19      83.341  32.068  12.142  1.00105.79           O  
ATOM    142  OE2 GLU M  19      83.766  30.268  13.387  1.00105.79           O  
ATOM    143  C   GLU M  19      87.025  31.112   9.327  1.00105.79           C  
ATOM    144  O   GLU M  19      87.502  30.245   8.598  1.00105.79           O  
ATOM    145  N   PRO M  20      87.759  32.011   9.923  1.00159.66           N  
ATOM    146  CA  PRO M  20      89.189  32.085   9.782  1.00159.66           C  
ATOM    147  CD  PRO M  20      87.267  32.805  11.034  1.00159.66           C  
ATOM    148  CB  PRO M  20      89.610  33.277  10.639  1.00159.66           C  
ATOM    149  CG  PRO M  20      88.534  33.321  11.736  1.00159.66           C  
ATOM    150  C   PRO M  20      89.782  30.811  10.298  1.00159.66           C  
ATOM    151  O   PRO M  20      89.191  30.206  11.191  1.00159.66           O  
ATOM    152  N   ARG M  21      90.934  30.366   9.750  0.91146.57           N  
ATOM    153  CA  ARG M  21      91.494  29.144  10.249  0.91146.57           C  
ATOM    154  CB  ARG M  21      92.368  28.352   9.256  0.91146.57           C  
ATOM    155  CG  ARG M  21      93.607  29.091   8.756  0.91146.57           C  
ATOM    156  CD  ARG M  21      94.709  28.156   8.245  0.91146.57           C  
ATOM    157  NE  ARG M  21      94.077  27.084   7.425  0.91146.57           N  
ATOM    158  CZ  ARG M  21      94.767  25.935   7.160  0.91146.57           C  
ATOM    159  NH1 ARG M  21      96.017  25.756   7.675  0.91146.57           N  
ATOM    160  NH2 ARG M  21      94.207  24.954   6.395  0.91146.57           N  
ATOM    161  C   ARG M  21      92.343  29.448  11.441  0.91146.57           C  
ATOM    162  O   ARG M  21      93.073  30.437  11.474  0.91146.57           O  
ATOM    163  N   TYR M  22      92.257  28.575  12.462  1.00 69.31           N  
ATOM    164  CA  TYR M  22      92.975  28.743  13.691  1.00 69.31           C  
ATOM    165  CB  TYR M  22      92.000  28.964  14.866  1.00 69.31           C  
ATOM    166  CG  TYR M  22      92.712  29.037  16.173  1.00 69.31           C  
ATOM    167  CD1 TYR M  22      93.326  30.198  16.580  1.00 69.31           C  
ATOM    168  CD2 TYR M  22      92.740  27.941  17.004  1.00 69.31           C  
ATOM    169  CE1 TYR M  22      93.969  30.258  17.793  1.00 69.31           C  
ATOM    170  CE2 TYR M  22      93.382  27.994  18.218  1.00 69.31           C  
ATOM    171  CZ  TYR M  22      93.999  29.158  18.613  1.00 69.31           C  
ATOM    172  OH  TYR M  22      94.663  29.234  19.855  1.00 69.31           O  
ATOM    173  C   TYR M  22      93.727  27.473  13.939  1.00 69.31           C  
ATOM    174  O   TYR M  22      93.165  26.386  13.805  1.00 69.31           O  
ATOM    175  N   MET M  23      95.027  27.572  14.294  1.00 58.64           N  
ATOM    176  CA  MET M  23      95.764  26.364  14.543  1.00 58.64           C  
ATOM    177  CB  MET M  23      96.695  25.935  13.397  1.00 58.64           C  
ATOM    178  CG  MET M  23      95.963  25.462  12.141  1.00 58.64           C  
ATOM    179  SD  MET M  23      97.050  24.725  10.883  1.00 58.64           S  
ATOM    180  CE  MET M  23      97.893  26.279  10.473  1.00 58.64           C  
ATOM    181  C   MET M  23      96.637  26.544  15.741  1.00 58.64           C  
ATOM    182  O   MET M  23      97.132  27.636  16.016  1.00 58.64           O  
ATOM    183  N   GLU M  24      96.829  25.447  16.499  1.00 53.84           N  
ATOM    184  CA  GLU M  24      97.700  25.472  17.635  1.00 53.84           C  
ATOM    185  CB  GLU M  24      96.975  25.283  18.983  1.00 53.84           C  
ATOM    186  CG  GLU M  24      96.057  26.459  19.339  1.00 53.84           C  
ATOM    187  CD  GLU M  24      95.380  26.196  20.683  1.00 53.84           C  
ATOM    188  OE1 GLU M  24      95.793  25.242  21.389  1.00 53.84           O  
ATOM    189  OE2 GLU M  24      94.436  26.952  21.030  1.00 53.84           O  
ATOM    190  C   GLU M  24      98.650  24.332  17.463  1.00 53.84           C  
ATOM    191  O   GLU M  24      98.232  23.187  17.290  1.00 53.84           O  
ATOM    192  N   VAL M  25      99.967  24.624  17.485  1.00 49.92           N  
ATOM    193  CA  VAL M  25     100.928  23.570  17.338  1.00 49.92           C  
ATOM    194  CB  VAL M  25     101.727  23.674  16.071  1.00 49.92           C  
ATOM    195  CG1 VAL M  25     102.729  22.508  16.019  1.00 49.92           C  
ATOM    196  CG2 VAL M  25     100.758  23.730  14.880  1.00 49.92           C  
ATOM    197  C   VAL M  25     101.893  23.690  18.476  1.00 49.92           C  
ATOM    198  O   VAL M  25     102.361  24.781  18.791  1.00 49.92           O  
ATOM    199  N   GLY M  26     102.235  22.562  19.124  1.00 38.12           N  
ATOM    200  CA  GLY M  26     103.142  22.636  20.235  1.00 38.12           C  
ATOM    201  C   GLY M  26     104.431  21.991  19.834  1.00 38.12           C  
ATOM    202  O   GLY M  26     104.452  21.102  18.985  1.00 38.12           O  
ATOM    203  N   TYR M  27     105.554  22.446  20.431  1.00 63.17           N  
ATOM    204  CA  TYR M  27     106.833  21.879  20.107  1.00 63.17           C  
ATOM    205  CB  TYR M  27     107.731  22.810  19.267  1.00 63.17           C  
ATOM    206  CG  TYR M  27     107.177  23.012  17.894  1.00 63.17           C  
ATOM    207  CD1 TYR M  27     106.222  23.972  17.645  1.00 63.17           C  
ATOM    208  CD2 TYR M  27     107.634  22.245  16.847  1.00 63.17           C  
ATOM    209  CE1 TYR M  27     105.727  24.155  16.373  1.00 63.17           C  
ATOM    210  CE2 TYR M  27     107.143  22.423  15.574  1.00 63.17           C  
ATOM    211  CZ  TYR M  27     106.187  23.380  15.336  1.00 63.17           C  
ATOM    212  OH  TYR M  27     105.679  23.569  14.032  1.00 63.17           O  
ATOM    213  C   TYR M  27     107.604  21.645  21.371  1.00 63.17           C  
ATOM    214  O   TYR M  27     107.627  22.487  22.269  1.00 63.17           O  
ATOM    215  N   VAL M  28     108.259  20.472  21.467  1.00 59.64           N  
ATOM    216  CA  VAL M  28     109.143  20.216  22.564  1.00 59.64           C  
ATOM    217  CB  VAL M  28     108.852  18.931  23.283  1.00 59.64           C  
ATOM    218  CG1 VAL M  28     109.962  18.688  24.321  1.00 59.64           C  
ATOM    219  CG2 VAL M  28     107.444  19.025  23.895  1.00 59.64           C  
ATOM    220  C   VAL M  28     110.491  20.094  21.935  1.00 59.64           C  
ATOM    221  O   VAL M  28     110.731  19.195  21.130  1.00 59.64           O  
ATOM    222  N   ASP M  29     111.418  20.998  22.300  1.00 55.20           N  
ATOM    223  CA  ASP M  29     112.718  20.970  21.701  1.00 55.20           C  
ATOM    224  CB  ASP M  29     113.520  19.704  22.043  1.00 55.20           C  
ATOM    225  CG  ASP M  29     113.888  19.759  23.519  1.00 55.20           C  
ATOM    226  OD1 ASP M  29     113.813  20.866  24.114  1.00 55.20           O  
ATOM    227  OD2 ASP M  29     114.250  18.686  24.070  1.00 55.20           O  
ATOM    228  C   ASP M  29     112.556  21.027  20.213  1.00 55.20           C  
ATOM    229  O   ASP M  29     113.194  20.280  19.473  1.00 55.20           O  
ATOM    230  N   ASP M  30     111.682  21.930  19.739  1.00 62.51           N  
ATOM    231  CA  ASP M  30     111.517  22.143  18.331  1.00 62.51           C  
ATOM    232  CB  ASP M  30     112.837  22.558  17.661  1.00 62.51           C  
ATOM    233  CG  ASP M  30     113.257  23.882  18.279  1.00 62.51           C  
ATOM    234  OD1 ASP M  30     112.349  24.697  18.597  1.00 62.51           O  
ATOM    235  OD2 ASP M  30     114.486  24.089  18.461  1.00 62.51           O  
ATOM    236  C   ASP M  30     111.031  20.892  17.666  1.00 62.51           C  
ATOM    237  O   ASP M  30     111.276  20.684  16.478  1.00 62.51           O  
ATOM    238  N   THR M  31     110.308  20.030  18.405  1.00 61.07           N  
ATOM    239  CA  THR M  31     109.763  18.848  17.796  1.00 61.07           C  
ATOM    240  CB  THR M  31     110.202  17.586  18.478  1.00 61.07           C  
ATOM    241  OG1 THR M  31     111.617  17.488  18.471  1.00 61.07           O  
ATOM    242  CG2 THR M  31     109.593  16.389  17.733  1.00 61.07           C  
ATOM    243  C   THR M  31     108.274  18.932  17.961  1.00 61.07           C  
ATOM    244  O   THR M  31     107.783  18.977  19.087  1.00 61.07           O  
ATOM    245  N   GLU M  32     107.510  18.922  16.847  1.00 78.82           N  
ATOM    246  CA  GLU M  32     106.078  19.074  16.934  1.00 78.82           C  
ATOM    247  CB  GLU M  32     105.409  19.340  15.575  1.00 78.82           C  
ATOM    248  CG  GLU M  32     103.888  19.484  15.664  1.00 78.82           C  
ATOM    249  CD  GLU M  32     103.350  19.745  14.264  1.00 78.82           C  
ATOM    250  OE1 GLU M  32     104.118  20.281  13.421  1.00 78.82           O  
ATOM    251  OE2 GLU M  32     102.158  19.416  14.022  1.00 78.82           O  
ATOM    252  C   GLU M  32     105.462  17.825  17.482  1.00 78.82           C  
ATOM    253  O   GLU M  32     105.495  16.775  16.845  1.00 78.82           O  
ATOM    254  N   PHE M  33     104.992  17.898  18.744  1.00148.70           N  
ATOM    255  CA  PHE M  33     104.308  16.840  19.434  1.00148.70           C  
ATOM    256  CB  PHE M  33     104.691  16.763  20.924  1.00148.70           C  
ATOM    257  CG  PHE M  33     104.296  18.006  21.635  1.00148.70           C  
ATOM    258  CD1 PHE M  33     105.072  19.137  21.571  1.00148.70           C  
ATOM    259  CD2 PHE M  33     103.138  18.040  22.370  1.00148.70           C  
ATOM    260  CE1 PHE M  33     104.699  20.279  22.239  1.00148.70           C  
ATOM    261  CE2 PHE M  33     102.762  19.178  23.040  1.00148.70           C  
ATOM    262  CZ  PHE M  33     103.542  20.304  22.978  1.00148.70           C  
ATOM    263  C   PHE M  33     102.813  16.813  19.270  1.00148.70           C  
ATOM    264  O   PHE M  33     102.228  15.733  19.317  1.00148.70           O  
ATOM    265  N   VAL M  34     102.134  17.979  19.141  1.00 60.03           N  
ATOM    266  CA  VAL M  34     100.692  17.954  19.086  1.00 60.03           C  
ATOM    267  CB  VAL M  34     100.061  18.041  20.443  1.00 60.03           C  
ATOM    268  CG1 VAL M  34     100.450  16.787  21.241  1.00 60.03           C  
ATOM    269  CG2 VAL M  34     100.516  19.353  21.106  1.00 60.03           C  
ATOM    270  C   VAL M  34     100.178  19.112  18.281  1.00 60.03           C  
ATOM    271  O   VAL M  34     100.836  20.144  18.160  1.00 60.03           O  
ATOM    272  N   ARG M  35      98.958  18.970  17.710  1.00190.09           N  
ATOM    273  CA  ARG M  35      98.433  20.027  16.890  1.00190.09           C  
ATOM    274  CB  ARG M  35      98.886  19.891  15.423  1.00190.09           C  
ATOM    275  CG  ARG M  35      98.248  20.892  14.464  1.00190.09           C  
ATOM    276  CD  ARG M  35      98.764  20.788  13.026  1.00190.09           C  
ATOM    277  NE  ARG M  35     100.102  21.446  12.977  1.00190.09           N  
ATOM    278  CZ  ARG M  35     100.685  21.708  11.770  1.00190.09           C  
ATOM    279  NH1 ARG M  35     100.088  21.278  10.623  1.00190.09           N  
ATOM    280  NH2 ARG M  35     101.854  22.409  11.698  1.00190.09           N  
ATOM    281  C   ARG M  35      96.930  20.019  16.915  1.00190.09           C  
ATOM    282  O   ARG M  35      96.294  19.004  17.195  1.00190.09           O  
ATOM    283  N   PHE M  36      96.334  21.202  16.645  1.00 76.06           N  
ATOM    284  CA  PHE M  36      94.914  21.405  16.552  1.00 76.06           C  
ATOM    285  CB  PHE M  36      94.372  22.217  17.742  1.00 76.06           C  
ATOM    286  CG  PHE M  36      92.960  22.621  17.491  1.00 76.06           C  
ATOM    287  CD1 PHE M  36      91.911  21.760  17.721  1.00 76.06           C  
ATOM    288  CD2 PHE M  36      92.695  23.890  17.034  1.00 76.06           C  
ATOM    289  CE1 PHE M  36      90.616  22.161  17.488  1.00 76.06           C  
ATOM    290  CE2 PHE M  36      91.404  24.297  16.800  1.00 76.06           C  
ATOM    291  CZ  PHE M  36      90.361  23.430  17.026  1.00 76.06           C  
ATOM    292  C   PHE M  36      94.697  22.202  15.301  1.00 76.06           C  
ATOM    293  O   PHE M  36      95.394  23.188  15.073  1.00 76.06           O  
ATOM    294  N   ASP M  37      93.739  21.783  14.445  1.00 67.71           N  
ATOM    295  CA  ASP M  37      93.487  22.487  13.213  1.00 67.71           C  
ATOM    296  CB  ASP M  37      93.941  21.712  11.961  1.00 67.71           C  
ATOM    297  CG  ASP M  37      93.814  22.608  10.730  1.00 67.71           C  
ATOM    298  OD1 ASP M  37      93.320  23.759  10.868  1.00 67.71           O  
ATOM    299  OD2 ASP M  37      94.212  22.146   9.627  1.00 67.71           O  
ATOM    300  C   ASP M  37      92.009  22.700  13.088  1.00 67.71           C  
ATOM    301  O   ASP M  37      91.228  21.751  13.053  1.00 67.71           O  
ATOM    302  N   SER M  38      91.597  23.975  12.993  1.00100.87           N  
ATOM    303  CA  SER M  38      90.209  24.332  12.933  1.00100.87           C  
ATOM    304  CB  SER M  38      90.002  25.854  12.974  1.00100.87           C  
ATOM    305  OG  SER M  38      88.619  26.161  12.903  1.00100.87           O  
ATOM    306  C   SER M  38      89.583  23.841  11.662  1.00100.87           C  
ATOM    307  O   SER M  38      88.382  23.575  11.633  1.00100.87           O  
ATOM    308  N   ASP M  39      90.371  23.694  10.578  1.00143.52           N  
ATOM    309  CA  ASP M  39      89.775  23.364   9.313  1.00143.52           C  
ATOM    310  CB  ASP M  39      90.610  23.841   8.112  1.00143.52           C  
ATOM    311  CG  ASP M  39      90.415  25.343   7.984  1.00143.52           C  
ATOM    312  OD1 ASP M  39      89.571  25.899   8.737  1.00143.52           O  
ATOM    313  OD2 ASP M  39      91.099  25.955   7.122  1.00143.52           O  
ATOM    314  C   ASP M  39      89.578  21.895   9.172  1.00143.52           C  
ATOM    315  O   ASP M  39      90.238  21.233   8.371  1.00143.52           O  
ATOM    316  N   ALA M  40      88.617  21.348   9.931  1.00 75.38           N  
ATOM    317  CA  ALA M  40      88.330  19.957   9.794  1.00 75.38           C  
ATOM    318  CB  ALA M  40      89.218  19.046  10.659  1.00 75.38           C  
ATOM    319  C   ALA M  40      86.925  19.766  10.238  1.00 75.38           C  
ATOM    320  O   ALA M  40      86.352  20.623  10.908  1.00 75.38           O  
ATOM    321  N   GLU M  41      86.320  18.634   9.843  1.00111.10           N  
ATOM    322  CA  GLU M  41      84.977  18.382  10.260  1.00111.10           C  
ATOM    323  CB  GLU M  41      84.420  17.054   9.730  1.00111.10           C  
ATOM    324  CG  GLU M  41      83.904  17.148   8.300  1.00111.10           C  
ATOM    325  CD  GLU M  41      82.563  17.863   8.384  1.00111.10           C  
ATOM    326  OE1 GLU M  41      82.508  18.939   9.037  1.00111.10           O  
ATOM    327  OE2 GLU M  41      81.575  17.341   7.802  1.00111.10           O  
ATOM    328  C   GLU M  41      84.983  18.275  11.742  1.00111.10           C  
ATOM    329  O   GLU M  41      84.128  18.846  12.416  1.00111.10           O  
ATOM    330  N   ASN M  42      85.964  17.535  12.289  1.00137.22           N  
ATOM    331  CA  ASN M  42      86.008  17.368  13.708  1.00137.22           C  
ATOM    332  CB  ASN M  42      85.926  15.879  14.093  1.00137.22           C  
ATOM    333  CG  ASN M  42      85.702  15.749  15.588  1.00137.22           C  
ATOM    334  OD1 ASN M  42      85.580  16.744  16.301  1.00137.22           O  
ATOM    335  ND2 ASN M  42      85.654  14.483  16.082  1.00137.22           N  
ATOM    336  C   ASN M  42      87.329  17.882  14.185  1.00137.22           C  
ATOM    337  O   ASN M  42      88.279  17.113  14.336  1.00137.22           O  
ATOM    338  N   PRO M  43      87.423  19.157  14.454  1.00143.10           N  
ATOM    339  CA  PRO M  43      88.677  19.672  14.923  1.00143.10           C  
ATOM    340  CD  PRO M  43      86.692  20.146  13.678  1.00143.10           C  
ATOM    341  CB  PRO M  43      88.599  21.188  14.768  1.00143.10           C  
ATOM    342  CG  PRO M  43      87.613  21.378  13.603  1.00143.10           C  
ATOM    343  C   PRO M  43      88.932  19.216  16.318  1.00143.10           C  
ATOM    344  O   PRO M  43      88.019  19.278  17.140  1.00143.10           O  
ATOM    345  N   ARG M  44      90.163  18.762  16.610  1.00218.54           N  
ATOM    346  CA  ARG M  44      90.490  18.347  17.940  1.00218.54           C  
ATOM    347  CB  ARG M  44      90.053  16.918  18.300  1.00218.54           C  
ATOM    348  CG  ARG M  44      88.565  16.759  18.589  1.00218.54           C  
ATOM    349  CD  ARG M  44      88.200  15.347  19.048  1.00218.54           C  
ATOM    350  NE  ARG M  44      88.898  15.106  20.342  1.00218.54           N  
ATOM    351  CZ  ARG M  44      88.207  14.590  21.400  1.00218.54           C  
ATOM    352  NH1 ARG M  44      86.878  14.310  21.276  1.00218.54           N  
ATOM    353  NH2 ARG M  44      88.842  14.362  22.587  1.00218.54           N  
ATOM    354  C   ARG M  44      91.975  18.338  18.045  1.00218.54           C  
ATOM    355  O   ARG M  44      92.679  18.297  17.037  1.00218.54           O  
ATOM    356  N   TYR M  45      92.489  18.399  19.288  1.00118.31           N  
ATOM    357  CA  TYR M  45      93.897  18.241  19.490  1.00118.31           C  
ATOM    358  CB  TYR M  45      94.384  18.502  20.928  1.00118.31           C  
ATOM    359  CG  TYR M  45      95.092  19.806  21.051  1.00118.31           C  
ATOM    360  CD1 TYR M  45      94.483  21.040  20.998  1.00118.31           C  
ATOM    361  CD2 TYR M  45      96.450  19.742  21.256  1.00118.31           C  
ATOM    362  CE1 TYR M  45      95.245  22.184  21.134  1.00118.31           C  
ATOM    363  CE2 TYR M  45      97.211  20.872  21.393  1.00118.31           C  
ATOM    364  CZ  TYR M  45      96.608  22.099  21.330  1.00118.31           C  
ATOM    365  OH  TYR M  45      97.408  23.251  21.473  1.00118.31           O  
ATOM    366  C   TYR M  45      94.244  16.820  19.208  1.00118.31           C  
ATOM    367  O   TYR M  45      93.578  15.911  19.699  1.00118.31           O  
ATOM    368  N   GLU M  46      95.295  16.599  18.388  1.00125.22           N  
ATOM    369  CA  GLU M  46      95.716  15.256  18.096  1.00125.22           C  
ATOM    370  CB  GLU M  46      95.413  14.786  16.665  1.00125.22           C  
ATOM    371  CG  GLU M  46      93.924  14.576  16.397  1.00125.22           C  
ATOM    372  CD  GLU M  46      93.782  14.001  14.997  1.00125.22           C  
ATOM    373  OE1 GLU M  46      94.234  12.844  14.789  1.00125.22           O  
ATOM    374  OE2 GLU M  46      93.222  14.708  14.118  1.00125.22           O  
ATOM    375  C   GLU M  46      97.201  15.154  18.275  1.00125.22           C  
ATOM    376  O   GLU M  46      97.945  16.109  18.052  1.00125.22           O  
ATOM    377  N   PRO M  47      97.632  14.002  18.725  1.00102.54           N  
ATOM    378  CA  PRO M  47      99.020  13.700  18.956  1.00102.54           C  
ATOM    379  CD  PRO M  47      96.748  12.915  19.107  1.00102.54           C  
ATOM    380  CB  PRO M  47      99.032  12.371  19.711  1.00102.54           C  
ATOM    381  CG  PRO M  47      97.689  11.718  19.331  1.00102.54           C  
ATOM    382  C   PRO M  47      99.807  13.629  17.684  1.00102.54           C  
ATOM    383  O   PRO M  47      99.495  12.793  16.838  1.00102.54           O  
ATOM    384  N   ARG M  48     100.805  14.516  17.512  1.00126.18           N  
ATOM    385  CA  ARG M  48     101.708  14.448  16.400  1.00126.18           C  
ATOM    386  CB  ARG M  48     102.511  15.746  16.205  1.00126.18           C  
ATOM    387  CG  ARG M  48     101.645  16.967  15.887  1.00126.18           C  
ATOM    388  CD  ARG M  48     100.656  16.741  14.742  1.00126.18           C  
ATOM    389  NE  ARG M  48     101.434  16.306  13.548  1.00126.18           N  
ATOM    390  CZ  ARG M  48     100.789  16.026  12.379  1.00126.18           C  
ATOM    391  NH1 ARG M  48      99.438  16.201  12.286  1.00126.18           N  
ATOM    392  NH2 ARG M  48     101.497  15.571  11.305  1.00126.18           N  
ATOM    393  C   ARG M  48     102.694  13.349  16.628  1.00126.18           C  
ATOM    394  O   ARG M  48     102.894  12.480  15.782  1.00126.18           O  
ATOM    395  N   ALA M  49     103.319  13.364  17.823  1.00 53.40           N  
ATOM    396  CA  ALA M  49     104.346  12.428  18.181  1.00 53.40           C  
ATOM    397  CB  ALA M  49     105.327  12.976  19.228  1.00 53.40           C  
ATOM    398  C   ALA M  49     103.722  11.188  18.737  1.00 53.40           C  
ATOM    399  O   ALA M  49     102.644  11.219  19.325  1.00 53.40           O  
ATOM    400  N   ARG M  50     104.432  10.057  18.573  1.00140.45           N  
ATOM    401  CA  ARG M  50     104.010   8.739  18.961  1.00140.45           C  
ATOM    402  CB  ARG M  50     105.072   7.698  18.568  1.00140.45           C  
ATOM    403  CG  ARG M  50     104.563   6.261  18.501  1.00140.45           C  
ATOM    404  CD  ARG M  50     103.914   5.895  17.163  1.00140.45           C  
ATOM    405  NE  ARG M  50     102.746   6.791  16.931  1.00140.45           N  
ATOM    406  CZ  ARG M  50     101.831   6.456  15.974  1.00140.45           C  
ATOM    407  NH1 ARG M  50     101.972   5.287  15.285  1.00140.45           N  
ATOM    408  NH2 ARG M  50     100.777   7.282  15.706  1.00140.45           N  
ATOM    409  C   ARG M  50     103.858   8.656  20.455  1.00140.45           C  
ATOM    410  O   ARG M  50     102.903   8.075  20.970  1.00140.45           O  
ATOM    411  N   TRP M  51     104.799   9.273  21.187  1.00106.30           N  
ATOM    412  CA  TRP M  51     104.901   9.211  22.618  1.00106.30           C  
ATOM    413  CB  TRP M  51     106.229   9.804  23.130  1.00106.30           C  
ATOM    414  CG  TRP M  51     106.634  11.124  22.517  1.00106.30           C  
ATOM    415  CD2 TRP M  51     106.363  12.411  23.086  1.00106.30           C  
ATOM    416  CD1 TRP M  51     107.348  11.348  21.376  1.00106.30           C  
ATOM    417  NE1 TRP M  51     107.534  12.697  21.196  1.00106.30           N  
ATOM    418  CE2 TRP M  51     106.935  13.364  22.242  1.00106.30           C  
ATOM    419  CE3 TRP M  51     105.696  12.771  24.220  1.00106.30           C  
ATOM    420  CZ2 TRP M  51     106.848  14.697  22.521  1.00106.30           C  
ATOM    421  CZ3 TRP M  51     105.609  14.115  24.499  1.00106.30           C  
ATOM    422  CH2 TRP M  51     106.174  15.058  23.666  1.00106.30           C  
ATOM    423  C   TRP M  51     103.717   9.834  23.305  1.00106.30           C  
ATOM    424  O   TRP M  51     103.445   9.521  24.462  1.00106.30           O  
ATOM    425  N   MET M  52     102.994  10.736  22.619  1.00 89.59           N  
ATOM    426  CA  MET M  52     101.850  11.450  23.128  1.00 89.59           C  
ATOM    427  CB  MET M  52     101.297  12.473  22.124  1.00 89.59           C  
ATOM    428  CG  MET M  52     102.142  13.742  22.022  1.00 89.59           C  
ATOM    429  SD  MET M  52     101.878  14.919  23.384  1.00 89.59           S  
ATOM    430  CE  MET M  52     102.512  13.852  24.708  1.00 89.59           C  
ATOM    431  C   MET M  52     100.730  10.509  23.454  1.00 89.59           C  
ATOM    432  O   MET M  52      99.874  10.811  24.286  1.00 89.59           O  
ATOM    433  N   GLU M  53     100.709   9.340  22.799  1.00 74.17           N  
ATOM    434  CA  GLU M  53      99.655   8.374  22.917  1.00 74.17           C  
ATOM    435  CB  GLU M  53     100.028   7.053  22.221  1.00 74.17           C  
ATOM    436  CG  GLU M  53     100.275   7.218  20.719  1.00 74.17           C  
ATOM    437  CD  GLU M  53     100.924   5.950  20.177  1.00 74.17           C  
ATOM    438  OE1 GLU M  53     101.117   4.990  20.970  1.00 74.17           O  
ATOM    439  OE2 GLU M  53     101.242   5.929  18.959  1.00 74.17           O  
ATOM    440  C   GLU M  53      99.445   8.079  24.371  1.00 74.17           C  
ATOM    441  O   GLU M  53      98.350   7.704  24.787  1.00 74.17           O  
ATOM    442  N   GLN M  54     100.494   8.236  25.190  1.00128.38           N  
ATOM    443  CA  GLN M  54     100.410   7.926  26.588  1.00128.38           C  
ATOM    444  CB  GLN M  54     101.729   8.180  27.334  1.00128.38           C  
ATOM    445  CG  GLN M  54     101.646   7.836  28.822  1.00128.38           C  
ATOM    446  CD  GLN M  54     102.985   8.150  29.475  1.00128.38           C  
ATOM    447  OE1 GLN M  54     103.117   9.136  30.198  1.00128.38           O  
ATOM    448  NE2 GLN M  54     104.009   7.293  29.213  1.00128.38           N  
ATOM    449  C   GLN M  54      99.349   8.761  27.262  1.00128.38           C  
ATOM    450  O   GLN M  54      98.714   8.289  28.202  1.00128.38           O  
ATOM    451  N   GLU M  55      99.131  10.020  26.828  1.00249.15           N  
ATOM    452  CA  GLU M  55      98.189  10.907  27.473  1.00249.15           C  
ATOM    453  CB  GLU M  55      98.153  12.305  26.833  1.00249.15           C  
ATOM    454  CG  GLU M  55      99.495  13.032  26.902  1.00249.15           C  
ATOM    455  CD  GLU M  55      99.758  13.413  28.350  1.00249.15           C  
ATOM    456  OE1 GLU M  55      98.772  13.510  29.130  1.00249.15           O  
ATOM    457  OE2 GLU M  55     100.952  13.616  28.696  1.00249.15           O  
ATOM    458  C   GLU M  55      96.808  10.340  27.370  1.00249.15           C  
ATOM    459  O   GLU M  55      96.473   9.674  26.390  1.00249.15           O  
ATOM    460  N   GLY M  56      95.976  10.606  28.406  1.00133.65           N  
ATOM    461  CA  GLY M  56      94.643  10.070  28.502  1.00133.65           C  
ATOM    462  C   GLY M  56      93.667  10.953  27.785  1.00133.65           C  
ATOM    463  O   GLY M  56      94.001  12.018  27.271  1.00133.65           O  
ATOM    464  N   PRO M  58      92.443  10.485  27.760  1.00146.02           N  
ATOM    465  CA  PRO M  58      91.377  11.170  27.076  1.00146.02           C  
ATOM    466  CD  PRO M  58      92.202   9.052  27.841  1.00146.02           C  
ATOM    467  CB  PRO M  58      90.211  10.185  27.028  1.00146.02           C  
ATOM    468  CG  PRO M  58      90.897   8.809  27.064  1.00146.02           C  
ATOM    469  C   PRO M  58      91.009  12.492  27.664  1.00146.02           C  
ATOM    470  O   PRO M  58      90.575  13.366  26.916  1.00146.02           O  
ATOM    471  N   GLU M  59      91.164  12.667  28.988  1.00129.99           N  
ATOM    472  CA  GLU M  59      90.778  13.904  29.590  1.00129.99           C  
ATOM    473  CB  GLU M  59      90.939  13.885  31.118  1.00129.99           C  
ATOM    474  CG  GLU M  59      92.362  13.567  31.570  1.00129.99           C  
ATOM    475  CD  GLU M  59      92.330  13.320  33.066  1.00129.99           C  
ATOM    476  OE1 GLU M  59      91.786  14.187  33.800  1.00129.99           O  
ATOM    477  OE2 GLU M  59      92.846  12.251  33.491  1.00129.99           O  
ATOM    478  C   GLU M  59      91.659  14.956  29.008  1.00129.99           C  
ATOM    479  O   GLU M  59      91.218  16.062  28.703  1.00129.99           O  
ATOM    480  N   TYR M  60      92.933  14.602  28.786  1.00 91.30           N  
ATOM    481  CA  TYR M  60      93.911  15.506  28.262  1.00 91.30           C  
ATOM    482  CB  TYR M  60      95.243  14.772  28.013  1.00 91.30           C  
ATOM    483  CG  TYR M  60      96.266  15.692  27.438  1.00 91.30           C  
ATOM    484  CD1 TYR M  60      97.077  16.442  28.257  1.00 91.30           C  
ATOM    485  CD2 TYR M  60      96.424  15.793  26.075  1.00 91.30           C  
ATOM    486  CE1 TYR M  60      98.024  17.281  27.723  1.00 91.30           C  
ATOM    487  CE2 TYR M  60      97.371  16.632  25.534  1.00 91.30           C  
ATOM    488  CZ  TYR M  60      98.174  17.379  26.361  1.00 91.30           C  
ATOM    489  OH  TYR M  60      99.149  18.242  25.816  1.00 91.30           O  
ATOM    490  C   TYR M  60      93.437  16.037  26.939  1.00 91.30           C  
ATOM    491  O   TYR M  60      93.385  17.249  26.737  1.00 91.30           O  
ATOM    492  N   TRP M  61      93.029  15.150  26.014  1.00 81.44           N  
ATOM    493  CA  TRP M  61      92.669  15.591  24.692  1.00 81.44           C  
ATOM    494  CB  TRP M  61      92.322  14.440  23.734  1.00 81.44           C  
ATOM    495  CG  TRP M  61      93.487  13.529  23.444  1.00 81.44           C  
ATOM    496  CD2 TRP M  61      94.745  13.979  22.924  1.00 81.44           C  
ATOM    497  CD1 TRP M  61      93.611  12.188  23.653  1.00 81.44           C  
ATOM    498  NE1 TRP M  61      94.869  11.771  23.285  1.00 81.44           N  
ATOM    499  CE2 TRP M  61      95.579  12.866  22.839  1.00 81.44           C  
ATOM    500  CE3 TRP M  61      95.175  15.223  22.557  1.00 81.44           C  
ATOM    501  CZ2 TRP M  61      96.863  12.977  22.381  1.00 81.44           C  
ATOM    502  CZ3 TRP M  61      96.465  15.332  22.089  1.00 81.44           C  
ATOM    503  CH2 TRP M  61      97.293  14.231  22.003  1.00 81.44           C  
ATOM    504  C   TRP M  61      91.468  16.474  24.742  1.00 81.44           C  
ATOM    505  O   TRP M  61      91.477  17.587  24.217  1.00 81.44           O  
ATOM    506  N   GLU M  62      90.406  16.014  25.422  1.00 85.36           N  
ATOM    507  CA  GLU M  62      89.179  16.750  25.412  1.00 85.36           C  
ATOM    508  CB  GLU M  62      88.075  16.096  26.259  1.00 85.36           C  
ATOM    509  CG  GLU M  62      86.790  16.925  26.302  1.00 85.36           C  
ATOM    510  CD  GLU M  62      86.202  16.960  24.900  1.00 85.36           C  
ATOM    511  OE1 GLU M  62      85.709  15.896  24.439  1.00 85.36           O  
ATOM    512  OE2 GLU M  62      86.241  18.049  24.268  1.00 85.36           O  
ATOM    513  C   GLU M  62      89.438  18.099  25.987  1.00 85.36           C  
ATOM    514  O   GLU M  62      88.935  19.105  25.488  1.00 85.36           O  
ATOM    515  N   ARG M  63      90.252  18.147  27.052  1.00165.45           N  
ATOM    516  CA  ARG M  63      90.500  19.379  27.733  1.00165.45           C  
ATOM    517  CB  ARG M  63      91.509  19.213  28.881  1.00165.45           C  
ATOM    518  CG  ARG M  63      91.802  20.504  29.646  1.00165.45           C  
ATOM    519  CD  ARG M  63      93.212  20.537  30.237  1.00165.45           C  
ATOM    520  NE  ARG M  63      93.440  19.238  30.927  1.00165.45           N  
ATOM    521  CZ  ARG M  63      94.508  18.463  30.574  1.00165.45           C  
ATOM    522  NH1 ARG M  63      95.361  18.871  29.588  1.00165.45           N  
ATOM    523  NH2 ARG M  63      94.727  17.273  31.201  1.00165.45           N  
ATOM    524  C   ARG M  63      91.128  20.346  26.786  1.00165.45           C  
ATOM    525  O   ARG M  63      90.645  21.460  26.594  1.00165.45           O  
ATOM    526  N   GLU M  64      92.210  19.910  26.121  1.00103.75           N  
ATOM    527  CA  GLU M  64      92.939  20.776  25.245  1.00103.75           C  
ATOM    528  CB  GLU M  64      94.195  20.119  24.652  1.00103.75           C  
ATOM    529  CG  GLU M  64      95.279  19.887  25.704  1.00103.75           C  
ATOM    530  CD  GLU M  64      95.536  21.225  26.381  1.00103.75           C  
ATOM    531  OE1 GLU M  64      95.534  22.265  25.669  1.00103.75           O  
ATOM    532  OE2 GLU M  64      95.723  21.227  27.625  1.00103.75           O  
ATOM    533  C   GLU M  64      92.051  21.176  24.120  1.00103.75           C  
ATOM    534  O   GLU M  64      92.103  22.310  23.646  1.00103.75           O  
ATOM    535  N   THR M  65      91.200  20.242  23.670  1.00 51.51           N  
ATOM    536  CA  THR M  65      90.366  20.495  22.534  1.00 51.51           C  
ATOM    537  CB  THR M  65      89.531  19.308  22.163  1.00 51.51           C  
ATOM    538  OG1 THR M  65      90.366  18.183  21.927  1.00 51.51           O  
ATOM    539  CG2 THR M  65      88.740  19.648  20.888  1.00 51.51           C  
ATOM    540  C   THR M  65      89.433  21.637  22.824  1.00 51.51           C  
ATOM    541  O   THR M  65      89.295  22.538  22.001  1.00 51.51           O  
ATOM    542  N   GLN M  66      88.772  21.639  24.002  1.00100.07           N  
ATOM    543  CA  GLN M  66      87.831  22.677  24.347  1.00100.07           C  
ATOM    544  CB  GLN M  66      87.176  22.426  25.707  1.00100.07           C  
ATOM    545  CG  GLN M  66      86.340  21.150  25.742  1.00100.07           C  
ATOM    546  CD  GLN M  66      86.105  20.828  27.206  1.00100.07           C  
ATOM    547  OE1 GLN M  66      86.848  21.281  28.075  1.00100.07           O  
ATOM    548  NE2 GLN M  66      85.052  20.019  27.494  1.00100.07           N  
ATOM    549  C   GLN M  66      88.605  23.946  24.476  1.00100.07           C  
ATOM    550  O   GLN M  66      88.155  25.008  24.049  1.00100.07           O  
ATOM    551  N   LYS M  67      89.811  23.849  25.067  1.00 93.37           N  
ATOM    552  CA  LYS M  67      90.654  24.985  25.280  1.00 93.37           C  
ATOM    553  CB  LYS M  67      92.023  24.584  25.856  1.00 93.37           C  
ATOM    554  CG  LYS M  67      92.962  25.764  26.104  1.00 93.37           C  
ATOM    555  CD  LYS M  67      94.303  25.347  26.712  1.00 93.37           C  
ATOM    556  CE  LYS M  67      94.176  24.616  28.049  1.00 93.37           C  
ATOM    557  NZ  LYS M  67      95.493  24.085  28.462  1.00 93.37           N  
ATOM    558  C   LYS M  67      90.926  25.586  23.948  1.00 93.37           C  
ATOM    559  O   LYS M  67      90.837  26.799  23.769  1.00 93.37           O  
ATOM    560  N   ALA M  68      91.235  24.733  22.960  1.00 40.73           N  
ATOM    561  CA  ALA M  68      91.549  25.240  21.659  1.00 40.73           C  
ATOM    562  CB  ALA M  68      91.837  24.130  20.635  1.00 40.73           C  
ATOM    563  C   ALA M  68      90.353  25.989  21.173  1.00 40.73           C  
ATOM    564  O   ALA M  68      90.467  27.118  20.704  1.00 40.73           O  
ATOM    565  N   LYS M  69      89.157  25.404  21.349  0.96138.00           N  
ATOM    566  CA  LYS M  69      87.950  25.998  20.850  0.96138.00           C  
ATOM    567  CB  LYS M  69      86.701  25.202  21.266  0.96138.00           C  
ATOM    568  CG  LYS M  69      86.497  23.882  20.523  0.96138.00           C  
ATOM    569  CD  LYS M  69      86.144  24.064  19.049  0.96138.00           C  
ATOM    570  CE  LYS M  69      85.808  22.753  18.336  0.96138.00           C  
ATOM    571  NZ  LYS M  69      85.198  23.043  17.021  0.96138.00           N  
ATOM    572  C   LYS M  69      87.772  27.364  21.446  0.96138.00           C  
ATOM    573  O   LYS M  69      87.417  28.309  20.742  0.96138.00           O  
ATOM    574  N   GLY M  70      87.993  27.520  22.766  1.00 62.40           N  
ATOM    575  CA  GLY M  70      87.764  28.818  23.339  1.00 62.40           C  
ATOM    576  C   GLY M  70      88.749  29.797  22.748  1.00 62.40           C  
ATOM    577  O   GLY M  70      88.383  30.910  22.372  1.00 62.40           O  
ATOM    578  N   ASN M  71      90.034  29.391  22.630  1.00 66.97           N  
ATOM    579  CA  ASN M  71      91.082  30.256  22.140  1.00 66.97           C  
ATOM    580  CB  ASN M  71      92.471  29.585  22.128  1.00 66.97           C  
ATOM    581  CG  ASN M  71      92.990  29.466  23.556  1.00 66.97           C  
ATOM    582  OD1 ASN M  71      93.085  30.456  24.280  1.00 66.97           O  
ATOM    583  ND2 ASN M  71      93.347  28.222  23.971  1.00 66.97           N  
ATOM    584  C   ASN M  71      90.776  30.638  20.730  1.00 66.97           C  
ATOM    585  O   ASN M  71      91.046  31.761  20.305  1.00 66.97           O  
ATOM    586  N   GLU M  72      90.201  29.701  19.960  1.00 66.16           N  
ATOM    587  CA  GLU M  72      89.901  29.984  18.591  1.00 66.16           C  
ATOM    588  CB  GLU M  72      89.141  28.821  17.934  1.00 66.16           C  
ATOM    589  CG  GLU M  72      88.779  29.038  16.465  1.00 66.16           C  
ATOM    590  CD  GLU M  72      88.011  27.802  16.014  1.00 66.16           C  
ATOM    591  OE1 GLU M  72      88.071  26.782  16.750  1.00 66.16           O  
ATOM    592  OE2 GLU M  72      87.352  27.857  14.941  1.00 66.16           O  
ATOM    593  C   GLU M  72      88.996  31.165  18.579  1.00 66.16           C  
ATOM    594  O   GLU M  72      89.225  32.147  17.876  1.00 66.16           O  
ATOM    595  N   GLN M  73      87.963  31.124  19.427  1.00 85.68           N  
ATOM    596  CA  GLN M  73      87.021  32.195  19.428  1.00 85.68           C  
ATOM    597  CB  GLN M  73      85.940  32.040  20.511  1.00 85.68           C  
ATOM    598  CG  GLN M  73      85.134  30.746  20.389  1.00 85.68           C  
ATOM    599  CD  GLN M  73      84.451  30.735  19.029  1.00 85.68           C  
ATOM    600  OE1 GLN M  73      84.201  31.783  18.437  1.00 85.68           O  
ATOM    601  NE2 GLN M  73      84.147  29.512  18.517  1.00 85.68           N  
ATOM    602  C   GLN M  73      87.745  33.450  19.783  1.00 85.68           C  
ATOM    603  O   GLN M  73      87.562  34.474  19.128  1.00 85.68           O  
ATOM    604  N   SER M  74      88.637  33.385  20.792  1.00143.04           N  
ATOM    605  CA  SER M  74      89.218  34.592  21.291  1.00143.04           C  
ATOM    606  CB  SER M  74      90.145  34.377  22.501  1.00143.04           C  
ATOM    607  OG  SER M  74      91.296  33.634  22.139  1.00143.04           O  
ATOM    608  C   SER M  74      89.954  35.283  20.191  1.00143.04           C  
ATOM    609  O   SER M  74      89.824  36.491  20.023  1.00143.04           O  
ATOM    610  N   PHE M  75      90.709  34.535  19.374  1.00 88.15           N  
ATOM    611  CA  PHE M  75      91.464  35.126  18.308  1.00 88.15           C  
ATOM    612  CB  PHE M  75      92.425  34.149  17.612  1.00 88.15           C  
ATOM    613  CG  PHE M  75      93.589  33.972  18.520  1.00 88.15           C  
ATOM    614  CD1 PHE M  75      93.581  33.012  19.503  1.00 88.15           C  
ATOM    615  CD2 PHE M  75      94.689  34.786  18.384  1.00 88.15           C  
ATOM    616  CE1 PHE M  75      94.666  32.863  20.335  1.00 88.15           C  
ATOM    617  CE2 PHE M  75      95.776  34.642  19.213  1.00 88.15           C  
ATOM    618  CZ  PHE M  75      95.763  33.678  20.190  1.00 88.15           C  
ATOM    619  C   PHE M  75      90.571  35.703  17.260  1.00 88.15           C  
ATOM    620  O   PHE M  75      90.890  36.749  16.695  1.00 88.15           O  
ATOM    621  N   ARG M  76      89.429  35.044  16.977  0.93198.68           N  
ATOM    622  CA  ARG M  76      88.570  35.492  15.916  0.93198.68           C  
ATOM    623  CB  ARG M  76      87.217  34.772  15.855  0.93198.68           C  
ATOM    624  CG  ARG M  76      87.266  33.252  15.735  0.93198.68           C  
ATOM    625  CD  ARG M  76      85.908  32.688  15.317  0.93198.68           C  
ATOM    626  NE  ARG M  76      84.876  33.553  15.960  0.93198.68           N  
ATOM    627  CZ  ARG M  76      83.545  33.352  15.731  0.93198.68           C  
ATOM    628  NH1 ARG M  76      83.125  32.258  15.033  0.93198.68           N  
ATOM    629  NH2 ARG M  76      82.628  34.251  16.196  0.93198.68           N  
ATOM    630  C   ARG M  76      88.222  36.923  16.170  0.93198.68           C  
ATOM    631  O   ARG M  76      88.231  37.736  15.247  0.93198.68           O  
ATOM    632  N   VAL M  77      87.904  37.264  17.432  1.00164.74           N  
ATOM    633  CA  VAL M  77      87.555  38.621  17.767  1.00164.74           C  
ATOM    634  CB  VAL M  77      87.037  38.817  19.171  1.00164.74           C  
ATOM    635  CG1 VAL M  77      85.849  37.875  19.381  1.00164.74           C  
ATOM    636  CG2 VAL M  77      88.156  38.647  20.197  1.00164.74           C  
ATOM    637  C   VAL M  77      88.775  39.474  17.607  1.00164.74           C  
ATOM    638  O   VAL M  77      88.688  40.591  17.102  1.00164.74           O  
ATOM    639  N   ASP M  78      89.958  38.946  17.987  1.00 76.99           N  
ATOM    640  CA  ASP M  78      91.154  39.736  17.978  1.00 76.99           C  
ATOM    641  CB  ASP M  78      92.415  38.930  18.332  1.00 76.99           C  
ATOM    642  CG  ASP M  78      92.420  38.630  19.821  1.00 76.99           C  
ATOM    643  OD1 ASP M  78      91.826  39.427  20.596  1.00 76.99           O  
ATOM    644  OD2 ASP M  78      93.034  37.597  20.200  1.00 76.99           O  
ATOM    645  C   ASP M  78      91.362  40.243  16.593  1.00 76.99           C  
ATOM    646  O   ASP M  78      91.785  41.384  16.409  1.00 76.99           O  
ATOM    647  N   LEU M  79      91.053  39.415  15.577  1.00 68.46           N  
ATOM    648  CA  LEU M  79      91.252  39.840  14.227  1.00 68.46           C  
ATOM    649  CB  LEU M  79      90.819  38.785  13.194  1.00 68.46           C  
ATOM    650  CG  LEU M  79      91.683  37.511  13.232  1.00 68.46           C  
ATOM    651  CD1 LEU M  79      91.249  36.504  12.155  1.00 68.46           C  
ATOM    652  CD2 LEU M  79      93.178  37.855  13.152  1.00 68.46           C  
ATOM    653  C   LEU M  79      90.447  41.079  13.998  1.00 68.46           C  
ATOM    654  O   LEU M  79      90.955  42.066  13.469  1.00 68.46           O  
ATOM    655  N   ARG M  80      89.180  41.081  14.445  1.00112.76           N  
ATOM    656  CA  ARG M  80      88.321  42.214  14.248  1.00112.76           C  
ATOM    657  CB  ARG M  80      86.908  41.990  14.815  1.00112.76           C  
ATOM    658  CG  ARG M  80      86.098  40.997  13.978  1.00112.76           C  
ATOM    659  CD  ARG M  80      84.739  40.621  14.568  1.00112.76           C  
ATOM    660  NE  ARG M  80      84.981  39.674  15.691  1.00112.76           N  
ATOM    661  CZ  ARG M  80      85.100  38.340  15.434  1.00112.76           C  
ATOM    662  NH1 ARG M  80      85.051  37.885  14.148  1.00112.76           N  
ATOM    663  NH2 ARG M  80      85.264  37.459  16.463  1.00112.76           N  
ATOM    664  C   ARG M  80      88.932  43.402  14.921  1.00112.76           C  
ATOM    665  O   ARG M  80      88.960  44.500  14.369  1.00112.76           O  
ATOM    666  N   THR M  81      89.487  43.189  16.122  1.00 87.05           N  
ATOM    667  CA  THR M  81      89.973  44.243  16.960  1.00 87.05           C  
ATOM    668  CB  THR M  81      90.481  43.706  18.266  1.00 87.05           C  
ATOM    669  OG1 THR M  81      89.479  42.917  18.888  1.00 87.05           O  
ATOM    670  CG2 THR M  81      90.810  44.886  19.184  1.00 87.05           C  
ATOM    671  C   THR M  81      91.095  44.963  16.289  1.00 87.05           C  
ATOM    672  O   THR M  81      91.133  46.192  16.270  1.00 87.05           O  
ATOM    673  N   LEU M  82      92.029  44.200  15.701  1.00 72.85           N  
ATOM    674  CA  LEU M  82      93.195  44.751  15.075  1.00 72.85           C  
ATOM    675  CB  LEU M  82      94.142  43.652  14.575  1.00 72.85           C  
ATOM    676  CG  LEU M  82      94.738  42.835  15.736  1.00 72.85           C  
ATOM    677  CD1 LEU M  82      95.684  41.736  15.233  1.00 72.85           C  
ATOM    678  CD2 LEU M  82      95.401  43.758  16.769  1.00 72.85           C  
ATOM    679  C   LEU M  82      92.751  45.581  13.927  1.00 72.85           C  
ATOM    680  O   LEU M  82      93.288  46.659  13.673  1.00 72.85           O  
ATOM    681  N   LEU M  83      91.704  45.106  13.244  1.00149.13           N  
ATOM    682  CA  LEU M  83      91.196  45.749  12.084  1.00149.13           C  
ATOM    683  CB  LEU M  83      89.939  45.006  11.599  1.00149.13           C  
ATOM    684  CG  LEU M  83      89.406  45.460  10.241  1.00149.13           C  
ATOM    685  CD1 LEU M  83      88.801  46.869  10.314  1.00149.13           C  
ATOM    686  CD2 LEU M  83      90.493  45.307   9.165  1.00149.13           C  
ATOM    687  C   LEU M  83      90.854  47.139  12.508  1.00149.13           C  
ATOM    688  O   LEU M  83      91.098  48.092  11.774  1.00149.13           O  
ATOM    689  N   GLY M  84      90.281  47.289  13.715  1.00 41.09           N  
ATOM    690  CA  GLY M  84      89.917  48.581  14.221  1.00 41.09           C  
ATOM    691  C   GLY M  84      91.109  49.442  14.539  1.00 41.09           C  
ATOM    692  O   GLY M  84      91.126  50.625  14.202  1.00 41.09           O  
ATOM    693  N   TYR M  85      92.143  48.889  15.207  1.00 87.55           N  
ATOM    694  CA  TYR M  85      93.237  49.737  15.604  1.00 87.55           C  
ATOM    695  CB  TYR M  85      94.326  49.041  16.436  1.00 87.55           C  
ATOM    696  CG  TYR M  85      93.721  48.637  17.732  1.00 87.55           C  
ATOM    697  CD1 TYR M  85      93.413  49.569  18.696  1.00 87.55           C  
ATOM    698  CD2 TYR M  85      93.481  47.311  17.987  1.00 87.55           C  
ATOM    699  CE1 TYR M  85      92.857  49.179  19.891  1.00 87.55           C  
ATOM    700  CE2 TYR M  85      92.928  46.922  19.180  1.00 87.55           C  
ATOM    701  CZ  TYR M  85      92.613  47.850  20.136  1.00 87.55           C  
ATOM    702  OH  TYR M  85      92.043  47.439  21.360  1.00 87.55           O  
ATOM    703  C   TYR M  85      93.898  50.252  14.372  1.00 87.55           C  
ATOM    704  O   TYR M  85      94.277  51.420  14.289  1.00 87.55           O  
ATOM    705  N   TYR M  86      94.082  49.346  13.400  1.00 81.81           N  
ATOM    706  CA  TYR M  86      94.681  49.613  12.128  1.00 81.81           C  
ATOM    707  CB  TYR M  86      95.108  48.337  11.389  1.00 81.81           C  
ATOM    708  CG  TYR M  86      96.239  47.780  12.187  1.00 81.81           C  
ATOM    709  CD1 TYR M  86      97.486  48.358  12.122  1.00 81.81           C  
ATOM    710  CD2 TYR M  86      96.063  46.682  12.997  1.00 81.81           C  
ATOM    711  CE1 TYR M  86      98.537  47.855  12.853  1.00 81.81           C  
ATOM    712  CE2 TYR M  86      97.109  46.174  13.731  1.00 81.81           C  
ATOM    713  CZ  TYR M  86      98.350  46.760  13.661  1.00 81.81           C  
ATOM    714  OH  TYR M  86      99.424  46.240  14.414  1.00 81.81           O  
ATOM    715  C   TYR M  86      93.772  50.435  11.262  1.00 81.81           C  
ATOM    716  O   TYR M  86      94.238  51.202  10.423  1.00 81.81           O  
ATOM    717  N   ASN M  87      92.443  50.294  11.428  1.00 93.64           N  
ATOM    718  CA  ASN M  87      91.513  50.987  10.583  1.00 93.64           C  
ATOM    719  CB  ASN M  87      91.773  52.502  10.551  1.00 93.64           C  
ATOM    720  CG  ASN M  87      90.561  53.201   9.956  1.00 93.64           C  
ATOM    721  OD1 ASN M  87      89.642  52.564   9.444  1.00 93.64           O  
ATOM    722  ND2 ASN M  87      90.564  54.559  10.022  1.00 93.64           N  
ATOM    723  C   ASN M  87      91.661  50.443   9.195  1.00 93.64           C  
ATOM    724  O   ASN M  87      91.669  51.189   8.217  1.00 93.64           O  
ATOM    725  N   GLN M  88      91.782  49.102   9.096  1.00 61.03           N  
ATOM    726  CA  GLN M  88      91.959  48.395   7.856  1.00 61.03           C  
ATOM    727  CB  GLN M  88      92.716  47.073   8.036  1.00 61.03           C  
ATOM    728  CG  GLN M  88      94.116  47.254   8.619  1.00 61.03           C  
ATOM    729  CD  GLN M  88      94.729  45.871   8.758  1.00 61.03           C  
ATOM    730  OE1 GLN M  88      94.047  44.908   9.106  1.00 61.03           O  
ATOM    731  NE2 GLN M  88      96.054  45.766   8.473  1.00 61.03           N  
ATOM    732  C   GLN M  88      90.620  48.048   7.284  1.00 61.03           C  
ATOM    733  O   GLN M  88      89.608  48.065   7.982  1.00 61.03           O  
ATOM    734  N   SER M  89      90.584  47.744   5.967  1.00 79.58           N  
ATOM    735  CA  SER M  89      89.354  47.347   5.342  1.00 79.58           C  
ATOM    736  CB  SER M  89      89.386  47.418   3.804  1.00 79.58           C  
ATOM    737  OG  SER M  89      88.136  47.014   3.265  1.00 79.58           O  
ATOM    738  C   SER M  89      89.128  45.922   5.730  1.00 79.58           C  
ATOM    739  O   SER M  89      90.078  45.161   5.901  1.00 79.58           O  
ATOM    740  N   LYS M  90      87.852  45.528   5.900  1.00111.15           N  
ATOM    741  CA  LYS M  90      87.549  44.188   6.314  1.00111.15           C  
ATOM    742  CB  LYS M  90      86.112  43.952   6.799  1.00111.15           C  
ATOM    743  CG  LYS M  90      85.994  42.532   7.354  1.00111.15           C  
ATOM    744  CD  LYS M  90      84.805  42.274   8.274  1.00111.15           C  
ATOM    745  CE  LYS M  90      84.776  40.831   8.782  1.00111.15           C  
ATOM    746  NZ  LYS M  90      86.146  40.402   9.151  1.00111.15           N  
ATOM    747  C   LYS M  90      87.825  43.192   5.235  1.00111.15           C  
ATOM    748  O   LYS M  90      88.174  42.048   5.519  1.00111.15           O  
ATOM    749  N   GLY M  91      87.703  43.597   3.962  1.00 41.14           N  
ATOM    750  CA  GLY M  91      87.749  42.651   2.884  1.00 41.14           C  
ATOM    751  C   GLY M  91      89.008  41.828   2.876  1.00 41.14           C  
ATOM    752  O   GLY M  91      88.948  40.630   2.606  1.00 41.14           O  
ATOM    753  N   GLY M  92      90.183  42.419   3.166  1.00 31.46           N  
ATOM    754  CA  GLY M  92      91.408  41.669   3.031  1.00 31.46           C  
ATOM    755  C   GLY M  92      91.561  40.660   4.131  1.00 31.46           C  
ATOM    756  O   GLY M  92      90.870  40.709   5.148  1.00 31.46           O  
ATOM    757  N   SER M  93      92.490  39.697   3.920  1.00 51.64           N  
ATOM    758  CA  SER M  93      92.809  38.656   4.863  1.00 51.64           C  
ATOM    759  CB  SER M  93      93.259  37.352   4.182  1.00 51.64           C  
ATOM    760  OG  SER M  93      93.679  36.410   5.156  1.00 51.64           O  
ATOM    761  C   SER M  93      93.950  39.114   5.725  1.00 51.64           C  
ATOM    762  O   SER M  93      94.770  39.928   5.305  1.00 51.64           O  
ATOM    763  N   HIS M  94      94.042  38.590   6.967  1.00105.28           N  
ATOM    764  CA  HIS M  94      95.109  39.004   7.840  1.00105.28           C  
ATOM    765  ND1 HIS M  94      92.734  41.500   7.983  1.00105.28           N  
ATOM    766  CG  HIS M  94      94.087  41.298   8.113  1.00105.28           C  
ATOM    767  CB  HIS M  94      94.685  40.113   8.811  1.00105.28           C  
ATOM    768  NE2 HIS M  94      93.727  43.233   7.010  1.00105.28           N  
ATOM    769  CD2 HIS M  94      94.680  42.366   7.512  1.00105.28           C  
ATOM    770  CE1 HIS M  94      92.574  42.671   7.318  1.00105.28           C  
ATOM    771  C   HIS M  94      95.515  37.823   8.673  1.00105.28           C  
ATOM    772  O   HIS M  94      94.794  36.829   8.735  1.00105.28           O  
ATOM    773  N   THR M  95      96.696  37.893   9.331  0.90 45.80           N  
ATOM    774  CA  THR M  95      97.122  36.760  10.105  0.90 45.80           C  
ATOM    775  CB  THR M  95      98.186  35.958   9.418  0.90 45.80           C  
ATOM    776  OG1 THR M  95      97.712  35.502   8.159  0.90 45.80           O  
ATOM    777  CG2 THR M  95      98.556  34.759  10.306  0.90 45.80           C  
ATOM    778  C   THR M  95      97.681  37.191  11.429  0.90 45.80           C  
ATOM    779  O   THR M  95      98.285  38.254  11.565  0.90 45.80           O  
ATOM    780  N   ILE M  96      97.468  36.344  12.457  1.00 47.19           N  
ATOM    781  CA  ILE M  96      98.004  36.587  13.765  1.00 47.19           C  
ATOM    782  CB  ILE M  96      96.960  36.881  14.803  1.00 47.19           C  
ATOM    783  CG1 ILE M  96      96.246  38.203  14.475  1.00 47.19           C  
ATOM    784  CG2 ILE M  96      97.632  36.867  16.184  1.00 47.19           C  
ATOM    785  CD1 ILE M  96      95.030  38.474  15.360  1.00 47.19           C  
ATOM    786  C   ILE M  96      98.727  35.341  14.168  1.00 47.19           C  
ATOM    787  O   ILE M  96      98.239  34.232  13.946  1.00 47.19           O  
ATOM    788  N   GLN M  97      99.930  35.505  14.757  1.00 51.48           N  
ATOM    789  CA  GLN M  97     100.731  34.382  15.160  1.00 51.48           C  
ATOM    790  CB  GLN M  97     101.982  34.220  14.282  1.00 51.48           C  
ATOM    791  CG  GLN M  97     101.660  33.966  12.807  1.00 51.48           C  
ATOM    792  CD  GLN M  97     102.953  34.118  12.018  1.00 51.48           C  
ATOM    793  OE1 GLN M  97     103.513  35.209  11.932  1.00 51.48           O  
ATOM    794  NE2 GLN M  97     103.447  32.998  11.426  1.00 51.48           N  
ATOM    795  C   GLN M  97     101.212  34.654  16.554  1.00 51.48           C  
ATOM    796  O   GLN M  97     101.425  35.806  16.925  1.00 51.48           O  
ATOM    797  N   VAL M  98     101.388  33.593  17.379  1.00 78.15           N  
ATOM    798  CA  VAL M  98     101.845  33.840  18.718  1.00 78.15           C  
ATOM    799  CB  VAL M  98     100.752  33.760  19.743  1.00 78.15           C  
ATOM    800  CG1 VAL M  98     101.349  34.044  21.129  1.00 78.15           C  
ATOM    801  CG2 VAL M  98      99.607  34.695  19.337  1.00 78.15           C  
ATOM    802  C   VAL M  98     102.831  32.778  19.097  1.00 78.15           C  
ATOM    803  O   VAL M  98     102.710  31.618  18.703  1.00 78.15           O  
ATOM    804  N   ILE M  99     103.843  33.172  19.893  1.00 67.38           N  
ATOM    805  CA  ILE M  99     104.820  32.243  20.368  1.00 67.38           C  
ATOM    806  CB  ILE M  99     106.227  32.660  20.050  1.00 67.38           C  
ATOM    807  CG1 ILE M  99     106.411  32.792  18.530  1.00 67.38           C  
ATOM    808  CG2 ILE M  99     107.189  31.648  20.695  1.00 67.38           C  
ATOM    809  CD1 ILE M  99     107.722  33.468  18.138  1.00 67.38           C  
ATOM    810  C   ILE M  99     104.684  32.233  21.855  1.00 67.38           C  
ATOM    811  O   ILE M  99     104.903  33.247  22.515  1.00 67.38           O  
ATOM    812  N   SER M 100     104.291  31.080  22.425  1.00101.35           N  
ATOM    813  CA  SER M 100     104.176  30.991  23.849  1.00101.35           C  
ATOM    814  CB  SER M 100     102.765  30.649  24.359  1.00101.35           C  
ATOM    815  OG  SER M 100     101.882  31.742  24.162  1.00101.35           O  
ATOM    816  C   SER M 100     105.045  29.857  24.253  1.00101.35           C  
ATOM    817  O   SER M 100     105.163  28.876  23.525  1.00101.35           O  
ATOM    818  N   GLY M 101     105.697  29.956  25.424  1.00 39.36           N  
ATOM    819  CA  GLY M 101     106.513  28.845  25.796  1.00 39.36           C  
ATOM    820  C   GLY M 101     107.401  29.235  26.927  1.00 39.36           C  
ATOM    821  O   GLY M 101     107.443  30.392  27.344  1.00 39.36           O  
ATOM    822  N   CYS M 102     108.139  28.237  27.451  1.00 51.94           N  
ATOM    823  CA  CYS M 102     109.022  28.465  28.553  1.00 51.94           C  
ATOM    824  CB  CYS M 102     108.410  28.057  29.908  1.00 51.94           C  
ATOM    825  SG  CYS M 102     107.965  26.294  29.990  1.00 51.94           S  
ATOM    826  C   CYS M 102     110.248  27.638  28.338  1.00 51.94           C  
ATOM    827  O   CYS M 102     110.210  26.605  27.671  1.00 51.94           O  
ATOM    828  N   GLU M 103     111.385  28.089  28.900  1.00106.43           N  
ATOM    829  CA  GLU M 103     112.617  27.378  28.733  1.00106.43           C  
ATOM    830  CB  GLU M 103     113.641  28.240  27.978  1.00106.43           C  
ATOM    831  CG  GLU M 103     114.808  27.477  27.361  1.00106.43           C  
ATOM    832  CD  GLU M 103     115.600  28.477  26.531  1.00106.43           C  
ATOM    833  OE1 GLU M 103     115.634  29.674  26.919  1.00106.43           O  
ATOM    834  OE2 GLU M 103     116.177  28.059  25.492  1.00106.43           O  
ATOM    835  C   GLU M 103     113.140  27.094  30.110  1.00106.43           C  
ATOM    836  O   GLU M 103     113.179  27.982  30.961  1.00106.43           O  
ATOM    837  N   VAL M 104     113.556  25.837  30.369  1.00 42.96           N  
ATOM    838  CA  VAL M 104     114.036  25.478  31.675  1.00 42.96           C  
ATOM    839  CB  VAL M 104     113.237  24.381  32.314  1.00 42.96           C  
ATOM    840  CG1 VAL M 104     111.807  24.894  32.557  1.00 42.96           C  
ATOM    841  CG2 VAL M 104     113.305  23.139  31.407  1.00 42.96           C  
ATOM    842  C   VAL M 104     115.438  24.977  31.540  1.00 42.96           C  
ATOM    843  O   VAL M 104     115.837  24.484  30.488  1.00 42.96           O  
ATOM    844  N   GLY M 105     116.239  25.121  32.615  1.00 22.75           N  
ATOM    845  CA  GLY M 105     117.599  24.672  32.581  1.00 22.75           C  
ATOM    846  C   GLY M 105     117.642  23.266  33.078  1.00 22.75           C  
ATOM    847  O   GLY M 105     116.614  22.648  33.350  1.00 22.75           O  
ATOM    848  N   SER M 106     118.869  22.732  33.215  1.00 26.93           N  
ATOM    849  CA  SER M 106     119.069  21.393  33.682  1.00 26.93           C  
ATOM    850  CB  SER M 106     120.550  20.984  33.663  1.00 26.93           C  
ATOM    851  OG  SER M 106     120.693  19.652  34.132  1.00 26.93           O  
ATOM    852  C   SER M 106     118.599  21.335  35.100  1.00 26.93           C  
ATOM    853  O   SER M 106     118.136  20.297  35.569  1.00 26.93           O  
ATOM    854  N   ASP M 107     118.718  22.468  35.816  1.00 54.65           N  
ATOM    855  CA  ASP M 107     118.330  22.574  37.193  1.00 54.65           C  
ATOM    856  CB  ASP M 107     118.763  23.904  37.837  1.00 54.65           C  
ATOM    857  CG  ASP M 107     118.132  25.067  37.086  1.00 54.65           C  
ATOM    858  OD1 ASP M 107     117.713  24.885  35.913  1.00 54.65           O  
ATOM    859  OD2 ASP M 107     118.073  26.172  37.683  1.00 54.65           O  
ATOM    860  C   ASP M 107     116.845  22.424  37.324  1.00 54.65           C  
ATOM    861  O   ASP M 107     116.361  21.880  38.316  1.00 54.65           O  
ATOM    862  N   GLY M 108     116.077  22.878  36.316  1.00 30.05           N  
ATOM    863  CA  GLY M 108     114.647  22.797  36.403  1.00 30.05           C  
ATOM    864  C   GLY M 108     114.120  24.170  36.673  1.00 30.05           C  
ATOM    865  O   GLY M 108     112.912  24.369  36.789  1.00 30.05           O  
ATOM    866  N   ARG M 109     115.023  25.162  36.789  1.00 97.68           N  
ATOM    867  CA  ARG M 109     114.578  26.504  37.017  1.00 97.68           C  
ATOM    868  CB  ARG M 109     115.649  27.445  37.592  1.00 97.68           C  
ATOM    869  CG  ARG M 109     115.062  28.719  38.205  1.00 97.68           C  
ATOM    870  CD  ARG M 109     116.109  29.668  38.792  1.00 97.68           C  
ATOM    871  NE  ARG M 109     115.386  30.842  39.363  1.00 97.68           N  
ATOM    872  CZ  ARG M 109     114.953  30.808  40.657  1.00 97.68           C  
ATOM    873  NH1 ARG M 109     115.193  29.706  41.426  1.00 97.68           N  
ATOM    874  NH2 ARG M 109     114.286  31.874  41.190  1.00 97.68           N  
ATOM    875  C   ARG M 109     114.132  27.054  35.702  1.00 97.68           C  
ATOM    876  O   ARG M 109     114.425  26.486  34.652  1.00 97.68           O  
ATOM    877  N   LEU M 110     113.382  28.171  35.729  1.00 69.26           N  
ATOM    878  CA  LEU M 110     112.854  28.727  34.513  1.00 69.26           C  
ATOM    879  CB  LEU M 110     111.541  29.498  34.749  1.00 69.26           C  
ATOM    880  CG  LEU M 110     110.916  30.124  33.489  1.00 69.26           C  
ATOM    881  CD1 LEU M 110     110.519  29.046  32.466  1.00 69.26           C  
ATOM    882  CD2 LEU M 110     109.741  31.046  33.856  1.00 69.26           C  
ATOM    883  C   LEU M 110     113.843  29.696  33.943  1.00 69.26           C  
ATOM    884  O   LEU M 110     114.064  30.772  34.495  1.00 69.26           O  
ATOM    885  N   LEU M 111     114.492  29.309  32.823  1.00 59.23           N  
ATOM    886  CA  LEU M 111     115.449  30.165  32.187  1.00 59.23           C  
ATOM    887  CB  LEU M 111     116.274  29.437  31.110  1.00 59.23           C  
ATOM    888  CG  LEU M 111     117.159  28.316  31.684  1.00 59.23           C  
ATOM    889  CD1 LEU M 111     117.981  27.633  30.579  1.00 59.23           C  
ATOM    890  CD2 LEU M 111     118.021  28.826  32.851  1.00 59.23           C  
ATOM    891  C   LEU M 111     114.782  31.337  31.530  1.00 59.23           C  
ATOM    892  O   LEU M 111     115.183  32.481  31.743  1.00 59.23           O  
ATOM    893  N   ARG M 112     113.722  31.093  30.734  1.00209.36           N  
ATOM    894  CA  ARG M 112     113.155  32.188  29.995  1.00209.36           C  
ATOM    895  CB  ARG M 112     113.856  32.339  28.632  1.00209.36           C  
ATOM    896  CG  ARG M 112     113.497  33.580  27.819  0.93209.36           C  
ATOM    897  CD  ARG M 112     114.237  34.850  28.241  0.96209.36           C  
ATOM    898  NE  ARG M 112     113.961  35.873  27.195  0.94209.36           N  
ATOM    899  CZ  ARG M 112     112.831  36.636  27.265  0.91209.36           C  
ATOM    900  NH1 ARG M 112     111.977  36.496  28.321  1.00209.36           N  
ATOM    901  NH2 ARG M 112     112.558  37.541  26.281  1.00209.36           N  
ATOM    902  C   ARG M 112     111.707  31.889  29.725  1.00209.36           C  
ATOM    903  O   ARG M 112     111.311  30.729  29.628  1.00209.36           O  
ATOM    904  N   GLY M 113     110.871  32.943  29.592  1.00 49.87           N  
ATOM    905  CA  GLY M 113     109.475  32.749  29.302  1.00 49.87           C  
ATOM    906  C   GLY M 113     109.143  33.640  28.146  1.00 49.87           C  
ATOM    907  O   GLY M 113     109.544  34.803  28.127  1.00 49.87           O  
ATOM    908  N   TYR M 114     108.359  33.131  27.168  1.00174.13           N  
ATOM    909  CA  TYR M 114     108.121  33.905  25.980  1.00174.13           C  
ATOM    910  CB  TYR M 114     108.514  33.201  24.668  1.00174.13           C  
ATOM    911  CG  TYR M 114     109.865  32.572  24.699  1.00174.13           C  
ATOM    912  CD1 TYR M 114     109.985  31.273  25.134  1.00174.13           C  
ATOM    913  CD2 TYR M 114     110.995  33.235  24.281  1.00174.13           C  
ATOM    914  CE1 TYR M 114     111.204  30.642  25.164  1.00174.13           C  
ATOM    915  CE2 TYR M 114     112.221  32.608  24.308  1.00174.13           C  
ATOM    916  CZ  TYR M 114     112.327  31.312  24.749  1.00174.13           C  
ATOM    917  OH  TYR M 114     113.581  30.669  24.773  1.00174.13           O  
ATOM    918  C   TYR M 114     106.645  34.061  25.767  1.00174.13           C  
ATOM    919  O   TYR M 114     105.856  33.157  26.042  1.00174.13           O  
ATOM    920  N   GLN M 115     106.244  35.241  25.258  1.00 96.40           N  
ATOM    921  CA  GLN M 115     104.891  35.480  24.845  1.00 96.40           C  
ATOM    922  CB  GLN M 115     104.023  36.105  25.956  1.00 96.40           C  
ATOM    923  CG  GLN M 115     102.548  36.292  25.590  1.00 96.40           C  
ATOM    924  CD  GLN M 115     101.815  34.970  25.784  1.00 96.40           C  
ATOM    925  OE1 GLN M 115     102.335  34.030  26.384  1.00 96.40           O  
ATOM    926  NE2 GLN M 115     100.563  34.893  25.263  1.00 96.40           N  
ATOM    927  C   GLN M 115     105.032  36.492  23.748  1.00 96.40           C  
ATOM    928  O   GLN M 115     105.298  37.664  24.010  1.00 96.40           O  
ATOM    929  N   GLN M 116     104.857  36.082  22.476  1.00 70.40           N  
ATOM    930  CA  GLN M 116     105.096  37.038  21.430  1.00 70.40           C  
ATOM    931  CB  GLN M 116     106.384  36.740  20.641  1.00 70.40           C  
ATOM    932  CG  GLN M 116     107.639  36.885  21.507  1.00 70.40           C  
ATOM    933  CD  GLN M 116     108.838  36.361  20.732  1.00 70.40           C  
ATOM    934  OE1 GLN M 116     109.072  35.155  20.667  1.00 70.40           O  
ATOM    935  NE2 GLN M 116     109.626  37.289  20.129  1.00 70.40           N  
ATOM    936  C   GLN M 116     103.939  37.054  20.476  1.00 70.40           C  
ATOM    937  O   GLN M 116     103.384  36.014  20.124  1.00 70.40           O  
ATOM    938  N   TYR M 117     103.549  38.264  20.022  1.00 94.08           N  
ATOM    939  CA  TYR M 117     102.435  38.407  19.124  1.00 94.08           C  
ATOM    940  CB  TYR M 117     101.310  39.309  19.669  1.00 94.08           C  
ATOM    941  CG  TYR M 117     100.485  38.548  20.649  1.00 94.08           C  
ATOM    942  CD1 TYR M 117     100.961  38.209  21.895  1.00 94.08           C  
ATOM    943  CD2 TYR M 117      99.199  38.198  20.308  1.00 94.08           C  
ATOM    944  CE1 TYR M 117     100.164  37.511  22.774  1.00 94.08           C  
ATOM    945  CE2 TYR M 117      98.400  37.502  21.181  1.00 94.08           C  
ATOM    946  CZ  TYR M 117      98.884  37.156  22.417  1.00 94.08           C  
ATOM    947  OH  TYR M 117      98.065  36.440  23.315  1.00 94.08           O  
ATOM    948  C   TYR M 117     102.893  39.033  17.842  1.00 94.08           C  
ATOM    949  O   TYR M 117     103.612  40.031  17.843  1.00 94.08           O  
ATOM    950  N   ALA M 118     102.475  38.445  16.700  1.00 35.01           N  
ATOM    951  CA  ALA M 118     102.833  38.983  15.419  1.00 35.01           C  
ATOM    952  CB  ALA M 118     103.799  38.087  14.624  1.00 35.01           C  
ATOM    953  C   ALA M 118     101.580  39.114  14.607  1.00 35.01           C  
ATOM    954  O   ALA M 118     100.711  38.243  14.628  1.00 35.01           O  
ATOM    955  N   TYR M 119     101.459  40.232  13.866  1.00 71.58           N  
ATOM    956  CA  TYR M 119     100.297  40.458  13.056  1.00 71.58           C  
ATOM    957  CB  TYR M 119      99.517  41.708  13.504  1.00 71.58           C  
ATOM    958  CG  TYR M 119      98.266  41.912  12.710  1.00 71.58           C  
ATOM    959  CD1 TYR M 119      97.220  41.025  12.821  1.00 71.58           C  
ATOM    960  CD2 TYR M 119      98.109  43.010  11.894  1.00 71.58           C  
ATOM    961  CE1 TYR M 119      96.053  41.215  12.119  1.00 71.58           C  
ATOM    962  CE2 TYR M 119      96.945  43.208  11.187  1.00 71.58           C  
ATOM    963  CZ  TYR M 119      95.913  42.307  11.299  1.00 71.58           C  
ATOM    964  OH  TYR M 119      94.716  42.505  10.582  1.00 71.58           O  
ATOM    965  C   TYR M 119     100.787  40.675  11.663  1.00 71.58           C  
ATOM    966  O   TYR M 119     101.670  41.498  11.427  1.00 71.58           O  
ATOM    967  N   ASP M 120     100.232  39.910  10.706  1.00 52.62           N  
ATOM    968  CA  ASP M 120     100.594  40.031   9.325  1.00 52.62           C  
ATOM    969  CB  ASP M 120     100.088  41.328   8.668  1.00 52.62           C  
ATOM    970  CG  ASP M 120      98.567  41.259   8.609  1.00 52.62           C  
ATOM    971  OD1 ASP M 120      98.000  40.274   9.153  1.00 52.62           O  
ATOM    972  OD2 ASP M 120      97.952  42.188   8.020  1.00 52.62           O  
ATOM    973  C   ASP M 120     102.084  39.966   9.194  1.00 52.62           C  
ATOM    974  O   ASP M 120     102.679  40.709   8.415  1.00 52.62           O  
ATOM    975  N   GLY M 121     102.729  39.069   9.963  1.00 24.18           N  
ATOM    976  CA  GLY M 121     104.143  38.867   9.821  1.00 24.18           C  
ATOM    977  C   GLY M 121     104.926  39.975  10.465  1.00 24.18           C  
ATOM    978  O   GLY M 121     106.080  40.196  10.102  1.00 24.18           O  
ATOM    979  N   CYS M 122     104.337  40.712  11.427  1.00 37.01           N  
ATOM    980  CA  CYS M 122     105.099  41.753  12.066  1.00 37.01           C  
ATOM    981  CB  CYS M 122     104.600  43.173  11.738  1.00 37.01           C  
ATOM    982  SG  CYS M 122     104.809  43.613   9.986  1.00 37.01           S  
ATOM    983  C   CYS M 122     104.953  41.577  13.549  1.00 37.01           C  
ATOM    984  O   CYS M 122     103.934  41.082  14.022  1.00 37.01           O  
ATOM    985  N   ASP M 123     105.975  41.988  14.331  1.00112.25           N  
ATOM    986  CA  ASP M 123     105.919  41.828  15.761  1.00112.25           C  
ATOM    987  CB  ASP M 123     107.295  41.911  16.454  1.00112.25           C  
ATOM    988  CG  ASP M 123     107.937  43.257  16.141  1.00112.25           C  
ATOM    989  OD1 ASP M 123     107.880  43.675  14.954  1.00112.25           O  
ATOM    990  OD2 ASP M 123     108.496  43.885  17.079  1.00112.25           O  
ATOM    991  C   ASP M 123     105.017  42.871  16.340  1.00112.25           C  
ATOM    992  O   ASP M 123     105.314  44.062  16.282  1.00112.25           O  
ATOM    993  N   TYR M 124     103.829  42.436  16.814  1.00 98.00           N  
ATOM    994  CA  TYR M 124     102.866  43.308  17.427  1.00 98.00           C  
ATOM    995  CB  TYR M 124     101.480  42.636  17.443  1.00 98.00           C  
ATOM    996  CG  TYR M 124     100.423  43.595  17.871  1.00 98.00           C  
ATOM    997  CD1 TYR M 124     100.014  44.600  17.026  1.00 98.00           C  
ATOM    998  CD2 TYR M 124      99.813  43.466  19.097  1.00 98.00           C  
ATOM    999  CE1 TYR M 124      99.028  45.479  17.407  1.00 98.00           C  
ATOM   1000  CE2 TYR M 124      98.826  44.342  19.484  1.00 98.00           C  
ATOM   1001  CZ  TYR M 124      98.433  45.352  18.638  1.00 98.00           C  
ATOM   1002  OH  TYR M 124      97.420  46.255  19.027  1.00 98.00           O  
ATOM   1003  C   TYR M 124     103.256  43.684  18.838  1.00 98.00           C  
ATOM   1004  O   TYR M 124     103.405  44.865  19.149  1.00 98.00           O  
ATOM   1005  N   ILE M 125     103.458  42.686  19.734  1.00100.79           N  
ATOM   1006  CA  ILE M 125     103.814  42.994  21.101  1.00100.79           C  
ATOM   1007  CB  ILE M 125     102.657  43.316  22.009  1.00100.79           C  
ATOM   1008  CG1 ILE M 125     101.766  42.093  22.254  1.00100.79           C  
ATOM   1009  CG2 ILE M 125     101.888  44.501  21.408  1.00100.79           C  
ATOM   1010  CD1 ILE M 125     100.768  42.328  23.387  1.00100.79           C  
ATOM   1011  C   ILE M 125     104.483  41.792  21.697  1.00100.79           C  
ATOM   1012  O   ILE M 125     104.334  40.682  21.187  1.00100.79           O  
ATOM   1013  N   ALA M 126     105.246  41.976  22.800  1.00 48.56           N  
ATOM   1014  CA  ALA M 126     105.873  40.832  23.409  1.00 48.56           C  
ATOM   1015  CB  ALA M 126     107.239  40.482  22.795  1.00 48.56           C  
ATOM   1016  C   ALA M 126     106.104  41.084  24.870  1.00 48.56           C  
ATOM   1017  O   ALA M 126     106.249  42.224  25.309  1.00 48.56           O  
ATOM   1018  N   LEU M 127     106.134  39.988  25.661  1.00 70.24           N  
ATOM   1019  CA  LEU M 127     106.371  40.031  27.079  1.00 70.24           C  
ATOM   1020  CB  LEU M 127     105.884  38.755  27.795  1.00 70.24           C  
ATOM   1021  CG  LEU M 127     106.104  38.726  29.319  1.00 70.24           C  
ATOM   1022  CD1 LEU M 127     105.307  39.831  30.031  1.00 70.24           C  
ATOM   1023  CD2 LEU M 127     105.807  37.325  29.883  1.00 70.24           C  
ATOM   1024  C   LEU M 127     107.848  40.143  27.287  1.00 70.24           C  
ATOM   1025  O   LEU M 127     108.634  39.470  26.621  1.00 70.24           O  
ATOM   1026  N   ASN M 128     108.257  41.001  28.241  1.00 76.74           N  
ATOM   1027  CA  ASN M 128     109.642  41.238  28.524  1.00 76.74           C  
ATOM   1028  CB  ASN M 128     109.887  42.529  29.319  1.00 76.74           C  
ATOM   1029  CG  ASN M 128     109.492  43.693  28.426  1.00 76.74           C  
ATOM   1030  OD1 ASN M 128     108.631  44.498  28.776  1.00 76.74           O  
ATOM   1031  ND2 ASN M 128     110.138  43.788  27.233  1.00 76.74           N  
ATOM   1032  C   ASN M 128     110.170  40.104  29.340  1.00 76.74           C  
ATOM   1033  O   ASN M 128     109.428  39.219  29.765  1.00 76.74           O  
ATOM   1034  N   GLU M 129     111.501  40.117  29.558  0.92156.35           N  
ATOM   1035  CA  GLU M 129     112.203  39.101  30.287  0.92156.35           C  
ATOM   1036  CB  GLU M 129     113.723  39.346  30.347  0.92156.35           C  
ATOM   1037  CG  GLU M 129     114.139  40.535  31.223  0.78156.35           C  
ATOM   1038  CD  GLU M 129     113.912  41.840  30.468  0.75156.35           C  
ATOM   1039  OE1 GLU M 129     114.356  41.933  29.293  0.90156.35           O  
ATOM   1040  OE2 GLU M 129     113.294  42.764  31.063  0.92156.35           O  
ATOM   1041  C   GLU M 129     111.715  39.104  31.700  0.92156.35           C  
ATOM   1042  O   GLU M 129     111.630  38.061  32.345  0.92156.35           O  
ATOM   1043  N   ASP M 130     111.378  40.297  32.216  1.00 87.36           N  
ATOM   1044  CA  ASP M 130     110.956  40.442  33.576  1.00 87.36           C  
ATOM   1045  CB  ASP M 130     110.820  41.912  34.031  1.00 87.36           C  
ATOM   1046  CG  ASP M 130     109.791  42.675  33.204  1.00 87.36           C  
ATOM   1047  OD1 ASP M 130     109.009  42.035  32.452  1.00 87.36           O  
ATOM   1048  OD2 ASP M 130     109.782  43.930  33.314  1.00 87.36           O  
ATOM   1049  C   ASP M 130     109.671  39.700  33.784  1.00 87.36           C  
ATOM   1050  O   ASP M 130     109.319  39.390  34.920  1.00 87.36           O  
ATOM   1051  N   LEU M 131     108.916  39.432  32.695  1.00164.39           N  
ATOM   1052  CA  LEU M 131     107.652  38.744  32.769  1.00164.39           C  
ATOM   1053  CB  LEU M 131     107.663  37.549  33.743  1.00164.39           C  
ATOM   1054  CG  LEU M 131     108.155  36.215  33.156  1.00164.39           C  
ATOM   1055  CD1 LEU M 131     107.030  35.557  32.348  1.00164.39           C  
ATOM   1056  CD2 LEU M 131     109.436  36.365  32.322  1.00164.39           C  
ATOM   1057  C   LEU M 131     106.623  39.699  33.272  1.00164.39           C  
ATOM   1058  O   LEU M 131     105.427  39.412  33.250  1.00164.39           O  
ATOM   1059  N   LYS M 132     107.094  40.832  33.809  1.00189.95           N  
ATOM   1060  CA  LYS M 132     106.292  41.897  34.323  1.00189.95           C  
ATOM   1061  CB  LYS M 132     107.045  42.693  35.397  1.00189.95           C  
ATOM   1062  CG  LYS M 132     107.223  41.880  36.676  1.00189.95           C  
ATOM   1063  CD  LYS M 132     105.896  41.583  37.365  1.00189.95           C  
ATOM   1064  CE  LYS M 132     105.978  40.413  38.338  1.00189.95           C  
ATOM   1065  NZ  LYS M 132     106.002  39.153  37.566  1.00189.95           N  
ATOM   1066  C   LYS M 132     105.789  42.870  33.292  1.00189.95           C  
ATOM   1067  O   LYS M 132     104.644  43.310  33.383  1.00189.95           O  
ATOM   1068  N   THR M 133     106.615  43.227  32.279  1.00 90.17           N  
ATOM   1069  CA  THR M 133     106.284  44.370  31.458  1.00 90.17           C  
ATOM   1070  CB  THR M 133     107.400  45.384  31.498  1.00 90.17           C  
ATOM   1071  OG1 THR M 133     107.760  45.619  32.849  1.00 90.17           O  
ATOM   1072  CG2 THR M 133     106.931  46.729  30.917  1.00 90.17           C  
ATOM   1073  C   THR M 133     106.058  43.959  30.023  1.00 90.17           C  
ATOM   1074  O   THR M 133     106.146  42.781  29.682  1.00 90.17           O  
ATOM   1075  N   TRP M 134     105.721  44.934  29.140  1.00 95.04           N  
ATOM   1076  CA  TRP M 134     105.452  44.626  27.763  1.00 95.04           C  
ATOM   1077  CB  TRP M 134     103.971  44.778  27.378  1.00 95.04           C  
ATOM   1078  CG  TRP M 134     103.038  43.871  28.135  1.00 95.04           C  
ATOM   1079  CD2 TRP M 134     102.869  42.470  27.872  1.00 95.04           C  
ATOM   1080  CD1 TRP M 134     102.217  44.170  29.182  1.00 95.04           C  
ATOM   1081  NE1 TRP M 134     101.544  43.045  29.588  1.00 95.04           N  
ATOM   1082  CE2 TRP M 134     101.936  41.990  28.792  1.00 95.04           C  
ATOM   1083  CE3 TRP M 134     103.446  41.653  26.943  1.00 95.04           C  
ATOM   1084  CZ2 TRP M 134     101.564  40.678  28.796  1.00 95.04           C  
ATOM   1085  CZ3 TRP M 134     103.066  40.329  26.949  1.00 95.04           C  
ATOM   1086  CH2 TRP M 134     102.142  39.853  27.857  1.00 95.04           C  
ATOM   1087  C   TRP M 134     106.182  45.585  26.870  1.00 95.04           C  
ATOM   1088  O   TRP M 134     106.515  46.706  27.253  1.00 95.04           O  
ATOM   1089  N   THR M 135     106.460  45.137  25.629  1.00 41.25           N  
ATOM   1090  CA  THR M 135     107.064  45.988  24.645  1.00 41.25           C  
ATOM   1091  CB  THR M 135     108.381  45.488  24.137  1.00 41.25           C  
ATOM   1092  OG1 THR M 135     109.313  45.379  25.204  1.00 41.25           O  
ATOM   1093  CG2 THR M 135     108.898  46.475  23.079  1.00 41.25           C  
ATOM   1094  C   THR M 135     106.127  46.014  23.475  1.00 41.25           C  
ATOM   1095  O   THR M 135     105.704  44.963  22.995  1.00 41.25           O  
ATOM   1096  N   ALA M 136     105.781  47.222  22.977  1.00 52.50           N  
ATOM   1097  CA  ALA M 136     104.859  47.305  21.875  1.00 52.50           C  
ATOM   1098  CB  ALA M 136     103.647  48.213  22.143  1.00 52.50           C  
ATOM   1099  C   ALA M 136     105.570  47.857  20.674  1.00 52.50           C  
ATOM   1100  O   ALA M 136     106.451  48.707  20.785  1.00 52.50           O  
ATOM   1101  N   ALA M 137     105.246  47.295  19.492  1.00 57.01           N  
ATOM   1102  CA  ALA M 137     105.814  47.678  18.228  1.00 57.01           C  
ATOM   1103  CB  ALA M 137     105.483  46.669  17.119  1.00 57.01           C  
ATOM   1104  C   ALA M 137     105.339  49.016  17.737  1.00 57.01           C  
ATOM   1105  O   ALA M 137     106.146  49.854  17.335  1.00 57.01           O  
ATOM   1106  N   ASP M 138     104.011  49.255  17.761  1.00 68.03           N  
ATOM   1107  CA  ASP M 138     103.492  50.455  17.165  1.00 68.03           C  
ATOM   1108  CB  ASP M 138     102.945  50.241  15.740  1.00 68.03           C  
ATOM   1109  CG  ASP M 138     101.799  49.237  15.799  1.00 68.03           C  
ATOM   1110  OD1 ASP M 138     101.956  48.203  16.502  1.00 68.03           O  
ATOM   1111  OD2 ASP M 138     100.750  49.493  15.149  1.00 68.03           O  
ATOM   1112  C   ASP M 138     102.376  50.995  17.999  1.00 68.03           C  
ATOM   1113  O   ASP M 138     102.149  50.569  19.129  1.00 68.03           O  
ATOM   1114  N   MET M 139     101.644  51.971  17.431  1.00137.56           N  
ATOM   1115  CA  MET M 139     100.580  52.628  18.129  1.00137.56           C  
ATOM   1116  CB  MET M 139      99.887  53.717  17.301  1.00137.56           C  
ATOM   1117  CG  MET M 139      98.847  54.489  18.113  1.00137.56           C  
ATOM   1118  SD  MET M 139      97.719  55.500  17.113  1.00137.56           S  
ATOM   1119  CE  MET M 139      96.751  54.085  16.511  1.00137.56           C  
ATOM   1120  C   MET M 139      99.517  51.632  18.480  1.00137.56           C  
ATOM   1121  O   MET M 139      98.970  51.672  19.580  1.00137.56           O  
ATOM   1122  N   ALA M 140      99.198  50.703  17.559  1.00 40.19           N  
ATOM   1123  CA  ALA M 140      98.141  49.763  17.801  1.00 40.19           C  
ATOM   1124  CB  ALA M 140      97.936  48.797  16.621  1.00 40.19           C  
ATOM   1125  C   ALA M 140      98.476  48.938  19.007  1.00 40.19           C  
ATOM   1126  O   ALA M 140      97.633  48.717  19.875  1.00 40.19           O  
ATOM   1127  N   ALA M 141      99.742  48.502  19.113  1.00 45.13           N  
ATOM   1128  CA  ALA M 141     100.174  47.649  20.182  1.00 45.13           C  
ATOM   1129  CB  ALA M 141     101.665  47.286  20.085  1.00 45.13           C  
ATOM   1130  C   ALA M 141      99.967  48.353  21.484  1.00 45.13           C  
ATOM   1131  O   ALA M 141      99.621  47.727  22.485  1.00 45.13           O  
ATOM   1132  N   LEU M 142     100.170  49.682  21.498  1.00 67.28           N  
ATOM   1133  CA  LEU M 142     100.077  50.439  22.712  1.00 67.28           C  
ATOM   1134  CB  LEU M 142     100.345  51.939  22.508  1.00 67.28           C  
ATOM   1135  CG  LEU M 142     101.794  52.238  22.083  1.00 67.28           C  
ATOM   1136  CD1 LEU M 142     102.041  53.750  21.964  1.00 67.28           C  
ATOM   1137  CD2 LEU M 142     102.803  51.537  23.008  1.00 67.28           C  
ATOM   1138  C   LEU M 142      98.701  50.299  23.276  1.00 67.28           C  
ATOM   1139  O   LEU M 142      98.541  50.143  24.485  1.00 67.28           O  
ATOM   1140  N   ILE M 143      97.668  50.323  22.416  1.00100.76           N  
ATOM   1141  CA  ILE M 143      96.328  50.227  22.910  1.00100.76           C  
ATOM   1142  CB  ILE M 143      95.300  50.136  21.822  1.00100.76           C  
ATOM   1143  CG1 ILE M 143      95.369  51.339  20.870  1.00100.76           C  
ATOM   1144  CG2 ILE M 143      93.933  49.992  22.514  1.00100.76           C  
ATOM   1145  CD1 ILE M 143      94.974  52.655  21.525  1.00100.76           C  
ATOM   1146  C   ILE M 143      96.235  48.924  23.630  1.00100.76           C  
ATOM   1147  O   ILE M 143      95.655  48.828  24.710  1.00100.76           O  
ATOM   1148  N   THR M 144      96.813  47.877  23.022  1.00 69.22           N  
ATOM   1149  CA  THR M 144      96.791  46.560  23.576  1.00 69.22           C  
ATOM   1150  CB  THR M 144      97.368  45.540  22.642  1.00 69.22           C  
ATOM   1151  OG1 THR M 144      96.635  45.535  21.427  1.00 69.22           O  
ATOM   1152  CG2 THR M 144      97.302  44.153  23.306  1.00 69.22           C  
ATOM   1153  C   THR M 144      97.577  46.525  24.850  1.00 69.22           C  
ATOM   1154  O   THR M 144      97.222  45.806  25.780  1.00 69.22           O  
ATOM   1155  N   LYS M 145      98.698  47.264  24.913  1.00 77.72           N  
ATOM   1156  CA  LYS M 145      99.536  47.223  26.078  1.00 77.72           C  
ATOM   1157  CB  LYS M 145     100.855  47.993  25.908  1.00 77.72           C  
ATOM   1158  CG  LYS M 145     101.737  47.941  27.158  1.00 77.72           C  
ATOM   1159  CD  LYS M 145     103.112  48.584  26.975  1.00 77.72           C  
ATOM   1160  CE  LYS M 145     103.912  48.676  28.275  1.00 77.72           C  
ATOM   1161  NZ  LYS M 145     105.091  49.545  28.078  1.00 77.72           N  
ATOM   1162  C   LYS M 145      98.866  47.815  27.271  1.00 77.72           C  
ATOM   1163  O   LYS M 145      98.827  47.190  28.331  1.00 77.72           O  
ATOM   1164  N   HIS M 146      98.293  49.026  27.128  1.00 87.94           N  
ATOM   1165  CA  HIS M 146      97.761  49.663  28.290  1.00 87.94           C  
ATOM   1166  ND1 HIS M 146      95.803  51.470  30.143  1.00 87.94           N  
ATOM   1167  CG  HIS M 146      96.895  51.741  29.351  1.00 87.94           C  
ATOM   1168  CB  HIS M 146      97.178  51.060  28.048  1.00 87.94           C  
ATOM   1169  NE2 HIS M 146      96.994  53.014  31.209  1.00 87.94           N  
ATOM   1170  CD2 HIS M 146      97.613  52.687  30.016  1.00 87.94           C  
ATOM   1171  CE1 HIS M 146      95.912  52.259  31.242  1.00 87.94           C  
ATOM   1172  C   HIS M 146      96.671  48.801  28.791  1.00 87.94           C  
ATOM   1173  O   HIS M 146      96.534  48.578  29.992  1.00 87.94           O  
ATOM   1174  N   LYS M 147      95.875  48.268  27.856  1.00101.92           N  
ATOM   1175  CA  LYS M 147      94.799  47.437  28.283  1.00101.92           C  
ATOM   1176  CB  LYS M 147      93.845  47.017  27.153  1.00101.92           C  
ATOM   1177  CG  LYS M 147      92.850  48.123  26.793  1.00101.92           C  
ATOM   1178  CD  LYS M 147      92.008  47.849  25.546  1.00101.92           C  
ATOM   1179  CE  LYS M 147      90.897  48.881  25.335  1.00101.92           C  
ATOM   1180  NZ  LYS M 147      90.110  48.542  24.128  1.00101.92           N  
ATOM   1181  C   LYS M 147      95.328  46.213  28.956  1.00101.92           C  
ATOM   1182  O   LYS M 147      94.811  45.799  29.991  1.00101.92           O  
ATOM   1183  N   TRP M 148      96.387  45.597  28.408  1.00113.46           N  
ATOM   1184  CA  TRP M 148      96.834  44.385  29.034  1.00113.46           C  
ATOM   1185  CB  TRP M 148      97.904  43.602  28.252  1.00113.46           C  
ATOM   1186  CG  TRP M 148      97.334  42.804  27.103  1.00113.46           C  
ATOM   1187  CD2 TRP M 148      97.909  41.582  26.613  1.00113.46           C  
ATOM   1188  CD1 TRP M 148      96.202  43.017  26.372  1.00113.46           C  
ATOM   1189  NE1 TRP M 148      96.036  42.004  25.457  1.00113.46           N  
ATOM   1190  CE2 TRP M 148      97.079  41.113  25.596  1.00113.46           C  
ATOM   1191  CE3 TRP M 148      99.031  40.903  26.988  1.00113.46           C  
ATOM   1192  CZ2 TRP M 148      97.361  39.950  24.934  1.00113.46           C  
ATOM   1193  CZ3 TRP M 148      99.316  39.737  26.313  1.00113.46           C  
ATOM   1194  CH2 TRP M 148      98.498  39.268  25.306  1.00113.46           C  
ATOM   1195  C   TRP M 148      97.343  44.649  30.414  1.00113.46           C  
ATOM   1196  O   TRP M 148      97.043  43.895  31.338  1.00113.46           O  
ATOM   1197  N   GLU M 149      98.112  45.734  30.604  1.00 79.24           N  
ATOM   1198  CA  GLU M 149      98.681  45.992  31.895  1.00 79.24           C  
ATOM   1199  CB  GLU M 149      99.617  47.204  31.904  1.00 79.24           C  
ATOM   1200  CG  GLU M 149     100.900  46.923  31.128  1.00 79.24           C  
ATOM   1201  CD  GLU M 149     101.789  48.142  31.261  1.00 79.24           C  
ATOM   1202  OE1 GLU M 149     101.224  49.257  31.417  1.00 79.24           O  
ATOM   1203  OE2 GLU M 149     103.038  47.977  31.215  1.00 79.24           O  
ATOM   1204  C   GLU M 149      97.587  46.213  32.892  1.00 79.24           C  
ATOM   1205  O   GLU M 149      97.678  45.786  34.042  1.00 79.24           O  
ATOM   1206  N   GLN M 150      96.502  46.877  32.477  1.00 93.25           N  
ATOM   1207  CA  GLN M 150      95.419  47.141  33.376  1.00 93.25           C  
ATOM   1208  CB  GLN M 150      94.249  47.853  32.671  1.00 93.25           C  
ATOM   1209  CG  GLN M 150      94.574  49.251  32.149  1.00 93.25           C  
ATOM   1210  CD  GLN M 150      94.068  50.260  33.168  1.00 93.25           C  
ATOM   1211  OE1 GLN M 150      92.887  50.603  33.179  1.00 93.25           O  
ATOM   1212  NE2 GLN M 150      94.981  50.749  34.049  1.00 93.25           N  
ATOM   1213  C   GLN M 150      94.855  45.822  33.840  1.00 93.25           C  
ATOM   1214  O   GLN M 150      94.428  45.679  34.984  1.00 93.25           O  
ATOM   1215  N   ALA M 151      94.816  44.832  32.931  1.00 85.11           N  
ATOM   1216  CA  ALA M 151      94.256  43.517  33.136  1.00 85.11           C  
ATOM   1217  CB  ALA M 151      94.249  42.670  31.850  1.00 85.11           C  
ATOM   1218  C   ALA M 151      95.010  42.763  34.172  1.00 85.11           C  
ATOM   1219  O   ALA M 151      94.441  41.944  34.891  1.00 85.11           O  
ATOM   1220  N   GLY M 152      96.326  42.984  34.267  1.00 55.07           N  
ATOM   1221  CA  GLY M 152      97.047  42.179  35.212  1.00 55.07           C  
ATOM   1222  C   GLY M 152      97.422  40.946  34.464  1.00 55.07           C  
ATOM   1223  O   GLY M 152      97.756  39.914  35.046  1.00 55.07           O  
ATOM   1224  N   GLU M 153      97.396  41.057  33.123  1.00140.61           N  
ATOM   1225  CA  GLU M 153      97.676  39.954  32.253  1.00140.61           C  
ATOM   1226  CB  GLU M 153      97.598  40.346  30.770  1.00140.61           C  
ATOM   1227  CG  GLU M 153      97.898  39.169  29.851  1.00140.61           C  
ATOM   1228  CD  GLU M 153      96.978  38.043  30.286  1.00140.61           C  
ATOM   1229  OE1 GLU M 153      95.754  38.301  30.426  1.00140.61           O  
ATOM   1230  OE2 GLU M 153      97.489  36.912  30.498  1.00140.61           O  
ATOM   1231  C   GLU M 153      99.048  39.400  32.504  1.00140.61           C  
ATOM   1232  O   GLU M 153      99.246  38.186  32.470  1.00140.61           O  
ATOM   1233  N   ALA M 154     100.037  40.261  32.789  1.00 65.30           N  
ATOM   1234  CA  ALA M 154     101.381  39.778  32.951  1.00 65.30           C  
ATOM   1235  CB  ALA M 154     102.370  40.892  33.334  1.00 65.30           C  
ATOM   1236  C   ALA M 154     101.408  38.768  34.057  1.00 65.30           C  
ATOM   1237  O   ALA M 154     102.077  37.742  33.951  1.00 65.30           O  
ATOM   1238  N   GLU M 155     100.672  39.031  35.151  1.00122.58           N  
ATOM   1239  CA  GLU M 155     100.715  38.165  36.297  1.00122.58           C  
ATOM   1240  CB  GLU M 155      99.919  38.736  37.473  1.00122.58           C  
ATOM   1241  CG  GLU M 155     100.032  37.897  38.739  1.00122.58           C  
ATOM   1242  CD  GLU M 155      99.366  38.692  39.844  1.00122.58           C  
ATOM   1243  OE1 GLU M 155      98.156  39.016  39.700  1.00122.58           O  
ATOM   1244  OE2 GLU M 155     100.066  38.995  40.846  1.00122.58           O  
ATOM   1245  C   GLU M 155     100.154  36.807  35.995  1.00122.58           C  
ATOM   1246  O   GLU M 155     100.765  35.794  36.332  1.00122.58           O  
ATOM   1247  N   ARG M 156      98.982  36.741  35.333  1.00196.21           N  
ATOM   1248  CA  ARG M 156      98.393  35.468  35.059  1.00196.21           C  
ATOM   1249  CB  ARG M 156      97.043  35.571  34.328  1.00196.21           C  
ATOM   1250  CG  ARG M 156      95.910  36.125  35.199  1.00196.21           C  
ATOM   1251  CD  ARG M 156      94.583  36.284  34.450  1.00196.21           C  
ATOM   1252  NE  ARG M 156      94.021  34.924  34.210  1.00196.21           N  
ATOM   1253  CZ  ARG M 156      94.399  34.189  33.121  1.00196.21           C  
ATOM   1254  NH1 ARG M 156      95.307  34.677  32.227  1.00196.21           N  
ATOM   1255  NH2 ARG M 156      93.877  32.940  32.941  1.00196.21           N  
ATOM   1256  C   ARG M 156      99.338  34.722  34.190  1.00196.21           C  
ATOM   1257  O   ARG M 156      99.542  33.521  34.354  1.00196.21           O  
ATOM   1258  N   LEU M 158      99.962  35.439  33.247  1.00158.60           N  
ATOM   1259  CA  LEU M 158     100.884  34.808  32.345  1.00158.60           C  
ATOM   1260  CB  LEU M 158     101.561  35.781  31.362  1.00158.60           C  
ATOM   1261  CG  LEU M 158     100.664  36.266  30.213  1.00158.60           C  
ATOM   1262  CD1 LEU M 158     101.420  37.224  29.275  1.00158.60           C  
ATOM   1263  CD2 LEU M 158     100.051  35.070  29.470  1.00158.60           C  
ATOM   1264  C   LEU M 158     101.985  34.192  33.137  1.00158.60           C  
ATOM   1265  O   LEU M 158     102.274  33.008  32.984  1.00158.60           O  
ATOM   1266  N   ARG M 159     102.571  34.952  34.076  1.00248.99           N  
ATOM   1267  CA  ARG M 159     103.739  34.480  34.750  1.00248.99           C  
ATOM   1268  CB  ARG M 159     104.404  35.548  35.649  1.00248.99           C  
ATOM   1269  CG  ARG M 159     103.608  36.069  36.843  1.00248.99           C  
ATOM   1270  CD  ARG M 159     103.896  35.319  38.140  1.00248.99           C  
ATOM   1271  NE  ARG M 159     105.248  35.761  38.587  1.00248.99           N  
ATOM   1272  CZ  ARG M 159     105.394  36.908  39.313  1.00248.99           C  
ATOM   1273  NH1 ARG M 159     104.295  37.619  39.699  1.00248.99           N  
ATOM   1274  NH2 ARG M 159     106.642  37.349  39.648  1.00248.99           N  
ATOM   1275  C   ARG M 159     103.413  33.226  35.493  1.00248.99           C  
ATOM   1276  O   ARG M 159     104.259  32.343  35.620  1.00248.99           O  
ATOM   1277  N   ALA M 160     102.179  33.096  36.010  1.00 56.63           N  
ATOM   1278  CA  ALA M 160     101.850  31.894  36.710  1.00 56.63           C  
ATOM   1279  CB  ALA M 160     100.420  31.892  37.278  1.00 56.63           C  
ATOM   1280  C   ALA M 160     101.944  30.738  35.768  1.00 56.63           C  
ATOM   1281  O   ALA M 160     102.516  29.704  36.096  1.00 56.63           O  
ATOM   1282  N   TYR M 161     101.399  30.894  34.552  1.00 85.86           N  
ATOM   1283  CA  TYR M 161     101.387  29.841  33.579  1.00 85.86           C  
ATOM   1284  CB  TYR M 161     100.657  30.322  32.310  1.00 85.86           C  
ATOM   1285  CG  TYR M 161     100.773  29.337  31.201  1.00 85.86           C  
ATOM   1286  CD1 TYR M 161      99.947  28.238  31.130  1.00 85.86           C  
ATOM   1287  CD2 TYR M 161     101.706  29.539  30.210  1.00 85.86           C  
ATOM   1288  CE1 TYR M 161     100.064  27.346  30.089  1.00 85.86           C  
ATOM   1289  CE2 TYR M 161     101.827  28.652  29.169  1.00 85.86           C  
ATOM   1290  CZ  TYR M 161     101.006  27.552  29.107  1.00 85.86           C  
ATOM   1291  OH  TYR M 161     101.131  26.642  28.037  1.00 85.86           O  
ATOM   1292  C   TYR M 161     102.791  29.469  33.230  1.00 85.86           C  
ATOM   1293  O   TYR M 161     103.183  28.306  33.322  1.00 85.86           O  
ATOM   1294  N   LEU M 162     103.612  30.468  32.880  1.00 74.65           N  
ATOM   1295  CA  LEU M 162     104.946  30.187  32.451  1.00 74.65           C  
ATOM   1296  CB  LEU M 162     105.687  31.459  32.011  1.00 74.65           C  
ATOM   1297  CG  LEU M 162     104.977  32.177  30.846  1.00 74.65           C  
ATOM   1298  CD1 LEU M 162     105.761  33.410  30.373  1.00 74.65           C  
ATOM   1299  CD2 LEU M 162     104.650  31.200  29.705  1.00 74.65           C  
ATOM   1300  C   LEU M 162     105.700  29.562  33.578  1.00 74.65           C  
ATOM   1301  O   LEU M 162     106.383  28.556  33.401  1.00 74.65           O  
ATOM   1302  N   GLU M 163     105.603  30.142  34.784  1.00 93.18           N  
ATOM   1303  CA  GLU M 163     106.356  29.581  35.860  1.00 93.18           C  
ATOM   1304  CB  GLU M 163     106.268  30.472  37.111  1.00 93.18           C  
ATOM   1305  CG  GLU M 163     106.900  31.851  36.894  1.00 93.18           C  
ATOM   1306  CD  GLU M 163     106.495  32.758  38.045  1.00 93.18           C  
ATOM   1307  OE1 GLU M 163     105.455  32.465  38.693  1.00 93.18           O  
ATOM   1308  OE2 GLU M 163     107.217  33.762  38.286  1.00 93.18           O  
ATOM   1309  C   GLU M 163     105.830  28.221  36.205  1.00 93.18           C  
ATOM   1310  O   GLU M 163     106.561  27.234  36.207  1.00 93.18           O  
ATOM   1311  N   GLY M 164     104.543  28.133  36.573  1.00 86.44           N  
ATOM   1312  CA  GLY M 164     104.017  26.862  36.978  1.00 86.44           C  
ATOM   1313  C   GLY M 164     103.556  25.906  35.923  1.00 86.44           C  
ATOM   1314  O   GLY M 164     104.083  24.802  35.805  1.00 86.44           O  
ATOM   1315  N   THR M 165     102.560  26.322  35.110  1.00 74.70           N  
ATOM   1316  CA  THR M 165     101.895  25.380  34.248  1.00 74.70           C  
ATOM   1317  CB  THR M 165     100.689  25.958  33.569  1.00 74.70           C  
ATOM   1318  OG1 THR M 165      99.765  26.438  34.535  1.00 74.70           O  
ATOM   1319  CG2 THR M 165     100.032  24.861  32.712  1.00 74.70           C  
ATOM   1320  C   THR M 165     102.801  24.880  33.178  1.00 74.70           C  
ATOM   1321  O   THR M 165     102.956  23.674  32.987  1.00 74.70           O  
ATOM   1322  N   CYS M 166     103.471  25.815  32.489  1.00 59.85           N  
ATOM   1323  CA  CYS M 166     104.271  25.456  31.361  1.00 59.85           C  
ATOM   1324  CB  CYS M 166     105.022  26.661  30.755  1.00 59.85           C  
ATOM   1325  SG  CYS M 166     106.044  26.213  29.315  1.00 59.85           S  
ATOM   1326  C   CYS M 166     105.306  24.480  31.806  1.00 59.85           C  
ATOM   1327  O   CYS M 166     105.540  23.470  31.144  1.00 59.85           O  
ATOM   1328  N   VAL M 167     105.938  24.766  32.954  1.00 52.01           N  
ATOM   1329  CA  VAL M 167     107.022  23.987  33.477  1.00 52.01           C  
ATOM   1330  CB  VAL M 167     107.664  24.645  34.662  1.00 52.01           C  
ATOM   1331  CG1 VAL M 167     108.810  23.752  35.163  1.00 52.01           C  
ATOM   1332  CG2 VAL M 167     108.117  26.053  34.239  1.00 52.01           C  
ATOM   1333  C   VAL M 167     106.577  22.618  33.888  1.00 52.01           C  
ATOM   1334  O   VAL M 167     107.291  21.639  33.677  1.00 52.01           O  
ATOM   1335  N   GLU M 168     105.388  22.503  34.506  1.00 51.58           N  
ATOM   1336  CA  GLU M 168     104.966  21.220  34.987  1.00 51.58           C  
ATOM   1337  CB  GLU M 168     103.604  21.292  35.701  1.00 51.58           C  
ATOM   1338  CG  GLU M 168     103.618  22.134  36.982  1.00 51.58           C  
ATOM   1339  CD  GLU M 168     102.177  22.343  37.428  1.00 51.58           C  
ATOM   1340  OE1 GLU M 168     101.450  23.102  36.734  1.00 51.58           O  
ATOM   1341  OE2 GLU M 168     101.781  21.745  38.463  1.00 51.58           O  
ATOM   1342  C   GLU M 168     104.819  20.283  33.827  1.00 51.58           C  
ATOM   1343  O   GLU M 168     105.271  19.141  33.880  1.00 51.58           O  
ATOM   1344  N   TRP M 169     104.176  20.755  32.742  1.00 80.85           N  
ATOM   1345  CA  TRP M 169     103.935  19.944  31.582  1.00 80.85           C  
ATOM   1346  CB  TRP M 169     103.001  20.607  30.559  1.00 80.85           C  
ATOM   1347  CG  TRP M 169     101.562  20.615  30.998  1.00 80.85           C  
ATOM   1348  CD2 TRP M 169     100.753  19.431  31.017  1.00 80.85           C  
ATOM   1349  CD1 TRP M 169     100.776  21.630  31.463  1.00 80.85           C  
ATOM   1350  NE1 TRP M 169      99.523  21.150  31.763  1.00 80.85           N  
ATOM   1351  CE2 TRP M 169      99.496  19.796  31.496  1.00 80.85           C  
ATOM   1352  CE3 TRP M 169     101.040  18.144  30.666  1.00 80.85           C  
ATOM   1353  CZ2 TRP M 169      98.501  18.872  31.632  1.00 80.85           C  
ATOM   1354  CZ3 TRP M 169     100.034  17.215  30.801  1.00 80.85           C  
ATOM   1355  CH2 TRP M 169      98.789  17.573  31.275  1.00 80.85           C  
ATOM   1356  C   TRP M 169     105.200  19.597  30.872  1.00 80.85           C  
ATOM   1357  O   TRP M 169     105.403  18.447  30.481  1.00 80.85           O  
ATOM   1358  N   LEU M 170     106.098  20.581  30.711  1.00126.70           N  
ATOM   1359  CA  LEU M 170     107.298  20.377  29.956  1.00126.70           C  
ATOM   1360  CB  LEU M 170     108.191  21.635  29.989  1.00126.70           C  
ATOM   1361  CG  LEU M 170     109.513  21.569  29.194  1.00126.70           C  
ATOM   1362  CD1 LEU M 170     110.515  20.588  29.811  1.00126.70           C  
ATOM   1363  CD2 LEU M 170     109.269  21.305  27.702  1.00126.70           C  
ATOM   1364  C   LEU M 170     108.024  19.233  30.590  1.00126.70           C  
ATOM   1365  O   LEU M 170     108.542  18.362  29.893  1.00126.70           O  
ATOM   1366  N   ARG M 171     108.061  19.195  31.934  1.00 58.28           N  
ATOM   1367  CA  ARG M 171     108.738  18.130  32.616  1.00 58.28           C  
ATOM   1368  CB  ARG M 171     108.698  18.292  34.146  1.00 58.28           C  
ATOM   1369  CG  ARG M 171     109.490  19.495  34.660  1.00 58.28           C  
ATOM   1370  CD  ARG M 171     109.310  19.745  36.158  1.00 58.28           C  
ATOM   1371  NE  ARG M 171     107.875  20.087  36.373  1.00 58.28           N  
ATOM   1372  CZ  ARG M 171     107.486  20.730  37.511  1.00 58.28           C  
ATOM   1373  NH1 ARG M 171     108.408  21.061  38.460  1.00 58.28           N  
ATOM   1374  NH2 ARG M 171     106.174  21.055  37.700  1.00 58.28           N  
ATOM   1375  C   ARG M 171     108.045  16.849  32.296  1.00 58.28           C  
ATOM   1376  O   ARG M 171     108.682  15.843  31.986  1.00 58.28           O  
ATOM   1377  N   ARG M 172     106.702  16.864  32.341  1.00 98.30           N  
ATOM   1378  CA  ARG M 172     105.965  15.659  32.102  1.00 98.30           C  
ATOM   1379  CB  ARG M 172     104.446  15.843  32.245  1.00 98.30           C  
ATOM   1380  CG  ARG M 172     103.648  14.727  31.565  1.00 98.30           C  
ATOM   1381  CD  ARG M 172     102.154  14.729  31.895  1.00 98.30           C  
ATOM   1382  NE  ARG M 172     101.952  13.843  33.074  1.00 98.30           N  
ATOM   1383  CZ  ARG M 172     101.494  12.572  32.877  0.93 98.30           C  
ATOM   1384  NH1 ARG M 172     101.160  12.150  31.623  1.00 98.30           N  
ATOM   1385  NH2 ARG M 172     101.356  11.720  33.934  1.00 98.30           N  
ATOM   1386  C   ARG M 172     106.219  15.167  30.717  1.00 98.30           C  
ATOM   1387  O   ARG M 172     106.439  13.973  30.510  1.00 98.30           O  
ATOM   1388  N   TYR M 173     106.223  16.076  29.728  1.00 99.37           N  
ATOM   1389  CA  TYR M 173     106.381  15.617  28.380  1.00 99.37           C  
ATOM   1390  CB  TYR M 173     106.412  16.736  27.320  1.00 99.37           C  
ATOM   1391  CG  TYR M 173     105.084  17.407  27.227  1.00 99.37           C  
ATOM   1392  CD1 TYR M 173     103.971  16.700  26.838  1.00 99.37           C  
ATOM   1393  CD2 TYR M 173     104.959  18.754  27.477  1.00 99.37           C  
ATOM   1394  CE1 TYR M 173     102.745  17.316  26.735  1.00 99.37           C  
ATOM   1395  CE2 TYR M 173     103.737  19.376  27.376  1.00 99.37           C  
ATOM   1396  CZ  TYR M 173     102.626  18.655  27.009  1.00 99.37           C  
ATOM   1397  OH  TYR M 173     101.367  19.285  26.904  1.00 99.37           O  
ATOM   1398  C   TYR M 173     107.699  14.930  28.263  1.00 99.37           C  
ATOM   1399  O   TYR M 173     107.778  13.819  27.745  1.00 99.37           O  
ATOM   1400  N   LEU M 174     108.772  15.543  28.792  1.00125.15           N  
ATOM   1401  CA  LEU M 174     110.058  14.945  28.590  1.00125.15           C  
ATOM   1402  CB  LEU M 174     111.241  15.760  29.133  1.00125.15           C  
ATOM   1403  CG  LEU M 174     111.647  16.921  28.205  1.00125.15           C  
ATOM   1404  CD1 LEU M 174     110.566  18.001  28.083  1.00125.15           C  
ATOM   1405  CD2 LEU M 174     113.005  17.493  28.618  1.00125.15           C  
ATOM   1406  C   LEU M 174     110.096  13.575  29.177  1.00125.15           C  
ATOM   1407  O   LEU M 174     110.707  12.681  28.595  1.00125.15           O  
ATOM   1408  N   LYS M 175     109.427  13.355  30.323  1.00159.04           N  
ATOM   1409  CA  LYS M 175     109.479  12.048  30.911  1.00159.04           C  
ATOM   1410  CB  LYS M 175     108.657  11.930  32.203  1.00159.04           C  
ATOM   1411  CG  LYS M 175     109.334  12.606  33.396  1.00159.04           C  
ATOM   1412  CD  LYS M 175     110.669  11.956  33.772  1.00159.04           C  
ATOM   1413  CE  LYS M 175     111.470  12.736  34.815  1.00159.04           C  
ATOM   1414  NZ  LYS M 175     112.154  13.875  34.165  1.00159.04           N  
ATOM   1415  C   LYS M 175     108.957  11.052  29.925  1.00159.04           C  
ATOM   1416  O   LYS M 175     109.573  10.008  29.722  1.00159.04           O  
ATOM   1417  N   ASN M 176     107.818  11.335  29.266  1.00275.21           N  
ATOM   1418  CA  ASN M 176     107.405  10.389  28.273  1.00275.21           C  
ATOM   1419  CB  ASN M 176     105.903  10.032  28.295  1.00275.21           C  
ATOM   1420  CG  ASN M 176     105.039  11.270  28.101  1.00275.21           C  
ATOM   1421  OD1 ASN M 176     105.032  12.176  28.932  1.00275.21           O  
ATOM   1422  ND2 ASN M 176     104.288  11.307  26.968  1.00275.21           N  
ATOM   1423  C   ASN M 176     107.771  10.971  26.941  1.00275.21           C  
ATOM   1424  O   ASN M 176     107.090  11.816  26.381  1.00275.21           O  
ATOM   1425  N   GLY M 177     108.835  10.478  26.312  1.00236.10           N  
ATOM   1426  CA  GLY M 177     109.216  11.117  25.090  1.00236.10           C  
ATOM   1427  C   GLY M 177     110.665  11.459  25.159  1.00236.10           C  
ATOM   1428  O   GLY M 177     111.235  11.960  24.194  1.00236.10           O  
ATOM   1429  N   ASN M 178     111.309  11.194  26.305  1.00123.09           N  
ATOM   1430  CA  ASN M 178     112.705  11.495  26.433  1.00123.09           C  
ATOM   1431  CB  ASN M 178     113.245  11.168  27.835  1.00123.09           C  
ATOM   1432  CG  ASN M 178     114.618  11.803  27.975  1.00123.09           C  
ATOM   1433  OD1 ASN M 178     115.408  11.814  27.033  1.00123.09           O  
ATOM   1434  ND2 ASN M 178     114.910  12.356  29.183  1.00123.09           N  
ATOM   1435  C   ASN M 178     113.474  10.672  25.449  1.00123.09           C  
ATOM   1436  O   ASN M 178     114.393  11.165  24.796  1.00123.09           O  
ATOM   1437  N   ALA M 179     113.102   9.389  25.293  1.00 39.87           N  
ATOM   1438  CA  ALA M 179     113.892   8.544  24.445  1.00 39.87           C  
ATOM   1439  CB  ALA M 179     113.355   7.105  24.383  1.00 39.87           C  
ATOM   1440  C   ALA M 179     113.884   9.092  23.056  1.00 39.87           C  
ATOM   1441  O   ALA M 179     114.931   9.196  22.417  1.00 39.87           O  
ATOM   1442  N   THR M 180     112.692   9.465  22.550  0.88121.09           N  
ATOM   1443  CA  THR M 180     112.614   9.958  21.207  0.88121.09           C  
ATOM   1444  CB  THR M 180     111.201  10.127  20.733  0.88121.09           C  
ATOM   1445  OG1 THR M 180     110.508  11.047  21.563  0.88121.09           O  
ATOM   1446  CG2 THR M 180     110.507   8.757  20.765  0.88121.09           C  
ATOM   1447  C   THR M 180     113.293  11.285  21.091  0.88121.09           C  
ATOM   1448  O   THR M 180     114.121  11.486  20.206  0.88121.09           O  
ATOM   1449  N   LEU M 181     112.985  12.222  22.006  1.00 54.79           N  
ATOM   1450  CA  LEU M 181     113.559  13.533  21.904  1.00 54.79           C  
ATOM   1451  CB  LEU M 181     113.162  14.480  23.046  1.00 54.79           C  
ATOM   1452  CG  LEU M 181     111.668  14.852  23.039  1.00 54.79           C  
ATOM   1453  CD1 LEU M 181     111.332  15.833  24.172  1.00 54.79           C  
ATOM   1454  CD2 LEU M 181     111.231  15.371  21.660  1.00 54.79           C  
ATOM   1455  C   LEU M 181     115.078  13.408  21.910  1.00 54.79           C  
ATOM   1456  O   LEU M 181     115.752  14.394  21.505  1.00 54.79           O  
ATOM   1457  OXT LEU M 181     115.584  12.327  22.315  1.00 54.79           O  
TER
ATOM   1458  N   SER P   1     100.025  21.389  28.046  1.00 76.84           N  
ATOM   1459  CA  SER P   1      98.893  22.311  27.820  1.00 76.84           C  
ATOM   1460  CB  SER P   1      98.028  22.391  29.087  1.00 76.84           C  
ATOM   1461  OG  SER P   1      97.550  21.100  29.436  1.00 76.84           O  
ATOM   1462  C   SER P   1      99.346  23.695  27.490  1.00 76.84           C  
ATOM   1463  O   SER P   1     100.309  24.197  28.065  1.00 76.84           O  
ATOM   1464  N   ILE P   2      98.641  24.341  26.544  1.00 96.43           N  
ATOM   1465  CA  ILE P   2      98.915  25.681  26.104  1.00 96.43           C  
ATOM   1466  CB  ILE P   2      98.516  25.923  24.673  1.00 96.43           C  
ATOM   1467  CG1 ILE P   2      98.961  27.321  24.211  1.00 96.43           C  
ATOM   1468  CG2 ILE P   2      97.009  25.650  24.535  1.00 96.43           C  
ATOM   1469  CD1 ILE P   2      98.826  27.540  22.704  1.00 96.43           C  
ATOM   1470  C   ILE P   2      98.124  26.607  26.981  1.00 96.43           C  
ATOM   1471  O   ILE P   2      97.173  26.186  27.632  1.00 96.43           O  
ATOM   1472  N   ILE P   3      98.555  27.882  27.088  1.00187.69           N  
ATOM   1473  CA  ILE P   3      97.886  28.863  27.904  1.00187.69           C  
ATOM   1474  CB  ILE P   3      98.658  30.129  28.144  1.00187.69           C  
ATOM   1475  CG1 ILE P   3      97.967  30.965  29.239  1.00187.69           C  
ATOM   1476  CG2 ILE P   3      98.803  30.875  26.808  1.00187.69           C  
ATOM   1477  CD1 ILE P   3      98.780  32.176  29.691  1.00187.69           C  
ATOM   1478  C   ILE P   3      96.607  29.282  27.253  1.00187.69           C  
ATOM   1479  O   ILE P   3      96.396  29.050  26.069  1.00187.69           O  
ATOM   1480  N   ASN P   4      95.667  29.829  28.049  1.00136.61           N  
ATOM   1481  CA  ASN P   4      94.447  30.351  27.504  1.00136.61           C  
ATOM   1482  CB  ASN P   4      93.302  30.250  28.509  1.00136.61           C  
ATOM   1483  CG  ASN P   4      93.252  28.772  28.838  1.00136.61           C  
ATOM   1484  OD1 ASN P   4      92.858  28.369  29.928  1.00136.61           O  
ATOM   1485  ND2 ASN P   4      93.666  27.926  27.858  1.00136.61           N  
ATOM   1486  C   ASN P   4      94.717  31.795  27.239  1.00136.61           C  
ATOM   1487  O   ASN P   4      95.072  32.545  28.143  1.00136.61           O  
ATOM   1488  N   PHE P   5      94.539  32.225  25.981  1.00190.20           N  
ATOM   1489  CA  PHE P   5      94.870  33.556  25.566  1.00190.20           C  
ATOM   1490  CB  PHE P   5      95.074  33.678  24.048  1.00190.20           C  
ATOM   1491  CG  PHE P   5      96.293  32.878  23.746  1.00190.20           C  
ATOM   1492  CD1 PHE P   5      96.207  31.528  23.505  1.00190.20           C  
ATOM   1493  CD2 PHE P   5      97.529  33.474  23.721  1.00190.20           C  
ATOM   1494  CE1 PHE P   5      97.334  30.788  23.232  1.00190.20           C  
ATOM   1495  CE2 PHE P   5      98.657  32.737  23.449  1.00190.20           C  
ATOM   1496  CZ  PHE P   5      98.565  31.391  23.203  1.00190.20           C  
ATOM   1497  C   PHE P   5      93.827  34.529  25.989  1.00190.20           C  
ATOM   1498  O   PHE P   5      92.683  34.194  26.290  1.00190.20           O  
ATOM   1499  N   GLU P   6      94.262  35.797  26.015  1.00163.21           N  
ATOM   1500  CA  GLU P   6      93.547  36.922  26.512  1.00163.21           C  
ATOM   1501  CB  GLU P   6      94.474  37.485  27.594  1.00163.21           C  
ATOM   1502  CG  GLU P   6      95.009  36.415  28.576  1.00163.21           C  
ATOM   1503  CD  GLU P   6      93.946  35.918  29.556  1.00163.21           C  
ATOM   1504  OE1 GLU P   6      93.152  35.009  29.192  1.00163.21           O  
ATOM   1505  OE2 GLU P   6      93.917  36.456  30.695  1.00163.21           O  
ATOM   1506  C   GLU P   6      93.446  37.858  25.334  1.00163.21           C  
ATOM   1507  O   GLU P   6      94.387  37.946  24.547  1.00163.21           O  
ATOM   1508  N   LYS P   7      92.311  38.580  25.161  1.00177.53           N  
ATOM   1509  CA  LYS P   7      92.158  39.337  23.945  1.00177.53           C  
ATOM   1510  CB  LYS P   7      90.718  39.535  23.467  1.00177.53           C  
ATOM   1511  CG  LYS P   7      90.147  38.170  23.081  1.00177.53           C  
ATOM   1512  CD  LYS P   7      91.137  37.350  22.251  1.00177.53           C  
ATOM   1513  CE  LYS P   7      92.089  36.507  23.100  1.00177.53           C  
ATOM   1514  NZ  LYS P   7      93.105  35.837  22.255  1.00177.53           N  
ATOM   1515  C   LYS P   7      92.934  40.609  23.905  1.00177.53           C  
ATOM   1516  O   LYS P   7      93.284  41.203  24.924  1.00177.53           O  
ATOM   1517  N   LEU P   8      93.266  41.013  22.660  1.00108.17           N  
ATOM   1518  CA  LEU P   8      94.004  42.205  22.390  1.00108.17           C  
ATOM   1519  CB  LEU P   8      94.296  42.391  20.892  1.00108.17           C  
ATOM   1520  CG  LEU P   8      95.223  41.299  20.322  1.00108.17           C  
ATOM   1521  CD1 LEU P   8      95.494  41.515  18.826  1.00108.17           C  
ATOM   1522  CD2 LEU P   8      96.515  41.179  21.145  1.00108.17           C  
ATOM   1523  C   LEU P   8      93.135  43.356  22.861  1.00108.17           C  
ATOM   1524  O   LEU P   8      91.979  43.454  22.371  1.00108.17           O  
ATOM   1525  OXT LEU P   8      93.608  44.145  23.722  1.00108.17           O  
TER
ATOM   1526  N   GLN A   3      81.759  21.379  37.111  1.00 93.93           N  
ATOM   1527  CA  GLN A   3      80.893  21.625  38.281  1.00 93.93           C  
ATOM   1528  CB  GLN A   3      80.000  20.403  38.547  1.00 93.93           C  
ATOM   1529  CG  GLN A   3      79.019  20.597  39.703  1.00 93.93           C  
ATOM   1530  CD  GLN A   3      77.859  21.426  39.173  1.00 93.93           C  
ATOM   1531  OE1 GLN A   3      77.805  21.748  37.988  1.00 93.93           O  
ATOM   1532  NE2 GLN A   3      76.899  21.777  40.069  1.00 93.93           N  
ATOM   1533  C   GLN A   3      81.710  21.878  39.510  1.00 93.93           C  
ATOM   1534  O   GLN A   3      82.796  21.325  39.663  1.00 93.93           O  
ATOM   1535  N   VAL A   4      81.207  22.737  40.420  1.00 55.46           N  
ATOM   1536  CA  VAL A   4      81.925  23.034  41.628  1.00 55.46           C  
ATOM   1537  CB  VAL A   4      82.282  24.484  41.763  1.00 55.46           C  
ATOM   1538  CG1 VAL A   4      82.962  24.701  43.125  1.00 55.46           C  
ATOM   1539  CG2 VAL A   4      83.149  24.885  40.559  1.00 55.46           C  
ATOM   1540  C   VAL A   4      81.026  22.704  42.768  1.00 55.46           C  
ATOM   1541  O   VAL A   4      79.805  22.790  42.654  1.00 55.46           O  
ATOM   1542  N   ARG A   5      81.608  22.282  43.904  1.00168.03           N  
ATOM   1543  CA  ARG A   5      80.762  21.973  45.016  1.00168.03           C  
ATOM   1544  CB  ARG A   5      80.573  20.461  45.246  1.00168.03           C  
ATOM   1545  CG  ARG A   5      79.680  19.776  44.207  1.00168.03           C  
ATOM   1546  CD  ARG A   5      80.307  19.635  42.818  1.00168.03           C  
ATOM   1547  NE  ARG A   5      80.866  18.257  42.703  1.00168.03           N  
ATOM   1548  CZ  ARG A   5      80.053  17.221  42.345  1.00168.03           C  
ATOM   1549  NH1 ARG A   5      78.717  17.434  42.163  1.00168.03           N  
ATOM   1550  NH2 ARG A   5      80.578  15.973  42.165  1.00168.03           N  
ATOM   1551  C   ARG A   5      81.367  22.536  46.259  1.00168.03           C  
ATOM   1552  O   ARG A   5      82.561  22.383  46.509  1.00168.03           O  
ATOM   1553  N   GLN A   6      80.540  23.225  47.071  1.00 86.47           N  
ATOM   1554  CA  GLN A   6      81.019  23.711  48.329  1.00 86.47           C  
ATOM   1555  CB  GLN A   6      80.696  25.182  48.654  1.00 86.47           C  
ATOM   1556  CG  GLN A   6      81.481  26.208  47.834  1.00 86.47           C  
ATOM   1557  CD  GLN A   6      81.368  27.547  48.554  1.00 86.47           C  
ATOM   1558  OE1 GLN A   6      81.466  27.612  49.778  1.00 86.47           O  
ATOM   1559  NE2 GLN A   6      81.164  28.648  47.783  1.00 86.47           N  
ATOM   1560  C   GLN A   6      80.343  22.889  49.364  1.00 86.47           C  
ATOM   1561  O   GLN A   6      79.116  22.900  49.479  1.00 86.47           O  
ATOM   1562  N   SER A   7      81.155  22.155  50.147  1.00 68.57           N  
ATOM   1563  CA  SER A   7      80.633  21.249  51.119  1.00 68.57           C  
ATOM   1564  CB  SER A   7      81.723  20.386  51.785  1.00 68.57           C  
ATOM   1565  OG  SER A   7      81.139  19.510  52.738  1.00 68.57           O  
ATOM   1566  C   SER A   7      79.843  21.958  52.184  1.00 68.57           C  
ATOM   1567  O   SER A   7      78.705  21.563  52.433  1.00 68.57           O  
ATOM   1568  N   PRO A   8      80.341  22.975  52.843  1.00143.43           N  
ATOM   1569  CA  PRO A   8      79.515  23.546  53.874  1.00143.43           C  
ATOM   1570  CD  PRO A   8      81.753  23.057  53.188  1.00143.43           C  
ATOM   1571  CB  PRO A   8      80.445  24.379  54.752  1.00143.43           C  
ATOM   1572  CG  PRO A   8      81.807  23.680  54.594  1.00143.43           C  
ATOM   1573  C   PRO A   8      78.325  24.296  53.362  1.00143.43           C  
ATOM   1574  O   PRO A   8      78.508  25.353  52.764  1.00143.43           O  
ATOM   1575  N   GLN A   9      77.098  23.811  53.642  1.00194.76           N  
ATOM   1576  CA  GLN A   9      75.908  24.495  53.214  1.00194.76           C  
ATOM   1577  CB  GLN A   9      74.632  23.694  53.501  1.00194.76           C  
ATOM   1578  CG  GLN A   9      74.677  22.302  52.881  1.00194.76           C  
ATOM   1579  CD  GLN A   9      75.209  22.460  51.467  1.00194.76           C  
ATOM   1580  OE1 GLN A   9      74.927  23.444  50.787  1.00194.76           O  
ATOM   1581  NE2 GLN A   9      76.023  21.469  51.018  1.00194.76           N  
ATOM   1582  C   GLN A   9      75.827  25.757  54.015  1.00194.76           C  
ATOM   1583  O   GLN A   9      75.427  26.798  53.499  1.00194.76           O  
ATOM   1584  N   SER A  10      76.176  25.682  55.320  1.00102.50           N  
ATOM   1585  CA  SER A  10      76.175  26.839  56.179  1.00102.50           C  
ATOM   1586  CB  SER A  10      74.833  27.112  56.880  1.00102.50           C  
ATOM   1587  OG  SER A  10      73.849  27.491  55.932  1.00102.50           O  
ATOM   1588  C   SER A  10      77.180  26.597  57.265  1.00102.50           C  
ATOM   1589  O   SER A  10      77.392  25.458  57.679  1.00102.50           O  
ATOM   1590  N   LEU A  11      77.820  27.677  57.764  1.00141.95           N  
ATOM   1591  CA  LEU A  11      78.847  27.516  58.756  1.00141.95           C  
ATOM   1592  CB  LEU A  11      80.245  27.664  58.105  1.00141.95           C  
ATOM   1593  CG  LEU A  11      81.491  27.519  59.006  1.00141.95           C  
ATOM   1594  CD1 LEU A  11      81.626  28.661  60.023  1.00141.95           C  
ATOM   1595  CD2 LEU A  11      81.571  26.123  59.638  1.00141.95           C  
ATOM   1596  C   LEU A  11      78.696  28.587  59.803  1.00141.95           C  
ATOM   1597  O   LEU A  11      78.412  29.741  59.489  1.00141.95           O  
ATOM   1598  N   THR A  12      78.872  28.222  61.095  1.00 63.37           N  
ATOM   1599  CA  THR A  12      78.821  29.188  62.166  1.00 63.37           C  
ATOM   1600  CB  THR A  12      77.580  29.071  63.002  1.00 63.37           C  
ATOM   1601  OG1 THR A  12      76.427  29.231  62.190  1.00 63.37           O  
ATOM   1602  CG2 THR A  12      77.611  30.144  64.105  1.00 63.37           C  
ATOM   1603  C   THR A  12      79.986  28.916  63.078  1.00 63.37           C  
ATOM   1604  O   THR A  12      80.184  27.781  63.509  1.00 63.37           O  
ATOM   1605  N   VAL A  13      80.791  29.955  63.403  1.00136.58           N  
ATOM   1606  CA  VAL A  13      81.938  29.784  64.263  1.00136.58           C  
ATOM   1607  CB  VAL A  13      83.238  29.713  63.511  1.00136.58           C  
ATOM   1608  CG1 VAL A  13      83.327  28.385  62.752  1.00136.58           C  
ATOM   1609  CG2 VAL A  13      83.304  30.932  62.576  1.00136.58           C  
ATOM   1610  C   VAL A  13      82.071  30.979  65.159  1.00136.58           C  
ATOM   1611  O   VAL A  13      81.834  32.115  64.753  1.00136.58           O  
ATOM   1612  N   TRP A  14      82.484  30.748  66.418  1.00143.23           N  
ATOM   1613  CA  TRP A  14      82.692  31.844  67.318  1.00143.23           C  
ATOM   1614  CB  TRP A  14      82.632  31.423  68.791  1.00143.23           C  
ATOM   1615  CG  TRP A  14      83.361  30.140  69.083  1.00143.23           C  
ATOM   1616  CD2 TRP A  14      82.955  29.233  70.115  1.00143.23           C  
ATOM   1617  CD1 TRP A  14      84.427  29.566  68.457  1.00143.23           C  
ATOM   1618  NE1 TRP A  14      84.715  28.355  69.041  1.00143.23           N  
ATOM   1619  CE2 TRP A  14      83.813  28.137  70.063  1.00143.23           C  
ATOM   1620  CE3 TRP A  14      81.941  29.304  71.025  1.00143.23           C  
ATOM   1621  CZ2 TRP A  14      83.670  27.090  70.926  1.00143.23           C  
ATOM   1622  CZ3 TRP A  14      81.805  28.252  71.902  1.00143.23           C  
ATOM   1623  CH2 TRP A  14      82.653  27.166  71.853  1.00143.23           C  
ATOM   1624  C   TRP A  14      83.987  32.502  66.971  1.00143.23           C  
ATOM   1625  O   TRP A  14      84.934  31.847  66.538  1.00143.23           O  
ATOM   1626  N   GLU A  15      84.059  33.836  67.159  1.00103.17           N  
ATOM   1627  CA  GLU A  15      85.207  34.548  66.677  1.00103.17           C  
ATOM   1628  CB  GLU A  15      85.142  36.082  66.808  1.00103.17           C  
ATOM   1629  CG  GLU A  15      85.288  36.629  68.227  1.00103.17           C  
ATOM   1630  CD  GLU A  15      85.523  38.130  68.098  1.00103.17           C  
ATOM   1631  OE1 GLU A  15      86.459  38.522  67.350  1.00103.17           O  
ATOM   1632  OE2 GLU A  15      84.766  38.906  68.737  1.00103.17           O  
ATOM   1633  C   GLU A  15      86.458  34.076  67.344  1.00103.17           C  
ATOM   1634  O   GLU A  15      86.473  33.727  68.523  1.00103.17           O  
ATOM   1635  N   GLY A  16      87.552  34.049  66.554  1.00 41.04           N  
ATOM   1636  CA  GLY A  16      88.863  33.694  67.022  1.00 41.04           C  
ATOM   1637  C   GLY A  16      89.251  32.314  66.571  1.00 41.04           C  
ATOM   1638  O   GLY A  16      90.436  31.985  66.539  1.00 41.04           O  
ATOM   1639  N   GLU A  17      88.280  31.466  66.192  1.00126.98           N  
ATOM   1640  CA  GLU A  17      88.605  30.124  65.792  1.00126.98           C  
ATOM   1641  CB  GLU A  17      87.477  29.106  66.060  1.00126.98           C  
ATOM   1642  CG  GLU A  17      86.127  29.431  65.422  1.00126.98           C  
ATOM   1643  CD  GLU A  17      85.164  28.330  65.855  1.00126.98           C  
ATOM   1644  OE1 GLU A  17      85.647  27.201  66.135  1.00126.98           O  
ATOM   1645  OE2 GLU A  17      83.936  28.604  65.922  1.00126.98           O  
ATOM   1646  C   GLU A  17      88.995  30.113  64.339  1.00126.98           C  
ATOM   1647  O   GLU A  17      89.140  31.166  63.722  1.00126.98           O  
ATOM   1648  N   THR A  18      89.269  28.916  63.773  1.00135.60           N  
ATOM   1649  CA  THR A  18      89.649  28.818  62.387  1.00135.60           C  
ATOM   1650  CB  THR A  18      90.763  27.848  62.119  1.00135.60           C  
ATOM   1651  OG1 THR A  18      90.415  26.558  62.601  1.00135.60           O  
ATOM   1652  CG2 THR A  18      92.051  28.340  62.783  1.00135.60           C  
ATOM   1653  C   THR A  18      88.489  28.298  61.605  1.00135.60           C  
ATOM   1654  O   THR A  18      87.934  27.247  61.919  1.00135.60           O  
ATOM   1655  N   ALA A  19      88.103  29.016  60.534  1.00 53.48           N  
ATOM   1656  CA  ALA A  19      86.991  28.557  59.762  1.00 53.48           C  
ATOM   1657  CB  ALA A  19      86.031  29.681  59.337  1.00 53.48           C  
ATOM   1658  C   ALA A  19      87.517  27.920  58.521  1.00 53.48           C  
ATOM   1659  O   ALA A  19      88.378  28.468  57.834  1.00 53.48           O  
ATOM   1660  N   ILE A  20      87.002  26.719  58.202  1.00 91.10           N  
ATOM   1661  CA  ILE A  20      87.461  26.039  57.031  1.00 91.10           C  
ATOM   1662  CB  ILE A  20      87.975  24.654  57.306  1.00 91.10           C  
ATOM   1663  CG1 ILE A  20      89.224  24.708  58.200  1.00 91.10           C  
ATOM   1664  CG2 ILE A  20      88.221  23.962  55.956  1.00 91.10           C  
ATOM   1665  CD1 ILE A  20      88.939  25.185  59.620  1.00 91.10           C  
ATOM   1666  C   ILE A  20      86.298  25.910  56.103  1.00 91.10           C  
ATOM   1667  O   ILE A  20      85.223  25.456  56.490  1.00 91.10           O  
ATOM   1668  N   LEU A  21      86.489  26.350  54.844  1.00 76.41           N  
ATOM   1669  CA  LEU A  21      85.469  26.223  53.847  1.00 76.41           C  
ATOM   1670  CB  LEU A  21      85.231  27.512  53.040  1.00 76.41           C  
ATOM   1671  CG  LEU A  21      84.759  28.694  53.909  1.00 76.41           C  
ATOM   1672  CD1 LEU A  21      84.501  29.952  53.063  1.00 76.41           C  
ATOM   1673  CD2 LEU A  21      83.560  28.299  54.787  1.00 76.41           C  
ATOM   1674  C   LEU A  21      85.973  25.178  52.902  1.00 76.41           C  
ATOM   1675  O   LEU A  21      87.175  25.080  52.658  1.00 76.41           O  
ATOM   1676  N   ASN A  22      85.073  24.346  52.351  1.00 54.65           N  
ATOM   1677  CA  ASN A  22      85.547  23.299  51.494  1.00 54.65           C  
ATOM   1678  CB  ASN A  22      85.105  21.899  51.951  1.00 54.65           C  
ATOM   1679  CG  ASN A  22      85.796  21.602  53.274  1.00 54.65           C  
ATOM   1680  OD1 ASN A  22      87.023  21.547  53.352  1.00 54.65           O  
ATOM   1681  ND2 ASN A  22      84.986  21.416  54.349  1.00 54.65           N  
ATOM   1682  C   ASN A  22      85.002  23.512  50.120  1.00 54.65           C  
ATOM   1683  O   ASN A  22      83.903  24.039  49.951  1.00 54.65           O  
ATOM   1684  N   CYS A  23      85.792  23.119  49.097  1.00 64.07           N  
ATOM   1685  CA  CYS A  23      85.386  23.268  47.728  1.00 64.07           C  
ATOM   1686  CB  CYS A  23      85.925  24.582  47.113  1.00 64.07           C  
ATOM   1687  SG  CYS A  23      85.417  24.915  45.399  1.00 64.07           S  
ATOM   1688  C   CYS A  23      85.940  22.092  46.967  1.00 64.07           C  
ATOM   1689  O   CYS A  23      86.982  21.547  47.330  1.00 64.07           O  
ATOM   1690  N   SER A  24      85.230  21.639  45.908  1.00 56.15           N  
ATOM   1691  CA  SER A  24      85.718  20.538  45.121  1.00 56.15           C  
ATOM   1692  CB  SER A  24      85.280  19.161  45.652  1.00 56.15           C  
ATOM   1693  OG  SER A  24      83.866  19.043  45.599  1.00 56.15           O  
ATOM   1694  C   SER A  24      85.168  20.679  43.736  1.00 56.15           C  
ATOM   1695  O   SER A  24      84.119  21.292  43.540  1.00 56.15           O  
ATOM   1696  N   TYR A  25      85.893  20.126  42.738  1.00 94.24           N  
ATOM   1697  CA  TYR A  25      85.500  20.178  41.357  1.00 94.24           C  
ATOM   1698  CB  TYR A  25      86.157  21.346  40.595  1.00 94.24           C  
ATOM   1699  CG  TYR A  25      87.640  21.192  40.670  1.00 94.24           C  
ATOM   1700  CD1 TYR A  25      88.309  20.441  39.733  1.00 94.24           C  
ATOM   1701  CD2 TYR A  25      88.365  21.795  41.675  1.00 94.24           C  
ATOM   1702  CE1 TYR A  25      89.675  20.295  39.793  1.00 94.24           C  
ATOM   1703  CE2 TYR A  25      89.733  21.652  41.741  1.00 94.24           C  
ATOM   1704  CZ  TYR A  25      90.390  20.900  40.797  1.00 94.24           C  
ATOM   1705  OH  TYR A  25      91.793  20.750  40.857  1.00 94.24           O  
ATOM   1706  C   TYR A  25      85.930  18.895  40.718  1.00 94.24           C  
ATOM   1707  O   TYR A  25      86.733  18.153  41.283  1.00 94.24           O  
ATOM   1708  N   GLU A  26      85.382  18.581  39.525  1.00223.47           N  
ATOM   1709  CA  GLU A  26      85.754  17.336  38.914  1.00223.47           C  
ATOM   1710  CB  GLU A  26      84.550  16.380  38.854  1.00223.47           C  
ATOM   1711  CG  GLU A  26      84.880  14.921  38.554  1.00223.47           C  
ATOM   1712  CD  GLU A  26      84.896  14.190  39.886  1.00223.47           C  
ATOM   1713  OE1 GLU A  26      83.840  14.209  40.574  1.00223.47           O  
ATOM   1714  OE2 GLU A  26      85.958  13.610  40.236  1.00223.47           O  
ATOM   1715  C   GLU A  26      86.129  17.590  37.483  1.00223.47           C  
ATOM   1716  O   GLU A  26      85.797  16.782  36.616  1.00223.47           O  
ATOM   1717  N   ASN A  27      86.845  18.701  37.200  1.00135.09           N  
ATOM   1718  CA  ASN A  27      87.254  19.003  35.856  1.00135.09           C  
ATOM   1719  CB  ASN A  27      86.527  20.229  35.277  1.00135.09           C  
ATOM   1720  CG  ASN A  27      86.892  20.415  33.809  1.00135.09           C  
ATOM   1721  OD1 ASN A  27      86.535  21.423  33.201  1.00135.09           O  
ATOM   1722  ND2 ASN A  27      87.614  19.425  33.219  1.00135.09           N  
ATOM   1723  C   ASN A  27      88.723  19.329  35.863  1.00135.09           C  
ATOM   1724  O   ASN A  27      89.129  20.400  36.314  1.00135.09           O  
ATOM   1725  N   SER A  28      89.547  18.430  35.284  1.00130.80           N  
ATOM   1726  CA  SER A  28      90.984  18.540  35.251  1.00130.80           C  
ATOM   1727  CB  SER A  28      91.656  17.299  34.642  1.00130.80           C  
ATOM   1728  OG  SER A  28      91.310  17.194  33.268  1.00130.80           O  
ATOM   1729  C   SER A  28      91.356  19.707  34.383  1.00130.80           C  
ATOM   1730  O   SER A  28      92.537  19.969  34.166  1.00130.80           O  
ATOM   1731  N   ALA A  36      90.347  20.329  33.743  1.00 75.70           N  
ATOM   1732  CA  ALA A  36      90.465  21.524  32.944  1.00 75.70           C  
ATOM   1733  CB  ALA A  36      89.227  21.772  32.065  1.00 75.70           C  
ATOM   1734  C   ALA A  36      90.667  22.769  33.775  1.00 75.70           C  
ATOM   1735  O   ALA A  36      91.338  23.707  33.342  1.00 75.70           O  
ATOM   1736  N   PHE A  37      90.042  22.835  34.973  1.00104.40           N  
ATOM   1737  CA  PHE A  37      90.028  24.055  35.744  1.00104.40           C  
ATOM   1738  CB  PHE A  37      89.186  23.977  37.035  1.00104.40           C  
ATOM   1739  CG  PHE A  37      87.741  23.878  36.685  1.00104.40           C  
ATOM   1740  CD1 PHE A  37      87.101  24.932  36.076  1.00104.40           C  
ATOM   1741  CD2 PHE A  37      87.017  22.752  37.002  1.00104.40           C  
ATOM   1742  CE1 PHE A  37      85.766  24.856  35.758  1.00104.40           C  
ATOM   1743  CE2 PHE A  37      85.681  22.672  36.688  1.00104.40           C  
ATOM   1744  CZ  PHE A  37      85.054  23.722  36.062  1.00104.40           C  
ATOM   1745  C   PHE A  37      91.403  24.478  36.162  1.00104.40           C  
ATOM   1746  O   PHE A  37      92.116  23.762  36.862  1.00104.40           O  
ATOM   1747  N   ASP A  38      91.845  25.635  35.635  1.00111.76           N  
ATOM   1748  CA  ASP A  38      93.082  26.260  36.009  1.00111.76           C  
ATOM   1749  CB  ASP A  38      93.756  26.984  34.833  1.00111.76           C  
ATOM   1750  CG  ASP A  38      92.855  28.137  34.417  1.00111.76           C  
ATOM   1751  OD1 ASP A  38      91.630  27.900  34.247  1.00111.76           O  
ATOM   1752  OD2 ASP A  38      93.380  29.275  34.280  1.00111.76           O  
ATOM   1753  C   ASP A  38      92.948  27.265  37.119  1.00111.76           C  
ATOM   1754  O   ASP A  38      93.889  27.451  37.888  1.00111.76           O  
ATOM   1755  N   TYR A  39      91.793  27.965  37.215  1.00164.93           N  
ATOM   1756  CA  TYR A  39      91.760  29.134  38.063  1.00164.93           C  
ATOM   1757  CB  TYR A  39      91.645  30.384  37.172  1.00164.93           C  
ATOM   1758  CG  TYR A  39      91.711  31.670  37.912  1.00164.93           C  
ATOM   1759  CD1 TYR A  39      92.811  31.987  38.674  1.00164.93           C  
ATOM   1760  CD2 TYR A  39      90.698  32.590  37.780  1.00164.93           C  
ATOM   1761  CE1 TYR A  39      92.880  33.192  39.328  1.00164.93           C  
ATOM   1762  CE2 TYR A  39      90.763  33.797  38.430  1.00164.93           C  
ATOM   1763  CZ  TYR A  39      91.854  34.095  39.205  1.00164.93           C  
ATOM   1764  OH  TYR A  39      91.929  35.333  39.869  1.00164.93           O  
ATOM   1765  C   TYR A  39      90.615  29.084  39.019  1.00164.93           C  
ATOM   1766  O   TYR A  39      89.510  28.701  38.643  1.00164.93           O  
ATOM   1767  N   PHE A  40      90.856  29.478  40.293  1.00122.59           N  
ATOM   1768  CA  PHE A  40      89.805  29.409  41.276  1.00122.59           C  
ATOM   1769  CB  PHE A  40      90.046  28.278  42.291  1.00122.59           C  
ATOM   1770  CG  PHE A  40      90.216  27.009  41.528  1.00122.59           C  
ATOM   1771  CD1 PHE A  40      91.402  26.755  40.876  1.00122.59           C  
ATOM   1772  CD2 PHE A  40      89.213  26.068  41.474  1.00122.59           C  
ATOM   1773  CE1 PHE A  40      91.582  25.589  40.170  1.00122.59           C  
ATOM   1774  CE2 PHE A  40      89.388  24.899  40.769  1.00122.59           C  
ATOM   1775  CZ  PHE A  40      90.573  24.658  40.114  1.00122.59           C  
ATOM   1776  C   PHE A  40      89.772  30.675  42.097  1.00122.59           C  
ATOM   1777  O   PHE A  40      90.610  30.852  42.981  1.00122.59           O  
ATOM   1778  N   PRO A  41      88.860  31.583  41.834  1.00141.25           N  
ATOM   1779  CA  PRO A  41      88.745  32.731  42.707  1.00141.25           C  
ATOM   1780  CD  PRO A  41      88.618  31.945  40.446  1.00141.25           C  
ATOM   1781  CB  PRO A  41      88.490  33.934  41.800  1.00141.25           C  
ATOM   1782  CG  PRO A  41      87.944  33.323  40.503  1.00141.25           C  
ATOM   1783  C   PRO A  41      87.688  32.553  43.754  1.00141.25           C  
ATOM   1784  O   PRO A  41      86.635  31.994  43.450  1.00141.25           O  
ATOM   1785  N   TRP A  42      87.907  33.089  44.969  1.00 87.09           N  
ATOM   1786  CA  TRP A  42      86.915  32.997  46.002  1.00 87.09           C  
ATOM   1787  CB  TRP A  42      87.487  32.552  47.359  1.00 87.09           C  
ATOM   1788  CG  TRP A  42      87.912  31.104  47.389  1.00 87.09           C  
ATOM   1789  CD2 TRP A  42      87.203  30.067  48.088  1.00 87.09           C  
ATOM   1790  CD1 TRP A  42      88.996  30.512  46.813  1.00 87.09           C  
ATOM   1791  NE1 TRP A  42      89.004  29.168  47.100  1.00 87.09           N  
ATOM   1792  CE2 TRP A  42      87.908  28.881  47.885  1.00 87.09           C  
ATOM   1793  CE3 TRP A  42      86.061  30.101  48.837  1.00 87.09           C  
ATOM   1794  CZ2 TRP A  42      87.479  27.705  48.431  1.00 87.09           C  
ATOM   1795  CZ3 TRP A  42      85.631  28.912  49.385  1.00 87.09           C  
ATOM   1796  CH2 TRP A  42      86.327  27.738  49.184  1.00 87.09           C  
ATOM   1797  C   TRP A  42      86.362  34.373  46.172  1.00 87.09           C  
ATOM   1798  O   TRP A  42      87.111  35.347  46.237  1.00 87.09           O  
ATOM   1799  N   TYR A  43      85.023  34.484  46.251  1.00 97.49           N  
ATOM   1800  CA  TYR A  43      84.407  35.774  46.360  1.00 97.49           C  
ATOM   1801  CB  TYR A  43      83.345  36.051  45.280  1.00 97.49           C  
ATOM   1802  CG  TYR A  43      83.960  36.210  43.930  1.00 97.49           C  
ATOM   1803  CD1 TYR A  43      84.293  35.124  43.151  1.00 97.49           C  
ATOM   1804  CD2 TYR A  43      84.183  37.473  43.437  1.00 97.49           C  
ATOM   1805  CE1 TYR A  43      84.846  35.302  41.902  1.00 97.49           C  
ATOM   1806  CE2 TYR A  43      84.734  37.658  42.192  1.00 97.49           C  
ATOM   1807  CZ  TYR A  43      85.065  36.572  41.422  1.00 97.49           C  
ATOM   1808  OH  TYR A  43      85.628  36.765  40.142  1.00 97.49           O  
ATOM   1809  C   TYR A  43      83.657  35.831  47.649  1.00 97.49           C  
ATOM   1810  O   TYR A  43      83.187  34.811  48.148  1.00 97.49           O  
ATOM   1811  N   GLN A  44      83.564  37.029  48.264  1.00146.81           N  
ATOM   1812  CA  GLN A  44      82.720  37.087  49.420  1.00146.81           C  
ATOM   1813  CB  GLN A  44      83.386  37.384  50.776  1.00146.81           C  
ATOM   1814  CG  GLN A  44      83.950  38.784  50.979  1.00146.81           C  
ATOM   1815  CD  GLN A  44      84.429  38.805  52.423  1.00146.81           C  
ATOM   1816  OE1 GLN A  44      85.625  38.860  52.701  1.00146.81           O  
ATOM   1817  NE2 GLN A  44      83.462  38.730  53.375  1.00146.81           N  
ATOM   1818  C   GLN A  44      81.655  38.106  49.175  1.00146.81           C  
ATOM   1819  O   GLN A  44      81.909  39.194  48.660  1.00146.81           O  
ATOM   1820  N   GLN A  45      80.406  37.752  49.529  1.00 80.71           N  
ATOM   1821  CA  GLN A  45      79.295  38.627  49.319  1.00 80.71           C  
ATOM   1822  CB  GLN A  45      78.158  37.978  48.513  1.00 80.71           C  
ATOM   1823  CG  GLN A  45      76.970  38.906  48.264  1.00 80.71           C  
ATOM   1824  CD  GLN A  45      76.008  38.167  47.354  1.00 80.71           C  
ATOM   1825  OE1 GLN A  45      75.696  36.999  47.582  1.00 80.71           O  
ATOM   1826  NE2 GLN A  45      75.535  38.853  46.279  1.00 80.71           N  
ATOM   1827  C   GLN A  45      78.753  39.035  50.655  1.00 80.71           C  
ATOM   1828  O   GLN A  45      78.424  38.198  51.495  1.00 80.71           O  
ATOM   1829  N   PHE A  46      78.671  40.361  50.886  1.00 79.19           N  
ATOM   1830  CA  PHE A  46      78.102  40.884  52.096  1.00 79.19           C  
ATOM   1831  CB  PHE A  46      78.735  42.199  52.586  1.00 79.19           C  
ATOM   1832  CG  PHE A  46      80.133  41.934  53.027  1.00 79.19           C  
ATOM   1833  CD1 PHE A  46      80.383  41.307  54.225  1.00 79.19           C  
ATOM   1834  CD2 PHE A  46      81.198  42.336  52.254  1.00 79.19           C  
ATOM   1835  CE1 PHE A  46      81.672  41.068  54.639  1.00 79.19           C  
ATOM   1836  CE2 PHE A  46      82.489  42.100  52.663  1.00 79.19           C  
ATOM   1837  CZ  PHE A  46      82.730  41.463  53.856  1.00 79.19           C  
ATOM   1838  C   PHE A  46      76.694  41.204  51.738  1.00 79.19           C  
ATOM   1839  O   PHE A  46      76.352  41.259  50.559  1.00 79.19           O  
ATOM   1840  N   PRO A  48      75.840  41.404  52.693  1.00 94.62           N  
ATOM   1841  CA  PRO A  48      74.487  41.691  52.338  1.00 94.62           C  
ATOM   1842  CD  PRO A  48      75.942  40.790  54.002  1.00 94.62           C  
ATOM   1843  CB  PRO A  48      73.662  41.524  53.616  1.00 94.62           C  
ATOM   1844  CG  PRO A  48      74.708  41.340  54.736  1.00 94.62           C  
ATOM   1845  C   PRO A  48      74.364  43.027  51.670  1.00 94.62           C  
ATOM   1846  O   PRO A  48      74.997  43.982  52.110  1.00 94.62           O  
ATOM   1847  N   GLY A  49      73.566  43.121  50.590  1.00 37.41           N  
ATOM   1848  CA  GLY A  49      73.335  44.386  49.951  1.00 37.41           C  
ATOM   1849  C   GLY A  49      74.468  44.762  49.045  1.00 37.41           C  
ATOM   1850  O   GLY A  49      74.478  45.859  48.486  1.00 37.41           O  
ATOM   1851  N   GLU A  50      75.455  43.873  48.848  1.00 69.78           N  
ATOM   1852  CA  GLU A  50      76.542  44.290  48.012  1.00 69.78           C  
ATOM   1853  CB  GLU A  50      77.850  44.544  48.775  1.00 69.78           C  
ATOM   1854  CG  GLU A  50      77.781  45.783  49.672  1.00 69.78           C  
ATOM   1855  CD  GLU A  50      79.120  45.918  50.376  1.00 69.78           C  
ATOM   1856  OE1 GLU A  50      80.004  45.056  50.126  1.00 69.78           O  
ATOM   1857  OE2 GLU A  50      79.278  46.880  51.175  1.00 69.78           O  
ATOM   1858  C   GLU A  50      76.787  43.230  46.984  1.00 69.78           C  
ATOM   1859  O   GLU A  50      76.132  42.189  46.966  1.00 69.78           O  
ATOM   1860  N   GLY A  51      77.704  43.515  46.038  1.00 54.75           N  
ATOM   1861  CA  GLY A  51      78.030  42.550  45.029  1.00 54.75           C  
ATOM   1862  C   GLY A  51      79.136  41.706  45.553  1.00 54.75           C  
ATOM   1863  O   GLY A  51      79.754  42.042  46.560  1.00 54.75           O  
ATOM   1864  N   PRO A  52      79.433  40.641  44.863  1.00103.41           N  
ATOM   1865  CA  PRO A  52      80.492  39.781  45.312  1.00103.41           C  
ATOM   1866  CD  PRO A  52      78.393  39.896  44.170  1.00103.41           C  
ATOM   1867  CB  PRO A  52      80.371  38.510  44.476  1.00103.41           C  
ATOM   1868  CG  PRO A  52      78.861  38.429  44.177  1.00103.41           C  
ATOM   1869  C   PRO A  52      81.825  40.478  45.253  1.00103.41           C  
ATOM   1870  O   PRO A  52      81.987  41.412  44.470  1.00103.41           O  
ATOM   1871  N   ALA A  53      82.787  40.078  46.109  1.00 63.64           N  
ATOM   1872  CA  ALA A  53      84.078  40.708  46.104  1.00 63.64           C  
ATOM   1873  CB  ALA A  53      84.374  41.507  47.383  1.00 63.64           C  
ATOM   1874  C   ALA A  53      85.081  39.610  46.022  1.00 63.64           C  
ATOM   1875  O   ALA A  53      84.856  38.523  46.545  1.00 63.64           O  
ATOM   1876  N   LEU A  54      86.230  39.858  45.370  1.00194.39           N  
ATOM   1877  CA  LEU A  54      87.152  38.780  45.203  1.00194.39           C  
ATOM   1878  CB  LEU A  54      87.932  38.888  43.879  1.00194.39           C  
ATOM   1879  CG  LEU A  54      88.694  37.614  43.481  1.00194.39           C  
ATOM   1880  CD1 LEU A  54      89.823  37.277  44.453  1.00194.39           C  
ATOM   1881  CD2 LEU A  54      87.715  36.448  43.295  1.00194.39           C  
ATOM   1882  C   LEU A  54      88.115  38.873  46.341  1.00194.39           C  
ATOM   1883  O   LEU A  54      88.857  39.850  46.449  1.00194.39           O  
ATOM   1884  N   LEU A  55      88.039  37.917  47.295  1.00188.56           N  
ATOM   1885  CA  LEU A  55      88.995  37.948  48.363  1.00188.56           C  
ATOM   1886  CB  LEU A  55      88.729  36.979  49.535  1.00188.56           C  
ATOM   1887  CG  LEU A  55      87.623  37.363  50.527  1.00188.56           C  
ATOM   1888  CD1 LEU A  55      86.245  37.304  49.870  1.00188.56           C  
ATOM   1889  CD2 LEU A  55      87.707  36.511  51.804  1.00188.56           C  
ATOM   1890  C   LEU A  55      90.346  37.516  47.896  1.00188.56           C  
ATOM   1891  O   LEU A  55      91.297  38.295  47.896  1.00188.56           O  
ATOM   1892  N   ILE A  56      90.441  36.243  47.450  1.00 91.53           N  
ATOM   1893  CA  ILE A  56      91.712  35.696  47.073  1.00 91.53           C  
ATOM   1894  CB  ILE A  56      92.397  34.939  48.178  1.00 91.53           C  
ATOM   1895  CG1 ILE A  56      92.792  35.887  49.323  1.00 91.53           C  
ATOM   1896  CG2 ILE A  56      93.585  34.174  47.577  1.00 91.53           C  
ATOM   1897  CD1 ILE A  56      93.303  35.160  50.567  1.00 91.53           C  
ATOM   1898  C   ILE A  56      91.526  34.745  45.933  1.00 91.53           C  
ATOM   1899  O   ILE A  56      90.527  34.028  45.859  1.00 91.53           O  
ATOM   1900  N   SER A  57      92.512  34.711  45.014  1.00 68.25           N  
ATOM   1901  CA  SER A  57      92.422  33.845  43.873  1.00 68.25           C  
ATOM   1902  CB  SER A  57      92.195  34.600  42.552  1.00 68.25           C  
ATOM   1903  OG  SER A  57      93.284  35.475  42.295  1.00 68.25           O  
ATOM   1904  C   SER A  57      93.704  33.091  43.749  1.00 68.25           C  
ATOM   1905  O   SER A  57      94.761  33.597  44.124  1.00 68.25           O  
ATOM   1906  N   ILE A  58      93.634  31.839  43.240  1.00157.96           N  
ATOM   1907  CA  ILE A  58      94.838  31.070  43.063  1.00157.96           C  
ATOM   1908  CB  ILE A  58      95.004  29.885  43.960  1.00157.96           C  
ATOM   1909  CG1 ILE A  58      93.986  28.803  43.605  1.00157.96           C  
ATOM   1910  CG2 ILE A  58      94.904  30.349  45.413  1.00157.96           C  
ATOM   1911  CD1 ILE A  58      94.310  27.466  44.262  1.00157.96           C  
ATOM   1912  C   ILE A  58      94.859  30.482  41.679  1.00157.96           C  
ATOM   1913  O   ILE A  58      93.829  30.112  41.114  1.00157.96           O  
ATOM   1914  N   LEU A  59      96.075  30.372  41.107  1.00180.03           N  
ATOM   1915  CA  LEU A  59      96.286  29.810  39.802  1.00180.03           C  
ATOM   1916  CB  LEU A  59      97.335  30.552  38.955  1.00180.03           C  
ATOM   1917  CG  LEU A  59      96.850  31.905  38.404  1.00180.03           C  
ATOM   1918  CD1 LEU A  59      95.790  31.706  37.309  1.00180.03           C  
ATOM   1919  CD2 LEU A  59      96.365  32.831  39.528  1.00180.03           C  
ATOM   1920  C   LEU A  59      96.800  28.431  39.977  1.00180.03           C  
ATOM   1921  O   LEU A  59      97.461  28.108  40.961  1.00180.03           O  
ATOM   1922  N   SER A  60      96.574  27.598  38.953  1.00196.38           N  
ATOM   1923  CA  SER A  60      96.816  26.202  39.090  1.00196.38           C  
ATOM   1924  CB  SER A  60      96.501  25.404  37.814  1.00196.38           C  
ATOM   1925  OG  SER A  60      97.413  25.744  36.780  1.00196.38           O  
ATOM   1926  C   SER A  60      98.221  25.973  39.426  1.00196.38           C  
ATOM   1927  O   SER A  60      98.560  24.956  40.005  1.00196.38           O  
ATOM   1928  N   VAL A  65      99.076  26.938  39.127  1.00138.92           N  
ATOM   1929  CA  VAL A  65     100.468  26.728  39.332  1.00138.92           C  
ATOM   1930  CB  VAL A  65     101.238  27.985  39.043  1.00138.92           C  
ATOM   1931  CG1 VAL A  65     100.615  29.154  39.831  1.00138.92           C  
ATOM   1932  CG2 VAL A  65     102.692  27.745  39.448  1.00138.92           C  
ATOM   1933  C   VAL A  65     100.792  26.339  40.752  1.00138.92           C  
ATOM   1934  O   VAL A  65     101.477  25.341  40.978  1.00138.92           O  
ATOM   1935  N   SER A  66     100.295  27.099  41.745  1.00 77.40           N  
ATOM   1936  CA  SER A  66     100.667  26.887  43.121  1.00 77.40           C  
ATOM   1937  CB  SER A  66     100.714  28.199  43.918  1.00 77.40           C  
ATOM   1938  OG  SER A  66      99.416  28.775  43.970  1.00 77.40           O  
ATOM   1939  C   SER A  66      99.709  25.993  43.859  1.00 77.40           C  
ATOM   1940  O   SER A  66      98.627  25.665  43.375  1.00 77.40           O  
ATOM   1941  N   ASP A  67     100.199  25.477  45.014  1.00172.48           N  
ATOM   1942  CA  ASP A  67      99.528  24.712  46.041  1.00172.48           C  
ATOM   1943  CB  ASP A  67     100.499  23.833  46.842  1.00172.48           C  
ATOM   1944  CG  ASP A  67     101.002  22.740  45.925  1.00172.48           C  
ATOM   1945  OD1 ASP A  67     100.296  22.452  44.923  1.00172.48           O  
ATOM   1946  OD2 ASP A  67     102.092  22.179  46.212  1.00172.48           O  
ATOM   1947  C   ASP A  67      98.865  25.580  47.061  1.00172.48           C  
ATOM   1948  O   ASP A  67      97.912  25.155  47.709  1.00172.48           O  
ATOM   1949  N   LYS A  68      99.402  26.790  47.304  1.00 82.33           N  
ATOM   1950  CA  LYS A  68      98.873  27.542  48.404  1.00 82.33           C  
ATOM   1951  CB  LYS A  68      99.674  27.298  49.696  1.00 82.33           C  
ATOM   1952  CG  LYS A  68      99.168  28.062  50.920  1.00 82.33           C  
ATOM   1953  CD  LYS A  68      99.827  27.622  52.229  1.00 82.33           C  
ATOM   1954  CE  LYS A  68      99.434  28.488  53.428  1.00 82.33           C  
ATOM   1955  NZ  LYS A  68     100.136  28.022  54.644  1.00 82.33           N  
ATOM   1956  C   LYS A  68      98.953  29.003  48.101  1.00 82.33           C  
ATOM   1957  O   LYS A  68      99.699  29.430  47.221  1.00 82.33           O  
ATOM   1958  N   LYS A  69      98.134  29.805  48.814  1.00 82.21           N  
ATOM   1959  CA  LYS A  69      98.186  31.228  48.677  1.00 82.21           C  
ATOM   1960  CB  LYS A  69      97.267  31.817  47.597  1.00 82.21           C  
ATOM   1961  CG  LYS A  69      97.361  33.343  47.604  1.00 82.21           C  
ATOM   1962  CD  LYS A  69      96.756  34.053  46.398  1.00 82.21           C  
ATOM   1963  CE  LYS A  69      96.890  35.576  46.493  1.00 82.21           C  
ATOM   1964  NZ  LYS A  69      96.355  36.216  45.272  1.00 82.21           N  
ATOM   1965  C   LYS A  69      97.738  31.820  49.969  1.00 82.21           C  
ATOM   1966  O   LYS A  69      96.736  31.391  50.539  1.00 82.21           O  
ATOM   1967  N   GLU A  70      98.467  32.836  50.469  1.00123.88           N  
ATOM   1968  CA  GLU A  70      98.056  33.405  51.713  1.00123.88           C  
ATOM   1969  CB  GLU A  70      98.876  32.900  52.910  1.00123.88           C  
ATOM   1970  CG  GLU A  70     100.384  32.949  52.696  1.00123.88           C  
ATOM   1971  CD  GLU A  70     101.018  32.137  53.813  1.00123.88           C  
ATOM   1972  OE1 GLU A  70     100.257  31.457  54.552  1.00123.88           O  
ATOM   1973  OE2 GLU A  70     102.270  32.183  53.940  1.00123.88           O  
ATOM   1974  C   GLU A  70      98.094  34.894  51.626  1.00123.88           C  
ATOM   1975  O   GLU A  70      98.885  35.475  50.886  1.00123.88           O  
ATOM   1976  N   ASP A  72      97.157  35.537  52.349  1.00 71.18           N  
ATOM   1977  CA  ASP A  72      97.068  36.963  52.408  1.00 71.18           C  
ATOM   1978  CB  ASP A  72      96.299  37.568  51.220  1.00 71.18           C  
ATOM   1979  CG  ASP A  72      96.328  39.083  51.354  1.00 71.18           C  
ATOM   1980  OD1 ASP A  72      97.011  39.580  52.288  1.00 71.18           O  
ATOM   1981  OD2 ASP A  72      95.665  39.763  50.526  1.00 71.18           O  
ATOM   1982  C   ASP A  72      96.286  37.283  53.641  1.00 71.18           C  
ATOM   1983  O   ASP A  72      95.057  37.317  53.604  1.00 71.18           O  
ATOM   1984  N   GLY A  74      96.977  37.550  54.765  1.00 35.18           N  
ATOM   1985  CA  GLY A  74      96.268  37.823  55.982  1.00 35.18           C  
ATOM   1986  C   GLY A  74      95.834  36.518  56.563  1.00 35.18           C  
ATOM   1987  O   GLY A  74      96.564  35.530  56.516  1.00 35.18           O  
ATOM   1988  N   ARG A  75      94.629  36.511  57.163  1.00154.44           N  
ATOM   1989  CA  ARG A  75      94.062  35.350  57.781  1.00154.44           C  
ATOM   1990  CB  ARG A  75      92.720  35.632  58.478  1.00154.44           C  
ATOM   1991  CG  ARG A  75      92.720  36.829  59.431  1.00154.44           C  
ATOM   1992  CD  ARG A  75      91.450  36.890  60.281  1.00154.44           C  
ATOM   1993  NE  ARG A  75      91.243  38.304  60.696  1.00154.44           N  
ATOM   1994  CZ  ARG A  75      90.590  39.150  59.845  1.00154.44           C  
ATOM   1995  NH1 ARG A  75      90.196  38.710  58.617  1.00154.44           N  
ATOM   1996  NH2 ARG A  75      90.322  40.436  60.210  1.00154.44           N  
ATOM   1997  C   ARG A  75      93.751  34.350  56.706  1.00154.44           C  
ATOM   1998  O   ARG A  75      93.784  33.143  56.946  1.00154.44           O  
ATOM   1999  N   PHE A  76      93.409  34.840  55.494  1.00111.16           N  
ATOM   2000  CA  PHE A  76      92.926  33.983  54.446  1.00111.16           C  
ATOM   2001  CB  PHE A  76      92.194  34.768  53.340  1.00111.16           C  
ATOM   2002  CG  PHE A  76      91.128  35.586  53.991  1.00111.16           C  
ATOM   2003  CD1 PHE A  76      90.014  34.990  54.532  1.00111.16           C  
ATOM   2004  CD2 PHE A  76      91.238  36.959  54.045  1.00111.16           C  
ATOM   2005  CE1 PHE A  76      89.035  35.751  55.129  1.00111.16           C  
ATOM   2006  CE2 PHE A  76      90.263  37.726  54.638  1.00111.16           C  
ATOM   2007  CZ  PHE A  76      89.158  37.119  55.184  1.00111.16           C  
ATOM   2008  C   PHE A  76      94.032  33.219  53.778  1.00111.16           C  
ATOM   2009  O   PHE A  76      95.042  33.787  53.363  1.00111.16           O  
ATOM   2010  N   THR A  77      93.845  31.884  53.648  1.00 77.36           N  
ATOM   2011  CA  THR A  77      94.786  31.062  52.940  1.00 77.36           C  
ATOM   2012  CB  THR A  77      95.752  30.338  53.833  1.00 77.36           C  
ATOM   2013  OG1 THR A  77      96.507  31.269  54.596  1.00 77.36           O  
ATOM   2014  CG2 THR A  77      96.690  29.497  52.955  1.00 77.36           C  
ATOM   2015  C   THR A  77      94.020  30.034  52.159  1.00 77.36           C  
ATOM   2016  O   THR A  77      93.124  29.376  52.686  1.00 77.36           O  
ATOM   2017  N   ILE A  78      94.375  29.854  50.870  1.00 71.05           N  
ATOM   2018  CA  ILE A  78      93.701  28.898  50.036  1.00 71.05           C  
ATOM   2019  CB  ILE A  78      93.436  29.401  48.644  1.00 71.05           C  
ATOM   2020  CG1 ILE A  78      92.502  30.622  48.668  1.00 71.05           C  
ATOM   2021  CG2 ILE A  78      92.893  28.230  47.810  1.00 71.05           C  
ATOM   2022  CD1 ILE A  78      92.359  31.308  47.310  1.00 71.05           C  
ATOM   2023  C   ILE A  78      94.597  27.711  49.900  1.00 71.05           C  
ATOM   2024  O   ILE A  78      95.777  27.846  49.578  1.00 71.05           O  
ATOM   2025  N   PHE A  79      94.054  26.507  50.175  1.00 87.25           N  
ATOM   2026  CA  PHE A  79      94.824  25.303  50.044  1.00 87.25           C  
ATOM   2027  CB  PHE A  79      94.612  24.332  51.222  1.00 87.25           C  
ATOM   2028  CG  PHE A  79      95.225  24.937  52.441  1.00 87.25           C  
ATOM   2029  CD1 PHE A  79      94.622  25.987  53.095  1.00 87.25           C  
ATOM   2030  CD2 PHE A  79      96.405  24.439  52.941  1.00 87.25           C  
ATOM   2031  CE1 PHE A  79      95.193  26.535  54.221  1.00 87.25           C  
ATOM   2032  CE2 PHE A  79      96.981  24.982  54.066  1.00 87.25           C  
ATOM   2033  CZ  PHE A  79      96.375  26.034  54.708  1.00 87.25           C  
ATOM   2034  C   PHE A  79      94.351  24.621  48.797  1.00 87.25           C  
ATOM   2035  O   PHE A  79      93.221  24.138  48.738  1.00 87.25           O  
ATOM   2036  N   PHE A  80      95.219  24.550  47.765  1.00 99.12           N  
ATOM   2037  CA  PHE A  80      94.827  23.975  46.509  1.00 99.12           C  
ATOM   2038  CB  PHE A  80      95.212  24.863  45.311  1.00 99.12           C  
ATOM   2039  CG  PHE A  80      94.703  24.247  44.051  1.00 99.12           C  
ATOM   2040  CD1 PHE A  80      93.386  24.397  43.678  1.00 99.12           C  
ATOM   2041  CD2 PHE A  80      95.546  23.534  43.231  1.00 99.12           C  
ATOM   2042  CE1 PHE A  80      92.918  23.832  42.514  1.00 99.12           C  
ATOM   2043  CE2 PHE A  80      95.085  22.967  42.065  1.00 99.12           C  
ATOM   2044  CZ  PHE A  80      93.767  23.114  41.706  1.00 99.12           C  
ATOM   2045  C   PHE A  80      95.525  22.664  46.339  1.00 99.12           C  
ATOM   2046  O   PHE A  80      96.753  22.602  46.314  1.00 99.12           O  
ATOM   2047  N   ASN A  82      94.731  21.581  46.215  1.00112.05           N  
ATOM   2048  CA  ASN A  82      95.231  20.254  46.010  1.00112.05           C  
ATOM   2049  CB  ASN A  82      94.516  19.228  46.907  1.00112.05           C  
ATOM   2050  CG  ASN A  82      95.048  17.830  46.627  1.00112.05           C  
ATOM   2051  OD1 ASN A  82      94.401  16.839  46.960  1.00112.05           O  
ATOM   2052  ND2 ASN A  82      96.250  17.740  45.998  1.00112.05           N  
ATOM   2053  C   ASN A  82      94.896  19.911  44.600  1.00112.05           C  
ATOM   2054  O   ASN A  82      93.761  19.559  44.291  1.00112.05           O  
ATOM   2055  N   LYS A  84      95.892  19.970  43.700  1.00194.13           N  
ATOM   2056  CA  LYS A  84      95.584  19.753  42.320  1.00194.13           C  
ATOM   2057  CB  LYS A  84      96.798  19.941  41.388  1.00194.13           C  
ATOM   2058  CG  LYS A  84      98.056  19.196  41.838  1.00194.13           C  
ATOM   2059  CD  LYS A  84      98.653  19.753  43.132  1.00194.13           C  
ATOM   2060  CE  LYS A  84      99.723  18.856  43.760  1.00194.13           C  
ATOM   2061  NZ  LYS A  84     100.839  18.650  42.811  1.00194.13           N  
ATOM   2062  C   LYS A  84      95.023  18.382  42.081  1.00194.13           C  
ATOM   2063  O   LYS A  84      94.008  18.253  41.399  1.00194.13           O  
ATOM   2064  N   ARG A  85      95.649  17.339  42.663  1.00199.33           N  
ATOM   2065  CA  ARG A  85      95.361  15.954  42.368  1.00199.33           C  
ATOM   2066  CB  ARG A  85      96.308  14.991  43.100  1.00199.33           C  
ATOM   2067  CG  ARG A  85      97.793  15.221  42.826  1.00199.33           C  
ATOM   2068  CD  ARG A  85      98.662  14.054  43.304  1.00199.33           C  
ATOM   2069  NE  ARG A  85      98.323  13.802  44.735  1.00199.33           N  
ATOM   2070  CZ  ARG A  85      99.158  14.187  45.745  1.00199.33           C  
ATOM   2071  NH1 ARG A  85     100.369  14.750  45.463  1.00199.33           N  
ATOM   2072  NH2 ARG A  85      98.779  13.995  47.043  1.00199.33           N  
ATOM   2073  C   ARG A  85      93.984  15.454  42.713  1.00199.33           C  
ATOM   2074  O   ARG A  85      93.341  14.821  41.884  1.00199.33           O  
ATOM   2075  N   GLU A  86      93.521  15.644  43.958  1.00151.72           N  
ATOM   2076  CA  GLU A  86      92.226  15.209  44.422  1.00151.72           C  
ATOM   2077  CB  GLU A  86      92.097  15.058  45.946  1.00151.72           C  
ATOM   2078  CG  GLU A  86      92.562  13.692  46.466  1.00151.72           C  
ATOM   2079  CD  GLU A  86      94.071  13.681  46.656  1.00151.72           C  
ATOM   2080  OE1 GLU A  86      94.786  14.294  45.821  1.00151.72           O  
ATOM   2081  OE2 GLU A  86      94.528  13.053  47.648  1.00151.72           O  
ATOM   2082  C   GLU A  86      91.159  16.127  43.925  1.00151.72           C  
ATOM   2083  O   GLU A  86      89.969  15.854  44.081  1.00151.72           O  
ATOM   2084  N   LYS A  87      91.560  17.284  43.377  1.00 79.95           N  
ATOM   2085  CA  LYS A  87      90.591  18.232  42.918  1.00 79.95           C  
ATOM   2086  CB  LYS A  87      89.520  17.623  41.992  1.00 79.95           C  
ATOM   2087  CG  LYS A  87      90.050  17.110  40.650  1.00 79.95           C  
ATOM   2088  CD  LYS A  87      89.022  16.289  39.866  1.00 79.95           C  
ATOM   2089  CE  LYS A  87      89.521  15.822  38.498  1.00 79.95           C  
ATOM   2090  NZ  LYS A  87      88.461  15.052  37.810  1.00 79.95           N  
ATOM   2091  C   LYS A  87      89.876  18.782  44.109  1.00 79.95           C  
ATOM   2092  O   LYS A  87      88.690  19.100  44.045  1.00 79.95           O  
ATOM   2093  N   LYS A  88      90.593  18.911  45.241  1.00115.27           N  
ATOM   2094  CA  LYS A  88      89.997  19.483  46.409  1.00115.27           C  
ATOM   2095  CB  LYS A  88      90.297  18.714  47.706  1.00115.27           C  
ATOM   2096  CG  LYS A  88      89.646  17.330  47.734  1.00115.27           C  
ATOM   2097  CD  LYS A  88      90.047  16.473  48.935  1.00115.27           C  
ATOM   2098  CE  LYS A  88      91.484  15.957  48.886  1.00115.27           C  
ATOM   2099  NZ  LYS A  88      91.756  15.137  50.086  1.00115.27           N  
ATOM   2100  C   LYS A  88      90.548  20.867  46.546  1.00115.27           C  
ATOM   2101  O   LYS A  88      91.535  21.226  45.903  1.00115.27           O  
ATOM   2102  N   LEU A  89      89.868  21.714  47.342  1.00104.06           N  
ATOM   2103  CA  LEU A  89      90.331  23.056  47.533  1.00104.06           C  
ATOM   2104  CB  LEU A  89      89.928  23.995  46.382  1.00104.06           C  
ATOM   2105  CG  LEU A  89      90.402  25.453  46.538  1.00104.06           C  
ATOM   2106  CD1 LEU A  89      91.935  25.562  46.491  1.00104.06           C  
ATOM   2107  CD2 LEU A  89      89.710  26.367  45.515  1.00104.06           C  
ATOM   2108  C   LEU A  89      89.674  23.556  48.781  1.00104.06           C  
ATOM   2109  O   LEU A  89      88.548  23.169  49.092  1.00104.06           O  
ATOM   2110  N   SER A  90      90.364  24.415  49.556  1.00 72.30           N  
ATOM   2111  CA  SER A  90      89.703  24.892  50.736  1.00 72.30           C  
ATOM   2112  CB  SER A  90      89.872  23.958  51.950  1.00 72.30           C  
ATOM   2113  OG  SER A  90      91.244  23.840  52.298  1.00 72.30           O  
ATOM   2114  C   SER A  90      90.240  26.236  51.120  1.00 72.30           C  
ATOM   2115  O   SER A  90      91.412  26.545  50.907  1.00 72.30           O  
ATOM   2116  N   LEU A  91      89.364  27.078  51.709  1.00 80.64           N  
ATOM   2117  CA  LEU A  91      89.763  28.388  52.133  1.00 80.64           C  
ATOM   2118  CB  LEU A  91      88.835  29.493  51.610  1.00 80.64           C  
ATOM   2119  CG  LEU A  91      89.203  30.896  52.119  1.00 80.64           C  
ATOM   2120  CD1 LEU A  91      90.614  31.310  51.671  1.00 80.64           C  
ATOM   2121  CD2 LEU A  91      88.129  31.916  51.717  1.00 80.64           C  
ATOM   2122  C   LEU A  91      89.711  28.432  53.629  1.00 80.64           C  
ATOM   2123  O   LEU A  91      88.646  28.271  54.223  1.00 80.64           O  
ATOM   2124  N   HIS A  92      90.867  28.685  54.281  1.00 72.72           N  
ATOM   2125  CA  HIS A  92      90.887  28.682  55.716  1.00 72.72           C  
ATOM   2126  ND1 HIS A  92      92.940  25.493  56.388  1.00 72.72           N  
ATOM   2127  CG  HIS A  92      91.979  26.401  56.002  1.00 72.72           C  
ATOM   2128  CB  HIS A  92      92.036  27.863  56.328  1.00 72.72           C  
ATOM   2129  NE2 HIS A  92      91.410  24.353  55.248  1.00 72.72           N  
ATOM   2130  CD2 HIS A  92      91.052  25.688  55.307  1.00 72.72           C  
ATOM   2131  CE1 HIS A  92      92.550  24.284  55.911  1.00 72.72           C  
ATOM   2132  C   HIS A  92      91.055  30.080  56.232  1.00 72.72           C  
ATOM   2133  O   HIS A  92      91.922  30.825  55.777  1.00 72.72           O  
ATOM   2134  N   ILE A  93      90.201  30.468  57.206  1.00 87.35           N  
ATOM   2135  CA  ILE A  93      90.305  31.750  57.853  1.00 87.35           C  
ATOM   2136  CB  ILE A  93      89.002  32.493  57.863  1.00 87.35           C  
ATOM   2137  CG1 ILE A  93      88.549  32.783  56.421  1.00 87.35           C  
ATOM   2138  CG2 ILE A  93      89.168  33.746  58.737  1.00 87.35           C  
ATOM   2139  CD1 ILE A  93      87.108  33.283  56.321  1.00 87.35           C  
ATOM   2140  C   ILE A  93      90.683  31.463  59.288  1.00 87.35           C  
ATOM   2141  O   ILE A  93      89.824  31.148  60.110  1.00 87.35           O  
ATOM   2142  N   ALA A  94      91.982  31.627  59.629  1.00207.20           N  
ATOM   2143  CA  ALA A  94      92.540  31.159  60.881  1.00207.20           C  
ATOM   2144  CB  ALA A  94      94.068  31.312  60.921  1.00207.20           C  
ATOM   2145  C   ALA A  94      92.012  31.760  62.166  1.00207.20           C  
ATOM   2146  O   ALA A  94      91.603  31.029  63.070  1.00207.20           O  
ATOM   2147  N   ASP A  95      91.998  33.096  62.301  1.00186.68           N  
ATOM   2148  CA  ASP A  95      91.564  33.738  63.506  1.00186.68           C  
ATOM   2149  CB  ASP A  95      92.578  34.799  63.984  1.00186.68           C  
ATOM   2150  CG  ASP A  95      92.102  35.423  65.287  1.00186.68           C  
ATOM   2151  OD1 ASP A  95      91.001  35.035  65.757  1.00186.68           O  
ATOM   2152  OD2 ASP A  95      92.830  36.298  65.829  1.00186.68           O  
ATOM   2153  C   ASP A  95      90.323  34.434  63.093  1.00186.68           C  
ATOM   2154  O   ASP A  95      90.356  35.587  62.670  1.00186.68           O  
ATOM   2155  N   SER A  96      89.185  33.735  63.221  1.00 73.35           N  
ATOM   2156  CA  SER A  96      87.946  34.260  62.746  1.00 73.35           C  
ATOM   2157  CB  SER A  96      86.754  33.320  63.002  1.00 73.35           C  
ATOM   2158  OG  SER A  96      86.944  32.087  62.321  1.00 73.35           O  
ATOM   2159  C   SER A  96      87.669  35.539  63.456  1.00 73.35           C  
ATOM   2160  O   SER A  96      88.281  35.847  64.477  1.00 73.35           O  
ATOM   2161  N   GLN A  97      86.788  36.373  62.872  1.00132.09           N  
ATOM   2162  CA  GLN A  97      86.412  37.558  63.580  1.00132.09           C  
ATOM   2163  CB  GLN A  97      87.496  38.644  63.679  1.00132.09           C  
ATOM   2164  CG  GLN A  97      87.830  39.347  62.369  1.00132.09           C  
ATOM   2165  CD  GLN A  97      88.908  40.371  62.693  1.00132.09           C  
ATOM   2166  OE1 GLN A  97      88.766  41.560  62.404  1.00132.09           O  
ATOM   2167  NE2 GLN A  97      90.028  39.892  63.290  1.00132.09           N  
ATOM   2168  C   GLN A  97      85.215  38.145  62.911  1.00132.09           C  
ATOM   2169  O   GLN A  97      84.963  37.966  61.719  1.00132.09           O  
ATOM   2170  N   PRO A  98      84.468  38.866  63.686  1.00170.34           N  
ATOM   2171  CA  PRO A  98      83.276  39.458  63.166  1.00170.34           C  
ATOM   2172  CD  PRO A  98      84.389  38.626  65.118  1.00170.34           C  
ATOM   2173  CB  PRO A  98      82.544  40.033  64.374  1.00170.34           C  
ATOM   2174  CG  PRO A  98      82.991  39.115  65.529  1.00170.34           C  
ATOM   2175  C   PRO A  98      83.655  40.450  62.125  1.00170.34           C  
ATOM   2176  O   PRO A  98      84.636  41.168  62.304  1.00170.34           O  
ATOM   2177  N   GLY A  99      82.865  40.521  61.044  1.00 43.49           N  
ATOM   2178  CA  GLY A  99      83.161  41.389  59.946  1.00 43.49           C  
ATOM   2179  C   GLY A  99      83.477  40.516  58.775  1.00 43.49           C  
ATOM   2180  O   GLY A  99      83.272  40.897  57.624  1.00 43.49           O  
ATOM   2181  N   ASP A 100      84.015  39.322  59.068  1.00109.13           N  
ATOM   2182  CA  ASP A 100      84.327  38.290  58.127  1.00109.13           C  
ATOM   2183  CB  ASP A 100      85.275  37.222  58.707  1.00109.13           C  
ATOM   2184  CG  ASP A 100      86.658  37.842  58.908  1.00109.13           C  
ATOM   2185  OD1 ASP A 100      86.892  38.968  58.394  1.00109.13           O  
ATOM   2186  OD2 ASP A 100      87.502  37.191  59.579  1.00109.13           O  
ATOM   2187  C   ASP A 100      83.052  37.611  57.734  1.00109.13           C  
ATOM   2188  O   ASP A 100      83.030  36.824  56.791  1.00109.13           O  
ATOM   2189  N   SER A 101      81.975  37.826  58.513  1.00202.27           N  
ATOM   2190  CA  SER A 101      80.732  37.145  58.285  1.00202.27           C  
ATOM   2191  CB  SER A 101      79.754  37.332  59.457  1.00202.27           C  
ATOM   2192  OG  SER A 101      78.568  36.587  59.237  1.00202.27           O  
ATOM   2193  C   SER A 101      80.083  37.645  57.024  1.00202.27           C  
ATOM   2194  O   SER A 101      79.908  38.844  56.826  1.00202.27           O  
ATOM   2195  N   ALA A 102      79.695  36.703  56.140  1.00132.09           N  
ATOM   2196  CA  ALA A 102      79.040  36.967  54.891  1.00132.09           C  
ATOM   2197  CB  ALA A 102      79.788  37.964  53.991  1.00132.09           C  
ATOM   2198  C   ALA A 102      78.997  35.645  54.183  1.00132.09           C  
ATOM   2199  O   ALA A 102      79.249  34.608  54.798  1.00132.09           O  
ATOM   2200  N   THR A 103      78.640  35.639  52.879  1.00143.67           N  
ATOM   2201  CA  THR A 103      78.610  34.406  52.135  1.00143.67           C  
ATOM   2202  CB  THR A 103      77.387  34.236  51.281  1.00143.67           C  
ATOM   2203  OG1 THR A 103      77.318  32.906  50.789  1.00143.67           O  
ATOM   2204  CG2 THR A 103      77.457  35.226  50.107  1.00143.67           C  
ATOM   2205  C   THR A 103      79.805  34.382  51.221  1.00143.67           C  
ATOM   2206  O   THR A 103      80.147  35.392  50.613  1.00143.67           O  
ATOM   2207  N   TYR A 104      80.465  33.209  51.093  1.00168.45           N  
ATOM   2208  CA  TYR A 104      81.666  33.068  50.307  1.00168.45           C  
ATOM   2209  CB  TYR A 104      82.807  32.382  51.083  1.00168.45           C  
ATOM   2210  CG  TYR A 104      83.340  33.286  52.145  1.00168.45           C  
ATOM   2211  CD1 TYR A 104      82.591  33.633  53.244  1.00168.45           C  
ATOM   2212  CD2 TYR A 104      84.626  33.760  52.055  1.00168.45           C  
ATOM   2213  CE1 TYR A 104      83.109  34.460  54.216  1.00168.45           C  
ATOM   2214  CE2 TYR A 104      85.149  34.584  53.022  1.00168.45           C  
ATOM   2215  CZ  TYR A 104      84.389  34.940  54.107  1.00168.45           C  
ATOM   2216  OH  TYR A 104      84.921  35.786  55.102  1.00168.45           O  
ATOM   2217  C   TYR A 104      81.386  32.179  49.126  1.00168.45           C  
ATOM   2218  O   TYR A 104      80.701  31.166  49.251  1.00168.45           O  
ATOM   2219  N   PHE A 105      81.914  32.538  47.932  1.00100.33           N  
ATOM   2220  CA  PHE A 105      81.668  31.725  46.770  1.00100.33           C  
ATOM   2221  CB  PHE A 105      81.076  32.477  45.563  1.00100.33           C  
ATOM   2222  CG  PHE A 105      79.732  33.007  45.912  1.00100.33           C  
ATOM   2223  CD1 PHE A 105      78.666  32.159  46.095  1.00100.33           C  
ATOM   2224  CD2 PHE A 105      79.532  34.363  46.023  1.00100.33           C  
ATOM   2225  CE1 PHE A 105      77.424  32.657  46.410  1.00100.33           C  
ATOM   2226  CE2 PHE A 105      78.291  34.866  46.336  1.00100.33           C  
ATOM   2227  CZ  PHE A 105      77.234  34.012  46.533  1.00100.33           C  
ATOM   2228  C   PHE A 105      82.962  31.170  46.253  1.00100.33           C  
ATOM   2229  O   PHE A 105      83.943  31.894  46.082  1.00100.33           O  
ATOM   2230  N   CYS A 106      82.973  29.851  45.969  1.00 75.13           N  
ATOM   2231  CA  CYS A 106      84.117  29.201  45.392  1.00 75.13           C  
ATOM   2232  CB  CYS A 106      84.323  27.745  45.885  1.00 75.13           C  
ATOM   2233  SG  CYS A 106      85.772  26.913  45.153  1.00 75.13           S  
ATOM   2234  C   CYS A 106      83.815  29.141  43.932  1.00 75.13           C  
ATOM   2235  O   CYS A 106      82.712  28.769  43.533  1.00 75.13           O  
ATOM   2236  N   ALA A 107      84.789  29.519  43.087  1.00 70.90           N  
ATOM   2237  CA  ALA A 107      84.510  29.552  41.685  1.00 70.90           C  
ATOM   2238  CB  ALA A 107      84.332  30.978  41.146  1.00 70.90           C  
ATOM   2239  C   ALA A 107      85.650  28.920  40.954  1.00 70.90           C  
ATOM   2240  O   ALA A 107      86.700  28.641  41.533  1.00 70.90           O  
ATOM   2241  N   ALA A 108      85.441  28.613  39.657  1.00 55.54           N  
ATOM   2242  CA  ALA A 108      86.503  28.029  38.894  1.00 55.54           C  
ATOM   2243  CB  ALA A 108      86.595  26.500  39.037  1.00 55.54           C  
ATOM   2244  C   ALA A 108      86.256  28.312  37.452  1.00 55.54           C  
ATOM   2245  O   ALA A 108      85.116  28.483  37.023  1.00 55.54           O  
ATOM   2246  N   SER A 109      87.354  28.361  36.676  1.00 73.40           N  
ATOM   2247  CA  SER A 109      87.313  28.627  35.273  1.00 73.40           C  
ATOM   2248  CB  SER A 109      87.816  30.036  34.934  1.00 73.40           C  
ATOM   2249  OG  SER A 109      89.158  30.181  35.377  1.00 73.40           O  
ATOM   2250  C   SER A 109      88.230  27.626  34.638  1.00 73.40           C  
ATOM   2251  O   SER A 109      89.160  27.118  35.262  1.00 73.40           O  
ATOM   2252  N   ALA A 110      88.022  27.340  33.344  1.00112.60           N  
ATOM   2253  CA  ALA A 110      88.720  26.223  32.790  1.00112.60           C  
ATOM   2254  CB  ALA A 110      87.780  25.132  32.254  1.00112.60           C  
ATOM   2255  C   ALA A 110      89.620  26.589  31.676  1.00112.60           C  
ATOM   2256  O   ALA A 110      89.869  27.734  31.331  1.00112.60           O  
ATOM   2257  N   ALA A 111      90.176  25.551  31.073  1.00144.20           N  
ATOM   2258  CA  ALA A 111      91.094  25.739  30.005  1.00144.20           C  
ATOM   2259  CB  ALA A 111      91.575  24.399  29.421  1.00144.20           C  
ATOM   2260  C   ALA A 111      90.437  26.499  28.899  1.00144.20           C  
ATOM   2261  O   ALA A 111      91.081  27.262  28.187  1.00144.20           O  
ATOM   2262  N   SER A 112      89.145  26.291  28.643  1.00109.76           N  
ATOM   2263  CA  SER A 112      88.641  27.153  27.616  1.00109.76           C  
ATOM   2264  CB  SER A 112      87.199  26.821  27.195  1.00109.76           C  
ATOM   2265  OG  SER A 112      86.769  27.711  26.177  1.00109.76           O  
ATOM   2266  C   SER A 112      88.641  28.508  28.250  1.00109.76           C  
ATOM   2267  O   SER A 112      88.445  28.608  29.454  1.00109.76           O  
ATOM   2268  N   ASN A 123      88.861  29.600  27.495  1.00181.42           N  
ATOM   2269  CA  ASN A 123      88.904  30.868  28.173  1.00181.42           C  
ATOM   2270  CB  ASN A 123      89.292  32.039  27.259  1.00181.42           C  
ATOM   2271  CG  ASN A 123      90.735  31.834  26.831  1.00181.42           C  
ATOM   2272  OD1 ASN A 123      91.666  32.224  27.532  1.00181.42           O  
ATOM   2273  ND2 ASN A 123      90.924  31.189  25.649  1.00181.42           N  
ATOM   2274  C   ASN A 123      87.520  31.116  28.632  1.00181.42           C  
ATOM   2275  O   ASN A 123      86.579  31.068  27.845  1.00181.42           O  
ATOM   2276  N   ASN A 124      87.306  31.370  29.930  1.00248.48           N  
ATOM   2277  CA  ASN A 124      85.903  31.446  30.125  1.00248.48           C  
ATOM   2278  CB  ASN A 124      85.214  30.079  30.006  1.00248.48           C  
ATOM   2279  CG  ASN A 124      85.743  29.233  31.159  1.00248.48           C  
ATOM   2280  OD1 ASN A 124      86.794  29.528  31.727  1.00248.48           O  
ATOM   2281  ND2 ASN A 124      85.003  28.151  31.518  1.00248.48           N  
ATOM   2282  C   ASN A 124      85.487  31.933  31.445  1.00248.48           C  
ATOM   2283  O   ASN A 124      86.271  32.205  32.350  1.00248.48           O  
ATOM   2284  N   ARG A 125      84.152  31.993  31.531  1.00194.21           N  
ATOM   2285  CA  ARG A 125      83.406  32.398  32.665  1.00194.21           C  
ATOM   2286  CB  ARG A 125      81.904  32.580  32.416  1.00194.21           C  
ATOM   2287  CG  ARG A 125      81.524  34.022  32.111  1.00194.21           C  
ATOM   2288  CD  ARG A 125      81.453  34.818  33.414  1.00194.21           C  
ATOM   2289  NE  ARG A 125      80.604  34.012  34.328  1.00194.21           N  
ATOM   2290  CZ  ARG A 125      79.244  34.114  34.289  1.00194.21           C  
ATOM   2291  NH1 ARG A 125      78.629  35.086  33.556  1.00194.21           N  
ATOM   2292  NH2 ARG A 125      78.493  33.231  35.006  1.00194.21           N  
ATOM   2293  C   ARG A 125      83.541  31.409  33.756  1.00194.21           C  
ATOM   2294  O   ARG A 125      83.828  30.229  33.555  1.00194.21           O  
ATOM   2295  N   LEU A 126      83.349  31.936  34.972  1.00109.18           N  
ATOM   2296  CA  LEU A 126      83.432  31.189  36.180  1.00109.18           C  
ATOM   2297  CB  LEU A 126      83.568  32.070  37.434  1.00109.18           C  
ATOM   2298  CG  LEU A 126      84.880  32.869  37.516  1.00109.18           C  
ATOM   2299  CD1 LEU A 126      84.929  33.715  38.798  1.00109.18           C  
ATOM   2300  CD2 LEU A 126      86.101  31.949  37.381  1.00109.18           C  
ATOM   2301  C   LEU A 126      82.184  30.401  36.380  1.00109.18           C  
ATOM   2302  O   LEU A 126      81.122  30.721  35.847  1.00109.18           O  
ATOM   2303  N   THR A 127      82.321  29.304  37.147  1.00 84.76           N  
ATOM   2304  CA  THR A 127      81.207  28.504  37.545  1.00 84.76           C  
ATOM   2305  CB  THR A 127      81.333  27.068  37.129  1.00 84.76           C  
ATOM   2306  OG1 THR A 127      81.469  26.977  35.719  1.00 84.76           O  
ATOM   2307  CG2 THR A 127      80.072  26.316  37.584  1.00 84.76           C  
ATOM   2308  C   THR A 127      81.253  28.534  39.036  1.00 84.76           C  
ATOM   2309  O   THR A 127      82.217  28.064  39.640  1.00 84.76           O  
ATOM   2310  N   LEU A 128      80.213  29.118  39.660  1.00137.36           N  
ATOM   2311  CA  LEU A 128      80.161  29.276  41.079  1.00137.36           C  
ATOM   2312  CB  LEU A 128      79.386  30.528  41.526  1.00137.36           C  
ATOM   2313  CG  LEU A 128      80.056  31.842  41.078  1.00137.36           C  
ATOM   2314  CD1 LEU A 128      80.078  31.966  39.546  1.00137.36           C  
ATOM   2315  CD2 LEU A 128      79.431  33.063  41.769  1.00137.36           C  
ATOM   2316  C   LEU A 128      79.506  28.082  41.683  1.00137.36           C  
ATOM   2317  O   LEU A 128      78.908  27.255  40.998  1.00137.36           O  
ATOM   2318  N   GLY A 129      79.643  27.951  43.011  1.00 62.50           N  
ATOM   2319  CA  GLY A 129      79.030  26.868  43.706  1.00 62.50           C  
ATOM   2320  C   GLY A 129      77.954  27.489  44.518  1.00 62.50           C  
ATOM   2321  O   GLY A 129      77.839  28.710  44.553  1.00 62.50           O  
ATOM   2322  N   LYS A 130      77.186  26.665  45.251  1.00 98.44           N  
ATOM   2323  CA  LYS A 130      76.054  27.153  45.983  1.00 98.44           C  
ATOM   2324  CB  LYS A 130      75.350  26.046  46.795  1.00 98.44           C  
ATOM   2325  CG  LYS A 130      73.957  26.434  47.298  1.00 98.44           C  
ATOM   2326  CD  LYS A 130      73.096  25.239  47.723  1.00 98.44           C  
ATOM   2327  CE  LYS A 130      71.721  25.649  48.257  1.00 98.44           C  
ATOM   2328  NZ  LYS A 130      70.813  24.481  48.307  1.00 98.44           N  
ATOM   2329  C   LYS A 130      76.522  28.235  46.911  1.00 98.44           C  
ATOM   2330  O   LYS A 130      75.830  29.236  47.090  1.00 98.44           O  
ATOM   2331  N   GLY A 131      77.714  28.073  47.521  1.00 52.50           N  
ATOM   2332  CA  GLY A 131      78.250  29.118  48.352  1.00 52.50           C  
ATOM   2333  C   GLY A 131      78.038  28.775  49.795  1.00 52.50           C  
ATOM   2334  O   GLY A 131      77.094  28.071  50.150  1.00 52.50           O  
ATOM   2335  N   THR A 132      78.918  29.281  50.686  1.00127.75           N  
ATOM   2336  CA  THR A 132      78.723  28.943  52.063  1.00127.75           C  
ATOM   2337  CB  THR A 132      79.882  28.225  52.686  1.00127.75           C  
ATOM   2338  OG1 THR A 132      79.448  27.527  53.841  1.00127.75           O  
ATOM   2339  CG2 THR A 132      80.951  29.256  53.083  1.00127.75           C  
ATOM   2340  C   THR A 132      78.504  30.210  52.828  1.00127.75           C  
ATOM   2341  O   THR A 132      79.124  31.236  52.553  1.00127.75           O  
ATOM   2342  N   GLN A 133      77.585  30.171  53.811  1.00 95.04           N  
ATOM   2343  CA  GLN A 133      77.328  31.341  54.594  1.00 95.04           C  
ATOM   2344  CB  GLN A 133      75.826  31.592  54.815  1.00 95.04           C  
ATOM   2345  CG  GLN A 133      75.081  31.930  53.520  1.00 95.04           C  
ATOM   2346  CD  GLN A 133      73.609  32.136  53.848  1.00 95.04           C  
ATOM   2347  OE1 GLN A 133      72.908  31.200  54.230  1.00 95.04           O  
ATOM   2348  NE2 GLN A 133      73.123  33.397  53.695  1.00 95.04           N  
ATOM   2349  C   GLN A 133      77.968  31.116  55.922  1.00 95.04           C  
ATOM   2350  O   GLN A 133      77.639  30.166  56.631  1.00 95.04           O  
ATOM   2351  N   VAL A 134      78.921  31.992  56.293  1.00120.17           N  
ATOM   2352  CA  VAL A 134      79.576  31.807  57.551  1.00120.17           C  
ATOM   2353  CB  VAL A 134      81.075  31.747  57.451  1.00120.17           C  
ATOM   2354  CG1 VAL A 134      81.466  30.513  56.619  1.00120.17           C  
ATOM   2355  CG2 VAL A 134      81.586  33.077  56.873  1.00120.17           C  
ATOM   2356  C   VAL A 134      79.213  32.943  58.450  1.00120.17           C  
ATOM   2357  O   VAL A 134      79.192  34.104  58.042  1.00120.17           O  
ATOM   2358  N   VAL A 135      78.886  32.615  59.716  1.00101.27           N  
ATOM   2359  CA  VAL A 135      78.548  33.644  60.652  1.00101.27           C  
ATOM   2360  CB  VAL A 135      77.169  33.500  61.231  1.00101.27           C  
ATOM   2361  CG1 VAL A 135      77.110  32.225  62.082  1.00101.27           C  
ATOM   2362  CG2 VAL A 135      76.820  34.782  62.005  1.00101.27           C  
ATOM   2363  C   VAL A 135      79.542  33.575  61.763  1.00101.27           C  
ATOM   2364  O   VAL A 135      79.850  32.503  62.284  1.00101.27           O  
ATOM   2365  N   VAL A 136      80.100  34.736  62.149  1.00124.18           N  
ATOM   2366  CA  VAL A 136      81.058  34.689  63.207  1.00124.18           C  
ATOM   2367  CB  VAL A 136      82.401  35.225  62.800  1.00124.18           C  
ATOM   2368  CG1 VAL A 136      82.286  36.722  62.476  1.00124.18           C  
ATOM   2369  CG2 VAL A 136      83.409  34.887  63.905  1.00124.18           C  
ATOM   2370  C   VAL A 136      80.502  35.486  64.342  1.00124.18           C  
ATOM   2371  O   VAL A 136      80.153  36.655  64.195  1.00124.18           O  
ATOM   2372  N   LEU A 137      80.386  34.865  65.527  1.00 65.45           N  
ATOM   2373  CA  LEU A 137      79.803  35.612  66.600  1.00 65.45           C  
ATOM   2374  CB  LEU A 137      78.643  34.879  67.287  1.00 65.45           C  
ATOM   2375  CG  LEU A 137      77.451  34.708  66.324  1.00 65.45           C  
ATOM   2376  CD1 LEU A 137      76.276  33.979  66.988  1.00 65.45           C  
ATOM   2377  CD2 LEU A 137      77.040  36.058  65.710  1.00 65.45           C  
ATOM   2378  C   LEU A 137      80.863  35.962  67.589  1.00 65.45           C  
ATOM   2379  O   LEU A 137      81.767  35.183  67.886  1.00 65.45           O  
ATOM   2380  N   PRO A 138      80.761  37.169  68.074  1.00108.91           N  
ATOM   2381  CA  PRO A 138      81.709  37.658  69.033  1.00108.91           C  
ATOM   2382  CD  PRO A 138      80.177  38.245  67.293  1.00108.91           C  
ATOM   2383  CB  PRO A 138      81.651  39.187  68.958  1.00108.91           C  
ATOM   2384  CG  PRO A 138      80.362  39.490  68.173  1.00108.91           C  
ATOM   2385  C   PRO A 138      81.374  37.115  70.382  1.00108.91           C  
ATOM   2386  O   PRO A 138      81.064  35.897  70.466  1.00108.91           O  
ATOM   2387  OXT PRO A 138      81.433  37.894  71.371  1.00108.91           O  
TER
ATOM   2388  N   GLY B   2      85.206  50.393  39.495  1.00 15.32           N  
ATOM   2389  CA  GLY B   2      84.353  49.193  39.650  1.00 15.32           C  
ATOM   2390  C   GLY B   2      83.282  49.198  38.613  1.00 15.32           C  
ATOM   2391  O   GLY B   2      82.971  50.240  38.038  1.00 15.32           O  
ATOM   2392  N   VAL B   3      82.683  48.018  38.355  1.00 44.52           N  
ATOM   2393  CA  VAL B   3      81.649  47.933  37.365  1.00 44.52           C  
ATOM   2394  CB  VAL B   3      81.154  46.537  37.093  1.00 44.52           C  
ATOM   2395  CG1 VAL B   3      79.978  46.637  36.109  1.00 44.52           C  
ATOM   2396  CG2 VAL B   3      82.300  45.649  36.591  1.00 44.52           C  
ATOM   2397  C   VAL B   3      80.460  48.665  37.889  1.00 44.52           C  
ATOM   2398  O   VAL B   3      80.197  48.660  39.091  1.00 44.52           O  
ATOM   2399  N   VAL B   4      79.720  49.343  36.988  1.00108.49           N  
ATOM   2400  CA  VAL B   4      78.517  49.988  37.418  1.00108.49           C  
ATOM   2401  CB  VAL B   4      78.505  51.481  37.263  1.00108.49           C  
ATOM   2402  CG1 VAL B   4      79.676  52.051  38.083  1.00108.49           C  
ATOM   2403  CG2 VAL B   4      78.520  51.846  35.774  1.00108.49           C  
ATOM   2404  C   VAL B   4      77.404  49.403  36.610  1.00108.49           C  
ATOM   2405  O   VAL B   4      77.603  48.982  35.470  1.00108.49           O  
ATOM   2406  N   GLN B   5      76.200  49.325  37.210  1.00115.62           N  
ATOM   2407  CA  GLN B   5      75.098  48.723  36.526  1.00115.62           C  
ATOM   2408  CB  GLN B   5      74.863  47.280  37.009  1.00115.62           C  
ATOM   2409  CG  GLN B   5      73.999  46.421  36.090  1.00115.62           C  
ATOM   2410  CD  GLN B   5      74.022  45.000  36.640  1.00115.62           C  
ATOM   2411  OE1 GLN B   5      74.745  44.696  37.589  1.00115.62           O  
ATOM   2412  NE2 GLN B   5      73.209  44.100  36.026  1.00115.62           N  
ATOM   2413  C   GLN B   5      73.884  49.551  36.820  1.00115.62           C  
ATOM   2414  O   GLN B   5      73.782  50.155  37.887  1.00115.62           O  
ATOM   2415  N   SER B   6      72.947  49.636  35.851  1.00 98.57           N  
ATOM   2416  CA  SER B   6      71.734  50.373  36.064  1.00 98.57           C  
ATOM   2417  CB  SER B   6      71.705  51.752  35.381  1.00 98.57           C  
ATOM   2418  OG  SER B   6      72.640  52.623  35.998  1.00 98.57           O  
ATOM   2419  C   SER B   6      70.630  49.577  35.453  1.00 98.57           C  
ATOM   2420  O   SER B   6      70.854  48.842  34.492  1.00 98.57           O  
ATOM   2421  N   PRO B   7      69.438  49.672  35.984  1.00 85.24           N  
ATOM   2422  CA  PRO B   7      69.145  50.456  37.156  1.00 85.24           C  
ATOM   2423  CD  PRO B   7      68.251  49.416  35.186  1.00 85.24           C  
ATOM   2424  CB  PRO B   7      67.647  50.765  37.093  1.00 85.24           C  
ATOM   2425  CG  PRO B   7      67.077  49.707  36.132  1.00 85.24           C  
ATOM   2426  C   PRO B   7      69.509  49.644  38.356  1.00 85.24           C  
ATOM   2427  O   PRO B   7      69.837  48.470  38.192  1.00 85.24           O  
ATOM   2428  N   ARG B   8      69.539  50.263  39.556  1.00124.04           N  
ATOM   2429  CA  ARG B   8      69.808  49.508  40.744  1.00124.04           C  
ATOM   2430  CB  ARG B   8      70.083  50.382  41.983  1.00124.04           C  
ATOM   2431  CG  ARG B   8      71.479  51.013  42.006  1.00124.04           C  
ATOM   2432  CD  ARG B   8      71.792  51.752  43.311  1.00124.04           C  
ATOM   2433  NE  ARG B   8      73.173  52.305  43.209  1.00124.04           N  
ATOM   2434  CZ  ARG B   8      73.680  53.068  44.223  1.00124.04           C  
ATOM   2435  NH1 ARG B   8      72.929  53.313  45.337  1.00124.04           N  
ATOM   2436  NH2 ARG B   8      74.936  53.592  44.122  1.00124.04           N  
ATOM   2437  C   ARG B   8      68.656  48.608  41.074  1.00124.04           C  
ATOM   2438  O   ARG B   8      68.834  47.409  41.289  1.00124.04           O  
ATOM   2439  N   HIS B   9      67.426  49.158  41.106  1.00 55.67           N  
ATOM   2440  CA  HIS B   9      66.303  48.335  41.453  1.00 55.67           C  
ATOM   2441  ND1 HIS B   9      67.908  48.884  44.363  1.00 55.67           N  
ATOM   2442  CG  HIS B   9      66.898  48.069  43.908  1.00 55.67           C  
ATOM   2443  CB  HIS B   9      65.850  48.501  42.917  1.00 55.67           C  
ATOM   2444  NE2 HIS B   9      68.187  46.918  45.361  1.00 55.67           N  
ATOM   2445  CD2 HIS B   9      67.083  46.869  44.530  1.00 55.67           C  
ATOM   2446  CE1 HIS B   9      68.650  48.147  45.230  1.00 55.67           C  
ATOM   2447  C   HIS B   9      65.177  48.726  40.562  1.00 55.67           C  
ATOM   2448  O   HIS B   9      64.995  49.904  40.261  1.00 55.67           O  
ATOM   2449  N   ILE B  10      64.414  47.733  40.068  1.00105.98           N  
ATOM   2450  CA  ILE B  10      63.323  48.095  39.218  1.00105.98           C  
ATOM   2451  CB  ILE B  10      63.696  48.109  37.762  1.00105.98           C  
ATOM   2452  CG1 ILE B  10      62.572  48.727  36.912  1.00105.98           C  
ATOM   2453  CG2 ILE B  10      64.108  46.685  37.356  1.00105.98           C  
ATOM   2454  CD1 ILE B  10      62.995  49.037  35.475  1.00105.98           C  
ATOM   2455  C   ILE B  10      62.204  47.124  39.420  1.00105.98           C  
ATOM   2456  O   ILE B  10      62.432  45.934  39.641  1.00105.98           O  
ATOM   2457  N   ILE B  11      60.954  47.626  39.357  1.00 97.45           N  
ATOM   2458  CA  ILE B  11      59.817  46.765  39.482  1.00 97.45           C  
ATOM   2459  CB  ILE B  11      58.881  47.112  40.609  1.00 97.45           C  
ATOM   2460  CG1 ILE B  11      57.905  45.951  40.853  1.00 97.45           C  
ATOM   2461  CG2 ILE B  11      58.188  48.451  40.307  1.00 97.45           C  
ATOM   2462  CD1 ILE B  11      57.126  46.082  42.161  1.00 97.45           C  
ATOM   2463  C   ILE B  11      59.054  46.867  38.200  1.00 97.45           C  
ATOM   2464  O   ILE B  11      58.816  47.959  37.686  1.00 97.45           O  
ATOM   2465  N   LYS B  12      58.679  45.709  37.627  1.00120.72           N  
ATOM   2466  CA  LYS B  12      57.952  45.721  36.393  1.00120.72           C  
ATOM   2467  CB  LYS B  12      58.772  45.215  35.192  1.00120.72           C  
ATOM   2468  CG  LYS B  12      59.983  46.086  34.841  1.00120.72           C  
ATOM   2469  CD  LYS B  12      59.623  47.514  34.422  1.00120.72           C  
ATOM   2470  CE  LYS B  12      59.106  47.627  32.987  1.00120.72           C  
ATOM   2471  NZ  LYS B  12      58.749  49.033  32.689  1.00120.72           N  
ATOM   2472  C   LYS B  12      56.801  44.789  36.555  1.00120.72           C  
ATOM   2473  O   LYS B  12      56.822  43.898  37.403  1.00120.72           O  
ATOM   2474  N   GLU B  13      55.739  45.008  35.758  1.00 72.63           N  
ATOM   2475  CA  GLU B  13      54.606  44.138  35.799  1.00 72.63           C  
ATOM   2476  CB  GLU B  13      53.286  44.779  35.342  1.00 72.63           C  
ATOM   2477  CG  GLU B  13      52.732  45.814  36.318  1.00 72.63           C  
ATOM   2478  CD  GLU B  13      51.349  46.209  35.825  1.00 72.63           C  
ATOM   2479  OE1 GLU B  13      50.884  45.606  34.821  1.00 72.63           O  
ATOM   2480  OE2 GLU B  13      50.736  47.117  36.447  1.00 72.63           O  
ATOM   2481  C   GLU B  13      54.882  43.004  34.875  1.00 72.63           C  
ATOM   2482  O   GLU B  13      55.740  43.083  33.997  1.00 72.63           O  
ATOM   2483  N   LYS B  14      54.141  41.902  35.074  1.00 95.57           N  
ATOM   2484  CA  LYS B  14      54.291  40.744  34.254  1.00 95.57           C  
ATOM   2485  CB  LYS B  14      53.328  39.613  34.641  1.00 95.57           C  
ATOM   2486  CG  LYS B  14      53.468  38.359  33.780  1.00 95.57           C  
ATOM   2487  CD  LYS B  14      52.624  37.190  34.285  1.00 95.57           C  
ATOM   2488  CE  LYS B  14      51.132  37.361  33.995  1.00 95.57           C  
ATOM   2489  NZ  LYS B  14      50.616  38.569  34.679  1.00 95.57           N  
ATOM   2490  C   LYS B  14      53.958  41.143  32.854  1.00 95.57           C  
ATOM   2491  O   LYS B  14      53.071  41.964  32.624  1.00 95.57           O  
ATOM   2492  N   GLY B  15      54.704  40.578  31.882  1.00 20.00           N  
ATOM   2493  CA  GLY B  15      54.458  40.825  30.490  1.00 20.00           C  
ATOM   2494  C   GLY B  15      55.181  42.067  30.070  1.00 20.00           C  
ATOM   2495  O   GLY B  15      55.114  42.466  28.908  1.00 20.00           O  
ATOM   2496  N   GLY B  16      55.918  42.701  30.999  1.00 19.83           N  
ATOM   2497  CA  GLY B  16      56.580  43.929  30.671  1.00 19.83           C  
ATOM   2498  C   GLY B  16      57.909  43.633  30.052  1.00 19.83           C  
ATOM   2499  O   GLY B  16      58.262  42.483  29.794  1.00 19.83           O  
ATOM   2500  N   ARG B  17      58.678  44.707  29.782  1.00 99.64           N  
ATOM   2501  CA  ARG B  17      59.970  44.571  29.181  1.00 99.64           C  
ATOM   2502  CB  ARG B  17      59.946  44.885  27.681  1.00 99.64           C  
ATOM   2503  CG  ARG B  17      59.494  46.312  27.363  1.00 99.64           C  
ATOM   2504  CD  ARG B  17      59.118  46.491  25.894  1.00 99.64           C  
ATOM   2505  NE  ARG B  17      60.108  45.697  25.116  1.00 99.64           N  
ATOM   2506  CZ  ARG B  17      61.412  46.089  25.070  1.00 99.64           C  
ATOM   2507  NH1 ARG B  17      61.814  47.217  25.724  1.00 99.64           N  
ATOM   2508  NH2 ARG B  17      62.324  45.329  24.399  1.00 99.64           N  
ATOM   2509  C   ARG B  17      60.878  45.563  29.840  1.00 99.64           C  
ATOM   2510  O   ARG B  17      60.443  46.633  30.263  1.00 99.64           O  
ATOM   2511  N   SER B  18      62.179  45.226  29.951  1.00 95.25           N  
ATOM   2512  CA  SER B  18      63.093  46.121  30.599  0.75 95.25           C  
ATOM   2513  CB  SER B  18      63.160  45.857  32.114  0.75 95.25           C  
ATOM   2514  OG  SER B  18      64.067  46.746  32.741  0.50 95.25           O  
ATOM   2515  C   SER B  18      64.464  45.882  30.044  1.00 95.25           C  
ATOM   2516  O   SER B  18      64.746  44.818  29.496  1.00 95.25           O  
ATOM   2517  N   VAL B  19      65.357  46.887  30.159  1.00 40.57           N  
ATOM   2518  CA  VAL B  19      66.700  46.716  29.678  1.00 40.57           C  
ATOM   2519  CB  VAL B  19      67.051  47.674  28.573  1.00 40.57           C  
ATOM   2520  CG1 VAL B  19      68.529  47.483  28.190  1.00 40.57           C  
ATOM   2521  CG2 VAL B  19      66.070  47.449  27.408  1.00 40.57           C  
ATOM   2522  C   VAL B  19      67.625  46.989  30.827  1.00 40.57           C  
ATOM   2523  O   VAL B  19      67.517  48.020  31.488  1.00 40.57           O  
ATOM   2524  N   LEU B  20      68.563  46.056  31.097  1.00 72.45           N  
ATOM   2525  CA  LEU B  20      69.508  46.234  32.165  1.00 72.45           C  
ATOM   2526  CB  LEU B  20      69.794  44.948  32.961  1.00 72.45           C  
ATOM   2527  CG  LEU B  20      68.542  44.271  33.546  1.00 72.45           C  
ATOM   2528  CD1 LEU B  20      68.914  43.030  34.373  1.00 72.45           C  
ATOM   2529  CD2 LEU B  20      67.663  45.269  34.313  1.00 72.45           C  
ATOM   2530  C   LEU B  20      70.804  46.587  31.502  1.00 72.45           C  
ATOM   2531  O   LEU B  20      71.163  45.978  30.497  1.00 72.45           O  
ATOM   2532  N   THR B  21      71.555  47.569  32.044  1.00 50.67           N  
ATOM   2533  CA  THR B  21      72.757  47.961  31.357  1.00 50.67           C  
ATOM   2534  CB  THR B  21      72.716  49.378  30.861  1.00 50.67           C  
ATOM   2535  OG1 THR B  21      71.586  49.566  30.021  1.00 50.67           O  
ATOM   2536  CG2 THR B  21      74.006  49.664  30.069  1.00 50.67           C  
ATOM   2537  C   THR B  21      73.927  47.845  32.285  1.00 50.67           C  
ATOM   2538  O   THR B  21      73.783  47.918  33.506  1.00 50.67           O  
ATOM   2539  N   CYS B  22      75.130  47.640  31.705  1.00 69.41           N  
ATOM   2540  CA  CYS B  22      76.314  47.485  32.498  1.00 69.41           C  
ATOM   2541  CB  CYS B  22      76.717  46.012  32.676  1.00 69.41           C  
ATOM   2542  SG  CYS B  22      78.219  45.825  33.674  1.00 69.41           S  
ATOM   2543  C   CYS B  22      77.472  48.167  31.840  1.00 69.41           C  
ATOM   2544  O   CYS B  22      77.667  48.057  30.629  1.00 69.41           O  
ATOM   2545  N   ILE B  23      78.274  48.914  32.631  1.00117.77           N  
ATOM   2546  CA  ILE B  23      79.479  49.436  32.053  1.00117.77           C  
ATOM   2547  CB  ILE B  23      79.639  50.936  32.059  1.00117.77           C  
ATOM   2548  CG1 ILE B  23      80.567  51.354  30.909  1.00117.77           C  
ATOM   2549  CG2 ILE B  23      80.201  51.398  33.408  1.00117.77           C  
ATOM   2550  CD1 ILE B  23      80.552  52.858  30.642  1.00117.77           C  
ATOM   2551  C   ILE B  23      80.598  48.796  32.821  1.00117.77           C  
ATOM   2552  O   ILE B  23      80.635  48.780  34.051  1.00117.77           O  
ATOM   2553  N   PRO B  24      81.492  48.206  32.092  1.00 99.02           N  
ATOM   2554  CA  PRO B  24      82.583  47.495  32.695  1.00 99.02           C  
ATOM   2555  CD  PRO B  24      81.163  47.690  30.776  1.00 99.02           C  
ATOM   2556  CB  PRO B  24      83.058  46.484  31.649  1.00 99.02           C  
ATOM   2557  CG  PRO B  24      82.439  46.966  30.327  1.00 99.02           C  
ATOM   2558  C   PRO B  24      83.674  48.405  33.148  1.00 99.02           C  
ATOM   2559  O   PRO B  24      83.695  49.571  32.758  1.00 99.02           O  
ATOM   2560  N   ILE B  25      84.582  47.889  33.996  1.00147.25           N  
ATOM   2561  CA  ILE B  25      85.726  48.655  34.382  1.00147.25           C  
ATOM   2562  CB  ILE B  25      86.743  47.889  35.194  1.00147.25           C  
ATOM   2563  CG1 ILE B  25      86.166  47.460  36.549  1.00147.25           C  
ATOM   2564  CG2 ILE B  25      88.018  48.738  35.326  1.00147.25           C  
ATOM   2565  CD1 ILE B  25      85.153  46.330  36.436  1.00147.25           C  
ATOM   2566  C   ILE B  25      86.394  49.037  33.095  1.00147.25           C  
ATOM   2567  O   ILE B  25      86.301  48.328  32.094  1.00147.25           O  
ATOM   2568  N   SER B  26      87.092  50.183  33.096  1.00192.13           N  
ATOM   2569  CA  SER B  26      87.655  50.750  31.905  1.00192.13           C  
ATOM   2570  CB  SER B  26      88.472  52.023  32.181  1.00192.13           C  
ATOM   2571  OG  SER B  26      88.984  52.539  30.960  1.00192.13           O  
ATOM   2572  C   SER B  26      88.564  49.817  31.145  1.00192.13           C  
ATOM   2573  O   SER B  26      88.607  49.802  29.929  1.00192.13           O  
ATOM   2574  N   GLY B  33      89.414  49.019  31.749  1.00159.31           N  
ATOM   2575  CA  GLY B  33      90.216  48.255  30.826  1.00159.31           C  
ATOM   2576  C   GLY B  33      89.465  47.124  30.174  1.00159.31           C  
ATOM   2577  O   GLY B  33      89.805  46.699  29.071  1.00159.31           O  
ATOM   2578  N   HIS B  34      88.451  46.577  30.870  1.00119.79           N  
ATOM   2579  CA  HIS B  34      87.882  45.293  30.540  1.00119.79           C  
ATOM   2580  ND1 HIS B  34      87.431  43.934  34.095  1.00119.79           N  
ATOM   2581  CG  HIS B  34      87.847  44.610  32.969  1.00119.79           C  
ATOM   2582  CB  HIS B  34      87.054  44.710  31.698  1.00119.79           C  
ATOM   2583  NE2 HIS B  34      89.409  44.824  34.584  1.00119.79           N  
ATOM   2584  CD2 HIS B  34      89.057  45.147  33.286  1.00119.79           C  
ATOM   2585  CE1 HIS B  34      88.402  44.094  35.029  1.00119.79           C  
ATOM   2586  C   HIS B  34      87.044  45.201  29.294  1.00119.79           C  
ATOM   2587  O   HIS B  34      86.180  46.035  29.020  1.00119.79           O  
ATOM   2588  N   SER B  35      87.375  44.175  28.468  1.00103.36           N  
ATOM   2589  CA  SER B  35      86.682  43.796  27.261  1.00103.36           C  
ATOM   2590  CB  SER B  35      87.652  43.406  26.135  1.00103.36           C  
ATOM   2591  OG  SER B  35      88.372  42.237  26.500  1.00103.36           O  
ATOM   2592  C   SER B  35      85.714  42.637  27.424  1.00103.36           C  
ATOM   2593  O   SER B  35      84.850  42.454  26.568  1.00103.36           O  
ATOM   2594  N   ASN B  36      85.846  41.786  28.472  1.00118.73           N  
ATOM   2595  CA  ASN B  36      84.990  40.622  28.590  1.00118.73           C  
ATOM   2596  CB  ASN B  36      85.756  39.373  29.070  1.00118.73           C  
ATOM   2597  CG  ASN B  36      84.856  38.152  28.965  1.00118.73           C  
ATOM   2598  OD1 ASN B  36      84.683  37.584  27.887  1.00118.73           O  
ATOM   2599  ND2 ASN B  36      84.277  37.720  30.118  1.00118.73           N  
ATOM   2600  C   ASN B  36      83.908  40.924  29.601  1.00118.73           C  
ATOM   2601  O   ASN B  36      84.190  41.367  30.715  1.00118.73           O  
ATOM   2602  N   VAL B  37      82.621  40.702  29.233  1.00 81.04           N  
ATOM   2603  CA  VAL B  37      81.541  41.004  30.142  1.00 81.04           C  
ATOM   2604  CB  VAL B  37      80.698  42.176  29.724  1.00 81.04           C  
ATOM   2605  CG1 VAL B  37      79.527  42.307  30.716  1.00 81.04           C  
ATOM   2606  CG2 VAL B  37      81.585  43.429  29.636  1.00 81.04           C  
ATOM   2607  C   VAL B  37      80.609  39.833  30.207  1.00 81.04           C  
ATOM   2608  O   VAL B  37      80.224  39.272  29.181  1.00 81.04           O  
ATOM   2609  N   VAL B  38      80.187  39.461  31.436  1.00151.43           N  
ATOM   2610  CA  VAL B  38      79.339  38.318  31.599  1.00151.43           C  
ATOM   2611  CB  VAL B  38      80.062  37.181  32.233  1.00151.43           C  
ATOM   2612  CG1 VAL B  38      81.248  36.851  31.309  1.00151.43           C  
ATOM   2613  CG2 VAL B  38      80.450  37.577  33.670  1.00151.43           C  
ATOM   2614  C   VAL B  38      78.181  38.692  32.468  1.00151.43           C  
ATOM   2615  O   VAL B  38      78.253  39.637  33.252  1.00151.43           O  
ATOM   2616  N   TRP B  39      77.057  37.962  32.315  1.00100.81           N  
ATOM   2617  CA  TRP B  39      75.876  38.214  33.089  1.00100.81           C  
ATOM   2618  CB  TRP B  39      74.648  38.526  32.216  1.00100.81           C  
ATOM   2619  CG  TRP B  39      74.732  39.843  31.485  1.00100.81           C  
ATOM   2620  CD2 TRP B  39      74.203  41.074  31.999  1.00100.81           C  
ATOM   2621  CD1 TRP B  39      75.282  40.135  30.271  1.00100.81           C  
ATOM   2622  NE1 TRP B  39      75.132  41.474  29.999  1.00100.81           N  
ATOM   2623  CE2 TRP B  39      74.468  42.064  31.055  1.00100.81           C  
ATOM   2624  CE3 TRP B  39      73.549  41.354  33.165  1.00100.81           C  
ATOM   2625  CZ2 TRP B  39      74.081  43.357  31.261  1.00100.81           C  
ATOM   2626  CZ3 TRP B  39      73.160  42.658  33.370  1.00100.81           C  
ATOM   2627  CH2 TRP B  39      73.422  43.640  32.437  1.00100.81           C  
ATOM   2628  C   TRP B  39      75.554  36.965  33.857  1.00100.81           C  
ATOM   2629  O   TRP B  39      75.689  35.858  33.338  1.00100.81           O  
ATOM   2630  N   TYR B  40      75.106  37.131  35.122  1.00188.13           N  
ATOM   2631  CA  TYR B  40      74.775  36.049  36.018  1.00188.13           C  
ATOM   2632  CB  TYR B  40      75.562  36.054  37.339  1.00188.13           C  
ATOM   2633  CG  TYR B  40      76.989  35.670  37.211  1.00188.13           C  
ATOM   2634  CD1 TYR B  40      77.907  36.476  36.587  1.00188.13           C  
ATOM   2635  CD2 TYR B  40      77.413  34.498  37.780  1.00188.13           C  
ATOM   2636  CE1 TYR B  40      79.225  36.092  36.514  1.00188.13           C  
ATOM   2637  CE2 TYR B  40      78.727  34.111  37.714  1.00188.13           C  
ATOM   2638  CZ  TYR B  40      79.638  34.909  37.077  1.00188.13           C  
ATOM   2639  OH  TYR B  40      80.989  34.513  37.002  1.00188.13           O  
ATOM   2640  C   TYR B  40      73.400  36.291  36.552  1.00188.13           C  
ATOM   2641  O   TYR B  40      72.942  37.432  36.617  1.00188.13           O  
ATOM   2642  N   GLN B  41      72.709  35.204  36.957  1.00 92.37           N  
ATOM   2643  CA  GLN B  41      71.442  35.360  37.614  1.00 92.37           C  
ATOM   2644  CB  GLN B  41      70.277  34.655  36.895  1.00 92.37           C  
ATOM   2645  CG  GLN B  41      68.921  34.865  37.576  1.00 92.37           C  
ATOM   2646  CD  GLN B  41      67.865  34.100  36.789  1.00 92.37           C  
ATOM   2647  OE1 GLN B  41      68.002  32.902  36.546  1.00 92.37           O  
ATOM   2648  NE2 GLN B  41      66.777  34.809  36.382  1.00 92.37           N  
ATOM   2649  C   GLN B  41      71.612  34.699  38.953  1.00 92.37           C  
ATOM   2650  O   GLN B  41      72.028  33.544  39.012  1.00 92.37           O  
ATOM   2651  N   GLN B  42      71.296  35.402  40.068  1.00148.33           N  
ATOM   2652  CA  GLN B  42      71.518  34.832  41.372  1.00148.33           C  
ATOM   2653  CB  GLN B  42      72.313  35.713  42.346  1.00148.33           C  
ATOM   2654  CG  GLN B  42      72.511  35.039  43.709  1.00148.33           C  
ATOM   2655  CD  GLN B  42      73.255  36.003  44.621  1.00148.33           C  
ATOM   2656  OE1 GLN B  42      72.975  37.201  44.633  1.00148.33           O  
ATOM   2657  NE2 GLN B  42      74.225  35.470  45.411  1.00148.33           N  
ATOM   2658  C   GLN B  42      70.211  34.593  42.038  1.00148.33           C  
ATOM   2659  O   GLN B  42      69.329  35.459  42.080  1.00148.33           O  
ATOM   2660  N   THR B  43      70.096  33.358  42.561  1.00173.37           N  
ATOM   2661  CA  THR B  43      68.988  32.899  43.329  1.00173.37           C  
ATOM   2662  CB  THR B  43      68.050  32.006  42.565  1.00173.37           C  
ATOM   2663  OG1 THR B  43      67.480  32.708  41.469  1.00173.37           O  
ATOM   2664  CG2 THR B  43      66.946  31.517  43.516  1.00173.37           C  
ATOM   2665  C   THR B  43      69.563  32.090  44.442  1.00173.37           C  
ATOM   2666  O   THR B  43      70.616  31.464  44.310  1.00173.37           O  
ATOM   2667  N   LEU B  44      68.883  32.095  45.596  1.00213.82           N  
ATOM   2668  CA  LEU B  44      69.412  31.345  46.687  1.00213.82           C  
ATOM   2669  CB  LEU B  44      68.841  31.777  48.047  1.00213.82           C  
ATOM   2670  CG  LEU B  44      69.594  31.184  49.248  1.00213.82           C  
ATOM   2671  CD1 LEU B  44      71.061  31.646  49.251  1.00213.82           C  
ATOM   2672  CD2 LEU B  44      68.880  31.521  50.566  1.00213.82           C  
ATOM   2673  C   LEU B  44      69.080  29.911  46.433  1.00213.82           C  
ATOM   2674  O   LEU B  44      68.094  29.597  45.768  1.00213.82           O  
ATOM   2675  N   GLY B  45      69.931  29.000  46.934  1.00105.02           N  
ATOM   2676  CA  GLY B  45      69.702  27.598  46.760  1.00105.02           C  
ATOM   2677  C   GLY B  45      70.508  27.164  45.589  1.00105.02           C  
ATOM   2678  O   GLY B  45      70.829  25.987  45.433  1.00105.02           O  
ATOM   2679  N   LYS B  46      70.898  28.134  44.752  1.00313.72           N  
ATOM   2680  CA  LYS B  46      71.604  27.814  43.558  1.00313.72           C  
ATOM   2681  CB  LYS B  46      70.973  28.498  42.340  1.00313.72           C  
ATOM   2682  CG  LYS B  46      69.512  28.117  42.103  1.00313.72           C  
ATOM   2683  CD  LYS B  46      69.311  26.633  41.800  1.00313.72           C  
ATOM   2684  CE  LYS B  46      67.890  26.284  41.354  1.00313.72           C  
ATOM   2685  NZ  LYS B  46      66.990  26.222  42.525  1.00313.72           N  
ATOM   2686  C   LYS B  46      72.952  28.389  43.690  1.00313.72           C  
ATOM   2687  O   LYS B  46      73.912  27.669  43.910  1.00313.72           O  
ATOM   2688  N   GLU B  47      73.042  29.710  43.490  1.00273.61           N  
ATOM   2689  CA  GLU B  47      74.240  30.485  43.540  1.00273.61           C  
ATOM   2690  CB  GLU B  47      75.590  29.741  43.444  1.00273.61           C  
ATOM   2691  CG  GLU B  47      76.064  29.231  42.061  1.00273.61           C  
ATOM   2692  CD  GLU B  47      75.402  27.927  41.636  1.00273.61           C  
ATOM   2693  OE1 GLU B  47      75.959  26.849  41.974  1.00273.61           O  
ATOM   2694  OE2 GLU B  47      74.339  27.991  40.960  1.00273.61           O  
ATOM   2695  C   GLU B  47      74.169  31.247  42.270  1.00273.61           C  
ATOM   2696  O   GLU B  47      73.140  31.247  41.603  1.00273.61           O  
ATOM   2697  N   LEU B  48      75.263  31.913  41.884  1.00176.11           N  
ATOM   2698  CA  LEU B  48      75.231  32.610  40.639  1.00176.11           C  
ATOM   2699  CB  LEU B  48      76.496  33.448  40.381  1.00176.11           C  
ATOM   2700  CG  LEU B  48      76.732  34.592  41.388  1.00176.11           C  
ATOM   2701  CD1 LEU B  48      75.662  35.685  41.271  1.00176.11           C  
ATOM   2702  CD2 LEU B  48      76.863  34.062  42.821  1.00176.11           C  
ATOM   2703  C   LEU B  48      75.117  31.625  39.502  1.00176.11           C  
ATOM   2704  O   LEU B  48      75.675  30.529  39.553  1.00176.11           O  
ATOM   2705  N   LYS B  49      74.368  32.013  38.442  1.00104.80           N  
ATOM   2706  CA  LYS B  49      74.135  31.216  37.262  0.80104.80           C  
ATOM   2707  CB  LYS B  49      72.649  30.853  37.079  0.80104.80           C  
ATOM   2708  CG  LYS B  49      72.327  30.114  35.777  0.80104.80           C  
ATOM   2709  CD  LYS B  49      70.889  29.587  35.715  0.80104.80           C  
ATOM   2710  CE  LYS B  49      70.473  29.109  34.321  0.60104.80           C  
ATOM   2711  NZ  LYS B  49      69.094  28.571  34.347  0.60104.80           N  
ATOM   2712  C   LYS B  49      74.518  32.024  36.051  1.00104.80           C  
ATOM   2713  O   LYS B  49      74.073  33.155  35.864  1.00104.80           O  
ATOM   2714  N   PHE B  50      75.325  31.419  35.162  1.00142.56           N  
ATOM   2715  CA  PHE B  50      75.871  32.066  34.001  1.00142.56           C  
ATOM   2716  CB  PHE B  50      77.085  31.258  33.491  1.00142.56           C  
ATOM   2717  CG  PHE B  50      77.513  31.645  32.117  1.00142.56           C  
ATOM   2718  CD1 PHE B  50      78.212  32.801  31.874  1.00142.56           C  
ATOM   2719  CD2 PHE B  50      77.239  30.804  31.064  1.00142.56           C  
ATOM   2720  CE1 PHE B  50      78.609  33.127  30.599  1.00142.56           C  
ATOM   2721  CE2 PHE B  50      77.634  31.122  29.787  1.00142.56           C  
ATOM   2722  CZ  PHE B  50      78.318  32.287  29.552  1.00142.56           C  
ATOM   2723  C   PHE B  50      74.880  32.165  32.893  1.00142.56           C  
ATOM   2724  O   PHE B  50      74.361  31.152  32.427  1.00142.56           O  
ATOM   2725  N   LEU B  51      74.499  33.412  32.533  1.00126.68           N  
ATOM   2726  CA  LEU B  51      73.660  33.639  31.389  1.00126.68           C  
ATOM   2727  CB  LEU B  51      72.892  34.967  31.514  1.00126.68           C  
ATOM   2728  CG  LEU B  51      71.994  35.020  32.769  1.00126.68           C  
ATOM   2729  CD1 LEU B  51      71.230  36.351  32.866  1.00126.68           C  
ATOM   2730  CD2 LEU B  51      71.073  33.791  32.857  1.00126.68           C  
ATOM   2731  C   LEU B  51      74.423  33.643  30.080  1.00126.68           C  
ATOM   2732  O   LEU B  51      74.224  32.764  29.243  1.00126.68           O  
ATOM   2733  N   ILE B  52      75.364  34.611  29.883  1.00195.84           N  
ATOM   2734  CA  ILE B  52      76.071  34.690  28.618  1.00195.84           C  
ATOM   2735  CB  ILE B  52      75.348  35.347  27.477  1.00195.84           C  
ATOM   2736  CG1 ILE B  52      75.202  36.849  27.675  1.00195.84           C  
ATOM   2737  CG2 ILE B  52      73.989  34.674  27.294  1.00195.84           C  
ATOM   2738  CD1 ILE B  52      74.678  37.485  26.395  1.00195.84           C  
ATOM   2739  C   ILE B  52      77.332  35.490  28.786  1.00195.84           C  
ATOM   2740  O   ILE B  52      77.490  36.232  29.756  1.00195.84           O  
ATOM   2741  N   GLN B  53      78.256  35.375  27.802  1.00100.03           N  
ATOM   2742  CA  GLN B  53      79.531  36.030  27.877  1.00100.03           C  
ATOM   2743  CB  GLN B  53      80.662  35.029  28.169  1.00100.03           C  
ATOM   2744  CG  GLN B  53      82.062  35.638  28.208  1.00100.03           C  
ATOM   2745  CD  GLN B  53      83.048  34.493  28.399  1.00100.03           C  
ATOM   2746  OE1 GLN B  53      82.656  33.334  28.522  1.00100.03           O  
ATOM   2747  NE2 GLN B  53      84.367  34.826  28.417  1.00100.03           N  
ATOM   2748  C   GLN B  53      79.855  36.635  26.544  1.00100.03           C  
ATOM   2749  O   GLN B  53      79.561  36.061  25.497  1.00100.03           O  
ATOM   2750  N   HIS B  54      80.481  37.830  26.559  1.00 98.82           N  
ATOM   2751  CA  HIS B  54      80.916  38.472  25.351  1.00 98.82           C  
ATOM   2752  ND1 HIS B  54      77.711  39.394  25.587  1.00 98.82           N  
ATOM   2753  CG  HIS B  54      78.723  39.589  24.676  1.00 98.82           C  
ATOM   2754  CB  HIS B  54      80.163  39.778  25.045  1.00 98.82           C  
ATOM   2755  NE2 HIS B  54      76.762  39.406  23.576  1.00 98.82           N  
ATOM   2756  CD2 HIS B  54      78.127  39.592  23.452  1.00 98.82           C  
ATOM   2757  CE1 HIS B  54      76.561  39.293  24.875  1.00 98.82           C  
ATOM   2758  C   HIS B  54      82.351  38.861  25.533  1.00 98.82           C  
ATOM   2759  O   HIS B  54      82.729  39.387  26.580  1.00 98.82           O  
ATOM   2760  N   TYR B  55      83.190  38.600  24.505  1.00239.78           N  
ATOM   2761  CA  TYR B  55      84.568  38.980  24.564  1.00239.78           C  
ATOM   2762  CB  TYR B  55      85.480  37.836  24.103  1.00239.78           C  
ATOM   2763  CG  TYR B  55      86.782  37.839  24.810  1.00239.78           C  
ATOM   2764  CD1 TYR B  55      87.566  38.959  24.914  1.00239.78           C  
ATOM   2765  CD2 TYR B  55      87.235  36.648  25.328  1.00239.78           C  
ATOM   2766  CE1 TYR B  55      88.768  38.889  25.576  1.00239.78           C  
ATOM   2767  CE2 TYR B  55      88.434  36.569  25.986  1.00239.78           C  
ATOM   2768  CZ  TYR B  55      89.198  37.700  26.119  1.00239.78           C  
ATOM   2769  OH  TYR B  55      90.433  37.634  26.797  1.00239.78           O  
ATOM   2770  C   TYR B  55      84.671  39.978  23.455  1.00239.78           C  
ATOM   2771  O   TYR B  55      84.587  39.606  22.289  1.00239.78           O  
ATOM   2772  N   GLU B  56      84.869  41.267  23.766  0.75194.64           N  
ATOM   2773  CA  GLU B  56      85.024  42.263  22.740  0.75194.64           C  
ATOM   2774  CB  GLU B  56      86.309  42.039  21.925  0.50194.64           C  
ATOM   2775  CG  GLU B  56      87.583  42.187  22.763  0.50194.64           C  
ATOM   2776  CD  GLU B  56      88.772  41.790  21.900  0.50194.64           C  
ATOM   2777  OE1 GLU B  56      88.533  41.330  20.752  0.50194.64           O  
ATOM   2778  OE2 GLU B  56      89.931  41.934  22.375  0.50194.64           O  
ATOM   2779  C   GLU B  56      83.870  42.352  21.780  0.75194.64           C  
ATOM   2780  O   GLU B  56      84.038  42.473  20.576  0.75194.64           O  
ATOM   2781  N   LYS B  57      82.632  42.402  22.249  1.00186.05           N  
ATOM   2782  CA  LYS B  57      81.584  42.517  21.277  1.00186.05           C  
ATOM   2783  CB  LYS B  57      81.643  43.757  20.358  1.00186.05           C  
ATOM   2784  CG  LYS B  57      81.405  45.091  21.065  1.00186.05           C  
ATOM   2785  CD  LYS B  57      81.615  46.289  20.138  1.00186.05           C  
ATOM   2786  CE  LYS B  57      80.628  46.306  18.967  1.00186.05           C  
ATOM   2787  NZ  LYS B  57      80.964  47.395  18.024  1.00186.05           N  
ATOM   2788  C   LYS B  57      81.557  41.318  20.411  1.00186.05           C  
ATOM   2789  O   LYS B  57      81.631  41.405  19.195  1.00186.05           O  
ATOM   2790  N   VAL B  58      81.505  40.136  21.021  1.00147.79           N  
ATOM   2791  CA  VAL B  58      81.369  38.943  20.252  1.00147.79           C  
ATOM   2792  CB  VAL B  58      82.674  38.356  19.769  1.00147.79           C  
ATOM   2793  CG1 VAL B  58      82.399  36.970  19.160  1.00147.79           C  
ATOM   2794  CG2 VAL B  58      83.353  39.323  18.787  1.00147.79           C  
ATOM   2795  C   VAL B  58      80.878  37.977  21.239  1.00147.79           C  
ATOM   2796  O   VAL B  58      81.206  38.056  22.420  1.00147.79           O  
ATOM   2797  N   GLU B  59      80.101  36.997  20.801  1.00197.60           N  
ATOM   2798  CA  GLU B  59      79.608  36.235  21.882  1.00197.60           C  
ATOM   2799  CB  GLU B  59      78.085  36.051  21.848  1.00197.60           C  
ATOM   2800  CG  GLU B  59      77.560  35.222  23.023  1.00197.60           C  
ATOM   2801  CD  GLU B  59      76.099  34.895  22.761  1.00197.60           C  
ATOM   2802  OE1 GLU B  59      75.236  35.766  23.049  1.00197.60           O  
ATOM   2803  OE2 GLU B  59      75.827  33.769  22.265  1.00197.60           O  
ATOM   2804  C   GLU B  59      80.164  34.866  21.937  1.00197.60           C  
ATOM   2805  O   GLU B  59      79.838  34.046  21.084  1.00197.60           O  
ATOM   2806  N   ARG B  60      81.067  34.620  22.911  1.00261.43           N  
ATOM   2807  CA  ARG B  60      81.639  33.320  23.122  1.00261.43           C  
ATOM   2808  CB  ARG B  60      82.991  33.433  23.827  1.00261.43           C  
ATOM   2809  CG  ARG B  60      82.908  34.364  25.026  1.00261.43           C  
ATOM   2810  CD  ARG B  60      83.500  35.737  24.710  1.00261.43           C  
ATOM   2811  NE  ARG B  60      83.564  35.892  23.225  1.00261.43           N  
ATOM   2812  CZ  ARG B  60      84.673  35.479  22.541  1.00261.43           C  
ATOM   2813  NH1 ARG B  60      85.645  34.775  23.190  1.00261.43           N  
ATOM   2814  NH2 ARG B  60      84.828  35.790  21.221  1.00261.43           N  
ATOM   2815  C   ARG B  60      80.806  32.273  23.821  1.00261.43           C  
ATOM   2816  O   ARG B  60      80.338  31.319  23.206  1.00261.43           O  
ATOM   2817  N   ASP B  61      80.494  32.449  25.118  1.00 90.30           N  
ATOM   2818  CA  ASP B  61      79.897  31.323  25.788  1.00 90.30           C  
ATOM   2819  CB  ASP B  61      80.649  30.874  27.054  1.00 90.30           C  
ATOM   2820  CG  ASP B  61      81.974  30.248  26.644  1.00 90.30           C  
ATOM   2821  OD1 ASP B  61      81.961  29.294  25.822  1.00 90.30           O  
ATOM   2822  OD2 ASP B  61      83.023  30.717  27.160  1.00 90.30           O  
ATOM   2823  C   ASP B  61      78.530  31.689  26.226  1.00 90.30           C  
ATOM   2824  O   ASP B  61      78.267  32.833  26.591  1.00 90.30           O  
ATOM   2825  N   LYS B  69      77.614  30.706  26.174  1.00 89.28           N  
ATOM   2826  CA  LYS B  69      76.289  30.966  26.633  1.00 89.28           C  
ATOM   2827  CB  LYS B  69      75.247  31.052  25.507  1.00 89.28           C  
ATOM   2828  CG  LYS B  69      73.861  31.461  26.010  1.00 89.28           C  
ATOM   2829  CD  LYS B  69      72.808  31.575  24.908  1.00 89.28           C  
ATOM   2830  CE  LYS B  69      73.058  32.715  23.922  1.00 89.28           C  
ATOM   2831  NZ  LYS B  69      71.999  32.716  22.887  1.00 89.28           N  
ATOM   2832  C   LYS B  69      75.892  29.836  27.524  1.00 89.28           C  
ATOM   2833  O   LYS B  69      76.167  28.671  27.240  1.00 89.28           O  
ATOM   2834  N   GLY B  70      75.239  30.173  28.648  1.00 38.94           N  
ATOM   2835  CA  GLY B  70      74.766  29.182  29.555  1.00 38.94           C  
ATOM   2836  C   GLY B  70      73.370  28.983  29.139  1.00 38.94           C  
ATOM   2837  O   GLY B  70      73.017  29.176  27.975  1.00 38.94           O  
ATOM   2838  N   PHE B  71      72.513  28.584  30.076  1.00115.11           N  
ATOM   2839  CA  PHE B  71      71.199  28.477  29.575  1.00115.11           C  
ATOM   2840  CB  PHE B  71      70.343  27.433  30.314  1.00115.11           C  
ATOM   2841  CG  PHE B  71      70.748  26.073  29.860  1.00115.11           C  
ATOM   2842  CD1 PHE B  71      70.144  25.518  28.754  1.00115.11           C  
ATOM   2843  CD2 PHE B  71      71.714  25.352  30.524  1.00115.11           C  
ATOM   2844  CE1 PHE B  71      70.495  24.264  28.314  1.00115.11           C  
ATOM   2845  CE2 PHE B  71      72.070  24.097  30.088  1.00115.11           C  
ATOM   2846  CZ  PHE B  71      71.461  23.553  28.982  1.00115.11           C  
ATOM   2847  C   PHE B  71      70.518  29.810  29.775  1.00115.11           C  
ATOM   2848  O   PHE B  71      70.088  30.146  30.878  1.00115.11           O  
ATOM   2849  N   LEU B  72      70.375  30.599  28.687  1.00104.06           N  
ATOM   2850  CA  LEU B  72      69.762  31.904  28.739  1.00104.06           C  
ATOM   2851  CB  LEU B  72      70.576  32.953  27.954  1.00104.06           C  
ATOM   2852  CG  LEU B  72      69.996  34.378  27.950  1.00104.06           C  
ATOM   2853  CD1 LEU B  72      69.969  34.982  29.362  1.00104.06           C  
ATOM   2854  CD2 LEU B  72      70.749  35.269  26.948  1.00104.06           C  
ATOM   2855  C   LEU B  72      68.408  31.781  28.085  1.00104.06           C  
ATOM   2856  O   LEU B  72      68.256  31.102  27.070  1.00104.06           O  
ATOM   2857  N   PRO B  73      67.404  32.414  28.631  1.00143.49           N  
ATOM   2858  CA  PRO B  73      66.086  32.296  28.062  1.00143.49           C  
ATOM   2859  CD  PRO B  73      67.362  32.674  30.061  1.00143.49           C  
ATOM   2860  CB  PRO B  73      65.127  32.847  29.114  1.00143.49           C  
ATOM   2861  CG  PRO B  73      65.873  32.625  30.443  1.00143.49           C  
ATOM   2862  C   PRO B  73      65.983  33.013  26.742  1.00143.49           C  
ATOM   2863  O   PRO B  73      66.670  34.014  26.553  1.00143.49           O  
ATOM   2864  N   SER B  74      65.113  32.538  25.825  1.00 39.67           N  
ATOM   2865  CA  SER B  74      64.978  33.128  24.518  1.00 39.67           C  
ATOM   2866  CB  SER B  74      64.043  32.332  23.591  1.00 39.67           C  
ATOM   2867  OG  SER B  74      62.712  32.366  24.084  1.00 39.67           O  
ATOM   2868  C   SER B  74      64.421  34.512  24.649  1.00 39.67           C  
ATOM   2869  O   SER B  74      64.608  35.355  23.772  1.00 39.67           O  
ATOM   2870  N   ARG B  75      63.706  34.773  25.755  1.00120.53           N  
ATOM   2871  CA  ARG B  75      63.093  36.046  26.019  1.00120.53           C  
ATOM   2872  CB  ARG B  75      62.067  36.001  27.171  1.00120.53           C  
ATOM   2873  CG  ARG B  75      60.806  35.223  26.774  1.00120.53           C  
ATOM   2874  CD  ARG B  75      59.688  35.183  27.824  1.00120.53           C  
ATOM   2875  NE  ARG B  75      60.132  34.308  28.945  1.00120.53           N  
ATOM   2876  CZ  ARG B  75      60.708  34.855  30.056  1.00120.53           C  
ATOM   2877  NH1 ARG B  75      60.831  36.207  30.167  1.00120.53           N  
ATOM   2878  NH2 ARG B  75      61.144  34.048  31.068  1.00120.53           N  
ATOM   2879  C   ARG B  75      64.143  37.085  26.293  1.00120.53           C  
ATOM   2880  O   ARG B  75      63.882  38.280  26.159  1.00120.53           O  
ATOM   2881  N   PHE B  76      65.343  36.654  26.739  1.00142.44           N  
ATOM   2882  CA  PHE B  76      66.427  37.549  27.061  1.00142.44           C  
ATOM   2883  CB  PHE B  76      67.270  37.008  28.237  1.00142.44           C  
ATOM   2884  CG  PHE B  76      66.462  36.954  29.499  1.00142.44           C  
ATOM   2885  CD1 PHE B  76      65.233  36.335  29.542  1.00142.44           C  
ATOM   2886  CD2 PHE B  76      66.962  37.465  30.675  1.00142.44           C  
ATOM   2887  CE1 PHE B  76      64.498  36.265  30.704  1.00142.44           C  
ATOM   2888  CE2 PHE B  76      66.235  37.397  31.842  1.00142.44           C  
ATOM   2889  CZ  PHE B  76      64.996  36.805  31.862  1.00142.44           C  
ATOM   2890  C   PHE B  76      67.360  37.623  25.875  1.00142.44           C  
ATOM   2891  O   PHE B  76      67.633  36.615  25.224  1.00142.44           O  
ATOM   2892  N   SER B  77      67.863  38.836  25.546  1.00 46.90           N  
ATOM   2893  CA  SER B  77      68.826  38.983  24.481  1.00 46.90           C  
ATOM   2894  CB  SER B  77      68.240  39.579  23.191  1.00 46.90           C  
ATOM   2895  OG  SER B  77      67.842  40.926  23.406  1.00 46.90           O  
ATOM   2896  C   SER B  77      69.871  39.940  24.970  1.00 46.90           C  
ATOM   2897  O   SER B  77      69.552  40.908  25.658  1.00 46.90           O  
ATOM   2898  N   VAL B  78      71.154  39.709  24.618  1.00 67.54           N  
ATOM   2899  CA  VAL B  78      72.188  40.562  25.146  1.00 67.54           C  
ATOM   2900  CB  VAL B  78      72.976  39.886  26.229  1.00 67.54           C  
ATOM   2901  CG1 VAL B  78      74.072  40.846  26.719  1.00 67.54           C  
ATOM   2902  CG2 VAL B  78      71.999  39.427  27.327  1.00 67.54           C  
ATOM   2903  C   VAL B  78      73.142  40.961  24.055  1.00 67.54           C  
ATOM   2904  O   VAL B  78      73.416  40.187  23.139  1.00 67.54           O  
ATOM   2905  N   GLN B  79      73.668  42.208  24.125  1.00 91.14           N  
ATOM   2906  CA  GLN B  79      74.620  42.673  23.153  1.00 91.14           C  
ATOM   2907  CB  GLN B  79      74.036  43.566  22.049  1.00 91.14           C  
ATOM   2908  CG  GLN B  79      75.112  44.019  21.059  1.00 91.14           C  
ATOM   2909  CD  GLN B  79      74.471  44.916  20.013  1.00 91.14           C  
ATOM   2910  OE1 GLN B  79      75.155  45.684  19.340  1.00 91.14           O  
ATOM   2911  NE2 GLN B  79      73.122  44.826  19.876  1.00 91.14           N  
ATOM   2912  C   GLN B  79      75.653  43.518  23.837  1.00 91.14           C  
ATOM   2913  O   GLN B  79      75.365  44.177  24.836  1.00 91.14           O  
ATOM   2914  N   GLN B  80      76.896  43.508  23.300  1.00 84.90           N  
ATOM   2915  CA  GLN B  80      77.956  44.323  23.828  1.00 84.90           C  
ATOM   2916  CB  GLN B  80      79.241  43.550  24.171  1.00 84.90           C  
ATOM   2917  CG  GLN B  80      80.282  44.426  24.870  1.00 84.90           C  
ATOM   2918  CD  GLN B  80      81.402  43.533  25.380  1.00 84.90           C  
ATOM   2919  OE1 GLN B  80      81.764  42.542  24.748  1.00 84.90           O  
ATOM   2920  NE2 GLN B  80      81.963  43.893  26.566  1.00 84.90           N  
ATOM   2921  C   GLN B  80      78.267  45.347  22.782  1.00 84.90           C  
ATOM   2922  O   GLN B  80      78.181  45.065  21.587  1.00 84.90           O  
ATOM   2923  N   PHE B  81      78.658  46.564  23.217  1.00183.37           N  
ATOM   2924  CA  PHE B  81      78.813  47.665  22.309  1.00183.37           C  
ATOM   2925  CB  PHE B  81      78.011  48.903  22.745  1.00183.37           C  
ATOM   2926  CG  PHE B  81      76.566  48.537  22.625  1.00183.37           C  
ATOM   2927  CD1 PHE B  81      75.901  47.948  23.677  1.00183.37           C  
ATOM   2928  CD2 PHE B  81      75.874  48.765  21.457  1.00183.37           C  
ATOM   2929  CE1 PHE B  81      74.573  47.606  23.575  1.00183.37           C  
ATOM   2930  CE2 PHE B  81      74.544  48.425  21.348  1.00183.37           C  
ATOM   2931  CZ  PHE B  81      73.889  47.845  22.407  1.00183.37           C  
ATOM   2932  C   PHE B  81      80.260  48.034  22.146  1.00183.37           C  
ATOM   2933  O   PHE B  81      81.160  47.409  22.704  1.00183.37           O  
ATOM   2934  N   ASP B  82      80.503  49.102  21.356  1.00 85.92           N  
ATOM   2935  CA  ASP B  82      81.816  49.494  20.927  1.00 85.92           C  
ATOM   2936  CB  ASP B  82      81.790  50.783  20.088  1.00 85.92           C  
ATOM   2937  CG  ASP B  82      81.243  50.422  18.715  1.00 85.92           C  
ATOM   2938  OD1 ASP B  82      82.051  49.948  17.872  1.00 85.92           O  
ATOM   2939  OD2 ASP B  82      80.020  50.617  18.487  1.00 85.92           O  
ATOM   2940  C   ASP B  82      82.738  49.720  22.079  1.00 85.92           C  
ATOM   2941  O   ASP B  82      83.901  49.315  22.061  1.00 85.92           O  
ATOM   2942  N   ASP B  83      82.258  50.430  23.096  1.00151.35           N  
ATOM   2943  CA  ASP B  83      83.043  50.706  24.261  1.00151.35           C  
ATOM   2944  CB  ASP B  83      82.588  51.972  25.008  1.00151.35           C  
ATOM   2945  CG  ASP B  83      81.170  51.785  25.535  1.00151.35           C  
ATOM   2946  OD1 ASP B  83      80.506  50.781  25.161  1.00151.35           O  
ATOM   2947  OD2 ASP B  83      80.730  52.663  26.323  1.00151.35           O  
ATOM   2948  C   ASP B  83      83.030  49.577  25.229  1.00151.35           C  
ATOM   2949  O   ASP B  83      83.583  49.712  26.321  1.00151.35           O  
ATOM   2950  N   TYR B  84      82.308  48.495  24.893  1.00134.91           N  
ATOM   2951  CA  TYR B  84      82.260  47.309  25.706  1.00134.91           C  
ATOM   2952  CB  TYR B  84      83.591  46.980  26.415  1.00134.91           C  
ATOM   2953  CG  TYR B  84      84.648  46.707  25.399  1.00134.91           C  
ATOM   2954  CD1 TYR B  84      84.629  45.541  24.670  1.00134.91           C  
ATOM   2955  CD2 TYR B  84      85.678  47.597  25.197  1.00134.91           C  
ATOM   2956  CE1 TYR B  84      85.603  45.277  23.737  1.00134.91           C  
ATOM   2957  CE2 TYR B  84      86.656  47.339  24.265  1.00134.91           C  
ATOM   2958  CZ  TYR B  84      86.618  46.178  23.531  1.00134.91           C  
ATOM   2959  OH  TYR B  84      87.620  45.912  22.574  1.00134.91           O  
ATOM   2960  C   TYR B  84      81.210  47.336  26.771  1.00134.91           C  
ATOM   2961  O   TYR B  84      81.216  46.459  27.633  1.00134.91           O  
ATOM   2962  N   HIS B  85      80.257  48.289  26.748  1.00 94.33           N  
ATOM   2963  CA  HIS B  85      79.213  48.188  27.727  1.00 94.33           C  
ATOM   2964  ND1 HIS B  85      77.767  50.535  25.761  1.00 94.33           N  
ATOM   2965  CG  HIS B  85      77.450  49.862  26.918  1.00 94.33           C  
ATOM   2966  CB  HIS B  85      78.434  49.493  27.988  1.00 94.33           C  
ATOM   2967  NE2 HIS B  85      75.575  50.161  25.698  1.00 94.33           N  
ATOM   2968  CD2 HIS B  85      76.106  49.640  26.864  1.00 94.33           C  
ATOM   2969  CE1 HIS B  85      76.609  50.689  25.067  1.00 94.33           C  
ATOM   2970  C   HIS B  85      78.257  47.150  27.207  1.00 94.33           C  
ATOM   2971  O   HIS B  85      78.261  46.855  26.013  1.00 94.33           O  
ATOM   2972  N   SER B  86      77.434  46.539  28.091  1.00 59.07           N  
ATOM   2973  CA  SER B  86      76.548  45.491  27.655  1.00 59.07           C  
ATOM   2974  CB  SER B  86      76.946  44.107  28.194  1.00 59.07           C  
ATOM   2975  OG  SER B  86      76.042  43.115  27.733  1.00 59.07           O  
ATOM   2976  C   SER B  86      75.144  45.777  28.109  1.00 59.07           C  
ATOM   2977  O   SER B  86      74.926  46.430  29.128  1.00 59.07           O  
ATOM   2978  N   GLU B  87      74.144  45.291  27.336  1.00 75.90           N  
ATOM   2979  CA  GLU B  87      72.763  45.516  27.666  1.00 75.90           C  
ATOM   2980  CB  GLU B  87      72.090  46.514  26.710  1.00 75.90           C  
ATOM   2981  CG  GLU B  87      72.717  47.908  26.755  1.00 75.90           C  
ATOM   2982  CD  GLU B  87      71.999  48.794  25.750  1.00 75.90           C  
ATOM   2983  OE1 GLU B  87      70.965  48.343  25.189  1.00 75.90           O  
ATOM   2984  OE2 GLU B  87      72.482  49.937  25.529  1.00 75.90           O  
ATOM   2985  C   GLU B  87      72.024  44.222  27.521  1.00 75.90           C  
ATOM   2986  O   GLU B  87      72.228  43.481  26.559  1.00 75.90           O  
ATOM   2987  N   MET B  88      71.139  43.918  28.495  1.00 75.97           N  
ATOM   2988  CA  MET B  88      70.327  42.737  28.420  1.00 75.97           C  
ATOM   2989  CB  MET B  88      70.419  41.869  29.683  1.00 75.97           C  
ATOM   2990  CG  MET B  88      69.619  40.570  29.617  1.00 75.97           C  
ATOM   2991  SD  MET B  88      70.116  39.367  30.882  1.00 75.97           S  
ATOM   2992  CE  MET B  88      69.818  40.517  32.254  1.00 75.97           C  
ATOM   2993  C   MET B  88      68.922  43.209  28.244  1.00 75.97           C  
ATOM   2994  O   MET B  88      68.396  43.945  29.077  1.00 75.97           O  
ATOM   2995  N   ASN B  89      68.285  42.805  27.127  1.00 52.21           N  
ATOM   2996  CA  ASN B  89      66.937  43.211  26.853  1.00 52.21           C  
ATOM   2997  CB  ASN B  89      66.689  43.490  25.358  1.00 52.21           C  
ATOM   2998  CG  ASN B  89      65.371  44.234  25.189  1.00 52.21           C  
ATOM   2999  OD1 ASN B  89      64.642  44.478  26.150  1.00 52.21           O  
ATOM   3000  ND2 ASN B  89      65.050  44.602  23.920  1.00 52.21           N  
ATOM   3001  C   ASN B  89      66.070  42.065  27.260  1.00 52.21           C  
ATOM   3002  O   ASN B  89      66.246  40.942  26.791  1.00 52.21           O  
ATOM   3003  N   MET B  90      65.102  42.327  28.158  1.00 73.37           N  
ATOM   3004  CA  MET B  90      64.287  41.265  28.665  1.00 73.37           C  
ATOM   3005  CB  MET B  90      64.338  41.219  30.199  1.00 73.37           C  
ATOM   3006  CG  MET B  90      65.767  41.041  30.720  1.00 73.37           C  
ATOM   3007  SD  MET B  90      65.969  41.353  32.499  1.00 73.37           S  
ATOM   3008  CE  MET B  90      65.048  39.878  33.019  1.00 73.37           C  
ATOM   3009  C   MET B  90      62.873  41.528  28.251  1.00 73.37           C  
ATOM   3010  O   MET B  90      62.342  42.616  28.471  1.00 73.37           O  
ATOM   3011  N   SER B  91      62.213  40.517  27.652  1.00 86.51           N  
ATOM   3012  CA  SER B  91      60.880  40.743  27.179  1.00 86.51           C  
ATOM   3013  CB  SER B  91      60.769  40.644  25.648  1.00 86.51           C  
ATOM   3014  OG  SER B  91      59.431  40.878  25.238  1.00 86.51           O  
ATOM   3015  C   SER B  91      59.978  39.711  27.780  1.00 86.51           C  
ATOM   3016  O   SER B  91      60.443  38.715  28.331  1.00 86.51           O  
ATOM   3017  N   ALA B  92      58.651  39.964  27.712  1.00 49.59           N  
ATOM   3018  CA  ALA B  92      57.636  39.066  28.196  1.00 49.59           C  
ATOM   3019  CB  ALA B  92      57.440  37.831  27.303  1.00 49.59           C  
ATOM   3020  C   ALA B  92      58.013  38.603  29.565  1.00 49.59           C  
ATOM   3021  O   ALA B  92      58.040  37.403  29.837  1.00 49.59           O  
ATOM   3022  N   LEU B  93      58.287  39.557  30.471  1.00 63.89           N  
ATOM   3023  CA  LEU B  93      58.767  39.238  31.782  1.00 63.89           C  
ATOM   3024  CB  LEU B  93      59.063  40.482  32.645  1.00 63.89           C  
ATOM   3025  CG  LEU B  93      60.285  41.290  32.166  1.00 63.89           C  
ATOM   3026  CD1 LEU B  93      60.539  42.520  33.055  1.00 63.89           C  
ATOM   3027  CD2 LEU B  93      61.528  40.394  32.066  1.00 63.89           C  
ATOM   3028  C   LEU B  93      57.786  38.390  32.518  1.00 63.89           C  
ATOM   3029  O   LEU B  93      56.571  38.507  32.358  1.00 63.89           O  
ATOM   3030  N   GLU B  94      58.333  37.476  33.344  1.00 66.84           N  
ATOM   3031  CA  GLU B  94      57.537  36.577  34.117  1.00 66.84           C  
ATOM   3032  CB  GLU B  94      57.689  35.125  33.644  1.00 66.84           C  
ATOM   3033  CG  GLU B  94      57.206  34.993  32.196  1.00 66.84           C  
ATOM   3034  CD  GLU B  94      57.344  33.554  31.733  1.00 66.84           C  
ATOM   3035  OE1 GLU B  94      57.813  32.708  32.539  1.00 66.84           O  
ATOM   3036  OE2 GLU B  94      56.976  33.284  30.559  1.00 66.84           O  
ATOM   3037  C   GLU B  94      57.957  36.716  35.551  1.00 66.84           C  
ATOM   3038  O   GLU B  94      59.017  37.257  35.859  1.00 66.84           O  
ATOM   3039  N   LEU B  95      57.112  36.229  36.476  1.00111.30           N  
ATOM   3040  CA  LEU B  95      57.351  36.383  37.885  1.00111.30           C  
ATOM   3041  CB  LEU B  95      56.218  35.803  38.749  1.00111.30           C  
ATOM   3042  CG  LEU B  95      54.848  36.470  38.512  1.00111.30           C  
ATOM   3043  CD1 LEU B  95      54.870  37.962  38.879  1.00111.30           C  
ATOM   3044  CD2 LEU B  95      54.336  36.204  37.088  1.00111.30           C  
ATOM   3045  C   LEU B  95      58.617  35.676  38.253  1.00111.30           C  
ATOM   3046  O   LEU B  95      59.357  36.122  39.127  1.00111.30           O  
ATOM   3047  N   GLU B  96      58.900  34.552  37.577  1.00114.49           N  
ATOM   3048  CA  GLU B  96      60.032  33.712  37.857  1.00114.49           C  
ATOM   3049  CB  GLU B  96      60.051  32.452  36.973  1.00114.49           C  
ATOM   3050  CG  GLU B  96      58.838  31.541  37.193  1.00114.49           C  
ATOM   3051  CD  GLU B  96      57.643  32.166  36.483  1.00114.49           C  
ATOM   3052  OE1 GLU B  96      57.868  33.091  35.659  1.00114.49           O  
ATOM   3053  OE2 GLU B  96      56.492  31.726  36.747  1.00114.49           O  
ATOM   3054  C   GLU B  96      61.302  34.474  37.614  1.00114.49           C  
ATOM   3055  O   GLU B  96      62.344  34.162  38.190  1.00114.49           O  
ATOM   3056  N   ASP B  97      61.247  35.473  36.718  1.00101.63           N  
ATOM   3057  CA  ASP B  97      62.361  36.288  36.324  1.00101.63           C  
ATOM   3058  CB  ASP B  97      62.007  37.254  35.177  1.00101.63           C  
ATOM   3059  CG  ASP B  97      61.782  36.436  33.911  1.00101.63           C  
ATOM   3060  OD1 ASP B  97      62.296  35.287  33.850  1.00101.63           O  
ATOM   3061  OD2 ASP B  97      61.093  36.947  32.989  1.00101.63           O  
ATOM   3062  C   ASP B  97      62.844  37.119  37.477  1.00101.63           C  
ATOM   3063  O   ASP B  97      63.964  37.621  37.430  1.00101.63           O  
ATOM   3064  N   SER B  98      62.008  37.352  38.511  1.00 99.04           N  
ATOM   3065  CA  SER B  98      62.439  38.181  39.606  1.00 99.04           C  
ATOM   3066  CB  SER B  98      61.432  38.258  40.770  1.00 99.04           C  
ATOM   3067  OG  SER B  98      60.226  38.871  40.342  1.00 99.04           O  
ATOM   3068  C   SER B  98      63.703  37.609  40.153  1.00 99.04           C  
ATOM   3069  O   SER B  98      63.768  36.429  40.492  1.00 99.04           O  
ATOM   3070  N   ALA B  99      64.753  38.449  40.239  1.00107.36           N  
ATOM   3071  CA  ALA B  99      66.006  37.966  40.730  1.00107.36           C  
ATOM   3072  CB  ALA B  99      66.611  36.842  39.874  1.00107.36           C  
ATOM   3073  C   ALA B  99      66.977  39.093  40.714  1.00107.36           C  
ATOM   3074  O   ALA B  99      66.637  40.232  40.389  1.00107.36           O  
ATOM   3075  N   MET B 100      68.224  38.794  41.121  1.00148.03           N  
ATOM   3076  CA  MET B 100      69.227  39.803  41.061  1.00148.03           C  
ATOM   3077  CB  MET B 100      70.019  39.974  42.365  1.00148.03           C  
ATOM   3078  CG  MET B 100      70.951  41.184  42.338  1.00148.03           C  
ATOM   3079  SD  MET B 100      71.333  41.847  43.982  1.00148.03           S  
ATOM   3080  CE  MET B 100      69.665  42.527  44.212  1.00148.03           C  
ATOM   3081  C   MET B 100      70.166  39.421  39.972  1.00148.03           C  
ATOM   3082  O   MET B 100      70.590  38.270  39.877  1.00148.03           O  
ATOM   3083  N   TYR B 101      70.503  40.399  39.110  1.00129.99           N  
ATOM   3084  CA  TYR B 101      71.360  40.133  37.996  1.00129.99           C  
ATOM   3085  CB  TYR B 101      70.801  40.560  36.625  1.00129.99           C  
ATOM   3086  CG  TYR B 101      69.563  39.776  36.358  1.00129.99           C  
ATOM   3087  CD1 TYR B 101      69.631  38.456  35.982  1.00129.99           C  
ATOM   3088  CD2 TYR B 101      68.324  40.350  36.506  1.00129.99           C  
ATOM   3089  CE1 TYR B 101      68.487  37.732  35.744  1.00129.99           C  
ATOM   3090  CE2 TYR B 101      67.176  39.631  36.268  1.00129.99           C  
ATOM   3091  CZ  TYR B 101      67.254  38.318  35.884  1.00129.99           C  
ATOM   3092  OH  TYR B 101      66.078  37.580  35.642  1.00129.99           O  
ATOM   3093  C   TYR B 101      72.620  40.900  38.188  1.00129.99           C  
ATOM   3094  O   TYR B 101      72.632  42.055  38.616  1.00129.99           O  
ATOM   3095  N   PHE B 102      73.746  40.241  37.892  1.00120.48           N  
ATOM   3096  CA  PHE B 102      74.975  40.935  38.043  1.00120.48           C  
ATOM   3097  CB  PHE B 102      75.949  40.290  39.044  1.00120.48           C  
ATOM   3098  CG  PHE B 102      75.308  40.127  40.378  1.00120.48           C  
ATOM   3099  CD1 PHE B 102      75.386  41.106  41.340  1.00120.48           C  
ATOM   3100  CD2 PHE B 102      74.632  38.967  40.665  1.00120.48           C  
ATOM   3101  CE1 PHE B 102      74.794  40.932  42.568  1.00120.48           C  
ATOM   3102  CE2 PHE B 102      74.039  38.787  41.890  1.00120.48           C  
ATOM   3103  CZ  PHE B 102      74.118  39.769  42.847  1.00120.48           C  
ATOM   3104  C   PHE B 102      75.689  40.830  36.745  1.00120.48           C  
ATOM   3105  O   PHE B 102      75.643  39.811  36.059  1.00120.48           O  
ATOM   3106  N   CYS B 103      76.365  41.917  36.363  1.00 78.36           N  
ATOM   3107  CA  CYS B 103      77.204  41.851  35.216  1.00 78.36           C  
ATOM   3108  CB  CYS B 103      77.106  43.083  34.304  1.00 78.36           C  
ATOM   3109  SG  CYS B 103      77.637  44.587  35.170  1.00 78.36           S  
ATOM   3110  C   CYS B 103      78.575  41.840  35.797  1.00 78.36           C  
ATOM   3111  O   CYS B 103      78.786  42.321  36.908  1.00 78.36           O  
ATOM   3112  N   ALA B 104      79.547  41.255  35.084  1.00 71.11           N  
ATOM   3113  CA  ALA B 104      80.867  41.214  35.631  1.00 71.11           C  
ATOM   3114  CB  ALA B 104      81.197  39.898  36.351  1.00 71.11           C  
ATOM   3115  C   ALA B 104      81.823  41.350  34.505  1.00 71.11           C  
ATOM   3116  O   ALA B 104      81.468  41.155  33.344  1.00 71.11           O  
ATOM   3117  N   SER B 105      83.072  41.716  34.838  1.00109.83           N  
ATOM   3118  CA  SER B 105      84.048  41.887  33.815  1.00109.83           C  
ATOM   3119  CB  SER B 105      84.452  43.352  33.597  1.00109.83           C  
ATOM   3120  OG  SER B 105      83.311  44.110  33.228  1.00109.83           O  
ATOM   3121  C   SER B 105      85.269  41.174  34.257  1.00109.83           C  
ATOM   3122  O   SER B 105      85.519  41.004  35.449  1.00109.83           O  
ATOM   3123  N   SER B 106      86.054  40.719  33.272  1.00118.22           N  
ATOM   3124  CA  SER B 106      87.262  40.051  33.580  1.00118.22           C  
ATOM   3125  CB  SER B 106      87.223  38.545  33.269  1.00118.22           C  
ATOM   3126  OG  SER B 106      86.248  37.908  34.082  1.00118.22           O  
ATOM   3127  C   SER B 106      88.276  40.671  32.697  1.00118.22           C  
ATOM   3128  O   SER B 106      87.992  41.083  31.573  1.00118.22           O  
ATOM   3129  N   ARG B 107      89.500  40.702  33.224  1.00157.40           N  
ATOM   3130  CA  ARG B 107      90.675  41.280  32.686  1.00157.40           C  
ATOM   3131  CB  ARG B 107      91.842  41.078  33.666  1.00157.40           C  
ATOM   3132  CG  ARG B 107      91.564  41.727  35.026  1.00157.40           C  
ATOM   3133  CD  ARG B 107      92.236  41.023  36.207  1.00157.40           C  
ATOM   3134  NE  ARG B 107      91.885  41.790  37.432  1.00157.40           N  
ATOM   3135  CZ  ARG B 107      92.685  42.804  37.871  1.00157.40           C  
ATOM   3136  NH1 ARG B 107      93.853  43.080  37.221  1.00157.40           N  
ATOM   3137  NH2 ARG B 107      92.323  43.540  38.962  1.00157.40           N  
ATOM   3138  C   ARG B 107      91.005  40.617  31.409  1.00157.40           C  
ATOM   3139  O   ARG B 107      91.673  41.230  30.593  1.00157.40           O  
ATOM   3140  N   ARG B 108      90.673  39.322  31.274  1.00184.55           N  
ATOM   3141  CA  ARG B 108      90.720  38.571  30.052  1.00184.55           C  
ATOM   3142  CB  ARG B 108      92.128  38.213  29.577  1.00184.55           C  
ATOM   3143  CG  ARG B 108      92.900  39.425  29.038  1.00184.55           C  
ATOM   3144  CD  ARG B 108      92.444  39.904  27.655  1.00184.55           C  
ATOM   3145  NE  ARG B 108      91.308  40.851  27.843  1.00184.55           N  
ATOM   3146  CZ  ARG B 108      91.554  42.181  28.026  1.00184.55           C  
ATOM   3147  NH1 ARG B 108      92.839  42.644  28.046  1.00184.55           N  
ATOM   3148  NH2 ARG B 108      90.515  43.048  28.198  1.00184.55           N  
ATOM   3149  C   ARG B 108      89.888  37.360  30.356  1.00184.55           C  
ATOM   3150  O   ARG B 108      89.728  37.008  31.523  1.00184.55           O  
ATOM   3151  N   ALA B 123      89.321  36.690  29.333  1.00 44.83           N  
ATOM   3152  CA  ALA B 123      88.425  35.599  29.617  1.00 44.83           C  
ATOM   3153  CB  ALA B 123      87.877  34.903  28.359  1.00 44.83           C  
ATOM   3154  C   ALA B 123      89.147  34.560  30.422  1.00 44.83           C  
ATOM   3155  O   ALA B 123      90.368  34.435  30.349  1.00 44.83           O  
ATOM   3156  N   ASP B 124      88.382  33.772  31.210  1.00114.30           N  
ATOM   3157  CA  ASP B 124      88.943  32.705  31.995  1.00114.30           C  
ATOM   3158  CB  ASP B 124      89.850  31.823  31.110  1.00114.30           C  
ATOM   3159  CG  ASP B 124      90.228  30.535  31.818  1.00114.30           C  
ATOM   3160  OD1 ASP B 124      89.561  30.192  32.828  1.00114.30           O  
ATOM   3161  OD2 ASP B 124      91.202  29.883  31.354  1.00114.30           O  
ATOM   3162  C   ASP B 124      89.775  33.230  33.140  1.00114.30           C  
ATOM   3163  O   ASP B 124      90.698  32.560  33.603  1.00114.30           O  
ATOM   3164  N   ALA B 125      89.450  34.423  33.674  1.00 61.22           N  
ATOM   3165  CA  ALA B 125      90.218  34.961  34.768  1.00 61.22           C  
ATOM   3166  CB  ALA B 125      91.158  36.107  34.354  1.00 61.22           C  
ATOM   3167  C   ALA B 125      89.259  35.526  35.780  1.00 61.22           C  
ATOM   3168  O   ALA B 125      88.049  35.546  35.560  1.00 61.22           O  
ATOM   3169  N   GLU B 126      89.799  35.990  36.931  1.00 96.11           N  
ATOM   3170  CA  GLU B 126      89.031  36.523  38.028  1.00 96.11           C  
ATOM   3171  CB  GLU B 126      89.909  37.107  39.146  1.00 96.11           C  
ATOM   3172  CG  GLU B 126      90.708  38.324  38.671  1.00 96.11           C  
ATOM   3173  CD  GLU B 126      91.562  38.847  39.816  1.00 96.11           C  
ATOM   3174  OE1 GLU B 126      91.010  39.063  40.928  1.00 96.11           O  
ATOM   3175  OE2 GLU B 126      92.785  39.045  39.586  1.00 96.11           O  
ATOM   3176  C   GLU B 126      88.198  37.655  37.520  1.00 96.11           C  
ATOM   3177  O   GLU B 126      88.655  38.494  36.749  1.00 96.11           O  
ATOM   3178  N   GLN B 127      86.935  37.721  37.966  1.00146.27           N  
ATOM   3179  CA  GLN B 127      86.055  38.730  37.460  1.00146.27           C  
ATOM   3180  CB  GLN B 127      84.818  38.138  36.779  1.00146.27           C  
ATOM   3181  CG  GLN B 127      83.959  37.284  37.705  1.00146.27           C  
ATOM   3182  CD  GLN B 127      83.043  36.490  36.795  1.00146.27           C  
ATOM   3183  OE1 GLN B 127      83.355  35.360  36.425  1.00146.27           O  
ATOM   3184  NE2 GLN B 127      81.901  37.109  36.393  1.00146.27           N  
ATOM   3185  C   GLN B 127      85.631  39.660  38.549  1.00146.27           C  
ATOM   3186  O   GLN B 127      85.706  39.333  39.731  1.00146.27           O  
ATOM   3187  N   PHE B 128      85.203  40.880  38.156  1.00148.26           N  
ATOM   3188  CA  PHE B 128      84.778  41.870  39.104  1.00148.26           C  
ATOM   3189  CB  PHE B 128      85.542  43.190  38.950  1.00148.26           C  
ATOM   3190  CG  PHE B 128      86.966  42.761  39.024  1.00148.26           C  
ATOM   3191  CD1 PHE B 128      87.603  42.615  40.234  1.00148.26           C  
ATOM   3192  CD2 PHE B 128      87.650  42.465  37.868  1.00148.26           C  
ATOM   3193  CE1 PHE B 128      88.913  42.203  40.288  1.00148.26           C  
ATOM   3194  CE2 PHE B 128      88.960  42.054  37.915  1.00148.26           C  
ATOM   3195  CZ  PHE B 128      89.590  41.925  39.129  1.00148.26           C  
ATOM   3196  C   PHE B 128      83.319  42.101  38.847  1.00148.26           C  
ATOM   3197  O   PHE B 128      82.892  42.213  37.698  1.00148.26           O  
ATOM   3198  N   PHE B 129      82.520  42.181  39.929  1.00105.99           N  
ATOM   3199  CA  PHE B 129      81.091  42.261  39.828  1.00105.99           C  
ATOM   3200  CB  PHE B 129      80.350  41.443  40.904  1.00105.99           C  
ATOM   3201  CG  PHE B 129      80.475  39.982  40.634  1.00105.99           C  
ATOM   3202  CD1 PHE B 129      81.663  39.318  40.836  1.00105.99           C  
ATOM   3203  CD2 PHE B 129      79.381  39.267  40.204  1.00105.99           C  
ATOM   3204  CE1 PHE B 129      81.758  37.968  40.591  1.00105.99           C  
ATOM   3205  CE2 PHE B 129      79.470  37.917  39.959  1.00105.99           C  
ATOM   3206  CZ  PHE B 129      80.663  37.265  40.151  1.00105.99           C  
ATOM   3207  C   PHE B 129      80.617  43.656  40.029  1.00105.99           C  
ATOM   3208  O   PHE B 129      81.271  44.482  40.665  1.00105.99           O  
ATOM   3209  N   GLY B 130      79.441  43.936  39.439  1.00 49.52           N  
ATOM   3210  CA  GLY B 130      78.789  45.201  39.590  1.00 49.52           C  
ATOM   3211  C   GLY B 130      77.852  45.068  40.748  1.00 49.52           C  
ATOM   3212  O   GLY B 130      77.624  43.973  41.254  1.00 49.52           O  
ATOM   3213  N   PRO B 131      77.276  46.171  41.138  1.00 88.28           N  
ATOM   3214  CA  PRO B 131      76.385  46.242  42.266  1.00 88.28           C  
ATOM   3215  CD  PRO B 131      77.063  47.266  40.205  1.00 88.28           C  
ATOM   3216  CB  PRO B 131      75.845  47.669  42.258  1.00 88.28           C  
ATOM   3217  CG  PRO B 131      75.860  48.042  40.764  1.00 88.28           C  
ATOM   3218  C   PRO B 131      75.270  45.247  42.162  1.00 88.28           C  
ATOM   3219  O   PRO B 131      74.908  44.651  43.176  1.00 88.28           O  
ATOM   3220  N   GLY B 132      74.717  45.042  40.953  1.00 57.17           N  
ATOM   3221  CA  GLY B 132      73.624  44.133  40.772  1.00 57.17           C  
ATOM   3222  C   GLY B 132      72.381  44.912  40.481  1.00 57.17           C  
ATOM   3223  O   GLY B 132      72.306  46.125  40.671  1.00 57.17           O  
ATOM   3224  N   THR B 133      71.366  44.202  39.959  1.00 82.20           N  
ATOM   3225  CA  THR B 133      70.108  44.810  39.649  1.00 82.20           C  
ATOM   3226  CB  THR B 133      69.812  44.865  38.180  1.00 82.20           C  
ATOM   3227  OG1 THR B 133      70.807  45.624  37.509  1.00 82.20           O  
ATOM   3228  CG2 THR B 133      68.429  45.504  37.979  1.00 82.20           C  
ATOM   3229  C   THR B 133      69.052  43.959  40.261  1.00 82.20           C  
ATOM   3230  O   THR B 133      69.014  42.747  40.052  1.00 82.20           O  
ATOM   3231  N   ARG B 134      68.152  44.575  41.044  1.00144.50           N  
ATOM   3232  CA  ARG B 134      67.134  43.748  41.595  1.00144.50           C  
ATOM   3233  CB  ARG B 134      66.815  44.018  43.075  1.00144.50           C  
ATOM   3234  CG  ARG B 134      66.076  42.845  43.722  1.00144.50           C  
ATOM   3235  CD  ARG B 134      66.046  42.899  45.249  1.00144.50           C  
ATOM   3236  NE  ARG B 134      65.656  41.542  45.732  1.00144.50           N  
ATOM   3237  CZ  ARG B 134      66.319  40.972  46.783  1.00144.50           C  
ATOM   3238  NH1 ARG B 134      67.310  41.664  47.418  1.00144.50           N  
ATOM   3239  NH2 ARG B 134      66.007  39.705  47.191  1.00144.50           N  
ATOM   3240  C   ARG B 134      65.918  43.995  40.789  1.00144.50           C  
ATOM   3241  O   ARG B 134      65.354  45.089  40.793  1.00144.50           O  
ATOM   3242  N   LEU B 135      65.512  42.963  40.038  1.00 90.89           N  
ATOM   3243  CA  LEU B 135      64.350  43.085  39.228  1.00 90.89           C  
ATOM   3244  CB  LEU B 135      64.530  42.501  37.818  1.00 90.89           C  
ATOM   3245  CG  LEU B 135      63.283  42.604  36.921  1.00 90.89           C  
ATOM   3246  CD1 LEU B 135      62.908  44.066  36.622  1.00 90.89           C  
ATOM   3247  CD2 LEU B 135      63.465  41.754  35.652  1.00 90.89           C  
ATOM   3248  C   LEU B 135      63.284  42.307  39.908  1.00 90.89           C  
ATOM   3249  O   LEU B 135      63.439  41.118  40.186  1.00 90.89           O  
ATOM   3250  N   THR B 136      62.177  42.991  40.226  1.00135.38           N  
ATOM   3251  CA  THR B 136      61.090  42.306  40.836  1.00135.38           C  
ATOM   3252  CB  THR B 136      60.687  42.911  42.152  1.00135.38           C  
ATOM   3253  OG1 THR B 136      59.741  42.078  42.801  1.00135.38           O  
ATOM   3254  CG2 THR B 136      60.117  44.323  41.935  1.00135.38           C  
ATOM   3255  C   THR B 136      59.960  42.402  39.866  1.00135.38           C  
ATOM   3256  O   THR B 136      59.633  43.482  39.375  1.00135.38           O  
ATOM   3257  N   VAL B 137      59.356  41.251  39.524  1.00 50.70           N  
ATOM   3258  CA  VAL B 137      58.272  41.295  38.595  1.00 50.70           C  
ATOM   3259  CB  VAL B 137      58.404  40.315  37.469  1.00 50.70           C  
ATOM   3260  CG1 VAL B 137      57.126  40.369  36.615  1.00 50.70           C  
ATOM   3261  CG2 VAL B 137      59.690  40.642  36.691  1.00 50.70           C  
ATOM   3262  C   VAL B 137      57.034  40.946  39.345  1.00 50.70           C  
ATOM   3263  O   VAL B 137      56.955  39.905  39.995  1.00 50.70           O  
ATOM   3264  N   LEU B 138      56.025  41.831  39.274  1.00 30.79           N  
ATOM   3265  CA  LEU B 138      54.787  41.583  39.946  1.00 30.79           C  
ATOM   3266  CB  LEU B 138      54.235  42.817  40.685  1.00 30.79           C  
ATOM   3267  CG  LEU B 138      55.069  43.253  41.905  1.00 30.79           C  
ATOM   3268  CD1 LEU B 138      54.455  44.485  42.589  1.00 30.79           C  
ATOM   3269  CD2 LEU B 138      55.278  42.085  42.883  1.00 30.79           C  
ATOM   3270  C   LEU B 138      53.785  41.222  38.859  1.00 30.79           C  
ATOM   3271  O   LEU B 138      53.615  42.046  37.922  1.00 30.79           O  
ATOM   3272  OXT LEU B 138      53.178  40.122  38.947  1.00 30.79           O  
TER
END
