# Supplementary material for: Predicting T cell receptor functionality against mutant epitopes
Source: Cell Genom. 2024 Aug 15;4(9):100634. doi: 10.1016/j.xgen.2024.100634 (PMC11480844; doi:10.1016/j.xgen.2024.100634)
Supplement: Data S7. Structural models of the murine dataset, related to Figure 3 and STAR Methods, Structural modeling — PDB files containing the structural models of the 36 murine TCRs, SIINFEKL, and the H-2Kb allele. [file mmc8.zip › SIINFEKL/B16_SIINFEKL.pdb]

ATOM      1  N   GLY M   1     121.691  19.427  23.416  1.00 15.12           N  
ATOM      2  CA  GLY M   1     121.639  20.726  22.712  1.00 15.12           C  
ATOM      3  C   GLY M   1     120.413  21.469  23.112  1.00 15.12           C  
ATOM      4  O   GLY M   1     119.444  20.888  23.600  1.00 15.12           O  
ATOM      5  N   PRO M   2     120.453  22.755  22.919  1.00116.86           N  
ATOM      6  CA  PRO M   2     119.321  23.559  23.270  1.00116.86           C  
ATOM      7  CD  PRO M   2     121.703  23.484  23.063  1.00116.86           C  
ATOM      8  CB  PRO M   2     119.820  25.002  23.289  1.00116.86           C  
ATOM      9  CG  PRO M   2     121.317  24.862  23.625  1.00116.86           C  
ATOM     10  C   PRO M   2     118.222  23.324  22.292  1.00116.86           C  
ATOM     11  O   PRO M   2     118.506  22.991  21.142  1.00116.86           O  
ATOM     12  N   HIS M   3     116.962  23.482  22.732  1.00 48.51           N  
ATOM     13  CA  HIS M   3     115.858  23.301  21.842  1.00 48.51           C  
ATOM     14  ND1 HIS M   3     116.232  20.252  20.668  1.00 48.51           N  
ATOM     15  CG  HIS M   3     115.923  20.793  21.897  1.00 48.51           C  
ATOM     16  CB  HIS M   3     115.071  22.009  22.098  1.00 48.51           C  
ATOM     17  NE2 HIS M   3     117.276  19.014  22.190  1.00 48.51           N  
ATOM     18  CD2 HIS M   3     116.567  20.024  22.814  1.00 48.51           C  
ATOM     19  CE1 HIS M   3     117.045  19.191  20.902  1.00 48.51           C  
ATOM     20  C   HIS M   3     114.941  24.459  22.061  1.00 48.51           C  
ATOM     21  O   HIS M   3     115.097  25.211  23.021  1.00 48.51           O  
ATOM     22  N   SER M   4     113.965  24.657  21.154  1.00103.45           N  
ATOM     23  CA  SER M   4     113.115  25.798  21.304  1.00103.45           C  
ATOM     24  CB  SER M   4     113.540  26.984  20.420  1.00103.45           C  
ATOM     25  OG  SER M   4     114.898  27.323  20.647  1.00103.45           O  
ATOM     26  C   SER M   4     111.758  25.449  20.790  1.00103.45           C  
ATOM     27  O   SER M   4     111.605  24.587  19.926  1.00103.45           O  
ATOM     28  N   LEU M   5     110.734  26.128  21.342  1.00 87.78           N  
ATOM     29  CA  LEU M   5     109.385  26.006  20.877  1.00 87.78           C  
ATOM     30  CB  LEU M   5     108.435  25.444  21.947  1.00 87.78           C  
ATOM     31  CG  LEU M   5     106.986  25.265  21.465  1.00 87.78           C  
ATOM     32  CD1 LEU M   5     106.898  24.181  20.381  1.00 87.78           C  
ATOM     33  CD2 LEU M   5     106.026  25.012  22.641  1.00 87.78           C  
ATOM     34  C   LEU M   5     108.958  27.411  20.600  1.00 87.78           C  
ATOM     35  O   LEU M   5     108.875  28.228  21.517  1.00 87.78           O  
ATOM     36  N   ARG M   6     108.667  27.733  19.325  1.00137.95           N  
ATOM     37  CA  ARG M   6     108.321  29.085  18.990  1.00137.95           C  
ATOM     38  CB  ARG M   6     109.381  29.728  18.086  1.00137.95           C  
ATOM     39  CG  ARG M   6     110.769  29.674  18.720  1.00137.95           C  
ATOM     40  CD  ARG M   6     111.908  30.002  17.758  1.00137.95           C  
ATOM     41  NE  ARG M   6     111.982  31.480  17.607  1.00137.95           N  
ATOM     42  CZ  ARG M   6     112.866  32.003  16.708  1.00137.95           C  
ATOM     43  NH1 ARG M   6     113.653  31.169  15.969  1.00137.95           N  
ATOM     44  NH2 ARG M   6     112.963  33.352  16.534  1.00137.95           N  
ATOM     45  C   ARG M   6     107.043  29.049  18.216  1.00137.95           C  
ATOM     46  O   ARG M   6     106.711  28.035  17.607  1.00137.95           O  
ATOM     47  N   TYR M   7     106.265  30.149  18.267  1.00100.05           N  
ATOM     48  CA  TYR M   7     105.059  30.224  17.498  1.00100.05           C  
ATOM     49  CB  TYR M   7     103.753  30.277  18.318  1.00100.05           C  
ATOM     50  CG  TYR M   7     103.538  28.969  18.997  1.00100.05           C  
ATOM     51  CD1 TYR M   7     102.904  27.934  18.348  1.00100.05           C  
ATOM     52  CD2 TYR M   7     103.972  28.774  20.286  1.00100.05           C  
ATOM     53  CE1 TYR M   7     102.707  26.726  18.975  1.00100.05           C  
ATOM     54  CE2 TYR M   7     103.777  27.570  20.920  1.00100.05           C  
ATOM     55  CZ  TYR M   7     103.148  26.542  20.261  1.00100.05           C  
ATOM     56  OH  TYR M   7     102.947  25.303  20.904  1.00100.05           O  
ATOM     57  C   TYR M   7     105.095  31.494  16.708  1.00100.05           C  
ATOM     58  O   TYR M   7     105.306  32.578  17.251  1.00100.05           O  
ATOM     59  N   PHE M   8     104.878  31.391  15.385  1.00 61.02           N  
ATOM     60  CA  PHE M   8     104.841  32.566  14.572  1.00 61.02           C  
ATOM     61  CB  PHE M   8     105.495  32.373  13.195  1.00 61.02           C  
ATOM     62  CG  PHE M   8     106.965  32.222  13.392  1.00 61.02           C  
ATOM     63  CD1 PHE M   8     107.504  31.019  13.789  1.00 61.02           C  
ATOM     64  CD2 PHE M   8     107.809  33.284  13.163  1.00 61.02           C  
ATOM     65  CE1 PHE M   8     108.861  30.883  13.967  1.00 61.02           C  
ATOM     66  CE2 PHE M   8     109.166  33.155  13.339  1.00 61.02           C  
ATOM     67  CZ  PHE M   8     109.693  31.953  13.742  1.00 61.02           C  
ATOM     68  C   PHE M   8     103.399  32.855  14.330  1.00 61.02           C  
ATOM     69  O   PHE M   8     102.680  32.051  13.738  1.00 61.02           O  
ATOM     70  N   VAL M   9     102.934  34.025  14.796  1.00 50.82           N  
ATOM     71  CA  VAL M   9     101.560  34.384  14.616  1.00 50.82           C  
ATOM     72  CB  VAL M   9     100.897  34.885  15.867  1.00 50.82           C  
ATOM     73  CG1 VAL M   9      99.473  35.352  15.516  1.00 50.82           C  
ATOM     74  CG2 VAL M   9     100.952  33.778  16.932  1.00 50.82           C  
ATOM     75  C   VAL M   9     101.532  35.511  13.643  1.00 50.82           C  
ATOM     76  O   VAL M   9     102.438  36.343  13.616  1.00 50.82           O  
ATOM     77  N   THR M  10     100.508  35.543  12.770  1.00131.34           N  
ATOM     78  CA  THR M  10     100.462  36.632  11.844  1.00131.34           C  
ATOM     79  CB  THR M  10     101.164  36.328  10.556  1.00131.34           C  
ATOM     80  OG1 THR M  10     101.205  37.487   9.738  1.00131.34           O  
ATOM     81  CG2 THR M  10     100.417  35.187   9.842  1.00131.34           C  
ATOM     82  C   THR M  10      99.035  36.954  11.530  1.00131.34           C  
ATOM     83  O   THR M  10      98.196  36.065  11.382  1.00131.34           O  
ATOM     84  N   ALA M  11      98.725  38.263  11.446  1.00 55.15           N  
ATOM     85  CA  ALA M  11      97.405  38.679  11.087  1.00 55.15           C  
ATOM     86  CB  ALA M  11      96.583  39.179  12.283  1.00 55.15           C  
ATOM     87  C   ALA M  11      97.562  39.825  10.143  1.00 55.15           C  
ATOM     88  O   ALA M  11      98.238  40.807  10.452  1.00 55.15           O  
ATOM     89  N   VAL M  12      96.917  39.723   8.964  1.00 70.16           N  
ATOM     90  CA  VAL M  12      97.037  40.745   7.967  1.00 70.16           C  
ATOM     91  CB  VAL M  12      97.574  40.222   6.667  1.00 70.16           C  
ATOM     92  CG1 VAL M  12      97.548  41.345   5.620  1.00 70.16           C  
ATOM     93  CG2 VAL M  12      98.973  39.643   6.919  1.00 70.16           C  
ATOM     94  C   VAL M  12      95.670  41.269   7.674  1.00 70.16           C  
ATOM     95  O   VAL M  12      94.761  40.509   7.345  1.00 70.16           O  
ATOM     96  N   SER M  13      95.512  42.601   7.767  1.00102.67           N  
ATOM     97  CA  SER M  13      94.255  43.242   7.523  1.00102.67           C  
ATOM     98  CB  SER M  13      94.259  44.696   8.034  1.00102.67           C  
ATOM     99  OG  SER M  13      93.020  45.330   7.769  1.00102.67           O  
ATOM    100  C   SER M  13      94.020  43.277   6.049  1.00102.67           C  
ATOM    101  O   SER M  13      94.961  43.381   5.263  1.00102.67           O  
ATOM    102  N   ARG M  14      92.742  43.155   5.634  1.00200.31           N  
ATOM    103  CA  ARG M  14      92.416  43.269   4.244  1.00200.31           C  
ATOM    104  CB  ARG M  14      92.018  41.918   3.623  1.00200.31           C  
ATOM    105  CG  ARG M  14      93.149  40.884   3.670  1.00200.31           C  
ATOM    106  CD  ARG M  14      92.823  39.536   3.013  1.00200.31           C  
ATOM    107  NE  ARG M  14      91.839  38.807   3.862  1.00200.31           N  
ATOM    108  CZ  ARG M  14      91.557  37.499   3.586  1.00200.31           C  
ATOM    109  NH1 ARG M  14      92.218  36.860   2.578  1.00200.31           N  
ATOM    110  NH2 ARG M  14      90.611  36.837   4.312  1.00200.31           N  
ATOM    111  C   ARG M  14      91.224  44.171   4.185  1.00200.31           C  
ATOM    112  O   ARG M  14      90.085  43.713   4.274  1.00200.31           O  
ATOM    113  N   PRO M  15      91.448  45.449   4.038  1.00147.91           N  
ATOM    114  CA  PRO M  15      90.306  46.313   4.007  1.00147.91           C  
ATOM    115  CD  PRO M  15      92.574  46.087   4.704  1.00147.91           C  
ATOM    116  CB  PRO M  15      90.826  47.727   4.247  1.00147.91           C  
ATOM    117  CG  PRO M  15      92.076  47.488   5.113  1.00147.91           C  
ATOM    118  C   PRO M  15      89.490  46.134   2.777  1.00147.91           C  
ATOM    119  O   PRO M  15      90.022  46.262   1.675  1.00147.91           O  
ATOM    120  N   GLY M  16      88.191  45.846   2.963  1.00 28.87           N  
ATOM    121  CA  GLY M  16      87.263  45.696   1.885  1.00 28.87           C  
ATOM    122  C   GLY M  16      87.306  44.281   1.396  1.00 28.87           C  
ATOM    123  O   GLY M  16      86.303  43.752   0.917  1.00 28.87           O  
ATOM    124  N   LEU M  17      88.477  43.625   1.509  1.00121.22           N  
ATOM    125  CA  LEU M  17      88.629  42.291   1.002  1.00121.22           C  
ATOM    126  CB  LEU M  17      90.093  41.799   1.045  1.00121.22           C  
ATOM    127  CG  LEU M  17      90.349  40.469   0.300  1.00121.22           C  
ATOM    128  CD1 LEU M  17      89.662  39.266   0.971  1.00121.22           C  
ATOM    129  CD2 LEU M  17      89.990  40.598  -1.190  1.00121.22           C  
ATOM    130  C   LEU M  17      87.790  41.361   1.820  1.00121.22           C  
ATOM    131  O   LEU M  17      87.102  40.491   1.287  1.00121.22           O  
ATOM    132  N   GLY M  18      87.818  41.529   3.153  1.00 50.00           N  
ATOM    133  CA  GLY M  18      87.102  40.626   4.003  1.00 50.00           C  
ATOM    134  C   GLY M  18      87.818  40.608   5.312  1.00 50.00           C  
ATOM    135  O   GLY M  18      88.614  41.496   5.612  1.00 50.00           O  
ATOM    136  N   GLU M  19      87.555  39.575   6.131  1.00116.18           N  
ATOM    137  CA  GLU M  19      88.192  39.509   7.411  1.00116.18           C  
ATOM    138  CB  GLU M  19      87.653  38.377   8.295  1.00116.18           C  
ATOM    139  CG  GLU M  19      88.181  38.386   9.728  1.00116.18           C  
ATOM    140  CD  GLU M  19      87.525  37.213  10.437  1.00116.18           C  
ATOM    141  OE1 GLU M  19      87.710  36.067   9.948  1.00116.18           O  
ATOM    142  OE2 GLU M  19      86.821  37.439  11.457  1.00116.18           O  
ATOM    143  C   GLU M  19      89.651  39.275   7.181  1.00116.18           C  
ATOM    144  O   GLU M  19      90.059  38.633   6.218  1.00116.18           O  
ATOM    145  N   PRO M  20      90.453  39.790   8.068  1.00 76.22           N  
ATOM    146  CA  PRO M  20      91.879  39.660   7.937  1.00 76.22           C  
ATOM    147  CD  PRO M  20      90.078  40.984   8.809  1.00 76.22           C  
ATOM    148  CB  PRO M  20      92.470  40.597   8.989  1.00 76.22           C  
ATOM    149  CG  PRO M  20      91.401  41.693   9.139  1.00 76.22           C  
ATOM    150  C   PRO M  20      92.307  38.235   8.098  1.00 76.22           C  
ATOM    151  O   PRO M  20      91.613  37.472   8.766  1.00 76.22           O  
ATOM    152  N   ARG M  21      93.437  37.848   7.475  0.91193.69           N  
ATOM    153  CA  ARG M  21      93.893  36.493   7.576  0.91193.69           C  
ATOM    154  CB  ARG M  21      94.781  36.076   6.390  0.91193.69           C  
ATOM    155  CG  ARG M  21      95.129  34.590   6.375  0.91193.69           C  
ATOM    156  CD  ARG M  21      96.404  34.255   5.592  0.91193.69           C  
ATOM    157  NE  ARG M  21      96.161  34.436   4.132  0.91193.69           N  
ATOM    158  CZ  ARG M  21      95.840  33.361   3.353  0.91193.69           C  
ATOM    159  NH1 ARG M  21      95.659  32.138   3.931  0.91193.69           N  
ATOM    160  NH2 ARG M  21      95.737  33.499   1.998  0.91193.69           N  
ATOM    161  C   ARG M  21      94.705  36.376   8.832  0.91193.69           C  
ATOM    162  O   ARG M  21      95.531  37.238   9.129  0.91193.69           O  
ATOM    163  N   TYR M  22      94.482  35.291   9.603  1.00 73.58           N  
ATOM    164  CA  TYR M  22      95.169  35.069  10.848  1.00 73.58           C  
ATOM    165  CB  TYR M  22      94.192  35.071  12.041  1.00 73.58           C  
ATOM    166  CG  TYR M  22      94.926  34.789  13.303  1.00 73.58           C  
ATOM    167  CD1 TYR M  22      95.672  35.773  13.909  1.00 73.58           C  
ATOM    168  CD2 TYR M  22      94.854  33.545  13.888  1.00 73.58           C  
ATOM    169  CE1 TYR M  22      96.345  35.517  15.081  1.00 73.58           C  
ATOM    170  CE2 TYR M  22      95.527  33.285  15.059  1.00 73.58           C  
ATOM    171  CZ  TYR M  22      96.278  34.270  15.656  1.00 73.58           C  
ATOM    172  OH  TYR M  22      96.970  34.005  16.857  1.00 73.58           O  
ATOM    173  C   TYR M  22      95.793  33.710  10.775  1.00 73.58           C  
ATOM    174  O   TYR M  22      95.141  32.753  10.362  1.00 73.58           O  
ATOM    175  N   MET M  23      97.081  33.583  11.167  1.00 93.09           N  
ATOM    176  CA  MET M  23      97.706  32.293  11.073  1.00 93.09           C  
ATOM    177  CB  MET M  23      98.654  32.176   9.868  1.00 93.09           C  
ATOM    178  CG  MET M  23      97.929  32.262   8.525  1.00 93.09           C  
ATOM    179  SD  MET M  23      99.015  32.424   7.075  1.00 93.09           S  
ATOM    180  CE  MET M  23      99.762  30.777   7.214  1.00 93.09           C  
ATOM    181  C   MET M  23      98.536  32.053  12.292  1.00 93.09           C  
ATOM    182  O   MET M  23      99.117  32.974  12.864  1.00 93.09           O  
ATOM    183  N   GLU M  24      98.590  30.782  12.734  1.00 64.15           N  
ATOM    184  CA  GLU M  24      99.419  30.435  13.850  1.00 64.15           C  
ATOM    185  CB  GLU M  24      98.619  29.989  15.088  1.00 64.15           C  
ATOM    186  CG  GLU M  24      97.855  31.144  15.739  1.00 64.15           C  
ATOM    187  CD  GLU M  24      96.945  30.582  16.820  1.00 64.15           C  
ATOM    188  OE1 GLU M  24      96.768  29.337  16.862  1.00 64.15           O  
ATOM    189  OE2 GLU M  24      96.405  31.395  17.616  1.00 64.15           O  
ATOM    190  C   GLU M  24     100.256  29.288  13.400  1.00 64.15           C  
ATOM    191  O   GLU M  24      99.730  28.266  12.965  1.00 64.15           O  
ATOM    192  N   VAL M  25     101.595  29.435  13.478  1.00 59.08           N  
ATOM    193  CA  VAL M  25     102.437  28.356  13.053  1.00 59.08           C  
ATOM    194  CB  VAL M  25     103.212  28.680  11.810  1.00 59.08           C  
ATOM    195  CG1 VAL M  25     104.086  27.474  11.426  1.00 59.08           C  
ATOM    196  CG2 VAL M  25     102.215  29.120  10.725  1.00 59.08           C  
ATOM    197  C   VAL M  25     103.413  28.097  14.156  1.00 59.08           C  
ATOM    198  O   VAL M  25     104.014  29.020  14.698  1.00 59.08           O  
ATOM    199  N   GLY M  26     103.614  26.816  14.520  1.00 42.53           N  
ATOM    200  CA  GLY M  26     104.514  26.527  15.603  1.00 42.53           C  
ATOM    201  C   GLY M  26     105.719  25.844  15.046  1.00 42.53           C  
ATOM    202  O   GLY M  26     105.634  25.125  14.053  1.00 42.53           O  
ATOM    203  N   TYR M  27     106.892  26.076  15.670  1.00 70.02           N  
ATOM    204  CA  TYR M  27     108.085  25.452  15.181  1.00 70.02           C  
ATOM    205  CB  TYR M  27     109.069  26.420  14.491  1.00 70.02           C  
ATOM    206  CG  TYR M  27     108.539  26.927  13.188  1.00 70.02           C  
ATOM    207  CD1 TYR M  27     107.682  28.003  13.130  1.00 70.02           C  
ATOM    208  CD2 TYR M  27     108.926  26.329  12.010  1.00 70.02           C  
ATOM    209  CE1 TYR M  27     107.213  28.465  11.920  1.00 70.02           C  
ATOM    210  CE2 TYR M  27     108.461  26.785  10.799  1.00 70.02           C  
ATOM    211  CZ  TYR M  27     107.602  27.857  10.751  1.00 70.02           C  
ATOM    212  OH  TYR M  27     107.126  28.325   9.507  1.00 70.02           O  
ATOM    213  C   TYR M  27     108.846  24.879  16.333  1.00 70.02           C  
ATOM    214  O   TYR M  27     108.960  25.496  17.391  1.00 70.02           O  
ATOM    215  N   VAL M  28     109.374  23.652  16.157  1.00142.12           N  
ATOM    216  CA  VAL M  28     110.270  23.108  17.131  1.00142.12           C  
ATOM    217  CB  VAL M  28     109.879  21.771  17.685  1.00142.12           C  
ATOM    218  CG1 VAL M  28     108.764  21.977  18.713  1.00142.12           C  
ATOM    219  CG2 VAL M  28     109.402  20.891  16.525  1.00142.12           C  
ATOM    220  C   VAL M  28     111.583  22.996  16.443  1.00142.12           C  
ATOM    221  O   VAL M  28     111.726  22.289  15.446  1.00142.12           O  
ATOM    222  N   ASP M  29     112.587  23.711  16.981  1.00 67.35           N  
ATOM    223  CA  ASP M  29     113.877  23.742  16.369  1.00 67.35           C  
ATOM    224  CB  ASP M  29     114.625  22.405  16.434  1.00 67.35           C  
ATOM    225  CG  ASP M  29     115.042  22.215  17.886  1.00 67.35           C  
ATOM    226  OD1 ASP M  29     115.024  23.222  18.642  1.00 67.35           O  
ATOM    227  OD2 ASP M  29     115.386  21.061  18.261  1.00 67.35           O  
ATOM    228  C   ASP M  29     113.713  24.158  14.943  1.00 67.35           C  
ATOM    229  O   ASP M  29     114.295  23.576  14.032  1.00 67.35           O  
ATOM    230  N   ASP M  30     112.899  25.206  14.726  1.00 68.20           N  
ATOM    231  CA  ASP M  30     112.713  25.784  13.429  1.00 68.20           C  
ATOM    232  CB  ASP M  30     114.023  26.370  12.877  1.00 68.20           C  
ATOM    233  CG  ASP M  30     114.377  27.550  13.776  1.00 68.20           C  
ATOM    234  OD1 ASP M  30     113.564  28.511  13.832  1.00 68.20           O  
ATOM    235  OD2 ASP M  30     115.456  27.508  14.426  1.00 68.20           O  
ATOM    236  C   ASP M  30     112.170  24.764  12.479  1.00 68.20           C  
ATOM    237  O   ASP M  30     112.428  24.828  11.278  1.00 68.20           O  
ATOM    238  N   THR M  31     111.381  23.802  12.998  1.00 64.93           N  
ATOM    239  CA  THR M  31     110.759  22.828  12.145  1.00 64.93           C  
ATOM    240  CB  THR M  31     111.090  21.419  12.542  1.00 64.93           C  
ATOM    241  OG1 THR M  31     112.494  21.213  12.526  1.00 64.93           O  
ATOM    242  CG2 THR M  31     110.402  20.456  11.565  1.00 64.93           C  
ATOM    243  C   THR M  31     109.281  22.983  12.348  1.00 64.93           C  
ATOM    244  O   THR M  31     108.784  22.738  13.446  1.00 64.93           O  
ATOM    245  N   GLU M  32     108.528  23.352  11.289  1.00 97.27           N  
ATOM    246  CA  GLU M  32     107.115  23.611  11.437  1.00 97.27           C  
ATOM    247  CB  GLU M  32     106.470  24.256  10.194  1.00 97.27           C  
ATOM    248  CG  GLU M  32     104.964  24.502  10.355  1.00 97.27           C  
ATOM    249  CD  GLU M  32     104.397  25.073   9.058  1.00 97.27           C  
ATOM    250  OE1 GLU M  32     105.199  25.370   8.133  1.00 97.27           O  
ATOM    251  OE2 GLU M  32     103.148  25.215   8.976  1.00 97.27           O  
ATOM    252  C   GLU M  32     106.363  22.336  11.674  1.00 97.27           C  
ATOM    253  O   GLU M  32     106.254  21.500  10.779  1.00 97.27           O  
ATOM    254  N   PHE M  33     105.920  22.116  12.932  1.00196.08           N  
ATOM    255  CA  PHE M  33     105.116  20.992  13.332  1.00196.08           C  
ATOM    256  CB  PHE M  33     105.451  20.426  14.726  1.00196.08           C  
ATOM    257  CG  PHE M  33     105.228  21.435  15.794  1.00196.08           C  
ATOM    258  CD1 PHE M  33     104.000  21.555  16.399  1.00196.08           C  
ATOM    259  CD2 PHE M  33     106.253  22.249  16.207  1.00196.08           C  
ATOM    260  CE1 PHE M  33     103.795  22.482  17.395  1.00196.08           C  
ATOM    261  CE2 PHE M  33     106.053  23.175  17.202  1.00196.08           C  
ATOM    262  CZ  PHE M  33     104.824  23.296  17.801  1.00196.08           C  
ATOM    263  C   PHE M  33     103.625  21.172  13.229  1.00196.08           C  
ATOM    264  O   PHE M  33     102.922  20.185  13.033  1.00196.08           O  
ATOM    265  N   VAL M  34     103.081  22.396  13.440  1.00 70.21           N  
ATOM    266  CA  VAL M  34     101.645  22.545  13.436  1.00 70.21           C  
ATOM    267  CB  VAL M  34     101.036  22.442  14.804  1.00 70.21           C  
ATOM    268  CG1 VAL M  34     101.293  21.025  15.347  1.00 70.21           C  
ATOM    269  CG2 VAL M  34     101.614  23.568  15.679  1.00 70.21           C  
ATOM    270  C   VAL M  34     101.262  23.887  12.886  1.00 70.21           C  
ATOM    271  O   VAL M  34     102.034  24.844  12.945  1.00 70.21           O  
ATOM    272  N   ARG M  35     100.024  23.993  12.350  1.00217.36           N  
ATOM    273  CA  ARG M  35      99.638  25.227  11.728  1.00217.36           C  
ATOM    274  CB  ARG M  35     100.031  25.186  10.248  1.00217.36           C  
ATOM    275  CG  ARG M  35      99.898  26.475   9.451  1.00217.36           C  
ATOM    276  CD  ARG M  35     100.338  26.245   8.006  1.00217.36           C  
ATOM    277  NE  ARG M  35     100.576  27.563   7.365  1.00217.36           N  
ATOM    278  CZ  ARG M  35     101.674  27.734   6.571  1.00217.36           C  
ATOM    279  NH1 ARG M  35     102.618  26.752   6.492  1.00217.36           N  
ATOM    280  NH2 ARG M  35     101.819  28.874   5.834  1.00217.36           N  
ATOM    281  C   ARG M  35      98.149  25.401  11.806  1.00217.36           C  
ATOM    282  O   ARG M  35      97.391  24.434  11.865  1.00217.36           O  
ATOM    283  N   PHE M  36      97.708  26.678  11.826  1.00 85.46           N  
ATOM    284  CA  PHE M  36      96.324  27.056  11.842  1.00 85.46           C  
ATOM    285  CB  PHE M  36      95.918  27.640  13.204  1.00 85.46           C  
ATOM    286  CG  PHE M  36      94.495  28.062  13.167  1.00 85.46           C  
ATOM    287  CD1 PHE M  36      93.488  27.133  13.267  1.00 85.46           C  
ATOM    288  CD2 PHE M  36      94.169  29.393  13.050  1.00 85.46           C  
ATOM    289  CE1 PHE M  36      92.171  27.528  13.242  1.00 85.46           C  
ATOM    290  CE2 PHE M  36      92.854  29.793  13.026  1.00 85.46           C  
ATOM    291  CZ  PHE M  36      91.851  28.858  13.112  1.00 85.46           C  
ATOM    292  C   PHE M  36      96.183  28.139  10.817  1.00 85.46           C  
ATOM    293  O   PHE M  36      96.977  29.077  10.801  1.00 85.46           O  
ATOM    294  N   ASP M  37      95.176  28.033   9.923  1.00 70.72           N  
ATOM    295  CA  ASP M  37      95.005  29.036   8.907  1.00 70.72           C  
ATOM    296  CB  ASP M  37      95.393  28.552   7.498  1.00 70.72           C  
ATOM    297  CG  ASP M  37      95.355  29.742   6.543  1.00 70.72           C  
ATOM    298  OD1 ASP M  37      95.002  30.861   7.003  1.00 70.72           O  
ATOM    299  OD2 ASP M  37      95.670  29.547   5.339  1.00 70.72           O  
ATOM    300  C   ASP M  37      93.560  29.425   8.866  1.00 70.72           C  
ATOM    301  O   ASP M  37      92.681  28.602   8.614  1.00 70.72           O  
ATOM    302  N   SER M  38      93.291  30.722   9.098  1.00107.08           N  
ATOM    303  CA  SER M  38      91.955  31.239   9.132  1.00107.08           C  
ATOM    304  CB  SER M  38      91.902  32.713   9.565  1.00107.08           C  
ATOM    305  OG  SER M  38      90.570  33.195   9.485  1.00107.08           O  
ATOM    306  C   SER M  38      91.330  31.173   7.776  1.00107.08           C  
ATOM    307  O   SER M  38      90.108  31.120   7.660  1.00107.08           O  
ATOM    308  N   ASP M  39      92.142  31.159   6.708  1.00179.36           N  
ATOM    309  CA  ASP M  39      91.547  31.269   5.411  1.00179.36           C  
ATOM    310  CB  ASP M  39      92.516  31.898   4.398  1.00179.36           C  
ATOM    311  CG  ASP M  39      91.690  32.463   3.259  1.00179.36           C  
ATOM    312  OD1 ASP M  39      90.516  32.032   3.123  1.00179.36           O  
ATOM    313  OD2 ASP M  39      92.212  33.341   2.521  1.00179.36           O  
ATOM    314  C   ASP M  39      91.119  29.930   4.908  1.00179.36           C  
ATOM    315  O   ASP M  39      91.641  29.430   3.912  1.00179.36           O  
ATOM    316  N   ALA M  40      90.121  29.317   5.571  1.00 76.79           N  
ATOM    317  CA  ALA M  40      89.619  28.065   5.090  1.00 76.79           C  
ATOM    318  CB  ALA M  40      90.353  26.840   5.665  1.00 76.79           C  
ATOM    319  C   ALA M  40      88.193  27.983   5.506  1.00 76.79           C  
ATOM    320  O   ALA M  40      87.750  28.736   6.371  1.00 76.79           O  
ATOM    321  N   GLU M  41      87.424  27.077   4.874  1.00111.03           N  
ATOM    322  CA  GLU M  41      86.046  26.949   5.242  1.00111.03           C  
ATOM    323  CB  GLU M  41      85.312  25.870   4.425  1.00111.03           C  
ATOM    324  CG  GLU M  41      85.064  26.271   2.972  1.00111.03           C  
ATOM    325  CD  GLU M  41      83.829  27.162   2.947  1.00111.03           C  
ATOM    326  OE1 GLU M  41      82.707  26.609   3.100  1.00111.03           O  
ATOM    327  OE2 GLU M  41      83.986  28.401   2.783  1.00111.03           O  
ATOM    328  C   GLU M  41      86.008  26.534   6.677  1.00111.03           C  
ATOM    329  O   GLU M  41      85.290  27.131   7.478  1.00111.03           O  
ATOM    330  N   ASN M  42      86.788  25.496   7.049  1.00 93.75           N  
ATOM    331  CA  ASN M  42      86.819  25.118   8.434  1.00 93.75           C  
ATOM    332  CB  ASN M  42      86.226  23.720   8.746  1.00 93.75           C  
ATOM    333  CG  ASN M  42      86.931  22.619   7.956  1.00 93.75           C  
ATOM    334  OD1 ASN M  42      86.678  22.438   6.767  1.00 93.75           O  
ATOM    335  ND2 ASN M  42      87.820  21.844   8.636  1.00 93.75           N  
ATOM    336  C   ASN M  42      88.242  25.163   8.904  1.00 93.75           C  
ATOM    337  O   ASN M  42      89.016  24.215   8.764  1.00 93.75           O  
ATOM    338  N   PRO M  43      88.592  26.269   9.491  1.00138.71           N  
ATOM    339  CA  PRO M  43      89.935  26.420   9.972  1.00138.71           C  
ATOM    340  CD  PRO M  43      88.017  27.539   9.086  1.00138.71           C  
ATOM    341  CB  PRO M  43      90.120  27.907  10.246  1.00138.71           C  
ATOM    342  CG  PRO M  43      89.140  28.573   9.266  1.00138.71           C  
ATOM    343  C   PRO M  43      90.127  25.557  11.169  1.00138.71           C  
ATOM    344  O   PRO M  43      89.178  25.374  11.930  1.00138.71           O  
ATOM    345  N   ARG M  44      91.338  25.002  11.351  1.00220.30           N  
ATOM    346  CA  ARG M  44      91.550  24.156  12.484  1.00220.30           C  
ATOM    347  CB  ARG M  44      90.903  22.771  12.296  1.00220.30           C  
ATOM    348  CG  ARG M  44      90.914  21.908  13.555  1.00220.30           C  
ATOM    349  CD  ARG M  44      90.327  20.506  13.366  1.00220.30           C  
ATOM    350  NE  ARG M  44      90.634  19.733  14.608  1.00220.30           N  
ATOM    351  CZ  ARG M  44      90.348  18.400  14.692  1.00220.30           C  
ATOM    352  NH1 ARG M  44      89.735  17.774  13.646  1.00220.30           N  
ATOM    353  NH2 ARG M  44      90.678  17.695  15.815  1.00220.30           N  
ATOM    354  C   ARG M  44      93.033  23.969  12.620  1.00220.30           C  
ATOM    355  O   ARG M  44      93.773  24.149  11.655  1.00220.30           O  
ATOM    356  N   TYR M  45      93.515  23.633  13.835  1.00121.67           N  
ATOM    357  CA  TYR M  45      94.909  23.320  13.994  1.00121.67           C  
ATOM    358  CB  TYR M  45      95.369  23.093  15.452  1.00121.67           C  
ATOM    359  CG  TYR M  45      96.047  24.279  16.061  1.00121.67           C  
ATOM    360  CD1 TYR M  45      95.398  25.424  16.466  1.00121.67           C  
ATOM    361  CD2 TYR M  45      97.407  24.195  16.251  1.00121.67           C  
ATOM    362  CE1 TYR M  45      96.112  26.462  17.031  1.00121.67           C  
ATOM    363  CE2 TYR M  45      98.125  25.222  16.814  1.00121.67           C  
ATOM    364  CZ  TYR M  45      97.475  26.363  17.206  1.00121.67           C  
ATOM    365  OH  TYR M  45      98.214  27.417  17.785  1.00121.67           O  
ATOM    366  C   TYR M  45      95.158  22.020  13.305  1.00121.67           C  
ATOM    367  O   TYR M  45      94.415  21.062  13.502  1.00121.67           O  
ATOM    368  N   GLU M  46      96.217  21.957  12.473  1.00131.17           N  
ATOM    369  CA  GLU M  46      96.513  20.752  11.746  1.00131.17           C  
ATOM    370  CB  GLU M  46      96.305  20.932  10.233  1.00131.17           C  
ATOM    371  CG  GLU M  46      94.842  21.180   9.861  1.00131.17           C  
ATOM    372  CD  GLU M  46      94.805  21.875   8.508  1.00131.17           C  
ATOM    373  OE1 GLU M  46      95.648  22.787   8.293  1.00131.17           O  
ATOM    374  OE2 GLU M  46      93.927  21.515   7.679  1.00131.17           O  
ATOM    375  C   GLU M  46      97.957  20.396  11.967  1.00131.17           C  
ATOM    376  O   GLU M  46      98.807  21.273  12.119  1.00131.17           O  
ATOM    377  N   PRO M  47      98.254  19.119  12.037  1.00105.57           N  
ATOM    378  CA  PRO M  47      99.617  18.691  12.210  1.00105.57           C  
ATOM    379  CD  PRO M  47      97.306  18.112  12.481  1.00105.57           C  
ATOM    380  CB  PRO M  47      99.558  17.269  12.770  1.00105.57           C  
ATOM    381  CG  PRO M  47      98.119  16.805  12.483  1.00105.57           C  
ATOM    382  C   PRO M  47     100.403  18.802  10.940  1.00105.57           C  
ATOM    383  O   PRO M  47     100.002  18.210   9.939  1.00105.57           O  
ATOM    384  N   ARG M  48     101.496  19.587  10.938  1.00130.97           N  
ATOM    385  CA  ARG M  48     102.360  19.636   9.796  1.00130.97           C  
ATOM    386  CB  ARG M  48     103.250  20.885   9.764  1.00130.97           C  
ATOM    387  CG  ARG M  48     102.438  22.176   9.667  1.00130.97           C  
ATOM    388  CD  ARG M  48     101.408  22.172   8.533  1.00130.97           C  
ATOM    389  NE  ARG M  48     102.139  21.996   7.247  1.00130.97           N  
ATOM    390  CZ  ARG M  48     101.502  22.262   6.070  1.00130.97           C  
ATOM    391  NH1 ARG M  48     100.229  22.750   6.090  1.00130.97           N  
ATOM    392  NH2 ARG M  48     102.134  22.036   4.882  1.00130.97           N  
ATOM    393  C   ARG M  48     103.240  18.423   9.762  1.00130.97           C  
ATOM    394  O   ARG M  48     103.360  17.749   8.741  1.00130.97           O  
ATOM    395  N   ALA M  49     103.869  18.111  10.914  1.00 50.43           N  
ATOM    396  CA  ALA M  49     104.797  17.020  11.026  1.00 50.43           C  
ATOM    397  CB  ALA M  49     105.819  17.210  12.160  1.00 50.43           C  
ATOM    398  C   ALA M  49     104.043  15.754  11.285  1.00 50.43           C  
ATOM    399  O   ALA M  49     102.975  15.765  11.894  1.00 50.43           O  
ATOM    400  N   ARG M  50     104.603  14.620  10.823  1.00110.71           N  
ATOM    401  CA  ARG M  50     103.989  13.327  10.948  1.00110.71           C  
ATOM    402  CB  ARG M  50     104.751  12.228  10.185  1.00110.71           C  
ATOM    403  CG  ARG M  50     104.258  10.810  10.484  1.00110.71           C  
ATOM    404  CD  ARG M  50     104.949  10.206  11.709  1.00110.71           C  
ATOM    405  NE  ARG M  50     104.465   8.810  11.890  1.00110.71           N  
ATOM    406  CZ  ARG M  50     105.326   7.870  12.375  1.00110.71           C  
ATOM    407  NH1 ARG M  50     106.619   8.211  12.655  1.00110.71           N  
ATOM    408  NH2 ARG M  50     104.900   6.590  12.579  1.00110.71           N  
ATOM    409  C   ARG M  50     103.893  12.907  12.385  1.00110.71           C  
ATOM    410  O   ARG M  50     102.892  12.322  12.794  1.00110.71           O  
ATOM    411  N   TRP M  51     104.917  13.222  13.196  1.00104.66           N  
ATOM    412  CA  TRP M  51     104.999  12.777  14.561  1.00104.66           C  
ATOM    413  CB  TRP M  51     106.355  13.075  15.227  1.00104.66           C  
ATOM    414  CG  TRP M  51     106.885  14.477  15.041  1.00104.66           C  
ATOM    415  CD2 TRP M  51     106.659  15.580  15.930  1.00104.66           C  
ATOM    416  CD1 TRP M  51     107.684  14.943  14.041  1.00104.66           C  
ATOM    417  NE1 TRP M  51     107.975  16.269  14.249  1.00104.66           N  
ATOM    418  CE2 TRP M  51     107.350  16.674  15.409  1.00104.66           C  
ATOM    419  CE3 TRP M  51     105.937  15.680  17.084  1.00104.66           C  
ATOM    420  CZ2 TRP M  51     107.326  17.886  16.036  1.00104.66           C  
ATOM    421  CZ3 TRP M  51     105.919  16.901  17.719  1.00104.66           C  
ATOM    422  CH2 TRP M  51     106.602  17.984  17.204  1.00104.66           C  
ATOM    423  C   TRP M  51     103.882  13.331  15.390  1.00104.66           C  
ATOM    424  O   TRP M  51     103.557  12.769  16.434  1.00104.66           O  
ATOM    425  N   MET M  52     103.281  14.453  14.959  1.00 94.75           N  
ATOM    426  CA  MET M  52     102.225  15.131  15.664  1.00 94.75           C  
ATOM    427  CB  MET M  52     101.839  16.480  15.025  1.00 94.75           C  
ATOM    428  CG  MET M  52     102.808  17.620  15.362  1.00 94.75           C  
ATOM    429  SD  MET M  52     102.555  18.379  17.001  1.00 94.75           S  
ATOM    430  CE  MET M  52     102.953  16.907  17.983  1.00 94.75           C  
ATOM    431  C   MET M  52     100.996  14.271  15.753  1.00 94.75           C  
ATOM    432  O   MET M  52     100.185  14.436  16.663  1.00 94.75           O  
ATOM    433  N   GLU M  53     100.832  13.321  14.820  1.00127.17           N  
ATOM    434  CA  GLU M  53      99.660  12.497  14.712  1.00127.17           C  
ATOM    435  CB  GLU M  53      99.843  11.367  13.683  1.00127.17           C  
ATOM    436  CG  GLU M  53     100.990  10.422  14.051  1.00127.17           C  
ATOM    437  CD  GLU M  53     101.114   9.334  12.993  1.00127.17           C  
ATOM    438  OE1 GLU M  53     100.342   9.381  11.999  1.00127.17           O  
ATOM    439  OE2 GLU M  53     101.985   8.439  13.170  1.00127.17           O  
ATOM    440  C   GLU M  53      99.377  11.842  16.032  1.00127.17           C  
ATOM    441  O   GLU M  53      98.233  11.508  16.333  1.00127.17           O  
ATOM    442  N   GLN M  54     100.418  11.623  16.847  1.00 90.24           N  
ATOM    443  CA  GLN M  54     100.327  10.948  18.112  1.00 90.24           C  
ATOM    444  CB  GLN M  54     101.714  10.626  18.707  1.00 90.24           C  
ATOM    445  CG  GLN M  54     102.467   9.588  17.867  1.00 90.24           C  
ATOM    446  CD  GLN M  54     103.771   9.196  18.551  1.00 90.24           C  
ATOM    447  OE1 GLN M  54     104.366   9.974  19.295  1.00 90.24           O  
ATOM    448  NE2 GLN M  54     104.219   7.936  18.299  1.00 90.24           N  
ATOM    449  C   GLN M  54      99.494  11.703  19.132  1.00 90.24           C  
ATOM    450  O   GLN M  54      99.020  11.106  20.097  1.00 90.24           O  
ATOM    451  N   GLU M  55      99.287  13.023  18.960  1.00214.42           N  
ATOM    452  CA  GLU M  55      98.766  13.921  19.967  1.00214.42           C  
ATOM    453  CB  GLU M  55      98.647  15.348  19.422  1.00214.42           C  
ATOM    454  CG  GLU M  55      98.707  16.391  20.525  1.00214.42           C  
ATOM    455  CD  GLU M  55     100.170  16.609  20.860  1.00214.42           C  
ATOM    456  OE1 GLU M  55     100.906  17.097  19.964  1.00214.42           O  
ATOM    457  OE2 GLU M  55     100.575  16.292  22.010  1.00214.42           O  
ATOM    458  C   GLU M  55      97.444  13.582  20.607  1.00214.42           C  
ATOM    459  O   GLU M  55      97.380  13.522  21.832  1.00214.42           O  
ATOM    460  N   GLY M  56      96.361  13.331  19.850  1.00 63.13           N  
ATOM    461  CA  GLY M  56      95.092  13.067  20.481  1.00 63.13           C  
ATOM    462  C   GLY M  56      94.185  14.206  20.141  1.00 63.13           C  
ATOM    463  O   GLY M  56      94.598  15.358  20.011  1.00 63.13           O  
ATOM    464  N   PRO M  58      92.936  13.868  19.983  1.00143.42           N  
ATOM    465  CA  PRO M  58      91.947  14.821  19.553  1.00143.42           C  
ATOM    466  CD  PRO M  58      92.608  12.521  19.545  1.00143.42           C  
ATOM    467  CB  PRO M  58      90.719  14.002  19.164  1.00143.42           C  
ATOM    468  CG  PRO M  58      91.316  12.654  18.720  1.00143.42           C  
ATOM    469  C   PRO M  58      91.664  15.929  20.512  1.00143.42           C  
ATOM    470  O   PRO M  58      91.258  17.002  20.068  1.00143.42           O  
ATOM    471  N   GLU M  59      91.863  15.713  21.820  1.00137.46           N  
ATOM    472  CA  GLU M  59      91.553  16.751  22.745  1.00137.46           C  
ATOM    473  CB  GLU M  59      91.772  16.286  24.191  1.00137.46           C  
ATOM    474  CG  GLU M  59      93.191  15.789  24.449  1.00137.46           C  
ATOM    475  CD  GLU M  59      93.120  14.885  25.659  1.00137.46           C  
ATOM    476  OE1 GLU M  59      92.400  15.249  26.626  1.00137.46           O  
ATOM    477  OE2 GLU M  59      93.772  13.808  25.622  1.00137.46           O  
ATOM    478  C   GLU M  59      92.446  17.905  22.440  1.00137.46           C  
ATOM    479  O   GLU M  59      91.999  19.051  22.390  1.00137.46           O  
ATOM    480  N   TYR M  60      93.721  17.594  22.145  1.00194.30           N  
ATOM    481  CA  TYR M  60      94.758  18.545  21.870  1.00194.30           C  
ATOM    482  CB  TYR M  60      96.058  17.825  21.433  1.00194.30           C  
ATOM    483  CG  TYR M  60      97.112  18.816  21.046  1.00194.30           C  
ATOM    484  CD1 TYR M  60      97.178  19.333  19.769  1.00194.30           C  
ATOM    485  CD2 TYR M  60      98.050  19.227  21.964  1.00194.30           C  
ATOM    486  CE1 TYR M  60      98.155  20.246  19.427  1.00194.30           C  
ATOM    487  CE2 TYR M  60      99.028  20.138  21.632  1.00194.30           C  
ATOM    488  CZ  TYR M  60      99.086  20.653  20.358  1.00194.30           C  
ATOM    489  OH  TYR M  60     100.089  21.591  20.013  1.00194.30           O  
ATOM    490  C   TYR M  60      94.343  19.424  20.727  1.00194.30           C  
ATOM    491  O   TYR M  60      94.372  20.649  20.827  1.00194.30           O  
ATOM    492  N   TRP M  61      93.909  18.820  19.612  1.00103.46           N  
ATOM    493  CA  TRP M  61      93.608  19.579  18.430  1.00103.46           C  
ATOM    494  CB  TRP M  61      93.360  18.666  17.221  1.00103.46           C  
ATOM    495  CG  TRP M  61      94.568  17.800  16.951  1.00103.46           C  
ATOM    496  CD2 TRP M  61      95.828  18.301  16.481  1.00103.46           C  
ATOM    497  CD1 TRP M  61      94.739  16.462  17.165  1.00103.46           C  
ATOM    498  NE1 TRP M  61      96.034  16.099  16.868  1.00103.46           N  
ATOM    499  CE2 TRP M  61      96.713  17.225  16.445  1.00103.46           C  
ATOM    500  CE3 TRP M  61      96.217  19.560  16.114  1.00103.46           C  
ATOM    501  CZ2 TRP M  61      98.008  17.393  16.040  1.00103.46           C  
ATOM    502  CZ3 TRP M  61      97.521  19.727  15.706  1.00103.46           C  
ATOM    503  CH2 TRP M  61      98.398  18.663  15.671  1.00103.46           C  
ATOM    504  C   TRP M  61      92.426  20.466  18.652  1.00103.46           C  
ATOM    505  O   TRP M  61      92.474  21.663  18.371  1.00103.46           O  
ATOM    506  N   GLU M  62      91.331  19.923  19.208  1.00115.45           N  
ATOM    507  CA  GLU M  62      90.160  20.739  19.325  1.00115.45           C  
ATOM    508  CB  GLU M  62      88.930  20.011  19.890  1.00115.45           C  
ATOM    509  CG  GLU M  62      89.082  19.596  21.349  1.00115.45           C  
ATOM    510  CD  GLU M  62      87.672  19.438  21.884  1.00115.45           C  
ATOM    511  OE1 GLU M  62      86.752  20.027  21.255  1.00115.45           O  
ATOM    512  OE2 GLU M  62      87.492  18.747  22.922  1.00115.45           O  
ATOM    513  C   GLU M  62      90.464  21.871  20.254  1.00115.45           C  
ATOM    514  O   GLU M  62      90.004  22.995  20.053  1.00115.45           O  
ATOM    515  N   ARG M  63      91.254  21.598  21.307  1.00148.58           N  
ATOM    516  CA  ARG M  63      91.557  22.598  22.286  1.00148.58           C  
ATOM    517  CB  ARG M  63      92.547  22.069  23.341  1.00148.58           C  
ATOM    518  CG  ARG M  63      93.278  23.175  24.105  1.00148.58           C  
ATOM    519  CD  ARG M  63      94.123  22.673  25.276  1.00148.58           C  
ATOM    520  NE  ARG M  63      95.435  22.212  24.752  1.00148.58           N  
ATOM    521  CZ  ARG M  63      95.706  20.883  24.632  1.00148.58           C  
ATOM    522  NH1 ARG M  63      94.758  19.944  24.914  1.00148.58           N  
ATOM    523  NH2 ARG M  63      96.962  20.504  24.277  1.00148.58           N  
ATOM    524  C   ARG M  63      92.232  23.751  21.634  1.00148.58           C  
ATOM    525  O   ARG M  63      91.773  24.889  21.745  1.00148.58           O  
ATOM    526  N   GLU M  64      93.314  23.453  20.891  1.00124.63           N  
ATOM    527  CA  GLU M  64      94.134  24.448  20.264  1.00124.63           C  
ATOM    528  CB  GLU M  64      95.395  23.860  19.614  1.00124.63           C  
ATOM    529  CG  GLU M  64      96.355  23.265  20.644  1.00124.63           C  
ATOM    530  CD  GLU M  64      96.636  24.328  21.698  1.00124.63           C  
ATOM    531  OE1 GLU M  64      97.134  25.421  21.323  1.00124.63           O  
ATOM    532  OE2 GLU M  64      96.351  24.062  22.896  1.00124.63           O  
ATOM    533  C   GLU M  64      93.346  25.157  19.220  1.00124.63           C  
ATOM    534  O   GLU M  64      93.506  26.360  19.015  1.00124.63           O  
ATOM    535  N   THR M  65      92.464  24.418  18.530  1.00 48.84           N  
ATOM    536  CA  THR M  65      91.692  24.995  17.469  1.00 48.84           C  
ATOM    537  CB  THR M  65      90.777  23.990  16.834  1.00 48.84           C  
ATOM    538  OG1 THR M  65      91.536  22.911  16.309  1.00 48.84           O  
ATOM    539  CG2 THR M  65      89.983  24.675  15.711  1.00 48.84           C  
ATOM    540  C   THR M  65      90.846  26.095  18.030  1.00 48.84           C  
ATOM    541  O   THR M  65      90.768  27.181  17.458  1.00 48.84           O  
ATOM    542  N   GLN M  66      90.197  25.838  19.180  1.00 95.46           N  
ATOM    543  CA  GLN M  66      89.328  26.795  19.811  1.00 95.46           C  
ATOM    544  CB  GLN M  66      88.679  26.203  21.074  1.00 95.46           C  
ATOM    545  CG  GLN M  66      87.852  24.933  20.830  1.00 95.46           C  
ATOM    546  CD  GLN M  66      87.565  24.297  22.188  1.00 95.46           C  
ATOM    547  OE1 GLN M  66      86.846  23.305  22.295  1.00 95.46           O  
ATOM    548  NE2 GLN M  66      88.168  24.876  23.261  1.00 95.46           N  
ATOM    549  C   GLN M  66      90.160  27.964  20.238  1.00 95.46           C  
ATOM    550  O   GLN M  66      89.769  29.122  20.085  1.00 95.46           O  
ATOM    551  N   LYS M  67      91.360  27.678  20.769  1.00 92.83           N  
ATOM    552  CA  LYS M  67      92.228  28.712  21.246  1.00 92.83           C  
ATOM    553  CB  LYS M  67      93.577  28.175  21.747  1.00 92.83           C  
ATOM    554  CG  LYS M  67      94.527  29.272  22.235  1.00 92.83           C  
ATOM    555  CD  LYS M  67      95.764  28.730  22.950  1.00 92.83           C  
ATOM    556  CE  LYS M  67      95.453  28.092  24.305  1.00 92.83           C  
ATOM    557  NZ  LYS M  67      96.691  27.541  24.902  1.00 92.83           N  
ATOM    558  C   LYS M  67      92.561  29.597  20.094  1.00 92.83           C  
ATOM    559  O   LYS M  67      92.544  30.821  20.205  1.00 92.83           O  
ATOM    560  N   ALA M  68      92.855  28.995  18.932  1.00 40.78           N  
ATOM    561  CA  ALA M  68      93.249  29.790  17.806  1.00 40.78           C  
ATOM    562  CB  ALA M  68      93.526  28.948  16.549  1.00 40.78           C  
ATOM    563  C   ALA M  68      92.131  30.725  17.489  1.00 40.78           C  
ATOM    564  O   ALA M  68      92.350  31.924  17.323  1.00 40.78           O  
ATOM    565  N   LYS M  69      90.888  30.213  17.486  0.96145.43           N  
ATOM    566  CA  LYS M  69      89.765  31.024  17.119  0.96145.43           C  
ATOM    567  CB  LYS M  69      88.416  30.297  17.294  0.96145.43           C  
ATOM    568  CG  LYS M  69      88.228  29.026  16.454  0.96145.43           C  
ATOM    569  CD  LYS M  69      88.251  29.245  14.941  0.96145.43           C  
ATOM    570  CE  LYS M  69      88.026  27.963  14.132  0.96145.43           C  
ATOM    571  NZ  LYS M  69      86.576  27.707  13.971  0.96145.43           N  
ATOM    572  C   LYS M  69      89.720  32.202  18.042  0.96145.43           C  
ATOM    573  O   LYS M  69      89.464  33.327  17.616  0.96145.43           O  
ATOM    574  N   GLY M  70      89.958  31.980  19.346  1.00 40.84           N  
ATOM    575  CA  GLY M  70      89.887  33.096  20.242  1.00 40.84           C  
ATOM    576  C   GLY M  70      90.957  34.087  19.883  1.00 40.84           C  
ATOM    577  O   GLY M  70      90.696  35.283  19.778  1.00 40.84           O  
ATOM    578  N   ASN M  71      92.193  33.613  19.638  1.00 65.64           N  
ATOM    579  CA  ASN M  71      93.279  34.520  19.367  1.00 65.64           C  
ATOM    580  CB  ASN M  71      94.620  33.815  19.123  1.00 65.64           C  
ATOM    581  CG  ASN M  71      95.120  33.308  20.456  1.00 65.64           C  
ATOM    582  OD1 ASN M  71      95.309  34.080  21.394  1.00 65.64           O  
ATOM    583  ND2 ASN M  71      95.330  31.969  20.550  1.00 65.64           N  
ATOM    584  C   ASN M  71      92.978  35.290  18.129  1.00 65.64           C  
ATOM    585  O   ASN M  71      93.306  36.471  18.019  1.00 65.64           O  
ATOM    586  N   GLU M  72      92.333  34.632  17.158  1.00 79.68           N  
ATOM    587  CA  GLU M  72      92.084  35.268  15.901  1.00 79.68           C  
ATOM    588  CB  GLU M  72      91.281  34.325  14.992  1.00 79.68           C  
ATOM    589  CG  GLU M  72      90.990  34.817  13.578  1.00 79.68           C  
ATOM    590  CD  GLU M  72      90.204  33.699  12.905  1.00 79.68           C  
ATOM    591  OE1 GLU M  72      90.289  32.545  13.406  1.00 79.68           O  
ATOM    592  OE2 GLU M  72      89.515  33.976  11.888  1.00 79.68           O  
ATOM    593  C   GLU M  72      91.279  36.511  16.129  1.00 79.68           C  
ATOM    594  O   GLU M  72      91.665  37.601  15.710  1.00 79.68           O  
ATOM    595  N   GLN M  73      90.170  36.398  16.875  1.00 63.68           N  
ATOM    596  CA  GLN M  73      89.311  37.531  17.049  1.00 63.68           C  
ATOM    597  CB  GLN M  73      88.065  37.187  17.879  1.00 63.68           C  
ATOM    598  CG  GLN M  73      87.179  36.138  17.204  1.00 63.68           C  
ATOM    599  CD  GLN M  73      86.769  36.675  15.838  1.00 63.68           C  
ATOM    600  OE1 GLN M  73      86.284  37.799  15.714  1.00 63.68           O  
ATOM    601  NE2 GLN M  73      86.981  35.850  14.778  1.00 63.68           N  
ATOM    602  C   GLN M  73      90.077  38.594  17.758  1.00 63.68           C  
ATOM    603  O   GLN M  73      89.985  39.774  17.425  1.00 63.68           O  
ATOM    604  N   SER M  74      90.899  38.189  18.738  1.00 76.89           N  
ATOM    605  CA  SER M  74      91.591  39.154  19.535  1.00 76.89           C  
ATOM    606  CB  SER M  74      92.442  38.508  20.631  1.00 76.89           C  
ATOM    607  OG  SER M  74      91.586  37.805  21.521  1.00 76.89           O  
ATOM    608  C   SER M  74      92.453  40.043  18.698  1.00 76.89           C  
ATOM    609  O   SER M  74      92.450  41.258  18.887  1.00 76.89           O  
ATOM    610  N   PHE M  75      93.201  39.466  17.744  1.00 78.52           N  
ATOM    611  CA  PHE M  75      94.082  40.222  16.902  1.00 78.52           C  
ATOM    612  CB  PHE M  75      94.986  39.358  16.001  1.00 78.52           C  
ATOM    613  CG  PHE M  75      96.073  38.790  16.847  1.00 78.52           C  
ATOM    614  CD1 PHE M  75      95.908  37.588  17.492  1.00 78.52           C  
ATOM    615  CD2 PHE M  75      97.260  39.471  17.003  1.00 78.52           C  
ATOM    616  CE1 PHE M  75      96.916  37.071  18.271  1.00 78.52           C  
ATOM    617  CE2 PHE M  75      98.272  38.959  17.782  1.00 78.52           C  
ATOM    618  CZ  PHE M  75      98.098  37.756  18.420  1.00 78.52           C  
ATOM    619  C   PHE M  75      93.300  41.130  16.016  1.00 78.52           C  
ATOM    620  O   PHE M  75      93.749  42.241  15.737  1.00 78.52           O  
ATOM    621  N   ARG M  76      92.113  40.691  15.549  0.93122.05           N  
ATOM    622  CA  ARG M  76      91.414  41.503  14.598  0.93122.05           C  
ATOM    623  CB  ARG M  76      90.109  40.895  14.035  0.93122.05           C  
ATOM    624  CG  ARG M  76      88.977  40.643  15.029  0.93122.05           C  
ATOM    625  CD  ARG M  76      87.869  39.770  14.434  0.93122.05           C  
ATOM    626  NE  ARG M  76      87.320  40.495  13.255  0.93122.05           N  
ATOM    627  CZ  ARG M  76      86.158  41.199  13.361  0.93122.05           C  
ATOM    628  NH1 ARG M  76      85.443  41.174  14.525  0.93122.05           N  
ATOM    629  NH2 ARG M  76      85.706  41.926  12.300  0.93122.05           N  
ATOM    630  C   ARG M  76      91.140  42.836  15.208  0.93122.05           C  
ATOM    631  O   ARG M  76      91.266  43.853  14.531  0.93122.05           O  
ATOM    632  N   VAL M  77      90.761  42.887  16.499  1.00 93.22           N  
ATOM    633  CA  VAL M  77      90.581  44.189  17.064  1.00 93.22           C  
ATOM    634  CB  VAL M  77      89.890  44.238  18.376  1.00 93.22           C  
ATOM    635  CG1 VAL M  77      90.120  45.648  18.945  1.00 93.22           C  
ATOM    636  CG2 VAL M  77      88.402  43.990  18.093  1.00 93.22           C  
ATOM    637  C   VAL M  77      91.889  44.899  17.196  1.00 93.22           C  
ATOM    638  O   VAL M  77      91.956  46.105  16.971  1.00 93.22           O  
ATOM    639  N   ASP M  78      92.975  44.170  17.519  1.00 57.81           N  
ATOM    640  CA  ASP M  78      94.247  44.795  17.767  1.00 57.81           C  
ATOM    641  CB  ASP M  78      95.374  43.777  18.022  1.00 57.81           C  
ATOM    642  CG  ASP M  78      95.176  43.160  19.401  1.00 57.81           C  
ATOM    643  OD1 ASP M  78      94.728  43.892  20.325  1.00 57.81           O  
ATOM    644  OD2 ASP M  78      95.470  41.943  19.546  1.00 57.81           O  
ATOM    645  C   ASP M  78      94.613  45.598  16.565  1.00 57.81           C  
ATOM    646  O   ASP M  78      95.216  46.666  16.677  1.00 57.81           O  
ATOM    647  N   LEU M  79      94.228  45.109  15.376  1.00 62.59           N  
ATOM    648  CA  LEU M  79      94.558  45.814  14.174  1.00 62.59           C  
ATOM    649  CB  LEU M  79      94.007  45.104  12.926  1.00 62.59           C  
ATOM    650  CG  LEU M  79      94.463  43.634  12.811  1.00 62.59           C  
ATOM    651  CD1 LEU M  79      93.996  43.000  11.491  1.00 62.59           C  
ATOM    652  CD2 LEU M  79      95.973  43.484  13.050  1.00 62.59           C  
ATOM    653  C   LEU M  79      93.920  47.168  14.256  1.00 62.59           C  
ATOM    654  O   LEU M  79      94.552  48.185  13.973  1.00 62.59           O  
ATOM    655  N   ARG M  80      92.647  47.215  14.696  1.00134.55           N  
ATOM    656  CA  ARG M  80      91.922  48.453  14.749  1.00134.55           C  
ATOM    657  CB  ARG M  80      90.520  48.278  15.355  1.00134.55           C  
ATOM    658  CG  ARG M  80      89.678  47.184  14.693  1.00134.55           C  
ATOM    659  CD  ARG M  80      88.325  47.662  14.168  1.00134.55           C  
ATOM    660  NE  ARG M  80      87.549  46.457  13.762  1.00134.55           N  
ATOM    661  CZ  ARG M  80      86.736  45.835  14.664  1.00134.55           C  
ATOM    662  NH1 ARG M  80      86.618  46.324  15.934  1.00134.55           N  
ATOM    663  NH2 ARG M  80      86.034  44.725  14.293  1.00134.55           N  
ATOM    664  C   ARG M  80      92.648  49.374  15.672  1.00134.55           C  
ATOM    665  O   ARG M  80      92.926  50.525  15.339  1.00134.55           O  
ATOM    666  N   THR M  81      93.038  48.842  16.843  1.00 62.98           N  
ATOM    667  CA  THR M  81      93.612  49.635  17.888  1.00 62.98           C  
ATOM    668  CB  THR M  81      94.007  48.799  19.067  1.00 62.98           C  
ATOM    669  OG1 THR M  81      92.892  48.061  19.540  1.00 62.98           O  
ATOM    670  CG2 THR M  81      94.484  49.741  20.177  1.00 62.98           C  
ATOM    671  C   THR M  81      94.845  50.324  17.391  1.00 62.98           C  
ATOM    672  O   THR M  81      95.028  51.519  17.618  1.00 62.98           O  
ATOM    673  N   LEU M  82      95.710  49.590  16.673  1.00 71.09           N  
ATOM    674  CA  LEU M  82      96.962  50.130  16.223  1.00 71.09           C  
ATOM    675  CB  LEU M  82      97.807  49.065  15.514  1.00 71.09           C  
ATOM    676  CG  LEU M  82      98.162  47.898  16.461  1.00 71.09           C  
ATOM    677  CD1 LEU M  82      99.009  46.830  15.757  1.00 71.09           C  
ATOM    678  CD2 LEU M  82      98.824  48.406  17.754  1.00 71.09           C  
ATOM    679  C   LEU M  82      96.683  51.262  15.300  1.00 71.09           C  
ATOM    680  O   LEU M  82      97.339  52.302  15.339  1.00 71.09           O  
ATOM    681  N   LEU M  83      95.638  51.094  14.485  1.00154.75           N  
ATOM    682  CA  LEU M  83      95.244  52.051  13.509  1.00154.75           C  
ATOM    683  CB  LEU M  83      93.934  51.561  12.864  1.00154.75           C  
ATOM    684  CG  LEU M  83      93.496  52.290  11.592  1.00154.75           C  
ATOM    685  CD1 LEU M  83      93.143  53.757  11.877  1.00154.75           C  
ATOM    686  CD2 LEU M  83      94.514  52.056  10.460  1.00154.75           C  
ATOM    687  C   LEU M  83      95.009  53.321  14.263  1.00154.75           C  
ATOM    688  O   LEU M  83      95.369  54.400  13.799  1.00154.75           O  
ATOM    689  N   GLY M  84      94.390  53.217  15.455  1.00 34.79           N  
ATOM    690  CA  GLY M  84      94.109  54.365  16.271  1.00 34.79           C  
ATOM    691  C   GLY M  84      95.361  54.995  16.816  1.00 34.79           C  
ATOM    692  O   GLY M  84      95.503  56.216  16.782  1.00 34.79           O  
ATOM    693  N   TYR M  85      96.311  54.189  17.336  1.00 82.96           N  
ATOM    694  CA  TYR M  85      97.475  54.772  17.950  1.00 82.96           C  
ATOM    695  CB  TYR M  85      98.496  53.761  18.506  1.00 82.96           C  
ATOM    696  CG  TYR M  85      97.897  52.988  19.627  1.00 82.96           C  
ATOM    697  CD1 TYR M  85      97.571  53.592  20.820  1.00 82.96           C  
ATOM    698  CD2 TYR M  85      97.703  51.635  19.493  1.00 82.96           C  
ATOM    699  CE1 TYR M  85      97.022  52.867  21.853  1.00 82.96           C  
ATOM    700  CE2 TYR M  85      97.158  50.905  20.520  1.00 82.96           C  
ATOM    701  CZ  TYR M  85      96.816  51.516  21.701  1.00 82.96           C  
ATOM    702  OH  TYR M  85      96.254  50.758  22.751  1.00 82.96           O  
ATOM    703  C   TYR M  85      98.221  55.528  16.902  1.00 82.96           C  
ATOM    704  O   TYR M  85      98.717  56.627  17.145  1.00 82.96           O  
ATOM    705  N   TYR M  86      98.354  54.897  15.722  1.00 88.77           N  
ATOM    706  CA  TYR M  86      99.025  55.411  14.562  1.00 88.77           C  
ATOM    707  CB  TYR M  86      99.370  54.331  13.516  1.00 88.77           C  
ATOM    708  CG  TYR M  86     100.516  53.572  14.097  1.00 88.77           C  
ATOM    709  CD1 TYR M  86     101.779  54.120  14.080  1.00 88.77           C  
ATOM    710  CD2 TYR M  86     100.348  52.325  14.655  1.00 88.77           C  
ATOM    711  CE1 TYR M  86     102.855  53.448  14.611  1.00 88.77           C  
ATOM    712  CE2 TYR M  86     101.422  51.646  15.189  1.00 88.77           C  
ATOM    713  CZ  TYR M  86     102.678  52.206  15.169  1.00 88.77           C  
ATOM    714  OH  TYR M  86     103.779  51.514  15.717  1.00 88.77           O  
ATOM    715  C   TYR M  86      98.252  56.520  13.906  1.00 88.77           C  
ATOM    716  O   TYR M  86      98.839  57.410  13.295  1.00 88.77           O  
ATOM    717  N   ASN M  87      96.910  56.494  13.991  1.00 74.53           N  
ATOM    718  CA  ASN M  87      96.094  57.447  13.288  1.00 74.53           C  
ATOM    719  CB  ASN M  87      96.380  58.925  13.629  1.00 74.53           C  
ATOM    720  CG  ASN M  87      95.707  59.264  14.954  1.00 74.53           C  
ATOM    721  OD1 ASN M  87      96.337  59.797  15.866  1.00 74.53           O  
ATOM    722  ND2 ASN M  87      94.385  58.960  15.063  1.00 74.53           N  
ATOM    723  C   ASN M  87      96.337  57.254  11.828  1.00 74.53           C  
ATOM    724  O   ASN M  87      96.420  58.214  11.063  1.00 74.53           O  
ATOM    725  N   GLN M  88      96.453  55.980  11.413  1.00130.73           N  
ATOM    726  CA  GLN M  88      96.689  55.643  10.043  1.00130.73           C  
ATOM    727  CB  GLN M  88      97.650  54.455   9.902  1.00130.73           C  
ATOM    728  CG  GLN M  88      97.208  53.223  10.672  1.00130.73           C  
ATOM    729  CD  GLN M  88      98.364  52.242  10.641  1.00130.73           C  
ATOM    730  OE1 GLN M  88      98.174  51.051  10.862  1.00130.73           O  
ATOM    731  NE2 GLN M  88      99.600  52.744  10.370  1.00130.73           N  
ATOM    732  C   GLN M  88      95.388  55.432   9.334  1.00130.73           C  
ATOM    733  O   GLN M  88      94.337  55.299   9.960  1.00130.73           O  
ATOM    734  N   SER M  89      95.427  55.465   7.988  1.00 99.59           N  
ATOM    735  CA  SER M  89      94.241  55.323   7.197  1.00 99.59           C  
ATOM    736  CB  SER M  89      94.460  55.635   5.707  1.00 99.59           C  
ATOM    737  OG  SER M  89      94.811  57.000   5.550  1.00 99.59           O  
ATOM    738  C   SER M  89      93.783  53.908   7.282  1.00 99.59           C  
ATOM    739  O   SER M  89      94.580  52.982   7.405  1.00 99.59           O  
ATOM    740  N   LYS M  90      92.455  53.720   7.247  1.00188.69           N  
ATOM    741  CA  LYS M  90      91.863  52.417   7.272  1.00188.69           C  
ATOM    742  CB  LYS M  90      90.343  52.444   7.452  1.00188.69           C  
ATOM    743  CG  LYS M  90      89.971  52.456   8.923  1.00188.69           C  
ATOM    744  CD  LYS M  90      90.606  51.260   9.633  1.00188.69           C  
ATOM    745  CE  LYS M  90      90.648  50.012   8.743  1.00188.69           C  
ATOM    746  NZ  LYS M  90      91.529  48.979   9.326  1.00188.69           N  
ATOM    747  C   LYS M  90      92.127  51.674   6.004  1.00188.69           C  
ATOM    748  O   LYS M  90      92.331  50.461   6.023  1.00188.69           O  
ATOM    749  N   GLY M  91      92.164  52.391   4.869  1.00 45.24           N  
ATOM    750  CA  GLY M  91      92.176  51.725   3.603  1.00 45.24           C  
ATOM    751  C   GLY M  91      93.318  50.764   3.465  1.00 45.24           C  
ATOM    752  O   GLY M  91      93.106  49.643   3.007  1.00 45.24           O  
ATOM    753  N   GLY M  92      94.547  51.141   3.864  1.00 34.27           N  
ATOM    754  CA  GLY M  92      95.667  50.273   3.603  1.00 34.27           C  
ATOM    755  C   GLY M  92      95.625  49.057   4.475  1.00 34.27           C  
ATOM    756  O   GLY M  92      94.939  49.022   5.494  1.00 34.27           O  
ATOM    757  N   SER M  93      96.359  48.001   4.055  1.00103.94           N  
ATOM    758  CA  SER M  93      96.452  46.797   4.832  1.00103.94           C  
ATOM    759  CB  SER M  93      96.673  45.513   4.019  1.00103.94           C  
ATOM    760  OG  SER M  93      95.485  45.132   3.348  1.00103.94           O  
ATOM    761  C   SER M  93      97.636  46.893   5.737  1.00103.94           C  
ATOM    762  O   SER M  93      98.596  47.612   5.462  1.00103.94           O  
ATOM    763  N   HIS M  94      97.596  46.139   6.852  1.00 88.42           N  
ATOM    764  CA  HIS M  94      98.708  46.156   7.753  1.00 88.42           C  
ATOM    765  ND1 HIS M  94      99.528  49.182   7.772  1.00 88.42           N  
ATOM    766  CG  HIS M  94      98.499  48.561   8.444  1.00 88.42           C  
ATOM    767  CB  HIS M  94      98.550  47.138   8.924  1.00 88.42           C  
ATOM    768  NE2 HIS M  94      97.896  50.679   7.942  1.00 88.42           N  
ATOM    769  CD2 HIS M  94      97.511  49.491   8.540  1.00 88.42           C  
ATOM    770  CE1 HIS M  94      99.115  50.444   7.494  1.00 88.42           C  
ATOM    771  C   HIS M  94      98.894  44.780   8.299  1.00 88.42           C  
ATOM    772  O   HIS M  94      98.055  43.902   8.112  1.00 88.42           O  
ATOM    773  N   THR M  95     100.028  44.549   8.986  0.90 60.04           N  
ATOM    774  CA  THR M  95     100.289  43.222   9.457  0.90 60.04           C  
ATOM    775  CB  THR M  95     101.339  42.527   8.642  0.90 60.04           C  
ATOM    776  OG1 THR M  95     100.940  42.466   7.281  0.90 60.04           O  
ATOM    777  CG2 THR M  95     101.540  41.108   9.198  0.90 60.04           C  
ATOM    778  C   THR M  95     100.798  43.255  10.860  0.90 60.04           C  
ATOM    779  O   THR M  95     101.532  44.159  11.257  0.90 60.04           O  
ATOM    780  N   ILE M  96     100.400  42.241  11.654  1.00 66.01           N  
ATOM    781  CA  ILE M  96     100.926  42.107  12.978  1.00 66.01           C  
ATOM    782  CB  ILE M  96      99.903  42.205  14.072  1.00 66.01           C  
ATOM    783  CG1 ILE M  96      99.288  43.612  14.123  1.00 66.01           C  
ATOM    784  CG2 ILE M  96     100.573  41.775  15.384  1.00 66.01           C  
ATOM    785  CD1 ILE M  96      98.147  43.728  15.132  1.00 66.01           C  
ATOM    786  C   ILE M  96     101.500  40.736  13.041  1.00 66.01           C  
ATOM    787  O   ILE M  96     100.933  39.797  12.487  1.00 66.01           O  
ATOM    788  N   GLN M  97     102.671  40.587  13.683  1.00134.85           N  
ATOM    789  CA  GLN M  97     103.249  39.283  13.751  1.00134.85           C  
ATOM    790  CB  GLN M  97     104.179  38.976  12.572  1.00134.85           C  
ATOM    791  CG  GLN M  97     105.347  39.944  12.443  1.00134.85           C  
ATOM    792  CD  GLN M  97     106.040  39.612  11.134  1.00134.85           C  
ATOM    793  OE1 GLN M  97     106.807  40.414  10.604  1.00134.85           O  
ATOM    794  NE2 GLN M  97     105.746  38.403  10.586  1.00134.85           N  
ATOM    795  C   GLN M  97     103.972  39.172  15.045  1.00134.85           C  
ATOM    796  O   GLN M  97     104.611  40.124  15.492  1.00134.85           O  
ATOM    797  N   VAL M  98     103.865  37.994  15.692  1.00134.42           N  
ATOM    798  CA  VAL M  98     104.470  37.864  16.976  1.00134.42           C  
ATOM    799  CB  VAL M  98     103.461  37.823  18.082  1.00134.42           C  
ATOM    800  CG1 VAL M  98     102.776  39.193  18.158  1.00134.42           C  
ATOM    801  CG2 VAL M  98     102.473  36.685  17.794  1.00134.42           C  
ATOM    802  C   VAL M  98     105.280  36.615  17.053  1.00134.42           C  
ATOM    803  O   VAL M  98     104.982  35.603  16.418  1.00134.42           O  
ATOM    804  N   ILE M  99     106.362  36.691  17.851  1.00113.07           N  
ATOM    805  CA  ILE M  99     107.190  35.559  18.103  1.00113.07           C  
ATOM    806  CB  ILE M  99     108.656  35.794  17.853  1.00113.07           C  
ATOM    807  CG1 ILE M  99     108.954  35.943  16.348  1.00113.07           C  
ATOM    808  CG2 ILE M  99     109.436  34.649  18.519  1.00113.07           C  
ATOM    809  CD1 ILE M  99     108.404  37.213  15.705  1.00113.07           C  
ATOM    810  C   ILE M  99     107.022  35.240  19.550  1.00113.07           C  
ATOM    811  O   ILE M  99     107.318  36.051  20.426  1.00113.07           O  
ATOM    812  N   SER M 100     106.506  34.033  19.828  1.00 61.40           N  
ATOM    813  CA  SER M 100     106.308  33.611  21.177  1.00 61.40           C  
ATOM    814  CB  SER M 100     104.818  33.383  21.490  1.00 61.40           C  
ATOM    815  OG  SER M 100     104.640  32.966  22.833  1.00 61.40           O  
ATOM    816  C   SER M 100     107.040  32.318  21.281  1.00 61.40           C  
ATOM    817  O   SER M 100     107.043  31.531  20.338  1.00 61.40           O  
ATOM    818  N   GLY M 101     107.716  32.067  22.418  1.00 39.48           N  
ATOM    819  CA  GLY M 101     108.421  30.822  22.498  1.00 39.48           C  
ATOM    820  C   GLY M 101     109.375  30.840  23.652  1.00 39.48           C  
ATOM    821  O   GLY M 101     109.516  31.839  24.359  1.00 39.48           O  
ATOM    822  N   CYS M 102     110.058  29.694  23.863  1.00 54.54           N  
ATOM    823  CA  CYS M 102     110.986  29.561  24.948  1.00 54.54           C  
ATOM    824  CB  CYS M 102     110.359  28.890  26.189  1.00 54.54           C  
ATOM    825  SG  CYS M 102     109.704  27.222  25.852  1.00 54.54           S  
ATOM    826  C   CYS M 102     112.114  28.689  24.488  1.00 54.54           C  
ATOM    827  O   CYS M 102     111.938  27.842  23.614  1.00 54.54           O  
ATOM    828  N   GLU M 103     113.320  28.892  25.058  1.00 66.87           N  
ATOM    829  CA  GLU M 103     114.444  28.072  24.701  1.00 66.87           C  
ATOM    830  CB  GLU M 103     115.633  28.862  24.126  1.00 66.87           C  
ATOM    831  CG  GLU M 103     115.372  29.472  22.749  1.00 66.87           C  
ATOM    832  CD  GLU M 103     116.498  30.451  22.427  1.00 66.87           C  
ATOM    833  OE1 GLU M 103     117.594  29.994  22.012  1.00 66.87           O  
ATOM    834  OE2 GLU M 103     116.270  31.679  22.592  1.00 66.87           O  
ATOM    835  C   GLU M 103     114.934  27.424  25.957  1.00 66.87           C  
ATOM    836  O   GLU M 103     115.048  28.071  26.997  1.00 66.87           O  
ATOM    837  N   VAL M 104     115.242  26.115  25.887  1.00 40.27           N  
ATOM    838  CA  VAL M 104     115.703  25.405  27.046  1.00 40.27           C  
ATOM    839  CB  VAL M 104     114.807  24.265  27.438  1.00 40.27           C  
ATOM    840  CG1 VAL M 104     113.428  24.833  27.814  1.00 40.27           C  
ATOM    841  CG2 VAL M 104     114.764  23.243  26.287  1.00 40.27           C  
ATOM    842  C   VAL M 104     117.046  24.817  26.731  1.00 40.27           C  
ATOM    843  O   VAL M 104     117.376  24.563  25.573  1.00 40.27           O  
ATOM    844  N   GLY M 105     117.870  24.605  27.777  1.00 21.31           N  
ATOM    845  CA  GLY M 105     119.179  24.052  27.582  1.00 21.31           C  
ATOM    846  C   GLY M 105     119.087  22.564  27.691  1.00 21.31           C  
ATOM    847  O   GLY M 105     118.009  22.001  27.870  1.00 21.31           O  
ATOM    848  N   SER M 106     120.246  21.883  27.599  1.00 71.96           N  
ATOM    849  CA  SER M 106     120.259  20.449  27.669  1.00 71.96           C  
ATOM    850  CB  SER M 106     121.654  19.836  27.462  1.00 71.96           C  
ATOM    851  OG  SER M 106     122.096  20.062  26.133  1.00 71.96           O  
ATOM    852  C   SER M 106     119.799  20.047  29.029  1.00 71.96           C  
ATOM    853  O   SER M 106     119.182  18.998  29.206  1.00 71.96           O  
ATOM    854  N   ASP M 107     120.107  20.888  30.032  1.00 57.62           N  
ATOM    855  CA  ASP M 107     119.767  20.607  31.394  1.00 57.62           C  
ATOM    856  CB  ASP M 107     120.459  21.541  32.401  1.00 57.62           C  
ATOM    857  CG  ASP M 107     119.975  22.955  32.177  1.00 57.62           C  
ATOM    858  OD1 ASP M 107     120.157  23.502  31.056  1.00 57.62           O  
ATOM    859  OD2 ASP M 107     119.411  23.509  33.152  1.00 57.62           O  
ATOM    860  C   ASP M 107     118.280  20.668  31.569  1.00 57.62           C  
ATOM    861  O   ASP M 107     117.721  19.972  32.417  1.00 57.62           O  
ATOM    862  N   GLY M 108     117.587  21.495  30.760  1.00 34.64           N  
ATOM    863  CA  GLY M 108     116.160  21.601  30.893  1.00 34.64           C  
ATOM    864  C   GLY M 108     115.823  22.919  31.518  1.00 34.64           C  
ATOM    865  O   GLY M 108     114.653  23.225  31.751  1.00 34.64           O  
ATOM    866  N   ARG M 109     116.846  23.734  31.827  1.00125.73           N  
ATOM    867  CA  ARG M 109     116.571  25.023  32.388  1.00125.73           C  
ATOM    868  CB  ARG M 109     117.770  25.689  33.077  1.00125.73           C  
ATOM    869  CG  ARG M 109     117.402  26.926  33.891  1.00125.73           C  
ATOM    870  CD  ARG M 109     118.596  27.530  34.626  1.00125.73           C  
ATOM    871  NE  ARG M 109     119.023  26.548  35.660  1.00125.73           N  
ATOM    872  CZ  ARG M 109     120.349  26.311  35.876  1.00125.73           C  
ATOM    873  NH1 ARG M 109     121.294  26.940  35.119  1.00125.73           N  
ATOM    874  NH2 ARG M 109     120.730  25.427  36.844  1.00125.73           N  
ATOM    875  C   ARG M 109     116.133  25.908  31.270  1.00125.73           C  
ATOM    876  O   ARG M 109     116.306  25.575  30.099  1.00125.73           O  
ATOM    877  N   LEU M 110     115.525  27.059  31.614  1.00 69.09           N  
ATOM    878  CA  LEU M 110     115.009  27.939  30.605  1.00 69.09           C  
ATOM    879  CB  LEU M 110     113.808  28.759  31.102  1.00 69.09           C  
ATOM    880  CG  LEU M 110     113.249  29.746  30.063  1.00 69.09           C  
ATOM    881  CD1 LEU M 110     112.662  29.019  28.842  1.00 69.09           C  
ATOM    882  CD2 LEU M 110     112.255  30.719  30.718  1.00 69.09           C  
ATOM    883  C   LEU M 110     116.067  28.919  30.218  1.00 69.09           C  
ATOM    884  O   LEU M 110     116.420  29.799  31.001  1.00 69.09           O  
ATOM    885  N   LEU M 111     116.621  28.768  28.994  1.00 64.25           N  
ATOM    886  CA  LEU M 111     117.625  29.680  28.521  1.00 64.25           C  
ATOM    887  CB  LEU M 111     118.304  29.209  27.219  1.00 64.25           C  
ATOM    888  CG  LEU M 111     119.212  27.979  27.407  1.00 64.25           C  
ATOM    889  CD1 LEU M 111     119.906  27.587  26.092  1.00 64.25           C  
ATOM    890  CD2 LEU M 111     120.205  28.193  28.563  1.00 64.25           C  
ATOM    891  C   LEU M 111     117.041  31.038  28.259  1.00 64.25           C  
ATOM    892  O   LEU M 111     117.516  32.036  28.799  1.00 64.25           O  
ATOM    893  N   ARG M 112     115.967  31.116  27.445  1.00147.89           N  
ATOM    894  CA  ARG M 112     115.411  32.404  27.121  1.00147.89           C  
ATOM    895  CB  ARG M 112     115.954  33.031  25.823  1.00147.89           C  
ATOM    896  CG  ARG M 112     117.277  33.779  25.959  0.93147.89           C  
ATOM    897  CD  ARG M 112     117.102  35.295  26.102  0.96147.89           C  
ATOM    898  NE  ARG M 112     116.455  35.800  24.857  0.94147.89           N  
ATOM    899  CZ  ARG M 112     117.218  36.125  23.772  0.91147.89           C  
ATOM    900  NH1 ARG M 112     118.575  35.986  23.817  1.00147.89           N  
ATOM    901  NH2 ARG M 112     116.621  36.603  22.640  1.00147.89           N  
ATOM    902  C   ARG M 112     113.945  32.271  26.875  1.00147.89           C  
ATOM    903  O   ARG M 112     113.452  31.208  26.501  1.00147.89           O  
ATOM    904  N   GLY M 113     113.210  33.383  27.070  1.00 43.29           N  
ATOM    905  CA  GLY M 113     111.802  33.385  26.808  1.00 43.29           C  
ATOM    906  C   GLY M 113     111.520  34.626  26.032  1.00 43.29           C  
ATOM    907  O   GLY M 113     111.935  35.716  26.424  1.00 43.29           O  
ATOM    908  N   TYR M 114     110.796  34.499  24.902  1.00206.08           N  
ATOM    909  CA  TYR M 114     110.540  35.680  24.135  1.00206.08           C  
ATOM    910  CB  TYR M 114     111.417  35.870  22.889  1.00206.08           C  
ATOM    911  CG  TYR M 114     111.854  34.539  22.398  1.00206.08           C  
ATOM    912  CD1 TYR M 114     110.976  33.603  21.913  1.00206.08           C  
ATOM    913  CD2 TYR M 114     113.197  34.253  22.410  1.00206.08           C  
ATOM    914  CE1 TYR M 114     111.446  32.390  21.466  1.00206.08           C  
ATOM    915  CE2 TYR M 114     113.672  33.046  21.965  1.00206.08           C  
ATOM    916  CZ  TYR M 114     112.792  32.109  21.492  1.00206.08           C  
ATOM    917  OH  TYR M 114     113.281  30.868  21.033  1.00206.08           O  
ATOM    918  C   TYR M 114     109.108  35.853  23.770  1.00206.08           C  
ATOM    919  O   TYR M 114     108.335  34.905  23.656  1.00206.08           O  
ATOM    920  N   GLN M 115     108.719  37.136  23.649  1.00102.25           N  
ATOM    921  CA  GLN M 115     107.404  37.525  23.250  1.00102.25           C  
ATOM    922  CB  GLN M 115     106.481  37.799  24.458  1.00102.25           C  
ATOM    923  CG  GLN M 115     105.006  38.017  24.114  1.00102.25           C  
ATOM    924  CD  GLN M 115     104.343  36.664  23.894  1.00102.25           C  
ATOM    925  OE1 GLN M 115     104.637  35.686  24.579  1.00102.25           O  
ATOM    926  NE2 GLN M 115     103.414  36.602  22.905  1.00102.25           N  
ATOM    927  C   GLN M 115     107.630  38.804  22.516  1.00102.25           C  
ATOM    928  O   GLN M 115     107.886  39.837  23.132  1.00102.25           O  
ATOM    929  N   GLN M 116     107.557  38.784  21.172  1.00127.32           N  
ATOM    930  CA  GLN M 116     107.853  40.007  20.491  1.00127.32           C  
ATOM    931  CB  GLN M 116     109.247  40.009  19.849  1.00127.32           C  
ATOM    932  CG  GLN M 116     109.464  38.893  18.840  1.00127.32           C  
ATOM    933  CD  GLN M 116     110.956  38.854  18.552  1.00127.32           C  
ATOM    934  OE1 GLN M 116     111.741  38.342  19.349  1.00127.32           O  
ATOM    935  NE2 GLN M 116     111.365  39.412  17.381  1.00127.32           N  
ATOM    936  C   GLN M 116     106.783  40.328  19.495  1.00127.32           C  
ATOM    937  O   GLN M 116     106.293  39.469  18.763  1.00127.32           O  
ATOM    938  N   TYR M 117     106.392  41.617  19.457  1.00 93.05           N  
ATOM    939  CA  TYR M 117     105.333  42.060  18.596  1.00 93.05           C  
ATOM    940  CB  TYR M 117     104.220  42.832  19.332  1.00 93.05           C  
ATOM    941  CG  TYR M 117     103.361  41.863  20.073  1.00 93.05           C  
ATOM    942  CD1 TYR M 117     103.828  41.177  21.170  1.00 93.05           C  
ATOM    943  CD2 TYR M 117     102.060  41.663  19.672  1.00 93.05           C  
ATOM    944  CE1 TYR M 117     103.011  40.292  21.838  1.00 93.05           C  
ATOM    945  CE2 TYR M 117     101.239  40.783  20.336  1.00 93.05           C  
ATOM    946  CZ  TYR M 117     101.716  40.092  21.423  1.00 93.05           C  
ATOM    947  OH  TYR M 117     100.882  39.184  22.111  1.00 93.05           O  
ATOM    948  C   TYR M 117     105.873  42.976  17.551  1.00 93.05           C  
ATOM    949  O   TYR M 117     106.610  43.919  17.832  1.00 93.05           O  
ATOM    950  N   ALA M 118     105.507  42.703  16.287  1.00 48.51           N  
ATOM    951  CA  ALA M 118     105.962  43.523  15.201  1.00 48.51           C  
ATOM    952  CB  ALA M 118     106.887  42.786  14.218  1.00 48.51           C  
ATOM    953  C   ALA M 118     104.766  43.973  14.428  1.00 48.51           C  
ATOM    954  O   ALA M 118     103.867  43.191  14.119  1.00 48.51           O  
ATOM    955  N   TYR M 119     104.745  45.269  14.074  1.00100.98           N  
ATOM    956  CA  TYR M 119     103.649  45.811  13.334  1.00100.98           C  
ATOM    957  CB  TYR M 119     103.079  47.081  13.991  1.00100.98           C  
ATOM    958  CG  TYR M 119     101.828  47.478  13.292  1.00100.98           C  
ATOM    959  CD1 TYR M 119     100.720  46.671  13.369  1.00100.98           C  
ATOM    960  CD2 TYR M 119     101.754  48.664  12.599  1.00100.98           C  
ATOM    961  CE1 TYR M 119      99.556  47.029  12.740  1.00100.98           C  
ATOM    962  CE2 TYR M 119     100.589  49.029  11.966  1.00100.98           C  
ATOM    963  CZ  TYR M 119      99.489  48.204  12.040  1.00100.98           C  
ATOM    964  OH  TYR M 119      98.276  48.539  11.406  1.00100.98           O  
ATOM    965  C   TYR M 119     104.236  46.166  12.021  1.00100.98           C  
ATOM    966  O   TYR M 119     105.294  46.791  11.960  1.00100.98           O  
ATOM    967  N   ASP M 120     103.553  45.778  10.930  1.00192.50           N  
ATOM    968  CA  ASP M 120     104.166  45.948   9.661  1.00192.50           C  
ATOM    969  CB  ASP M 120     104.451  47.428   9.353  1.00192.50           C  
ATOM    970  CG  ASP M 120     103.079  48.089   9.218  1.00192.50           C  
ATOM    971  OD1 ASP M 120     102.125  47.359   8.833  1.00192.50           O  
ATOM    972  OD2 ASP M 120     102.956  49.309   9.505  1.00192.50           O  
ATOM    973  C   ASP M 120     105.423  45.138   9.790  1.00192.50           C  
ATOM    974  O   ASP M 120     105.441  44.023  10.294  1.00192.50           O  
ATOM    975  N   GLY M 121     106.520  45.622   9.254  1.00157.08           N  
ATOM    976  CA  GLY M 121     107.783  44.962   9.367  1.00157.08           C  
ATOM    977  C   GLY M 121     108.471  45.176  10.685  1.00157.08           C  
ATOM    978  O   GLY M 121     109.433  44.467  10.981  1.00157.08           O  
ATOM    979  N   CYS M 122     108.083  46.221  11.451  1.00 80.91           N  
ATOM    980  CA  CYS M 122     108.906  46.654  12.555  1.00 80.91           C  
ATOM    981  CB  CYS M 122     109.011  48.181  12.633  1.00 80.91           C  
ATOM    982  SG  CYS M 122     109.762  48.868  11.130  1.00 80.91           S  
ATOM    983  C   CYS M 122     108.484  46.172  13.911  1.00 80.91           C  
ATOM    984  O   CYS M 122     107.352  45.750  14.136  1.00 80.91           O  
ATOM    985  N   ASP M 123     109.434  46.266  14.876  1.00130.59           N  
ATOM    986  CA  ASP M 123     109.208  45.773  16.206  1.00130.59           C  
ATOM    987  CB  ASP M 123     110.476  45.355  16.973  1.00130.59           C  
ATOM    988  CG  ASP M 123     111.356  46.569  17.217  1.00130.59           C  
ATOM    989  OD1 ASP M 123     111.611  47.329  16.245  1.00130.59           O  
ATOM    990  OD2 ASP M 123     111.781  46.754  18.388  1.00130.59           O  
ATOM    991  C   ASP M 123     108.469  46.785  17.019  1.00130.59           C  
ATOM    992  O   ASP M 123     108.947  47.895  17.253  1.00130.59           O  
ATOM    993  N   TYR M 124     107.217  46.424  17.367  1.00104.93           N  
ATOM    994  CA  TYR M 124     106.313  47.212  18.146  1.00104.93           C  
ATOM    995  CB  TYR M 124     104.880  46.677  17.961  1.00104.93           C  
ATOM    996  CG  TYR M 124     103.899  47.628  18.546  1.00104.93           C  
ATOM    997  CD1 TYR M 124     103.698  48.851  17.951  1.00104.93           C  
ATOM    998  CD2 TYR M 124     103.157  47.292  19.654  1.00104.93           C  
ATOM    999  CE1 TYR M 124     102.786  49.742  18.466  1.00104.93           C  
ATOM   1000  CE2 TYR M 124     102.244  48.180  20.172  1.00104.93           C  
ATOM   1001  CZ  TYR M 124     102.058  49.407  19.582  1.00104.93           C  
ATOM   1002  OH  TYR M 124     101.119  50.315  20.117  1.00104.93           O  
ATOM   1003  C   TYR M 124     106.658  47.194  19.611  1.00104.93           C  
ATOM   1004  O   TYR M 124     106.875  48.243  20.215  1.00104.93           O  
ATOM   1005  N   ILE M 125     106.748  45.987  20.218  1.00156.43           N  
ATOM   1006  CA  ILE M 125     106.995  45.878  21.633  1.00156.43           C  
ATOM   1007  CB  ILE M 125     105.725  46.020  22.432  1.00156.43           C  
ATOM   1008  CG1 ILE M 125     106.005  45.982  23.938  1.00156.43           C  
ATOM   1009  CG2 ILE M 125     104.722  44.963  21.952  1.00156.43           C  
ATOM   1010  CD1 ILE M 125     104.816  46.430  24.787  1.00156.43           C  
ATOM   1011  C   ILE M 125     107.592  44.525  21.905  1.00156.43           C  
ATOM   1012  O   ILE M 125     107.408  43.601  21.115  1.00156.43           O  
ATOM   1013  N   ALA M 126     108.348  44.366  23.017  1.00 49.98           N  
ATOM   1014  CA  ALA M 126     108.902  43.065  23.284  1.00 49.98           C  
ATOM   1015  CB  ALA M 126     110.231  42.804  22.554  1.00 49.98           C  
ATOM   1016  C   ALA M 126     109.156  42.906  24.753  1.00 49.98           C  
ATOM   1017  O   ALA M 126     109.400  43.874  25.474  1.00 49.98           O  
ATOM   1018  N   LEU M 127     109.094  41.645  25.230  1.00 64.53           N  
ATOM   1019  CA  LEU M 127     109.326  41.333  26.613  1.00 64.53           C  
ATOM   1020  CB  LEU M 127     108.708  39.983  27.021  1.00 64.53           C  
ATOM   1021  CG  LEU M 127     108.895  39.601  28.498  1.00 64.53           C  
ATOM   1022  CD1 LEU M 127     108.223  40.625  29.424  1.00 64.53           C  
ATOM   1023  CD2 LEU M 127     108.392  38.173  28.762  1.00 64.53           C  
ATOM   1024  C   LEU M 127     110.804  41.253  26.803  1.00 64.53           C  
ATOM   1025  O   LEU M 127     111.516  40.696  25.971  1.00 64.53           O  
ATOM   1026  N   ASN M 128     111.298  41.804  27.926  1.00 73.66           N  
ATOM   1027  CA  ASN M 128     112.702  41.813  28.206  1.00 73.66           C  
ATOM   1028  CB  ASN M 128     113.111  42.862  29.254  1.00 73.66           C  
ATOM   1029  CG  ASN M 128     113.098  44.222  28.571  1.00 73.66           C  
ATOM   1030  OD1 ASN M 128     114.143  44.733  28.176  1.00 73.66           O  
ATOM   1031  ND2 ASN M 128     111.888  44.819  28.399  1.00 73.66           N  
ATOM   1032  C   ASN M 128     113.114  40.467  28.701  1.00 73.66           C  
ATOM   1033  O   ASN M 128     112.291  39.585  28.945  1.00 73.66           O  
ATOM   1034  N   GLU M 129     114.436  40.277  28.837  0.92106.48           N  
ATOM   1035  CA  GLU M 129     114.991  39.029  29.261  0.92106.48           C  
ATOM   1036  CB  GLU M 129     116.524  39.008  29.222  0.92106.48           C  
ATOM   1037  CG  GLU M 129     117.101  37.607  29.402  0.78106.48           C  
ATOM   1038  CD  GLU M 129     118.605  37.727  29.257  0.75106.48           C  
ATOM   1039  OE1 GLU M 129     119.237  38.338  30.159  0.90106.48           O  
ATOM   1040  OE2 GLU M 129     119.142  37.211  28.242  0.92106.48           O  
ATOM   1041  C   GLU M 129     114.552  38.739  30.662  0.92106.48           C  
ATOM   1042  O   GLU M 129     114.378  37.579  31.033  0.92106.48           O  
ATOM   1043  N   ASP M 130     114.364  39.791  31.481  1.00 79.74           N  
ATOM   1044  CA  ASP M 130     113.982  39.601  32.851  1.00 79.74           C  
ATOM   1045  CB  ASP M 130     114.021  40.880  33.715  1.00 79.74           C  
ATOM   1046  CG  ASP M 130     113.019  41.920  33.248  1.00 79.74           C  
ATOM   1047  OD1 ASP M 130     112.258  41.659  32.280  1.00 79.74           O  
ATOM   1048  OD2 ASP M 130     113.010  43.009  33.882  1.00 79.74           O  
ATOM   1049  C   ASP M 130     112.623  38.973  32.882  1.00 79.74           C  
ATOM   1050  O   ASP M 130     112.232  38.380  33.887  1.00 79.74           O  
ATOM   1051  N   LEU M 131     111.868  39.125  31.775  1.00107.64           N  
ATOM   1052  CA  LEU M 131     110.553  38.577  31.580  1.00107.64           C  
ATOM   1053  CB  LEU M 131     110.441  37.095  31.983  1.00107.64           C  
ATOM   1054  CG  LEU M 131     111.288  36.159  31.095  1.00107.64           C  
ATOM   1055  CD1 LEU M 131     111.080  34.685  31.472  1.00107.64           C  
ATOM   1056  CD2 LEU M 131     111.051  36.426  29.598  1.00107.64           C  
ATOM   1057  C   LEU M 131     109.582  39.375  32.388  1.00107.64           C  
ATOM   1058  O   LEU M 131     108.369  39.169  32.330  1.00107.64           O  
ATOM   1059  N   LYS M 132     110.116  40.268  33.229  1.00 99.06           N  
ATOM   1060  CA  LYS M 132     109.318  41.157  34.017  1.00 99.06           C  
ATOM   1061  CB  LYS M 132     109.990  41.470  35.358  1.00 99.06           C  
ATOM   1062  CG  LYS M 132     110.088  40.213  36.227  1.00 99.06           C  
ATOM   1063  CD  LYS M 132     111.033  40.358  37.419  1.00 99.06           C  
ATOM   1064  CE  LYS M 132     111.129  39.098  38.283  1.00 99.06           C  
ATOM   1065  NZ  LYS M 132     112.129  39.301  39.356  1.00 99.06           N  
ATOM   1066  C   LYS M 132     108.929  42.439  33.319  1.00 99.06           C  
ATOM   1067  O   LYS M 132     107.825  42.937  33.533  1.00 99.06           O  
ATOM   1068  N   THR M 133     109.822  43.011  32.471  1.00 87.17           N  
ATOM   1069  CA  THR M 133     109.646  44.362  31.971  1.00 87.17           C  
ATOM   1070  CB  THR M 133     110.925  45.148  32.123  1.00 87.17           C  
ATOM   1071  OG1 THR M 133     111.412  44.986  33.443  1.00 87.17           O  
ATOM   1072  CG2 THR M 133     110.677  46.651  31.929  1.00 87.17           C  
ATOM   1073  C   THR M 133     109.295  44.358  30.504  1.00 87.17           C  
ATOM   1074  O   THR M 133     109.221  43.304  29.878  1.00 87.17           O  
ATOM   1075  N   TRP M 134     109.057  45.560  29.918  1.00 83.75           N  
ATOM   1076  CA  TRP M 134     108.708  45.662  28.527  1.00 83.75           C  
ATOM   1077  CB  TRP M 134     107.251  46.097  28.304  1.00 83.75           C  
ATOM   1078  CG  TRP M 134     106.214  45.148  28.853  1.00 83.75           C  
ATOM   1079  CD2 TRP M 134     105.895  43.882  28.260  1.00 83.75           C  
ATOM   1080  CD1 TRP M 134     105.411  45.279  29.948  1.00 83.75           C  
ATOM   1081  NE1 TRP M 134     104.596  44.177  30.067  1.00 83.75           N  
ATOM   1082  CE2 TRP M 134     104.887  43.309  29.034  1.00 83.75           C  
ATOM   1083  CE3 TRP M 134     106.399  43.253  27.158  1.00 83.75           C  
ATOM   1084  CZ2 TRP M 134     104.362  42.090  28.711  1.00 83.75           C  
ATOM   1085  CZ3 TRP M 134     105.873  42.022  26.837  1.00 83.75           C  
ATOM   1086  CH2 TRP M 134     104.873  41.454  27.600  1.00 83.75           C  
ATOM   1087  C   TRP M 134     109.545  46.732  27.884  1.00 83.75           C  
ATOM   1088  O   TRP M 134     109.972  47.686  28.532  1.00 83.75           O  
ATOM   1089  N   THR M 135     109.823  46.585  26.572  1.00 42.98           N  
ATOM   1090  CA  THR M 135     110.518  47.624  25.864  1.00 42.98           C  
ATOM   1091  CB  THR M 135     111.856  47.220  25.315  1.00 42.98           C  
ATOM   1092  OG1 THR M 135     112.702  46.776  26.366  1.00 42.98           O  
ATOM   1093  CG2 THR M 135     112.484  48.441  24.619  1.00 42.98           C  
ATOM   1094  C   THR M 135     109.643  48.002  24.708  1.00 42.98           C  
ATOM   1095  O   THR M 135     109.172  47.138  23.969  1.00 42.98           O  
ATOM   1096  N   ALA M 136     109.405  49.318  24.520  1.00 49.55           N  
ATOM   1097  CA  ALA M 136     108.523  49.754  23.472  1.00 49.55           C  
ATOM   1098  CB  ALA M 136     107.402  50.688  23.967  1.00 49.55           C  
ATOM   1099  C   ALA M 136     109.321  50.499  22.443  1.00 49.55           C  
ATOM   1100  O   ALA M 136     110.277  51.202  22.766  1.00 49.55           O  
ATOM   1101  N   ALA M 137     108.987  50.275  21.155  1.00 57.33           N  
ATOM   1102  CA  ALA M 137     109.643  50.893  20.035  1.00 57.33           C  
ATOM   1103  CB  ALA M 137     109.284  50.212  18.702  1.00 57.33           C  
ATOM   1104  C   ALA M 137     109.326  52.356  19.881  1.00 57.33           C  
ATOM   1105  O   ALA M 137     110.229  53.171  19.694  1.00 57.33           O  
ATOM   1106  N   ASP M 138     108.029  52.731  19.963  1.00 65.98           N  
ATOM   1107  CA  ASP M 138     107.663  54.094  19.685  1.00 65.98           C  
ATOM   1108  CB  ASP M 138     107.106  54.297  18.264  1.00 65.98           C  
ATOM   1109  CG  ASP M 138     105.802  53.522  18.126  1.00 65.98           C  
ATOM   1110  OD1 ASP M 138     105.716  52.397  18.685  1.00 65.98           O  
ATOM   1111  OD2 ASP M 138     104.872  54.054  17.462  1.00 65.98           O  
ATOM   1112  C   ASP M 138     106.606  54.537  20.645  1.00 65.98           C  
ATOM   1113  O   ASP M 138     106.324  53.869  21.637  1.00 65.98           O  
ATOM   1114  N   MET M 139     105.987  55.698  20.354  1.00 68.92           N  
ATOM   1115  CA  MET M 139     104.987  56.269  21.208  1.00 68.92           C  
ATOM   1116  CB  MET M 139     104.440  57.600  20.669  1.00 68.92           C  
ATOM   1117  CG  MET M 139     105.495  58.700  20.584  1.00 68.92           C  
ATOM   1118  SD  MET M 139     106.196  59.168  22.194  1.00 68.92           S  
ATOM   1119  CE  MET M 139     107.225  60.510  21.537  1.00 68.92           C  
ATOM   1120  C   MET M 139     103.823  55.328  21.309  1.00 68.92           C  
ATOM   1121  O   MET M 139     103.285  55.125  22.395  1.00 68.92           O  
ATOM   1122  N   ALA M 140     103.417  54.710  20.184  1.00 50.59           N  
ATOM   1123  CA  ALA M 140     102.262  53.856  20.182  1.00 50.59           C  
ATOM   1124  CB  ALA M 140     101.979  53.259  18.791  1.00 50.59           C  
ATOM   1125  C   ALA M 140     102.467  52.712  21.130  1.00 50.59           C  
ATOM   1126  O   ALA M 140     101.571  52.349  21.891  1.00 50.59           O  
ATOM   1127  N   ALA M 141     103.673  52.126  21.128  1.00 42.30           N  
ATOM   1128  CA  ALA M 141     103.960  50.973  21.932  1.00 42.30           C  
ATOM   1129  CB  ALA M 141     105.401  50.470  21.744  1.00 42.30           C  
ATOM   1130  C   ALA M 141     103.784  51.314  23.379  1.00 42.30           C  
ATOM   1131  O   ALA M 141     103.328  50.490  24.171  1.00 42.30           O  
ATOM   1132  N   LEU M 142     104.137  52.555  23.756  1.00 66.87           N  
ATOM   1133  CA  LEU M 142     104.100  52.955  25.130  1.00 66.87           C  
ATOM   1134  CB  LEU M 142     104.558  54.406  25.334  1.00 66.87           C  
ATOM   1135  CG  LEU M 142     106.015  54.641  24.894  1.00 66.87           C  
ATOM   1136  CD1 LEU M 142     106.472  56.072  25.215  1.00 66.87           C  
ATOM   1137  CD2 LEU M 142     106.954  53.559  25.455  1.00 66.87           C  
ATOM   1138  C   LEU M 142     102.701  52.828  25.643  1.00 66.87           C  
ATOM   1139  O   LEU M 142     102.488  52.374  26.765  1.00 66.87           O  
ATOM   1140  N   ILE M 143     101.701  53.205  24.827  1.00 40.29           N  
ATOM   1141  CA  ILE M 143     100.337  53.140  25.262  1.00 40.29           C  
ATOM   1142  CB  ILE M 143      99.398  53.602  24.183  1.00 40.29           C  
ATOM   1143  CG1 ILE M 143      99.725  55.060  23.797  1.00 40.29           C  
ATOM   1144  CG2 ILE M 143      97.958  53.393  24.676  1.00 40.29           C  
ATOM   1145  CD1 ILE M 143      99.069  55.532  22.499  1.00 40.29           C  
ATOM   1146  C   ILE M 143     100.053  51.704  25.582  1.00 40.29           C  
ATOM   1147  O   ILE M 143      99.403  51.385  26.577  1.00 40.29           O  
ATOM   1148  N   THR M 144     100.549  50.795  24.725  1.00 59.90           N  
ATOM   1149  CA  THR M 144     100.367  49.387  24.913  1.00 59.90           C  
ATOM   1150  CB  THR M 144     100.897  48.572  23.770  1.00 59.90           C  
ATOM   1151  OG1 THR M 144     100.266  48.958  22.559  1.00 59.90           O  
ATOM   1152  CG2 THR M 144     100.626  47.084  24.057  1.00 59.90           C  
ATOM   1153  C   THR M 144     101.097  48.939  26.145  1.00 59.90           C  
ATOM   1154  O   THR M 144     100.631  48.051  26.854  1.00 59.90           O  
ATOM   1155  N   LYS M 145     102.287  49.505  26.416  1.00 94.93           N  
ATOM   1156  CA  LYS M 145     103.078  49.078  27.541  1.00 94.93           C  
ATOM   1157  CB  LYS M 145     104.438  49.792  27.644  1.00 94.93           C  
ATOM   1158  CG  LYS M 145     105.267  49.322  28.846  1.00 94.93           C  
ATOM   1159  CD  LYS M 145     106.709  49.829  28.849  1.00 94.93           C  
ATOM   1160  CE  LYS M 145     107.578  49.194  29.937  1.00 94.93           C  
ATOM   1161  NZ  LYS M 145     107.026  49.493  31.279  1.00 94.93           N  
ATOM   1162  C   LYS M 145     102.391  49.385  28.827  1.00 94.93           C  
ATOM   1163  O   LYS M 145     102.273  48.527  29.701  1.00 94.93           O  
ATOM   1164  N   HIS M 146     101.895  50.624  28.970  1.00 80.74           N  
ATOM   1165  CA  HIS M 146     101.349  51.002  30.233  1.00 80.74           C  
ATOM   1166  ND1 HIS M 146      99.640  52.779  32.459  1.00 80.74           N  
ATOM   1167  CG  HIS M 146     100.763  52.939  31.682  1.00 80.74           C  
ATOM   1168  CB  HIS M 146     100.886  52.463  30.270  1.00 80.74           C  
ATOM   1169  NE2 HIS M 146     101.159  53.788  33.733  1.00 80.74           N  
ATOM   1170  CD2 HIS M 146     101.681  53.557  32.471  1.00 80.74           C  
ATOM   1171  CE1 HIS M 146      99.932  53.304  33.676  1.00 80.74           C  
ATOM   1172  C   HIS M 146     100.182  50.118  30.480  1.00 80.74           C  
ATOM   1173  O   HIS M 146      99.975  49.626  31.589  1.00 80.74           O  
ATOM   1174  N   LYS M 147      99.394  49.871  29.424  1.00 96.95           N  
ATOM   1175  CA  LYS M 147      98.231  49.057  29.603  1.00 96.95           C  
ATOM   1176  CB  LYS M 147      97.388  48.927  28.324  1.00 96.95           C  
ATOM   1177  CG  LYS M 147      95.975  48.386  28.570  1.00 96.95           C  
ATOM   1178  CD  LYS M 147      95.045  48.494  27.357  1.00 96.95           C  
ATOM   1179  CE  LYS M 147      95.105  49.842  26.640  1.00 96.95           C  
ATOM   1180  NZ  LYS M 147      94.399  49.746  25.342  1.00 96.95           N  
ATOM   1181  C   LYS M 147      98.657  47.679  30.008  1.00 96.95           C  
ATOM   1182  O   LYS M 147      98.113  47.111  30.953  1.00 96.95           O  
ATOM   1183  N   TRP M 148      99.665  47.105  29.324  1.00124.09           N  
ATOM   1184  CA  TRP M 148     100.026  45.751  29.645  1.00124.09           C  
ATOM   1185  CB  TRP M 148     100.998  45.078  28.658  1.00124.09           C  
ATOM   1186  CG  TRP M 148     100.305  44.506  27.445  1.00124.09           C  
ATOM   1187  CD2 TRP M 148     100.924  43.593  26.526  1.00124.09           C  
ATOM   1188  CD1 TRP M 148      99.017  44.669  27.019  1.00124.09           C  
ATOM   1189  NE1 TRP M 148      98.794  43.909  25.896  1.00124.09           N  
ATOM   1190  CE2 TRP M 148      99.960  43.242  25.581  1.00124.09           C  
ATOM   1191  CE3 TRP M 148     102.191  43.090  26.478  1.00124.09           C  
ATOM   1192  CZ2 TRP M 148     100.255  42.374  24.568  1.00124.09           C  
ATOM   1193  CZ3 TRP M 148     102.483  42.213  25.460  1.00124.09           C  
ATOM   1194  CH2 TRP M 148     101.533  41.861  24.524  1.00124.09           C  
ATOM   1195  C   TRP M 148     100.572  45.631  31.029  1.00124.09           C  
ATOM   1196  O   TRP M 148     100.251  44.685  31.746  1.00124.09           O  
ATOM   1197  N   GLU M 149     101.397  46.595  31.453  1.00124.46           N  
ATOM   1198  CA  GLU M 149     102.020  46.512  32.737  1.00124.46           C  
ATOM   1199  CB  GLU M 149     102.893  47.748  32.971  1.00124.46           C  
ATOM   1200  CG  GLU M 149     103.926  47.621  34.079  1.00124.46           C  
ATOM   1201  CD  GLU M 149     104.853  48.815  33.905  1.00124.46           C  
ATOM   1202  OE1 GLU M 149     104.323  49.926  33.636  1.00124.46           O  
ATOM   1203  OE2 GLU M 149     106.095  48.635  34.021  1.00124.46           O  
ATOM   1204  C   GLU M 149     100.945  46.464  33.784  1.00124.46           C  
ATOM   1205  O   GLU M 149     101.009  45.686  34.733  1.00124.46           O  
ATOM   1206  N   GLN M 150      99.899  47.284  33.620  1.00 70.98           N  
ATOM   1207  CA  GLN M 150      98.831  47.373  34.578  1.00 70.98           C  
ATOM   1208  CB  GLN M 150      97.851  48.514  34.273  1.00 70.98           C  
ATOM   1209  CG  GLN M 150      98.517  49.884  34.409  1.00 70.98           C  
ATOM   1210  CD  GLN M 150      97.459  50.950  34.199  1.00 70.98           C  
ATOM   1211  OE1 GLN M 150      96.847  51.032  33.136  1.00 70.98           O  
ATOM   1212  NE2 GLN M 150      97.225  51.781  35.249  1.00 70.98           N  
ATOM   1213  C   GLN M 150      98.040  46.091  34.646  1.00 70.98           C  
ATOM   1214  O   GLN M 150      97.416  45.789  35.661  1.00 70.98           O  
ATOM   1215  N   ALA M 151      97.961  45.352  33.528  1.00 59.91           N  
ATOM   1216  CA  ALA M 151      97.226  44.117  33.446  1.00 59.91           C  
ATOM   1217  CB  ALA M 151      97.151  43.560  32.012  1.00 59.91           C  
ATOM   1218  C   ALA M 151      97.860  43.067  34.294  1.00 59.91           C  
ATOM   1219  O   ALA M 151      97.170  42.218  34.857  1.00 59.91           O  
ATOM   1220  N   GLY M 152      99.201  43.085  34.398  1.00 46.86           N  
ATOM   1221  CA  GLY M 152      99.863  42.028  35.112  1.00 46.86           C  
ATOM   1222  C   GLY M 152     100.242  41.017  34.081  1.00 46.86           C  
ATOM   1223  O   GLY M 152     100.508  39.856  34.389  1.00 46.86           O  
ATOM   1224  N   GLU M 153     100.300  41.472  32.817  1.00128.22           N  
ATOM   1225  CA  GLU M 153     100.576  40.631  31.692  1.00128.22           C  
ATOM   1226  CB  GLU M 153     100.586  41.397  30.362  1.00128.22           C  
ATOM   1227  CG  GLU M 153     101.001  40.509  29.189  1.00128.22           C  
ATOM   1228  CD  GLU M 153      99.987  39.378  29.093  1.00128.22           C  
ATOM   1229  OE1 GLU M 153      98.814  39.608  29.489  1.00128.22           O  
ATOM   1230  OE2 GLU M 153     100.372  38.268  28.637  1.00128.22           O  
ATOM   1231  C   GLU M 153     101.900  39.949  31.814  1.00128.22           C  
ATOM   1232  O   GLU M 153     102.012  38.765  31.504  1.00128.22           O  
ATOM   1233  N   ALA M 154     102.936  40.654  32.290  1.00 54.02           N  
ATOM   1234  CA  ALA M 154     104.244  40.063  32.307  1.00 54.02           C  
ATOM   1235  CB  ALA M 154     105.305  40.996  32.917  1.00 54.02           C  
ATOM   1236  C   ALA M 154     104.208  38.819  33.143  1.00 54.02           C  
ATOM   1237  O   ALA M 154     104.803  37.803  32.785  1.00 54.02           O  
ATOM   1238  N   GLU M 155     103.492  38.865  34.280  1.00144.22           N  
ATOM   1239  CA  GLU M 155     103.499  37.754  35.189  1.00144.22           C  
ATOM   1240  CB  GLU M 155     102.741  38.072  36.487  1.00144.22           C  
ATOM   1241  CG  GLU M 155     103.338  37.409  37.733  1.00144.22           C  
ATOM   1242  CD  GLU M 155     103.784  35.997  37.389  1.00144.22           C  
ATOM   1243  OE1 GLU M 155     104.806  35.853  36.669  1.00144.22           O  
ATOM   1244  OE2 GLU M 155     103.101  35.039  37.842  1.00144.22           O  
ATOM   1245  C   GLU M 155     102.851  36.555  34.552  1.00144.22           C  
ATOM   1246  O   GLU M 155     103.394  35.451  34.592  1.00144.22           O  
ATOM   1247  N   ARG M 156     101.679  36.744  33.911  1.00200.27           N  
ATOM   1248  CA  ARG M 156     100.999  35.650  33.300  1.00200.27           C  
ATOM   1249  CB  ARG M 156      99.651  36.040  32.665  1.00200.27           C  
ATOM   1250  CG  ARG M 156      98.546  36.312  33.696  1.00200.27           C  
ATOM   1251  CD  ARG M 156      97.211  36.701  33.063  1.00200.27           C  
ATOM   1252  NE  ARG M 156      96.936  35.687  32.009  1.00200.27           N  
ATOM   1253  CZ  ARG M 156      97.410  35.889  30.746  1.00200.27           C  
ATOM   1254  NH1 ARG M 156      98.046  37.053  30.433  1.00200.27           N  
ATOM   1255  NH2 ARG M 156      97.254  34.931  29.784  1.00200.27           N  
ATOM   1256  C   ARG M 156     101.886  35.087  32.242  1.00200.27           C  
ATOM   1257  O   ARG M 156     101.979  33.875  32.074  1.00200.27           O  
ATOM   1258  N   LEU M 158     102.593  35.954  31.503  1.00147.18           N  
ATOM   1259  CA  LEU M 158     103.463  35.464  30.465  1.00147.18           C  
ATOM   1260  CB  LEU M 158     104.303  36.538  29.741  1.00147.18           C  
ATOM   1261  CG  LEU M 158     103.609  37.272  28.582  1.00147.18           C  
ATOM   1262  CD1 LEU M 158     104.548  38.313  27.942  1.00147.18           C  
ATOM   1263  CD2 LEU M 158     103.087  36.269  27.540  1.00147.18           C  
ATOM   1264  C   LEU M 158     104.477  34.553  31.071  1.00147.18           C  
ATOM   1265  O   LEU M 158     104.673  33.440  30.586  1.00147.18           O  
ATOM   1266  N   ARG M 159     105.091  34.975  32.192  1.00172.61           N  
ATOM   1267  CA  ARG M 159     106.184  34.243  32.764  1.00172.61           C  
ATOM   1268  CB  ARG M 159     106.635  34.733  34.147  1.00172.61           C  
ATOM   1269  CG  ARG M 159     107.506  35.977  34.174  1.00172.61           C  
ATOM   1270  CD  ARG M 159     108.135  36.194  35.549  1.00172.61           C  
ATOM   1271  NE  ARG M 159     109.586  36.413  35.326  1.00172.61           N  
ATOM   1272  CZ  ARG M 159     110.488  36.119  36.305  1.00172.61           C  
ATOM   1273  NH1 ARG M 159     110.074  35.542  37.470  1.00172.61           N  
ATOM   1274  NH2 ARG M 159     111.805  36.414  36.108  1.00172.61           N  
ATOM   1275  C   ARG M 159     105.733  32.856  33.037  1.00172.61           C  
ATOM   1276  O   ARG M 159     106.483  31.909  32.822  1.00172.61           O  
ATOM   1277  N   ALA M 160     104.495  32.693  33.527  1.00 58.75           N  
ATOM   1278  CA  ALA M 160     104.075  31.371  33.847  1.00 58.75           C  
ATOM   1279  CB  ALA M 160     102.654  31.298  34.411  1.00 58.75           C  
ATOM   1280  C   ALA M 160     104.076  30.542  32.608  1.00 58.75           C  
ATOM   1281  O   ALA M 160     104.568  29.414  32.609  1.00 58.75           O  
ATOM   1282  N   TYR M 161     103.556  31.086  31.503  1.00157.85           N  
ATOM   1283  CA  TYR M 161     103.481  30.345  30.279  1.00157.85           C  
ATOM   1284  CB  TYR M 161     102.928  31.253  29.155  1.00157.85           C  
ATOM   1285  CG  TYR M 161     102.996  30.594  27.818  1.00157.85           C  
ATOM   1286  CD1 TYR M 161     104.170  30.612  27.102  1.00157.85           C  
ATOM   1287  CD2 TYR M 161     101.898  29.972  27.272  1.00157.85           C  
ATOM   1288  CE1 TYR M 161     104.261  30.012  25.872  1.00157.85           C  
ATOM   1289  CE2 TYR M 161     101.980  29.369  26.038  1.00157.85           C  
ATOM   1290  CZ  TYR M 161     103.163  29.388  25.338  1.00157.85           C  
ATOM   1291  OH  TYR M 161     103.258  28.772  24.073  1.00157.85           O  
ATOM   1292  C   TYR M 161     104.858  29.928  29.881  1.00157.85           C  
ATOM   1293  O   TYR M 161     105.138  28.747  29.687  1.00157.85           O  
ATOM   1294  N   LEU M 162     105.774  30.901  29.804  1.00 81.78           N  
ATOM   1295  CA  LEU M 162     107.093  30.633  29.318  1.00 81.78           C  
ATOM   1296  CB  LEU M 162     107.937  31.913  29.242  1.00 81.78           C  
ATOM   1297  CG  LEU M 162     107.335  32.988  28.316  1.00 81.78           C  
ATOM   1298  CD1 LEU M 162     108.289  34.182  28.165  1.00 81.78           C  
ATOM   1299  CD2 LEU M 162     106.899  32.404  26.963  1.00 81.78           C  
ATOM   1300  C   LEU M 162     107.792  29.683  30.231  1.00 81.78           C  
ATOM   1301  O   LEU M 162     108.369  28.691  29.788  1.00 81.78           O  
ATOM   1302  N   GLU M 163     107.770  29.959  31.543  1.00102.06           N  
ATOM   1303  CA  GLU M 163     108.495  29.077  32.394  1.00102.06           C  
ATOM   1304  CB  GLU M 163     108.591  29.620  33.832  1.00102.06           C  
ATOM   1305  CG  GLU M 163     109.318  30.967  33.906  1.00102.06           C  
ATOM   1306  CD  GLU M 163     109.508  31.352  35.368  1.00102.06           C  
ATOM   1307  OE1 GLU M 163     110.563  30.968  35.941  1.00102.06           O  
ATOM   1308  OE2 GLU M 163     108.613  32.033  35.933  1.00102.06           O  
ATOM   1309  C   GLU M 163     107.827  27.740  32.416  1.00102.06           C  
ATOM   1310  O   GLU M 163     108.450  26.715  32.157  1.00102.06           O  
ATOM   1311  N   GLY M 164     106.535  27.702  32.781  1.00 91.83           N  
ATOM   1312  CA  GLY M 164     105.918  26.414  32.911  1.00 91.83           C  
ATOM   1313  C   GLY M 164     105.396  25.748  31.671  1.00 91.83           C  
ATOM   1314  O   GLY M 164     105.862  24.680  31.278  1.00 91.83           O  
ATOM   1315  N   THR M 165     104.401  26.387  31.015  1.00159.47           N  
ATOM   1316  CA  THR M 165     103.668  25.689  29.993  1.00159.47           C  
ATOM   1317  CB  THR M 165     102.363  26.335  29.625  1.00159.47           C  
ATOM   1318  OG1 THR M 165     101.546  25.419  28.912  1.00159.47           O  
ATOM   1319  CG2 THR M 165     102.646  27.562  28.763  1.00159.47           C  
ATOM   1320  C   THR M 165     104.478  25.458  28.765  1.00159.47           C  
ATOM   1321  O   THR M 165     104.507  24.351  28.229  1.00159.47           O  
ATOM   1322  N   CYS M 166     105.212  26.491  28.319  1.00 66.13           N  
ATOM   1323  CA  CYS M 166     105.951  26.394  27.096  1.00 66.13           C  
ATOM   1324  CB  CYS M 166     106.824  27.641  26.824  1.00 66.13           C  
ATOM   1325  SG  CYS M 166     107.773  27.530  25.274  1.00 66.13           S  
ATOM   1326  C   CYS M 166     106.891  25.242  27.219  1.00 66.13           C  
ATOM   1327  O   CYS M 166     107.011  24.427  26.305  1.00 66.13           O  
ATOM   1328  N   VAL M 167     107.566  25.150  28.377  1.00 54.65           N  
ATOM   1329  CA  VAL M 167     108.567  24.159  28.636  1.00 54.65           C  
ATOM   1330  CB  VAL M 167     109.312  24.402  29.913  1.00 54.65           C  
ATOM   1331  CG1 VAL M 167     110.292  23.237  30.128  1.00 54.65           C  
ATOM   1332  CG2 VAL M 167     109.995  25.778  29.823  1.00 54.65           C  
ATOM   1333  C   VAL M 167     107.980  22.789  28.719  1.00 54.65           C  
ATOM   1334  O   VAL M 167     108.568  21.828  28.229  1.00 54.65           O  
ATOM   1335  N   GLU M 168     106.804  22.650  29.349  1.00101.13           N  
ATOM   1336  CA  GLU M 168     106.266  21.337  29.521  1.00101.13           C  
ATOM   1337  CB  GLU M 168     104.934  21.378  30.289  1.00101.13           C  
ATOM   1338  CG  GLU M 168     104.381  20.018  30.706  1.00101.13           C  
ATOM   1339  CD  GLU M 168     103.279  20.297  31.721  1.00101.13           C  
ATOM   1340  OE1 GLU M 168     103.621  20.788  32.829  1.00101.13           O  
ATOM   1341  OE2 GLU M 168     102.087  20.037  31.404  1.00101.13           O  
ATOM   1342  C   GLU M 168     106.022  20.739  28.173  1.00101.13           C  
ATOM   1343  O   GLU M 168     106.371  19.585  27.928  1.00101.13           O  
ATOM   1344  N   TRP M 169     105.421  21.528  27.260  1.00108.94           N  
ATOM   1345  CA  TRP M 169     105.089  21.070  25.941  1.00108.94           C  
ATOM   1346  CB  TRP M 169     104.166  22.035  25.171  1.00108.94           C  
ATOM   1347  CG  TRP M 169     102.743  22.020  25.673  1.00108.94           C  
ATOM   1348  CD2 TRP M 169     101.869  20.895  25.501  1.00108.94           C  
ATOM   1349  CD1 TRP M 169     102.038  22.954  26.374  1.00108.94           C  
ATOM   1350  NE1 TRP M 169     100.776  22.479  26.643  1.00108.94           N  
ATOM   1351  CE2 TRP M 169     100.660  21.211  26.115  1.00108.94           C  
ATOM   1352  CE3 TRP M 169     102.066  19.689  24.890  1.00108.94           C  
ATOM   1353  CZ2 TRP M 169      99.619  20.324  26.132  1.00108.94           C  
ATOM   1354  CZ3 TRP M 169     101.015  18.799  24.896  1.00108.94           C  
ATOM   1355  CH2 TRP M 169      99.815  19.111  25.505  1.00108.94           C  
ATOM   1356  C   TRP M 169     106.303  20.807  25.103  1.00108.94           C  
ATOM   1357  O   TRP M 169     106.373  19.793  24.410  1.00108.94           O  
ATOM   1358  N   LEU M 170     107.304  21.705  25.162  1.00121.05           N  
ATOM   1359  CA  LEU M 170     108.444  21.560  24.305  1.00121.05           C  
ATOM   1360  CB  LEU M 170     109.488  22.686  24.490  1.00121.05           C  
ATOM   1361  CG  LEU M 170     110.613  22.745  23.428  1.00121.05           C  
ATOM   1362  CD1 LEU M 170     111.541  23.941  23.686  1.00121.05           C  
ATOM   1363  CD2 LEU M 170     111.419  21.442  23.321  1.00121.05           C  
ATOM   1364  C   LEU M 170     109.067  20.243  24.625  1.00121.05           C  
ATOM   1365  O   LEU M 170     109.502  19.522  23.729  1.00121.05           O  
ATOM   1366  N   ARG M 171     109.105  19.891  25.922  1.00 77.97           N  
ATOM   1367  CA  ARG M 171     109.665  18.633  26.324  1.00 77.97           C  
ATOM   1368  CB  ARG M 171     109.591  18.414  27.842  1.00 77.97           C  
ATOM   1369  CG  ARG M 171     110.491  19.340  28.659  1.00 77.97           C  
ATOM   1370  CD  ARG M 171     110.281  19.200  30.166  1.00 77.97           C  
ATOM   1371  NE  ARG M 171     108.928  19.743  30.473  1.00 77.97           N  
ATOM   1372  CZ  ARG M 171     108.223  19.271  31.543  1.00 77.97           C  
ATOM   1373  NH1 ARG M 171     108.743  18.277  32.317  1.00 77.97           N  
ATOM   1374  NH2 ARG M 171     106.998  19.791  31.839  1.00 77.97           N  
ATOM   1375  C   ARG M 171     108.838  17.545  25.722  1.00 77.97           C  
ATOM   1376  O   ARG M 171     109.363  16.597  25.139  1.00 77.97           O  
ATOM   1377  N   ARG M 172     107.503  17.671  25.829  1.00129.25           N  
ATOM   1378  CA  ARG M 172     106.661  16.614  25.356  1.00129.25           C  
ATOM   1379  CB  ARG M 172     105.161  16.837  25.626  1.00129.25           C  
ATOM   1380  CG  ARG M 172     104.308  15.667  25.130  1.00129.25           C  
ATOM   1381  CD  ARG M 172     103.496  15.975  23.871  1.00129.25           C  
ATOM   1382  NE  ARG M 172     103.086  14.670  23.276  1.00129.25           N  
ATOM   1383  CZ  ARG M 172     101.974  14.004  23.710  0.93129.25           C  
ATOM   1384  NH1 ARG M 172     101.190  14.532  24.693  1.00129.25           N  
ATOM   1385  NH2 ARG M 172     101.651  12.797  23.158  1.00129.25           N  
ATOM   1386  C   ARG M 172     106.840  16.455  23.883  1.00129.25           C  
ATOM   1387  O   ARG M 172     106.915  15.333  23.383  1.00129.25           O  
ATOM   1388  N   TYR M 173     106.945  17.572  23.141  1.00103.59           N  
ATOM   1389  CA  TYR M 173     107.050  17.448  21.716  1.00103.59           C  
ATOM   1390  CB  TYR M 173     107.244  18.782  20.972  1.00103.59           C  
ATOM   1391  CG  TYR M 173     106.029  19.623  21.122  1.00103.59           C  
ATOM   1392  CD1 TYR M 173     104.823  19.180  20.636  1.00103.59           C  
ATOM   1393  CD2 TYR M 173     106.102  20.866  21.707  1.00103.59           C  
ATOM   1394  CE1 TYR M 173     103.696  19.955  20.752  1.00103.59           C  
ATOM   1395  CE2 TYR M 173     104.976  21.646  21.826  1.00103.59           C  
ATOM   1396  CZ  TYR M 173     103.771  21.187  21.349  1.00103.59           C  
ATOM   1397  OH  TYR M 173     102.606  21.973  21.459  1.00103.59           O  
ATOM   1398  C   TYR M 173     108.283  16.672  21.408  1.00103.59           C  
ATOM   1399  O   TYR M 173     108.251  15.725  20.628  1.00103.59           O  
ATOM   1400  N   LEU M 174     109.397  17.019  22.068  1.00 68.94           N  
ATOM   1401  CA  LEU M 174     110.656  16.421  21.753  1.00 68.94           C  
ATOM   1402  CB  LEU M 174     111.765  16.893  22.703  1.00 68.94           C  
ATOM   1403  CG  LEU M 174     111.976  18.418  22.692  1.00 68.94           C  
ATOM   1404  CD1 LEU M 174     113.101  18.814  23.662  1.00 68.94           C  
ATOM   1405  CD2 LEU M 174     112.187  18.960  21.267  1.00 68.94           C  
ATOM   1406  C   LEU M 174     110.529  14.942  21.934  1.00 68.94           C  
ATOM   1407  O   LEU M 174     111.043  14.167  21.127  1.00 68.94           O  
ATOM   1408  N   LYS M 175     109.800  14.513  22.982  1.00143.49           N  
ATOM   1409  CA  LYS M 175     109.686  13.112  23.262  1.00143.49           C  
ATOM   1410  CB  LYS M 175     108.733  12.821  24.433  1.00143.49           C  
ATOM   1411  CG  LYS M 175     109.253  13.336  25.777  1.00143.49           C  
ATOM   1412  CD  LYS M 175     110.590  12.715  26.180  1.00143.49           C  
ATOM   1413  CE  LYS M 175     111.214  13.319  27.439  1.00143.49           C  
ATOM   1414  NZ  LYS M 175     112.612  12.842  27.563  1.00143.49           N  
ATOM   1415  C   LYS M 175     109.142  12.426  22.051  1.00143.49           C  
ATOM   1416  O   LYS M 175     109.700  11.420  21.616  1.00143.49           O  
ATOM   1417  N   ASN M 176     108.050  12.941  21.450  1.00293.76           N  
ATOM   1418  CA  ASN M 176     107.624  12.282  20.253  1.00293.76           C  
ATOM   1419  CB  ASN M 176     106.112  11.972  20.168  1.00293.76           C  
ATOM   1420  CG  ASN M 176     105.281  13.241  20.181  1.00293.76           C  
ATOM   1421  OD1 ASN M 176     104.945  13.779  19.127  1.00293.76           O  
ATOM   1422  ND2 ASN M 176     104.934  13.727  21.401  1.00293.76           N  
ATOM   1423  C   ASN M 176     108.037  13.150  19.105  1.00293.76           C  
ATOM   1424  O   ASN M 176     107.446  14.177  18.809  1.00293.76           O  
ATOM   1425  N   GLY M 177     109.042  12.741  18.337  1.00239.99           N  
ATOM   1426  CA  GLY M 177     109.470  13.639  17.308  1.00239.99           C  
ATOM   1427  C   GLY M 177     110.936  13.843  17.443  1.00239.99           C  
ATOM   1428  O   GLY M 177     111.552  14.552  16.652  1.00239.99           O  
ATOM   1429  N   ASN M 178     111.540  13.224  18.467  1.00128.09           N  
ATOM   1430  CA  ASN M 178     112.952  13.352  18.638  1.00128.09           C  
ATOM   1431  CB  ASN M 178     113.459  12.694  19.929  1.00128.09           C  
ATOM   1432  CG  ASN M 178     114.899  13.141  20.108  1.00128.09           C  
ATOM   1433  OD1 ASN M 178     115.783  12.741  19.353  1.00128.09           O  
ATOM   1434  ND2 ASN M 178     115.143  14.012  21.124  1.00128.09           N  
ATOM   1435  C   ASN M 178     113.638  12.712  17.474  1.00128.09           C  
ATOM   1436  O   ASN M 178     114.640  13.224  16.976  1.00128.09           O  
ATOM   1437  N   ALA M 179     113.107  11.575  16.990  1.00 40.51           N  
ATOM   1438  CA  ALA M 179     113.811  10.900  15.940  1.00 40.51           C  
ATOM   1439  CB  ALA M 179     113.104   9.619  15.472  1.00 40.51           C  
ATOM   1440  C   ALA M 179     113.896  11.806  14.755  1.00 40.51           C  
ATOM   1441  O   ALA M 179     114.971  11.981  14.180  1.00 40.51           O  
ATOM   1442  N   THR M 180     112.763  12.419  14.365  0.88122.05           N  
ATOM   1443  CA  THR M 180     112.803  13.253  13.202  0.88122.05           C  
ATOM   1444  CB  THR M 180     111.444  13.707  12.754  0.88122.05           C  
ATOM   1445  OG1 THR M 180     110.828  14.504  13.756  0.88122.05           O  
ATOM   1446  CG2 THR M 180     110.589  12.469  12.434  0.88122.05           C  
ATOM   1447  C   THR M 180     113.604  14.481  13.482  0.88122.05           C  
ATOM   1448  O   THR M 180     114.530  14.812  12.743  0.88122.05           O  
ATOM   1449  N   LEU M 181     113.288  15.174  14.593  1.00 59.86           N  
ATOM   1450  CA  LEU M 181     113.960  16.406  14.895  1.00 59.86           C  
ATOM   1451  CB  LEU M 181     113.547  17.048  16.238  1.00 59.86           C  
ATOM   1452  CG  LEU M 181     112.116  17.626  16.276  1.00 59.86           C  
ATOM   1453  CD1 LEU M 181     111.800  18.255  17.645  1.00 59.86           C  
ATOM   1454  CD2 LEU M 181     111.868  18.596  15.111  1.00 59.86           C  
ATOM   1455  C   LEU M 181     115.471  16.174  14.939  1.00 59.86           C  
ATOM   1456  O   LEU M 181     116.227  17.154  14.691  1.00 59.86           O  
ATOM   1457  OXT LEU M 181     115.890  15.017  15.208  1.00 59.86           O  
TER
ATOM   1458  N   SER P   1     101.259  23.708  23.102  1.00 81.19           N  
ATOM   1459  CA  SER P   1     100.252  24.778  22.951  1.00 81.19           C  
ATOM   1460  CB  SER P   1      99.226  24.714  24.091  1.00 81.19           C  
ATOM   1461  OG  SER P   1      98.590  23.445  24.098  1.00 81.19           O  
ATOM   1462  C   SER P   1     100.843  26.142  22.952  1.00 81.19           C  
ATOM   1463  O   SER P   1     101.903  26.378  23.527  1.00 81.19           O  
ATOM   1464  N   ILE P   2     100.122  27.083  22.318  1.00 95.32           N  
ATOM   1465  CA  ILE P   2     100.558  28.437  22.174  1.00 95.32           C  
ATOM   1466  CB  ILE P   2     100.162  29.021  20.847  1.00 95.32           C  
ATOM   1467  CG1 ILE P   2     100.756  30.427  20.646  1.00 95.32           C  
ATOM   1468  CG2 ILE P   2      98.631  28.950  20.747  1.00 95.32           C  
ATOM   1469  CD1 ILE P   2     100.573  30.984  19.230  1.00 95.32           C  
ATOM   1470  C   ILE P   2      99.849  29.199  23.247  1.00 95.32           C  
ATOM   1471  O   ILE P   2      98.868  28.724  23.812  1.00 95.32           O  
ATOM   1472  N   ILE P   3     100.393  30.373  23.608  1.00188.89           N  
ATOM   1473  CA  ILE P   3      99.867  31.234  24.630  1.00188.89           C  
ATOM   1474  CB  ILE P   3     100.786  32.351  25.031  1.00188.89           C  
ATOM   1475  CG1 ILE P   3     100.221  33.083  26.265  1.00188.89           C  
ATOM   1476  CG2 ILE P   3     100.996  33.253  23.803  1.00188.89           C  
ATOM   1477  CD1 ILE P   3     101.173  34.103  26.884  1.00188.89           C  
ATOM   1478  C   ILE P   3      98.613  31.880  24.134  1.00188.89           C  
ATOM   1479  O   ILE P   3      98.323  31.863  22.943  1.00188.89           O  
ATOM   1480  N   ASN P   4      97.770  32.388  25.053  1.00176.50           N  
ATOM   1481  CA  ASN P   4      96.612  33.102  24.611  1.00176.50           C  
ATOM   1482  CB  ASN P   4      95.373  32.821  25.445  1.00176.50           C  
ATOM   1483  CG  ASN P   4      94.270  33.276  24.533  1.00176.50           C  
ATOM   1484  OD1 ASN P   4      94.244  32.881  23.369  1.00176.50           O  
ATOM   1485  ND2 ASN P   4      93.335  34.114  25.052  1.00176.50           N  
ATOM   1486  C   ASN P   4      96.910  34.555  24.775  1.00176.50           C  
ATOM   1487  O   ASN P   4      97.021  35.050  25.893  1.00176.50           O  
ATOM   1488  N   PHE P   5      96.978  35.286  23.652  1.00189.96           N  
ATOM   1489  CA  PHE P   5      97.405  36.655  23.632  1.00189.96           C  
ATOM   1490  CB  PHE P   5      97.686  37.134  22.202  1.00189.96           C  
ATOM   1491  CG  PHE P   5      98.695  36.203  21.620  1.00189.96           C  
ATOM   1492  CD1 PHE P   5      98.305  34.985  21.115  1.00189.96           C  
ATOM   1493  CD2 PHE P   5     100.025  36.539  21.569  1.00189.96           C  
ATOM   1494  CE1 PHE P   5      99.223  34.116  20.575  1.00189.96           C  
ATOM   1495  CE2 PHE P   5     100.946  35.671  21.029  1.00189.96           C  
ATOM   1496  CZ  PHE P   5     100.550  34.456  20.528  1.00189.96           C  
ATOM   1497  C   PHE P   5      96.366  37.568  24.216  1.00189.96           C  
ATOM   1498  O   PHE P   5      95.174  37.268  24.241  1.00189.96           O  
ATOM   1499  N   GLU P   6      96.842  38.720  24.736  1.00134.11           N  
ATOM   1500  CA  GLU P   6      96.036  39.769  25.303  1.00134.11           C  
ATOM   1501  CB  GLU P   6      96.542  40.253  26.680  1.00134.11           C  
ATOM   1502  CG  GLU P   6      96.258  39.285  27.835  1.00134.11           C  
ATOM   1503  CD  GLU P   6      97.142  38.056  27.689  1.00134.11           C  
ATOM   1504  OE1 GLU P   6      98.286  38.206  27.186  1.00134.11           O  
ATOM   1505  OE2 GLU P   6      96.691  36.952  28.097  1.00134.11           O  
ATOM   1506  C   GLU P   6      96.128  40.909  24.336  1.00134.11           C  
ATOM   1507  O   GLU P   6      97.096  41.018  23.585  1.00134.11           O  
ATOM   1508  N   LYS P   7      95.107  41.790  24.321  1.00143.89           N  
ATOM   1509  CA  LYS P   7      95.027  42.839  23.341  1.00143.89           C  
ATOM   1510  CB  LYS P   7      93.595  43.370  23.168  1.00143.89           C  
ATOM   1511  CG  LYS P   7      92.732  42.242  22.588  1.00143.89           C  
ATOM   1512  CD  LYS P   7      91.228  42.480  22.592  1.00143.89           C  
ATOM   1513  CE  LYS P   7      90.744  43.193  21.333  1.00143.89           C  
ATOM   1514  NZ  LYS P   7      91.569  44.397  21.126  1.00143.89           N  
ATOM   1515  C   LYS P   7      96.038  43.925  23.562  1.00143.89           C  
ATOM   1516  O   LYS P   7      96.543  44.131  24.661  1.00143.89           O  
ATOM   1517  N   LEU P   8      96.404  44.619  22.457  1.00115.19           N  
ATOM   1518  CA  LEU P   8      97.403  45.643  22.507  1.00115.19           C  
ATOM   1519  CB  LEU P   8      98.062  45.861  21.138  1.00115.19           C  
ATOM   1520  CG  LEU P   8      98.845  44.627  20.646  1.00115.19           C  
ATOM   1521  CD1 LEU P   8      99.493  44.881  19.276  1.00115.19           C  
ATOM   1522  CD2 LEU P   8      99.871  44.168  21.695  1.00115.19           C  
ATOM   1523  C   LEU P   8      96.762  46.946  22.937  1.00115.19           C  
ATOM   1524  O   LEU P   8      95.522  47.075  22.770  1.00115.19           O  
ATOM   1525  OXT LEU P   8      97.510  47.835  23.425  1.00115.19           O  
TER
ATOM   1526  N   GLN A   2      82.245  20.924  27.769  1.00441.08           N  
ATOM   1527  CA  GLN A   2      83.130  20.972  28.976  1.00441.08           C  
ATOM   1528  CB  GLN A   2      84.374  21.842  28.679  1.00441.08           C  
ATOM   1529  CG  GLN A   2      84.104  23.290  28.252  1.00441.08           C  
ATOM   1530  CD  GLN A   2      85.387  23.848  27.634  1.00441.08           C  
ATOM   1531  OE1 GLN A   2      85.544  23.875  26.413  1.00441.08           O  
ATOM   1532  NE2 GLN A   2      86.342  24.294  28.493  1.00441.08           N  
ATOM   1533  C   GLN A   2      82.477  21.335  30.288  1.00441.08           C  
ATOM   1534  O   GLN A   2      81.249  21.366  30.416  1.00441.08           O  
ATOM   1535  N   GLN A   3      83.302  21.582  31.332  1.00455.14           N  
ATOM   1536  CA  GLN A   3      82.720  21.774  32.622  1.00455.14           C  
ATOM   1537  CB  GLN A   3      81.886  20.552  33.010  1.00455.14           C  
ATOM   1538  CG  GLN A   3      82.761  19.293  33.163  1.00455.14           C  
ATOM   1539  CD  GLN A   3      83.259  18.822  31.792  1.00455.14           C  
ATOM   1540  OE1 GLN A   3      84.373  19.142  31.376  1.00455.14           O  
ATOM   1541  NE2 GLN A   3      82.394  18.073  31.056  1.00455.14           N  
ATOM   1542  C   GLN A   3      83.769  21.892  33.695  1.00455.14           C  
ATOM   1543  O   GLN A   3      84.870  21.359  33.587  1.00455.14           O  
ATOM   1544  N   VAL A   4      83.423  22.614  34.783  1.00187.62           N  
ATOM   1545  CA  VAL A   4      84.230  22.703  35.971  1.00187.62           C  
ATOM   1546  CB  VAL A   4      84.637  24.100  36.334  1.00187.62           C  
ATOM   1547  CG1 VAL A   4      85.561  24.646  35.231  1.00187.62           C  
ATOM   1548  CG2 VAL A   4      83.366  24.941  36.551  1.00187.62           C  
ATOM   1549  C   VAL A   4      83.318  22.199  37.042  1.00187.62           C  
ATOM   1550  O   VAL A   4      82.127  22.490  37.011  1.00187.62           O  
ATOM   1551  N   ARG A   5      83.828  21.406  38.004  1.00281.75           N  
ATOM   1552  CA  ARG A   5      82.921  20.856  38.969  1.00281.75           C  
ATOM   1553  CB  ARG A   5      82.770  19.329  38.842  1.00281.75           C  
ATOM   1554  CG  ARG A   5      82.298  18.856  37.464  1.00281.75           C  
ATOM   1555  CD  ARG A   5      83.361  18.966  36.365  1.00281.75           C  
ATOM   1556  NE  ARG A   5      84.441  17.989  36.678  1.00281.75           N  
ATOM   1557  CZ  ARG A   5      85.074  17.325  35.669  1.00281.75           C  
ATOM   1558  NH1 ARG A   5      84.692  17.518  34.373  1.00281.75           N  
ATOM   1559  NH2 ARG A   5      86.090  16.462  35.961  1.00281.75           N  
ATOM   1560  C   ARG A   5      83.465  21.095  40.334  1.00281.75           C  
ATOM   1561  O   ARG A   5      84.658  20.915  40.580  1.00281.75           O  
ATOM   1562  N   GLN A   6      82.577  21.490  41.265  1.00143.22           N  
ATOM   1563  CA  GLN A   6      83.041  21.776  42.580  1.00143.22           C  
ATOM   1564  CB  GLN A   6      83.018  23.284  42.882  1.00143.22           C  
ATOM   1565  CG  GLN A   6      83.525  23.678  44.265  1.00143.22           C  
ATOM   1566  CD  GLN A   6      83.419  25.192  44.345  1.00143.22           C  
ATOM   1567  OE1 GLN A   6      83.825  25.804  45.331  1.00143.22           O  
ATOM   1568  NE2 GLN A   6      82.870  25.815  43.268  1.00143.22           N  
ATOM   1569  C   GLN A   6      82.169  21.091  43.571  1.00143.22           C  
ATOM   1570  O   GLN A   6      80.946  21.027  43.426  1.00143.22           O  
ATOM   1571  N   SER A   7      82.822  20.515  44.594  1.00197.91           N  
ATOM   1572  CA  SER A   7      82.117  19.962  45.705  1.00197.91           C  
ATOM   1573  CB  SER A   7      81.915  18.439  45.650  1.00197.91           C  
ATOM   1574  OG  SER A   7      80.935  18.122  44.670  1.00197.91           O  
ATOM   1575  C   SER A   7      82.935  20.308  46.898  1.00197.91           C  
ATOM   1576  O   SER A   7      84.149  20.480  46.777  1.00197.91           O  
ATOM   1577  N   PRO A   8      82.336  20.450  48.053  1.00202.48           N  
ATOM   1578  CA  PRO A   8      80.911  20.308  48.256  1.00202.48           C  
ATOM   1579  CD  PRO A   8      83.082  20.262  49.287  1.00202.48           C  
ATOM   1580  CB  PRO A   8      80.732  19.972  49.738  1.00202.48           C  
ATOM   1581  CG  PRO A   8      82.038  20.439  50.400  1.00202.48           C  
ATOM   1582  C   PRO A   8      80.149  21.541  47.885  1.00202.48           C  
ATOM   1583  O   PRO A   8      80.764  22.509  47.453  1.00202.48           O  
ATOM   1584  N   GLN A   9      78.799  21.468  47.926  1.00133.72           N  
ATOM   1585  CA  GLN A   9      77.912  22.587  47.752  1.00133.72           C  
ATOM   1586  CB  GLN A   9      76.480  22.173  47.373  1.00133.72           C  
ATOM   1587  CG  GLN A   9      76.330  21.729  45.914  1.00133.72           C  
ATOM   1588  CD  GLN A   9      76.910  20.333  45.743  1.00133.72           C  
ATOM   1589  OE1 GLN A   9      76.307  19.341  46.147  1.00133.72           O  
ATOM   1590  NE2 GLN A   9      78.117  20.248  45.123  1.00133.72           N  
ATOM   1591  C   GLN A   9      77.830  23.418  49.003  1.00133.72           C  
ATOM   1592  O   GLN A   9      77.630  24.627  48.918  1.00133.72           O  
ATOM   1593  N   SER A  10      77.899  22.794  50.204  1.00 98.43           N  
ATOM   1594  CA  SER A  10      77.826  23.582  51.411  1.00 98.43           C  
ATOM   1595  CB  SER A  10      76.389  23.813  51.898  1.00 98.43           C  
ATOM   1596  OG  SER A  10      75.777  22.574  52.227  1.00 98.43           O  
ATOM   1597  C   SER A  10      78.557  22.877  52.515  1.00 98.43           C  
ATOM   1598  O   SER A  10      78.295  21.708  52.798  1.00 98.43           O  
ATOM   1599  N   LEU A  11      79.488  23.585  53.190  1.00 82.55           N  
ATOM   1600  CA  LEU A  11      80.225  22.969  54.261  1.00 82.55           C  
ATOM   1601  CB  LEU A  11      81.716  22.757  53.928  1.00 82.55           C  
ATOM   1602  CG  LEU A  11      82.547  22.144  55.072  1.00 82.55           C  
ATOM   1603  CD1 LEU A  11      81.978  20.787  55.509  1.00 82.55           C  
ATOM   1604  CD2 LEU A  11      84.037  22.059  54.698  1.00 82.55           C  
ATOM   1605  C   LEU A  11      80.137  23.836  55.478  1.00 82.55           C  
ATOM   1606  O   LEU A  11      80.411  25.030  55.402  1.00 82.55           O  
ATOM   1607  N   THR A  12      79.740  23.260  56.637  1.00128.38           N  
ATOM   1608  CA  THR A  12      79.700  24.005  57.870  1.00128.38           C  
ATOM   1609  CB  THR A  12      78.426  23.856  58.658  1.00128.38           C  
ATOM   1610  OG1 THR A  12      78.157  22.480  58.877  1.00128.38           O  
ATOM   1611  CG2 THR A  12      77.260  24.529  57.924  1.00128.38           C  
ATOM   1612  C   THR A  12      80.788  23.466  58.742  1.00128.38           C  
ATOM   1613  O   THR A  12      80.905  22.254  58.920  1.00128.38           O  
ATOM   1614  N   VAL A  13      81.630  24.354  59.306  1.00111.38           N  
ATOM   1615  CA  VAL A  13      82.697  23.854  60.122  1.00111.38           C  
ATOM   1616  CB  VAL A  13      83.998  23.763  59.379  1.00111.38           C  
ATOM   1617  CG1 VAL A  13      84.443  25.185  59.003  1.00111.38           C  
ATOM   1618  CG2 VAL A  13      85.013  22.999  60.245  1.00111.38           C  
ATOM   1619  C   VAL A  13      82.896  24.779  61.280  1.00111.38           C  
ATOM   1620  O   VAL A  13      82.702  25.986  61.163  1.00111.38           O  
ATOM   1621  N   TRP A  14      83.299  24.227  62.441  1.00124.23           N  
ATOM   1622  CA  TRP A  14      83.548  25.029  63.604  1.00124.23           C  
ATOM   1623  CB  TRP A  14      83.744  24.219  64.891  1.00124.23           C  
ATOM   1624  CG  TRP A  14      84.876  23.221  64.840  1.00124.23           C  
ATOM   1625  CD2 TRP A  14      84.710  21.869  64.401  1.00124.23           C  
ATOM   1626  CD1 TRP A  14      86.184  23.358  65.195  1.00124.23           C  
ATOM   1627  NE1 TRP A  14      86.842  22.164  65.022  1.00124.23           N  
ATOM   1628  CE2 TRP A  14      85.945  21.239  64.532  1.00124.23           C  
ATOM   1629  CE3 TRP A  14      83.612  21.209  63.928  1.00124.23           C  
ATOM   1630  CZ2 TRP A  14      86.107  19.927  64.191  1.00124.23           C  
ATOM   1631  CZ3 TRP A  14      83.775  19.886  63.589  1.00124.23           C  
ATOM   1632  CH2 TRP A  14      84.998  19.259  63.720  1.00124.23           C  
ATOM   1633  C   TRP A  14      84.791  25.823  63.357  1.00124.23           C  
ATOM   1634  O   TRP A  14      85.643  25.440  62.557  1.00124.23           O  
ATOM   1635  N   GLU A  15      84.905  26.982  64.034  1.00 54.25           N  
ATOM   1636  CA  GLU A  15      86.033  27.857  63.859  1.00 54.25           C  
ATOM   1637  CB  GLU A  15      85.925  29.164  64.667  1.00 54.25           C  
ATOM   1638  CG  GLU A  15      87.148  30.075  64.543  1.00 54.25           C  
ATOM   1639  CD  GLU A  15      87.029  31.180  65.590  1.00 54.25           C  
ATOM   1640  OE1 GLU A  15      86.393  30.939  66.652  1.00 54.25           O  
ATOM   1641  OE2 GLU A  15      87.590  32.280  65.338  1.00 54.25           O  
ATOM   1642  C   GLU A  15      87.281  27.178  64.328  1.00 54.25           C  
ATOM   1643  O   GLU A  15      87.289  26.461  65.327  1.00 54.25           O  
ATOM   1644  N   GLY A  16      88.389  27.420  63.598  1.00 26.58           N  
ATOM   1645  CA  GLY A  16      89.679  26.889  63.937  1.00 26.58           C  
ATOM   1646  C   GLY A  16      89.957  25.727  63.044  1.00 26.58           C  
ATOM   1647  O   GLY A  16      91.105  25.318  62.877  1.00 26.58           O  
ATOM   1648  N   GLY A  17      88.903  25.183  62.414  1.00 26.23           N  
ATOM   1649  CA  GLY A  17      89.069  24.014  61.603  1.00 26.23           C  
ATOM   1650  C   GLY A  17      89.562  24.384  60.242  1.00 26.23           C  
ATOM   1651  O   GLY A  17      89.659  25.556  59.880  1.00 26.23           O  
ATOM   1652  N   THR A  18      89.865  23.345  59.439  1.00 37.66           N  
ATOM   1653  CA  THR A  18      90.369  23.520  58.110  1.00 37.66           C  
ATOM   1654  CB  THR A  18      91.546  22.633  57.826  1.00 37.66           C  
ATOM   1655  OG1 THR A  18      92.601  22.898  58.740  1.00 37.66           O  
ATOM   1656  CG2 THR A  18      92.011  22.869  56.381  1.00 37.66           C  
ATOM   1657  C   THR A  18      89.278  23.101  57.177  1.00 37.66           C  
ATOM   1658  O   THR A  18      88.506  22.196  57.484  1.00 37.66           O  
ATOM   1659  N   THR A  19      89.167  23.765  56.011  1.00113.73           N  
ATOM   1660  CA  THR A  19      88.123  23.384  55.108  1.00113.73           C  
ATOM   1661  CB  THR A  19      87.084  24.447  54.911  1.00113.73           C  
ATOM   1662  OG1 THR A  19      86.065  23.982  54.038  1.00113.73           O  
ATOM   1663  CG2 THR A  19      87.756  25.698  54.337  1.00113.73           C  
ATOM   1664  C   THR A  19      88.727  23.071  53.781  1.00113.73           C  
ATOM   1665  O   THR A  19      89.674  23.720  53.337  1.00113.73           O  
ATOM   1666  N   VAL A  20      88.190  22.030  53.117  1.00113.62           N  
ATOM   1667  CA  VAL A  20      88.683  21.648  51.831  1.00113.62           C  
ATOM   1668  CB  VAL A  20      89.137  20.216  51.801  1.00113.62           C  
ATOM   1669  CG1 VAL A  20      87.966  19.329  52.259  1.00113.62           C  
ATOM   1670  CG2 VAL A  20      89.649  19.885  50.388  1.00113.62           C  
ATOM   1671  C   VAL A  20      87.573  21.815  50.844  1.00113.62           C  
ATOM   1672  O   VAL A  20      86.487  21.258  50.991  1.00113.62           O  
ATOM   1673  N   LEU A  21      87.824  22.621  49.800  1.00105.59           N  
ATOM   1674  CA  LEU A  21      86.871  22.837  48.750  1.00105.59           C  
ATOM   1675  CB  LEU A  21      86.731  24.324  48.390  1.00105.59           C  
ATOM   1676  CG  LEU A  21      86.251  25.195  49.564  1.00105.59           C  
ATOM   1677  CD1 LEU A  21      86.202  26.676  49.175  1.00105.59           C  
ATOM   1678  CD2 LEU A  21      84.901  24.711  50.106  1.00105.59           C  
ATOM   1679  C   LEU A  21      87.494  22.177  47.566  1.00105.59           C  
ATOM   1680  O   LEU A  21      88.595  22.545  47.170  1.00105.59           O  
ATOM   1681  N   THR A  22      86.832  21.172  46.968  1.00122.12           N  
ATOM   1682  CA  THR A  22      87.472  20.505  45.871  1.00122.12           C  
ATOM   1683  CB  THR A  22      87.306  19.018  45.901  1.00122.12           C  
ATOM   1684  OG1 THR A  22      85.931  18.673  45.826  1.00122.12           O  
ATOM   1685  CG2 THR A  22      87.916  18.487  47.209  1.00122.12           C  
ATOM   1686  C   THR A  22      86.927  21.008  44.578  1.00122.12           C  
ATOM   1687  O   THR A  22      85.840  21.579  44.519  1.00122.12           O  
ATOM   1688  N   CYS A  23      87.700  20.818  43.493  1.00 76.50           N  
ATOM   1689  CA  CYS A  23      87.243  21.263  42.212  1.00 76.50           C  
ATOM   1690  CB  CYS A  23      87.509  22.765  41.996  1.00 76.50           C  
ATOM   1691  SG  CYS A  23      86.975  23.379  40.375  1.00 76.50           S  
ATOM   1692  C   CYS A  23      87.963  20.479  41.156  1.00 76.50           C  
ATOM   1693  O   CYS A  23      89.115  20.082  41.343  1.00 76.50           O  
ATOM   1694  N   SER A  24      87.283  20.217  40.016  1.00120.41           N  
ATOM   1695  CA  SER A  24      87.897  19.486  38.940  1.00120.41           C  
ATOM   1696  CB  SER A  24      87.541  17.992  38.913  1.00120.41           C  
ATOM   1697  OG  SER A  24      87.968  17.362  40.108  1.00120.41           O  
ATOM   1698  C   SER A  24      87.370  20.000  37.646  1.00120.41           C  
ATOM   1699  O   SER A  24      86.245  20.500  37.562  1.00120.41           O  
ATOM   1700  N   TYR A  25      88.194  19.872  36.592  1.00106.22           N  
ATOM   1701  CA  TYR A  25      87.821  20.262  35.271  1.00106.22           C  
ATOM   1702  CB  TYR A  25      88.584  21.511  34.780  1.00106.22           C  
ATOM   1703  CG  TYR A  25      90.047  21.258  34.936  1.00106.22           C  
ATOM   1704  CD1 TYR A  25      90.658  21.447  36.155  1.00106.22           C  
ATOM   1705  CD2 TYR A  25      90.809  20.840  33.869  1.00106.22           C  
ATOM   1706  CE1 TYR A  25      92.004  21.216  36.309  1.00106.22           C  
ATOM   1707  CE2 TYR A  25      92.155  20.605  34.014  1.00106.22           C  
ATOM   1708  CZ  TYR A  25      92.755  20.799  35.234  1.00106.22           C  
ATOM   1709  OH  TYR A  25      94.138  20.558  35.374  1.00106.22           O  
ATOM   1710  C   TYR A  25      88.140  19.102  34.379  1.00106.22           C  
ATOM   1711  O   TYR A  25      89.192  18.476  34.507  1.00106.22           O  
ATOM   1712  N   GLU A  26      87.191  18.723  33.502  1.00150.40           N  
ATOM   1713  CA  GLU A  26      87.473  17.620  32.631  1.00150.40           C  
ATOM   1714  CB  GLU A  26      86.241  16.931  32.034  1.00150.40           C  
ATOM   1715  CG  GLU A  26      86.570  15.514  31.558  1.00150.40           C  
ATOM   1716  CD  GLU A  26      86.763  14.653  32.804  1.00150.40           C  
ATOM   1717  OE1 GLU A  26      85.747  14.390  33.503  1.00150.40           O  
ATOM   1718  OE2 GLU A  26      87.924  14.249  33.078  1.00150.40           O  
ATOM   1719  C   GLU A  26      88.345  18.056  31.496  1.00150.40           C  
ATOM   1720  O   GLU A  26      89.170  17.289  30.992  1.00150.40           O  
ATOM   1721  N   ASP A  27      88.142  19.323  31.078  1.00167.82           N  
ATOM   1722  CA  ASP A  27      88.740  19.921  29.923  1.00167.82           C  
ATOM   1723  CB  ASP A  27      87.996  21.211  29.540  1.00167.82           C  
ATOM   1724  CG  ASP A  27      88.279  21.561  28.090  1.00167.82           C  
ATOM   1725  OD1 ASP A  27      89.327  22.203  27.816  1.00167.82           O  
ATOM   1726  OD2 ASP A  27      87.432  21.190  27.234  1.00167.82           O  
ATOM   1727  C   ASP A  27      90.203  20.222  30.158  1.00167.82           C  
ATOM   1728  O   ASP A  27      90.563  21.175  30.847  1.00167.82           O  
ATOM   1729  N   SER A  28      91.075  19.432  29.491  1.00213.08           N  
ATOM   1730  CA  SER A  28      92.517  19.377  29.573  1.00213.08           C  
ATOM   1731  CB  SER A  28      93.060  18.243  28.683  1.00213.08           C  
ATOM   1732  OG  SER A  28      94.476  18.281  28.608  1.00213.08           O  
ATOM   1733  C   SER A  28      93.171  20.646  29.103  1.00213.08           C  
ATOM   1734  O   SER A  28      94.390  20.795  29.138  1.00213.08           O  
ATOM   1735  N   THR A  36      92.391  21.550  28.522  1.00150.65           N  
ATOM   1736  CA  THR A  36      92.876  22.788  27.991  1.00150.65           C  
ATOM   1737  CB  THR A  36      91.843  23.382  27.095  1.00150.65           C  
ATOM   1738  OG1 THR A  36      91.465  22.470  26.077  1.00150.65           O  
ATOM   1739  CG2 THR A  36      92.400  24.693  26.521  1.00150.65           C  
ATOM   1740  C   THR A  36      93.093  23.910  28.954  1.00150.65           C  
ATOM   1741  O   THR A  36      94.017  24.700  28.781  1.00150.65           O  
ATOM   1742  N   PHE A  37      92.197  24.046  29.949  1.00160.87           N  
ATOM   1743  CA  PHE A  37      92.103  25.242  30.745  1.00160.87           C  
ATOM   1744  CB  PHE A  37      91.197  25.114  31.994  1.00160.87           C  
ATOM   1745  CG  PHE A  37      89.767  24.736  31.740  1.00160.87           C  
ATOM   1746  CD1 PHE A  37      88.880  25.583  31.115  1.00160.87           C  
ATOM   1747  CD2 PHE A  37      89.283  23.529  32.202  1.00160.87           C  
ATOM   1748  CE1 PHE A  37      87.567  25.210  30.922  1.00160.87           C  
ATOM   1749  CE2 PHE A  37      87.971  23.150  32.015  1.00160.87           C  
ATOM   1750  CZ  PHE A  37      87.105  23.992  31.362  1.00160.87           C  
ATOM   1751  C   PHE A  37      93.432  25.564  31.321  1.00160.87           C  
ATOM   1752  O   PHE A  37      94.089  24.700  31.893  1.00160.87           O  
ATOM   1753  N   ASN A  38      93.916  26.802  31.106  1.00133.10           N  
ATOM   1754  CA  ASN A  38      95.161  27.136  31.727  1.00133.10           C  
ATOM   1755  CB  ASN A  38      96.093  27.984  30.846  1.00133.10           C  
ATOM   1756  CG  ASN A  38      95.454  29.327  30.588  1.00133.10           C  
ATOM   1757  OD1 ASN A  38      94.606  29.478  29.710  1.00133.10           O  
ATOM   1758  ND2 ASN A  38      95.886  30.338  31.385  1.00133.10           N  
ATOM   1759  C   ASN A  38      95.062  27.765  33.106  1.00133.10           C  
ATOM   1760  O   ASN A  38      95.923  27.510  33.943  1.00133.10           O  
ATOM   1761  N   TYR A  39      94.026  28.584  33.412  1.00207.21           N  
ATOM   1762  CA  TYR A  39      94.082  29.429  34.597  1.00207.21           C  
ATOM   1763  CB  TYR A  39      93.976  30.887  34.102  1.00207.21           C  
ATOM   1764  CG  TYR A  39      94.010  31.963  35.129  1.00207.21           C  
ATOM   1765  CD1 TYR A  39      95.078  32.127  35.980  1.00207.21           C  
ATOM   1766  CD2 TYR A  39      92.974  32.869  35.177  1.00207.21           C  
ATOM   1767  CE1 TYR A  39      95.099  33.161  36.888  1.00207.21           C  
ATOM   1768  CE2 TYR A  39      92.990  33.903  36.078  1.00207.21           C  
ATOM   1769  CZ  TYR A  39      94.047  34.043  36.938  1.00207.21           C  
ATOM   1770  OH  TYR A  39      94.059  35.108  37.858  1.00207.21           O  
ATOM   1771  C   TYR A  39      92.980  29.100  35.548  1.00207.21           C  
ATOM   1772  O   TYR A  39      91.829  28.996  35.133  1.00207.21           O  
ATOM   1773  N   PHE A  40      93.306  28.933  36.858  1.00146.17           N  
ATOM   1774  CA  PHE A  40      92.279  28.523  37.780  1.00146.17           C  
ATOM   1775  CB  PHE A  40      92.562  27.126  38.369  1.00146.17           C  
ATOM   1776  CG  PHE A  40      92.824  26.185  37.238  1.00146.17           C  
ATOM   1777  CD1 PHE A  40      91.813  25.491  36.618  1.00146.17           C  
ATOM   1778  CD2 PHE A  40      94.105  25.993  36.781  1.00146.17           C  
ATOM   1779  CE1 PHE A  40      92.076  24.635  35.575  1.00146.17           C  
ATOM   1780  CE2 PHE A  40      94.365  25.137  35.736  1.00146.17           C  
ATOM   1781  CZ  PHE A  40      93.354  24.441  35.130  1.00146.17           C  
ATOM   1782  C   PHE A  40      92.184  29.469  38.960  1.00146.17           C  
ATOM   1783  O   PHE A  40      92.826  29.242  39.985  1.00146.17           O  
ATOM   1784  N   PRO A  41      91.402  30.519  38.853  1.00137.79           N  
ATOM   1785  CA  PRO A  41      91.188  31.425  39.967  1.00137.79           C  
ATOM   1786  CD  PRO A  41      91.361  31.218  37.581  1.00137.79           C  
ATOM   1787  CB  PRO A  41      91.030  32.818  39.356  1.00137.79           C  
ATOM   1788  CG  PRO A  41      90.681  32.559  37.880  1.00137.79           C  
ATOM   1789  C   PRO A  41      90.034  31.058  40.854  1.00137.79           C  
ATOM   1790  O   PRO A  41      89.019  30.592  40.345  1.00137.79           O  
ATOM   1791  N   TRP A  42      90.129  31.329  42.173  1.00100.83           N  
ATOM   1792  CA  TRP A  42      89.036  31.036  43.064  1.00100.83           C  
ATOM   1793  CB  TRP A  42      89.459  30.201  44.287  1.00100.83           C  
ATOM   1794  CG  TRP A  42      89.811  28.757  43.984  1.00100.83           C  
ATOM   1795  CD2 TRP A  42      88.932  27.650  44.245  1.00100.83           C  
ATOM   1796  CD1 TRP A  42      90.956  28.225  43.464  1.00100.83           C  
ATOM   1797  NE1 TRP A  42      90.843  26.855  43.383  1.00100.83           N  
ATOM   1798  CE2 TRP A  42      89.600  26.491  43.862  1.00100.83           C  
ATOM   1799  CE3 TRP A  42      87.667  27.605  44.765  1.00100.83           C  
ATOM   1800  CZ2 TRP A  42      89.012  25.262  43.990  1.00100.83           C  
ATOM   1801  CZ3 TRP A  42      87.076  26.368  44.894  1.00100.83           C  
ATOM   1802  CH2 TRP A  42      87.737  25.221  44.513  1.00100.83           C  
ATOM   1803  C   TRP A  42      88.491  32.360  43.536  1.00100.83           C  
ATOM   1804  O   TRP A  42      89.225  33.343  43.607  1.00100.83           O  
ATOM   1805  N   TYR A  43      87.173  32.434  43.839  1.00 89.46           N  
ATOM   1806  CA  TYR A  43      86.555  33.671  44.253  1.00 89.46           C  
ATOM   1807  CB  TYR A  43      85.570  34.274  43.231  1.00 89.46           C  
ATOM   1808  CG  TYR A  43      86.319  35.052  42.212  1.00 89.46           C  
ATOM   1809  CD1 TYR A  43      86.979  34.444  41.170  1.00 89.46           C  
ATOM   1810  CD2 TYR A  43      86.331  36.422  42.320  1.00 89.46           C  
ATOM   1811  CE1 TYR A  43      87.658  35.211  40.254  1.00 89.46           C  
ATOM   1812  CE2 TYR A  43      87.006  37.192  41.410  1.00 89.46           C  
ATOM   1813  CZ  TYR A  43      87.665  36.581  40.374  1.00 89.46           C  
ATOM   1814  OH  TYR A  43      88.361  37.369  39.438  1.00 89.46           O  
ATOM   1815  C   TYR A  43      85.738  33.471  45.491  1.00 89.46           C  
ATOM   1816  O   TYR A  43      85.270  32.370  45.777  1.00 89.46           O  
ATOM   1817  N   GLN A  44      85.565  34.569  46.265  1.00122.60           N  
ATOM   1818  CA  GLN A  44      84.757  34.573  47.457  1.00122.60           C  
ATOM   1819  CB  GLN A  44      85.427  35.128  48.728  1.00122.60           C  
ATOM   1820  CG  GLN A  44      86.499  34.261  49.376  1.00122.60           C  
ATOM   1821  CD  GLN A  44      86.981  35.023  50.603  1.00122.60           C  
ATOM   1822  OE1 GLN A  44      86.941  36.251  50.633  1.00122.60           O  
ATOM   1823  NE2 GLN A  44      87.419  34.282  51.656  1.00122.60           N  
ATOM   1824  C   GLN A  44      83.632  35.537  47.253  1.00122.60           C  
ATOM   1825  O   GLN A  44      83.820  36.612  46.689  1.00122.60           O  
ATOM   1826  N   GLN A  45      82.418  35.186  47.717  1.00103.42           N  
ATOM   1827  CA  GLN A  45      81.359  36.144  47.625  1.00103.42           C  
ATOM   1828  CB  GLN A  45      80.251  35.829  46.615  1.00103.42           C  
ATOM   1829  CG  GLN A  45      79.268  36.995  46.519  1.00103.42           C  
ATOM   1830  CD  GLN A  45      78.323  36.751  45.364  1.00103.42           C  
ATOM   1831  OE1 GLN A  45      77.725  35.685  45.245  1.00103.42           O  
ATOM   1832  NE2 GLN A  45      78.189  37.774  44.481  1.00103.42           N  
ATOM   1833  C   GLN A  45      80.727  36.296  48.972  1.00103.42           C  
ATOM   1834  O   GLN A  45      80.188  35.347  49.543  1.00103.42           O  
ATOM   1835  N   PHE A  46      80.778  37.537  49.502  1.00 80.98           N  
ATOM   1836  CA  PHE A  46      80.224  37.833  50.790  1.00 80.98           C  
ATOM   1837  CB  PHE A  46      81.041  38.842  51.622  1.00 80.98           C  
ATOM   1838  CG  PHE A  46      82.395  38.259  51.857  1.00 80.98           C  
ATOM   1839  CD1 PHE A  46      82.566  37.225  52.748  1.00 80.98           C  
ATOM   1840  CD2 PHE A  46      83.489  38.720  51.164  1.00 80.98           C  
ATOM   1841  CE1 PHE A  46      83.807  36.677  52.966  1.00 80.98           C  
ATOM   1842  CE2 PHE A  46      84.734  38.179  51.378  1.00 80.98           C  
ATOM   1843  CZ  PHE A  46      84.896  37.157  52.281  1.00 80.98           C  
ATOM   1844  C   PHE A  46      78.879  38.420  50.545  1.00 80.98           C  
ATOM   1845  O   PHE A  46      78.553  38.833  49.434  1.00 80.98           O  
ATOM   1846  N   PRO A  48      78.077  38.474  51.560  1.00111.62           N  
ATOM   1847  CA  PRO A  48      76.752  38.959  51.351  1.00111.62           C  
ATOM   1848  CD  PRO A  48      78.159  37.556  52.685  1.00111.62           C  
ATOM   1849  CB  PRO A  48      76.020  38.723  52.665  1.00111.62           C  
ATOM   1850  CG  PRO A  48      76.728  37.486  53.249  1.00111.62           C  
ATOM   1851  C   PRO A  48      76.752  40.379  50.879  1.00111.62           C  
ATOM   1852  O   PRO A  48      77.549  41.182  51.358  1.00111.62           O  
ATOM   1853  N   GLY A  49      75.894  40.699  49.896  1.00 34.92           N  
ATOM   1854  CA  GLY A  49      75.731  42.049  49.437  1.00 34.92           C  
ATOM   1855  C   GLY A  49      76.931  42.514  48.670  1.00 34.92           C  
ATOM   1856  O   GLY A  49      77.072  43.712  48.421  1.00 34.92           O  
ATOM   1857  N   GLU A  50      77.832  41.602  48.256  1.00 77.71           N  
ATOM   1858  CA  GLU A  50      78.980  42.120  47.569  1.00 77.71           C  
ATOM   1859  CB  GLU A  50      80.259  42.116  48.411  1.00 77.71           C  
ATOM   1860  CG  GLU A  50      80.149  43.060  49.607  1.00 77.71           C  
ATOM   1861  CD  GLU A  50      81.402  42.890  50.441  1.00 77.71           C  
ATOM   1862  OE1 GLU A  50      82.486  43.347  49.988  1.00 77.71           O  
ATOM   1863  OE2 GLU A  50      81.290  42.287  51.541  1.00 77.71           O  
ATOM   1864  C   GLU A  50      79.243  41.347  46.316  1.00 77.71           C  
ATOM   1865  O   GLU A  50      78.640  40.308  46.047  1.00 77.71           O  
ATOM   1866  N   GLY A  51      80.137  41.890  45.471  1.00 47.00           N  
ATOM   1867  CA  GLY A  51      80.466  41.217  44.252  1.00 47.00           C  
ATOM   1868  C   GLY A  51      81.572  40.262  44.551  1.00 47.00           C  
ATOM   1869  O   GLY A  51      82.330  40.451  45.502  1.00 47.00           O  
ATOM   1870  N   PRO A  52      81.717  39.269  43.720  1.00177.46           N  
ATOM   1871  CA  PRO A  52      82.716  38.252  43.880  1.00177.46           C  
ATOM   1872  CD  PRO A  52      80.962  39.144  42.487  1.00177.46           C  
ATOM   1873  CB  PRO A  52      82.562  37.320  42.673  1.00177.46           C  
ATOM   1874  CG  PRO A  52      81.792  38.167  41.638  1.00177.46           C  
ATOM   1875  C   PRO A  52      84.063  38.880  44.011  1.00177.46           C  
ATOM   1876  O   PRO A  52      84.347  39.850  43.312  1.00177.46           O  
ATOM   1877  N   ALA A  53      84.902  38.365  44.930  1.00 54.03           N  
ATOM   1878  CA  ALA A  53      86.213  38.926  45.090  1.00 54.03           C  
ATOM   1879  CB  ALA A  53      86.464  39.505  46.494  1.00 54.03           C  
ATOM   1880  C   ALA A  53      87.197  37.821  44.885  1.00 54.03           C  
ATOM   1881  O   ALA A  53      87.053  36.741  45.450  1.00 54.03           O  
ATOM   1882  N   LEU A  54      88.236  38.066  44.066  1.00107.70           N  
ATOM   1883  CA  LEU A  54      89.215  37.053  43.790  1.00107.70           C  
ATOM   1884  CB  LEU A  54      90.253  37.476  42.738  1.00107.70           C  
ATOM   1885  CG  LEU A  54      91.440  36.501  42.632  1.00107.70           C  
ATOM   1886  CD1 LEU A  54      91.019  35.137  42.065  1.00107.70           C  
ATOM   1887  CD2 LEU A  54      92.622  37.148  41.899  1.00107.70           C  
ATOM   1888  C   LEU A  54      89.978  36.775  45.044  1.00107.70           C  
ATOM   1889  O   LEU A  54      90.507  37.687  45.680  1.00107.70           O  
ATOM   1890  N   LEU A  55      89.928  35.512  45.505  1.00119.47           N  
ATOM   1891  CA  LEU A  55      90.686  35.116  46.651  1.00119.47           C  
ATOM   1892  CB  LEU A  55      90.025  33.949  47.393  1.00119.47           C  
ATOM   1893  CG  LEU A  55      90.666  33.669  48.757  1.00119.47           C  
ATOM   1894  CD1 LEU A  55      90.497  34.877  49.692  1.00119.47           C  
ATOM   1895  CD2 LEU A  55      90.122  32.370  49.367  1.00119.47           C  
ATOM   1896  C   LEU A  55      92.105  34.727  46.321  1.00119.47           C  
ATOM   1897  O   LEU A  55      93.052  35.268  46.892  1.00119.47           O  
ATOM   1898  N   ILE A  56      92.283  33.778  45.364  1.00140.86           N  
ATOM   1899  CA  ILE A  56      93.582  33.241  45.034  1.00140.86           C  
ATOM   1900  CB  ILE A  56      93.942  32.067  45.898  1.00140.86           C  
ATOM   1901  CG1 ILE A  56      95.407  31.659  45.685  1.00140.86           C  
ATOM   1902  CG2 ILE A  56      92.927  30.947  45.623  1.00140.86           C  
ATOM   1903  CD1 ILE A  56      95.906  30.624  46.691  1.00140.86           C  
ATOM   1904  C   ILE A  56      93.568  32.753  43.605  1.00140.86           C  
ATOM   1905  O   ILE A  56      92.504  32.484  43.050  1.00140.86           O  
ATOM   1906  N   SER A  57      94.758  32.615  42.966  1.00 82.46           N  
ATOM   1907  CA  SER A  57      94.793  32.173  41.591  1.00 82.46           C  
ATOM   1908  CB  SER A  57      94.921  33.327  40.582  1.00 82.46           C  
ATOM   1909  OG  SER A  57      96.202  33.929  40.689  1.00 82.46           O  
ATOM   1910  C   SER A  57      95.969  31.268  41.362  1.00 82.46           C  
ATOM   1911  O   SER A  57      96.972  31.334  42.070  1.00 82.46           O  
ATOM   1912  N   ILE A  58      95.850  30.347  40.376  1.00 94.80           N  
ATOM   1913  CA  ILE A  58      96.964  29.490  40.058  1.00 94.80           C  
ATOM   1914  CB  ILE A  58      96.883  28.146  40.735  1.00 94.80           C  
ATOM   1915  CG1 ILE A  58      98.213  27.389  40.575  1.00 94.80           C  
ATOM   1916  CG2 ILE A  58      95.641  27.391  40.221  1.00 94.80           C  
ATOM   1917  CD1 ILE A  58      98.361  26.207  41.533  1.00 94.80           C  
ATOM   1918  C   ILE A  58      97.071  29.291  38.562  1.00 94.80           C  
ATOM   1919  O   ILE A  58      96.162  28.773  37.913  1.00 94.80           O  
ATOM   1920  N   LEU A  59      98.222  29.678  37.972  1.00127.19           N  
ATOM   1921  CA  LEU A  59      98.457  29.519  36.560  1.00127.19           C  
ATOM   1922  CB  LEU A  59      99.645  30.362  36.072  1.00127.19           C  
ATOM   1923  CG  LEU A  59      99.417  31.854  36.373  1.00127.19           C  
ATOM   1924  CD1 LEU A  59     100.540  32.753  35.836  1.00127.19           C  
ATOM   1925  CD2 LEU A  59      98.026  32.284  35.893  1.00127.19           C  
ATOM   1926  C   LEU A  59      98.769  28.085  36.365  1.00127.19           C  
ATOM   1927  O   LEU A  59      99.195  27.415  37.294  1.00127.19           O  
ATOM   1928  N   SER A  60      98.587  27.564  35.145  1.00225.44           N  
ATOM   1929  CA  SER A  60      98.668  26.145  34.998  1.00225.44           C  
ATOM   1930  CB  SER A  60      98.382  25.662  33.565  1.00225.44           C  
ATOM   1931  OG  SER A  60      98.517  24.249  33.490  1.00225.44           O  
ATOM   1932  C   SER A  60      99.989  25.634  35.388  1.00225.44           C  
ATOM   1933  O   SER A  60     100.068  24.657  36.105  1.00225.44           O  
ATOM   1934  N   VAL A  65     101.099  26.253  35.014  1.00 85.40           N  
ATOM   1935  CA  VAL A  65     102.222  25.474  35.416  1.00 85.40           C  
ATOM   1936  CB  VAL A  65     103.381  25.645  34.494  1.00 85.40           C  
ATOM   1937  CG1 VAL A  65     104.593  24.889  35.062  1.00 85.40           C  
ATOM   1938  CG2 VAL A  65     102.910  25.144  33.119  1.00 85.40           C  
ATOM   1939  C   VAL A  65     102.640  25.815  36.819  1.00 85.40           C  
ATOM   1940  O   VAL A  65     103.492  26.678  37.017  1.00 85.40           O  
ATOM   1941  N   SER A  66     102.046  25.125  37.828  1.00 72.57           N  
ATOM   1942  CA  SER A  66     102.405  25.261  39.222  1.00 72.57           C  
ATOM   1943  CB  SER A  66     102.188  26.662  39.826  1.00 72.57           C  
ATOM   1944  OG  SER A  66     103.218  27.551  39.420  1.00 72.57           O  
ATOM   1945  C   SER A  66     101.574  24.310  40.047  1.00 72.57           C  
ATOM   1946  O   SER A  66     100.366  24.192  39.846  1.00 72.57           O  
ATOM   1947  N   ASP A  67     102.233  23.575  40.975  1.00 85.06           N  
ATOM   1948  CA  ASP A  67     101.613  22.631  41.873  1.00 85.06           C  
ATOM   1949  CB  ASP A  67     102.590  21.562  42.392  1.00 85.06           C  
ATOM   1950  CG  ASP A  67     102.834  20.585  41.249  0.75 85.06           C  
ATOM   1951  OD1 ASP A  67     102.216  20.782  40.168  0.50 85.06           O  
ATOM   1952  OD2 ASP A  67     103.625  19.624  41.446  0.50 85.06           O  
ATOM   1953  C   ASP A  67     100.937  23.267  43.047  1.00 85.06           C  
ATOM   1954  O   ASP A  67      99.939  22.737  43.528  1.00 85.06           O  
ATOM   1955  N   LYS A  68     101.453  24.389  43.589  1.00 67.66           N  
ATOM   1956  CA  LYS A  68     100.785  24.872  44.764  1.00 67.66           C  
ATOM   1957  CB  LYS A  68     101.388  24.303  46.051  1.00 67.66           C  
ATOM   1958  CG  LYS A  68     101.174  22.793  46.126  0.50 67.66           C  
ATOM   1959  CD  LYS A  68     102.069  22.091  47.138  0.50 67.66           C  
ATOM   1960  CE  LYS A  68     101.834  20.583  47.180  0.50 67.66           C  
ATOM   1961  NZ  LYS A  68     102.757  19.958  48.149  0.50 67.66           N  
ATOM   1962  C   LYS A  68     100.835  26.364  44.814  1.00 67.66           C  
ATOM   1963  O   LYS A  68     101.681  26.991  44.178  1.00 67.66           O  
ATOM   1964  N   LYS A  69      99.885  26.971  45.560  1.00146.27           N  
ATOM   1965  CA  LYS A  69      99.852  28.400  45.634  1.00146.27           C  
ATOM   1966  CB  LYS A  69      98.849  28.992  44.625  1.00146.27           C  
ATOM   1967  CG  LYS A  69      99.144  30.428  44.197  1.00146.27           C  
ATOM   1968  CD  LYS A  69      99.124  31.448  45.331  1.00146.27           C  
ATOM   1969  CE  LYS A  69      99.422  32.875  44.866  1.00146.27           C  
ATOM   1970  NZ  LYS A  69     100.758  32.930  44.233  1.00146.27           N  
ATOM   1971  C   LYS A  69      99.411  28.759  47.019  1.00146.27           C  
ATOM   1972  O   LYS A  69      98.403  28.248  47.505  1.00146.27           O  
ATOM   1973  N   GLU A  70     100.146  29.652  47.714  1.00 79.60           N  
ATOM   1974  CA  GLU A  70      99.700  29.900  49.051  1.00 79.60           C  
ATOM   1975  CB  GLU A  70     100.472  29.112  50.125  1.00 79.60           C  
ATOM   1976  CG  GLU A  70      99.807  29.170  51.504  1.00 79.60           C  
ATOM   1977  CD  GLU A  70     100.329  28.005  52.333  1.00 79.60           C  
ATOM   1978  OE1 GLU A  70     101.121  27.198  51.778  1.00 79.60           O  
ATOM   1979  OE2 GLU A  70      99.933  27.898  53.525  1.00 79.60           O  
ATOM   1980  C   GLU A  70      99.764  31.344  49.390  1.00 79.60           C  
ATOM   1981  O   GLU A  70     100.603  32.101  48.902  1.00 79.60           O  
ATOM   1982  N   ASP A  72      98.795  31.753  50.228  1.00 68.62           N  
ATOM   1983  CA  ASP A  72      98.703  33.071  50.765  1.00 68.62           C  
ATOM   1984  CB  ASP A  72      97.688  33.959  50.023  1.00 68.62           C  
ATOM   1985  CG  ASP A  72      98.259  34.299  48.652  1.00 68.62           C  
ATOM   1986  OD1 ASP A  72      99.512  34.388  48.538  1.00 68.62           O  
ATOM   1987  OD2 ASP A  72      97.449  34.474  47.702  1.00 68.62           O  
ATOM   1988  C   ASP A  72      98.218  32.880  52.165  1.00 68.62           C  
ATOM   1989  O   ASP A  72      97.016  32.781  52.406  1.00 68.62           O  
ATOM   1990  N   GLY A  74      99.158  32.780  53.123  1.00 34.32           N  
ATOM   1991  CA  GLY A  74      98.785  32.623  54.496  1.00 34.32           C  
ATOM   1992  C   GLY A  74      97.879  31.435  54.635  1.00 34.32           C  
ATOM   1993  O   GLY A  74      98.237  30.299  54.329  1.00 34.32           O  
ATOM   1994  N   ARG A  75      96.661  31.706  55.134  1.00115.33           N  
ATOM   1995  CA  ARG A  75      95.632  30.758  55.440  1.00115.33           C  
ATOM   1996  CB  ARG A  75      94.493  31.400  56.249  1.00115.33           C  
ATOM   1997  CG  ARG A  75      94.927  31.730  57.685  1.00115.33           C  
ATOM   1998  CD  ARG A  75      93.844  32.403  58.532  1.00115.33           C  
ATOM   1999  NE  ARG A  75      92.555  31.774  58.141  1.00115.33           N  
ATOM   2000  CZ  ARG A  75      91.551  32.529  57.615  1.00115.33           C  
ATOM   2001  NH1 ARG A  75      91.624  33.892  57.661  1.00115.33           N  
ATOM   2002  NH2 ARG A  75      90.481  31.911  57.038  1.00115.33           N  
ATOM   2003  C   ARG A  75      95.078  30.104  54.209  1.00115.33           C  
ATOM   2004  O   ARG A  75      94.609  28.969  54.293  1.00115.33           O  
ATOM   2005  N   PHE A  76      95.083  30.781  53.040  1.00 95.73           N  
ATOM   2006  CA  PHE A  76      94.437  30.178  51.901  1.00 95.73           C  
ATOM   2007  CB  PHE A  76      93.662  31.194  51.049  1.00 95.73           C  
ATOM   2008  CG  PHE A  76      92.633  31.792  51.950  1.00 95.73           C  
ATOM   2009  CD1 PHE A  76      91.536  31.068  52.323  1.00 95.73           C  
ATOM   2010  CD2 PHE A  76      92.759  33.055  52.468  1.00 95.73           C  
ATOM   2011  CE1 PHE A  76      90.567  31.573  53.157  1.00 95.73           C  
ATOM   2012  CE2 PHE A  76      91.794  33.573  53.303  1.00 95.73           C  
ATOM   2013  CZ  PHE A  76      90.688  32.843  53.652  1.00 95.73           C  
ATOM   2014  C   PHE A  76      95.430  29.488  51.017  1.00 95.73           C  
ATOM   2015  O   PHE A  76      96.504  30.013  50.734  1.00 95.73           O  
ATOM   2016  N   THR A  77      95.102  28.257  50.565  1.00134.04           N  
ATOM   2017  CA  THR A  77      96.053  27.610  49.716  1.00134.04           C  
ATOM   2018  CB  THR A  77      97.032  26.766  50.466  1.00134.04           C  
ATOM   2019  OG1 THR A  77      98.190  26.551  49.676  1.00134.04           O  
ATOM   2020  CG2 THR A  77      96.369  25.417  50.772  1.00134.04           C  
ATOM   2021  C   THR A  77      95.360  26.720  48.728  1.00134.04           C  
ATOM   2022  O   THR A  77      94.356  26.072  49.029  1.00134.04           O  
ATOM   2023  N   THR A  78      95.917  26.664  47.501  1.00123.77           N  
ATOM   2024  CA  THR A  78      95.399  25.812  46.476  1.00123.77           C  
ATOM   2025  CB  THR A  78      95.036  26.542  45.219  1.00123.77           C  
ATOM   2026  OG1 THR A  78      96.196  27.132  44.652  1.00123.77           O  
ATOM   2027  CG2 THR A  78      94.006  27.632  45.563  1.00123.77           C  
ATOM   2028  C   THR A  78      96.480  24.833  46.131  1.00123.77           C  
ATOM   2029  O   THR A  78      97.664  25.166  46.147  1.00123.77           O  
ATOM   2030  N   PHE A  79      96.084  23.575  45.857  1.00 93.04           N  
ATOM   2031  CA  PHE A  79      96.978  22.524  45.451  1.00 93.04           C  
ATOM   2032  CB  PHE A  79      96.715  21.184  46.155  1.00 93.04           C  
ATOM   2033  CG  PHE A  79      96.765  21.345  47.632  1.00 93.04           C  
ATOM   2034  CD1 PHE A  79      97.950  21.206  48.314  1.00 93.04           C  
ATOM   2035  CD2 PHE A  79      95.614  21.626  48.333  1.00 93.04           C  
ATOM   2036  CE1 PHE A  79      97.987  21.347  49.681  1.00 93.04           C  
ATOM   2037  CE2 PHE A  79      95.647  21.768  49.699  1.00 93.04           C  
ATOM   2038  CZ  PHE A  79      96.836  21.631  50.375  1.00 93.04           C  
ATOM   2039  C   PHE A  79      96.530  22.246  44.053  1.00 93.04           C  
ATOM   2040  O   PHE A  79      95.327  22.154  43.818  1.00 93.04           O  
ATOM   2041  N   PHE A  80      97.454  22.082  43.088  1.00113.16           N  
ATOM   2042  CA  PHE A  80      96.972  21.927  41.746  1.00113.16           C  
ATOM   2043  CB  PHE A  80      97.342  23.139  40.876  1.00113.16           C  
ATOM   2044  CG  PHE A  80      96.634  23.003  39.580  1.00113.16           C  
ATOM   2045  CD1 PHE A  80      95.321  23.402  39.472  1.00113.16           C  
ATOM   2046  CD2 PHE A  80      97.289  22.498  38.483  1.00113.16           C  
ATOM   2047  CE1 PHE A  80      94.655  23.275  38.280  1.00113.16           C  
ATOM   2048  CE2 PHE A  80      96.624  22.371  37.289  1.00113.16           C  
ATOM   2049  CZ  PHE A  80      95.311  22.760  37.188  1.00113.16           C  
ATOM   2050  C   PHE A  80      97.568  20.706  41.114  1.00113.16           C  
ATOM   2051  O   PHE A  80      98.756  20.432  41.272  1.00113.16           O  
ATOM   2052  N   ASN A  82      96.749  19.921  40.375  1.00189.07           N  
ATOM   2053  CA  ASN A  82      97.318  18.767  39.737  1.00189.07           C  
ATOM   2054  CB  ASN A  82      96.871  17.437  40.370  1.00189.07           C  
ATOM   2055  CG  ASN A  82      97.844  16.347  39.946  1.00189.07           C  
ATOM   2056  OD1 ASN A  82      98.468  16.424  38.888  1.00189.07           O  
ATOM   2057  ND2 ASN A  82      97.993  15.303  40.804  1.00189.07           N  
ATOM   2058  C   ASN A  82      96.901  18.760  38.303  1.00189.07           C  
ATOM   2059  O   ASN A  82      95.878  18.186  37.954  1.00189.07           O  
ATOM   2060  N   LYS A  84      97.716  19.343  37.408  1.00177.64           N  
ATOM   2061  CA  LYS A  84      97.323  19.442  36.032  1.00177.64           C  
ATOM   2062  CB  LYS A  84      98.376  20.163  35.168  1.00177.64           C  
ATOM   2063  CG  LYS A  84      97.860  20.667  33.815  1.00177.64           C  
ATOM   2064  CD  LYS A  84      97.308  19.582  32.889  1.00177.64           C  
ATOM   2065  CE  LYS A  84      96.718  20.129  31.584  1.00177.64           C  
ATOM   2066  NZ  LYS A  84      95.411  20.774  31.846  1.00177.64           N  
ATOM   2067  C   LYS A  84      97.136  18.081  35.443  1.00177.64           C  
ATOM   2068  O   LYS A  84      96.155  17.840  34.742  1.00177.64           O  
ATOM   2069  N   ARG A  85      98.057  17.142  35.723  1.00102.40           N  
ATOM   2070  CA  ARG A  85      97.937  15.850  35.104  1.00102.40           C  
ATOM   2071  CB  ARG A  85      99.009  14.849  35.572  1.00102.40           C  
ATOM   2072  CG  ARG A  85     100.452  15.240  35.249  1.00102.40           C  
ATOM   2073  CD  ARG A  85     101.472  14.164  35.630  0.50102.40           C  
ATOM   2074  NE  ARG A  85     101.182  13.764  37.032  0.50102.40           N  
ATOM   2075  CZ  ARG A  85     101.523  14.580  38.072  0.50102.40           C  
ATOM   2076  NH1 ARG A  85     102.165  15.761  37.835  0.50102.40           N  
ATOM   2077  NH2 ARG A  85     101.203  14.220  39.348  0.50102.40           N  
ATOM   2078  C   ARG A  85      96.617  15.254  35.510  1.00102.40           C  
ATOM   2079  O   ARG A  85      95.873  14.729  34.685  1.00102.40           O  
ATOM   2080  N   GLU A  86      96.309  15.341  36.813  1.00 93.63           N  
ATOM   2081  CA  GLU A  86      95.128  14.807  37.439  1.00 93.63           C  
ATOM   2082  CB  GLU A  86      95.255  14.780  38.974  1.00 93.63           C  
ATOM   2083  CG  GLU A  86      94.183  13.957  39.694  1.00 93.63           C  
ATOM   2084  CD  GLU A  86      94.477  14.042  41.185  1.00 93.63           C  
ATOM   2085  OE1 GLU A  86      95.504  14.677  41.542  1.00 93.63           O  
ATOM   2086  OE2 GLU A  86      93.684  13.477  41.984  1.00 93.63           O  
ATOM   2087  C   GLU A  86      93.903  15.598  37.063  1.00 93.63           C  
ATOM   2088  O   GLU A  86      92.783  15.106  37.192  1.00 93.63           O  
ATOM   2089  N   LYS A  87      94.084  16.860  36.624  1.00167.02           N  
ATOM   2090  CA  LYS A  87      92.993  17.745  36.316  1.00167.02           C  
ATOM   2091  CB  LYS A  87      91.975  17.140  35.331  1.00167.02           C  
ATOM   2092  CG  LYS A  87      92.587  16.601  34.034  1.00167.02           C  
ATOM   2093  CD  LYS A  87      93.369  17.614  33.194  1.00167.02           C  
ATOM   2094  CE  LYS A  87      93.791  17.062  31.827  1.00167.02           C  
ATOM   2095  NZ  LYS A  87      94.748  15.942  31.988  1.00167.02           N  
ATOM   2096  C   LYS A  87      92.256  18.024  37.589  1.00167.02           C  
ATOM   2097  O   LYS A  87      91.032  18.150  37.604  1.00167.02           O  
ATOM   2098  N   LYS A  88      92.989  18.146  38.712  1.00183.37           N  
ATOM   2099  CA  LYS A  88      92.287  18.374  39.939  1.00183.37           C  
ATOM   2100  CB  LYS A  88      92.391  17.197  40.938  1.00183.37           C  
ATOM   2101  CG  LYS A  88      93.686  17.122  41.759  1.00183.37           C  
ATOM   2102  CD  LYS A  88      93.740  18.067  42.965  1.00183.37           C  
ATOM   2103  CE  LYS A  88      94.977  17.883  43.847  1.00183.37           C  
ATOM   2104  NZ  LYS A  88      96.192  18.220  43.079  1.00183.37           N  
ATOM   2105  C   LYS A  88      92.831  19.593  40.619  1.00183.37           C  
ATOM   2106  O   LYS A  88      93.998  19.954  40.464  1.00183.37           O  
ATOM   2107  N   LEU A  89      91.952  20.295  41.364  1.00224.18           N  
ATOM   2108  CA  LEU A  89      92.385  21.394  42.179  1.00224.18           C  
ATOM   2109  CB  LEU A  89      92.327  22.792  41.532  1.00224.18           C  
ATOM   2110  CG  LEU A  89      91.053  23.102  40.730  1.00224.18           C  
ATOM   2111  CD1 LEU A  89      91.009  24.575  40.300  1.00224.18           C  
ATOM   2112  CD2 LEU A  89      90.943  22.178  39.513  1.00224.18           C  
ATOM   2113  C   LEU A  89      91.558  21.433  43.429  1.00224.18           C  
ATOM   2114  O   LEU A  89      90.417  20.974  43.448  1.00224.18           O  
ATOM   2115  N   SER A  90      92.139  21.968  44.526  1.00118.99           N  
ATOM   2116  CA  SER A  90      91.428  22.037  45.773  1.00118.99           C  
ATOM   2117  CB  SER A  90      91.778  20.933  46.790  1.00118.99           C  
ATOM   2118  OG  SER A  90      91.339  19.661  46.350  1.00118.99           O  
ATOM   2119  C   SER A  90      91.809  23.292  46.478  1.00118.99           C  
ATOM   2120  O   SER A  90      92.915  23.811  46.324  1.00118.99           O  
ATOM   2121  N   LEU A  91      90.874  23.799  47.297  1.00 88.81           N  
ATOM   2122  CA  LEU A  91      91.134  24.966  48.060  1.00 88.81           C  
ATOM   2123  CB  LEU A  91      90.179  26.123  47.731  1.00 88.81           C  
ATOM   2124  CG  LEU A  91      90.461  27.380  48.564  1.00 88.81           C  
ATOM   2125  CD1 LEU A  91      91.832  27.984  48.221  1.00 88.81           C  
ATOM   2126  CD2 LEU A  91      89.307  28.386  48.455  1.00 88.81           C  
ATOM   2127  C   LEU A  91      90.967  24.638  49.505  1.00 88.81           C  
ATOM   2128  O   LEU A  91      89.891  24.212  49.925  1.00 88.81           O  
ATOM   2129  N   HIS A  92      92.037  24.812  50.313  1.00108.49           N  
ATOM   2130  CA  HIS A  92      91.851  24.569  51.714  1.00108.49           C  
ATOM   2131  ND1 HIS A  92      95.176  22.999  52.516  1.00108.49           N  
ATOM   2132  CG  HIS A  92      94.089  23.778  52.839  1.00108.49           C  
ATOM   2133  CB  HIS A  92      92.694  23.457  52.382  1.00108.49           C  
ATOM   2134  NE2 HIS A  92      95.930  24.615  53.841  1.00108.49           N  
ATOM   2135  CD2 HIS A  92      94.567  24.764  53.647  1.00108.49           C  
ATOM   2136  CE1 HIS A  92      96.250  23.541  53.144  1.00108.49           C  
ATOM   2137  C   HIS A  92      92.039  25.848  52.457  1.00108.49           C  
ATOM   2138  O   HIS A  92      92.991  26.594  52.220  1.00108.49           O  
ATOM   2139  N   ILE A  93      91.084  26.137  53.368  1.00152.36           N  
ATOM   2140  CA  ILE A  93      91.139  27.316  54.185  1.00152.36           C  
ATOM   2141  CB  ILE A  93      89.781  27.930  54.442  1.00152.36           C  
ATOM   2142  CG1 ILE A  93      88.942  28.104  53.148  1.00152.36           C  
ATOM   2143  CG2 ILE A  93      90.008  29.260  55.186  1.00152.36           C  
ATOM   2144  CD1 ILE A  93      89.499  28.996  52.049  1.00152.36           C  
ATOM   2145  C   ILE A  93      91.663  26.806  55.501  1.00152.36           C  
ATOM   2146  O   ILE A  93      90.903  26.343  56.353  1.00152.36           O  
ATOM   2147  N   ILE A  94      92.987  26.964  55.712  1.00154.88           N  
ATOM   2148  CA  ILE A  94      93.733  26.327  56.766  1.00154.88           C  
ATOM   2149  CB  ILE A  94      95.201  26.687  56.730  1.00154.88           C  
ATOM   2150  CG1 ILE A  94      96.051  25.711  57.571  1.00154.88           C  
ATOM   2151  CG2 ILE A  94      95.353  28.161  57.144  1.00154.88           C  
ATOM   2152  CD1 ILE A  94      95.825  25.771  59.081  1.00154.88           C  
ATOM   2153  C   ILE A  94      93.185  26.654  58.119  1.00154.88           C  
ATOM   2154  O   ILE A  94      93.084  25.772  58.969  1.00154.88           O  
ATOM   2155  N   ASP A  95      92.830  27.922  58.381  1.00 67.81           N  
ATOM   2156  CA  ASP A  95      92.310  28.261  59.674  1.00 67.81           C  
ATOM   2157  CB  ASP A  95      93.196  29.302  60.380  1.00 67.81           C  
ATOM   2158  CG  ASP A  95      92.790  29.426  61.838  1.00 67.81           C  
ATOM   2159  OD1 ASP A  95      91.584  29.238  62.149  1.00 67.81           O  
ATOM   2160  OD2 ASP A  95      93.697  29.716  62.663  1.00 67.81           O  
ATOM   2161  C   ASP A  95      90.968  28.874  59.428  1.00 67.81           C  
ATOM   2162  O   ASP A  95      90.844  29.802  58.632  1.00 67.81           O  
ATOM   2163  N   SER A  96      89.909  28.386  60.105  1.00 57.76           N  
ATOM   2164  CA  SER A  96      88.625  28.954  59.809  1.00 57.76           C  
ATOM   2165  CB  SER A  96      87.518  27.900  59.609  1.00 57.76           C  
ATOM   2166  OG  SER A  96      87.796  27.100  58.467  1.00 57.76           O  
ATOM   2167  C   SER A  96      88.185  29.870  60.917  1.00 57.76           C  
ATOM   2168  O   SER A  96      88.295  29.557  62.099  1.00 57.76           O  
ATOM   2169  N   GLN A  97      87.685  31.063  60.544  1.00 92.98           N  
ATOM   2170  CA  GLN A  97      87.128  31.995  61.483  1.00 92.98           C  
ATOM   2171  CB  GLN A  97      87.911  33.306  61.680  1.00 92.98           C  
ATOM   2172  CG  GLN A  97      89.248  33.153  62.404  1.00 92.98           C  
ATOM   2173  CD  GLN A  97      90.376  33.281  61.392  1.00 92.98           C  
ATOM   2174  OE1 GLN A  97      90.156  33.255  60.182  1.00 92.98           O  
ATOM   2175  NE2 GLN A  97      91.623  33.451  61.904  1.00 92.98           N  
ATOM   2176  C   GLN A  97      85.800  32.391  60.923  1.00 92.98           C  
ATOM   2177  O   GLN A  97      85.512  32.155  59.751  1.00 92.98           O  
ATOM   2178  N   PRO A  98      84.985  33.007  61.725  1.00131.48           N  
ATOM   2179  CA  PRO A  98      83.675  33.388  61.278  1.00131.48           C  
ATOM   2180  CD  PRO A  98      85.039  32.812  63.166  1.00131.48           C  
ATOM   2181  CB  PRO A  98      82.955  33.890  62.530  1.00131.48           C  
ATOM   2182  CG  PRO A  98      83.616  33.097  63.676  1.00131.48           C  
ATOM   2183  C   PRO A  98      83.724  34.357  60.130  1.00131.48           C  
ATOM   2184  O   PRO A  98      82.733  34.476  59.412  1.00131.48           O  
ATOM   2185  N   GLY A  99      84.855  35.060  59.935  1.00 38.17           N  
ATOM   2186  CA  GLY A  99      85.000  36.013  58.867  1.00 38.17           C  
ATOM   2187  C   GLY A  99      84.894  35.302  57.548  1.00 38.17           C  
ATOM   2188  O   GLY A  99      84.472  35.883  56.550  1.00 38.17           O  
ATOM   2189  N   ASP A 100      85.326  34.028  57.519  1.00 90.18           N  
ATOM   2190  CA  ASP A 100      85.429  33.174  56.361  1.00 90.18           C  
ATOM   2191  CB  ASP A 100      86.129  31.843  56.678  1.00 90.18           C  
ATOM   2192  CG  ASP A 100      87.541  32.169  57.131  1.00 90.18           C  
ATOM   2193  OD1 ASP A 100      88.108  33.180  56.635  1.00 90.18           O  
ATOM   2194  OD2 ASP A 100      88.063  31.416  57.992  1.00 90.18           O  
ATOM   2195  C   ASP A 100      84.096  32.808  55.774  1.00 90.18           C  
ATOM   2196  O   ASP A 100      84.048  32.383  54.621  1.00 90.18           O  
ATOM   2197  N   SER A 101      82.989  32.873  56.541  1.00 56.91           N  
ATOM   2198  CA  SER A 101      81.728  32.436  55.991  1.00 56.91           C  
ATOM   2199  CB  SER A 101      80.520  32.642  56.922  1.00 56.91           C  
ATOM   2200  OG  SER A 101      80.587  31.761  58.035  1.00 56.91           O  
ATOM   2201  C   SER A 101      81.440  33.196  54.735  1.00 56.91           C  
ATOM   2202  O   SER A 101      81.554  34.420  54.702  1.00 56.91           O  
ATOM   2203  N   ALA A 102      81.067  32.463  53.661  1.00 51.73           N  
ATOM   2204  CA  ALA A 102      80.775  33.070  52.394  1.00 51.73           C  
ATOM   2205  CB  ALA A 102      81.839  34.087  51.953  1.00 51.73           C  
ATOM   2206  C   ALA A 102      80.725  31.978  51.360  1.00 51.73           C  
ATOM   2207  O   ALA A 102      80.800  30.792  51.682  1.00 51.73           O  
ATOM   2208  N   THR A 103      80.575  32.366  50.075  1.00 54.70           N  
ATOM   2209  CA  THR A 103      80.509  31.408  49.005  1.00 54.70           C  
ATOM   2210  CB  THR A 103      79.344  31.653  48.089  1.00 54.70           C  
ATOM   2211  OG1 THR A 103      78.130  31.615  48.827  1.00 54.70           O  
ATOM   2212  CG2 THR A 103      79.339  30.573  46.993  1.00 54.70           C  
ATOM   2213  C   THR A 103      81.775  31.503  48.190  1.00 54.70           C  
ATOM   2214  O   THR A 103      82.209  32.592  47.825  1.00 54.70           O  
ATOM   2215  N   TYR A 104      82.396  30.344  47.867  1.00 96.94           N  
ATOM   2216  CA  TYR A 104      83.646  30.314  47.148  1.00 96.94           C  
ATOM   2217  CB  TYR A 104      84.734  29.465  47.841  1.00 96.94           C  
ATOM   2218  CG  TYR A 104      85.123  30.088  49.143  1.00 96.94           C  
ATOM   2219  CD1 TYR A 104      84.337  29.926  50.261  1.00 96.94           C  
ATOM   2220  CD2 TYR A 104      86.293  30.808  49.254  1.00 96.94           C  
ATOM   2221  CE1 TYR A 104      84.699  30.494  51.461  1.00 96.94           C  
ATOM   2222  CE2 TYR A 104      86.659  31.378  50.452  1.00 96.94           C  
ATOM   2223  CZ  TYR A 104      85.863  31.218  51.562  1.00 96.94           C  
ATOM   2224  OH  TYR A 104      86.234  31.799  52.794  1.00 96.94           O  
ATOM   2225  C   TYR A 104      83.429  29.683  45.804  1.00 96.94           C  
ATOM   2226  O   TYR A 104      82.977  28.544  45.700  1.00 96.94           O  
ATOM   2227  N   PHE A 105      83.786  30.398  44.718  1.00 94.70           N  
ATOM   2228  CA  PHE A 105      83.543  29.810  43.430  1.00 94.70           C  
ATOM   2229  CB  PHE A 105      82.936  30.790  42.413  1.00 94.70           C  
ATOM   2230  CG  PHE A 105      81.644  31.312  42.949  1.00 94.70           C  
ATOM   2231  CD1 PHE A 105      80.511  30.532  42.989  1.00 94.70           C  
ATOM   2232  CD2 PHE A 105      81.566  32.615  43.384  1.00 94.70           C  
ATOM   2233  CE1 PHE A 105      79.332  31.044  43.480  1.00 94.70           C  
ATOM   2234  CE2 PHE A 105      80.392  33.132  43.875  1.00 94.70           C  
ATOM   2235  CZ  PHE A 105      79.269  32.344  43.923  1.00 94.70           C  
ATOM   2236  C   PHE A 105      84.839  29.338  42.848  1.00 94.70           C  
ATOM   2237  O   PHE A 105      85.854  30.031  42.903  1.00 94.70           O  
ATOM   2238  N   CYS A 106      84.831  28.105  42.303  1.00 77.96           N  
ATOM   2239  CA  CYS A 106      85.963  27.559  41.611  1.00 77.96           C  
ATOM   2240  CB  CYS A 106      85.939  26.021  41.510  1.00 77.96           C  
ATOM   2241  SG  CYS A 106      87.307  25.383  40.497  1.00 77.96           S  
ATOM   2242  C   CYS A 106      85.884  28.116  40.226  1.00 77.96           C  
ATOM   2243  O   CYS A 106      84.795  28.409  39.737  1.00 77.96           O  
ATOM   2244  N   ALA A 107      87.029  28.303  39.544  1.00 74.63           N  
ATOM   2245  CA  ALA A 107      86.907  28.863  38.233  1.00 74.63           C  
ATOM   2246  CB  ALA A 107      86.897  30.398  38.232  1.00 74.63           C  
ATOM   2247  C   ALA A 107      88.074  28.430  37.411  1.00 74.63           C  
ATOM   2248  O   ALA A 107      89.125  28.067  37.940  1.00 74.63           O  
ATOM   2249  N   ALA A 108      87.891  28.452  36.075  1.00 62.72           N  
ATOM   2250  CA  ALA A 108      88.940  28.088  35.175  1.00 62.72           C  
ATOM   2251  CB  ALA A 108      88.890  26.616  34.741  1.00 62.72           C  
ATOM   2252  C   ALA A 108      88.781  28.911  33.942  1.00 62.72           C  
ATOM   2253  O   ALA A 108      87.672  29.333  33.614  1.00 62.72           O  
ATOM   2254  N   ARG A 109      89.908  29.173  33.244  1.00107.04           N  
ATOM   2255  CA  ARG A 109      89.892  29.950  32.040  1.00107.04           C  
ATOM   2256  CB  ARG A 109      90.530  31.344  32.191  1.00107.04           C  
ATOM   2257  CG  ARG A 109      89.697  32.343  32.999  1.00107.04           C  
ATOM   2258  CD  ARG A 109      90.322  33.739  33.061  1.00107.04           C  
ATOM   2259  NE  ARG A 109      89.362  34.635  33.768  1.00107.04           N  
ATOM   2260  CZ  ARG A 109      88.701  35.619  33.090  1.00107.04           C  
ATOM   2261  NH1 ARG A 109      88.929  35.796  31.754  1.00107.04           N  
ATOM   2262  NH2 ARG A 109      87.818  36.429  33.743  1.00107.04           N  
ATOM   2263  C   ARG A 109      90.704  29.197  31.043  1.00107.04           C  
ATOM   2264  O   ARG A 109      91.840  28.785  31.282  1.00107.04           O  
ATOM   2265  N   GLY A 110      90.133  28.996  29.855  1.00131.13           N  
ATOM   2266  CA  GLY A 110      90.857  28.130  29.016  1.00131.13           C  
ATOM   2267  C   GLY A 110      91.317  28.718  27.769  1.00131.13           C  
ATOM   2268  O   GLY A 110      91.761  29.854  27.588  1.00131.13           O  
ATOM   2269  N   SER A 111      91.193  27.798  26.843  1.00291.94           N  
ATOM   2270  CA  SER A 111      91.639  27.949  25.527  1.00291.94           C  
ATOM   2271  CB  SER A 111      91.080  26.821  24.637  1.00291.94           C  
ATOM   2272  OG  SER A 111      91.552  26.958  23.309  1.00291.94           O  
ATOM   2273  C   SER A 111      91.226  29.250  24.942  1.00291.94           C  
ATOM   2274  O   SER A 111      90.108  29.362  24.452  1.00291.94           O  
ATOM   2275  N   ALA A 112      92.150  30.239  24.944  1.00 76.37           N  
ATOM   2276  CA  ALA A 112      91.936  31.523  24.329  1.00 76.37           C  
ATOM   2277  CB  ALA A 112      91.967  31.472  22.795  1.00 76.37           C  
ATOM   2278  C   ALA A 112      90.586  32.005  24.723  1.00 76.37           C  
ATOM   2279  O   ALA A 112      89.829  32.480  23.876  1.00 76.37           O  
ATOM   2280  N   LEU A 123      90.243  31.902  26.020  1.00226.45           N  
ATOM   2281  CA  LEU A 123      88.862  32.143  26.303  1.00226.45           C  
ATOM   2282  CB  LEU A 123      88.268  31.311  27.461  1.00226.45           C  
ATOM   2283  CG  LEU A 123      88.657  31.745  28.882  1.00226.45           C  
ATOM   2284  CD1 LEU A 123      87.995  30.830  29.925  1.00226.45           C  
ATOM   2285  CD2 LEU A 123      90.178  31.835  29.042  1.00226.45           C  
ATOM   2286  C   LEU A 123      88.574  33.570  26.549  1.00226.45           C  
ATOM   2287  O   LEU A 123      87.754  34.143  25.848  1.00226.45           O  
ATOM   2288  N   GLY A 124      89.219  34.195  27.539  1.00302.24           N  
ATOM   2289  CA  GLY A 124      88.882  35.559  27.823  1.00302.24           C  
ATOM   2290  C   GLY A 124      87.861  35.622  28.934  1.00302.24           C  
ATOM   2291  O   GLY A 124      87.693  36.677  29.533  1.00302.24           O  
ATOM   2292  N   ARG A 125      87.175  34.513  29.287  1.00240.80           N  
ATOM   2293  CA  ARG A 125      86.136  34.593  30.292  1.00240.80           C  
ATOM   2294  CB  ARG A 125      84.770  34.087  29.817  1.00240.80           C  
ATOM   2295  CG  ARG A 125      84.818  32.590  29.516  1.00240.80           C  
ATOM   2296  CD  ARG A 125      84.753  32.236  28.033  1.00240.80           C  
ATOM   2297  NE  ARG A 125      83.323  32.324  27.633  1.00240.80           N  
ATOM   2298  CZ  ARG A 125      83.001  32.547  26.327  1.00240.80           C  
ATOM   2299  NH1 ARG A 125      83.988  32.748  25.404  1.00240.80           N  
ATOM   2300  NH2 ARG A 125      81.694  32.572  25.938  1.00240.80           N  
ATOM   2301  C   ARG A 125      86.500  33.666  31.407  1.00240.80           C  
ATOM   2302  O   ARG A 125      87.575  33.081  31.427  1.00240.80           O  
ATOM   2303  N   LEU A 126      85.609  33.552  32.407  1.00195.94           N  
ATOM   2304  CA  LEU A 126      85.808  32.649  33.504  1.00195.94           C  
ATOM   2305  CB  LEU A 126      85.799  33.417  34.838  1.00195.94           C  
ATOM   2306  CG  LEU A 126      86.301  32.662  36.084  1.00195.94           C  
ATOM   2307  CD1 LEU A 126      87.791  32.326  35.985  1.00195.94           C  
ATOM   2308  CD2 LEU A 126      86.056  33.482  37.357  1.00195.94           C  
ATOM   2309  C   LEU A 126      84.633  31.704  33.465  1.00195.94           C  
ATOM   2310  O   LEU A 126      83.511  32.132  33.196  1.00195.94           O  
ATOM   2311  N   HIS A 127      84.867  30.387  33.692  1.00 89.30           N  
ATOM   2312  CA  HIS A 127      83.812  29.399  33.715  1.00 89.30           C  
ATOM   2313  ND1 HIS A 127      83.658  28.017  30.481  1.00 89.30           N  
ATOM   2314  CG  HIS A 127      84.509  28.308  31.524  1.00 89.30           C  
ATOM   2315  CB  HIS A 127      84.177  28.102  32.970  1.00 89.30           C  
ATOM   2316  NE2 HIS A 127      85.523  28.827  29.578  1.00 89.30           N  
ATOM   2317  CD2 HIS A 127      85.643  28.801  30.955  1.00 89.30           C  
ATOM   2318  CE1 HIS A 127      84.315  28.347  29.341  1.00 89.30           C  
ATOM   2319  C   HIS A 127      83.712  28.992  35.144  1.00 89.30           C  
ATOM   2320  O   HIS A 127      84.639  28.400  35.692  1.00 89.30           O  
ATOM   2321  N   PHE A 128      82.559  29.274  35.766  1.00110.47           N  
ATOM   2322  CA  PHE A 128      82.390  29.071  37.170  1.00110.47           C  
ATOM   2323  CB  PHE A 128      81.448  30.107  37.799  1.00110.47           C  
ATOM   2324  CG  PHE A 128      82.057  31.463  37.727  1.00110.47           C  
ATOM   2325  CD1 PHE A 128      82.039  32.186  36.555  1.00110.47           C  
ATOM   2326  CD2 PHE A 128      82.624  32.018  38.848  1.00110.47           C  
ATOM   2327  CE1 PHE A 128      82.596  33.443  36.502  1.00110.47           C  
ATOM   2328  CE2 PHE A 128      83.181  33.272  38.798  1.00110.47           C  
ATOM   2329  CZ  PHE A 128      83.166  33.990  37.627  1.00110.47           C  
ATOM   2330  C   PHE A 128      81.757  27.754  37.459  1.00110.47           C  
ATOM   2331  O   PHE A 128      81.064  27.169  36.629  1.00110.47           O  
ATOM   2332  N   GLY A 129      82.036  27.244  38.673  1.00 69.55           N  
ATOM   2333  CA  GLY A 129      81.405  26.060  39.167  1.00 69.55           C  
ATOM   2334  C   GLY A 129      80.217  26.523  39.958  1.00 69.55           C  
ATOM   2335  O   GLY A 129      80.014  27.718  40.148  1.00 69.55           O  
ATOM   2336  N   ALA A 130      79.419  25.579  40.486  1.00 56.82           N  
ATOM   2337  CA  ALA A 130      78.227  25.903  41.224  1.00 56.82           C  
ATOM   2338  CB  ALA A 130      77.458  24.656  41.693  1.00 56.82           C  
ATOM   2339  C   ALA A 130      78.596  26.696  42.439  1.00 56.82           C  
ATOM   2340  O   ALA A 130      77.846  27.567  42.880  1.00 56.82           O  
ATOM   2341  N   GLY A 131      79.751  26.376  43.046  1.00 45.71           N  
ATOM   2342  CA  GLY A 131      80.223  27.105  44.191  1.00 45.71           C  
ATOM   2343  C   GLY A 131      79.865  26.352  45.434  1.00 45.71           C  
ATOM   2344  O   GLY A 131      78.921  25.566  45.447  1.00 45.71           O  
ATOM   2345  N   THR A 132      80.623  26.579  46.529  1.00129.79           N  
ATOM   2346  CA  THR A 132      80.311  25.910  47.764  1.00129.79           C  
ATOM   2347  CB  THR A 132      81.409  25.056  48.322  1.00129.79           C  
ATOM   2348  OG1 THR A 132      80.892  24.227  49.351  1.00129.79           O  
ATOM   2349  CG2 THR A 132      82.495  25.972  48.907  1.00129.79           C  
ATOM   2350  C   THR A 132      80.031  26.950  48.803  1.00129.79           C  
ATOM   2351  O   THR A 132      80.658  28.008  48.827  1.00129.79           O  
ATOM   2352  N   GLN A 133      79.069  26.662  49.701  1.00104.61           N  
ATOM   2353  CA  GLN A 133      78.715  27.589  50.732  1.00104.61           C  
ATOM   2354  CB  GLN A 133      77.192  27.705  50.907  1.00104.61           C  
ATOM   2355  CG  GLN A 133      76.494  28.175  49.629  1.00104.61           C  
ATOM   2356  CD  GLN A 133      75.000  27.956  49.788  1.00104.61           C  
ATOM   2357  OE1 GLN A 133      74.288  28.789  50.346  1.00104.61           O  
ATOM   2358  NE2 GLN A 133      74.512  26.791  49.282  1.00104.61           N  
ATOM   2359  C   GLN A 133      79.287  27.061  52.006  1.00104.61           C  
ATOM   2360  O   GLN A 133      78.785  26.092  52.575  1.00104.61           O  
ATOM   2361  N   LEU A 134      80.357  27.706  52.504  1.00 68.45           N  
ATOM   2362  CA  LEU A 134      80.982  27.257  53.711  1.00 68.45           C  
ATOM   2363  CB  LEU A 134      82.519  27.354  53.686  1.00 68.45           C  
ATOM   2364  CG  LEU A 134      83.180  26.556  52.547  1.00 68.45           C  
ATOM   2365  CD1 LEU A 134      84.714  26.590  52.660  1.00 68.45           C  
ATOM   2366  CD2 LEU A 134      82.604  25.136  52.432  1.00 68.45           C  
ATOM   2367  C   LEU A 134      80.492  28.139  54.820  1.00 68.45           C  
ATOM   2368  O   LEU A 134      80.230  29.322  54.617  1.00 68.45           O  
ATOM   2369  N   ILE A 135      80.313  27.559  56.023  1.00107.20           N  
ATOM   2370  CA  ILE A 135      79.885  28.300  57.173  1.00107.20           C  
ATOM   2371  CB  ILE A 135      78.525  27.894  57.660  1.00107.20           C  
ATOM   2372  CG1 ILE A 135      77.454  28.359  56.657  1.00107.20           C  
ATOM   2373  CG2 ILE A 135      78.332  28.450  59.079  1.00107.20           C  
ATOM   2374  CD1 ILE A 135      77.573  27.730  55.268  1.00107.20           C  
ATOM   2375  C   ILE A 135      80.891  28.060  58.256  1.00107.20           C  
ATOM   2376  O   ILE A 135      81.349  26.934  58.451  1.00107.20           O  
ATOM   2377  N   VAL A 136      81.273  29.132  58.981  1.00 86.73           N  
ATOM   2378  CA  VAL A 136      82.285  29.000  59.987  1.00 86.73           C  
ATOM   2379  CB  VAL A 136      83.344  30.054  59.916  1.00 86.73           C  
ATOM   2380  CG1 VAL A 136      84.332  29.815  61.068  1.00 86.73           C  
ATOM   2381  CG2 VAL A 136      84.007  29.984  58.531  1.00 86.73           C  
ATOM   2382  C   VAL A 136      81.657  29.082  61.341  1.00 86.73           C  
ATOM   2383  O   VAL A 136      80.717  29.835  61.590  1.00 86.73           O  
ATOM   2384  N   ILE A 137      82.240  28.305  62.265  1.00185.28           N  
ATOM   2385  CA  ILE A 137      81.797  28.089  63.608  1.00185.28           C  
ATOM   2386  CB  ILE A 137      82.322  29.119  64.580  1.00185.28           C  
ATOM   2387  CG1 ILE A 137      81.880  28.794  66.017  1.00185.28           C  
ATOM   2388  CG2 ILE A 137      81.914  30.519  64.098  1.00185.28           C  
ATOM   2389  CD1 ILE A 137      82.623  29.588  67.090  1.00185.28           C  
ATOM   2390  C   ILE A 137      80.308  28.059  63.653  1.00185.28           C  
ATOM   2391  O   ILE A 137      79.616  29.070  63.749  1.00185.28           O  
ATOM   2392  N   PRO A 138      79.815  26.855  63.655  1.00158.61           N  
ATOM   2393  CA  PRO A 138      78.396  26.718  63.765  1.00158.61           C  
ATOM   2394  CD  PRO A 138      80.369  25.858  62.750  1.00158.61           C  
ATOM   2395  CB  PRO A 138      77.968  25.638  62.776  1.00158.61           C  
ATOM   2396  CG  PRO A 138      79.248  24.825  62.546  1.00158.61           C  
ATOM   2397  C   PRO A 138      78.153  26.330  65.183  1.00158.61           C  
ATOM   2398  O   PRO A 138      78.579  25.203  65.555  1.00158.61           O  
ATOM   2399  OXT PRO A 138      77.564  27.148  65.939  1.00158.61           O  
TER
ATOM   2400  N   VAL B   3      84.847  48.045  39.230  1.00 44.03           N  
ATOM   2401  CA  VAL B   3      83.922  48.175  38.075  1.00 44.03           C  
ATOM   2402  CB  VAL B   3      83.778  46.857  37.379  1.00 44.03           C  
ATOM   2403  CG1 VAL B   3      82.771  47.023  36.231  1.00 44.03           C  
ATOM   2404  CG2 VAL B   3      85.168  46.383  36.924  1.00 44.03           C  
ATOM   2405  C   VAL B   3      82.565  48.607  38.534  1.00 44.03           C  
ATOM   2406  O   VAL B   3      82.005  48.026  39.461  1.00 44.03           O  
ATOM   2407  N   THR B   4      81.990  49.641  37.889  1.00132.44           N  
ATOM   2408  CA  THR B   4      80.709  50.117  38.328  1.00132.44           C  
ATOM   2409  CB  THR B   4      80.561  51.608  38.276  1.00132.44           C  
ATOM   2410  OG1 THR B   4      80.812  52.065  36.956  1.00132.44           O  
ATOM   2411  CG2 THR B   4      81.533  52.265  39.271  1.00132.44           C  
ATOM   2412  C   THR B   4      79.650  49.562  37.442  1.00132.44           C  
ATOM   2413  O   THR B   4      79.843  49.385  36.241  1.00132.44           O  
ATOM   2414  N   GLN B   5      78.488  49.240  38.039  1.00138.59           N  
ATOM   2415  CA  GLN B   5      77.410  48.761  37.235  1.00138.59           C  
ATOM   2416  CB  GLN B   5      77.332  47.222  37.170  1.00138.59           C  
ATOM   2417  CG  GLN B   5      77.031  46.523  38.497  1.00138.59           C  
ATOM   2418  CD  GLN B   5      77.196  45.026  38.281  1.00138.59           C  
ATOM   2419  OE1 GLN B   5      78.295  44.479  38.363  1.00138.59           O  
ATOM   2420  NE2 GLN B   5      76.070  44.342  37.964  1.00138.59           N  
ATOM   2421  C   GLN B   5      76.149  49.322  37.796  1.00138.59           C  
ATOM   2422  O   GLN B   5      75.824  49.092  38.960  1.00138.59           O  
ATOM   2423  N   SER B   6      75.415  50.092  36.965  1.00 92.72           N  
ATOM   2424  CA  SER B   6      74.185  50.699  37.380  1.00 92.72           C  
ATOM   2425  CB  SER B   6      74.326  52.198  37.705  1.00 92.72           C  
ATOM   2426  OG  SER B   6      75.201  52.378  38.810  1.00 92.72           O  
ATOM   2427  C   SER B   6      73.242  50.567  36.229  1.00 92.72           C  
ATOM   2428  O   SER B   6      73.669  50.409  35.085  1.00 92.72           O  
ATOM   2429  N   PRO B   7      71.963  50.615  36.491  1.00 83.58           N  
ATOM   2430  CA  PRO B   7      71.430  50.814  37.811  1.00 83.58           C  
ATOM   2431  CD  PRO B   7      70.988  50.914  35.457  1.00 83.58           C  
ATOM   2432  CB  PRO B   7      69.956  51.183  37.628  1.00 83.58           C  
ATOM   2433  CG  PRO B   7      69.635  50.784  36.175  1.00 83.58           C  
ATOM   2434  C   PRO B   7      71.637  49.624  38.691  1.00 83.58           C  
ATOM   2435  O   PRO B   7      71.901  48.535  38.183  1.00 83.58           O  
ATOM   2436  N   ARG B   8      71.605  49.846  40.021  1.00120.54           N  
ATOM   2437  CA  ARG B   8      71.776  48.796  40.978  1.00120.54           C  
ATOM   2438  CB  ARG B   8      71.956  49.322  42.410  1.00120.54           C  
ATOM   2439  CG  ARG B   8      73.226  50.153  42.599  1.00120.54           C  
ATOM   2440  CD  ARG B   8      74.520  49.343  42.488  1.00120.54           C  
ATOM   2441  NE  ARG B   8      75.633  50.228  42.937  1.00120.54           N  
ATOM   2442  CZ  ARG B   8      76.910  50.028  42.494  1.00120.54           C  
ATOM   2443  NH1 ARG B   8      77.168  49.111  41.516  1.00120.54           N  
ATOM   2444  NH2 ARG B   8      77.932  50.755  43.030  1.00120.54           N  
ATOM   2445  C   ARG B   8      70.594  47.882  40.987  1.00120.54           C  
ATOM   2446  O   ARG B   8      70.741  46.662  40.945  1.00120.54           O  
ATOM   2447  N   SER B   9      69.373  48.443  41.034  1.00 77.05           N  
ATOM   2448  CA  SER B   9      68.226  47.590  41.122  1.00 77.05           C  
ATOM   2449  CB  SER B   9      67.526  47.655  42.489  1.00 77.05           C  
ATOM   2450  OG  SER B   9      66.350  46.857  42.476  1.00 77.05           O  
ATOM   2451  C   SER B   9      67.240  48.038  40.101  1.00 77.05           C  
ATOM   2452  O   SER B   9      67.123  49.231  39.825  1.00 77.05           O  
ATOM   2453  N   LYS B  10      66.517  47.078  39.488  1.00122.14           N  
ATOM   2454  CA  LYS B  10      65.520  47.481  38.546  1.00122.14           C  
ATOM   2455  CB  LYS B  10      66.065  47.743  37.133  1.00122.14           C  
ATOM   2456  CG  LYS B  10      65.001  48.236  36.147  1.00122.14           C  
ATOM   2457  CD  LYS B  10      64.440  49.628  36.456  1.00122.14           C  
ATOM   2458  CE  LYS B  10      63.113  49.604  37.214  1.00122.14           C  
ATOM   2459  NZ  LYS B  10      62.630  50.982  37.460  1.00122.14           N  
ATOM   2460  C   LYS B  10      64.473  46.415  38.450  1.00122.14           C  
ATOM   2461  O   LYS B  10      64.769  45.221  38.424  1.00122.14           O  
ATOM   2462  N   VAL B  11      63.199  46.852  38.418  1.00 46.53           N  
ATOM   2463  CA  VAL B  11      62.090  45.966  38.247  1.00 46.53           C  
ATOM   2464  CB  VAL B  11      61.093  46.013  39.364  1.00 46.53           C  
ATOM   2465  CG1 VAL B  11      59.905  45.117  38.971  1.00 46.53           C  
ATOM   2466  CG2 VAL B  11      61.794  45.596  40.670  1.00 46.53           C  
ATOM   2467  C   VAL B  11      61.389  46.436  37.014  1.00 46.53           C  
ATOM   2468  O   VAL B  11      61.208  47.637  36.813  1.00 46.53           O  
ATOM   2469  N   ALA B  12      60.984  45.489  36.147  1.00 49.02           N  
ATOM   2470  CA  ALA B  12      60.352  45.863  34.918  1.00 49.02           C  
ATOM   2471  CB  ALA B  12      61.332  45.948  33.734  1.00 49.02           C  
ATOM   2472  C   ALA B  12      59.348  44.804  34.594  1.00 49.02           C  
ATOM   2473  O   ALA B  12      59.368  43.715  35.161  1.00 49.02           O  
ATOM   2474  N   VAL B  13      58.417  45.135  33.679  1.00109.21           N  
ATOM   2475  CA  VAL B  13      57.382  44.240  33.255  1.00109.21           C  
ATOM   2476  CB  VAL B  13      56.145  44.940  32.782  1.00109.21           C  
ATOM   2477  CG1 VAL B  13      55.490  45.642  33.981  1.00109.21           C  
ATOM   2478  CG2 VAL B  13      56.545  45.906  31.651  1.00109.21           C  
ATOM   2479  C   VAL B  13      57.885  43.442  32.106  1.00109.21           C  
ATOM   2480  O   VAL B  13      58.860  43.806  31.448  1.00109.21           O  
ATOM   2481  N   THR B  14      57.227  42.298  31.852  1.00114.82           N  
ATOM   2482  CA  THR B  14      57.642  41.486  30.757  1.00114.82           C  
ATOM   2483  CB  THR B  14      56.951  40.154  30.694  1.00114.82           C  
ATOM   2484  OG1 THR B  14      57.570  39.335  29.716  1.00114.82           O  
ATOM   2485  CG2 THR B  14      55.466  40.359  30.360  1.00114.82           C  
ATOM   2486  C   THR B  14      57.352  42.256  29.514  1.00114.82           C  
ATOM   2487  O   THR B  14      56.435  43.073  29.474  1.00114.82           O  
ATOM   2488  N   GLY B  15      58.176  42.045  28.473  1.00 23.33           N  
ATOM   2489  CA  GLY B  15      57.997  42.743  27.238  1.00 23.33           C  
ATOM   2490  C   GLY B  15      58.747  44.034  27.326  1.00 23.33           C  
ATOM   2491  O   GLY B  15      58.943  44.714  26.321  1.00 23.33           O  
ATOM   2492  N   GLY B  16      59.212  44.395  28.536  1.00 27.74           N  
ATOM   2493  CA  GLY B  16      59.884  45.649  28.708  1.00 27.74           C  
ATOM   2494  C   GLY B  16      61.279  45.544  28.183  1.00 27.74           C  
ATOM   2495  O   GLY B  16      61.782  44.456  27.904  1.00 27.74           O  
ATOM   2496  N   LYS B  17      61.931  46.712  28.021  1.00 66.69           N  
ATOM   2497  CA  LYS B  17      63.284  46.768  27.556  1.00 66.69           C  
ATOM   2498  CB  LYS B  17      63.452  47.520  26.226  1.00 66.69           C  
ATOM   2499  CG  LYS B  17      64.915  47.611  25.797  1.00 66.69           C  
ATOM   2500  CD  LYS B  17      65.143  48.230  24.420  1.00 66.69           C  
ATOM   2501  CE  LYS B  17      66.619  48.530  24.142  1.00 66.69           C  
ATOM   2502  NZ  LYS B  17      66.763  49.190  22.824  1.00 66.69           N  
ATOM   2503  C   LYS B  17      64.063  47.538  28.567  1.00 66.69           C  
ATOM   2504  O   LYS B  17      63.680  48.644  28.947  1.00 66.69           O  
ATOM   2505  N   VAL B  18      65.187  46.971  29.041  1.00129.08           N  
ATOM   2506  CA  VAL B  18      65.946  47.713  29.999  1.00129.08           C  
ATOM   2507  CB  VAL B  18      65.797  47.193  31.398  1.00129.08           C  
ATOM   2508  CG1 VAL B  18      66.753  46.013  31.608  1.00129.08           C  
ATOM   2509  CG2 VAL B  18      65.997  48.354  32.373  1.00129.08           C  
ATOM   2510  C   VAL B  18      67.386  47.607  29.606  1.00129.08           C  
ATOM   2511  O   VAL B  18      67.800  46.652  28.946  1.00129.08           O  
ATOM   2512  N   THR B  19      68.195  48.621  29.969  1.00 61.00           N  
ATOM   2513  CA  THR B  19      69.585  48.539  29.638  1.00 61.00           C  
ATOM   2514  CB  THR B  19      70.045  49.632  28.713  1.00 61.00           C  
ATOM   2515  OG1 THR B  19      69.280  49.616  27.516  1.00 61.00           O  
ATOM   2516  CG2 THR B  19      71.531  49.410  28.384  1.00 61.00           C  
ATOM   2517  C   THR B  19      70.369  48.661  30.910  1.00 61.00           C  
ATOM   2518  O   THR B  19      70.281  49.661  31.620  1.00 61.00           O  
ATOM   2519  N   LEU B  20      71.167  47.625  31.232  1.00142.94           N  
ATOM   2520  CA  LEU B  20      71.994  47.642  32.407  1.00142.94           C  
ATOM   2521  CB  LEU B  20      72.393  46.243  32.916  1.00142.94           C  
ATOM   2522  CG  LEU B  20      71.282  45.215  33.206  1.00142.94           C  
ATOM   2523  CD1 LEU B  20      70.467  45.566  34.454  1.00142.94           C  
ATOM   2524  CD2 LEU B  20      70.425  44.955  31.961  1.00142.94           C  
ATOM   2525  C   LEU B  20      73.316  48.154  31.932  1.00142.94           C  
ATOM   2526  O   LEU B  20      73.898  47.567  31.025  1.00142.94           O  
ATOM   2527  N   SER B  21      73.841  49.239  32.532  1.00 56.92           N  
ATOM   2528  CA  SER B  21      75.090  49.789  32.072  1.00 56.92           C  
ATOM   2529  CB  SER B  21      75.092  51.329  32.065  1.00 56.92           C  
ATOM   2530  OG  SER B  21      74.139  51.813  31.130  1.00 56.92           O  
ATOM   2531  C   SER B  21      76.224  49.328  32.943  1.00 56.92           C  
ATOM   2532  O   SER B  21      76.016  48.730  33.995  1.00 56.92           O  
ATOM   2533  N   CYS B  22      77.474  49.575  32.491  1.00 62.04           N  
ATOM   2534  CA  CYS B  22      78.653  49.233  33.239  1.00 62.04           C  
ATOM   2535  CB  CYS B  22      79.102  47.769  33.039  1.00 62.04           C  
ATOM   2536  SG  CYS B  22      80.619  47.349  33.948  1.00 62.04           S  
ATOM   2537  C   CYS B  22      79.750  50.139  32.763  1.00 62.04           C  
ATOM   2538  O   CYS B  22      79.877  50.398  31.568  1.00 62.04           O  
ATOM   2539  N   HIS B  23      80.573  50.652  33.701  1.00 70.48           N  
ATOM   2540  CA  HIS B  23      81.636  51.562  33.373  1.00 70.48           C  
ATOM   2541  ND1 HIS B  23      83.346  54.373  34.655  1.00 70.48           N  
ATOM   2542  CG  HIS B  23      82.457  53.972  33.682  1.00 70.48           C  
ATOM   2543  CB  HIS B  23      81.366  52.975  33.922  1.00 70.48           C  
ATOM   2544  NE2 HIS B  23      83.868  55.505  32.816  1.00 70.48           N  
ATOM   2545  CD2 HIS B  23      82.791  54.671  32.564  1.00 70.48           C  
ATOM   2546  CE1 HIS B  23      84.166  55.290  34.084  1.00 70.48           C  
ATOM   2547  C   HIS B  23      82.889  51.039  33.997  1.00 70.48           C  
ATOM   2548  O   HIS B  23      82.840  50.441  35.069  1.00 70.48           O  
ATOM   2549  N   GLN B  24      84.048  51.228  33.327  1.00133.19           N  
ATOM   2550  CA  GLN B  24      85.282  50.721  33.858  1.00133.19           C  
ATOM   2551  CB  GLN B  24      85.481  49.240  33.474  1.00133.19           C  
ATOM   2552  CG  GLN B  24      86.825  48.623  33.841  1.00133.19           C  
ATOM   2553  CD  GLN B  24      87.612  48.527  32.547  1.00133.19           C  
ATOM   2554  OE1 GLN B  24      87.199  47.860  31.600  1.00133.19           O  
ATOM   2555  NE2 GLN B  24      88.777  49.218  32.495  1.00133.19           N  
ATOM   2556  C   GLN B  24      86.433  51.576  33.391  1.00133.19           C  
ATOM   2557  O   GLN B  24      86.657  51.775  32.198  1.00133.19           O  
ATOM   2558  N   THR B  25      87.141  52.144  34.389  1.00 95.49           N  
ATOM   2559  CA  THR B  25      88.264  53.046  34.350  1.00 95.49           C  
ATOM   2560  CB  THR B  25      88.355  53.848  35.615  1.00 95.49           C  
ATOM   2561  OG1 THR B  25      87.134  54.545  35.812  1.00 95.49           O  
ATOM   2562  CG2 THR B  25      89.520  54.852  35.515  1.00 95.49           C  
ATOM   2563  C   THR B  25      89.579  52.352  34.149  1.00 95.49           C  
ATOM   2564  O   THR B  25      90.577  52.986  33.810  1.00 95.49           O  
ATOM   2565  N   ASN B  26      89.611  51.034  34.393  1.00117.67           N  
ATOM   2566  CA  ASN B  26      90.785  50.218  34.477  1.00117.67           C  
ATOM   2567  CB  ASN B  26      90.440  48.764  34.826  1.00117.67           C  
ATOM   2568  CG  ASN B  26      89.870  48.784  36.240  1.00117.67           C  
ATOM   2569  OD1 ASN B  26      90.423  49.429  37.129  1.00117.67           O  
ATOM   2570  ND2 ASN B  26      88.723  48.084  36.454  1.00117.67           N  
ATOM   2571  C   ASN B  26      91.598  50.219  33.219  1.00117.67           C  
ATOM   2572  O   ASN B  26      92.750  49.801  33.266  1.00117.67           O  
ATOM   2573  N   ASN B  33      91.059  50.658  32.067  1.00110.28           N  
ATOM   2574  CA  ASN B  33      91.762  50.550  30.818  1.00110.28           C  
ATOM   2575  CB  ASN B  33      93.108  51.290  30.732  1.00110.28           C  
ATOM   2576  CG  ASN B  33      92.779  52.718  30.310  1.00110.28           C  
ATOM   2577  OD1 ASN B  33      92.078  52.934  29.323  1.00110.28           O  
ATOM   2578  ND2 ASN B  33      93.291  53.720  31.073  1.00110.28           N  
ATOM   2579  C   ASN B  33      91.932  49.105  30.496  1.00110.28           C  
ATOM   2580  O   ASN B  33      92.989  48.657  30.057  1.00110.28           O  
ATOM   2581  N   HIS B  34      90.844  48.340  30.716  1.00 75.61           N  
ATOM   2582  CA  HIS B  34      90.802  46.948  30.395  1.00 75.61           C  
ATOM   2583  ND1 HIS B  34      90.013  45.433  33.847  1.00 75.61           N  
ATOM   2584  CG  HIS B  34      90.633  45.990  32.751  1.00 75.61           C  
ATOM   2585  CB  HIS B  34      90.004  46.091  31.395  1.00 75.61           C  
ATOM   2586  NE2 HIS B  34      92.033  46.069  34.518  1.00 75.61           N  
ATOM   2587  CD2 HIS B  34      91.865  46.376  33.179  1.00 75.61           C  
ATOM   2588  CE1 HIS B  34      90.895  45.506  34.876  1.00 75.61           C  
ATOM   2589  C   HIS B  34      90.093  46.796  29.086  1.00 75.61           C  
ATOM   2590  O   HIS B  34      89.060  47.420  28.839  1.00 75.61           O  
ATOM   2591  N   ASP B  35      90.689  45.989  28.187  1.00 74.89           N  
ATOM   2592  CA  ASP B  35      90.103  45.702  26.906  1.00 74.89           C  
ATOM   2593  CB  ASP B  35      91.097  45.114  25.895  1.00 74.89           C  
ATOM   2594  CG  ASP B  35      92.022  46.240  25.465  1.00 74.89           C  
ATOM   2595  OD1 ASP B  35      91.663  47.419  25.727  1.00 74.89           O  
ATOM   2596  OD2 ASP B  35      93.089  45.942  24.864  1.00 74.89           O  
ATOM   2597  C   ASP B  35      88.979  44.710  27.030  1.00 74.89           C  
ATOM   2598  O   ASP B  35      88.072  44.706  26.199  1.00 74.89           O  
ATOM   2599  N   TYR B  36      89.011  43.821  28.047  1.00125.20           N  
ATOM   2600  CA  TYR B  36      88.015  42.784  28.100  1.00125.20           C  
ATOM   2601  CB  TYR B  36      88.608  41.425  28.478  1.00125.20           C  
ATOM   2602  CG  TYR B  36      89.377  40.889  27.322  1.00125.20           C  
ATOM   2603  CD1 TYR B  36      90.623  41.366  26.986  1.00125.20           C  
ATOM   2604  CD2 TYR B  36      88.832  39.872  26.577  1.00125.20           C  
ATOM   2605  CE1 TYR B  36      91.299  40.833  25.912  1.00125.20           C  
ATOM   2606  CE2 TYR B  36      89.503  39.336  25.506  1.00125.20           C  
ATOM   2607  CZ  TYR B  36      90.743  39.816  25.172  1.00125.20           C  
ATOM   2608  OH  TYR B  36      91.439  39.267  24.073  1.00125.20           O  
ATOM   2609  C   TYR B  36      86.941  43.092  29.114  1.00125.20           C  
ATOM   2610  O   TYR B  36      87.225  43.537  30.226  1.00125.20           O  
ATOM   2611  N   MET B  37      85.656  42.871  28.725  1.00 92.69           N  
ATOM   2612  CA  MET B  37      84.526  43.060  29.606  1.00 92.69           C  
ATOM   2613  CB  MET B  37      83.741  44.364  29.387  1.00 92.69           C  
ATOM   2614  CG  MET B  37      84.534  45.601  29.810  1.00 92.69           C  
ATOM   2615  SD  MET B  37      83.621  47.165  29.666  1.00 92.69           S  
ATOM   2616  CE  MET B  37      82.562  46.856  31.109  1.00 92.69           C  
ATOM   2617  C   MET B  37      83.551  41.921  29.437  1.00 92.69           C  
ATOM   2618  O   MET B  37      83.477  41.304  28.372  1.00 92.69           O  
ATOM   2619  N   TYR B  38      82.769  41.613  30.506  1.00199.81           N  
ATOM   2620  CA  TYR B  38      81.893  40.468  30.476  1.00199.81           C  
ATOM   2621  CB  TYR B  38      82.469  39.268  31.230  1.00199.81           C  
ATOM   2622  CG  TYR B  38      83.896  39.208  30.856  1.00199.81           C  
ATOM   2623  CD1 TYR B  38      84.329  38.518  29.751  1.00199.81           C  
ATOM   2624  CD2 TYR B  38      84.791  39.889  31.644  1.00199.81           C  
ATOM   2625  CE1 TYR B  38      85.671  38.512  29.461  1.00199.81           C  
ATOM   2626  CE2 TYR B  38      86.128  39.882  31.358  1.00199.81           C  
ATOM   2627  CZ  TYR B  38      86.567  39.187  30.263  1.00199.81           C  
ATOM   2628  OH  TYR B  38      87.943  39.182  29.971  1.00199.81           O  
ATOM   2629  C   TYR B  38      80.615  40.751  31.225  1.00199.81           C  
ATOM   2630  O   TYR B  38      80.552  41.658  32.053  1.00199.81           O  
ATOM   2631  N   TRP B  39      79.546  39.966  30.937  1.00114.69           N  
ATOM   2632  CA  TRP B  39      78.328  40.030  31.708  1.00114.69           C  
ATOM   2633  CB  TRP B  39      77.123  40.697  31.008  1.00114.69           C  
ATOM   2634  CG  TRP B  39      77.174  42.211  30.951  1.00114.69           C  
ATOM   2635  CD2 TRP B  39      76.691  43.054  32.006  1.00114.69           C  
ATOM   2636  CD1 TRP B  39      77.646  43.040  29.979  1.00114.69           C  
ATOM   2637  NE1 TRP B  39      77.492  44.354  30.366  1.00114.69           N  
ATOM   2638  CE2 TRP B  39      76.906  44.375  31.615  1.00114.69           C  
ATOM   2639  CE3 TRP B  39      76.110  42.752  33.205  1.00114.69           C  
ATOM   2640  CZ2 TRP B  39      76.547  45.419  32.422  1.00114.69           C  
ATOM   2641  CZ3 TRP B  39      75.752  43.801  34.021  1.00114.69           C  
ATOM   2642  CH2 TRP B  39      75.969  45.109  33.636  1.00114.69           C  
ATOM   2643  C   TRP B  39      77.942  38.615  32.054  1.00114.69           C  
ATOM   2644  O   TRP B  39      77.816  37.771  31.170  1.00114.69           O  
ATOM   2645  N   TYR B  40      77.727  38.327  33.362  1.00 98.18           N  
ATOM   2646  CA  TYR B  40      77.404  37.003  33.848  1.00 98.18           C  
ATOM   2647  CB  TYR B  40      78.393  36.443  34.895  1.00 98.18           C  
ATOM   2648  CG  TYR B  40      79.756  36.224  34.326  1.00 98.18           C  
ATOM   2649  CD1 TYR B  40      80.677  37.247  34.266  1.00 98.18           C  
ATOM   2650  CD2 TYR B  40      80.119  34.980  33.870  1.00 98.18           C  
ATOM   2651  CE1 TYR B  40      81.935  37.033  33.749  1.00 98.18           C  
ATOM   2652  CE2 TYR B  40      81.373  34.760  33.352  1.00 98.18           C  
ATOM   2653  CZ  TYR B  40      82.285  35.785  33.290  1.00 98.18           C  
ATOM   2654  OH  TYR B  40      83.572  35.553  32.758  1.00 98.18           O  
ATOM   2655  C   TYR B  40      76.098  37.076  34.588  1.00 98.18           C  
ATOM   2656  O   TYR B  40      75.661  38.155  34.987  1.00 98.18           O  
ATOM   2657  N   ARG B  41      75.408  35.922  34.764  1.00168.77           N  
ATOM   2658  CA  ARG B  41      74.193  35.972  35.539  1.00168.77           C  
ATOM   2659  CB  ARG B  41      72.903  35.661  34.749  1.00168.77           C  
ATOM   2660  CG  ARG B  41      72.798  34.256  34.157  1.00168.77           C  
ATOM   2661  CD  ARG B  41      71.499  34.050  33.376  1.00168.77           C  
ATOM   2662  NE  ARG B  41      70.370  34.305  34.313  1.00168.77           N  
ATOM   2663  CZ  ARG B  41      69.098  33.973  33.957  1.00168.77           C  
ATOM   2664  NH1 ARG B  41      68.844  33.409  32.739  1.00168.77           N  
ATOM   2665  NH2 ARG B  41      68.062  34.193  34.820  1.00168.77           N  
ATOM   2666  C   ARG B  41      74.288  34.999  36.677  1.00168.77           C  
ATOM   2667  O   ARG B  41      74.624  33.831  36.488  1.00168.77           O  
ATOM   2668  N   GLN B  42      73.970  35.455  37.906  1.00107.65           N  
ATOM   2669  CA  GLN B  42      74.075  34.582  39.042  1.00107.65           C  
ATOM   2670  CB  GLN B  42      74.724  35.240  40.277  1.00107.65           C  
ATOM   2671  CG  GLN B  42      74.836  34.326  41.504  1.00107.65           C  
ATOM   2672  CD  GLN B  42      75.603  35.090  42.575  1.00107.65           C  
ATOM   2673  OE1 GLN B  42      76.390  35.983  42.263  1.00107.65           O  
ATOM   2674  NE2 GLN B  42      75.371  34.736  43.867  1.00107.65           N  
ATOM   2675  C   GLN B  42      72.713  34.127  39.435  1.00107.65           C  
ATOM   2676  O   GLN B  42      71.815  34.935  39.681  1.00107.65           O  
ATOM   2677  N   ASP B  43      72.543  32.789  39.466  1.00134.70           N  
ATOM   2678  CA  ASP B  43      71.329  32.145  39.871  1.00134.70           C  
ATOM   2679  CB  ASP B  43      70.518  31.558  38.706  1.00134.70           C  
ATOM   2680  CG  ASP B  43      70.157  32.680  37.747  1.00134.70           C  
ATOM   2681  OD1 ASP B  43      71.098  33.364  37.273  1.00134.70           O  
ATOM   2682  OD2 ASP B  43      68.944  32.852  37.449  1.00134.70           O  
ATOM   2683  C   ASP B  43      71.763  30.950  40.653  1.00134.70           C  
ATOM   2684  O   ASP B  43      72.828  30.389  40.397  1.00134.70           O  
ATOM   2685  N   THR B  44      70.945  30.525  41.629  1.00157.10           N  
ATOM   2686  CA  THR B  44      71.313  29.361  42.379  1.00157.10           C  
ATOM   2687  CB  THR B  44      70.383  29.058  43.515  1.00157.10           C  
ATOM   2688  OG1 THR B  44      69.082  28.801  43.006  1.00157.10           O  
ATOM   2689  CG2 THR B  44      70.342  30.251  44.481  1.00157.10           C  
ATOM   2690  C   THR B  44      71.209  28.188  41.459  1.00157.10           C  
ATOM   2691  O   THR B  44      70.461  28.200  40.482  1.00157.10           O  
ATOM   2692  N   GLY B  45      72.006  27.146  41.743  1.00192.77           N  
ATOM   2693  CA  GLY B  45      71.919  25.925  41.005  1.00192.77           C  
ATOM   2694  C   GLY B  45      72.943  25.923  39.921  1.00192.77           C  
ATOM   2695  O   GLY B  45      73.419  24.862  39.517  1.00192.77           O  
ATOM   2696  N   HIS B  46      73.337  27.108  39.421  1.00230.92           N  
ATOM   2697  CA  HIS B  46      74.297  27.060  38.360  1.00230.92           C  
ATOM   2698  ND1 HIS B  46      71.533  26.385  36.382  1.00230.92           N  
ATOM   2699  CG  HIS B  46      72.906  26.458  36.304  1.00230.92           C  
ATOM   2700  CB  HIS B  46      73.750  27.495  36.984  1.00230.92           C  
ATOM   2701  NE2 HIS B  46      72.185  24.699  35.092  1.00230.92           N  
ATOM   2702  CD2 HIS B  46      73.287  25.421  35.511  1.00230.92           C  
ATOM   2703  CE1 HIS B  46      71.153  25.315  35.640  1.00230.92           C  
ATOM   2704  C   HIS B  46      75.458  27.955  38.658  1.00230.92           C  
ATOM   2705  O   HIS B  46      76.540  27.762  38.104  1.00230.92           O  
ATOM   2706  N   GLY B  47      75.283  28.951  39.547  1.00 61.15           N  
ATOM   2707  CA  GLY B  47      76.383  29.837  39.813  1.00 61.15           C  
ATOM   2708  C   GLY B  47      76.418  30.811  38.682  1.00 61.15           C  
ATOM   2709  O   GLY B  47      75.463  30.895  37.919  1.00 61.15           O  
ATOM   2710  N   LEU B  48      77.526  31.565  38.533  1.00153.93           N  
ATOM   2711  CA  LEU B  48      77.636  32.536  37.478  1.00153.93           C  
ATOM   2712  CB  LEU B  48      78.878  33.435  37.597  1.00153.93           C  
ATOM   2713  CG  LEU B  48      78.761  34.514  38.692  1.00153.93           C  
ATOM   2714  CD1 LEU B  48      78.428  33.900  40.057  1.00153.93           C  
ATOM   2715  CD2 LEU B  48      80.029  35.380  38.744  1.00153.93           C  
ATOM   2716  C   LEU B  48      77.638  31.863  36.133  1.00153.93           C  
ATOM   2717  O   LEU B  48      78.144  30.754  35.972  1.00153.93           O  
ATOM   2718  N   ARG B  49      77.016  32.530  35.131  1.00191.75           N  
ATOM   2719  CA  ARG B  49      76.927  32.034  33.783  1.00191.75           C  
ATOM   2720  CB  ARG B  49      75.499  31.570  33.431  1.00191.75           C  
ATOM   2721  CG  ARG B  49      74.991  30.436  34.329  1.00191.75           C  
ATOM   2722  CD  ARG B  49      73.466  30.326  34.393  1.00191.75           C  
ATOM   2723  NE  ARG B  49      73.027  29.326  33.383  1.00191.75           N  
ATOM   2724  CZ  ARG B  49      71.719  29.285  33.004  1.00191.75           C  
ATOM   2725  NH1 ARG B  49      70.851  30.248  33.441  1.00191.75           N  
ATOM   2726  NH2 ARG B  49      71.278  28.274  32.199  1.00191.75           N  
ATOM   2727  C   ARG B  49      77.229  33.207  32.881  1.00191.75           C  
ATOM   2728  O   ARG B  49      76.741  34.312  33.122  1.00191.75           O  
ATOM   2729  N   LEU B  50      78.011  32.991  31.794  1.00122.22           N  
ATOM   2730  CA  LEU B  50      78.439  34.085  30.949  1.00122.22           C  
ATOM   2731  CB  LEU B  50      79.830  33.853  30.330  1.00122.22           C  
ATOM   2732  CG  LEU B  50      80.303  34.982  29.397  1.00122.22           C  
ATOM   2733  CD1 LEU B  50      80.406  36.327  30.136  1.00122.22           C  
ATOM   2734  CD2 LEU B  50      81.609  34.589  28.688  1.00122.22           C  
ATOM   2735  C   LEU B  50      77.483  34.308  29.814  1.00122.22           C  
ATOM   2736  O   LEU B  50      77.195  33.388  29.051  1.00122.22           O  
ATOM   2737  N   ILE B  51      76.884  35.521  29.757  1.00110.13           N  
ATOM   2738  CA  ILE B  51      75.976  35.922  28.711  1.00110.13           C  
ATOM   2739  CB  ILE B  51      75.051  36.985  29.218  1.00110.13           C  
ATOM   2740  CG1 ILE B  51      74.346  36.464  30.487  1.00110.13           C  
ATOM   2741  CG2 ILE B  51      74.071  37.365  28.092  1.00110.13           C  
ATOM   2742  CD1 ILE B  51      73.703  37.567  31.331  1.00110.13           C  
ATOM   2743  C   ILE B  51      76.659  36.397  27.454  1.00110.13           C  
ATOM   2744  O   ILE B  51      76.455  35.836  26.378  1.00110.13           O  
ATOM   2745  N   HIS B  52      77.522  37.433  27.572  1.00 83.55           N  
ATOM   2746  CA  HIS B  52      78.206  38.011  26.440  1.00 83.55           C  
ATOM   2747  ND1 HIS B  52      76.328  37.855  23.817  1.00 83.55           N  
ATOM   2748  CG  HIS B  52      76.257  38.682  24.916  1.00 83.55           C  
ATOM   2749  CB  HIS B  52      77.449  39.135  25.704  1.00 83.55           C  
ATOM   2750  NE2 HIS B  52      74.179  38.353  24.104  1.00 83.55           N  
ATOM   2751  CD2 HIS B  52      74.938  38.978  25.076  1.00 83.55           C  
ATOM   2752  CE1 HIS B  52      75.057  37.690  23.371  1.00 83.55           C  
ATOM   2753  C   HIS B  52      79.461  38.650  26.950  1.00 83.55           C  
ATOM   2754  O   HIS B  52      79.531  39.027  28.119  1.00 83.55           O  
ATOM   2755  N   TYR B  53      80.491  38.772  26.080  1.00123.29           N  
ATOM   2756  CA  TYR B  53      81.724  39.382  26.505  1.00123.29           C  
ATOM   2757  CB  TYR B  53      82.734  38.352  27.060  1.00123.29           C  
ATOM   2758  CG  TYR B  53      83.367  37.541  25.981  1.00123.29           C  
ATOM   2759  CD1 TYR B  53      82.642  36.711  25.161  1.00123.29           C  
ATOM   2760  CD2 TYR B  53      84.717  37.647  25.768  1.00123.29           C  
ATOM   2761  CE1 TYR B  53      83.263  35.980  24.174  1.00123.29           C  
ATOM   2762  CE2 TYR B  53      85.347  36.921  24.788  1.00123.29           C  
ATOM   2763  CZ  TYR B  53      84.620  36.080  23.985  1.00123.29           C  
ATOM   2764  OH  TYR B  53      85.263  35.330  22.975  1.00123.29           O  
ATOM   2765  C   TYR B  53      82.306  40.145  25.346  1.00123.29           C  
ATOM   2766  O   TYR B  53      81.842  40.002  24.216  1.00123.29           O  
ATOM   2767  N   SER B  54      83.299  41.029  25.604  1.00149.17           N  
ATOM   2768  CA  SER B  54      83.905  41.826  24.563  1.00149.17           C  
ATOM   2769  CB  SER B  54      83.430  43.286  24.541  1.00149.17           C  
ATOM   2770  OG  SER B  54      82.121  43.400  24.011  1.00149.17           O  
ATOM   2771  C   SER B  54      85.374  41.971  24.812  1.00149.17           C  
ATOM   2772  O   SER B  54      85.810  42.225  25.933  1.00149.17           O  
ATOM   2773  N   TYR B  55      86.175  41.778  23.747  1.00190.96           N  
ATOM   2774  CA  TYR B  55      87.595  41.997  23.740  1.00190.96           C  
ATOM   2775  CB  TYR B  55      88.445  41.023  22.894  1.00190.96           C  
ATOM   2776  CG  TYR B  55      87.961  40.789  21.509  1.00190.96           C  
ATOM   2777  CD1 TYR B  55      88.352  41.598  20.472  1.00190.96           C  
ATOM   2778  CD2 TYR B  55      87.132  39.719  21.251  1.00190.96           C  
ATOM   2779  CE1 TYR B  55      87.901  41.332  19.203  1.00190.96           C  
ATOM   2780  CE2 TYR B  55      86.682  39.455  19.980  1.00190.96           C  
ATOM   2781  CZ  TYR B  55      87.072  40.270  18.947  1.00190.96           C  
ATOM   2782  OH  TYR B  55      86.629  40.024  17.630  1.00190.96           O  
ATOM   2783  C   TYR B  55      87.964  43.432  23.548  1.00190.96           C  
ATOM   2784  O   TYR B  55      89.126  43.803  23.723  1.00190.96           O  
ATOM   2785  N   VAL B  56      87.041  44.263  23.032  1.00208.27           N  
ATOM   2786  CA  VAL B  56      87.481  45.613  22.858  1.00208.27           C  
ATOM   2787  CB  VAL B  56      88.469  45.717  21.746  1.00208.27           C  
ATOM   2788  CG1 VAL B  56      87.628  45.547  20.470  1.00208.27           C  
ATOM   2789  CG2 VAL B  56      89.260  47.036  21.822  1.00208.27           C  
ATOM   2790  C   VAL B  56      86.341  46.391  22.369  1.00208.27           C  
ATOM   2791  O   VAL B  56      85.295  45.841  22.033  1.00208.27           O  
ATOM   2792  N   ALA B  57      86.561  47.705  22.260  1.00 70.62           N  
ATOM   2793  CA  ALA B  57      85.529  48.531  21.762  1.00 70.62           C  
ATOM   2794  CB  ALA B  57      85.930  50.012  21.641  1.00 70.62           C  
ATOM   2795  C   ALA B  57      85.162  48.034  20.395  1.00 70.62           C  
ATOM   2796  O   ALA B  57      86.005  47.585  19.618  1.00 70.62           O  
ATOM   2797  N   ASP B  58      83.853  48.105  20.094  1.00 89.75           N  
ATOM   2798  CA  ASP B  58      83.278  47.738  18.829  1.00 89.75           C  
ATOM   2799  CB  ASP B  58      83.967  48.409  17.628  1.00 89.75           C  
ATOM   2800  CG  ASP B  58      83.595  49.885  17.631  1.00 89.75           C  
ATOM   2801  OD1 ASP B  58      82.712  50.282  18.438  1.00 89.75           O  
ATOM   2802  OD2 ASP B  58      84.198  50.638  16.820  1.00 89.75           O  
ATOM   2803  C   ASP B  58      83.266  46.267  18.569  1.00 89.75           C  
ATOM   2804  O   ASP B  58      82.996  45.849  17.444  1.00 89.75           O  
ATOM   2805  N   SER B  59      83.496  45.428  19.590  1.00 68.98           N  
ATOM   2806  CA  SER B  59      83.373  44.023  19.333  1.00 68.98           C  
ATOM   2807  CB  SER B  59      84.704  43.256  19.346  1.00 68.98           C  
ATOM   2808  OG  SER B  59      84.465  41.885  19.068  1.00 68.98           O  
ATOM   2809  C   SER B  59      82.501  43.471  20.424  1.00 68.98           C  
ATOM   2810  O   SER B  59      82.473  44.003  21.535  1.00 68.98           O  
ATOM   2811  N   THR B  60      81.707  42.428  20.101  1.00 48.76           N  
ATOM   2812  CA  THR B  60      80.883  41.779  21.081  1.00 48.76           C  
ATOM   2813  CB  THR B  60      79.466  42.275  21.092  1.00 48.76           C  
ATOM   2814  OG1 THR B  60      79.423  43.661  21.396  1.00 48.76           O  
ATOM   2815  CG2 THR B  60      78.677  41.486  22.144  1.00 48.76           C  
ATOM   2816  C   THR B  60      80.853  40.323  20.729  1.00 48.76           C  
ATOM   2817  O   THR B  60      80.817  39.965  19.552  1.00 48.76           O  
ATOM   2818  N   GLU B  61      80.871  39.438  21.746  1.00 82.28           N  
ATOM   2819  CA  GLU B  61      80.857  38.028  21.472  1.00 82.28           C  
ATOM   2820  CB  GLU B  61      82.210  37.347  21.748  1.00 82.28           C  
ATOM   2821  CG  GLU B  61      83.283  37.707  20.720  1.00 82.28           C  
ATOM   2822  CD  GLU B  61      82.945  36.939  19.452  1.00 82.28           C  
ATOM   2823  OE1 GLU B  61      82.424  35.799  19.583  1.00 82.28           O  
ATOM   2824  OE2 GLU B  61      83.203  37.472  18.341  1.00 82.28           O  
ATOM   2825  C   GLU B  61      79.840  37.377  22.354  1.00 82.28           C  
ATOM   2826  O   GLU B  61      79.633  37.783  23.496  1.00 82.28           O  
ATOM   2827  N   LYS B  69      79.168  36.336  21.827  1.00105.35           N  
ATOM   2828  CA  LYS B  69      78.174  35.636  22.586  1.00105.35           C  
ATOM   2829  CB  LYS B  69      77.229  34.800  21.706  1.00105.35           C  
ATOM   2830  CG  LYS B  69      77.958  33.782  20.829  1.00105.35           C  
ATOM   2831  CD  LYS B  69      77.028  32.760  20.173  0.00105.35           C  
ATOM   2832  CE  LYS B  69      76.380  31.798  21.168  1.00105.35           C  
ATOM   2833  NZ  LYS B  69      75.538  30.821  20.442  1.00105.35           N  
ATOM   2834  C   LYS B  69      78.856  34.726  23.557  1.00105.35           C  
ATOM   2835  O   LYS B  69      79.880  34.117  23.250  1.00105.35           O  
ATOM   2836  N   GLY B  70      78.286  34.632  24.776  1.00 28.73           N  
ATOM   2837  CA  GLY B  70      78.821  33.798  25.808  1.00 28.73           C  
ATOM   2838  C   GLY B  70      78.126  32.486  25.705  1.00 28.73           C  
ATOM   2839  O   GLY B  70      77.692  32.077  24.630  1.00 28.73           O  
ATOM   2840  N   ASP B  71      78.069  31.757  26.832  1.00 90.04           N  
ATOM   2841  CA  ASP B  71      77.455  30.467  26.831  1.00 90.04           C  
ATOM   2842  CB  ASP B  71      77.740  29.722  28.145  1.00 90.04           C  
ATOM   2843  CG  ASP B  71      79.232  29.408  28.170  1.00 90.04           C  
ATOM   2844  OD1 ASP B  71      79.822  29.290  27.063  1.00 90.04           O  
ATOM   2845  OD2 ASP B  71      79.803  29.293  29.288  1.00 90.04           O  
ATOM   2846  C   ASP B  71      75.963  30.582  26.677  1.00 90.04           C  
ATOM   2847  O   ASP B  71      75.336  29.868  25.898  1.00 90.04           O  
ATOM   2848  N   ILE B  72      75.388  31.488  27.478  1.00291.65           N  
ATOM   2849  CA  ILE B  72      74.022  31.885  27.720  1.00291.65           C  
ATOM   2850  CB  ILE B  72      73.796  32.227  29.173  1.00291.65           C  
ATOM   2851  CG1 ILE B  72      72.315  32.195  29.556  1.00291.65           C  
ATOM   2852  CG2 ILE B  72      74.484  33.539  29.509  1.00291.65           C  
ATOM   2853  CD1 ILE B  72      72.102  32.284  31.064  1.00291.65           C  
ATOM   2854  C   ILE B  72      73.344  32.861  26.745  1.00291.65           C  
ATOM   2855  O   ILE B  72      72.226  33.263  27.048  1.00291.65           O  
ATOM   2856  N   PRO B  73      73.903  33.390  25.677  1.00214.51           N  
ATOM   2857  CA  PRO B  73      73.348  34.529  24.968  1.00214.51           C  
ATOM   2858  CD  PRO B  73      74.725  32.579  24.793  1.00214.51           C  
ATOM   2859  CB  PRO B  73      74.113  34.608  23.645  1.00214.51           C  
ATOM   2860  CG  PRO B  73      74.534  33.157  23.383  1.00214.51           C  
ATOM   2861  C   PRO B  73      71.877  34.755  24.717  1.00214.51           C  
ATOM   2862  O   PRO B  73      71.470  35.910  24.820  1.00214.51           O  
ATOM   2863  N   ASP B  74      71.044  33.749  24.409  1.00 81.22           N  
ATOM   2864  CA  ASP B  74      69.707  34.052  23.962  1.00 81.22           C  
ATOM   2865  CB  ASP B  74      68.925  32.782  23.617  1.00 81.22           C  
ATOM   2866  CG  ASP B  74      69.715  32.151  22.480  1.00 81.22           C  
ATOM   2867  OD1 ASP B  74      69.589  32.634  21.324  1.00 81.22           O  
ATOM   2868  OD2 ASP B  74      70.468  31.181  22.760  1.00 81.22           O  
ATOM   2869  C   ASP B  74      68.919  34.901  24.930  1.00 81.22           C  
ATOM   2870  O   ASP B  74      68.917  34.680  26.142  1.00 81.22           O  
ATOM   2871  N   GLY B  75      68.220  35.920  24.367  1.00 36.66           N  
ATOM   2872  CA  GLY B  75      67.362  36.829  25.085  1.00 36.66           C  
ATOM   2873  C   GLY B  75      68.121  38.069  25.450  1.00 36.66           C  
ATOM   2874  O   GLY B  75      67.535  39.026  25.955  1.00 36.66           O  
ATOM   2875  N   TYR B  76      69.442  38.096  25.180  1.00113.34           N  
ATOM   2876  CA  TYR B  76      70.251  39.213  25.578  1.00113.34           C  
ATOM   2877  CB  TYR B  76      71.316  38.856  26.634  1.00113.34           C  
ATOM   2878  CG  TYR B  76      70.662  38.298  27.852  1.00113.34           C  
ATOM   2879  CD1 TYR B  76      70.033  39.122  28.741  1.00113.34           C  
ATOM   2880  CD2 TYR B  76      70.655  36.951  28.118  1.00113.34           C  
ATOM   2881  CE1 TYR B  76      69.423  38.633  29.869  1.00113.34           C  
ATOM   2882  CE2 TYR B  76      70.048  36.445  29.245  1.00113.34           C  
ATOM   2883  CZ  TYR B  76      69.431  37.288  30.127  1.00113.34           C  
ATOM   2884  OH  TYR B  76      68.810  36.771  31.282  1.00113.34           O  
ATOM   2885  C   TYR B  76      71.026  39.716  24.399  1.00113.34           C  
ATOM   2886  O   TYR B  76      71.316  38.981  23.454  1.00113.34           O  
ATOM   2887  N   LYS B  77      71.380  41.017  24.454  1.00105.68           N  
ATOM   2888  CA  LYS B  77      72.114  41.686  23.416  1.00105.68           C  
ATOM   2889  CB  LYS B  77      71.186  42.678  22.699  1.00105.68           C  
ATOM   2890  CG  LYS B  77      71.491  42.981  21.238  1.00105.68           C  
ATOM   2891  CD  LYS B  77      70.277  43.638  20.569  1.00105.68           C  
ATOM   2892  CE  LYS B  77      70.337  43.717  19.045  1.00105.68           C  
ATOM   2893  NZ  LYS B  77      68.987  44.002  18.503  0.50105.68           N  
ATOM   2894  C   LYS B  77      73.175  42.472  24.138  1.00105.68           C  
ATOM   2895  O   LYS B  77      72.961  42.875  25.278  1.00105.68           O  
ATOM   2896  N   ALA B  78      74.359  42.700  23.527  1.00 50.28           N  
ATOM   2897  CA  ALA B  78      75.358  43.463  24.232  1.00 50.28           C  
ATOM   2898  CB  ALA B  78      76.550  42.622  24.718  1.00 50.28           C  
ATOM   2899  C   ALA B  78      75.906  44.508  23.308  1.00 50.28           C  
ATOM   2900  O   ALA B  78      75.871  44.346  22.090  1.00 50.28           O  
ATOM   2901  N   SER B  79      76.395  45.636  23.870  1.00104.07           N  
ATOM   2902  CA  SER B  79      76.982  46.660  23.046  1.00104.07           C  
ATOM   2903  CB  SER B  79      76.077  47.871  22.747  1.00104.07           C  
ATOM   2904  OG  SER B  79      75.220  47.589  21.654  1.00104.07           O  
ATOM   2905  C   SER B  79      78.203  47.213  23.710  1.00104.07           C  
ATOM   2906  O   SER B  79      78.185  47.545  24.896  1.00104.07           O  
ATOM   2907  N   ARG B  80      79.302  47.334  22.934  1.00118.92           N  
ATOM   2908  CA  ARG B  80      80.517  47.894  23.455  1.00118.92           C  
ATOM   2909  CB  ARG B  80      81.717  46.943  23.312  1.00118.92           C  
ATOM   2910  CG  ARG B  80      82.942  47.380  24.115  1.00118.92           C  
ATOM   2911  CD  ARG B  80      82.782  47.138  25.617  1.00118.92           C  
ATOM   2912  NE  ARG B  80      84.032  47.573  26.302  1.00118.92           N  
ATOM   2913  CZ  ARG B  80      85.112  46.738  26.356  1.00118.92           C  
ATOM   2914  NH1 ARG B  80      85.115  45.575  25.647  1.00118.92           N  
ATOM   2915  NH2 ARG B  80      86.192  47.060  27.121  1.00118.92           N  
ATOM   2916  C   ARG B  80      80.827  49.103  22.630  1.00118.92           C  
ATOM   2917  O   ARG B  80      81.582  49.030  21.663  1.00118.92           O  
ATOM   2918  N   PRO B  81      80.247  50.214  22.978  1.00 96.81           N  
ATOM   2919  CA  PRO B  81      80.480  51.443  22.266  1.00 96.81           C  
ATOM   2920  CD  PRO B  81      79.000  50.234  23.722  1.00 96.81           C  
ATOM   2921  CB  PRO B  81      79.331  52.379  22.657  1.00 96.81           C  
ATOM   2922  CG  PRO B  81      78.709  51.730  23.909  1.00 96.81           C  
ATOM   2923  C   PRO B  81      81.838  52.034  22.476  1.00 96.81           C  
ATOM   2924  O   PRO B  81      82.314  52.751  21.596  1.00 96.81           O  
ATOM   2925  N   SER B  82      82.468  51.781  23.636  1.00 63.68           N  
ATOM   2926  CA  SER B  82      83.756  52.347  23.908  1.00 63.68           C  
ATOM   2927  CB  SER B  82      83.681  53.698  24.632  1.00 63.68           C  
ATOM   2928  OG  SER B  82      83.103  53.514  25.917  1.00 63.68           O  
ATOM   2929  C   SER B  82      84.450  51.400  24.823  1.00 63.68           C  
ATOM   2930  O   SER B  82      83.839  50.474  25.352  1.00 63.68           O  
ATOM   2931  N   GLN B  83      85.755  51.622  25.053  1.00 70.59           N  
ATOM   2932  CA  GLN B  83      86.517  50.721  25.867  1.00 70.59           C  
ATOM   2933  CB  GLN B  83      88.002  51.103  25.940  1.00 70.59           C  
ATOM   2934  CG  GLN B  83      88.857  50.066  26.668  1.00 70.59           C  
ATOM   2935  CD  GLN B  83      90.294  50.550  26.625  1.00 70.59           C  
ATOM   2936  OE1 GLN B  83      90.567  51.653  26.156  1.00 70.59           O  
ATOM   2937  NE2 GLN B  83      91.241  49.709  27.124  1.00 70.59           N  
ATOM   2938  C   GLN B  83      85.939  50.729  27.253  1.00 70.59           C  
ATOM   2939  O   GLN B  83      85.868  49.689  27.905  1.00 70.59           O  
ATOM   2940  N   GLU B  84      85.523  51.911  27.747  1.00154.08           N  
ATOM   2941  CA  GLU B  84      85.015  52.051  29.086  1.00154.08           C  
ATOM   2942  CB  GLU B  84      84.972  53.516  29.572  1.00154.08           C  
ATOM   2943  CG  GLU B  84      84.259  54.505  28.646  1.00154.08           C  
ATOM   2944  CD  GLU B  84      85.270  54.974  27.607  1.00154.08           C  
ATOM   2945  OE1 GLU B  84      86.395  54.409  27.569  1.00154.08           O  
ATOM   2946  OE2 GLU B  84      84.928  55.909  26.837  1.00154.08           O  
ATOM   2947  C   GLU B  84      83.648  51.456  29.304  1.00154.08           C  
ATOM   2948  O   GLU B  84      83.401  50.871  30.358  1.00154.08           O  
ATOM   2949  N   ASN B  85      82.710  51.567  28.341  1.00 85.85           N  
ATOM   2950  CA  ASN B  85      81.370  51.150  28.667  1.00 85.85           C  
ATOM   2951  CB  ASN B  85      80.292  52.163  28.238  1.00 85.85           C  
ATOM   2952  CG  ASN B  85      80.508  53.457  29.008  1.00 85.85           C  
ATOM   2953  OD1 ASN B  85      80.554  54.537  28.423  1.00 85.85           O  
ATOM   2954  ND2 ASN B  85      80.653  53.349  30.356  1.00 85.85           N  
ATOM   2955  C   ASN B  85      81.009  49.861  27.999  1.00 85.85           C  
ATOM   2956  O   ASN B  85      81.429  49.582  26.877  1.00 85.85           O  
ATOM   2957  N   PHE B  86      80.225  49.025  28.716  1.00109.57           N  
ATOM   2958  CA  PHE B  86      79.703  47.811  28.153  1.00109.57           C  
ATOM   2959  CB  PHE B  86      80.577  46.585  28.477  1.00109.57           C  
ATOM   2960  CG  PHE B  86      80.098  45.427  27.671  1.00109.57           C  
ATOM   2961  CD1 PHE B  86      80.070  45.496  26.297  1.00109.57           C  
ATOM   2962  CD2 PHE B  86      79.728  44.253  28.281  1.00109.57           C  
ATOM   2963  CE1 PHE B  86      79.641  44.425  25.548  1.00109.57           C  
ATOM   2964  CE2 PHE B  86      79.299  43.179  27.537  1.00109.57           C  
ATOM   2965  CZ  PHE B  86      79.250  43.263  26.167  1.00109.57           C  
ATOM   2966  C   PHE B  86      78.330  47.648  28.731  1.00109.57           C  
ATOM   2967  O   PHE B  86      78.152  47.739  29.945  1.00109.57           O  
ATOM   2968  N   SER B  87      77.318  47.393  27.869  1.00106.40           N  
ATOM   2969  CA  SER B  87      75.962  47.335  28.348  1.00106.40           C  
ATOM   2970  CB  SER B  87      75.088  48.500  27.864  1.00106.40           C  
ATOM   2971  OG  SER B  87      75.594  49.730  28.353  1.00106.40           O  
ATOM   2972  C   SER B  87      75.272  46.112  27.834  1.00106.40           C  
ATOM   2973  O   SER B  87      75.571  45.603  26.754  1.00106.40           O  
ATOM   2974  N   LEU B  88      74.285  45.635  28.620  1.00 82.14           N  
ATOM   2975  CA  LEU B  88      73.521  44.477  28.268  1.00 82.14           C  
ATOM   2976  CB  LEU B  88      73.450  43.476  29.430  1.00 82.14           C  
ATOM   2977  CG  LEU B  88      72.742  42.159  29.093  1.00 82.14           C  
ATOM   2978  CD1 LEU B  88      73.445  41.434  27.932  1.00 82.14           C  
ATOM   2979  CD2 LEU B  88      72.636  41.279  30.347  1.00 82.14           C  
ATOM   2980  C   LEU B  88      72.134  44.945  27.927  1.00 82.14           C  
ATOM   2981  O   LEU B  88      71.596  45.842  28.575  1.00 82.14           O  
ATOM   2982  N   ILE B  89      71.515  44.362  26.878  1.00 58.74           N  
ATOM   2983  CA  ILE B  89      70.212  44.824  26.475  1.00 58.74           C  
ATOM   2984  CB  ILE B  89      70.219  45.466  25.117  1.00 58.74           C  
ATOM   2985  CG1 ILE B  89      71.114  46.718  25.114  1.00 58.74           C  
ATOM   2986  CG2 ILE B  89      68.768  45.746  24.704  1.00 58.74           C  
ATOM   2987  CD1 ILE B  89      71.385  47.271  23.713  1.00 58.74           C  
ATOM   2988  C   ILE B  89      69.251  43.672  26.424  1.00 58.74           C  
ATOM   2989  O   ILE B  89      69.590  42.588  25.951  1.00 58.74           O  
ATOM   2990  N   LEU B  90      68.018  43.882  26.941  1.00171.59           N  
ATOM   2991  CA  LEU B  90      66.994  42.871  26.911  1.00171.59           C  
ATOM   2992  CB  LEU B  90      66.341  42.609  28.282  1.00171.59           C  
ATOM   2993  CG  LEU B  90      67.300  42.538  29.487  1.00171.59           C  
ATOM   2994  CD1 LEU B  90      68.397  41.490  29.308  1.00171.59           C  
ATOM   2995  CD2 LEU B  90      67.857  43.918  29.845  1.00171.59           C  
ATOM   2996  C   LEU B  90      65.865  43.466  26.122  1.00171.59           C  
ATOM   2997  O   LEU B  90      65.047  44.194  26.682  1.00171.59           O  
ATOM   2998  N   GLU B  91      65.748  43.147  24.820  1.00 92.96           N  
ATOM   2999  CA  GLU B  91      64.725  43.767  24.023  1.00 92.96           C  
ATOM   3000  CB  GLU B  91      64.794  43.338  22.543  1.00 92.96           C  
ATOM   3001  CG  GLU B  91      66.069  43.790  21.818  1.00 92.96           C  
ATOM   3002  CD  GLU B  91      65.990  45.295  21.596  1.00 92.96           C  
ATOM   3003  OE1 GLU B  91      64.857  45.802  21.376  1.00 92.96           O  
ATOM   3004  OE2 GLU B  91      67.059  45.959  21.651  1.00 92.96           O  
ATOM   3005  C   GLU B  91      63.373  43.394  24.551  1.00 92.96           C  
ATOM   3006  O   GLU B  91      62.524  44.257  24.767  1.00 92.96           O  
ATOM   3007  N   LEU B  92      63.140  42.091  24.788  1.00107.68           N  
ATOM   3008  CA  LEU B  92      61.880  41.644  25.299  1.00107.68           C  
ATOM   3009  CB  LEU B  92      61.225  40.566  24.422  1.00107.68           C  
ATOM   3010  CG  LEU B  92      59.869  40.070  24.954  1.00107.68           C  
ATOM   3011  CD1 LEU B  92      58.807  41.173  24.889  1.00107.68           C  
ATOM   3012  CD2 LEU B  92      59.423  38.774  24.256  1.00107.68           C  
ATOM   3013  C   LEU B  92      62.191  40.993  26.601  1.00107.68           C  
ATOM   3014  O   LEU B  92      62.856  39.959  26.640  1.00107.68           O  
ATOM   3015  N   ALA B  93      61.724  41.592  27.707  1.00 61.42           N  
ATOM   3016  CA  ALA B  93      62.032  41.052  28.999  1.00 61.42           C  
ATOM   3017  CB  ALA B  93      61.909  42.075  30.141  1.00 61.42           C  
ATOM   3018  C   ALA B  93      61.120  39.914  29.323  1.00 61.42           C  
ATOM   3019  O   ALA B  93      59.960  39.888  28.913  1.00 61.42           O  
ATOM   3020  N   SER B  94      61.647  38.935  30.087  1.00 48.98           N  
ATOM   3021  CA  SER B  94      60.869  37.807  30.501  1.00 48.98           C  
ATOM   3022  CB  SER B  94      61.144  36.528  29.690  1.00 48.98           C  
ATOM   3023  OG  SER B  94      62.482  36.096  29.890  1.00 48.98           O  
ATOM   3024  C   SER B  94      61.227  37.531  31.929  1.00 48.98           C  
ATOM   3025  O   SER B  94      62.318  37.853  32.394  1.00 48.98           O  
ATOM   3026  N   LEU B  95      60.299  36.895  32.659  1.00110.08           N  
ATOM   3027  CA  LEU B  95      60.441  36.616  34.059  1.00110.08           C  
ATOM   3028  CB  LEU B  95      59.144  36.065  34.670  1.00110.08           C  
ATOM   3029  CG  LEU B  95      58.030  37.137  34.700  1.00110.08           C  
ATOM   3030  CD1 LEU B  95      57.645  37.610  33.291  1.00110.08           C  
ATOM   3031  CD2 LEU B  95      56.812  36.656  35.494  1.00110.08           C  
ATOM   3032  C   LEU B  95      61.585  35.673  34.256  1.00110.08           C  
ATOM   3033  O   LEU B  95      62.187  35.630  35.328  1.00110.08           O  
ATOM   3034  N   SER B  96      61.899  34.879  33.218  1.00 87.40           N  
ATOM   3035  CA  SER B  96      62.970  33.925  33.259  1.00 87.40           C  
ATOM   3036  CB  SER B  96      63.188  33.281  31.883  1.00 87.40           C  
ATOM   3037  OG  SER B  96      61.960  32.767  31.393  1.00 87.40           O  
ATOM   3038  C   SER B  96      64.236  34.669  33.558  1.00 87.40           C  
ATOM   3039  O   SER B  96      65.159  34.147  34.183  1.00 87.40           O  
ATOM   3040  N   GLN B  97      64.291  35.924  33.087  1.00108.03           N  
ATOM   3041  CA  GLN B  97      65.411  36.811  33.198  1.00108.03           C  
ATOM   3042  CB  GLN B  97      65.333  38.019  32.253  1.00108.03           C  
ATOM   3043  CG  GLN B  97      65.516  37.611  30.791  1.00108.03           C  
ATOM   3044  CD  GLN B  97      65.493  38.870  29.945  1.00108.03           C  
ATOM   3045  OE1 GLN B  97      66.169  39.849  30.252  1.00108.03           O  
ATOM   3046  NE2 GLN B  97      64.695  38.846  28.845  1.00108.03           N  
ATOM   3047  C   GLN B  97      65.669  37.309  34.595  1.00108.03           C  
ATOM   3048  O   GLN B  97      66.761  37.813  34.845  1.00108.03           O  
ATOM   3049  N   THR B  98      64.679  37.278  35.515  1.00 65.45           N  
ATOM   3050  CA  THR B  98      64.871  37.815  36.843  1.00 65.45           C  
ATOM   3051  CB  THR B  98      63.742  37.495  37.778  1.00 65.45           C  
ATOM   3052  OG1 THR B  98      62.520  37.993  37.254  1.00 65.45           O  
ATOM   3053  CG2 THR B  98      64.036  38.146  39.140  1.00 65.45           C  
ATOM   3054  C   THR B  98      66.120  37.234  37.434  1.00 65.45           C  
ATOM   3055  O   THR B  98      66.246  36.016  37.552  1.00 65.45           O  
ATOM   3056  N   ALA B  99      67.090  38.106  37.807  1.00 70.75           N  
ATOM   3057  CA  ALA B  99      68.328  37.591  38.325  1.00 70.75           C  
ATOM   3058  CB  ALA B  99      69.114  36.773  37.286  1.00 70.75           C  
ATOM   3059  C   ALA B  99      69.234  38.716  38.741  1.00 70.75           C  
ATOM   3060  O   ALA B  99      68.885  39.895  38.670  1.00 70.75           O  
ATOM   3061  N   VAL B 100      70.441  38.339  39.225  1.00 99.02           N  
ATOM   3062  CA  VAL B 100      71.453  39.275  39.626  1.00 99.02           C  
ATOM   3063  CB  VAL B 100      72.115  38.902  40.929  1.00 99.02           C  
ATOM   3064  CG1 VAL B 100      73.242  39.903  41.238  1.00 99.02           C  
ATOM   3065  CG2 VAL B 100      71.037  38.817  42.025  1.00 99.02           C  
ATOM   3066  C   VAL B 100      72.505  39.231  38.560  1.00 99.02           C  
ATOM   3067  O   VAL B 100      73.028  38.166  38.238  1.00 99.02           O  
ATOM   3068  N   TYR B 101      72.868  40.404  38.002  1.00107.84           N  
ATOM   3069  CA  TYR B 101      73.801  40.452  36.909  1.00107.84           C  
ATOM   3070  CB  TYR B 101      73.303  41.270  35.700  1.00107.84           C  
ATOM   3071  CG  TYR B 101      72.165  40.575  35.035  1.00107.84           C  
ATOM   3072  CD1 TYR B 101      70.867  40.768  35.450  1.00107.84           C  
ATOM   3073  CD2 TYR B 101      72.403  39.736  33.970  1.00107.84           C  
ATOM   3074  CE1 TYR B 101      69.826  40.125  34.823  1.00107.84           C  
ATOM   3075  CE2 TYR B 101      71.368  39.089  33.338  1.00107.84           C  
ATOM   3076  CZ  TYR B 101      70.078  39.285  33.768  1.00107.84           C  
ATOM   3077  OH  TYR B 101      69.007  38.627  33.129  1.00107.84           O  
ATOM   3078  C   TYR B 101      75.031  41.150  37.374  1.00107.84           C  
ATOM   3079  O   TYR B 101      75.003  41.937  38.316  1.00107.84           O  
ATOM   3080  N   PHE B 102      76.173  40.818  36.751  1.00105.43           N  
ATOM   3081  CA  PHE B 102      77.391  41.454  37.127  1.00105.43           C  
ATOM   3082  CB  PHE B 102      78.317  40.557  37.971  1.00105.43           C  
ATOM   3083  CG  PHE B 102      77.641  40.114  39.222  1.00105.43           C  
ATOM   3084  CD1 PHE B 102      76.907  38.949  39.245  1.00105.43           C  
ATOM   3085  CD2 PHE B 102      77.750  40.862  40.370  1.00105.43           C  
ATOM   3086  CE1 PHE B 102      76.289  38.540  40.402  1.00105.43           C  
ATOM   3087  CE2 PHE B 102      77.131  40.456  41.529  1.00105.43           C  
ATOM   3088  CZ  PHE B 102      76.399  39.293  41.546  1.00105.43           C  
ATOM   3089  C   PHE B 102      78.160  41.670  35.866  1.00105.43           C  
ATOM   3090  O   PHE B 102      78.260  40.773  35.029  1.00105.43           O  
ATOM   3091  N   CYS B 103      78.723  42.879  35.689  1.00122.84           N  
ATOM   3092  CA  CYS B 103      79.585  43.074  34.567  1.00122.84           C  
ATOM   3093  CB  CYS B 103      79.531  44.493  33.966  1.00122.84           C  
ATOM   3094  SG  CYS B 103      80.112  45.766  35.127  1.00122.84           S  
ATOM   3095  C   CYS B 103      80.949  42.903  35.149  1.00122.84           C  
ATOM   3096  O   CYS B 103      81.153  43.201  36.323  1.00122.84           O  
ATOM   3097  N   ALA B 104      81.918  42.391  34.371  1.00 68.01           N  
ATOM   3098  CA  ALA B 104      83.231  42.218  34.927  1.00 68.01           C  
ATOM   3099  CB  ALA B 104      83.514  40.772  35.370  1.00 68.01           C  
ATOM   3100  C   ALA B 104      84.215  42.568  33.860  1.00 68.01           C  
ATOM   3101  O   ALA B 104      83.885  42.517  32.682  1.00 68.01           O  
ATOM   3102  N   SER B 105      85.452  42.960  34.239  1.00 58.23           N  
ATOM   3103  CA  SER B 105      86.422  43.299  33.232  1.00 58.23           C  
ATOM   3104  CB  SER B 105      86.705  44.805  33.127  1.00 58.23           C  
ATOM   3105  OG  SER B 105      87.310  45.272  34.324  1.00 58.23           O  
ATOM   3106  C   SER B 105      87.707  42.621  33.573  1.00 58.23           C  
ATOM   3107  O   SER B 105      87.927  42.233  34.719  1.00 58.23           O  
ATOM   3108  N   SER B 106      88.585  42.435  32.564  1.00 91.34           N  
ATOM   3109  CA  SER B 106      89.834  41.797  32.837  1.00 91.34           C  
ATOM   3110  CB  SER B 106      89.851  40.271  32.682  1.00 91.34           C  
ATOM   3111  OG  SER B 106      90.045  39.935  31.318  1.00 91.34           O  
ATOM   3112  C   SER B 106      90.862  42.327  31.880  1.00 91.34           C  
ATOM   3113  O   SER B 106      90.559  42.882  30.822  1.00 91.34           O  
ATOM   3114  N   ASP B 107      92.117  42.179  32.332  1.00195.75           N  
ATOM   3115  CA  ASP B 107      93.400  42.548  31.821  1.00195.75           C  
ATOM   3116  CB  ASP B 107      94.465  42.575  32.934  1.00195.75           C  
ATOM   3117  CG  ASP B 107      94.173  43.695  33.921  1.00195.75           C  
ATOM   3118  OD1 ASP B 107      94.187  44.882  33.496  1.00195.75           O  
ATOM   3119  OD2 ASP B 107      93.940  43.379  35.117  1.00195.75           O  
ATOM   3120  C   ASP B 107      93.969  41.628  30.793  1.00195.75           C  
ATOM   3121  O   ASP B 107      95.093  41.872  30.354  1.00195.75           O  
ATOM   3122  N   GLY B 108      93.341  40.468  30.542  1.00 42.17           N  
ATOM   3123  CA  GLY B 108      93.832  39.567  29.542  1.00 42.17           C  
ATOM   3124  C   GLY B 108      93.279  38.240  29.906  1.00 42.17           C  
ATOM   3125  O   GLY B 108      92.894  38.013  31.051  1.00 42.17           O  
ATOM   3126  N   THR B 123      93.258  37.304  28.946  1.00107.81           N  
ATOM   3127  CA  THR B 123      92.681  36.039  29.269  1.00107.81           C  
ATOM   3128  CB  THR B 123      92.674  35.090  28.106  1.00107.81           C  
ATOM   3129  OG1 THR B 123      91.982  33.896  28.438  1.00107.81           O  
ATOM   3130  CG2 THR B 123      94.129  34.776  27.721  1.00107.81           C  
ATOM   3131  C   THR B 123      93.481  35.427  30.368  1.00107.81           C  
ATOM   3132  O   THR B 123      94.710  35.510  30.390  1.00107.81           O  
ATOM   3133  N   ASN B 124      92.765  34.798  31.318  1.00 71.18           N  
ATOM   3134  CA  ASN B 124      93.380  34.093  32.401  1.00 71.18           C  
ATOM   3135  CB  ASN B 124      94.524  33.210  31.894  1.00 71.18           C  
ATOM   3136  CG  ASN B 124      93.978  32.370  30.751  1.00 71.18           C  
ATOM   3137  OD1 ASN B 124      92.895  31.795  30.837  1.00 71.18           O  
ATOM   3138  ND2 ASN B 124      94.757  32.303  29.637  1.00 71.18           N  
ATOM   3139  C   ASN B 124      93.993  35.039  33.383  1.00 71.18           C  
ATOM   3140  O   ASN B 124      94.832  34.646  34.191  1.00 71.18           O  
ATOM   3141  N   GLN B 125      93.592  36.315  33.359  1.00120.80           N  
ATOM   3142  CA  GLN B 125      94.067  37.206  34.375  1.00120.80           C  
ATOM   3143  CB  GLN B 125      94.429  38.604  33.849  1.00120.80           C  
ATOM   3144  CG  GLN B 125      94.766  39.613  34.950  1.00120.80           C  
ATOM   3145  CD  GLN B 125      96.142  39.294  35.520  1.00120.80           C  
ATOM   3146  OE1 GLN B 125      97.110  39.107  34.784  1.00120.80           O  
ATOM   3147  NE2 GLN B 125      96.230  39.233  36.876  1.00120.80           N  
ATOM   3148  C   GLN B 125      92.889  37.379  35.263  1.00120.80           C  
ATOM   3149  O   GLN B 125      91.778  37.541  34.759  1.00120.80           O  
ATOM   3150  N   ALA B 126      93.110  37.366  36.597  1.00212.76           N  
ATOM   3151  CA  ALA B 126      92.021  37.411  37.532  1.00212.76           C  
ATOM   3152  CB  ALA B 126      92.464  37.564  38.991  1.00212.76           C  
ATOM   3153  C   ALA B 126      91.139  38.571  37.201  1.00212.76           C  
ATOM   3154  O   ALA B 126      91.572  39.700  36.979  1.00212.76           O  
ATOM   3155  N   PRO B 127      89.878  38.260  37.141  1.00147.33           N  
ATOM   3156  CA  PRO B 127      88.890  39.236  36.775  1.00147.33           C  
ATOM   3157  CD  PRO B 127      89.460  36.914  36.790  1.00147.33           C  
ATOM   3158  CB  PRO B 127      87.718  38.459  36.169  1.00147.33           C  
ATOM   3159  CG  PRO B 127      87.934  37.010  36.630  1.00147.33           C  
ATOM   3160  C   PRO B 127      88.468  40.158  37.876  1.00147.33           C  
ATOM   3161  O   PRO B 127      88.757  39.884  39.039  1.00147.33           O  
ATOM   3162  N   LEU B 128      87.817  41.285  37.509  1.00113.30           N  
ATOM   3163  CA  LEU B 128      87.259  42.192  38.474  1.00113.30           C  
ATOM   3164  CB  LEU B 128      87.827  43.623  38.441  1.00113.30           C  
ATOM   3165  CG  LEU B 128      89.316  43.725  38.822  1.00113.30           C  
ATOM   3166  CD1 LEU B 128      90.214  43.059  37.769  1.00113.30           C  
ATOM   3167  CD2 LEU B 128      89.718  45.180  39.117  1.00113.30           C  
ATOM   3168  C   LEU B 128      85.784  42.299  38.186  1.00113.30           C  
ATOM   3169  O   LEU B 128      85.380  42.540  37.050  1.00113.30           O  
ATOM   3170  N   PHE B 129      84.936  42.144  39.227  1.00 81.03           N  
ATOM   3171  CA  PHE B 129      83.500  42.158  39.075  1.00 81.03           C  
ATOM   3172  CB  PHE B 129      82.771  41.038  39.844  1.00 81.03           C  
ATOM   3173  CG  PHE B 129      83.002  39.704  39.222  1.00 81.03           C  
ATOM   3174  CD1 PHE B 129      84.159  38.995  39.450  1.00 81.03           C  
ATOM   3175  CD2 PHE B 129      82.033  39.147  38.422  1.00 81.03           C  
ATOM   3176  CE1 PHE B 129      84.346  37.758  38.876  1.00 81.03           C  
ATOM   3177  CE2 PHE B 129      82.213  37.911  37.846  1.00 81.03           C  
ATOM   3178  CZ  PHE B 129      83.375  37.214  38.067  1.00 81.03           C  
ATOM   3179  C   PHE B 129      82.940  43.425  39.648  1.00 81.03           C  
ATOM   3180  O   PHE B 129      83.563  44.074  40.487  1.00 81.03           O  
ATOM   3181  N   GLY B 130      81.733  43.811  39.173  1.00 38.60           N  
ATOM   3182  CA  GLY B 130      81.049  44.989  39.631  1.00 38.60           C  
ATOM   3183  C   GLY B 130      80.132  44.614  40.752  1.00 38.60           C  
ATOM   3184  O   GLY B 130      79.952  43.437  41.052  1.00 38.60           O  
ATOM   3185  N   GLU B 131      79.476  45.630  41.348  1.00 92.36           N  
ATOM   3186  CA  GLU B 131      78.649  45.451  42.506  1.00 92.36           C  
ATOM   3187  CB  GLU B 131      77.974  46.760  42.946  1.00 92.36           C  
ATOM   3188  CG  GLU B 131      78.961  47.843  43.391  1.00 92.36           C  
ATOM   3189  CD  GLU B 131      79.373  47.573  44.833  1.00 92.36           C  
ATOM   3190  OE1 GLU B 131      78.644  46.813  45.523  1.00 92.36           O  
ATOM   3191  OE2 GLU B 131      80.417  48.128  45.269  1.00 92.36           O  
ATOM   3192  C   GLU B 131      77.550  44.477  42.206  1.00 92.36           C  
ATOM   3193  O   GLU B 131      77.332  43.537  42.968  1.00 92.36           O  
ATOM   3194  N   GLY B 132      76.826  44.661  41.085  1.00 59.45           N  
ATOM   3195  CA  GLY B 132      75.784  43.728  40.749  1.00 59.45           C  
ATOM   3196  C   GLY B 132      74.520  44.476  40.457  1.00 59.45           C  
ATOM   3197  O   GLY B 132      74.445  45.693  40.623  1.00 59.45           O  
ATOM   3198  N   THR B 133      73.488  43.736  39.997  1.00 91.02           N  
ATOM   3199  CA  THR B 133      72.222  44.324  39.640  1.00 91.02           C  
ATOM   3200  CB  THR B 133      72.096  44.573  38.165  1.00 91.02           C  
ATOM   3201  OG1 THR B 133      73.108  45.473  37.738  1.00 91.02           O  
ATOM   3202  CG2 THR B 133      70.699  45.139  37.857  1.00 91.02           C  
ATOM   3203  C   THR B 133      71.122  43.374  40.008  1.00 91.02           C  
ATOM   3204  O   THR B 133      71.201  42.173  39.755  1.00 91.02           O  
ATOM   3205  N   ARG B 134      70.037  43.895  40.608  1.00138.43           N  
ATOM   3206  CA  ARG B 134      68.948  43.023  40.929  1.00138.43           C  
ATOM   3207  CB  ARG B 134      68.367  43.262  42.337  1.00138.43           C  
ATOM   3208  CG  ARG B 134      69.384  43.191  43.482  1.00138.43           C  
ATOM   3209  CD  ARG B 134      68.753  43.405  44.864  1.00138.43           C  
ATOM   3210  NE  ARG B 134      68.007  44.695  44.825  1.00138.43           N  
ATOM   3211  CZ  ARG B 134      67.122  45.005  45.816  0.50138.43           C  
ATOM   3212  NH1 ARG B 134      66.969  44.173  46.889  0.50138.43           N  
ATOM   3213  NH2 ARG B 134      66.376  46.145  45.731  0.50138.43           N  
ATOM   3214  C   ARG B 134      67.862  43.346  39.957  1.00138.43           C  
ATOM   3215  O   ARG B 134      67.258  44.416  40.016  1.00138.43           O  
ATOM   3216  N   LEU B 135      67.579  42.424  39.022  1.00 79.34           N  
ATOM   3217  CA  LEU B 135      66.563  42.729  38.067  1.00 79.34           C  
ATOM   3218  CB  LEU B 135      67.069  42.633  36.613  1.00 79.34           C  
ATOM   3219  CG  LEU B 135      66.070  43.174  35.575  1.00 79.34           C  
ATOM   3220  CD1 LEU B 135      65.807  44.674  35.794  1.00 79.34           C  
ATOM   3221  CD2 LEU B 135      66.522  42.863  34.139  1.00 79.34           C  
ATOM   3222  C   LEU B 135      65.471  41.734  38.262  1.00 79.34           C  
ATOM   3223  O   LEU B 135      65.697  40.525  38.209  1.00 79.34           O  
ATOM   3224  N   SER B 136      64.249  42.233  38.520  1.00 46.02           N  
ATOM   3225  CA  SER B 136      63.128  41.360  38.684  1.00 46.02           C  
ATOM   3226  CB  SER B 136      62.366  41.572  40.007  1.00 46.02           C  
ATOM   3227  OG  SER B 136      63.211  41.291  41.113  1.00 46.02           O  
ATOM   3228  C   SER B 136      62.185  41.690  37.576  1.00 46.02           C  
ATOM   3229  O   SER B 136      61.863  42.857  37.356  1.00 46.02           O  
ATOM   3230  N   VAL B 137      61.727  40.658  36.841  1.00 56.77           N  
ATOM   3231  CA  VAL B 137      60.807  40.874  35.765  1.00 56.77           C  
ATOM   3232  CB  VAL B 137      61.078  39.997  34.578  1.00 56.77           C  
ATOM   3233  CG1 VAL B 137      59.974  40.227  33.534  1.00 56.77           C  
ATOM   3234  CG2 VAL B 137      62.507  40.256  34.075  1.00 56.77           C  
ATOM   3235  C   VAL B 137      59.453  40.494  36.270  1.00 56.77           C  
ATOM   3236  O   VAL B 137      59.146  39.317  36.462  1.00 56.77           O  
ATOM   3237  N   LEU B 138      58.599  41.506  36.482  1.00 41.28           N  
ATOM   3238  CA  LEU B 138      57.272  41.285  36.957  1.00 41.28           C  
ATOM   3239  CB  LEU B 138      56.988  42.046  38.259  1.00 41.28           C  
ATOM   3240  CG  LEU B 138      57.930  41.667  39.418  1.00 41.28           C  
ATOM   3241  CD1 LEU B 138      57.578  42.457  40.689  1.00 41.28           C  
ATOM   3242  CD2 LEU B 138      57.945  40.147  39.657  1.00 41.28           C  
ATOM   3243  C   LEU B 138      56.402  41.932  35.893  1.00 41.28           C  
ATOM   3244  O   LEU B 138      56.512  41.531  34.704  1.00 41.28           O  
ATOM   3245  OXT LEU B 138      55.637  42.866  36.256  1.00 41.28           O  
TER
END
