# Supplementary material for: Predicting T cell receptor functionality against mutant epitopes
Source: Cell Genom. 2024 Aug 15;4(9):100634. doi: 10.1016/j.xgen.2024.100634 (PMC11480844; doi:10.1016/j.xgen.2024.100634)
Supplement: Data S7. Structural models of the murine dataset, related to Figure 3 and STAR Methods, Structural modeling — PDB files containing the structural models of the 36 murine TCRs, SIINFEKL, and the H-2Kb allele. [file mmc8.zip › SIINFEKL/B2_SIINFEKL.pdb]

ATOM      1  N   GLY M   1     118.406  19.090  20.287  1.00 19.74           N  
ATOM      2  CA  GLY M   1     117.579  19.728  19.243  1.00 19.74           C  
ATOM      3  C   GLY M   1     116.451  20.494  19.837  1.00 19.74           C  
ATOM      4  O   GLY M   1     115.570  19.944  20.497  1.00 19.74           O  
ATOM      5  N   PRO M   2     116.478  21.773  19.608  1.00120.25           N  
ATOM      6  CA  PRO M   2     115.420  22.593  20.118  1.00120.25           C  
ATOM      7  CD  PRO M   2     117.747  22.483  19.575  1.00120.25           C  
ATOM      8  CB  PRO M   2     115.943  24.028  20.079  1.00120.25           C  
ATOM      9  CG  PRO M   2     117.468  23.857  20.205  1.00120.25           C  
ATOM     10  C   PRO M   2     114.184  22.370  19.313  1.00120.25           C  
ATOM     11  O   PRO M   2     114.287  21.971  18.154  1.00120.25           O  
ATOM     12  N   HIS M   3     113.004  22.597  19.916  1.00 97.56           N  
ATOM     13  CA  HIS M   3     111.780  22.418  19.199  1.00 97.56           C  
ATOM     14  ND1 HIS M   3     112.761  19.266  19.892  1.00 97.56           N  
ATOM     15  CG  HIS M   3     111.838  19.917  19.107  1.00 97.56           C  
ATOM     16  CB  HIS M   3     111.049  21.113  19.550  1.00 97.56           C  
ATOM     17  NE2 HIS M   3     112.755  18.226  17.927  1.00 97.56           N  
ATOM     18  CD2 HIS M   3     111.847  19.269  17.911  1.00 97.56           C  
ATOM     19  CE1 HIS M   3     113.279  18.263  19.138  1.00 97.56           C  
ATOM     20  C   HIS M   3     110.904  23.573  19.547  1.00 97.56           C  
ATOM     21  O   HIS M   3     111.233  24.364  20.429  1.00 97.56           O  
ATOM     22  N   SER M   4     109.774  23.729  18.833  1.00 98.52           N  
ATOM     23  CA  SER M   4     108.950  24.858  19.141  1.00 98.52           C  
ATOM     24  CB  SER M   4     109.251  26.095  18.279  1.00 98.52           C  
ATOM     25  OG  SER M   4     110.583  26.533  18.485  1.00 98.52           O  
ATOM     26  C   SER M   4     107.529  24.525  18.851  1.00 98.52           C  
ATOM     27  O   SER M   4     107.222  23.614  18.083  1.00 98.52           O  
ATOM     28  N   LEU M   5     106.621  25.277  19.500  1.00 82.02           N  
ATOM     29  CA  LEU M   5     105.220  25.149  19.252  1.00 82.02           C  
ATOM     30  CB  LEU M   5     104.438  24.641  20.473  1.00 82.02           C  
ATOM     31  CG  LEU M   5     102.930  24.497  20.214  1.00 82.02           C  
ATOM     32  CD1 LEU M   5     102.657  23.398  19.177  1.00 82.02           C  
ATOM     33  CD2 LEU M   5     102.150  24.290  21.523  1.00 82.02           C  
ATOM     34  C   LEU M   5     104.747  26.537  18.963  1.00 82.02           C  
ATOM     35  O   LEU M   5     104.842  27.418  19.816  1.00 82.02           O  
ATOM     36  N   ARG M   6     104.229  26.782  17.743  1.00132.35           N  
ATOM     37  CA  ARG M   6     103.773  28.109  17.446  1.00132.35           C  
ATOM     38  CB  ARG M   6     104.627  28.854  16.401  1.00132.35           C  
ATOM     39  CG  ARG M   6     106.079  29.060  16.844  1.00132.35           C  
ATOM     40  CD  ARG M   6     106.829  30.151  16.074  1.00132.35           C  
ATOM     41  NE  ARG M   6     106.817  29.794  14.629  1.00132.35           N  
ATOM     42  CZ  ARG M   6     107.725  30.349  13.774  1.00132.35           C  
ATOM     43  NH1 ARG M   6     108.710  31.164  14.250  1.00132.35           N  
ATOM     44  NH2 ARG M   6     107.647  30.089  12.437  1.00132.35           N  
ATOM     45  C   ARG M   6     102.382  28.010  16.908  1.00132.35           C  
ATOM     46  O   ARG M   6     101.973  26.961  16.416  1.00132.35           O  
ATOM     47  N   TYR M   7     101.599  29.100  17.041  1.00 93.60           N  
ATOM     48  CA  TYR M   7     100.263  29.118  16.522  1.00 93.60           C  
ATOM     49  CB  TYR M   7      99.156  29.231  17.588  1.00 93.60           C  
ATOM     50  CG  TYR M   7      99.038  27.950  18.343  1.00 93.60           C  
ATOM     51  CD1 TYR M   7      98.209  26.956  17.882  1.00 93.60           C  
ATOM     52  CD2 TYR M   7      99.742  27.734  19.504  1.00 93.60           C  
ATOM     53  CE1 TYR M   7      98.078  25.769  18.561  1.00 93.60           C  
ATOM     54  CE2 TYR M   7      99.616  26.547  20.190  1.00 93.60           C  
ATOM     55  CZ  TYR M   7      98.783  25.561  19.719  1.00 93.60           C  
ATOM     56  OH  TYR M   7      98.650  24.342  20.418  1.00 93.60           O  
ATOM     57  C   TYR M   7     100.112  30.322  15.648  1.00 93.60           C  
ATOM     58  O   TYR M   7     100.410  31.446  16.050  1.00 93.60           O  
ATOM     59  N   PHE M   8      99.628  30.113  14.412  1.00 51.84           N  
ATOM     60  CA  PHE M   8      99.407  31.220  13.538  1.00 51.84           C  
ATOM     61  CB  PHE M   8      99.805  30.934  12.081  1.00 51.84           C  
ATOM     62  CG  PHE M   8     101.283  30.758  12.066  1.00 51.84           C  
ATOM     63  CD1 PHE M   8     101.845  29.552  12.415  1.00 51.84           C  
ATOM     64  CD2 PHE M   8     102.107  31.799  11.705  1.00 51.84           C  
ATOM     65  CE1 PHE M   8     103.210  29.385  12.404  1.00 51.84           C  
ATOM     66  CE2 PHE M   8     103.472  31.638  11.692  1.00 51.84           C  
ATOM     67  CZ  PHE M   8     104.025  30.430  12.042  1.00 51.84           C  
ATOM     68  C   PHE M   8      97.939  31.488  13.566  1.00 51.84           C  
ATOM     69  O   PHE M   8      97.127  30.641  13.196  1.00 51.84           O  
ATOM     70  N   VAL M   9      97.565  32.696  14.018  1.00 45.66           N  
ATOM     71  CA  VAL M   9      96.182  33.054  14.115  1.00 45.66           C  
ATOM     72  CB  VAL M   9      95.833  33.660  15.444  1.00 45.66           C  
ATOM     73  CG1 VAL M   9      94.370  34.130  15.411  1.00 45.66           C  
ATOM     74  CG2 VAL M   9      96.140  32.634  16.548  1.00 45.66           C  
ATOM     75  C   VAL M   9      95.932  34.098  13.081  1.00 45.66           C  
ATOM     76  O   VAL M   9      96.806  34.916  12.803  1.00 45.66           O  
ATOM     77  N   THR M  10      94.745  34.072  12.443  1.00122.39           N  
ATOM     78  CA  THR M  10      94.471  35.085  11.468  1.00122.39           C  
ATOM     79  CB  THR M  10      94.858  34.681  10.075  1.00122.39           C  
ATOM     80  OG1 THR M  10      94.699  35.774   9.183  1.00122.39           O  
ATOM     81  CG2 THR M  10      93.987  33.492   9.639  1.00122.39           C  
ATOM     82  C   THR M  10      93.006  35.388  11.471  1.00122.39           C  
ATOM     83  O   THR M  10      92.172  34.497  11.638  1.00122.39           O  
ATOM     84  N   ALA M  11      92.664  36.683  11.309  1.00 48.66           N  
ATOM     85  CA  ALA M  11      91.290  37.079  11.213  1.00 48.66           C  
ATOM     86  CB  ALA M  11      90.734  37.691  12.510  1.00 48.66           C  
ATOM     87  C   ALA M  11      91.227  38.135  10.160  1.00 48.66           C  
ATOM     88  O   ALA M  11      91.944  39.133  10.233  1.00 48.66           O  
ATOM     89  N   VAL M  12      90.350  37.945   9.154  1.00 63.23           N  
ATOM     90  CA  VAL M  12      90.248  38.903   8.092  1.00 63.23           C  
ATOM     91  CB  VAL M  12      90.556  38.324   6.742  1.00 63.23           C  
ATOM     92  CG1 VAL M  12      90.301  39.400   5.676  1.00 63.23           C  
ATOM     93  CG2 VAL M  12      91.995  37.787   6.744  1.00 63.23           C  
ATOM     94  C   VAL M  12      88.832  39.365   8.039  1.00 63.23           C  
ATOM     95  O   VAL M  12      87.908  38.559   7.970  1.00 63.23           O  
ATOM     96  N   SER M  13      88.639  40.695   8.056  1.00107.77           N  
ATOM     97  CA  SER M  13      87.332  41.277   8.038  1.00107.77           C  
ATOM     98  CB  SER M  13      87.380  42.756   8.463  1.00107.77           C  
ATOM     99  OG  SER M  13      86.087  43.334   8.443  1.00107.77           O  
ATOM    100  C   SER M  13      86.801  41.216   6.642  1.00107.77           C  
ATOM    101  O   SER M  13      87.555  41.314   5.676  1.00107.77           O  
ATOM    102  N   ARG M  14      85.475  41.012   6.503  1.00194.69           N  
ATOM    103  CA  ARG M  14      84.861  41.047   5.208  1.00194.69           C  
ATOM    104  CB  ARG M  14      84.344  39.676   4.735  1.00194.69           C  
ATOM    105  CG  ARG M  14      85.456  38.705   4.335  1.00194.69           C  
ATOM    106  CD  ARG M  14      84.950  37.329   3.894  1.00194.69           C  
ATOM    107  NE  ARG M  14      84.396  36.651   5.100  1.00194.69           N  
ATOM    108  CZ  ARG M  14      84.129  35.312   5.076  1.00194.69           C  
ATOM    109  NH1 ARG M  14      84.351  34.589   3.940  1.00194.69           N  
ATOM    110  NH2 ARG M  14      83.647  34.693   6.193  1.00194.69           N  
ATOM    111  C   ARG M  14      83.681  41.946   5.352  1.00194.69           C  
ATOM    112  O   ARG M  14      82.609  41.527   5.787  1.00194.69           O  
ATOM    113  N   PRO M  15      83.850  43.185   4.995  1.00162.11           N  
ATOM    114  CA  PRO M  15      82.748  44.083   5.159  1.00162.11           C  
ATOM    115  CD  PRO M  15      85.126  43.852   5.200  1.00162.11           C  
ATOM    116  CB  PRO M  15      83.331  45.491   5.063  1.00162.11           C  
ATOM    117  CG  PRO M  15      84.776  45.307   5.561  1.00162.11           C  
ATOM    118  C   PRO M  15      81.649  43.797   4.197  1.00162.11           C  
ATOM    119  O   PRO M  15      81.888  43.820   2.991  1.00162.11           O  
ATOM    120  N   GLY M  16      80.436  43.550   4.722  1.00 28.63           N  
ATOM    121  CA  GLY M  16      79.270  43.338   3.919  1.00 28.63           C  
ATOM    122  C   GLY M  16      79.142  41.880   3.619  1.00 28.63           C  
ATOM    123  O   GLY M  16      78.033  41.354   3.535  1.00 28.63           O  
ATOM    124  N   LEU M  17      80.281  41.180   3.456  1.00165.93           N  
ATOM    125  CA  LEU M  17      80.217  39.788   3.117  1.00165.93           C  
ATOM    126  CB  LEU M  17      81.581  39.159   2.779  1.00165.93           C  
ATOM    127  CG  LEU M  17      82.153  39.597   1.417  1.00165.93           C  
ATOM    128  CD1 LEU M  17      81.285  39.081   0.258  1.00165.93           C  
ATOM    129  CD2 LEU M  17      82.386  41.115   1.361  1.00165.93           C  
ATOM    130  C   LEU M  17      79.633  39.015   4.251  1.00165.93           C  
ATOM    131  O   LEU M  17      78.772  38.162   4.049  1.00165.93           O  
ATOM    132  N   GLY M  18      80.071  39.305   5.487  1.00 41.15           N  
ATOM    133  CA  GLY M  18      79.579  38.540   6.591  1.00 41.15           C  
ATOM    134  C   GLY M  18      80.615  38.606   7.659  1.00 41.15           C  
ATOM    135  O   GLY M  18      81.454  39.505   7.671  1.00 41.15           O  
ATOM    136  N   GLU M  19      80.582  37.636   8.590  1.00 96.66           N  
ATOM    137  CA  GLU M  19      81.528  37.649   9.663  1.00 96.66           C  
ATOM    138  CB  GLU M  19      81.261  36.586  10.745  1.00 96.66           C  
ATOM    139  CG  GLU M  19      80.026  36.883  11.597  1.00 96.66           C  
ATOM    140  CD  GLU M  19      80.388  38.006  12.558  1.00 96.66           C  
ATOM    141  OE1 GLU M  19      81.395  37.844  13.298  1.00 96.66           O  
ATOM    142  OE2 GLU M  19      79.668  39.039  12.564  1.00 96.66           O  
ATOM    143  C   GLU M  19      82.887  37.398   9.095  1.00 96.66           C  
ATOM    144  O   GLU M  19      83.065  36.670   8.120  1.00 96.66           O  
ATOM    145  N   PRO M  20      83.855  38.013   9.707  1.00 73.84           N  
ATOM    146  CA  PRO M  20      85.211  37.869   9.257  1.00 73.84           C  
ATOM    147  CD  PRO M  20      83.625  39.302  10.341  1.00 73.84           C  
ATOM    148  CB  PRO M  20      86.003  38.931  10.017  1.00 73.84           C  
ATOM    149  CG  PRO M  20      84.970  40.043  10.266  1.00 73.84           C  
ATOM    150  C   PRO M  20      85.679  36.471   9.481  1.00 73.84           C  
ATOM    151  O   PRO M  20      85.171  35.815  10.388  1.00 73.84           O  
ATOM    152  N   ARG M  21      86.622  35.970   8.657  0.91144.50           N  
ATOM    153  CA  ARG M  21      87.017  34.619   8.904  0.91144.50           C  
ATOM    154  CB  ARG M  21      87.369  33.785   7.655  0.91144.50           C  
ATOM    155  CG  ARG M  21      88.575  34.255   6.848  0.91144.50           C  
ATOM    156  CD  ARG M  21      88.684  33.537   5.499  0.91144.50           C  
ATOM    157  NE  ARG M  21      88.690  32.069   5.758  0.91144.50           N  
ATOM    158  CZ  ARG M  21      88.496  31.197   4.726  0.91144.50           C  
ATOM    159  NH1 ARG M  21      88.308  31.669   3.459  0.91144.50           N  
ATOM    160  NH2 ARG M  21      88.489  29.852   4.956  0.91144.50           N  
ATOM    161  C   ARG M  21      88.163  34.615   9.863  0.91144.50           C  
ATOM    162  O   ARG M  21      89.051  35.465   9.816  0.91144.50           O  
ATOM    163  N   TYR M  22      88.142  33.633  10.782  1.00 70.50           N  
ATOM    164  CA  TYR M  22      89.121  33.516  11.821  1.00 70.50           C  
ATOM    165  CB  TYR M  22      88.464  33.671  13.206  1.00 70.50           C  
ATOM    166  CG  TYR M  22      89.455  33.500  14.303  1.00 70.50           C  
ATOM    167  CD1 TYR M  22      90.284  34.532  14.680  1.00 70.50           C  
ATOM    168  CD2 TYR M  22      89.531  32.302  14.972  1.00 70.50           C  
ATOM    169  CE1 TYR M  22      91.187  34.361  15.704  1.00 70.50           C  
ATOM    170  CE2 TYR M  22      90.431  32.126  15.996  1.00 70.50           C  
ATOM    171  CZ  TYR M  22      91.262  33.157  16.363  1.00 70.50           C  
ATOM    172  OH  TYR M  22      92.187  32.980  17.414  1.00 70.50           O  
ATOM    173  C   TYR M  22      89.704  32.141  11.725  1.00 70.50           C  
ATOM    174  O   TYR M  22      88.975  31.166  11.543  1.00 70.50           O  
ATOM    175  N   MET M  23      91.046  32.027  11.828  1.00 82.72           N  
ATOM    176  CA  MET M  23      91.642  30.727  11.712  1.00 82.72           C  
ATOM    177  CB  MET M  23      92.258  30.471  10.327  1.00 82.72           C  
ATOM    178  CG  MET M  23      91.221  30.421   9.203  1.00 82.72           C  
ATOM    179  SD  MET M  23      91.924  30.368   7.528  1.00 82.72           S  
ATOM    180  CE  MET M  23      92.632  28.708   7.711  1.00 82.72           C  
ATOM    181  C   MET M  23      92.747  30.600  12.711  1.00 82.72           C  
ATOM    182  O   MET M  23      93.445  31.565  13.022  1.00 82.72           O  
ATOM    183  N   GLU M  24      92.913  29.379  13.257  1.00 55.88           N  
ATOM    184  CA  GLU M  24      93.984  29.128  14.175  1.00 55.88           C  
ATOM    185  CB  GLU M  24      93.504  28.859  15.618  1.00 55.88           C  
ATOM    186  CG  GLU M  24      92.894  30.101  16.278  1.00 55.88           C  
ATOM    187  CD  GLU M  24      92.433  29.784  17.698  1.00 55.88           C  
ATOM    188  OE1 GLU M  24      92.868  28.746  18.260  1.00 55.88           O  
ATOM    189  OE2 GLU M  24      91.642  30.595  18.248  1.00 55.88           O  
ATOM    190  C   GLU M  24      94.695  27.918  13.664  1.00 55.88           C  
ATOM    191  O   GLU M  24      94.082  26.873  13.449  1.00 55.88           O  
ATOM    192  N   VAL M  25      96.017  28.044  13.431  1.00 48.80           N  
ATOM    193  CA  VAL M  25      96.764  26.924  12.935  1.00 48.80           C  
ATOM    194  CB  VAL M  25      97.275  27.131  11.541  1.00 48.80           C  
ATOM    195  CG1 VAL M  25      98.073  25.888  11.116  1.00 48.80           C  
ATOM    196  CG2 VAL M  25      96.078  27.448  10.631  1.00 48.80           C  
ATOM    197  C   VAL M  25      97.950  26.746  13.829  1.00 48.80           C  
ATOM    198  O   VAL M  25      98.633  27.707  14.169  1.00 48.80           O  
ATOM    199  N   GLY M  26      98.246  25.496  14.232  1.00 40.56           N  
ATOM    200  CA  GLY M  26      99.361  25.303  15.116  1.00 40.56           C  
ATOM    201  C   GLY M  26     100.426  24.557  14.380  1.00 40.56           C  
ATOM    202  O   GLY M  26     100.138  23.779  13.472  1.00 40.56           O  
ATOM    203  N   TYR M  27     101.703  24.794  14.752  1.00 61.12           N  
ATOM    204  CA  TYR M  27     102.783  24.107  14.104  1.00 61.12           C  
ATOM    205  CB  TYR M  27     103.639  24.997  13.182  1.00 61.12           C  
ATOM    206  CG  TYR M  27     102.868  25.414  11.977  1.00 61.12           C  
ATOM    207  CD1 TYR M  27     102.027  26.503  12.015  1.00 61.12           C  
ATOM    208  CD2 TYR M  27     103.003  24.720  10.796  1.00 61.12           C  
ATOM    209  CE1 TYR M  27     101.327  26.887  10.895  1.00 61.12           C  
ATOM    210  CE2 TYR M  27     102.305  25.099   9.673  1.00 61.12           C  
ATOM    211  CZ  TYR M  27     101.464  26.185   9.722  1.00 61.12           C  
ATOM    212  OH  TYR M  27     100.747  26.577   8.572  1.00 61.12           O  
ATOM    213  C   TYR M  27     103.739  23.594  15.136  1.00 61.12           C  
ATOM    214  O   TYR M  27     104.042  24.267  16.121  1.00 61.12           O  
ATOM    215  N   VAL M  28     104.235  22.358  14.926  1.00 61.26           N  
ATOM    216  CA  VAL M  28     105.273  21.836  15.759  1.00 61.26           C  
ATOM    217  CB  VAL M  28     104.968  20.492  16.352  1.00 61.26           C  
ATOM    218  CG1 VAL M  28     106.230  19.979  17.067  1.00 61.26           C  
ATOM    219  CG2 VAL M  28     103.746  20.628  17.277  1.00 61.26           C  
ATOM    220  C   VAL M  28     106.432  21.655  14.838  1.00 61.26           C  
ATOM    221  O   VAL M  28     106.354  20.890  13.879  1.00 61.26           O  
ATOM    222  N   ASP M  29     107.549  22.350  15.117  1.00 64.98           N  
ATOM    223  CA  ASP M  29     108.688  22.247  14.256  1.00 64.98           C  
ATOM    224  CB  ASP M  29     109.293  20.831  14.236  1.00 64.98           C  
ATOM    225  CG  ASP M  29     109.886  20.532  15.607  1.00 64.98           C  
ATOM    226  OD1 ASP M  29     110.434  21.473  16.242  1.00 64.98           O  
ATOM    227  OD2 ASP M  29     109.786  19.354  16.039  1.00 64.98           O  
ATOM    228  C   ASP M  29     108.254  22.581  12.860  1.00 64.98           C  
ATOM    229  O   ASP M  29     108.627  21.908  11.901  1.00 64.98           O  
ATOM    230  N   ASP M  30     107.439  23.642  12.719  1.00 53.75           N  
ATOM    231  CA  ASP M  30     107.003  24.107  11.434  1.00 53.75           C  
ATOM    232  CB  ASP M  30     108.172  24.520  10.526  1.00 53.75           C  
ATOM    233  CG  ASP M  30     108.842  25.734  11.153  1.00 53.75           C  
ATOM    234  OD1 ASP M  30     108.310  26.248  12.173  1.00 53.75           O  
ATOM    235  OD2 ASP M  30     109.899  26.162  10.618  1.00 53.75           O  
ATOM    236  C   ASP M  30     106.225  23.040  10.727  1.00 53.75           C  
ATOM    237  O   ASP M  30     106.194  23.004   9.498  1.00 53.75           O  
ATOM    238  N   THR M  31     105.558  22.145  11.480  1.00 59.75           N  
ATOM    239  CA  THR M  31     104.735  21.157  10.840  1.00 59.75           C  
ATOM    240  CB  THR M  31     105.097  19.752  11.221  1.00 59.75           C  
ATOM    241  OG1 THR M  31     106.454  19.488  10.899  1.00 59.75           O  
ATOM    242  CG2 THR M  31     104.184  18.784  10.455  1.00 59.75           C  
ATOM    243  C   THR M  31     103.342  21.398  11.336  1.00 59.75           C  
ATOM    244  O   THR M  31     103.099  21.357  12.540  1.00 59.75           O  
ATOM    245  N   GLU M  32     102.378  21.633  10.423  1.00 77.47           N  
ATOM    246  CA  GLU M  32     101.039  21.955  10.845  1.00 77.47           C  
ATOM    247  CB  GLU M  32     100.164  22.531   9.720  1.00 77.47           C  
ATOM    248  CG  GLU M  32      98.744  22.873  10.177  1.00 77.47           C  
ATOM    249  CD  GLU M  32      97.974  23.432   8.989  1.00 77.47           C  
ATOM    250  OE1 GLU M  32      98.632  23.888   8.016  1.00 77.47           O  
ATOM    251  OE2 GLU M  32      96.715  23.407   9.036  1.00 77.47           O  
ATOM    252  C   GLU M  32     100.349  20.721  11.341  1.00 77.47           C  
ATOM    253  O   GLU M  32     100.089  19.795  10.575  1.00 77.47           O  
ATOM    254  N   PHE M  33     100.152  20.640  12.676  1.00194.62           N  
ATOM    255  CA  PHE M  33      99.436  19.581  13.330  1.00194.62           C  
ATOM    256  CB  PHE M  33     100.018  19.166  14.700  1.00194.62           C  
ATOM    257  CG  PHE M  33      99.957  20.274  15.692  1.00194.62           C  
ATOM    258  CD1 PHE M  33      98.863  20.417  16.510  1.00194.62           C  
ATOM    259  CD2 PHE M  33     101.000  21.158  15.825  1.00194.62           C  
ATOM    260  CE1 PHE M  33      98.804  21.431  17.435  1.00194.62           C  
ATOM    261  CE2 PHE M  33     100.944  22.174  16.750  1.00194.62           C  
ATOM    262  CZ  PHE M  33      99.845  22.316  17.558  1.00194.62           C  
ATOM    263  C   PHE M  33      97.952  19.784  13.465  1.00194.62           C  
ATOM    264  O   PHE M  33      97.214  18.802  13.470  1.00194.62           O  
ATOM    265  N   VAL M  34      97.459  21.032  13.649  1.00 65.27           N  
ATOM    266  CA  VAL M  34      96.042  21.187  13.877  1.00 65.27           C  
ATOM    267  CB  VAL M  34      95.673  21.151  15.332  1.00 65.27           C  
ATOM    268  CG1 VAL M  34      96.043  19.771  15.899  1.00 65.27           C  
ATOM    269  CG2 VAL M  34      96.364  22.328  16.042  1.00 65.27           C  
ATOM    270  C   VAL M  34      95.567  22.507  13.349  1.00 65.27           C  
ATOM    271  O   VAL M  34      96.347  23.448  13.211  1.00 65.27           O  
ATOM    272  N   ARG M  35      94.252  22.607  13.040  1.00189.00           N  
ATOM    273  CA  ARG M  35      93.744  23.847  12.522  1.00189.00           C  
ATOM    274  CB  ARG M  35      93.834  23.938  10.988  1.00189.00           C  
ATOM    275  CG  ARG M  35      93.293  25.249  10.416  1.00189.00           C  
ATOM    276  CD  ARG M  35      93.366  25.338   8.890  1.00189.00           C  
ATOM    277  NE  ARG M  35      94.802  25.427   8.506  1.00189.00           N  
ATOM    278  CZ  ARG M  35      95.146  25.873   7.263  1.00189.00           C  
ATOM    279  NH1 ARG M  35      94.173  26.238   6.377  1.00189.00           N  
ATOM    280  NH2 ARG M  35      96.461  25.958   6.908  1.00189.00           N  
ATOM    281  C   ARG M  35      92.293  24.004  12.883  1.00189.00           C  
ATOM    282  O   ARG M  35      91.586  23.032  13.149  1.00189.00           O  
ATOM    283  N   PHE M  36      91.833  25.274  12.921  1.00 80.51           N  
ATOM    284  CA  PHE M  36      90.467  25.644  13.171  1.00 80.51           C  
ATOM    285  CB  PHE M  36      90.290  26.321  14.544  1.00 80.51           C  
ATOM    286  CG  PHE M  36      88.897  26.830  14.697  1.00 80.51           C  
ATOM    287  CD1 PHE M  36      87.860  25.984  15.017  1.00 80.51           C  
ATOM    288  CD2 PHE M  36      88.636  28.172  14.541  1.00 80.51           C  
ATOM    289  CE1 PHE M  36      86.581  26.470  15.164  1.00 80.51           C  
ATOM    290  CE2 PHE M  36      87.360  28.664  14.686  1.00 80.51           C  
ATOM    291  CZ  PHE M  36      86.329  27.811  14.997  1.00 80.51           C  
ATOM    292  C   PHE M  36      90.113  26.648  12.115  1.00 80.51           C  
ATOM    293  O   PHE M  36      90.878  27.580  11.871  1.00 80.51           O  
ATOM    294  N   ASP M  37      88.951  26.478  11.445  1.00 61.04           N  
ATOM    295  CA  ASP M  37      88.555  27.395  10.408  1.00 61.04           C  
ATOM    296  CB  ASP M  37      88.613  26.780   8.998  1.00 61.04           C  
ATOM    297  CG  ASP M  37      88.332  27.867   7.967  1.00 61.04           C  
ATOM    298  OD1 ASP M  37      88.032  29.022   8.372  1.00 61.04           O  
ATOM    299  OD2 ASP M  37      88.412  27.550   6.751  1.00 61.04           O  
ATOM    300  C   ASP M  37      87.133  27.795  10.658  1.00 61.04           C  
ATOM    301  O   ASP M  37      86.230  26.960  10.676  1.00 61.04           O  
ATOM    302  N   SER M  38      86.898  29.107  10.842  1.00 63.46           N  
ATOM    303  CA  SER M  38      85.592  29.609  11.157  1.00 63.46           C  
ATOM    304  CB  SER M  38      85.603  31.103  11.530  1.00 63.46           C  
ATOM    305  OG  SER M  38      85.985  31.890  10.412  1.00 63.46           O  
ATOM    306  C   SER M  38      84.666  29.449   9.993  1.00 63.46           C  
ATOM    307  O   SER M  38      83.450  29.401  10.172  1.00 63.46           O  
ATOM    308  N   ASP M  39      85.204  29.344   8.766  1.00178.00           N  
ATOM    309  CA  ASP M  39      84.326  29.356   7.635  1.00178.00           C  
ATOM    310  CB  ASP M  39      85.015  29.931   6.385  1.00178.00           C  
ATOM    311  CG  ASP M  39      83.940  30.424   5.434  1.00178.00           C  
ATOM    312  OD1 ASP M  39      82.803  29.889   5.508  1.00178.00           O  
ATOM    313  OD2 ASP M  39      84.232  31.350   4.631  1.00178.00           O  
ATOM    314  C   ASP M  39      83.840  27.976   7.333  1.00178.00           C  
ATOM    315  O   ASP M  39      84.180  27.388   6.306  1.00178.00           O  
ATOM    316  N   ALA M  40      82.989  27.431   8.221  1.00 76.40           N  
ATOM    317  CA  ALA M  40      82.452  26.130   7.970  1.00 76.40           C  
ATOM    318  CB  ALA M  40      83.322  24.984   8.516  1.00 76.40           C  
ATOM    319  C   ALA M  40      81.131  26.059   8.652  1.00 76.40           C  
ATOM    320  O   ALA M  40      80.807  26.892   9.497  1.00 76.40           O  
ATOM    321  N   GLU M  41      80.320  25.058   8.270  1.00111.64           N  
ATOM    322  CA  GLU M  41      79.029  24.915   8.866  1.00111.64           C  
ATOM    323  CB  GLU M  41      78.249  23.723   8.280  1.00111.64           C  
ATOM    324  CG  GLU M  41      78.965  22.378   8.430  1.00111.64           C  
ATOM    325  CD  GLU M  41      78.145  21.314   7.709  1.00111.64           C  
ATOM    326  OE1 GLU M  41      77.113  21.682   7.085  1.00111.64           O  
ATOM    327  OE2 GLU M  41      78.544  20.120   7.767  1.00111.64           O  
ATOM    328  C   GLU M  41      79.243  24.675  10.324  1.00111.64           C  
ATOM    329  O   GLU M  41      78.603  25.309  11.160  1.00111.64           O  
ATOM    330  N   ASN M  42      80.167  23.758  10.672  1.00129.94           N  
ATOM    331  CA  ASN M  42      80.427  23.529  12.062  1.00129.94           C  
ATOM    332  CB  ASN M  42      80.009  22.119  12.513  1.00129.94           C  
ATOM    333  CG  ASN M  42      79.948  22.086  14.032  1.00129.94           C  
ATOM    334  OD1 ASN M  42      79.648  23.090  14.677  1.00129.94           O  
ATOM    335  ND2 ASN M  42      80.242  20.897  14.623  1.00129.94           N  
ATOM    336  C   ASN M  42      81.909  23.642  12.245  1.00129.94           C  
ATOM    337  O   ASN M  42      82.638  22.661  12.103  1.00129.94           O  
ATOM    338  N   PRO M  43      82.385  24.808  12.578  1.00138.95           N  
ATOM    339  CA  PRO M  43      83.804  24.942  12.734  1.00138.95           C  
ATOM    340  CD  PRO M  43      81.780  26.035  12.083  1.00138.95           C  
ATOM    341  CB  PRO M  43      84.094  26.440  12.712  1.00138.95           C  
ATOM    342  CG  PRO M  43      82.950  27.010  11.857  1.00138.95           C  
ATOM    343  C   PRO M  43      84.271  24.250  13.966  1.00138.95           C  
ATOM    344  O   PRO M  43      83.564  24.281  14.972  1.00138.95           O  
ATOM    345  N   ARG M  44      85.447  23.598  13.906  1.00251.03           N  
ATOM    346  CA  ARG M  44      85.969  22.994  15.091  1.00251.03           C  
ATOM    347  CB  ARG M  44      85.282  21.682  15.497  1.00251.03           C  
ATOM    348  CG  ARG M  44      85.411  20.550  14.486  1.00251.03           C  
ATOM    349  CD  ARG M  44      84.730  19.277  14.981  1.00251.03           C  
ATOM    350  NE  ARG M  44      85.226  19.035  16.366  1.00251.03           N  
ATOM    351  CZ  ARG M  44      84.906  17.878  17.013  1.00251.03           C  
ATOM    352  NH1 ARG M  44      84.229  16.896  16.350  1.00251.03           N  
ATOM    353  NH2 ARG M  44      85.256  17.704  18.322  1.00251.03           N  
ATOM    354  C   ARG M  44      87.413  22.706  14.845  1.00251.03           C  
ATOM    355  O   ARG M  44      87.865  22.678  13.701  1.00251.03           O  
ATOM    356  N   TYR M  45      88.186  22.518  15.933  1.00108.26           N  
ATOM    357  CA  TYR M  45      89.563  22.146  15.789  1.00108.26           C  
ATOM    358  CB  TYR M  45      90.379  22.103  17.095  1.00108.26           C  
ATOM    359  CG  TYR M  45      91.226  23.321  17.218  1.00108.26           C  
ATOM    360  CD1 TYR M  45      90.762  24.556  17.613  1.00108.26           C  
ATOM    361  CD2 TYR M  45      92.560  23.172  16.926  1.00108.26           C  
ATOM    362  CE1 TYR M  45      91.637  25.621  17.699  1.00108.26           C  
ATOM    363  CE2 TYR M  45      93.433  24.223  17.009  1.00108.26           C  
ATOM    364  CZ  TYR M  45      92.971  25.452  17.396  1.00108.26           C  
ATOM    365  OH  TYR M  45      93.885  26.522  17.476  1.00108.26           O  
ATOM    366  C   TYR M  45      89.629  20.779  15.202  1.00108.26           C  
ATOM    367  O   TYR M  45      88.907  19.877  15.618  1.00108.26           O  
ATOM    368  N   GLU M  46      90.503  20.603  14.191  1.00164.87           N  
ATOM    369  CA  GLU M  46      90.639  19.331  13.542  1.00164.87           C  
ATOM    370  CB  GLU M  46      90.050  19.349  12.127  1.00164.87           C  
ATOM    371  CG  GLU M  46      90.616  20.491  11.284  1.00164.87           C  
ATOM    372  CD  GLU M  46      89.806  20.574  10.003  1.00164.87           C  
ATOM    373  OE1 GLU M  46      89.708  19.535   9.298  1.00164.87           O  
ATOM    374  OE2 GLU M  46      89.267  21.675   9.717  1.00164.87           O  
ATOM    375  C   GLU M  46      92.097  18.991  13.439  1.00164.87           C  
ATOM    376  O   GLU M  46      92.947  19.866  13.277  1.00164.87           O  
ATOM    377  N   PRO M  47      92.406  17.726  13.580  1.00105.11           N  
ATOM    378  CA  PRO M  47      93.768  17.268  13.487  1.00105.11           C  
ATOM    379  CD  PRO M  47      91.567  16.803  14.321  1.00105.11           C  
ATOM    380  CB  PRO M  47      93.805  15.895  14.163  1.00105.11           C  
ATOM    381  CG  PRO M  47      92.327  15.469  14.249  1.00105.11           C  
ATOM    382  C   PRO M  47      94.292  17.261  12.086  1.00105.11           C  
ATOM    383  O   PRO M  47      93.710  16.592  11.234  1.00105.11           O  
ATOM    384  N   ARG M  48      95.363  18.030  11.819  1.00125.13           N  
ATOM    385  CA  ARG M  48      96.035  18.010  10.554  1.00125.13           C  
ATOM    386  CB  ARG M  48      96.943  19.233  10.353  1.00125.13           C  
ATOM    387  CG  ARG M  48      96.180  20.561  10.387  1.00125.13           C  
ATOM    388  CD  ARG M  48      94.997  20.620   9.418  1.00125.13           C  
ATOM    389  NE  ARG M  48      95.527  20.369   8.049  1.00125.13           N  
ATOM    390  CZ  ARG M  48      94.833  20.798   6.955  1.00125.13           C  
ATOM    391  NH1 ARG M  48      93.677  21.505   7.114  1.00125.13           N  
ATOM    392  NH2 ARG M  48      95.296  20.523   5.700  1.00125.13           N  
ATOM    393  C   ARG M  48      96.887  16.780  10.450  1.00125.13           C  
ATOM    394  O   ARG M  48      96.810  16.036   9.475  1.00125.13           O  
ATOM    395  N   ALA M  49      97.712  16.530  11.490  1.00 49.07           N  
ATOM    396  CA  ALA M  49      98.635  15.430  11.486  1.00 49.07           C  
ATOM    397  CB  ALA M  49      99.871  15.661  12.371  1.00 49.07           C  
ATOM    398  C   ALA M  49      97.937  14.208  11.989  1.00 49.07           C  
ATOM    399  O   ALA M  49      97.019  14.290  12.800  1.00 49.07           O  
ATOM    400  N   ARG M  50      98.383  13.030  11.515  1.00136.30           N  
ATOM    401  CA  ARG M  50      97.786  11.773  11.863  1.00136.30           C  
ATOM    402  CB  ARG M  50      98.399  10.589  11.104  1.00136.30           C  
ATOM    403  CG  ARG M  50      97.637   9.291  11.356  1.00136.30           C  
ATOM    404  CD  ARG M  50      98.453   8.036  11.068  1.00136.30           C  
ATOM    405  NE  ARG M  50      99.446   7.920  12.171  1.00136.30           N  
ATOM    406  CZ  ARG M  50      99.073   7.367  13.361  1.00136.30           C  
ATOM    407  NH1 ARG M  50      97.798   6.914  13.534  1.00136.30           N  
ATOM    408  NH2 ARG M  50      99.972   7.279  14.383  1.00136.30           N  
ATOM    409  C   ARG M  50      97.976  11.480  13.323  1.00136.30           C  
ATOM    410  O   ARG M  50      97.079  10.957  13.981  1.00136.30           O  
ATOM    411  N   TRP M  51      99.151  11.836  13.870  1.00100.42           N  
ATOM    412  CA  TRP M  51      99.550  11.520  15.215  1.00100.42           C  
ATOM    413  CB  TRP M  51     101.014  11.911  15.503  1.00100.42           C  
ATOM    414  CG  TRP M  51     101.408  13.319  15.120  1.00100.42           C  
ATOM    415  CD2 TRP M  51     101.424  14.446  16.010  1.00100.42           C  
ATOM    416  CD1 TRP M  51     101.852  13.776  13.913  1.00100.42           C  
ATOM    417  NE1 TRP M  51     102.139  15.116  13.993  1.00100.42           N  
ATOM    418  CE2 TRP M  51     101.883  15.543  15.279  1.00100.42           C  
ATOM    419  CE3 TRP M  51     101.092  14.558  17.330  1.00100.42           C  
ATOM    420  CZ2 TRP M  51     102.017  16.773  15.857  1.00100.42           C  
ATOM    421  CZ3 TRP M  51     101.223  15.803  17.907  1.00100.42           C  
ATOM    422  CH2 TRP M  51     101.676  16.888  17.185  1.00100.42           C  
ATOM    423  C   TRP M  51      98.628  12.149  16.217  1.00100.42           C  
ATOM    424  O   TRP M  51      98.526  11.680  17.349  1.00100.42           O  
ATOM    425  N   MET M  52      97.945  13.236  15.824  1.00 84.55           N  
ATOM    426  CA  MET M  52      97.039  13.993  16.647  1.00 84.55           C  
ATOM    427  CB  MET M  52      96.495  15.246  15.939  1.00 84.55           C  
ATOM    428  CG  MET M  52      97.501  16.396  15.856  1.00 84.55           C  
ATOM    429  SD  MET M  52      97.660  17.357  17.391  1.00 84.55           S  
ATOM    430  CE  MET M  52      98.319  15.998  18.394  1.00 84.55           C  
ATOM    431  C   MET M  52      95.861  13.156  17.052  1.00 84.55           C  
ATOM    432  O   MET M  52      95.222  13.423  18.067  1.00 84.55           O  
ATOM    433  N   GLU M  53      95.544  12.117  16.265  1.00 84.27           N  
ATOM    434  CA  GLU M  53      94.385  11.288  16.451  1.00 84.27           C  
ATOM    435  CB  GLU M  53      94.419  10.067  15.520  1.00 84.27           C  
ATOM    436  CG  GLU M  53      94.383  10.447  14.040  1.00 84.27           C  
ATOM    437  CD  GLU M  53      94.826   9.237  13.232  1.00 84.27           C  
ATOM    438  OE1 GLU M  53      95.249   8.227  13.855  1.00 84.27           O  
ATOM    439  OE2 GLU M  53      94.749   9.308  11.977  1.00 84.27           O  
ATOM    440  C   GLU M  53      94.364  10.773  17.861  1.00 84.27           C  
ATOM    441  O   GLU M  53      93.303  10.474  18.406  1.00 84.27           O  
ATOM    442  N   GLN M  54      95.546  10.640  18.480  1.00111.71           N  
ATOM    443  CA  GLN M  54      95.730  10.112  19.805  1.00111.71           C  
ATOM    444  CB  GLN M  54      97.217   9.996  20.184  1.00111.71           C  
ATOM    445  CG  GLN M  54      97.966   8.903  19.420  1.00111.71           C  
ATOM    446  CD  GLN M  54      97.633   7.575  20.082  1.00111.71           C  
ATOM    447  OE1 GLN M  54      97.696   7.448  21.303  1.00111.71           O  
ATOM    448  NE2 GLN M  54      97.261   6.558  19.259  1.00111.71           N  
ATOM    449  C   GLN M  54      95.067  10.953  20.877  1.00111.71           C  
ATOM    450  O   GLN M  54      94.736  10.427  21.937  1.00111.71           O  
ATOM    451  N   GLU M  55      94.860  12.268  20.653  1.00154.60           N  
ATOM    452  CA  GLU M  55      94.489  13.196  21.703  1.00154.60           C  
ATOM    453  CB  GLU M  55      94.357  14.636  21.184  1.00154.60           C  
ATOM    454  CG  GLU M  55      95.718  15.269  20.894  1.00154.60           C  
ATOM    455  CD  GLU M  55      96.432  15.389  22.233  1.00154.60           C  
ATOM    456  OE1 GLU M  55      95.723  15.581  23.257  1.00154.60           O  
ATOM    457  OE2 GLU M  55      97.687  15.282  22.256  1.00154.60           O  
ATOM    458  C   GLU M  55      93.263  12.897  22.527  1.00154.60           C  
ATOM    459  O   GLU M  55      93.379  12.837  23.749  1.00154.60           O  
ATOM    460  N   GLY M  56      92.070  12.680  21.947  1.00 64.64           N  
ATOM    461  CA  GLY M  56      90.921  12.441  22.784  1.00 64.64           C  
ATOM    462  C   GLY M  56      89.997  13.610  22.648  1.00 64.64           C  
ATOM    463  O   GLY M  56      90.407  14.756  22.471  1.00 64.64           O  
ATOM    464  N   PRO M  58      88.735  13.293  22.751  1.00108.24           N  
ATOM    465  CA  PRO M  58      87.637  14.203  22.550  1.00108.24           C  
ATOM    466  CD  PRO M  58      88.318  12.059  23.396  1.00108.24           C  
ATOM    467  CB  PRO M  58      86.378  13.371  22.783  1.00108.24           C  
ATOM    468  CG  PRO M  58      86.845  12.286  23.770  1.00108.24           C  
ATOM    469  C   PRO M  58      87.660  15.412  23.431  1.00108.24           C  
ATOM    470  O   PRO M  58      87.225  16.470  22.978  1.00108.24           O  
ATOM    471  N   GLU M  59      88.142  15.298  24.680  1.00131.69           N  
ATOM    472  CA  GLU M  59      88.110  16.422  25.560  1.00131.69           C  
ATOM    473  CB  GLU M  59      88.725  16.090  26.929  1.00131.69           C  
ATOM    474  CG  GLU M  59      90.186  15.652  26.819  1.00131.69           C  
ATOM    475  CD  GLU M  59      90.624  15.061  28.146  1.00131.69           C  
ATOM    476  OE1 GLU M  59      90.378  15.710  29.197  1.00131.69           O  
ATOM    477  OE2 GLU M  59      91.209  13.945  28.119  1.00131.69           O  
ATOM    478  C   GLU M  59      88.937  17.494  24.936  1.00131.69           C  
ATOM    479  O   GLU M  59      88.541  18.655  24.872  1.00131.69           O  
ATOM    480  N   TYR M  60      90.090  17.092  24.388  1.00 87.32           N  
ATOM    481  CA  TYR M  60      91.041  17.983  23.806  1.00 87.32           C  
ATOM    482  CB  TYR M  60      92.189  17.186  23.157  1.00 87.32           C  
ATOM    483  CG  TYR M  60      93.187  18.105  22.545  1.00 87.32           C  
ATOM    484  CD1 TYR M  60      94.231  18.606  23.287  1.00 87.32           C  
ATOM    485  CD2 TYR M  60      93.082  18.456  21.219  1.00 87.32           C  
ATOM    486  CE1 TYR M  60      95.155  19.449  22.715  1.00 87.32           C  
ATOM    487  CE2 TYR M  60      94.001  19.298  20.640  1.00 87.32           C  
ATOM    488  CZ  TYR M  60      95.039  19.795  21.389  1.00 87.32           C  
ATOM    489  OH  TYR M  60      95.982  20.658  20.794  1.00 87.32           O  
ATOM    490  C   TYR M  60      90.381  18.786  22.725  1.00 87.32           C  
ATOM    491  O   TYR M  60      90.458  20.013  22.726  1.00 87.32           O  
ATOM    492  N   TRP M  61      89.678  18.121  21.794  1.00 80.16           N  
ATOM    493  CA  TRP M  61      89.114  18.812  20.666  1.00 80.16           C  
ATOM    494  CB  TRP M  61      88.511  17.854  19.630  1.00 80.16           C  
ATOM    495  CG  TRP M  61      89.558  16.943  19.043  1.00 80.16           C  
ATOM    496  CD2 TRP M  61      90.701  17.410  18.312  1.00 80.16           C  
ATOM    497  CD1 TRP M  61      89.683  15.588  19.132  1.00 80.16           C  
ATOM    498  NE1 TRP M  61      90.831  15.180  18.496  1.00 80.16           N  
ATOM    499  CE2 TRP M  61      91.468  16.292  17.989  1.00 80.16           C  
ATOM    500  CE3 TRP M  61      91.083  18.669  17.948  1.00 80.16           C  
ATOM    501  CZ2 TRP M  61      92.636  16.418  17.292  1.00 80.16           C  
ATOM    502  CZ3 TRP M  61      92.256  18.792  17.239  1.00 80.16           C  
ATOM    503  CH2 TRP M  61      93.017  17.688  16.917  1.00 80.16           C  
ATOM    504  C   TRP M  61      88.054  19.769  21.102  1.00 80.16           C  
ATOM    505  O   TRP M  61      88.077  20.943  20.736  1.00 80.16           O  
ATOM    506  N   GLU M  62      87.117  19.302  21.942  1.00 92.81           N  
ATOM    507  CA  GLU M  62      86.018  20.134  22.330  1.00 92.81           C  
ATOM    508  CB  GLU M  62      85.101  19.452  23.359  1.00 92.81           C  
ATOM    509  CG  GLU M  62      83.918  20.315  23.804  1.00 92.81           C  
ATOM    510  CD  GLU M  62      82.798  20.163  22.787  1.00 92.81           C  
ATOM    511  OE1 GLU M  62      82.075  19.134  22.864  1.00 92.81           O  
ATOM    512  OE2 GLU M  62      82.645  21.068  21.924  1.00 92.81           O  
ATOM    513  C   GLU M  62      86.583  21.340  22.998  1.00 92.81           C  
ATOM    514  O   GLU M  62      86.128  22.462  22.779  1.00 92.81           O  
ATOM    515  N   ARG M  63      87.620  21.127  23.823  1.00172.10           N  
ATOM    516  CA  ARG M  63      88.196  22.203  24.579  1.00172.10           C  
ATOM    517  CB  ARG M  63      89.435  21.757  25.371  1.00172.10           C  
ATOM    518  CG  ARG M  63      90.188  22.913  26.037  1.00172.10           C  
ATOM    519  CD  ARG M  63      91.673  22.624  26.246  1.00172.10           C  
ATOM    520  NE  ARG M  63      91.777  21.276  26.865  1.00172.10           N  
ATOM    521  CZ  ARG M  63      92.556  20.326  26.272  1.00172.10           C  
ATOM    522  NH1 ARG M  63      93.243  20.619  25.130  1.00172.10           N  
ATOM    523  NH2 ARG M  63      92.642  19.077  26.812  1.00172.10           N  
ATOM    524  C   ARG M  63      88.715  23.254  23.666  1.00172.10           C  
ATOM    525  O   ARG M  63      88.361  24.428  23.775  1.00172.10           O  
ATOM    526  N   GLU M  64      89.560  22.835  22.713  1.00107.48           N  
ATOM    527  CA  GLU M  64      90.190  23.777  21.846  1.00107.48           C  
ATOM    528  CB  GLU M  64      91.185  23.130  20.871  1.00107.48           C  
ATOM    529  CG  GLU M  64      92.461  22.661  21.562  1.00107.48           C  
ATOM    530  CD  GLU M  64      93.108  23.901  22.157  1.00107.48           C  
ATOM    531  OE1 GLU M  64      92.652  25.028  21.830  1.00107.48           O  
ATOM    532  OE2 GLU M  64      94.067  23.738  22.953  1.00107.48           O  
ATOM    533  C   GLU M  64      89.143  24.440  21.032  1.00107.48           C  
ATOM    534  O   GLU M  64      89.220  25.639  20.771  1.00107.48           O  
ATOM    535  N   THR M  65      88.123  23.668  20.625  1.00 55.71           N  
ATOM    536  CA  THR M  65      87.118  24.203  19.762  1.00 55.71           C  
ATOM    537  CB  THR M  65      86.042  23.203  19.445  1.00 55.71           C  
ATOM    538  OG1 THR M  65      86.606  22.051  18.836  1.00 55.71           O  
ATOM    539  CG2 THR M  65      85.018  23.858  18.499  1.00 55.71           C  
ATOM    540  C   THR M  65      86.469  25.369  20.434  1.00 55.71           C  
ATOM    541  O   THR M  65      86.339  26.438  19.843  1.00 55.71           O  
ATOM    542  N   GLN M  66      86.068  25.204  21.703  1.00 90.64           N  
ATOM    543  CA  GLN M  66      85.397  26.253  22.415  1.00 90.64           C  
ATOM    544  CB  GLN M  66      84.927  25.774  23.795  1.00 90.64           C  
ATOM    545  CG  GLN M  66      83.881  24.665  23.676  1.00 90.64           C  
ATOM    546  CD  GLN M  66      83.535  24.181  25.072  1.00 90.64           C  
ATOM    547  OE1 GLN M  66      84.342  23.533  25.734  1.00 90.64           O  
ATOM    548  NE2 GLN M  66      82.294  24.495  25.530  1.00 90.64           N  
ATOM    549  C   GLN M  66      86.339  27.395  22.597  1.00 90.64           C  
ATOM    550  O   GLN M  66      85.954  28.559  22.503  1.00 90.64           O  
ATOM    551  N   LYS M  67      87.615  27.081  22.862  1.00 90.74           N  
ATOM    552  CA  LYS M  67      88.598  28.094  23.086  1.00 90.74           C  
ATOM    553  CB  LYS M  67      89.991  27.485  23.301  1.00 90.74           C  
ATOM    554  CG  LYS M  67      91.086  28.513  23.575  1.00 90.74           C  
ATOM    555  CD  LYS M  67      92.462  27.880  23.799  1.00 90.74           C  
ATOM    556  CE  LYS M  67      92.452  26.685  24.753  1.00 90.74           C  
ATOM    557  NZ  LYS M  67      93.816  26.122  24.863  1.00 90.74           N  
ATOM    558  C   LYS M  67      88.674  28.912  21.851  1.00 90.74           C  
ATOM    559  O   LYS M  67      88.680  30.141  21.905  1.00 90.74           O  
ATOM    560  N   ALA M  68      88.697  28.231  20.693  1.00 40.38           N  
ATOM    561  CA  ALA M  68      88.824  28.925  19.450  1.00 40.38           C  
ATOM    562  CB  ALA M  68      88.814  27.980  18.236  1.00 40.38           C  
ATOM    563  C   ALA M  68      87.655  29.835  19.316  1.00 40.38           C  
ATOM    564  O   ALA M  68      87.801  31.009  18.984  1.00 40.38           O  
ATOM    565  N   LYS M  69      86.462  29.327  19.653  0.96182.92           N  
ATOM    566  CA  LYS M  69      85.259  30.082  19.494  0.96182.92           C  
ATOM    567  CB  LYS M  69      84.055  29.337  20.093  0.96182.92           C  
ATOM    568  CG  LYS M  69      82.692  29.800  19.586  0.96182.92           C  
ATOM    569  CD  LYS M  69      82.277  29.168  18.257  0.96182.92           C  
ATOM    570  CE  LYS M  69      83.257  29.403  17.110  0.96182.92           C  
ATOM    571  NZ  LYS M  69      82.753  28.738  15.889  0.96182.92           N  
ATOM    572  C   LYS M  69      85.406  31.345  20.282  0.96182.92           C  
ATOM    573  O   LYS M  69      85.053  32.426  19.813  0.96182.92           O  
ATOM    574  N   GLY M  70      85.933  31.250  21.516  1.00 47.86           N  
ATOM    575  CA  GLY M  70      86.041  32.448  22.292  1.00 47.86           C  
ATOM    576  C   GLY M  70      86.990  33.392  21.615  1.00 47.86           C  
ATOM    577  O   GLY M  70      86.692  34.570  21.435  1.00 47.86           O  
ATOM    578  N   ASN M  71      88.153  32.883  21.172  1.00 61.07           N  
ATOM    579  CA  ASN M  71      89.152  33.733  20.581  1.00 61.07           C  
ATOM    580  CB  ASN M  71      90.422  32.974  20.158  1.00 61.07           C  
ATOM    581  CG  ASN M  71      91.174  32.564  21.416  1.00 61.07           C  
ATOM    582  OD1 ASN M  71      91.411  33.377  22.308  1.00 61.07           O  
ATOM    583  ND2 ASN M  71      91.556  31.261  21.493  1.00 61.07           N  
ATOM    584  C   ASN M  71      88.594  34.380  19.353  1.00 61.07           C  
ATOM    585  O   ASN M  71      88.918  35.525  19.035  1.00 61.07           O  
ATOM    586  N   GLU M  72      87.739  33.658  18.613  1.00 67.90           N  
ATOM    587  CA  GLU M  72      87.239  34.219  17.395  1.00 67.90           C  
ATOM    588  CB  GLU M  72      86.262  33.280  16.672  1.00 67.90           C  
ATOM    589  CG  GLU M  72      85.719  33.857  15.364  1.00 67.90           C  
ATOM    590  CD  GLU M  72      84.773  32.832  14.756  1.00 67.90           C  
ATOM    591  OE1 GLU M  72      84.799  31.658  15.211  1.00 67.90           O  
ATOM    592  OE2 GLU M  72      84.009  33.213  13.830  1.00 67.90           O  
ATOM    593  C   GLU M  72      86.499  35.481  17.702  1.00 67.90           C  
ATOM    594  O   GLU M  72      86.760  36.526  17.107  1.00 67.90           O  
ATOM    595  N   GLN M  73      85.589  35.442  18.689  1.00 63.47           N  
ATOM    596  CA  GLN M  73      84.810  36.617  18.942  1.00 63.47           C  
ATOM    597  CB  GLN M  73      83.742  36.429  20.031  1.00 63.47           C  
ATOM    598  CG  GLN M  73      82.559  35.588  19.552  1.00 63.47           C  
ATOM    599  CD  GLN M  73      81.834  36.404  18.488  1.00 63.47           C  
ATOM    600  OE1 GLN M  73      81.705  37.622  18.605  1.00 63.47           O  
ATOM    601  NE2 GLN M  73      81.356  35.720  17.414  1.00 63.47           N  
ATOM    602  C   GLN M  73      85.727  37.714  19.358  1.00 63.47           C  
ATOM    603  O   GLN M  73      85.563  38.858  18.937  1.00 63.47           O  
ATOM    604  N   SER M  74      86.753  37.376  20.156  1.00 72.66           N  
ATOM    605  CA  SER M  74      87.641  38.370  20.683  1.00 72.66           C  
ATOM    606  CB  SER M  74      88.838  37.759  21.428  1.00 72.66           C  
ATOM    607  OG  SER M  74      88.387  37.020  22.552  1.00 72.66           O  
ATOM    608  C   SER M  74      88.213  39.200  19.576  1.00 72.66           C  
ATOM    609  O   SER M  74      88.162  40.427  19.628  1.00 72.66           O  
ATOM    610  N   PHE M  75      88.754  38.546  18.536  1.00 73.61           N  
ATOM    611  CA  PHE M  75      89.412  39.220  17.449  1.00 73.61           C  
ATOM    612  CB  PHE M  75      90.137  38.268  16.481  1.00 73.61           C  
ATOM    613  CG  PHE M  75      91.376  37.803  17.168  1.00 73.61           C  
ATOM    614  CD1 PHE M  75      91.354  36.721  18.018  1.00 73.61           C  
ATOM    615  CD2 PHE M  75      92.568  38.459  16.961  1.00 73.61           C  
ATOM    616  CE1 PHE M  75      92.503  36.302  18.648  1.00 73.61           C  
ATOM    617  CE2 PHE M  75      93.720  38.045  17.588  1.00 73.61           C  
ATOM    618  CZ  PHE M  75      93.688  36.964  18.435  1.00 73.61           C  
ATOM    619  C   PHE M  75      88.443  40.039  16.670  1.00 73.61           C  
ATOM    620  O   PHE M  75      88.789  41.113  16.181  1.00 73.61           O  
ATOM    621  N   ARG M  76      87.198  39.554  16.552  0.93210.99           N  
ATOM    622  CA  ARG M  76      86.192  40.208  15.770  0.93210.99           C  
ATOM    623  CB  ARG M  76      84.835  39.529  16.012  0.93210.99           C  
ATOM    624  CG  ARG M  76      83.612  40.199  15.398  0.93210.99           C  
ATOM    625  CD  ARG M  76      82.318  39.572  15.925  0.93210.99           C  
ATOM    626  NE  ARG M  76      81.162  40.270  15.302  0.93210.99           N  
ATOM    627  CZ  ARG M  76      79.952  40.253  15.934  0.93210.99           C  
ATOM    628  NH1 ARG M  76      79.825  39.648  17.151  0.93210.99           N  
ATOM    629  NH2 ARG M  76      78.868  40.843  15.354  0.93210.99           N  
ATOM    630  C   ARG M  76      86.105  41.621  16.249  0.93210.99           C  
ATOM    631  O   ARG M  76      86.067  42.552  15.446  0.93210.99           O  
ATOM    632  N   VAL M  77      86.090  41.810  17.580  1.00 53.72           N  
ATOM    633  CA  VAL M  77      86.029  43.121  18.157  1.00 53.72           C  
ATOM    634  CB  VAL M  77      85.858  43.089  19.647  1.00 53.72           C  
ATOM    635  CG1 VAL M  77      85.823  44.537  20.163  1.00 53.72           C  
ATOM    636  CG2 VAL M  77      84.596  42.274  19.979  1.00 53.72           C  
ATOM    637  C   VAL M  77      87.303  43.858  17.872  1.00 53.72           C  
ATOM    638  O   VAL M  77      87.283  45.044  17.544  1.00 53.72           O  
ATOM    639  N   ASP M  78      88.449  43.153  17.948  1.00 51.60           N  
ATOM    640  CA  ASP M  78      89.732  43.783  17.802  1.00 51.60           C  
ATOM    641  CB  ASP M  78      90.903  42.785  17.771  1.00 51.60           C  
ATOM    642  CG  ASP M  78      91.143  42.255  19.177  1.00 51.60           C  
ATOM    643  OD1 ASP M  78      90.958  43.038  20.145  1.00 51.60           O  
ATOM    644  OD2 ASP M  78      91.517  41.058  19.301  1.00 51.60           O  
ATOM    645  C   ASP M  78      89.751  44.492  16.492  1.00 51.60           C  
ATOM    646  O   ASP M  78      90.311  45.582  16.370  1.00 51.60           O  
ATOM    647  N   LEU M  79      89.111  43.895  15.477  1.00 53.01           N  
ATOM    648  CA  LEU M  79      89.129  44.500  14.182  1.00 53.01           C  
ATOM    649  CB  LEU M  79      88.304  43.704  13.160  1.00 53.01           C  
ATOM    650  CG  LEU M  79      88.851  42.285  12.932  1.00 53.01           C  
ATOM    651  CD1 LEU M  79      88.005  41.519  11.905  1.00 53.01           C  
ATOM    652  CD2 LEU M  79      90.343  42.316  12.565  1.00 53.01           C  
ATOM    653  C   LEU M  79      88.518  45.858  14.302  1.00 53.01           C  
ATOM    654  O   LEU M  79      89.081  46.839  13.822  1.00 53.01           O  
ATOM    655  N   ARG M  80      87.368  45.966  14.990  1.00 99.24           N  
ATOM    656  CA  ARG M  80      86.719  47.241  15.074  1.00 99.24           C  
ATOM    657  CB  ARG M  80      85.400  47.210  15.867  1.00 99.24           C  
ATOM    658  CG  ARG M  80      84.267  46.462  15.163  1.00 99.24           C  
ATOM    659  CD  ARG M  80      82.885  46.779  15.739  1.00 99.24           C  
ATOM    660  NE  ARG M  80      82.787  46.160  17.090  1.00 99.24           N  
ATOM    661  CZ  ARG M  80      82.111  44.985  17.250  1.00 99.24           C  
ATOM    662  NH1 ARG M  80      81.540  44.376  16.171  1.00 99.24           N  
ATOM    663  NH2 ARG M  80      81.993  44.427  18.490  1.00 99.24           N  
ATOM    664  C   ARG M  80      87.622  48.204  15.768  1.00 99.24           C  
ATOM    665  O   ARG M  80      87.818  49.325  15.304  1.00 99.24           O  
ATOM    666  N   THR M  81      88.251  47.756  16.867  1.00 58.73           N  
ATOM    667  CA  THR M  81      89.022  48.633  17.696  1.00 58.73           C  
ATOM    668  CB  THR M  81      89.651  47.895  18.838  1.00 58.73           C  
ATOM    669  OG1 THR M  81      88.659  47.167  19.544  1.00 58.73           O  
ATOM    670  CG2 THR M  81      90.279  48.916  19.794  1.00 58.73           C  
ATOM    671  C   THR M  81      90.112  49.250  16.878  1.00 58.73           C  
ATOM    672  O   THR M  81      90.359  50.452  16.961  1.00 58.73           O  
ATOM    673  N   LEU M  82      90.777  48.442  16.035  1.00 57.13           N  
ATOM    674  CA  LEU M  82      91.880  48.920  15.251  1.00 57.13           C  
ATOM    675  CB  LEU M  82      92.513  47.801  14.409  1.00 57.13           C  
ATOM    676  CG  LEU M  82      93.123  46.691  15.285  1.00 57.13           C  
ATOM    677  CD1 LEU M  82      93.755  45.580  14.437  1.00 57.13           C  
ATOM    678  CD2 LEU M  82      94.099  47.276  16.319  1.00 57.13           C  
ATOM    679  C   LEU M  82      91.388  49.990  14.335  1.00 57.13           C  
ATOM    680  O   LEU M  82      92.034  51.023  14.173  1.00 57.13           O  
ATOM    681  N   LEU M  83      90.196  49.788  13.749  1.00 97.16           N  
ATOM    682  CA  LEU M  83      89.663  50.759  12.846  1.00 97.16           C  
ATOM    683  CB  LEU M  83      88.271  50.384  12.307  1.00 97.16           C  
ATOM    684  CG  LEU M  83      88.295  49.377  11.139  1.00 97.16           C  
ATOM    685  CD1 LEU M  83      88.699  50.071   9.829  1.00 97.16           C  
ATOM    686  CD2 LEU M  83      89.199  48.171  11.430  1.00 97.16           C  
ATOM    687  C   LEU M  83      89.555  52.045  13.589  1.00 97.16           C  
ATOM    688  O   LEU M  83      89.737  53.104  13.001  1.00 97.16           O  
ATOM    689  N   GLY M  84      89.216  52.002  14.889  1.00 30.49           N  
ATOM    690  CA  GLY M  84      89.115  53.211  15.660  1.00 30.49           C  
ATOM    691  C   GLY M  84      90.453  53.876  15.842  1.00 30.49           C  
ATOM    692  O   GLY M  84      90.567  55.089  15.670  1.00 30.49           O  
ATOM    693  N   TYR M  85      91.511  53.111  16.189  1.00 83.38           N  
ATOM    694  CA  TYR M  85      92.779  53.739  16.464  1.00 83.38           C  
ATOM    695  CB  TYR M  85      93.901  52.767  16.870  1.00 83.38           C  
ATOM    696  CG  TYR M  85      93.574  52.163  18.188  1.00 83.38           C  
ATOM    697  CD1 TYR M  85      93.702  52.886  19.351  1.00 83.38           C  
ATOM    698  CD2 TYR M  85      93.161  50.856  18.257  1.00 83.38           C  
ATOM    699  CE1 TYR M  85      93.401  52.313  20.563  1.00 83.38           C  
ATOM    700  CE2 TYR M  85      92.862  50.282  19.466  1.00 83.38           C  
ATOM    701  CZ  TYR M  85      92.979  51.008  20.624  1.00 83.38           C  
ATOM    702  OH  TYR M  85      92.669  50.412  21.864  1.00 83.38           O  
ATOM    703  C   TYR M  85      93.259  54.397  15.214  1.00 83.38           C  
ATOM    704  O   TYR M  85      93.774  55.514  15.240  1.00 83.38           O  
ATOM    705  N   TYR M  86      93.137  53.666  14.095  1.00 84.36           N  
ATOM    706  CA  TYR M  86      93.528  54.081  12.779  1.00 84.36           C  
ATOM    707  CB  TYR M  86      93.661  52.911  11.791  1.00 84.36           C  
ATOM    708  CG  TYR M  86      94.866  52.159  12.244  1.00 84.36           C  
ATOM    709  CD1 TYR M  86      96.123  52.657  11.983  1.00 84.36           C  
ATOM    710  CD2 TYR M  86      94.752  50.967  12.924  1.00 84.36           C  
ATOM    711  CE1 TYR M  86      97.249  51.984  12.394  1.00 84.36           C  
ATOM    712  CE2 TYR M  86      95.877  50.290  13.338  1.00 84.36           C  
ATOM    713  CZ  TYR M  86      97.127  50.798  13.074  1.00 84.36           C  
ATOM    714  OH  TYR M  86      98.282  50.106  13.498  1.00 84.36           O  
ATOM    715  C   TYR M  86      92.606  55.126  12.216  1.00 84.36           C  
ATOM    716  O   TYR M  86      93.022  55.952  11.407  1.00 84.36           O  
ATOM    717  N   ASN M  87      91.322  55.116  12.615  1.00 65.84           N  
ATOM    718  CA  ASN M  87      90.322  55.970  12.033  1.00 65.84           C  
ATOM    719  CB  ASN M  87      90.593  57.477  12.186  1.00 65.84           C  
ATOM    720  CG  ASN M  87      90.155  57.885  13.587  1.00 65.84           C  
ATOM    721  OD1 ASN M  87      89.476  57.131  14.282  1.00 65.84           O  
ATOM    722  ND2 ASN M  87      90.532  59.122  14.007  1.00 65.84           N  
ATOM    723  C   ASN M  87      90.201  55.631  10.582  1.00 65.84           C  
ATOM    724  O   ASN M  87      90.172  56.506   9.718  1.00 65.84           O  
ATOM    725  N   GLN M  88      90.127  54.315  10.297  1.00 53.92           N  
ATOM    726  CA  GLN M  88      89.999  53.808   8.961  1.00 53.92           C  
ATOM    727  CB  GLN M  88      90.640  52.424   8.791  1.00 53.92           C  
ATOM    728  CG  GLN M  88      92.147  52.438   9.045  1.00 53.92           C  
ATOM    729  CD  GLN M  88      92.670  51.025   8.853  1.00 53.92           C  
ATOM    730  OE1 GLN M  88      91.959  50.047   9.083  1.00 53.92           O  
ATOM    731  NE2 GLN M  88      93.954  50.911   8.422  1.00 53.92           N  
ATOM    732  C   GLN M  88      88.544  53.675   8.637  1.00 53.92           C  
ATOM    733  O   GLN M  88      87.694  53.653   9.525  1.00 53.92           O  
ATOM    734  N   SER M  89      88.222  53.619   7.328  1.00 80.99           N  
ATOM    735  CA  SER M  89      86.858  53.457   6.914  1.00 80.99           C  
ATOM    736  CB  SER M  89      86.621  53.805   5.434  1.00 80.99           C  
ATOM    737  OG  SER M  89      85.251  53.629   5.102  1.00 80.99           O  
ATOM    738  C   SER M  89      86.492  52.023   7.124  1.00 80.99           C  
ATOM    739  O   SER M  89      87.334  51.135   7.019  1.00 80.99           O  
ATOM    740  N   LYS M  90      85.210  51.771   7.447  1.00163.60           N  
ATOM    741  CA  LYS M  90      84.724  50.445   7.708  1.00163.60           C  
ATOM    742  CB  LYS M  90      83.275  50.401   8.205  1.00163.60           C  
ATOM    743  CG  LYS M  90      83.070  51.020   9.581  1.00163.60           C  
ATOM    744  CD  LYS M  90      81.595  51.113   9.971  1.00163.60           C  
ATOM    745  CE  LYS M  90      80.783  52.074   9.102  1.00163.60           C  
ATOM    746  NZ  LYS M  90      79.372  52.093   9.552  1.00163.60           N  
ATOM    747  C   LYS M  90      84.728  49.617   6.465  1.00163.60           C  
ATOM    748  O   LYS M  90      84.968  48.413   6.516  1.00163.60           O  
ATOM    749  N   GLY M  91      84.487  50.249   5.307  1.00 47.99           N  
ATOM    750  CA  GLY M  91      84.227  49.510   4.106  1.00 47.99           C  
ATOM    751  C   GLY M  91      85.318  48.540   3.762  1.00 47.99           C  
ATOM    752  O   GLY M  91      85.022  47.407   3.384  1.00 47.99           O  
ATOM    753  N   GLY M  92      86.603  48.921   3.884  1.00 32.70           N  
ATOM    754  CA  GLY M  92      87.647  48.038   3.429  1.00 32.70           C  
ATOM    755  C   GLY M  92      87.806  46.875   4.359  1.00 32.70           C  
ATOM    756  O   GLY M  92      87.290  46.873   5.475  1.00 32.70           O  
ATOM    757  N   SER M  93      88.545  45.838   3.901  1.00 93.51           N  
ATOM    758  CA  SER M  93      88.770  44.678   4.718  1.00 93.51           C  
ATOM    759  CB  SER M  93      88.679  43.337   3.975  1.00 93.51           C  
ATOM    760  OG  SER M  93      89.846  43.139   3.194  1.00 93.51           O  
ATOM    761  C   SER M  93      90.162  44.764   5.264  1.00 93.51           C  
ATOM    762  O   SER M  93      91.044  45.375   4.661  1.00 93.51           O  
ATOM    763  N   HIS M  94      90.397  44.150   6.443  1.00 71.47           N  
ATOM    764  CA  HIS M  94      91.702  44.235   7.035  1.00 71.47           C  
ATOM    765  ND1 HIS M  94      92.040  47.354   6.653  1.00 71.47           N  
ATOM    766  CG  HIS M  94      91.367  46.649   7.625  1.00 71.47           C  
ATOM    767  CB  HIS M  94      91.785  45.302   8.134  1.00 71.47           C  
ATOM    768  NE2 HIS M  94      90.306  48.606   7.258  1.00 71.47           N  
ATOM    769  CD2 HIS M  94      90.311  47.427   7.983  1.00 71.47           C  
ATOM    770  CE1 HIS M  94      91.362  48.516   6.472  1.00 71.47           C  
ATOM    771  C   HIS M  94      92.042  42.910   7.645  1.00 71.47           C  
ATOM    772  O   HIS M  94      91.191  42.028   7.744  1.00 71.47           O  
ATOM    773  N   THR M  95      93.318  42.726   8.055  0.90 48.05           N  
ATOM    774  CA  THR M  95      93.685  41.448   8.594  0.90 48.05           C  
ATOM    775  CB  THR M  95      94.476  40.614   7.629  0.90 48.05           C  
ATOM    776  OG1 THR M  95      93.736  40.425   6.431  0.90 48.05           O  
ATOM    777  CG2 THR M  95      94.778  39.254   8.279  0.90 48.05           C  
ATOM    778  C   THR M  95      94.529  41.608   9.822  0.90 48.05           C  
ATOM    779  O   THR M  95      95.306  42.553   9.956  0.90 48.05           O  
ATOM    780  N   ILE M  96      94.372  40.655  10.763  1.00 44.40           N  
ATOM    781  CA  ILE M  96      95.157  40.618  11.961  1.00 44.40           C  
ATOM    782  CB  ILE M  96      94.363  40.802  13.221  1.00 44.40           C  
ATOM    783  CG1 ILE M  96      93.709  42.193  13.250  1.00 44.40           C  
ATOM    784  CG2 ILE M  96      95.298  40.536  14.411  1.00 44.40           C  
ATOM    785  CD1 ILE M  96      92.681  42.355  14.368  1.00 44.40           C  
ATOM    786  C   ILE M  96      95.756  39.250  12.022  1.00 44.40           C  
ATOM    787  O   ILE M  96      95.080  38.255  11.759  1.00 44.40           O  
ATOM    788  N   GLN M  97      97.060  39.176  12.356  1.00 47.43           N  
ATOM    789  CA  GLN M  97      97.739  37.915  12.422  1.00 47.43           C  
ATOM    790  CB  GLN M  97      98.762  37.746  11.287  1.00 47.43           C  
ATOM    791  CG  GLN M  97      98.133  37.855   9.897  1.00 47.43           C  
ATOM    792  CD  GLN M  97      99.251  37.780   8.869  1.00 47.43           C  
ATOM    793  OE1 GLN M  97      99.889  36.743   8.701  1.00 47.43           O  
ATOM    794  NE2 GLN M  97      99.500  38.915   8.162  1.00 47.43           N  
ATOM    795  C   GLN M  97      98.505  37.898  13.704  1.00 47.43           C  
ATOM    796  O   GLN M  97      98.951  38.941  14.181  1.00 47.43           O  
ATOM    797  N   VAL M  98      98.667  36.708  14.320  1.00 71.92           N  
ATOM    798  CA  VAL M  98      99.404  36.683  15.548  1.00 71.92           C  
ATOM    799  CB  VAL M  98      98.529  36.583  16.762  1.00 71.92           C  
ATOM    800  CG1 VAL M  98      99.422  36.563  18.012  1.00 71.92           C  
ATOM    801  CG2 VAL M  98      97.494  37.714  16.741  1.00 71.92           C  
ATOM    802  C   VAL M  98     100.267  35.466  15.557  1.00 71.92           C  
ATOM    803  O   VAL M  98      99.878  34.403  15.072  1.00 71.92           O  
ATOM    804  N   ILE M  99     101.482  35.605  16.114  1.00 60.60           N  
ATOM    805  CA  ILE M  99     102.355  34.482  16.238  1.00 60.60           C  
ATOM    806  CB  ILE M  99     103.692  34.687  15.583  1.00 60.60           C  
ATOM    807  CG1 ILE M  99     103.494  34.831  14.064  1.00 60.60           C  
ATOM    808  CG2 ILE M  99     104.618  33.528  15.976  1.00 60.60           C  
ATOM    809  CD1 ILE M  99     104.761  35.224  13.310  1.00 60.60           C  
ATOM    810  C   ILE M  99     102.555  34.268  17.698  1.00 60.60           C  
ATOM    811  O   ILE M  99     103.067  35.135  18.404  1.00 60.60           O  
ATOM    812  N   SER M 100     102.113  33.099  18.193  1.00 95.89           N  
ATOM    813  CA  SER M 100     102.276  32.786  19.578  1.00 95.89           C  
ATOM    814  CB  SER M 100     100.957  32.546  20.333  1.00 95.89           C  
ATOM    815  OG  SER M 100     100.216  33.752  20.432  1.00 95.89           O  
ATOM    816  C   SER M 100     103.020  31.501  19.615  1.00 95.89           C  
ATOM    817  O   SER M 100     102.816  30.640  18.763  1.00 95.89           O  
ATOM    818  N   GLY M 101     103.921  31.333  20.597  1.00 35.25           N  
ATOM    819  CA  GLY M 101     104.622  30.088  20.630  1.00 35.25           C  
ATOM    820  C   GLY M 101     105.768  30.185  21.580  1.00 35.25           C  
ATOM    821  O   GLY M 101     106.037  31.240  22.155  1.00 35.25           O  
ATOM    822  N   CYS M 102     106.471  29.048  21.762  1.00 50.81           N  
ATOM    823  CA  CYS M 102     107.586  28.994  22.661  1.00 50.81           C  
ATOM    824  CB  CYS M 102     107.208  28.446  24.053  1.00 50.81           C  
ATOM    825  SG  CYS M 102     106.559  26.745  24.000  1.00 50.81           S  
ATOM    826  C   CYS M 102     108.621  28.075  22.077  1.00 50.81           C  
ATOM    827  O   CYS M 102     108.296  27.164  21.316  1.00 50.81           O  
ATOM    828  N   GLU M 103     109.910  28.313  22.409  1.00 74.02           N  
ATOM    829  CA  GLU M 103     110.979  27.472  21.940  1.00 74.02           C  
ATOM    830  CB  GLU M 103     112.130  28.214  21.238  1.00 74.02           C  
ATOM    831  CG  GLU M 103     111.800  28.831  19.884  1.00 74.02           C  
ATOM    832  CD  GLU M 103     113.073  29.501  19.381  1.00 74.02           C  
ATOM    833  OE1 GLU M 103     113.881  28.805  18.713  1.00 74.02           O  
ATOM    834  OE2 GLU M 103     113.259  30.714  19.666  1.00 74.02           O  
ATOM    835  C   GLU M 103     111.640  26.883  23.147  1.00 74.02           C  
ATOM    836  O   GLU M 103     111.922  27.588  24.115  1.00 74.02           O  
ATOM    837  N   VAL M 104     111.930  25.568  23.103  1.00 38.35           N  
ATOM    838  CA  VAL M 104     112.569  24.919  24.213  1.00 38.35           C  
ATOM    839  CB  VAL M 104     111.726  23.840  24.831  1.00 38.35           C  
ATOM    840  CG1 VAL M 104     110.462  24.485  25.427  1.00 38.35           C  
ATOM    841  CG2 VAL M 104     111.429  22.777  23.759  1.00 38.35           C  
ATOM    842  C   VAL M 104     113.822  24.273  23.709  1.00 38.35           C  
ATOM    843  O   VAL M 104     113.940  23.952  22.528  1.00 38.35           O  
ATOM    844  N   GLY M 105     114.814  24.092  24.604  1.00 22.09           N  
ATOM    845  CA  GLY M 105     116.061  23.501  24.215  1.00 22.09           C  
ATOM    846  C   GLY M 105     115.996  22.035  24.495  1.00 22.09           C  
ATOM    847  O   GLY M 105     114.955  21.498  24.869  1.00 22.09           O  
ATOM    848  N   SER M 106     117.145  21.353  24.324  1.00 74.31           N  
ATOM    849  CA  SER M 106     117.239  19.941  24.554  1.00 74.31           C  
ATOM    850  CB  SER M 106     118.645  19.390  24.267  1.00 74.31           C  
ATOM    851  OG  SER M 106     118.999  19.621  22.913  1.00 74.31           O  
ATOM    852  C   SER M 106     116.992  19.710  26.008  1.00 74.31           C  
ATOM    853  O   SER M 106     116.402  18.704  26.401  1.00 74.31           O  
ATOM    854  N   ASP M 107     117.454  20.659  26.843  1.00 51.52           N  
ATOM    855  CA  ASP M 107     117.342  20.563  28.268  1.00 51.52           C  
ATOM    856  CB  ASP M 107     118.132  21.655  29.014  1.00 51.52           C  
ATOM    857  CG  ASP M 107     117.613  23.030  28.616  1.00 51.52           C  
ATOM    858  OD1 ASP M 107     116.959  23.140  27.546  1.00 51.52           O  
ATOM    859  OD2 ASP M 107     117.875  23.996  29.379  1.00 51.52           O  
ATOM    860  C   ASP M 107     115.903  20.625  28.675  1.00 51.52           C  
ATOM    861  O   ASP M 107     115.509  20.006  29.663  1.00 51.52           O  
ATOM    862  N   GLY M 108     115.068  21.359  27.916  1.00 30.79           N  
ATOM    863  CA  GLY M 108     113.688  21.477  28.291  1.00 30.79           C  
ATOM    864  C   GLY M 108     113.470  22.850  28.842  1.00 30.79           C  
ATOM    865  O   GLY M 108     112.362  23.196  29.252  1.00 30.79           O  
ATOM    866  N   ARG M 109     114.533  23.672  28.878  1.00 94.14           N  
ATOM    867  CA  ARG M 109     114.370  25.012  29.356  1.00 94.14           C  
ATOM    868  CB  ARG M 109     115.671  25.698  29.803  1.00 94.14           C  
ATOM    869  CG  ARG M 109     115.410  27.082  30.402  1.00 94.14           C  
ATOM    870  CD  ARG M 109     116.591  27.683  31.165  1.00 94.14           C  
ATOM    871  NE  ARG M 109     117.644  28.036  30.173  1.00 94.14           N  
ATOM    872  CZ  ARG M 109     118.711  27.206  29.989  1.00 94.14           C  
ATOM    873  NH1 ARG M 109     118.834  26.073  30.741  1.00 94.14           N  
ATOM    874  NH2 ARG M 109     119.657  27.517  29.056  1.00 94.14           N  
ATOM    875  C   ARG M 109     113.760  25.810  28.249  1.00 94.14           C  
ATOM    876  O   ARG M 109     113.730  25.372  27.101  1.00 94.14           O  
ATOM    877  N   LEU M 110     113.226  27.003  28.573  1.00 65.95           N  
ATOM    878  CA  LEU M 110     112.556  27.773  27.564  1.00 65.95           C  
ATOM    879  CB  LEU M 110     111.381  28.593  28.128  1.00 65.95           C  
ATOM    880  CG  LEU M 110     110.632  29.431  27.076  1.00 65.95           C  
ATOM    881  CD1 LEU M 110     109.958  28.534  26.027  1.00 65.95           C  
ATOM    882  CD2 LEU M 110     109.650  30.407  27.746  1.00 65.95           C  
ATOM    883  C   LEU M 110     113.518  28.731  26.933  1.00 65.95           C  
ATOM    884  O   LEU M 110     113.980  29.675  27.570  1.00 65.95           O  
ATOM    885  N   LEU M 111     113.859  28.484  25.648  1.00107.09           N  
ATOM    886  CA  LEU M 111     114.744  29.341  24.909  1.00107.09           C  
ATOM    887  CB  LEU M 111     115.104  28.775  23.525  1.00107.09           C  
ATOM    888  CG  LEU M 111     116.199  27.697  23.537  1.00107.09           C  
ATOM    889  CD1 LEU M 111     117.590  28.333  23.657  1.00107.09           C  
ATOM    890  CD2 LEU M 111     115.956  26.666  24.643  1.00107.09           C  
ATOM    891  C   LEU M 111     114.121  30.677  24.662  1.00107.09           C  
ATOM    892  O   LEU M 111     114.714  31.708  24.974  1.00107.09           O  
ATOM    893  N   ARG M 112     112.892  30.706  24.108  1.00174.70           N  
ATOM    894  CA  ARG M 112     112.347  31.993  23.789  1.00174.70           C  
ATOM    895  CB  ARG M 112     112.869  32.519  22.439  1.00174.70           C  
ATOM    896  CG  ARG M 112     112.456  33.950  22.100  0.93174.70           C  
ATOM    897  CD  ARG M 112     112.997  34.428  20.750  0.96174.70           C  
ATOM    898  NE  ARG M 112     112.478  35.804  20.517  0.94174.70           N  
ATOM    899  CZ  ARG M 112     113.146  36.882  21.020  0.91174.70           C  
ATOM    900  NH1 ARG M 112     114.303  36.698  21.720  1.00174.70           N  
ATOM    901  NH2 ARG M 112     112.656  38.140  20.824  1.00174.70           N  
ATOM    902  C   ARG M 112     110.853  31.887  23.715  1.00174.70           C  
ATOM    903  O   ARG M 112     110.307  30.815  23.461  1.00174.70           O  
ATOM    904  N   GLY M 113     110.149  33.017  23.945  1.00 43.29           N  
ATOM    905  CA  GLY M 113     108.713  33.014  23.891  1.00 43.29           C  
ATOM    906  C   GLY M 113     108.296  34.126  22.980  1.00 43.29           C  
ATOM    907  O   GLY M 113     108.849  35.223  23.047  1.00 43.29           O  
ATOM    908  N   TYR M 114     107.272  33.881  22.131  1.00175.99           N  
ATOM    909  CA  TYR M 114     106.903  34.874  21.160  1.00175.99           C  
ATOM    910  CB  TYR M 114     106.874  34.392  19.698  1.00175.99           C  
ATOM    911  CG  TYR M 114     108.070  33.618  19.274  1.00175.99           C  
ATOM    912  CD1 TYR M 114     108.071  32.255  19.438  1.00175.99           C  
ATOM    913  CD2 TYR M 114     109.161  34.219  18.694  1.00175.99           C  
ATOM    914  CE1 TYR M 114     109.143  31.495  19.043  1.00175.99           C  
ATOM    915  CE2 TYR M 114     110.239  33.462  18.296  1.00175.99           C  
ATOM    916  CZ  TYR M 114     110.231  32.100  18.468  1.00175.99           C  
ATOM    917  OH  TYR M 114     111.335  31.325  18.056  1.00175.99           O  
ATOM    918  C   TYR M 114     105.452  35.207  21.319  1.00175.99           C  
ATOM    919  O   TYR M 114     104.626  34.350  21.628  1.00175.99           O  
ATOM    920  N   GLN M 115     105.116  36.492  21.095  1.00 90.82           N  
ATOM    921  CA  GLN M 115     103.754  36.935  21.038  1.00 90.82           C  
ATOM    922  CB  GLN M 115     103.224  37.444  22.388  1.00 90.82           C  
ATOM    923  CG  GLN M 115     101.755  37.872  22.360  1.00 90.82           C  
ATOM    924  CD  GLN M 115     100.877  36.628  22.437  1.00 90.82           C  
ATOM    925  OE1 GLN M 115     101.364  35.501  22.502  1.00 90.82           O  
ATOM    926  NE2 GLN M 115      99.534  36.838  22.437  1.00 90.82           N  
ATOM    927  C   GLN M 115     103.808  38.102  20.102  1.00 90.82           C  
ATOM    928  O   GLN M 115     104.265  39.179  20.478  1.00 90.82           O  
ATOM    929  N   GLN M 116     103.337  37.933  18.852  1.00 65.60           N  
ATOM    930  CA  GLN M 116     103.502  39.013  17.920  1.00 65.60           C  
ATOM    931  CB  GLN M 116     104.476  38.656  16.785  1.00 65.60           C  
ATOM    932  CG  GLN M 116     105.883  38.324  17.286  1.00 65.60           C  
ATOM    933  CD  GLN M 116     106.699  37.800  16.114  1.00 65.60           C  
ATOM    934  OE1 GLN M 116     107.797  37.274  16.294  1.00 65.60           O  
ATOM    935  NE2 GLN M 116     106.147  37.936  14.879  1.00 65.60           N  
ATOM    936  C   GLN M 116     102.182  39.330  17.288  1.00 65.60           C  
ATOM    937  O   GLN M 116     101.411  38.439  16.935  1.00 65.60           O  
ATOM    938  N   TYR M 117     101.892  40.636  17.121  1.00 85.06           N  
ATOM    939  CA  TYR M 117     100.660  41.037  16.505  1.00 85.06           C  
ATOM    940  CB  TYR M 117      99.778  41.943  17.385  1.00 85.06           C  
ATOM    941  CG  TYR M 117      99.062  41.112  18.394  1.00 85.06           C  
ATOM    942  CD1 TYR M 117      99.710  40.579  19.485  1.00 85.06           C  
ATOM    943  CD2 TYR M 117      97.712  40.887  18.246  1.00 85.06           C  
ATOM    944  CE1 TYR M 117      99.016  39.821  20.402  1.00 85.06           C  
ATOM    945  CE2 TYR M 117      97.015  40.133  19.158  1.00 85.06           C  
ATOM    946  CZ  TYR M 117      97.669  39.596  20.239  1.00 85.06           C  
ATOM    947  OH  TYR M 117      96.956  38.820  21.178  1.00 85.06           O  
ATOM    948  C   TYR M 117     100.962  41.818  15.267  1.00 85.06           C  
ATOM    949  O   TYR M 117     101.792  42.725  15.277  1.00 85.06           O  
ATOM    950  N   ALA M 118     100.285  41.469  14.153  1.00 33.37           N  
ATOM    951  CA  ALA M 118     100.488  42.180  12.924  1.00 33.37           C  
ATOM    952  CB  ALA M 118     101.186  41.349  11.835  1.00 33.37           C  
ATOM    953  C   ALA M 118      99.146  42.569  12.392  1.00 33.37           C  
ATOM    954  O   ALA M 118      98.186  41.799  12.441  1.00 33.37           O  
ATOM    955  N   TYR M 119      99.055  43.802  11.864  1.00 62.56           N  
ATOM    956  CA  TYR M 119      97.825  44.296  11.332  1.00 62.56           C  
ATOM    957  CB  TYR M 119      97.352  45.551  12.088  1.00 62.56           C  
ATOM    958  CG  TYR M 119      96.044  46.026  11.564  1.00 62.56           C  
ATOM    959  CD1 TYR M 119      94.912  45.268  11.744  1.00 62.56           C  
ATOM    960  CD2 TYR M 119      95.940  47.243  10.932  1.00 62.56           C  
ATOM    961  CE1 TYR M 119      93.694  45.706  11.281  1.00 62.56           C  
ATOM    962  CE2 TYR M 119      94.725  47.687  10.467  1.00 62.56           C  
ATOM    963  CZ  TYR M 119      93.601  46.917  10.641  1.00 62.56           C  
ATOM    964  OH  TYR M 119      92.353  47.370  10.169  1.00 62.56           O  
ATOM    965  C   TYR M 119      98.095  44.656   9.907  1.00 62.56           C  
ATOM    966  O   TYR M 119      99.043  45.380   9.610  1.00 62.56           O  
ATOM    967  N   ASP M 120      97.276  44.120   8.983  1.00 48.23           N  
ATOM    968  CA  ASP M 120      97.412  44.410   7.585  1.00 48.23           C  
ATOM    969  CB  ASP M 120      97.010  45.849   7.217  1.00 48.23           C  
ATOM    970  CG  ASP M 120      95.497  45.963   7.354  1.00 48.23           C  
ATOM    971  OD1 ASP M 120      94.843  44.914   7.599  1.00 48.23           O  
ATOM    972  OD2 ASP M 120      94.975  47.100   7.209  1.00 48.23           O  
ATOM    973  C   ASP M 120      98.826  44.179   7.153  1.00 48.23           C  
ATOM    974  O   ASP M 120      99.373  44.947   6.364  1.00 48.23           O  
ATOM    975  N   GLY M 121      99.458  43.106   7.661  1.00 23.45           N  
ATOM    976  CA  GLY M 121     100.776  42.762   7.210  1.00 23.45           C  
ATOM    977  C   GLY M 121     101.816  43.640   7.840  1.00 23.45           C  
ATOM    978  O   GLY M 121     102.927  43.737   7.320  1.00 23.45           O  
ATOM    979  N   CYS M 122     101.505  44.317   8.964  1.00 35.12           N  
ATOM    980  CA  CYS M 122     102.525  45.134   9.570  1.00 35.12           C  
ATOM    981  CB  CYS M 122     102.262  46.644   9.439  1.00 35.12           C  
ATOM    982  SG  CYS M 122     102.332  47.210   7.713  1.00 35.12           S  
ATOM    983  C   CYS M 122     102.582  44.813  11.036  1.00 35.12           C  
ATOM    984  O   CYS M 122     101.573  44.465  11.641  1.00 35.12           O  
ATOM    985  N   ASP M 123     103.777  44.930  11.655  1.00109.62           N  
ATOM    986  CA  ASP M 123     103.923  44.587  13.046  1.00109.62           C  
ATOM    987  CB  ASP M 123     105.391  44.428  13.492  1.00109.62           C  
ATOM    988  CG  ASP M 123     106.127  45.747  13.290  1.00109.62           C  
ATOM    989  OD1 ASP M 123     105.695  46.546  12.417  1.00109.62           O  
ATOM    990  OD2 ASP M 123     107.136  45.971  14.011  1.00109.62           O  
ATOM    991  C   ASP M 123     103.262  45.618  13.912  1.00109.62           C  
ATOM    992  O   ASP M 123     103.670  46.778  13.935  1.00109.62           O  
ATOM    993  N   TYR M 124     102.150  45.226  14.575  1.00 94.19           N  
ATOM    994  CA  TYR M 124     101.439  46.085  15.482  1.00 94.19           C  
ATOM    995  CB  TYR M 124     100.011  45.558  15.715  1.00 94.19           C  
ATOM    996  CG  TYR M 124      99.218  46.541  16.504  1.00 94.19           C  
ATOM    997  CD1 TYR M 124      98.802  47.716  15.923  1.00 94.19           C  
ATOM    998  CD2 TYR M 124      98.862  46.278  17.807  1.00 94.19           C  
ATOM    999  CE1 TYR M 124      98.058  48.625  16.635  1.00 94.19           C  
ATOM   1000  CE2 TYR M 124      98.117  47.184  18.525  1.00 94.19           C  
ATOM   1001  CZ  TYR M 124      97.716  48.360  17.938  1.00 94.19           C  
ATOM   1002  OH  TYR M 124      96.951  49.293  18.668  1.00 94.19           O  
ATOM   1003  C   TYR M 124     102.131  46.204  16.817  1.00 94.19           C  
ATOM   1004  O   TYR M 124     102.490  47.301  17.240  1.00 94.19           O  
ATOM   1005  N   ILE M 125     102.359  45.062  17.513  1.00 93.14           N  
ATOM   1006  CA  ILE M 125     103.013  45.098  18.798  1.00 93.14           C  
ATOM   1007  CB  ILE M 125     102.131  45.415  19.976  1.00 93.14           C  
ATOM   1008  CG1 ILE M 125     101.114  44.297  20.237  1.00 93.14           C  
ATOM   1009  CG2 ILE M 125     101.483  46.787  19.741  1.00 93.14           C  
ATOM   1010  CD1 ILE M 125     100.439  44.429  21.601  1.00 93.14           C  
ATOM   1011  C   ILE M 125     103.584  43.740  19.065  1.00 93.14           C  
ATOM   1012  O   ILE M 125     103.181  42.757  18.443  1.00 93.14           O  
ATOM   1013  N   ALA M 126     104.549  43.648  20.005  1.00 44.57           N  
ATOM   1014  CA  ALA M 126     105.107  42.358  20.294  1.00 44.57           C  
ATOM   1015  CB  ALA M 126     106.271  41.975  19.364  1.00 44.57           C  
ATOM   1016  C   ALA M 126     105.637  42.333  21.695  1.00 44.57           C  
ATOM   1017  O   ALA M 126     105.987  43.361  22.271  1.00 44.57           O  
ATOM   1018  N   LEU M 127     105.688  41.119  22.281  1.00 62.70           N  
ATOM   1019  CA  LEU M 127     106.209  40.917  23.603  1.00 62.70           C  
ATOM   1020  CB  LEU M 127     105.701  39.614  24.250  1.00 62.70           C  
ATOM   1021  CG  LEU M 127     106.232  39.353  25.672  1.00 62.70           C  
ATOM   1022  CD1 LEU M 127     105.795  40.454  26.651  1.00 62.70           C  
ATOM   1023  CD2 LEU M 127     105.840  37.948  26.157  1.00 62.70           C  
ATOM   1024  C   LEU M 127     107.696  40.833  23.488  1.00 62.70           C  
ATOM   1025  O   LEU M 127     108.225  40.205  22.573  1.00 62.70           O  
ATOM   1026  N   ASN M 128     108.409  41.468  24.438  1.00 79.98           N  
ATOM   1027  CA  ASN M 128     109.842  41.496  24.429  1.00 79.98           C  
ATOM   1028  CB  ASN M 128     110.436  42.600  25.319  1.00 79.98           C  
ATOM   1029  CG  ASN M 128     110.084  43.930  24.676  1.00 79.98           C  
ATOM   1030  OD1 ASN M 128     110.037  44.967  25.333  1.00 79.98           O  
ATOM   1031  ND2 ASN M 128     109.822  43.897  23.344  1.00 79.98           N  
ATOM   1032  C   ASN M 128     110.356  40.185  24.931  1.00 79.98           C  
ATOM   1033  O   ASN M 128     109.601  39.326  25.381  1.00 79.98           O  
ATOM   1034  N   GLU M 129     111.686  40.006  24.833  0.92115.67           N  
ATOM   1035  CA  GLU M 129     112.361  38.812  25.246  0.92115.67           C  
ATOM   1036  CB  GLU M 129     113.867  38.882  24.963  0.92115.67           C  
ATOM   1037  CG  GLU M 129     114.533  40.073  25.651  0.78115.67           C  
ATOM   1038  CD  GLU M 129     116.010  40.051  25.306  0.75115.67           C  
ATOM   1039  OE1 GLU M 129     116.420  39.154  24.522  0.90115.67           O  
ATOM   1040  OE2 GLU M 129     116.748  40.931  25.824  0.92115.67           O  
ATOM   1041  C   GLU M 129     112.183  38.646  26.723  0.92115.67           C  
ATOM   1042  O   GLU M 129     112.085  37.527  27.225  0.92115.67           O  
ATOM   1043  N   ASP M 130     112.132  39.771  27.459  1.00 77.06           N  
ATOM   1044  CA  ASP M 130     112.001  39.744  28.887  1.00 77.06           C  
ATOM   1045  CB  ASP M 130     112.141  41.137  29.550  1.00 77.06           C  
ATOM   1046  CG  ASP M 130     111.097  42.139  29.059  1.00 77.06           C  
ATOM   1047  OD1 ASP M 130     110.060  41.724  28.479  1.00 77.06           O  
ATOM   1048  OD2 ASP M 130     111.337  43.360  29.259  1.00 77.06           O  
ATOM   1049  C   ASP M 130     110.693  39.106  29.246  1.00 77.06           C  
ATOM   1050  O   ASP M 130     110.529  38.595  30.352  1.00 77.06           O  
ATOM   1051  N   LEU M 131     109.721  39.141  28.315  1.00 98.10           N  
ATOM   1052  CA  LEU M 131     108.410  38.577  28.486  1.00 98.10           C  
ATOM   1053  CB  LEU M 131     108.430  37.162  29.098  1.00 98.10           C  
ATOM   1054  CG  LEU M 131     109.100  36.105  28.197  1.00 98.10           C  
ATOM   1055  CD1 LEU M 131     109.038  34.706  28.831  1.00 98.10           C  
ATOM   1056  CD2 LEU M 131     108.524  36.135  26.772  1.00 98.10           C  
ATOM   1057  C   LEU M 131     107.629  39.482  29.387  1.00 98.10           C  
ATOM   1058  O   LEU M 131     106.429  39.299  29.593  1.00 98.10           O  
ATOM   1059  N   LYS M 132     108.326  40.447  30.009  1.00126.03           N  
ATOM   1060  CA  LYS M 132     107.725  41.443  30.847  1.00126.03           C  
ATOM   1061  CB  LYS M 132     108.675  41.925  31.952  1.00126.03           C  
ATOM   1062  CG  LYS M 132     108.850  40.863  33.038  1.00126.03           C  
ATOM   1063  CD  LYS M 132     110.016  41.116  33.994  1.00126.03           C  
ATOM   1064  CE  LYS M 132     111.294  40.373  33.603  1.00126.03           C  
ATOM   1065  NZ  LYS M 132     112.359  40.640  34.594  1.00126.03           N  
ATOM   1066  C   LYS M 132     107.186  42.647  30.118  1.00126.03           C  
ATOM   1067  O   LYS M 132     106.146  43.176  30.506  1.00126.03           O  
ATOM   1068  N   THR M 133     107.867  43.117  29.045  1.00 81.07           N  
ATOM   1069  CA  THR M 133     107.542  44.416  28.497  1.00 81.07           C  
ATOM   1070  CB  THR M 133     108.775  45.285  28.443  1.00 81.07           C  
ATOM   1071  OG1 THR M 133     109.416  45.266  29.709  1.00 81.07           O  
ATOM   1072  CG2 THR M 133     108.394  46.744  28.144  1.00 81.07           C  
ATOM   1073  C   THR M 133     106.985  44.281  27.102  1.00 81.07           C  
ATOM   1074  O   THR M 133     106.891  43.178  26.567  1.00 81.07           O  
ATOM   1075  N   TRP M 134     106.565  45.414  26.483  1.00 86.84           N  
ATOM   1076  CA  TRP M 134     105.992  45.370  25.167  1.00 86.84           C  
ATOM   1077  CB  TRP M 134     104.492  45.720  25.142  1.00 86.84           C  
ATOM   1078  CG  TRP M 134     103.613  44.802  25.959  1.00 86.84           C  
ATOM   1079  CD2 TRP M 134     103.231  43.473  25.571  1.00 86.84           C  
ATOM   1080  CD1 TRP M 134     103.045  45.026  27.180  1.00 86.84           C  
ATOM   1081  NE1 TRP M 134     102.331  43.921  27.576  1.00 86.84           N  
ATOM   1082  CE2 TRP M 134     102.438  42.956  26.596  1.00 86.84           C  
ATOM   1083  CE3 TRP M 134     103.520  42.743  24.454  1.00 86.84           C  
ATOM   1084  CZ2 TRP M 134     101.920  41.695  26.520  1.00 86.84           C  
ATOM   1085  CZ3 TRP M 134     102.993  41.472  24.381  1.00 86.84           C  
ATOM   1086  CH2 TRP M 134     102.210  40.959  25.393  1.00 86.84           C  
ATOM   1087  C   TRP M 134     106.659  46.393  24.292  1.00 86.84           C  
ATOM   1088  O   TRP M 134     107.180  47.404  24.764  1.00 86.84           O  
ATOM   1089  N   THR M 135     106.669  46.126  22.968  1.00 41.40           N  
ATOM   1090  CA  THR M 135     107.182  47.062  22.008  1.00 41.40           C  
ATOM   1091  CB  THR M 135     108.299  46.531  21.158  1.00 41.40           C  
ATOM   1092  OG1 THR M 135     109.409  46.180  21.969  1.00 41.40           O  
ATOM   1093  CG2 THR M 135     108.707  47.610  20.140  1.00 41.40           C  
ATOM   1094  C   THR M 135     106.049  47.389  21.086  1.00 41.40           C  
ATOM   1095  O   THR M 135     105.390  46.491  20.561  1.00 41.40           O  
ATOM   1096  N   ALA M 136     105.796  48.696  20.864  1.00 50.86           N  
ATOM   1097  CA  ALA M 136     104.700  49.106  20.029  1.00 50.86           C  
ATOM   1098  CB  ALA M 136     103.790  50.157  20.693  1.00 50.86           C  
ATOM   1099  C   ALA M 136     105.257  49.725  18.782  1.00 50.86           C  
ATOM   1100  O   ALA M 136     106.260  50.435  18.818  1.00 50.86           O  
ATOM   1101  N   ALA M 137     104.652  49.387  17.625  1.00 53.46           N  
ATOM   1102  CA  ALA M 137     105.057  49.889  16.340  1.00 53.46           C  
ATOM   1103  CB  ALA M 137     104.423  49.109  15.176  1.00 53.46           C  
ATOM   1104  C   ALA M 137     104.709  51.334  16.136  1.00 53.46           C  
ATOM   1105  O   ALA M 137     105.541  52.118  15.682  1.00 53.46           O  
ATOM   1106  N   ASP M 138     103.460  51.726  16.467  1.00 65.06           N  
ATOM   1107  CA  ASP M 138     103.026  53.062  16.166  1.00 65.06           C  
ATOM   1108  CB  ASP M 138     102.218  53.157  14.857  1.00 65.06           C  
ATOM   1109  CG  ASP M 138     100.969  52.291  14.980  1.00 65.06           C  
ATOM   1110  OD1 ASP M 138     101.073  51.166  15.538  1.00 65.06           O  
ATOM   1111  OD2 ASP M 138      99.889  52.747  14.518  1.00 65.06           O  
ATOM   1112  C   ASP M 138     102.167  53.580  17.274  1.00 65.06           C  
ATOM   1113  O   ASP M 138     102.090  53.001  18.355  1.00 65.06           O  
ATOM   1114  N   MET M 139     101.490  54.714  17.010  1.00150.89           N  
ATOM   1115  CA  MET M 139     100.671  55.369  17.987  1.00150.89           C  
ATOM   1116  CB  MET M 139     100.024  56.659  17.454  1.00150.89           C  
ATOM   1117  CG  MET M 139      99.150  57.370  18.490  1.00150.89           C  
ATOM   1118  SD  MET M 139     100.062  58.123  19.869  1.00150.89           S  
ATOM   1119  CE  MET M 139     100.713  59.518  18.905  1.00150.89           C  
ATOM   1120  C   MET M 139      99.563  54.451  18.406  1.00150.89           C  
ATOM   1121  O   MET M 139      99.250  54.357  19.592  1.00150.89           O  
ATOM   1122  N   ALA M 140      98.956  53.728  17.449  1.00 46.08           N  
ATOM   1123  CA  ALA M 140      97.839  52.882  17.759  1.00 46.08           C  
ATOM   1124  CB  ALA M 140      97.289  52.160  16.515  1.00 46.08           C  
ATOM   1125  C   ALA M 140      98.257  51.834  18.744  1.00 46.08           C  
ATOM   1126  O   ALA M 140      97.557  51.570  19.721  1.00 46.08           O  
ATOM   1127  N   ALA M 141      99.445  51.244  18.539  1.00 48.32           N  
ATOM   1128  CA  ALA M 141      99.920  50.170  19.364  1.00 48.32           C  
ATOM   1129  CB  ALA M 141     101.309  49.663  18.940  1.00 48.32           C  
ATOM   1130  C   ALA M 141     100.033  50.650  20.771  1.00 48.32           C  
ATOM   1131  O   ALA M 141      99.781  49.905  21.717  1.00 48.32           O  
ATOM   1132  N   LEU M 142     100.413  51.923  20.942  1.00145.22           N  
ATOM   1133  CA  LEU M 142     100.653  52.450  22.248  1.00145.22           C  
ATOM   1134  CB  LEU M 142     101.086  53.916  22.197  1.00145.22           C  
ATOM   1135  CG  LEU M 142     101.501  54.454  23.566  1.00145.22           C  
ATOM   1136  CD1 LEU M 142     102.747  53.726  24.096  1.00145.22           C  
ATOM   1137  CD2 LEU M 142     101.685  55.973  23.514  1.00145.22           C  
ATOM   1138  C   LEU M 142      99.398  52.359  23.059  1.00145.22           C  
ATOM   1139  O   LEU M 142      99.442  52.002  24.236  1.00145.22           O  
ATOM   1140  N   ILE M 143      98.236  52.649  22.445  1.00100.58           N  
ATOM   1141  CA  ILE M 143      97.005  52.623  23.179  1.00100.58           C  
ATOM   1142  CB  ILE M 143      95.802  52.844  22.311  1.00100.58           C  
ATOM   1143  CG1 ILE M 143      95.892  54.167  21.532  1.00100.58           C  
ATOM   1144  CG2 ILE M 143      94.571  52.764  23.230  1.00100.58           C  
ATOM   1145  CD1 ILE M 143      95.868  55.405  22.418  1.00100.58           C  
ATOM   1146  C   ILE M 143      96.859  51.235  23.702  1.00100.58           C  
ATOM   1147  O   ILE M 143      96.475  51.023  24.850  1.00100.58           O  
ATOM   1148  N   THR M 144      97.167  50.247  22.847  1.00 53.67           N  
ATOM   1149  CA  THR M 144      97.059  48.866  23.204  1.00 53.67           C  
ATOM   1150  CB  THR M 144      97.349  47.954  22.049  1.00 53.67           C  
ATOM   1151  OG1 THR M 144      96.433  48.203  20.994  1.00 53.67           O  
ATOM   1152  CG2 THR M 144      97.232  46.496  22.523  1.00 53.67           C  
ATOM   1153  C   THR M 144      98.035  48.549  24.292  1.00 53.67           C  
ATOM   1154  O   THR M 144      97.748  47.745  25.174  1.00 53.67           O  
ATOM   1155  N   LYS M 145      99.235  49.147  24.242  1.00147.53           N  
ATOM   1156  CA  LYS M 145     100.257  48.842  25.202  1.00147.53           C  
ATOM   1157  CB  LYS M 145     101.580  49.546  24.851  1.00147.53           C  
ATOM   1158  CG  LYS M 145     102.803  49.112  25.661  1.00147.53           C  
ATOM   1159  CD  LYS M 145     102.737  49.452  27.147  1.00147.53           C  
ATOM   1160  CE  LYS M 145     104.095  49.335  27.841  1.00147.53           C  
ATOM   1161  NZ  LYS M 145     104.656  47.983  27.636  1.00147.53           N  
ATOM   1162  C   LYS M 145      99.844  49.272  26.577  1.00147.53           C  
ATOM   1163  O   LYS M 145      99.911  48.490  27.524  1.00147.53           O  
ATOM   1164  N   HIS M 146      99.355  50.519  26.720  1.00111.05           N  
ATOM   1165  CA  HIS M 146      99.037  51.001  28.032  1.00111.05           C  
ATOM   1166  ND1 HIS M 146     100.425  53.930  28.719  1.00111.05           N  
ATOM   1167  CG  HIS M 146      99.537  53.466  27.776  1.00111.05           C  
ATOM   1168  CB  HIS M 146      98.490  52.436  28.057  1.00111.05           C  
ATOM   1169  NE2 HIS M 146     100.889  55.002  26.829  1.00111.05           N  
ATOM   1170  CD2 HIS M 146      99.834  54.130  26.627  1.00111.05           C  
ATOM   1171  CE1 HIS M 146     101.210  54.847  28.100  1.00111.05           C  
ATOM   1172  C   HIS M 146      97.979  50.129  28.591  1.00111.05           C  
ATOM   1173  O   HIS M 146      98.028  49.734  29.755  1.00111.05           O  
ATOM   1174  N   LYS M 147      96.986  49.796  27.758  1.00109.21           N  
ATOM   1175  CA  LYS M 147      95.915  48.994  28.264  1.00109.21           C  
ATOM   1176  CB  LYS M 147      94.803  48.723  27.236  1.00109.21           C  
ATOM   1177  CG  LYS M 147      93.903  49.928  26.964  1.00109.21           C  
ATOM   1178  CD  LYS M 147      92.959  49.727  25.778  1.00109.21           C  
ATOM   1179  CE  LYS M 147      91.880  50.807  25.665  1.00109.21           C  
ATOM   1180  NZ  LYS M 147      92.473  52.068  25.170  1.00109.21           N  
ATOM   1181  C   LYS M 147      96.439  47.662  28.693  1.00109.21           C  
ATOM   1182  O   LYS M 147      96.082  47.167  29.761  1.00109.21           O  
ATOM   1183  N   TRP M 148      97.312  47.043  27.878  1.00106.10           N  
ATOM   1184  CA  TRP M 148      97.753  45.720  28.222  1.00106.10           C  
ATOM   1185  CB  TRP M 148      98.578  45.021  27.129  1.00106.10           C  
ATOM   1186  CG  TRP M 148      97.732  44.532  25.976  1.00106.10           C  
ATOM   1187  CD2 TRP M 148      98.124  43.480  25.082  1.00106.10           C  
ATOM   1188  CD1 TRP M 148      96.483  44.923  25.590  1.00106.10           C  
ATOM   1189  NE1 TRP M 148      96.072  44.178  24.510  1.00106.10           N  
ATOM   1190  CE2 TRP M 148      97.071  43.286  24.187  1.00106.10           C  
ATOM   1191  CE3 TRP M 148      99.263  42.730  25.017  1.00106.10           C  
ATOM   1192  CZ2 TRP M 148      97.143  42.336  23.208  1.00106.10           C  
ATOM   1193  CZ3 TRP M 148      99.335  41.779  24.025  1.00106.10           C  
ATOM   1194  CH2 TRP M 148      98.296  41.585  23.138  1.00106.10           C  
ATOM   1195  C   TRP M 148      98.546  45.741  29.485  1.00106.10           C  
ATOM   1196  O   TRP M 148      98.371  44.889  30.356  1.00106.10           O  
ATOM   1197  N   GLU M 149      99.418  46.745  29.629  1.00135.39           N  
ATOM   1198  CA  GLU M 149     100.293  46.840  30.756  1.00135.39           C  
ATOM   1199  CB  GLU M 149     101.085  48.147  30.652  1.00135.39           C  
ATOM   1200  CG  GLU M 149     102.220  48.316  31.645  1.00135.39           C  
ATOM   1201  CD  GLU M 149     102.962  49.569  31.200  1.00135.39           C  
ATOM   1202  OE1 GLU M 149     102.313  50.647  31.124  1.00135.39           O  
ATOM   1203  OE2 GLU M 149     104.184  49.460  30.911  1.00135.39           O  
ATOM   1204  C   GLU M 149      99.470  46.873  32.015  1.00135.39           C  
ATOM   1205  O   GLU M 149      99.761  46.185  32.990  1.00135.39           O  
ATOM   1206  N   GLN M 150      98.390  47.662  32.015  1.00 86.93           N  
ATOM   1207  CA  GLN M 150      97.549  47.828  33.169  1.00 86.93           C  
ATOM   1208  CB  GLN M 150      96.485  48.914  32.952  1.00 86.93           C  
ATOM   1209  CG  GLN M 150      97.089  50.304  32.737  1.00 86.93           C  
ATOM   1210  CD  GLN M 150      95.949  51.286  32.530  1.00 86.93           C  
ATOM   1211  OE1 GLN M 150      95.122  51.119  31.634  1.00 86.93           O  
ATOM   1212  NE2 GLN M 150      95.901  52.343  33.383  1.00 86.93           N  
ATOM   1213  C   GLN M 150      96.838  46.543  33.495  1.00 86.93           C  
ATOM   1214  O   GLN M 150      96.481  46.278  34.642  1.00 86.93           O  
ATOM   1215  N   ALA M 151      96.546  45.747  32.458  1.00 65.56           N  
ATOM   1216  CA  ALA M 151      95.834  44.502  32.533  1.00 65.56           C  
ATOM   1217  CB  ALA M 151      95.618  43.955  31.110  1.00 65.56           C  
ATOM   1218  C   ALA M 151      96.626  43.491  33.308  1.00 65.56           C  
ATOM   1219  O   ALA M 151      96.074  42.710  34.086  1.00 65.56           O  
ATOM   1220  N   GLY M 152      97.959  43.490  33.130  1.00 45.02           N  
ATOM   1221  CA  GLY M 152      98.741  42.466  33.760  1.00 45.02           C  
ATOM   1222  C   GLY M 152      98.890  41.381  32.743  1.00 45.02           C  
ATOM   1223  O   GLY M 152      99.218  40.240  33.064  1.00 45.02           O  
ATOM   1224  N   GLU M 153      98.675  41.744  31.464  1.00111.44           N  
ATOM   1225  CA  GLU M 153      98.712  40.811  30.376  1.00111.44           C  
ATOM   1226  CB  GLU M 153      98.438  41.460  29.007  1.00111.44           C  
ATOM   1227  CG  GLU M 153      98.643  40.500  27.830  1.00111.44           C  
ATOM   1228  CD  GLU M 153      97.634  39.367  27.943  1.00111.44           C  
ATOM   1229  OE1 GLU M 153      96.764  39.439  28.850  1.00111.44           O  
ATOM   1230  OE2 GLU M 153      97.724  38.410  27.127  1.00111.44           O  
ATOM   1231  C   GLU M 153     100.036  40.124  30.276  1.00111.44           C  
ATOM   1232  O   GLU M 153     100.083  38.920  30.034  1.00111.44           O  
ATOM   1233  N   ALA M 154     101.151  40.845  30.480  1.00 53.54           N  
ATOM   1234  CA  ALA M 154     102.432  40.226  30.276  1.00 53.54           C  
ATOM   1235  CB  ALA M 154     103.606  41.172  30.579  1.00 53.54           C  
ATOM   1236  C   ALA M 154     102.569  39.040  31.184  1.00 53.54           C  
ATOM   1237  O   ALA M 154     103.040  37.986  30.758  1.00 53.54           O  
ATOM   1238  N   GLU M 155     102.145  39.165  32.455  1.00123.84           N  
ATOM   1239  CA  GLU M 155     102.343  38.082  33.381  1.00123.84           C  
ATOM   1240  CB  GLU M 155     102.021  38.471  34.833  1.00123.84           C  
ATOM   1241  CG  GLU M 155     100.585  38.937  35.052  1.00123.84           C  
ATOM   1242  CD  GLU M 155     100.497  39.494  36.464  1.00123.84           C  
ATOM   1243  OE1 GLU M 155     101.230  40.475  36.757  1.00123.84           O  
ATOM   1244  OE2 GLU M 155      99.695  38.946  37.266  1.00123.84           O  
ATOM   1245  C   GLU M 155     101.528  36.882  32.998  1.00123.84           C  
ATOM   1246  O   GLU M 155     102.021  35.756  33.029  1.00123.84           O  
ATOM   1247  N   ARG M 156     100.264  37.093  32.598  1.00108.53           N  
ATOM   1248  CA  ARG M 156      99.384  36.029  32.229  1.00108.53           C  
ATOM   1249  CB  ARG M 156      98.037  36.616  31.775  1.00108.53           C  
ATOM   1250  CG  ARG M 156      96.946  35.646  31.325  1.00108.53           C  
ATOM   1251  CD  ARG M 156      95.667  36.417  30.985  1.00108.53           C  
ATOM   1252  NE  ARG M 156      94.694  35.504  30.329  1.00108.53           N  
ATOM   1253  CZ  ARG M 156      94.672  35.389  28.969  1.00108.53           C  
ATOM   1254  NH1 ARG M 156      95.617  36.015  28.208  1.00108.53           N  
ATOM   1255  NH2 ARG M 156      93.695  34.651  28.368  1.00108.53           N  
ATOM   1256  C   ARG M 156     100.013  35.311  31.083  1.00108.53           C  
ATOM   1257  O   ARG M 156     100.043  34.083  31.021  1.00108.53           O  
ATOM   1258  N   LEU M 158     100.571  36.085  30.148  1.00108.06           N  
ATOM   1259  CA  LEU M 158     101.152  35.543  28.956  1.00108.06           C  
ATOM   1260  CB  LEU M 158     101.633  36.675  28.032  1.00108.06           C  
ATOM   1261  CG  LEU M 158     101.866  36.275  26.566  1.00108.06           C  
ATOM   1262  CD1 LEU M 158     102.462  37.449  25.772  1.00108.06           C  
ATOM   1263  CD2 LEU M 158     102.656  34.967  26.431  1.00108.06           C  
ATOM   1264  C   LEU M 158     102.313  34.680  29.362  1.00108.06           C  
ATOM   1265  O   LEU M 158     102.428  33.536  28.928  1.00108.06           O  
ATOM   1266  N   ARG M 159     103.155  35.173  30.290  1.00137.84           N  
ATOM   1267  CA  ARG M 159     104.353  34.482  30.673  1.00137.84           C  
ATOM   1268  CB  ARG M 159     105.168  35.203  31.761  1.00137.84           C  
ATOM   1269  CG  ARG M 159     106.436  34.434  32.145  1.00137.84           C  
ATOM   1270  CD  ARG M 159     107.238  35.054  33.292  1.00137.84           C  
ATOM   1271  NE  ARG M 159     107.936  36.256  32.763  1.00137.84           N  
ATOM   1272  CZ  ARG M 159     108.914  36.853  33.505  1.00137.84           C  
ATOM   1273  NH1 ARG M 159     109.249  36.351  34.729  1.00137.84           N  
ATOM   1274  NH2 ARG M 159     109.555  37.954  33.020  1.00137.84           N  
ATOM   1275  C   ARG M 159     103.994  33.144  31.220  1.00137.84           C  
ATOM   1276  O   ARG M 159     104.714  32.172  31.004  1.00137.84           O  
ATOM   1277  N   ALA M 160     102.877  33.051  31.958  1.00 53.72           N  
ATOM   1278  CA  ALA M 160     102.533  31.791  32.532  1.00 53.72           C  
ATOM   1279  CB  ALA M 160     101.235  31.844  33.355  1.00 53.72           C  
ATOM   1280  C   ALA M 160     102.319  30.809  31.431  1.00 53.72           C  
ATOM   1281  O   ALA M 160     102.816  29.688  31.481  1.00 53.72           O  
ATOM   1282  N   TYR M 161     101.594  31.222  30.381  1.00 80.90           N  
ATOM   1283  CA  TYR M 161     101.296  30.347  29.287  1.00 80.90           C  
ATOM   1284  CB  TYR M 161     100.448  31.080  28.229  1.00 80.90           C  
ATOM   1285  CG  TYR M 161     100.358  30.280  26.975  1.00 80.90           C  
ATOM   1286  CD1 TYR M 161      99.489  29.220  26.869  1.00 80.90           C  
ATOM   1287  CD2 TYR M 161     101.136  30.612  25.888  1.00 80.90           C  
ATOM   1288  CE1 TYR M 161      99.410  28.498  25.701  1.00 80.90           C  
ATOM   1289  CE2 TYR M 161     101.062  29.895  24.718  1.00 80.90           C  
ATOM   1290  CZ  TYR M 161     100.196  28.834  24.624  1.00 80.90           C  
ATOM   1291  OH  TYR M 161     100.110  28.091  23.428  1.00 80.90           O  
ATOM   1292  C   TYR M 161     102.569  29.905  28.644  1.00 80.90           C  
ATOM   1293  O   TYR M 161     102.820  28.710  28.496  1.00 80.90           O  
ATOM   1294  N   LEU M 162     103.444  30.861  28.298  1.00 68.17           N  
ATOM   1295  CA  LEU M 162     104.635  30.506  27.589  1.00 68.17           C  
ATOM   1296  CB  LEU M 162     105.492  31.727  27.215  1.00 68.17           C  
ATOM   1297  CG  LEU M 162     104.781  32.707  26.265  1.00 68.17           C  
ATOM   1298  CD1 LEU M 162     105.705  33.871  25.871  1.00 68.17           C  
ATOM   1299  CD2 LEU M 162     104.186  31.979  25.049  1.00 68.17           C  
ATOM   1300  C   LEU M 162     105.476  29.618  28.439  1.00 68.17           C  
ATOM   1301  O   LEU M 162     105.938  28.572  27.988  1.00 68.17           O  
ATOM   1302  N   GLU M 163     105.709  30.006  29.703  1.00 83.48           N  
ATOM   1303  CA  GLU M 163     106.567  29.164  30.471  1.00 83.48           C  
ATOM   1304  CB  GLU M 163     106.984  29.811  31.804  1.00 83.48           C  
ATOM   1305  CG  GLU M 163     107.898  31.024  31.598  1.00 83.48           C  
ATOM   1306  CD  GLU M 163     108.268  31.609  32.953  1.00 83.48           C  
ATOM   1307  OE1 GLU M 163     107.636  31.210  33.967  1.00 83.48           O  
ATOM   1308  OE2 GLU M 163     109.189  32.469  32.991  1.00 83.48           O  
ATOM   1309  C   GLU M 163     105.898  27.856  30.750  1.00 83.48           C  
ATOM   1310  O   GLU M 163     106.447  26.791  30.478  1.00 83.48           O  
ATOM   1311  N   GLY M 164     104.705  27.888  31.360  1.00 86.27           N  
ATOM   1312  CA  GLY M 164     104.089  26.640  31.707  1.00 86.27           C  
ATOM   1313  C   GLY M 164     103.331  25.900  30.645  1.00 86.27           C  
ATOM   1314  O   GLY M 164     103.685  24.779  30.284  1.00 86.27           O  
ATOM   1315  N   THR M 165     102.269  26.535  30.102  1.00 75.53           N  
ATOM   1316  CA  THR M 165     101.336  25.829  29.263  1.00 75.53           C  
ATOM   1317  CB  THR M 165     100.113  26.638  28.947  1.00 75.53           C  
ATOM   1318  OG1 THR M 165      99.451  27.005  30.148  1.00 75.53           O  
ATOM   1319  CG2 THR M 165      99.176  25.792  28.069  1.00 75.53           C  
ATOM   1320  C   THR M 165     101.944  25.420  27.969  1.00 75.53           C  
ATOM   1321  O   THR M 165     101.880  24.255  27.576  1.00 75.53           O  
ATOM   1322  N   CYS M 166     102.605  26.374  27.300  1.00 57.91           N  
ATOM   1323  CA  CYS M 166     103.113  26.110  25.993  1.00 57.91           C  
ATOM   1324  CB  CYS M 166     103.902  27.301  25.408  1.00 57.91           C  
ATOM   1325  SG  CYS M 166     104.552  26.972  23.740  1.00 57.91           S  
ATOM   1326  C   CYS M 166     104.063  24.963  26.076  1.00 57.91           C  
ATOM   1327  O   CYS M 166     104.024  24.057  25.246  1.00 57.91           O  
ATOM   1328  N   VAL M 167     104.931  24.980  27.101  1.00 51.87           N  
ATOM   1329  CA  VAL M 167     105.966  24.001  27.267  1.00 51.87           C  
ATOM   1330  CB  VAL M 167     106.894  24.335  28.397  1.00 51.87           C  
ATOM   1331  CG1 VAL M 167     107.957  23.228  28.507  1.00 51.87           C  
ATOM   1332  CG2 VAL M 167     107.475  25.737  28.153  1.00 51.87           C  
ATOM   1333  C   VAL M 167     105.398  22.649  27.547  1.00 51.87           C  
ATOM   1334  O   VAL M 167     105.871  21.647  27.014  1.00 51.87           O  
ATOM   1335  N   GLU M 168     104.362  22.578  28.396  1.00 84.82           N  
ATOM   1336  CA  GLU M 168     103.854  21.294  28.769  1.00 84.82           C  
ATOM   1337  CB  GLU M 168     102.693  21.425  29.769  1.00 84.82           C  
ATOM   1338  CG  GLU M 168     102.260  20.111  30.415  1.00 84.82           C  
ATOM   1339  CD  GLU M 168     101.113  20.430  31.366  1.00 84.82           C  
ATOM   1340  OE1 GLU M 168     100.057  20.914  30.879  1.00 84.82           O  
ATOM   1341  OE2 GLU M 168     101.281  20.202  32.594  1.00 84.82           O  
ATOM   1342  C   GLU M 168     103.342  20.595  27.550  1.00 84.82           C  
ATOM   1343  O   GLU M 168     103.624  19.417  27.336  1.00 84.82           O  
ATOM   1344  N   TRP M 169     102.576  21.315  26.711  1.00 75.80           N  
ATOM   1345  CA  TRP M 169     101.985  20.731  25.545  1.00 75.80           C  
ATOM   1346  CB  TRP M 169     100.958  21.646  24.862  1.00 75.80           C  
ATOM   1347  CG  TRP M 169      99.698  21.805  25.672  1.00 75.80           C  
ATOM   1348  CD2 TRP M 169      98.714  20.769  25.812  1.00 75.80           C  
ATOM   1349  CD1 TRP M 169      99.262  22.858  26.421  1.00 75.80           C  
ATOM   1350  NE1 TRP M 169      98.064  22.546  27.017  1.00 75.80           N  
ATOM   1351  CE2 TRP M 169      97.716  21.262  26.653  1.00 75.80           C  
ATOM   1352  CE3 TRP M 169      98.653  19.510  25.288  1.00 75.80           C  
ATOM   1353  CZ2 TRP M 169      96.634  20.497  26.983  1.00 75.80           C  
ATOM   1354  CZ3 TRP M 169      97.558  18.743  25.619  1.00 75.80           C  
ATOM   1355  CH2 TRP M 169      96.569  19.229  26.450  1.00 75.80           C  
ATOM   1356  C   TRP M 169     103.012  20.359  24.531  1.00 75.80           C  
ATOM   1357  O   TRP M 169     102.943  19.282  23.941  1.00 75.80           O  
ATOM   1358  N   LEU M 170     104.009  21.235  24.322  1.00121.60           N  
ATOM   1359  CA  LEU M 170     104.991  21.004  23.306  1.00121.60           C  
ATOM   1360  CB  LEU M 170     106.078  22.102  23.294  1.00121.60           C  
ATOM   1361  CG  LEU M 170     107.152  21.991  22.188  1.00121.60           C  
ATOM   1362  CD1 LEU M 170     108.071  20.777  22.373  1.00121.60           C  
ATOM   1363  CD2 LEU M 170     106.525  22.045  20.790  1.00121.60           C  
ATOM   1364  C   LEU M 170     105.633  19.693  23.617  1.00121.60           C  
ATOM   1365  O   LEU M 170     105.871  18.888  22.720  1.00121.60           O  
ATOM   1366  N   ARG M 171     105.913  19.431  24.905  1.00 51.27           N  
ATOM   1367  CA  ARG M 171     106.545  18.198  25.272  1.00 51.27           C  
ATOM   1368  CB  ARG M 171     106.816  18.068  26.782  1.00 51.27           C  
ATOM   1369  CG  ARG M 171     107.737  19.141  27.364  1.00 51.27           C  
ATOM   1370  CD  ARG M 171     108.300  18.771  28.739  1.00 51.27           C  
ATOM   1371  NE  ARG M 171     107.156  18.390  29.617  1.00 51.27           N  
ATOM   1372  CZ  ARG M 171     106.534  19.318  30.402  1.00 51.27           C  
ATOM   1373  NH1 ARG M 171     106.930  20.623  30.373  1.00 51.27           N  
ATOM   1374  NH2 ARG M 171     105.512  18.937  31.223  1.00 51.27           N  
ATOM   1375  C   ARG M 171     105.626  17.075  24.925  1.00 51.27           C  
ATOM   1376  O   ARG M 171     106.046  16.061  24.371  1.00 51.27           O  
ATOM   1377  N   ARG M 172     104.329  17.243  25.238  1.00 71.00           N  
ATOM   1378  CA  ARG M 172     103.382  16.189  25.042  1.00 71.00           C  
ATOM   1379  CB  ARG M 172     101.974  16.539  25.552  1.00 71.00           C  
ATOM   1380  CG  ARG M 172     101.037  15.331  25.580  1.00 71.00           C  
ATOM   1381  CD  ARG M 172      99.627  15.634  26.090  1.00 71.00           C  
ATOM   1382  NE  ARG M 172      98.883  14.343  26.097  1.00 71.00           N  
ATOM   1383  CZ  ARG M 172      97.665  14.247  26.706  0.93 71.00           C  
ATOM   1384  NH1 ARG M 172      97.102  15.344  27.290  1.00 71.00           N  
ATOM   1385  NH2 ARG M 172      97.015  13.047  26.734  1.00 71.00           N  
ATOM   1386  C   ARG M 172     103.272  15.879  23.586  1.00 71.00           C  
ATOM   1387  O   ARG M 172     103.243  14.712  23.200  1.00 71.00           O  
ATOM   1388  N   TYR M 173     103.232  16.919  22.732  1.00 83.86           N  
ATOM   1389  CA  TYR M 173     103.045  16.686  21.332  1.00 83.86           C  
ATOM   1390  CB  TYR M 173     103.009  17.967  20.478  1.00 83.86           C  
ATOM   1391  CG  TYR M 173     101.798  18.752  20.839  1.00 83.86           C  
ATOM   1392  CD1 TYR M 173     100.546  18.227  20.626  1.00 83.86           C  
ATOM   1393  CD2 TYR M 173     101.913  20.024  21.350  1.00 83.86           C  
ATOM   1394  CE1 TYR M 173      99.421  18.945  20.946  1.00 83.86           C  
ATOM   1395  CE2 TYR M 173     100.791  20.748  21.671  1.00 83.86           C  
ATOM   1396  CZ  TYR M 173      99.545  20.205  21.471  1.00 83.86           C  
ATOM   1397  OH  TYR M 173      98.390  20.941  21.796  1.00 83.86           O  
ATOM   1398  C   TYR M 173     104.187  15.878  20.817  1.00 83.86           C  
ATOM   1399  O   TYR M 173     103.988  14.879  20.129  1.00 83.86           O  
ATOM   1400  N   LEU M 174     105.422  16.254  21.184  1.00118.10           N  
ATOM   1401  CA  LEU M 174     106.554  15.566  20.646  1.00118.10           C  
ATOM   1402  CB  LEU M 174     107.909  16.115  21.117  1.00118.10           C  
ATOM   1403  CG  LEU M 174     108.368  17.364  20.342  1.00118.10           C  
ATOM   1404  CD1 LEU M 174     107.403  18.547  20.477  1.00118.10           C  
ATOM   1405  CD2 LEU M 174     109.803  17.733  20.727  1.00118.10           C  
ATOM   1406  C   LEU M 174     106.480  14.121  20.998  1.00118.10           C  
ATOM   1407  O   LEU M 174     106.823  13.272  20.178  1.00118.10           O  
ATOM   1408  N   LYS M 175     106.012  13.788  22.211  1.00146.40           N  
ATOM   1409  CA  LYS M 175     106.002  12.403  22.574  1.00146.40           C  
ATOM   1410  CB  LYS M 175     105.444  12.153  23.985  1.00146.40           C  
ATOM   1411  CG  LYS M 175     106.439  12.499  25.092  1.00146.40           C  
ATOM   1412  CD  LYS M 175     107.697  11.626  25.066  1.00146.40           C  
ATOM   1413  CE  LYS M 175     108.603  11.868  23.855  1.00146.40           C  
ATOM   1414  NZ  LYS M 175     109.788  10.982  23.921  1.00146.40           N  
ATOM   1415  C   LYS M 175     105.163  11.624  21.605  1.00146.40           C  
ATOM   1416  O   LYS M 175     105.596  10.582  21.118  1.00146.40           O  
ATOM   1417  N   ASN M 176     103.943  12.099  21.290  1.00 87.06           N  
ATOM   1418  CA  ASN M 176     103.089  11.361  20.397  1.00 87.06           C  
ATOM   1419  CB  ASN M 176     101.638  11.872  20.392  1.00 87.06           C  
ATOM   1420  CG  ASN M 176     100.994  11.458  21.708  1.00 87.06           C  
ATOM   1421  OD1 ASN M 176     100.469  12.287  22.448  1.00 87.06           O  
ATOM   1422  ND2 ASN M 176     101.032  10.133  22.011  1.00 87.06           N  
ATOM   1423  C   ASN M 176     103.590  11.399  18.978  1.00 87.06           C  
ATOM   1424  O   ASN M 176     103.514  10.405  18.258  1.00 87.06           O  
ATOM   1425  N   GLY M 177     104.041  12.590  18.546  1.00 80.85           N  
ATOM   1426  CA  GLY M 177     104.514  12.996  17.246  1.00 80.85           C  
ATOM   1427  C   GLY M 177     105.891  12.550  16.849  1.00 80.85           C  
ATOM   1428  O   GLY M 177     106.224  12.607  15.669  1.00 80.85           O  
ATOM   1429  N   ASN M 178     106.750  12.156  17.801  1.00128.90           N  
ATOM   1430  CA  ASN M 178     108.162  12.016  17.561  1.00128.90           C  
ATOM   1431  CB  ASN M 178     108.887  11.346  18.742  1.00128.90           C  
ATOM   1432  CG  ASN M 178     110.384  11.548  18.559  1.00128.90           C  
ATOM   1433  OD1 ASN M 178     110.829  12.154  17.585  1.00128.90           O  
ATOM   1434  ND2 ASN M 178     111.190  11.023  19.520  1.00128.90           N  
ATOM   1435  C   ASN M 178     108.492  11.215  16.335  1.00128.90           C  
ATOM   1436  O   ASN M 178     109.375  11.616  15.577  1.00128.90           O  
ATOM   1437  N   ALA M 179     107.816  10.080  16.077  1.00 40.65           N  
ATOM   1438  CA  ALA M 179     108.234   9.287  14.954  1.00 40.65           C  
ATOM   1439  CB  ALA M 179     107.374   8.025  14.767  1.00 40.65           C  
ATOM   1440  C   ALA M 179     108.129  10.088  13.688  1.00 40.65           C  
ATOM   1441  O   ALA M 179     109.070  10.119  12.896  1.00 40.65           O  
ATOM   1442  N   THR M 180     106.987  10.764  13.459  0.88125.57           N  
ATOM   1443  CA  THR M 180     106.845  11.534  12.255  0.88125.57           C  
ATOM   1444  CB  THR M 180     105.433  11.984  12.008  0.88125.57           C  
ATOM   1445  OG1 THR M 180     104.988  12.822  13.063  0.88125.57           O  
ATOM   1446  CG2 THR M 180     104.531  10.745  11.897  0.88125.57           C  
ATOM   1447  C   THR M 180     107.713  12.759  12.277  0.88125.57           C  
ATOM   1448  O   THR M 180     108.478  12.999  11.347  0.88125.57           O  
ATOM   1449  N   LEU M 181     107.643  13.549  13.365  1.00 52.35           N  
ATOM   1450  CA  LEU M 181     108.363  14.787  13.449  1.00 52.35           C  
ATOM   1451  CB  LEU M 181     108.259  15.454  14.831  1.00 52.35           C  
ATOM   1452  CG  LEU M 181     106.840  15.951  15.172  1.00 52.35           C  
ATOM   1453  CD1 LEU M 181     106.798  16.609  16.561  1.00 52.35           C  
ATOM   1454  CD2 LEU M 181     106.288  16.866  14.068  1.00 52.35           C  
ATOM   1455  C   LEU M 181     109.838  14.548  13.155  1.00 52.35           C  
ATOM   1456  O   LEU M 181     110.380  15.268  12.273  1.00 52.35           O  
ATOM   1457  OXT LEU M 181     110.442  13.657  13.810  1.00 52.35           O  
TER
ATOM   1458  N   SER P   1      97.804  23.213  23.204  1.00 72.99           N  
ATOM   1459  CA  SER P   1      96.746  24.235  23.301  1.00 72.99           C  
ATOM   1460  CB  SER P   1      96.118  24.210  24.705  1.00 72.99           C  
ATOM   1461  OG  SER P   1      95.505  22.952  24.945  1.00 72.99           O  
ATOM   1462  C   SER P   1      97.288  25.603  23.073  1.00 72.99           C  
ATOM   1463  O   SER P   1      98.419  25.905  23.444  1.00 72.99           O  
ATOM   1464  N   ILE P   2      96.464  26.468  22.455  1.00 90.76           N  
ATOM   1465  CA  ILE P   2      96.826  27.822  22.164  1.00 90.76           C  
ATOM   1466  CB  ILE P   2      96.201  28.354  20.903  1.00 90.76           C  
ATOM   1467  CG1 ILE P   2      96.749  29.753  20.573  1.00 90.76           C  
ATOM   1468  CG2 ILE P   2      94.672  28.292  21.053  1.00 90.76           C  
ATOM   1469  CD1 ILE P   2      96.372  30.244  19.175  1.00 90.76           C  
ATOM   1470  C   ILE P   2      96.341  28.654  23.312  1.00 90.76           C  
ATOM   1471  O   ILE P   2      95.484  28.229  24.080  1.00 90.76           O  
ATOM   1472  N   ILE P   3      96.950  29.837  23.500  1.00216.17           N  
ATOM   1473  CA  ILE P   3      96.620  30.763  24.551  1.00216.17           C  
ATOM   1474  CB  ILE P   3      97.631  31.870  24.686  1.00216.17           C  
ATOM   1475  CG1 ILE P   3      97.352  32.759  25.912  1.00216.17           C  
ATOM   1476  CG2 ILE P   3      97.647  32.640  23.358  1.00216.17           C  
ATOM   1477  CD1 ILE P   3      97.669  32.101  27.253  1.00216.17           C  
ATOM   1478  C   ILE P   3      95.304  31.414  24.249  1.00216.17           C  
ATOM   1479  O   ILE P   3      94.859  31.415  23.108  1.00216.17           O  
ATOM   1480  N   ASN P   4      94.583  31.894  25.285  1.00 91.80           N  
ATOM   1481  CA  ASN P   4      93.383  32.653  25.046  1.00 91.80           C  
ATOM   1482  CB  ASN P   4      92.381  32.596  26.210  1.00 91.80           C  
ATOM   1483  CG  ASN P   4      91.925  31.155  26.374  1.00 91.80           C  
ATOM   1484  OD1 ASN P   4      91.871  30.394  25.410  1.00 91.80           O  
ATOM   1485  ND2 ASN P   4      91.592  30.765  27.633  1.00 91.80           N  
ATOM   1486  C   ASN P   4      93.846  34.074  24.944  1.00 91.80           C  
ATOM   1487  O   ASN P   4      94.523  34.568  25.839  1.00 91.80           O  
ATOM   1488  N   PHE P   5      93.486  34.782  23.861  1.00167.83           N  
ATOM   1489  CA  PHE P   5      93.975  36.115  23.633  1.00167.83           C  
ATOM   1490  CB  PHE P   5      93.989  36.499  22.144  1.00167.83           C  
ATOM   1491  CG  PHE P   5      94.921  35.562  21.453  1.00167.83           C  
ATOM   1492  CD1 PHE P   5      94.499  34.316  21.057  1.00167.83           C  
ATOM   1493  CD2 PHE P   5      96.219  35.924  21.194  1.00167.83           C  
ATOM   1494  CE1 PHE P   5      95.354  33.447  20.419  1.00167.83           C  
ATOM   1495  CE2 PHE P   5      97.076  35.059  20.556  1.00167.83           C  
ATOM   1496  CZ  PHE P   5      96.650  33.816  20.164  1.00167.83           C  
ATOM   1497  C   PHE P   5      93.125  37.124  24.345  1.00167.83           C  
ATOM   1498  O   PHE P   5      91.978  36.861  24.699  1.00167.83           O  
ATOM   1499  N   GLU P   6      93.704  38.319  24.594  1.00 77.96           N  
ATOM   1500  CA  GLU P   6      92.998  39.403  25.218  1.00 77.96           C  
ATOM   1501  CB  GLU P   6      93.683  39.970  26.469  1.00 77.96           C  
ATOM   1502  CG  GLU P   6      93.645  38.989  27.641  1.00 77.96           C  
ATOM   1503  CD  GLU P   6      94.029  39.748  28.897  1.00 77.96           C  
ATOM   1504  OE1 GLU P   6      94.516  40.902  28.765  1.00 77.96           O  
ATOM   1505  OE2 GLU P   6      93.836  39.184  30.007  1.00 77.96           O  
ATOM   1506  C   GLU P   6      92.886  40.492  24.199  1.00 77.96           C  
ATOM   1507  O   GLU P   6      93.682  40.568  23.264  1.00 77.96           O  
ATOM   1508  N   LYS P   7      91.880  41.369  24.370  1.00157.03           N  
ATOM   1509  CA  LYS P   7      91.547  42.366  23.394  1.00157.03           C  
ATOM   1510  CB  LYS P   7      90.173  43.006  23.644  1.00157.03           C  
ATOM   1511  CG  LYS P   7      89.642  43.771  22.437  1.00157.03           C  
ATOM   1512  CD  LYS P   7      88.127  43.946  22.460  1.00157.03           C  
ATOM   1513  CE  LYS P   7      87.400  42.628  22.734  1.00157.03           C  
ATOM   1514  NZ  LYS P   7      88.124  41.507  22.101  1.00157.03           N  
ATOM   1515  C   LYS P   7      92.586  43.439  23.303  1.00157.03           C  
ATOM   1516  O   LYS P   7      93.306  43.730  24.256  1.00157.03           O  
ATOM   1517  N   LEU P   8      92.693  44.031  22.094  1.00 84.39           N  
ATOM   1518  CA  LEU P   8      93.619  45.087  21.819  1.00 84.39           C  
ATOM   1519  CB  LEU P   8      93.840  45.319  20.315  1.00 84.39           C  
ATOM   1520  CG  LEU P   8      94.524  44.142  19.594  1.00 84.39           C  
ATOM   1521  CD1 LEU P   8      94.710  44.439  18.098  1.00 84.39           C  
ATOM   1522  CD2 LEU P   8      95.840  43.756  20.283  1.00 84.39           C  
ATOM   1523  C   LEU P   8      93.025  46.369  22.386  1.00 84.39           C  
ATOM   1524  O   LEU P   8      91.772  46.446  22.490  1.00 84.39           O  
ATOM   1525  OXT LEU P   8      93.816  47.295  22.712  1.00 84.39           O  
TER
ATOM   1526  N   LEU A  11      82.337  23.789  56.632  1.00 50.99           N  
ATOM   1527  CA  LEU A  11      83.648  23.927  57.300  1.00 50.99           C  
ATOM   1528  CB  LEU A  11      84.716  24.473  56.338  1.00 50.99           C  
ATOM   1529  CG  LEU A  11      85.046  23.529  55.170  1.00 50.99           C  
ATOM   1530  CD1 LEU A  11      86.212  24.075  54.332  1.00 50.99           C  
ATOM   1531  CD2 LEU A  11      85.284  22.091  55.658  1.00 50.99           C  
ATOM   1532  C   LEU A  11      83.585  24.838  58.478  1.00 50.99           C  
ATOM   1533  O   LEU A  11      83.158  25.988  58.378  1.00 50.99           O  
ATOM   1534  N   SER A  12      83.991  24.312  59.647  1.00 39.03           N  
ATOM   1535  CA  SER A  12      84.055  25.114  60.829  1.00 39.03           C  
ATOM   1536  CB  SER A  12      82.966  24.783  61.863  1.00 39.03           C  
ATOM   1537  OG  SER A  12      83.102  25.623  63.000  1.00 39.03           O  
ATOM   1538  C   SER A  12      85.373  24.799  61.457  1.00 39.03           C  
ATOM   1539  O   SER A  12      85.753  23.632  61.551  1.00 39.03           O  
ATOM   1540  N   VAL A  13      86.115  25.837  61.893  1.00 37.26           N  
ATOM   1541  CA  VAL A  13      87.398  25.583  62.482  1.00 37.26           C  
ATOM   1542  CB  VAL A  13      88.546  25.886  61.564  1.00 37.26           C  
ATOM   1543  CG1 VAL A  13      88.465  24.951  60.347  1.00 37.26           C  
ATOM   1544  CG2 VAL A  13      88.502  27.380  61.203  1.00 37.26           C  
ATOM   1545  C   VAL A  13      87.558  26.477  63.671  1.00 37.26           C  
ATOM   1546  O   VAL A  13      86.898  27.508  63.782  1.00 37.26           O  
ATOM   1547  N   ARG A  14      88.436  26.079  64.613  1.00108.71           N  
ATOM   1548  CA  ARG A  14      88.695  26.883  65.773  1.00108.71           C  
ATOM   1549  CB  ARG A  14      89.295  26.104  66.957  1.00108.71           C  
ATOM   1550  CG  ARG A  14      88.249  25.322  67.755  1.00108.71           C  
ATOM   1551  CD  ARG A  14      87.518  24.250  66.947  1.00108.71           C  
ATOM   1552  NE  ARG A  14      86.504  23.638  67.851  1.00108.71           N  
ATOM   1553  CZ  ARG A  14      85.296  24.250  68.024  1.00108.71           C  
ATOM   1554  NH1 ARG A  14      85.030  25.424  67.381  1.00108.71           N  
ATOM   1555  NH2 ARG A  14      84.357  23.694  68.844  1.00108.71           N  
ATOM   1556  C   ARG A  14      89.659  27.957  65.386  1.00108.71           C  
ATOM   1557  O   ARG A  14      90.461  27.784  64.470  1.00108.71           O  
ATOM   1558  N   GLU A  15      89.589  29.112  66.079  1.00 38.92           N  
ATOM   1559  CA  GLU A  15      90.468  30.200  65.764  1.00 38.92           C  
ATOM   1560  CB  GLU A  15      90.173  31.493  66.548  1.00 38.92           C  
ATOM   1561  CG  GLU A  15      91.118  32.649  66.204  1.00 38.92           C  
ATOM   1562  CD  GLU A  15      90.715  33.852  67.046  1.00 38.92           C  
ATOM   1563  OE1 GLU A  15      89.745  33.719  67.840  1.00 38.92           O  
ATOM   1564  OE2 GLU A  15      91.366  34.921  66.905  1.00 38.92           O  
ATOM   1565  C   GLU A  15      91.866  29.795  66.103  1.00 38.92           C  
ATOM   1566  O   GLU A  15      92.118  29.190  67.145  1.00 38.92           O  
ATOM   1567  N   GLY A  16      92.816  30.132  65.206  1.00 24.79           N  
ATOM   1568  CA  GLY A  16      94.202  29.840  65.430  1.00 24.79           C  
ATOM   1569  C   GLY A  16      94.577  28.607  64.673  1.00 24.79           C  
ATOM   1570  O   GLY A  16      95.754  28.374  64.403  1.00 24.79           O  
ATOM   1571  N   ASP A  17      93.579  27.790  64.294  1.00 36.94           N  
ATOM   1572  CA  ASP A  17      93.863  26.582  63.576  1.00 36.94           C  
ATOM   1573  CB  ASP A  17      92.727  25.545  63.643  1.00 36.94           C  
ATOM   1574  CG  ASP A  17      92.670  24.980  65.057  1.00 36.94           C  
ATOM   1575  OD1 ASP A  17      93.689  25.103  65.787  1.00 36.94           O  
ATOM   1576  OD2 ASP A  17      91.605  24.414  65.424  1.00 36.94           O  
ATOM   1577  C   ASP A  17      94.060  26.937  62.137  1.00 36.94           C  
ATOM   1578  O   ASP A  17      93.999  28.104  61.753  1.00 36.94           O  
ATOM   1579  N   SER A  18      94.337  25.918  61.302  1.00 75.07           N  
ATOM   1580  CA  SER A  18      94.517  26.171  59.907  1.00 75.07           C  
ATOM   1581  CB  SER A  18      95.820  25.571  59.354  1.00 75.07           C  
ATOM   1582  OG  SER A  18      95.941  25.858  57.971  1.00 75.07           O  
ATOM   1583  C   SER A  18      93.365  25.523  59.208  1.00 75.07           C  
ATOM   1584  O   SER A  18      92.947  24.422  59.562  1.00 75.07           O  
ATOM   1585  N   ALA A  19      92.805  26.200  58.188  1.00 42.35           N  
ATOM   1586  CA  ALA A  19      91.667  25.633  57.530  1.00 42.35           C  
ATOM   1587  CB  ALA A  19      90.421  26.531  57.593  1.00 42.35           C  
ATOM   1588  C   ALA A  19      92.000  25.413  56.092  1.00 42.35           C  
ATOM   1589  O   ALA A  19      92.855  26.090  55.521  1.00 42.35           O  
ATOM   1590  N   VAL A  20      91.361  24.397  55.482  1.00107.59           N  
ATOM   1591  CA  VAL A  20      91.564  24.170  54.084  1.00107.59           C  
ATOM   1592  CB  VAL A  20      92.264  22.885  53.743  1.00107.59           C  
ATOM   1593  CG1 VAL A  20      93.650  22.874  54.407  1.00107.59           C  
ATOM   1594  CG2 VAL A  20      91.353  21.707  54.122  1.00107.59           C  
ATOM   1595  C   VAL A  20      90.206  24.084  53.467  1.00107.59           C  
ATOM   1596  O   VAL A  20      89.281  23.513  54.045  1.00107.59           O  
ATOM   1597  N   ILE A  21      90.052  24.675  52.270  1.00 55.61           N  
ATOM   1598  CA  ILE A  21      88.807  24.610  51.565  1.00 55.61           C  
ATOM   1599  CB  ILE A  21      88.231  25.956  51.240  1.00 55.61           C  
ATOM   1600  CG1 ILE A  21      87.952  26.733  52.538  1.00 55.61           C  
ATOM   1601  CG2 ILE A  21      86.978  25.744  50.373  1.00 55.61           C  
ATOM   1602  CD1 ILE A  21      87.650  28.213  52.312  1.00 55.61           C  
ATOM   1603  C   ILE A  21      89.128  23.916  50.280  1.00 55.61           C  
ATOM   1604  O   ILE A  21      90.169  24.174  49.679  1.00 55.61           O  
ATOM   1605  N   ILE A  22      88.237  23.016  49.817  1.00 96.61           N  
ATOM   1606  CA  ILE A  22      88.574  22.212  48.676  1.00 96.61           C  
ATOM   1607  CB  ILE A  22      88.491  20.739  48.956  1.00 96.61           C  
ATOM   1608  CG1 ILE A  22      89.123  19.932  47.811  1.00 96.61           C  
ATOM   1609  CG2 ILE A  22      87.021  20.388  49.237  1.00 96.61           C  
ATOM   1610  CD1 ILE A  22      89.362  18.466  48.166  1.00 96.61           C  
ATOM   1611  C   ILE A  22      87.662  22.503  47.528  1.00 96.61           C  
ATOM   1612  O   ILE A  22      86.509  22.894  47.706  1.00 96.61           O  
ATOM   1613  N   CYS A  23      88.201  22.356  46.296  1.00 66.06           N  
ATOM   1614  CA  CYS A  23      87.422  22.595  45.119  1.00 66.06           C  
ATOM   1615  CB  CYS A  23      87.585  24.047  44.600  1.00 66.06           C  
ATOM   1616  SG  CYS A  23      86.553  24.476  43.162  1.00 66.06           S  
ATOM   1617  C   CYS A  23      87.876  21.630  44.063  1.00 66.06           C  
ATOM   1618  O   CYS A  23      89.056  21.289  43.976  1.00 66.06           O  
ATOM   1619  N   THR A  24      86.919  21.123  43.260  1.00109.26           N  
ATOM   1620  CA  THR A  24      87.249  20.255  42.168  1.00109.26           C  
ATOM   1621  CB  THR A  24      86.819  18.832  42.361  1.00109.26           C  
ATOM   1622  OG1 THR A  24      87.411  18.286  43.528  1.00109.26           O  
ATOM   1623  CG2 THR A  24      87.270  18.029  41.134  1.00109.26           C  
ATOM   1624  C   THR A  24      86.498  20.772  40.986  1.00109.26           C  
ATOM   1625  O   THR A  24      85.393  21.296  41.123  1.00109.26           O  
ATOM   1626  N   TYR A  25      87.109  20.653  39.792  1.00 96.14           N  
ATOM   1627  CA  TYR A  25      86.513  21.116  38.577  1.00 96.14           C  
ATOM   1628  CB  TYR A  25      87.175  22.406  38.048  1.00 96.14           C  
ATOM   1629  CG  TYR A  25      88.642  22.170  37.909  1.00 96.14           C  
ATOM   1630  CD1 TYR A  25      89.433  22.060  39.020  1.00 96.14           C  
ATOM   1631  CD2 TYR A  25      89.248  22.035  36.687  1.00 96.14           C  
ATOM   1632  CE1 TYR A  25      90.784  21.837  38.921  1.00 96.14           C  
ATOM   1633  CE2 TYR A  25      90.603  21.814  36.575  1.00 96.14           C  
ATOM   1634  CZ  TYR A  25      91.379  21.714  37.696  1.00 96.14           C  
ATOM   1635  OH  TYR A  25      92.767  21.485  37.591  1.00 96.14           O  
ATOM   1636  C   TYR A  25      86.645  20.016  37.581  1.00 96.14           C  
ATOM   1637  O   TYR A  25      87.628  19.277  37.568  1.00 96.14           O  
ATOM   1638  N   THR A  26      85.586  19.846  36.776  1.00127.93           N  
ATOM   1639  CA  THR A  26      85.488  18.818  35.790  1.00127.93           C  
ATOM   1640  CB  THR A  26      84.079  18.614  35.322  1.00127.93           C  
ATOM   1641  OG1 THR A  26      83.239  18.291  36.419  1.00127.93           O  
ATOM   1642  CG2 THR A  26      84.069  17.465  34.303  1.00127.93           C  
ATOM   1643  C   THR A  26      86.312  19.090  34.568  1.00127.93           C  
ATOM   1644  O   THR A  26      86.835  18.155  33.963  1.00127.93           O  
ATOM   1645  N   ASP A  27      86.453  20.369  34.158  1.00161.13           N  
ATOM   1646  CA  ASP A  27      86.989  20.581  32.844  1.00161.13           C  
ATOM   1647  CB  ASP A  27      86.235  21.658  32.034  1.00161.13           C  
ATOM   1648  CG  ASP A  27      86.375  23.021  32.697  1.00161.13           C  
ATOM   1649  OD1 ASP A  27      87.527  23.498  32.870  1.00161.13           O  
ATOM   1650  OD2 ASP A  27      85.315  23.606  33.042  1.00161.13           O  
ATOM   1651  C   ASP A  27      88.466  20.854  32.738  1.00161.13           C  
ATOM   1652  O   ASP A  27      89.093  21.607  33.481  1.00161.13           O  
ATOM   1653  N   PRO A  28      88.993  20.163  31.753  1.00240.35           N  
ATOM   1654  CA  PRO A  28      90.377  20.257  31.351  1.00240.35           C  
ATOM   1655  CD  PRO A  28      88.447  18.843  31.473  1.00240.35           C  
ATOM   1656  CB  PRO A  28      90.652  19.024  30.493  1.00240.35           C  
ATOM   1657  CG  PRO A  28      89.631  17.991  30.992  1.00240.35           C  
ATOM   1658  C   PRO A  28      90.659  21.539  30.619  1.00240.35           C  
ATOM   1659  O   PRO A  28      91.811  21.754  30.250  1.00240.35           O  
ATOM   1660  N   ASN A  36      89.619  22.330  30.286  1.00 98.25           N  
ATOM   1661  CA  ASN A  36      89.755  23.602  29.632  1.00 98.25           C  
ATOM   1662  CB  ASN A  36      88.383  24.174  29.229  1.00 98.25           C  
ATOM   1663  CG  ASN A  36      87.551  23.102  28.531  1.00 98.25           C  
ATOM   1664  OD1 ASN A  36      88.010  22.420  27.619  1.00 98.25           O  
ATOM   1665  ND2 ASN A  36      86.279  22.941  28.987  1.00 98.25           N  
ATOM   1666  C   ASN A  36      90.280  24.585  30.636  1.00 98.25           C  
ATOM   1667  O   ASN A  36      91.123  25.425  30.344  1.00 98.25           O  
ATOM   1668  N   SER A  37      89.787  24.479  31.877  1.00127.96           N  
ATOM   1669  CA  SER A  37      89.994  25.454  32.913  1.00127.96           C  
ATOM   1670  CB  SER A  37      89.407  24.970  34.247  1.00127.96           C  
ATOM   1671  OG  SER A  37      90.056  23.779  34.670  1.00127.96           O  
ATOM   1672  C   SER A  37      91.439  25.776  33.151  1.00127.96           C  
ATOM   1673  O   SER A  37      92.130  25.121  33.928  1.00127.96           O  
ATOM   1674  N   TYR A  38      91.930  26.821  32.461  1.00184.16           N  
ATOM   1675  CA  TYR A  38      93.258  27.335  32.641  1.00184.16           C  
ATOM   1676  CB  TYR A  38      93.738  28.168  31.442  1.00184.16           C  
ATOM   1677  CG  TYR A  38      95.135  28.587  31.737  1.00184.16           C  
ATOM   1678  CD1 TYR A  38      96.184  27.731  31.500  1.00184.16           C  
ATOM   1679  CD2 TYR A  38      95.397  29.833  32.255  1.00184.16           C  
ATOM   1680  CE1 TYR A  38      97.476  28.113  31.769  1.00184.16           C  
ATOM   1681  CE2 TYR A  38      96.687  30.221  32.527  1.00184.16           C  
ATOM   1682  CZ  TYR A  38      97.729  29.361  32.284  1.00184.16           C  
ATOM   1683  OH  TYR A  38      99.053  29.759  32.562  1.00184.16           O  
ATOM   1684  C   TYR A  38      93.345  28.208  33.859  1.00184.16           C  
ATOM   1685  O   TYR A  38      94.380  28.248  34.520  1.00184.16           O  
ATOM   1686  N   TYR A  39      92.271  28.966  34.175  1.00137.85           N  
ATOM   1687  CA  TYR A  39      92.390  29.953  35.220  1.00137.85           C  
ATOM   1688  CB  TYR A  39      91.836  31.328  34.818  1.00137.85           C  
ATOM   1689  CG  TYR A  39      92.587  31.727  33.600  1.00137.85           C  
ATOM   1690  CD1 TYR A  39      93.845  32.275  33.693  1.00137.85           C  
ATOM   1691  CD2 TYR A  39      92.022  31.544  32.358  1.00137.85           C  
ATOM   1692  CE1 TYR A  39      94.528  32.633  32.556  1.00137.85           C  
ATOM   1693  CE2 TYR A  39      92.701  31.900  31.219  1.00137.85           C  
ATOM   1694  CZ  TYR A  39      93.957  32.445  31.319  1.00137.85           C  
ATOM   1695  OH  TYR A  39      94.660  32.809  30.153  1.00137.85           O  
ATOM   1696  C   TYR A  39      91.626  29.514  36.420  1.00137.85           C  
ATOM   1697  O   TYR A  39      90.498  29.054  36.316  1.00137.85           O  
ATOM   1698  N   PHE A  40      92.230  29.628  37.613  1.00 74.58           N  
ATOM   1699  CA  PHE A  40      91.530  29.210  38.797  1.00 74.58           C  
ATOM   1700  CB  PHE A  40      92.126  27.952  39.456  1.00 74.58           C  
ATOM   1701  CG  PHE A  40      91.966  26.809  38.513  1.00 74.58           C  
ATOM   1702  CD1 PHE A  40      92.886  26.595  37.512  1.00 74.58           C  
ATOM   1703  CD2 PHE A  40      90.902  25.945  38.633  1.00 74.58           C  
ATOM   1704  CE1 PHE A  40      92.745  25.539  36.642  1.00 74.58           C  
ATOM   1705  CE2 PHE A  40      90.755  24.888  37.765  1.00 74.58           C  
ATOM   1706  CZ  PHE A  40      91.677  24.683  36.766  1.00 74.58           C  
ATOM   1707  C   PHE A  40      91.631  30.310  39.815  1.00 74.58           C  
ATOM   1708  O   PHE A  40      92.663  30.972  39.925  1.00 74.58           O  
ATOM   1709  N   PHE A  41      90.562  30.517  40.617  1.00 91.42           N  
ATOM   1710  CA  PHE A  41      90.568  31.633  41.517  1.00 91.42           C  
ATOM   1711  CB  PHE A  41      89.811  32.836  40.939  1.00 91.42           C  
ATOM   1712  CG  PHE A  41      90.385  33.030  39.585  1.00 91.42           C  
ATOM   1713  CD1 PHE A  41      89.877  32.303  38.533  1.00 91.42           C  
ATOM   1714  CD2 PHE A  41      91.419  33.909  39.364  1.00 91.42           C  
ATOM   1715  CE1 PHE A  41      90.389  32.447  37.269  1.00 91.42           C  
ATOM   1716  CE2 PHE A  41      91.936  34.057  38.100  1.00 91.42           C  
ATOM   1717  CZ  PHE A  41      91.421  33.324  37.058  1.00 91.42           C  
ATOM   1718  C   PHE A  41      89.865  31.274  42.791  1.00 91.42           C  
ATOM   1719  O   PHE A  41      89.156  30.271  42.873  1.00 91.42           O  
ATOM   1720  N   TRP A  42      90.097  32.095  43.840  1.00 83.10           N  
ATOM   1721  CA  TRP A  42      89.390  31.982  45.086  1.00 83.10           C  
ATOM   1722  CB  TRP A  42      90.239  31.473  46.265  1.00 83.10           C  
ATOM   1723  CG  TRP A  42      90.567  30.002  46.195  1.00 83.10           C  
ATOM   1724  CD2 TRP A  42      89.675  28.964  46.630  1.00 83.10           C  
ATOM   1725  CD1 TRP A  42      91.686  29.380  45.728  1.00 83.10           C  
ATOM   1726  NE1 TRP A  42      91.548  28.017  45.846  1.00 83.10           N  
ATOM   1727  CE2 TRP A  42      90.314  27.747  46.398  1.00 83.10           C  
ATOM   1728  CE3 TRP A  42      88.424  29.021  47.177  1.00 83.10           C  
ATOM   1729  CZ2 TRP A  42      89.709  26.563  46.709  1.00 83.10           C  
ATOM   1730  CZ3 TRP A  42      87.818  27.825  47.491  1.00 83.10           C  
ATOM   1731  CH2 TRP A  42      88.448  26.620  47.260  1.00 83.10           C  
ATOM   1732  C   TRP A  42      88.914  33.357  45.449  1.00 83.10           C  
ATOM   1733  O   TRP A  42      89.664  34.326  45.344  1.00 83.10           O  
ATOM   1734  N   TYR A  43      87.639  33.473  45.882  1.00 86.56           N  
ATOM   1735  CA  TYR A  43      87.068  34.737  46.268  1.00 86.56           C  
ATOM   1736  CB  TYR A  43      85.909  35.216  45.370  1.00 86.56           C  
ATOM   1737  CG  TYR A  43      86.386  35.544  43.999  1.00 86.56           C  
ATOM   1738  CD1 TYR A  43      86.543  34.560  43.051  1.00 86.56           C  
ATOM   1739  CD2 TYR A  43      86.656  36.848  43.656  1.00 86.56           C  
ATOM   1740  CE1 TYR A  43      86.976  34.873  41.783  1.00 86.56           C  
ATOM   1741  CE2 TYR A  43      87.090  37.166  42.391  1.00 86.56           C  
ATOM   1742  CZ  TYR A  43      87.252  36.177  41.453  1.00 86.56           C  
ATOM   1743  OH  TYR A  43      87.696  36.498  40.153  1.00 86.56           O  
ATOM   1744  C   TYR A  43      86.417  34.543  47.601  1.00 86.56           C  
ATOM   1745  O   TYR A  43      86.023  33.430  47.947  1.00 86.56           O  
ATOM   1746  N   LYS A  44      86.304  35.624  48.402  1.00114.89           N  
ATOM   1747  CA  LYS A  44      85.587  35.479  49.637  1.00114.89           C  
ATOM   1748  CB  LYS A  44      86.450  35.549  50.909  1.00114.89           C  
ATOM   1749  CG  LYS A  44      87.000  36.925  51.274  1.00114.89           C  
ATOM   1750  CD  LYS A  44      87.567  36.949  52.696  1.00114.89           C  
ATOM   1751  CE  LYS A  44      88.133  38.303  53.123  1.00114.89           C  
ATOM   1752  NZ  LYS A  44      88.629  38.219  54.515  1.00114.89           N  
ATOM   1753  C   LYS A  44      84.543  36.543  49.700  1.00114.89           C  
ATOM   1754  O   LYS A  44      84.749  37.672  49.254  1.00114.89           O  
ATOM   1755  N   GLN A  45      83.365  36.188  50.242  1.00 74.69           N  
ATOM   1756  CA  GLN A  45      82.309  37.146  50.317  1.00 74.69           C  
ATOM   1757  CB  GLN A  45      81.081  36.769  49.477  1.00 74.69           C  
ATOM   1758  CG  GLN A  45      79.971  37.813  49.562  1.00 74.69           C  
ATOM   1759  CD  GLN A  45      78.862  37.384  48.624  1.00 74.69           C  
ATOM   1760  OE1 GLN A  45      78.460  36.223  48.619  1.00 74.69           O  
ATOM   1761  NE2 GLN A  45      78.359  38.338  47.796  1.00 74.69           N  
ATOM   1762  C   GLN A  45      81.856  37.270  51.732  1.00 74.69           C  
ATOM   1763  O   GLN A  45      81.525  36.283  52.390  1.00 74.69           O  
ATOM   1764  N   GLU A  46      81.866  38.517  52.237  1.00111.48           N  
ATOM   1765  CA  GLU A  46      81.321  38.815  53.524  1.00111.48           C  
ATOM   1766  CB  GLU A  46      81.847  40.129  54.128  1.00111.48           C  
ATOM   1767  CG  GLU A  46      83.360  40.119  54.371  1.00111.48           C  
ATOM   1768  CD  GLU A  46      83.678  39.068  55.426  1.00111.48           C  
ATOM   1769  OE1 GLU A  46      82.718  38.530  56.037  1.00111.48           O  
ATOM   1770  OE2 GLU A  46      84.889  38.787  55.632  1.00111.48           O  
ATOM   1771  C   GLU A  46      79.868  38.976  53.228  1.00111.48           C  
ATOM   1772  O   GLU A  46      79.500  39.220  52.079  1.00111.48           O  
ATOM   1773  N   PRO A  48      79.010  38.847  54.187  1.00193.56           N  
ATOM   1774  CA  PRO A  48      77.621  38.888  53.855  1.00193.56           C  
ATOM   1775  CD  PRO A  48      79.270  38.032  55.363  1.00193.56           C  
ATOM   1776  CB  PRO A  48      76.887  38.509  55.138  1.00193.56           C  
ATOM   1777  CG  PRO A  48      77.883  37.565  55.844  1.00193.56           C  
ATOM   1778  C   PRO A  48      77.112  40.129  53.152  1.00193.56           C  
ATOM   1779  O   PRO A  48      76.327  39.965  52.223  1.00193.56           O  
ATOM   1780  N   GLY A  49      77.473  41.359  53.590  1.00140.97           N  
ATOM   1781  CA  GLY A  49      77.058  42.615  52.992  1.00140.97           C  
ATOM   1782  C   GLY A  49      77.769  42.964  51.712  1.00140.97           C  
ATOM   1783  O   GLY A  49      77.172  43.578  50.832  1.00140.97           O  
ATOM   1784  N   ALA A  50      79.073  42.628  51.606  1.00 85.22           N  
ATOM   1785  CA  ALA A  50      79.975  43.091  50.575  1.00 85.22           C  
ATOM   1786  CB  ALA A  50      81.436  43.136  51.048  1.00 85.22           C  
ATOM   1787  C   ALA A  50      79.955  42.291  49.304  1.00 85.22           C  
ATOM   1788  O   ALA A  50      79.169  41.364  49.119  1.00 85.22           O  
ATOM   1789  N   GLY A  51      80.802  42.734  48.342  1.00 55.21           N  
ATOM   1790  CA  GLY A  51      80.987  42.071  47.080  1.00 55.21           C  
ATOM   1791  C   GLY A  51      82.133  41.119  47.222  1.00 55.21           C  
ATOM   1792  O   GLY A  51      82.936  41.240  48.143  1.00 55.21           O  
ATOM   1793  N   LEU A  52      82.282  40.182  46.265  1.00122.93           N  
ATOM   1794  CA  LEU A  52      83.331  39.207  46.341  1.00122.93           C  
ATOM   1795  CB  LEU A  52      83.310  38.185  45.189  1.00122.93           C  
ATOM   1796  CG  LEU A  52      82.160  37.161  45.270  1.00122.93           C  
ATOM   1797  CD1 LEU A  52      80.783  37.842  45.280  1.00122.93           C  
ATOM   1798  CD2 LEU A  52      82.284  36.105  44.159  1.00122.93           C  
ATOM   1799  C   LEU A  52      84.655  39.909  46.320  1.00122.93           C  
ATOM   1800  O   LEU A  52      84.825  40.941  45.673  1.00122.93           O  
ATOM   1801  N   GLN A  53      85.626  39.365  47.086  1.00 76.24           N  
ATOM   1802  CA  GLN A  53      86.953  39.907  47.150  1.00 76.24           C  
ATOM   1803  CB  GLN A  53      87.440  40.129  48.591  1.00 76.24           C  
ATOM   1804  CG  GLN A  53      86.594  41.134  49.371  1.00 76.24           C  
ATOM   1805  CD  GLN A  53      87.058  41.128  50.819  1.00 76.24           C  
ATOM   1806  OE1 GLN A  53      86.505  40.419  51.658  1.00 76.24           O  
ATOM   1807  NE2 GLN A  53      88.105  41.940  51.124  1.00 76.24           N  
ATOM   1808  C   GLN A  53      87.838  38.853  46.570  1.00 76.24           C  
ATOM   1809  O   GLN A  53      87.629  37.667  46.821  1.00 76.24           O  
ATOM   1810  N   LEU A  54      88.861  39.252  45.788  1.00115.02           N  
ATOM   1811  CA  LEU A  54      89.672  38.256  45.152  1.00115.02           C  
ATOM   1812  CB  LEU A  54      90.241  38.682  43.789  1.00115.02           C  
ATOM   1813  CG  LEU A  54      91.115  37.587  43.150  1.00115.02           C  
ATOM   1814  CD1 LEU A  54      90.290  36.331  42.824  1.00115.02           C  
ATOM   1815  CD2 LEU A  54      91.899  38.117  41.944  1.00115.02           C  
ATOM   1816  C   LEU A  54      90.837  37.958  46.030  1.00115.02           C  
ATOM   1817  O   LEU A  54      91.619  38.846  46.375  1.00115.02           O  
ATOM   1818  N   LEU A  55      90.898  36.708  46.526  1.00110.63           N  
ATOM   1819  CA  LEU A  55      92.043  36.310  47.271  1.00110.63           C  
ATOM   1820  CB  LEU A  55      91.776  35.084  48.158  1.00110.63           C  
ATOM   1821  CG  LEU A  55      90.770  35.366  49.288  1.00110.63           C  
ATOM   1822  CD1 LEU A  55      90.545  34.119  50.158  1.00110.63           C  
ATOM   1823  CD2 LEU A  55      91.190  36.595  50.110  1.00110.63           C  
ATOM   1824  C   LEU A  55      93.189  35.975  46.369  1.00110.63           C  
ATOM   1825  O   LEU A  55      94.259  36.570  46.470  1.00110.63           O  
ATOM   1826  N   MET A  56      92.973  35.043  45.410  1.00161.02           N  
ATOM   1827  CA  MET A  56      94.090  34.624  44.619  1.00161.02           C  
ATOM   1828  CB  MET A  56      94.964  33.572  45.322  1.00161.02           C  
ATOM   1829  CG  MET A  56      94.188  32.379  45.873  1.00161.02           C  
ATOM   1830  SD  MET A  56      95.201  31.275  46.899  1.00161.02           S  
ATOM   1831  CE  MET A  56      95.522  32.483  48.217  1.00161.02           C  
ATOM   1832  C   MET A  56      93.648  34.104  43.297  1.00161.02           C  
ATOM   1833  O   MET A  56      92.475  33.820  43.060  1.00161.02           O  
ATOM   1834  N   LYS A  57      94.616  34.032  42.371  1.00135.63           N  
ATOM   1835  CA  LYS A  57      94.380  33.505  41.068  1.00135.63           C  
ATOM   1836  CB  LYS A  57      94.247  34.591  39.992  1.00135.63           C  
ATOM   1837  CG  LYS A  57      95.403  35.589  40.000  1.00135.63           C  
ATOM   1838  CD  LYS A  57      95.415  36.509  38.781  1.00135.63           C  
ATOM   1839  CE  LYS A  57      96.393  37.676  38.913  1.00135.63           C  
ATOM   1840  NZ  LYS A  57      95.920  38.611  39.960  1.00135.63           N  
ATOM   1841  C   LYS A  57      95.562  32.666  40.752  1.00135.63           C  
ATOM   1842  O   LYS A  57      96.667  32.944  41.216  1.00135.63           O  
ATOM   1843  N   VAL A  58      95.335  31.580  39.992  1.00126.12           N  
ATOM   1844  CA  VAL A  58      96.415  30.722  39.617  1.00126.12           C  
ATOM   1845  CB  VAL A  58      96.449  29.432  40.383  1.00126.12           C  
ATOM   1846  CG1 VAL A  58      96.647  29.750  41.875  1.00126.12           C  
ATOM   1847  CG2 VAL A  58      95.164  28.645  40.077  1.00126.12           C  
ATOM   1848  C   VAL A  58      96.214  30.361  38.179  1.00126.12           C  
ATOM   1849  O   VAL A  58      95.095  30.139  37.716  1.00126.12           O  
ATOM   1850  N   PHE A  59      97.331  30.308  37.436  1.00192.14           N  
ATOM   1851  CA  PHE A  59      97.351  29.969  36.045  1.00192.14           C  
ATOM   1852  CB  PHE A  59      98.503  30.685  35.315  1.00192.14           C  
ATOM   1853  CG  PHE A  59      98.244  32.158  35.311  1.00192.14           C  
ATOM   1854  CD1 PHE A  59      98.059  32.859  36.481  1.00192.14           C  
ATOM   1855  CD2 PHE A  59      98.245  32.862  34.133  1.00192.14           C  
ATOM   1856  CE1 PHE A  59      97.832  34.215  36.478  1.00192.14           C  
ATOM   1857  CE2 PHE A  59      98.022  34.219  34.121  1.00192.14           C  
ATOM   1858  CZ  PHE A  59      97.809  34.903  35.292  1.00192.14           C  
ATOM   1859  C   PHE A  59      97.638  28.509  35.999  1.00192.14           C  
ATOM   1860  O   PHE A  59      98.380  27.993  36.829  1.00192.14           O  
ATOM   1861  N   SER A  60      97.132  27.821  34.968  1.00218.62           N  
ATOM   1862  CA  SER A  60      97.170  26.393  34.965  1.00218.62           C  
ATOM   1863  CB  SER A  60      96.589  25.779  33.683  1.00218.62           C  
ATOM   1864  OG  SER A  60      96.731  24.366  33.718  1.00218.62           O  
ATOM   1865  C   SER A  60      98.555  25.911  35.065  1.00218.62           C  
ATOM   1866  O   SER A  60      98.800  24.793  35.487  1.00218.62           O  
ATOM   1867  N   SER A  65      99.518  26.737  34.701  1.00110.10           N  
ATOM   1868  CA  SER A  65     100.857  26.257  34.683  1.00110.10           C  
ATOM   1869  CB  SER A  65     101.818  27.239  33.991  1.00110.10           C  
ATOM   1870  OG  SER A  65     101.455  27.401  32.628  1.00110.10           O  
ATOM   1871  C   SER A  65     101.437  25.985  36.053  1.00110.10           C  
ATOM   1872  O   SER A  65     102.450  25.292  36.133  1.00110.10           O  
ATOM   1873  N   THR A  66     100.850  26.479  37.169  1.00 54.84           N  
ATOM   1874  CA  THR A  66     101.580  26.366  38.414  1.00 54.84           C  
ATOM   1875  CB  THR A  66     101.705  27.679  39.132  1.00 54.84           C  
ATOM   1876  OG1 THR A  66     102.363  28.627  38.305  1.00 54.84           O  
ATOM   1877  CG2 THR A  66     102.507  27.465  40.427  1.00 54.84           C  
ATOM   1878  C   THR A  66     100.988  25.389  39.397  1.00 54.84           C  
ATOM   1879  O   THR A  66      99.779  25.172  39.449  1.00 54.84           O  
ATOM   1880  N   GLU A  67     101.889  24.721  40.164  1.00106.79           N  
ATOM   1881  CA  GLU A  67     101.557  23.799  41.224  1.00106.79           C  
ATOM   1882  CB  GLU A  67     102.741  22.918  41.664  1.00106.79           C  
ATOM   1883  CG  GLU A  67     103.046  21.758  40.709  1.00106.79           C  
ATOM   1884  CD  GLU A  67     103.752  22.292  39.471  1.00106.79           C  
ATOM   1885  OE1 GLU A  67     103.076  22.951  38.637  1.00106.79           O  
ATOM   1886  OE2 GLU A  67     104.981  22.044  39.339  1.00106.79           O  
ATOM   1887  C   GLU A  67     101.051  24.522  42.434  1.00106.79           C  
ATOM   1888  O   GLU A  67     100.071  24.094  43.041  1.00106.79           O  
ATOM   1889  N   ILE A  68     101.707  25.631  42.838  1.00 99.58           N  
ATOM   1890  CA  ILE A  68     101.268  26.278  44.043  1.00 99.58           C  
ATOM   1891  CB  ILE A  68     101.958  25.774  45.278  1.00 99.58           C  
ATOM   1892  CG1 ILE A  68     101.246  26.289  46.540  1.00 99.58           C  
ATOM   1893  CG2 ILE A  68     103.441  26.170  45.191  1.00 99.58           C  
ATOM   1894  CD1 ILE A  68     101.701  25.597  47.823  1.00 99.58           C  
ATOM   1895  C   ILE A  68     101.535  27.747  43.968  1.00 99.58           C  
ATOM   1896  O   ILE A  68     102.311  28.211  43.132  1.00 99.58           O  
ATOM   1897  N   ASN A  69     100.850  28.518  44.841  1.00 67.51           N  
ATOM   1898  CA  ASN A  69     101.055  29.935  44.937  1.00 67.51           C  
ATOM   1899  CB  ASN A  69     100.000  30.757  44.179  1.00 67.51           C  
ATOM   1900  CG  ASN A  69     100.197  30.497  42.692  1.00 67.51           C  
ATOM   1901  OD1 ASN A  69      99.388  29.828  42.052  1.00 67.51           O  
ATOM   1902  ND2 ASN A  69     101.309  31.037  42.126  1.00 67.51           N  
ATOM   1903  C   ASN A  69     100.926  30.291  46.381  1.00 67.51           C  
ATOM   1904  O   ASN A  69     100.104  29.719  47.096  1.00 67.51           O  
ATOM   1905  N   GLU A  70     101.738  31.261  46.849  1.00 89.17           N  
ATOM   1906  CA  GLU A  70     101.700  31.603  48.235  1.00 89.17           C  
ATOM   1907  CB  GLU A  70     102.989  31.218  48.981  1.00 89.17           C  
ATOM   1908  CG  GLU A  70     103.341  29.730  48.911  1.00 89.17           C  
ATOM   1909  CD  GLU A  70     102.342  28.951  49.750  1.00 89.17           C  
ATOM   1910  OE1 GLU A  70     101.189  28.770  49.276  1.00 89.17           O  
ATOM   1911  OE2 GLU A  70     102.720  28.527  50.874  1.00 89.17           O  
ATOM   1912  C   GLU A  70     101.609  33.088  48.338  1.00 89.17           C  
ATOM   1913  O   GLU A  70     102.240  33.831  47.587  1.00 89.17           O  
ATOM   1914  N   GLY A  72     100.790  33.541  49.295  1.00 48.32           N  
ATOM   1915  CA  GLY A  72     100.653  34.919  49.638  1.00 48.32           C  
ATOM   1916  C   GLY A  72     100.604  34.826  51.114  1.00 48.32           C  
ATOM   1917  O   GLY A  72     100.351  33.738  51.623  1.00 48.32           O  
ATOM   1918  N   GLN A  74     100.832  35.934  51.841  1.00191.61           N  
ATOM   1919  CA  GLN A  74     100.827  35.829  53.270  1.00191.61           C  
ATOM   1920  CB  GLN A  74     101.017  37.178  53.983  1.00191.61           C  
ATOM   1921  CG  GLN A  74      99.878  38.168  53.722  1.00191.61           C  
ATOM   1922  CD  GLN A  74      99.989  38.653  52.283  1.00191.61           C  
ATOM   1923  OE1 GLN A  74     101.030  39.154  51.862  1.00191.61           O  
ATOM   1924  NE2 GLN A  74      98.887  38.492  51.501  1.00191.61           N  
ATOM   1925  C   GLN A  74      99.494  35.293  53.677  1.00191.61           C  
ATOM   1926  O   GLN A  74      98.469  35.695  53.135  1.00191.61           O  
ATOM   1927  N   GLY A  75      99.515  34.266  54.550  1.00198.07           N  
ATOM   1928  CA  GLY A  75      98.346  33.708  55.165  1.00198.07           C  
ATOM   1929  C   GLY A  75      97.650  32.736  54.259  1.00198.07           C  
ATOM   1930  O   GLY A  75      96.943  31.849  54.734  1.00198.07           O  
ATOM   1931  N   PHE A  76      97.830  32.843  52.929  1.00125.40           N  
ATOM   1932  CA  PHE A  76      97.076  31.947  52.097  1.00125.40           C  
ATOM   1933  CB  PHE A  76      96.001  32.633  51.219  1.00125.40           C  
ATOM   1934  CG  PHE A  76      94.821  33.017  52.061  1.00125.40           C  
ATOM   1935  CD1 PHE A  76      94.803  34.190  52.783  1.00125.40           C  
ATOM   1936  CD2 PHE A  76      93.713  32.200  52.123  1.00125.40           C  
ATOM   1937  CE1 PHE A  76      93.709  34.531  53.550  1.00125.40           C  
ATOM   1938  CE2 PHE A  76      92.617  32.536  52.887  1.00125.40           C  
ATOM   1939  CZ  PHE A  76      92.611  33.706  53.606  1.00125.40           C  
ATOM   1940  C   PHE A  76      97.990  31.181  51.195  1.00125.40           C  
ATOM   1941  O   PHE A  76      98.992  31.699  50.701  1.00125.40           O  
ATOM   1942  N   THR A  77      97.659  29.889  50.991  1.00131.82           N  
ATOM   1943  CA  THR A  77      98.397  29.025  50.115  1.00131.82           C  
ATOM   1944  CB  THR A  77      99.091  27.908  50.830  1.00131.82           C  
ATOM   1945  OG1 THR A  77      98.137  27.138  51.546  1.00131.82           O  
ATOM   1946  CG2 THR A  77     100.133  28.481  51.792  1.00131.82           C  
ATOM   1947  C   THR A  77      97.410  28.349  49.218  1.00131.82           C  
ATOM   1948  O   THR A  77      96.402  27.821  49.684  1.00131.82           O  
ATOM   1949  N   VAL A  78      97.678  28.344  47.898  1.00112.73           N  
ATOM   1950  CA  VAL A  78      96.802  27.658  46.993  1.00112.73           C  
ATOM   1951  CB  VAL A  78      96.209  28.549  45.939  1.00112.73           C  
ATOM   1952  CG1 VAL A  78      97.348  29.227  45.154  1.00112.73           C  
ATOM   1953  CG2 VAL A  78      95.252  27.720  45.065  1.00112.73           C  
ATOM   1954  C   VAL A  78      97.599  26.607  46.292  1.00112.73           C  
ATOM   1955  O   VAL A  78      98.651  26.882  45.717  1.00112.73           O  
ATOM   1956  N   LEU A  79      97.107  25.353  46.333  1.00 97.47           N  
ATOM   1957  CA  LEU A  79      97.782  24.284  45.658  1.00 97.47           C  
ATOM   1958  CB  LEU A  79      98.074  23.064  46.551  1.00 97.47           C  
ATOM   1959  CG  LEU A  79      99.066  23.341  47.698  1.00 97.47           C  
ATOM   1960  CD1 LEU A  79      98.487  24.325  48.727  1.00 97.47           C  
ATOM   1961  CD2 LEU A  79      99.547  22.030  48.338  1.00 97.47           C  
ATOM   1962  C   LEU A  79      96.878  23.821  44.563  1.00 97.47           C  
ATOM   1963  O   LEU A  79      95.656  23.857  44.700  1.00 97.47           O  
ATOM   1964  N   LEU A  80      97.460  23.410  43.421  1.00 77.62           N  
ATOM   1965  CA  LEU A  80      96.640  22.945  42.343  1.00 77.62           C  
ATOM   1966  CB  LEU A  80      96.566  23.935  41.167  1.00 77.62           C  
ATOM   1967  CG  LEU A  80      95.790  23.400  39.946  1.00 77.62           C  
ATOM   1968  CD1 LEU A  80      94.321  23.105  40.285  1.00 77.62           C  
ATOM   1969  CD2 LEU A  80      95.942  24.339  38.737  1.00 77.62           C  
ATOM   1970  C   LEU A  80      97.208  21.682  41.797  1.00 77.62           C  
ATOM   1971  O   LEU A  80      98.384  21.622  41.441  1.00 77.62           O  
ATOM   1972  N   ASN A  82      96.389  20.614  41.742  1.00156.31           N  
ATOM   1973  CA  ASN A  82      96.879  19.477  41.033  1.00156.31           C  
ATOM   1974  CB  ASN A  82      97.004  18.152  41.829  1.00156.31           C  
ATOM   1975  CG  ASN A  82      95.715  17.681  42.477  1.00156.31           C  
ATOM   1976  OD1 ASN A  82      95.695  16.635  43.124  1.00156.31           O  
ATOM   1977  ND2 ASN A  82      94.618  18.463  42.335  1.00156.31           N  
ATOM   1978  C   ASN A  82      96.062  19.367  39.787  1.00156.31           C  
ATOM   1979  O   ASN A  82      94.872  19.061  39.784  1.00156.31           O  
ATOM   1980  N   LYS A  84      96.710  19.671  38.657  1.00152.91           N  
ATOM   1981  CA  LYS A  84      96.022  19.684  37.407  1.00152.91           C  
ATOM   1982  CB  LYS A  84      96.921  20.147  36.250  1.00152.91           C  
ATOM   1983  CG  LYS A  84      97.240  21.643  36.292  1.00152.91           C  
ATOM   1984  CD  LYS A  84      98.030  22.072  37.531  1.00152.91           C  
ATOM   1985  CE  LYS A  84      99.409  21.421  37.642  1.00152.91           C  
ATOM   1986  NZ  LYS A  84     100.095  21.893  38.866  1.00152.91           N  
ATOM   1987  C   LYS A  84      95.557  18.301  37.119  1.00152.91           C  
ATOM   1988  O   LYS A  84      94.476  18.108  36.567  1.00152.91           O  
ATOM   1989  N   LYS A  85      96.372  17.301  37.491  1.00118.15           N  
ATOM   1990  CA  LYS A  85      96.036  15.935  37.221  1.00118.15           C  
ATOM   1991  CB  LYS A  85      97.095  14.974  37.784  1.00118.15           C  
ATOM   1992  CG  LYS A  85      96.793  13.498  37.533  1.00118.15           C  
ATOM   1993  CD  LYS A  85      97.973  12.574  37.844  1.00118.15           C  
ATOM   1994  CE  LYS A  85      97.599  11.091  37.851  1.00118.15           C  
ATOM   1995  NZ  LYS A  85      96.721  10.799  39.006  1.00118.15           N  
ATOM   1996  C   LYS A  85      94.743  15.597  37.896  1.00118.15           C  
ATOM   1997  O   LYS A  85      93.832  15.055  37.271  1.00118.15           O  
ATOM   1998  N   ASP A  86      94.640  15.908  39.201  1.00 74.25           N  
ATOM   1999  CA  ASP A  86      93.467  15.639  39.989  1.00 74.25           C  
ATOM   2000  CB  ASP A  86      93.686  15.709  41.508  1.00 74.25           C  
ATOM   2001  CG  ASP A  86      94.448  14.467  41.948  1.00 74.25           C  
ATOM   2002  OD1 ASP A  86      94.870  13.684  41.057  1.00 74.25           O  
ATOM   2003  OD2 ASP A  86      94.608  14.281  43.184  1.00 74.25           O  
ATOM   2004  C   ASP A  86      92.383  16.609  39.652  1.00 74.25           C  
ATOM   2005  O   ASP A  86      91.219  16.376  39.974  1.00 74.25           O  
ATOM   2006  N   LYS A  87      92.736  17.748  39.029  1.00130.01           N  
ATOM   2007  CA  LYS A  87      91.756  18.764  38.783  1.00130.01           C  
ATOM   2008  CB  LYS A  87      90.552  18.298  37.946  1.00130.01           C  
ATOM   2009  CG  LYS A  87      90.904  17.874  36.520  1.00130.01           C  
ATOM   2010  CD  LYS A  87      89.685  17.407  35.721  1.00130.01           C  
ATOM   2011  CE  LYS A  87      88.735  16.501  36.510  1.00130.01           C  
ATOM   2012  NZ  LYS A  87      89.378  15.198  36.789  1.00130.01           N  
ATOM   2013  C   LYS A  87      91.240  19.180  40.125  1.00130.01           C  
ATOM   2014  O   LYS A  87      90.037  19.351  40.322  1.00130.01           O  
ATOM   2015  N   GLN A  88      92.155  19.337  41.103  1.00 68.47           N  
ATOM   2016  CA  GLN A  88      91.729  19.737  42.412  1.00 68.47           C  
ATOM   2017  CB  GLN A  88      92.023  18.702  43.512  1.00 68.47           C  
ATOM   2018  CG  GLN A  88      91.565  19.145  44.904  1.00 68.47           C  
ATOM   2019  CD  GLN A  88      92.000  18.080  45.900  1.00 68.47           C  
ATOM   2020  OE1 GLN A  88      91.883  18.257  47.111  1.00 68.47           O  
ATOM   2021  NE2 GLN A  88      92.529  16.941  45.379  1.00 68.47           N  
ATOM   2022  C   GLN A  88      92.444  20.993  42.791  1.00 68.47           C  
ATOM   2023  O   GLN A  88      93.653  21.129  42.599  1.00 68.47           O  
ATOM   2024  N   LEU A  89      91.679  21.951  43.351  1.00 71.35           N  
ATOM   2025  CA  LEU A  89      92.205  23.214  43.771  1.00 71.35           C  
ATOM   2026  CB  LEU A  89      91.531  24.392  43.041  1.00 71.35           C  
ATOM   2027  CG  LEU A  89      92.043  25.786  43.444  1.00 71.35           C  
ATOM   2028  CD1 LEU A  89      93.509  25.987  43.026  1.00 71.35           C  
ATOM   2029  CD2 LEU A  89      91.116  26.890  42.911  1.00 71.35           C  
ATOM   2030  C   LEU A  89      91.890  23.346  45.232  1.00 71.35           C  
ATOM   2031  O   LEU A  89      90.784  23.029  45.667  1.00 71.35           O  
ATOM   2032  N   SER A  90      92.865  23.801  46.045  1.00 47.42           N  
ATOM   2033  CA  SER A  90      92.572  23.949  47.443  1.00 47.42           C  
ATOM   2034  CB  SER A  90      93.168  22.842  48.331  1.00 47.42           C  
ATOM   2035  OG  SER A  90      94.586  22.912  48.320  1.00 47.42           O  
ATOM   2036  C   SER A  90      93.128  25.249  47.928  1.00 47.42           C  
ATOM   2037  O   SER A  90      94.125  25.747  47.408  1.00 47.42           O  
ATOM   2038  N   LEU A  91      92.468  25.836  48.949  1.00128.23           N  
ATOM   2039  CA  LEU A  91      92.905  27.086  49.502  1.00128.23           C  
ATOM   2040  CB  LEU A  91      91.860  28.198  49.274  1.00128.23           C  
ATOM   2041  CG  LEU A  91      92.217  29.593  49.820  1.00128.23           C  
ATOM   2042  CD1 LEU A  91      92.112  29.639  51.349  1.00128.23           C  
ATOM   2043  CD2 LEU A  91      93.578  30.072  49.294  1.00128.23           C  
ATOM   2044  C   LEU A  91      93.128  26.879  50.970  1.00128.23           C  
ATOM   2045  O   LEU A  91      92.228  26.444  51.686  1.00128.23           O  
ATOM   2046  N   ASN A  92      94.352  27.180  51.457  1.00 47.84           N  
ATOM   2047  CA  ASN A  92      94.647  26.969  52.847  1.00 47.84           C  
ATOM   2048  CB  ASN A  92      95.929  26.156  53.084  1.00 47.84           C  
ATOM   2049  CG  ASN A  92      95.676  24.734  52.607  1.00 47.84           C  
ATOM   2050  OD1 ASN A  92      94.556  24.378  52.245  1.00 47.84           O  
ATOM   2051  ND2 ASN A  92      96.746  23.895  52.610  1.00 47.84           N  
ATOM   2052  C   ASN A  92      94.835  28.298  53.505  1.00 47.84           C  
ATOM   2053  O   ASN A  92      95.605  29.132  53.031  1.00 47.84           O  
ATOM   2054  N   LEU A  93      94.110  28.530  54.620  1.00101.25           N  
ATOM   2055  CA  LEU A  93      94.274  29.757  55.345  1.00101.25           C  
ATOM   2056  CB  LEU A  93      92.967  30.492  55.715  1.00101.25           C  
ATOM   2057  CG  LEU A  93      91.900  29.654  56.448  1.00101.25           C  
ATOM   2058  CD1 LEU A  93      90.693  30.521  56.840  1.00101.25           C  
ATOM   2059  CD2 LEU A  93      91.463  28.447  55.608  1.00101.25           C  
ATOM   2060  C   LEU A  93      94.995  29.448  56.613  1.00101.25           C  
ATOM   2061  O   LEU A  93      94.546  28.626  57.412  1.00101.25           O  
ATOM   2062  N   THR A  94      96.154  30.107  56.817  1.00 35.44           N  
ATOM   2063  CA  THR A  94      96.938  29.876  57.994  1.00 35.44           C  
ATOM   2064  CB  THR A  94      98.398  30.168  57.809  1.00 35.44           C  
ATOM   2065  OG1 THR A  94      98.937  29.355  56.777  1.00 35.44           O  
ATOM   2066  CG2 THR A  94      99.124  29.894  59.136  1.00 35.44           C  
ATOM   2067  C   THR A  94      96.447  30.782  59.079  1.00 35.44           C  
ATOM   2068  O   THR A  94      96.040  31.913  58.815  1.00 35.44           O  
ATOM   2069  N   ALA A  95      96.497  30.286  60.335  1.00 53.97           N  
ATOM   2070  CA  ALA A  95      96.116  31.015  61.515  1.00 53.97           C  
ATOM   2071  CB  ALA A  95      97.180  32.024  61.982  1.00 53.97           C  
ATOM   2072  C   ALA A  95      94.846  31.762  61.274  1.00 53.97           C  
ATOM   2073  O   ALA A  95      94.844  32.989  61.206  1.00 53.97           O  
ATOM   2074  N   ALA A  96      93.723  31.034  61.138  1.00 32.39           N  
ATOM   2075  CA  ALA A  96      92.480  31.687  60.868  1.00 32.39           C  
ATOM   2076  CB  ALA A  96      91.314  30.712  60.626  1.00 32.39           C  
ATOM   2077  C   ALA A  96      92.124  32.553  62.035  1.00 32.39           C  
ATOM   2078  O   ALA A  96      92.492  32.273  63.175  1.00 32.39           O  
ATOM   2079  N   HIS A  97      91.414  33.665  61.756  1.00 69.89           N  
ATOM   2080  CA  HIS A  97      90.986  34.563  62.788  1.00 69.89           C  
ATOM   2081  ND1 HIS A  97      93.518  35.494  64.484  1.00 69.89           N  
ATOM   2082  CG  HIS A  97      93.135  35.763  63.190  1.00 69.89           C  
ATOM   2083  CB  HIS A  97      91.705  35.919  62.773  1.00 69.89           C  
ATOM   2084  NE2 HIS A  97      95.382  35.592  63.276  1.00 69.89           N  
ATOM   2085  CD2 HIS A  97      94.286  35.821  62.464  1.00 69.89           C  
ATOM   2086  CE1 HIS A  97      94.871  35.401  64.480  1.00 69.89           C  
ATOM   2087  C   HIS A  97      89.514  34.767  62.614  1.00 69.89           C  
ATOM   2088  O   HIS A  97      88.920  34.264  61.662  1.00 69.89           O  
ATOM   2089  N   PRO A  98      88.899  35.461  63.534  1.00162.22           N  
ATOM   2090  CA  PRO A  98      87.477  35.664  63.478  1.00162.22           C  
ATOM   2091  CD  PRO A  98      89.406  35.530  64.893  1.00162.22           C  
ATOM   2092  CB  PRO A  98      87.099  36.294  64.814  1.00162.22           C  
ATOM   2093  CG  PRO A  98      88.171  35.760  65.782  1.00162.22           C  
ATOM   2094  C   PRO A  98      87.046  36.443  62.277  1.00162.22           C  
ATOM   2095  O   PRO A  98      85.934  36.227  61.795  1.00162.22           O  
ATOM   2096  N   GLY A  99      87.917  37.332  61.774  1.00 45.48           N  
ATOM   2097  CA  GLY A  99      87.641  38.170  60.645  1.00 45.48           C  
ATOM   2098  C   GLY A  99      87.430  37.305  59.444  1.00 45.48           C  
ATOM   2099  O   GLY A  99      86.742  37.696  58.504  1.00 45.48           O  
ATOM   2100  N   ASP A 100      88.074  36.124  59.443  1.00 82.34           N  
ATOM   2101  CA  ASP A 100      88.111  35.174  58.362  1.00 82.34           C  
ATOM   2102  CB  ASP A 100      89.094  34.017  58.603  1.00 82.34           C  
ATOM   2103  CG  ASP A 100      90.502  34.572  58.446  1.00 82.34           C  
ATOM   2104  OD1 ASP A 100      90.662  35.590  57.721  1.00 82.34           O  
ATOM   2105  OD2 ASP A 100      91.436  33.983  59.051  1.00 82.34           O  
ATOM   2106  C   ASP A 100      86.770  34.567  58.073  1.00 82.34           C  
ATOM   2107  O   ASP A 100      86.563  34.089  56.960  1.00 82.34           O  
ATOM   2108  N   SER A 101      85.839  34.511  59.050  1.00 97.13           N  
ATOM   2109  CA  SER A 101      84.584  33.857  58.792  1.00 97.13           C  
ATOM   2110  CB  SER A 101      83.618  33.924  59.989  1.00 97.13           C  
ATOM   2111  OG  SER A 101      82.426  33.209  59.706  1.00 97.13           O  
ATOM   2112  C   SER A 101      83.937  34.522  57.613  1.00 97.13           C  
ATOM   2113  O   SER A 101      83.815  35.744  57.573  1.00 97.13           O  
ATOM   2114  N   ALA A 102      83.510  33.719  56.610  1.00 56.58           N  
ATOM   2115  CA  ALA A 102      82.923  34.273  55.424  1.00 56.58           C  
ATOM   2116  CB  ALA A 102      83.852  35.249  54.683  1.00 56.58           C  
ATOM   2117  C   ALA A 102      82.613  33.154  54.477  1.00 56.58           C  
ATOM   2118  O   ALA A 102      82.790  31.981  54.802  1.00 56.58           O  
ATOM   2119  N   VAL A 103      82.109  33.506  53.274  1.00 68.59           N  
ATOM   2120  CA  VAL A 103      81.794  32.515  52.286  1.00 68.59           C  
ATOM   2121  CB  VAL A 103      80.537  32.821  51.529  1.00 68.59           C  
ATOM   2122  CG1 VAL A 103      80.306  31.692  50.520  1.00 68.59           C  
ATOM   2123  CG2 VAL A 103      79.384  33.056  52.511  1.00 68.59           C  
ATOM   2124  C   VAL A 103      82.915  32.565  51.284  1.00 68.59           C  
ATOM   2125  O   VAL A 103      83.314  33.648  50.863  1.00 68.59           O  
ATOM   2126  N   TYR A 104      83.454  31.395  50.866  1.00 92.70           N  
ATOM   2127  CA  TYR A 104      84.561  31.366  49.942  1.00 92.70           C  
ATOM   2128  CB  TYR A 104      85.770  30.549  50.443  1.00 92.70           C  
ATOM   2129  CG  TYR A 104      86.468  31.277  51.546  1.00 92.70           C  
ATOM   2130  CD1 TYR A 104      85.957  31.310  52.824  1.00 92.70           C  
ATOM   2131  CD2 TYR A 104      87.666  31.912  51.295  1.00 92.70           C  
ATOM   2132  CE1 TYR A 104      86.626  31.978  53.826  1.00 92.70           C  
ATOM   2133  CE2 TYR A 104      88.339  32.580  52.290  1.00 92.70           C  
ATOM   2134  CZ  TYR A 104      87.817  32.615  53.560  1.00 92.70           C  
ATOM   2135  OH  TYR A 104      88.509  33.300  54.581  1.00 92.70           O  
ATOM   2136  C   TYR A 104      84.123  30.725  48.657  1.00 92.70           C  
ATOM   2137  O   TYR A 104      83.502  29.664  48.659  1.00 92.70           O  
ATOM   2138  N   PHE A 105      84.448  31.359  47.506  1.00 88.74           N  
ATOM   2139  CA  PHE A 105      84.024  30.790  46.256  1.00 88.74           C  
ATOM   2140  CB  PHE A 105      83.189  31.743  45.374  1.00 88.74           C  
ATOM   2141  CG  PHE A 105      81.914  32.104  46.059  1.00 88.74           C  
ATOM   2142  CD1 PHE A 105      80.887  31.194  46.167  1.00 88.74           C  
ATOM   2143  CD2 PHE A 105      81.735  33.370  46.570  1.00 88.74           C  
ATOM   2144  CE1 PHE A 105      79.711  31.537  46.793  1.00 88.74           C  
ATOM   2145  CE2 PHE A 105      80.561  33.720  47.196  1.00 88.74           C  
ATOM   2146  CZ  PHE A 105      79.547  32.800  47.311  1.00 88.74           C  
ATOM   2147  C   PHE A 105      85.224  30.454  45.421  1.00 88.74           C  
ATOM   2148  O   PHE A 105      86.107  31.288  45.220  1.00 88.74           O  
ATOM   2149  N   CYS A 106      85.295  29.203  44.912  1.00 75.72           N  
ATOM   2150  CA  CYS A 106      86.338  28.911  43.969  1.00 75.72           C  
ATOM   2151  CB  CYS A 106      86.837  27.439  43.958  1.00 75.72           C  
ATOM   2152  SG  CYS A 106      85.551  26.178  43.698  1.00 75.72           S  
ATOM   2153  C   CYS A 106      85.744  29.274  42.649  1.00 75.72           C  
ATOM   2154  O   CYS A 106      84.540  29.114  42.450  1.00 75.72           O  
ATOM   2155  N   ALA A 107      86.560  29.837  41.736  1.00 68.40           N  
ATOM   2156  CA  ALA A 107      86.055  30.236  40.454  1.00 68.40           C  
ATOM   2157  CB  ALA A 107      85.895  31.758  40.310  1.00 68.40           C  
ATOM   2158  C   ALA A 107      87.038  29.802  39.426  1.00 68.40           C  
ATOM   2159  O   ALA A 107      88.239  29.789  39.677  1.00 68.40           O  
ATOM   2160  N   VAL A 108      86.555  29.443  38.220  1.00 75.60           N  
ATOM   2161  CA  VAL A 108      87.495  28.940  37.273  1.00 75.60           C  
ATOM   2162  CB  VAL A 108      87.391  27.463  37.075  1.00 75.60           C  
ATOM   2163  CG1 VAL A 108      88.451  27.079  36.048  1.00 75.60           C  
ATOM   2164  CG2 VAL A 108      87.539  26.746  38.425  1.00 75.60           C  
ATOM   2165  C   VAL A 108      87.233  29.554  35.939  1.00 75.60           C  
ATOM   2166  O   VAL A 108      86.093  29.793  35.549  1.00 75.60           O  
ATOM   2167  N   SER A 109      88.322  29.818  35.199  1.00121.34           N  
ATOM   2168  CA  SER A 109      88.226  30.339  33.882  1.00121.34           C  
ATOM   2169  CB  SER A 109      89.152  31.534  33.618  1.00121.34           C  
ATOM   2170  OG  SER A 109      88.778  32.634  34.433  1.00121.34           O  
ATOM   2171  C   SER A 109      88.643  29.233  32.967  1.00121.34           C  
ATOM   2172  O   SER A 109      89.819  28.895  32.845  1.00121.34           O  
ATOM   2173  N   GLN A 110      87.668  28.648  32.260  1.00184.37           N  
ATOM   2174  CA  GLN A 110      87.967  27.532  31.420  1.00184.37           C  
ATOM   2175  CB  GLN A 110      86.739  26.691  31.022  1.00184.37           C  
ATOM   2176  CG  GLN A 110      85.923  26.148  32.196  1.00184.37           C  
ATOM   2177  CD  GLN A 110      84.789  27.129  32.459  1.00184.37           C  
ATOM   2178  OE1 GLN A 110      85.017  28.312  32.707  1.00184.37           O  
ATOM   2179  NE2 GLN A 110      83.527  26.626  32.387  1.00184.37           N  
ATOM   2180  C   GLN A 110      88.552  28.005  30.140  1.00184.37           C  
ATOM   2181  O   GLN A 110      88.258  29.073  29.615  1.00184.37           O  
ATOM   2182  N   MET A 111      89.423  27.184  29.569  1.00238.55           N  
ATOM   2183  CA  MET A 111      90.002  27.602  28.348  1.00238.55           C  
ATOM   2184  CB  MET A 111      91.013  26.614  27.741  1.00238.55           C  
ATOM   2185  CG  MET A 111      92.428  26.697  28.317  1.00238.55           C  
ATOM   2186  SD  MET A 111      93.515  25.343  27.777  1.00238.55           S  
ATOM   2187  CE  MET A 111      94.890  25.784  28.877  1.00238.55           C  
ATOM   2188  C   MET A 111      88.923  27.684  27.358  1.00238.55           C  
ATOM   2189  O   MET A 111      88.829  28.653  26.604  1.00238.55           O  
ATOM   2190  N   SER A 112      88.042  26.679  27.430  1.00 47.16           N  
ATOM   2191  CA  SER A 112      87.017  26.500  26.456  1.00 47.16           C  
ATOM   2192  CB  SER A 112      86.047  25.373  26.838  1.00 47.16           C  
ATOM   2193  OG  SER A 112      85.338  25.719  28.018  1.00 47.16           O  
ATOM   2194  C   SER A 112      86.212  27.753  26.346  1.00 47.16           C  
ATOM   2195  O   SER A 112      85.824  28.130  25.241  1.00 47.16           O  
ATOM   2196  N   ASN A 122      85.942  28.440  27.475  1.00 62.63           N  
ATOM   2197  CA  ASN A 122      85.129  29.625  27.379  1.00 62.63           C  
ATOM   2198  CB  ASN A 122      83.977  29.662  28.396  1.00 62.63           C  
ATOM   2199  CG  ASN A 122      83.004  28.546  28.045  1.00 62.63           C  
ATOM   2200  OD1 ASN A 122      82.402  27.932  28.925  1.00 62.63           O  
ATOM   2201  ND2 ASN A 122      82.846  28.272  26.723  1.00 62.63           N  
ATOM   2202  C   ASN A 122      85.986  30.823  27.647  1.00 62.63           C  
ATOM   2203  O   ASN A 122      86.762  30.850  28.599  1.00 62.63           O  
ATOM   2204  N   TYR A 123      85.850  31.879  26.822  1.00154.24           N  
ATOM   2205  CA  TYR A 123      86.723  32.997  27.015  1.00154.24           C  
ATOM   2206  CB  TYR A 123      87.241  33.646  25.716  1.00154.24           C  
ATOM   2207  CG  TYR A 123      88.348  34.566  26.120  1.00154.24           C  
ATOM   2208  CD1 TYR A 123      89.575  34.056  26.482  1.00154.24           C  
ATOM   2209  CD2 TYR A 123      88.180  35.929  26.125  1.00154.24           C  
ATOM   2210  CE1 TYR A 123      90.602  34.891  26.858  1.00154.24           C  
ATOM   2211  CE2 TYR A 123      89.198  36.773  26.499  1.00154.24           C  
ATOM   2212  CZ  TYR A 123      90.413  36.253  26.870  1.00154.24           C  
ATOM   2213  OH  TYR A 123      91.464  37.113  27.256  1.00154.24           O  
ATOM   2214  C   TYR A 123      86.042  34.043  27.837  1.00154.24           C  
ATOM   2215  O   TYR A 123      84.853  34.317  27.680  1.00154.24           O  
ATOM   2216  N   ASN A 124      86.829  34.628  28.762  1.00209.56           N  
ATOM   2217  CA  ASN A 124      86.459  35.719  29.614  1.00209.56           C  
ATOM   2218  CB  ASN A 124      86.366  37.083  28.882  1.00209.56           C  
ATOM   2219  CG  ASN A 124      85.234  37.168  27.857  1.00209.56           C  
ATOM   2220  OD1 ASN A 124      84.165  37.700  28.148  1.00209.56           O  
ATOM   2221  ND2 ASN A 124      85.471  36.668  26.620  1.00209.56           N  
ATOM   2222  C   ASN A 124      85.200  35.494  30.393  1.00209.56           C  
ATOM   2223  O   ASN A 124      84.226  36.205  30.198  1.00209.56           O  
ATOM   2224  N   VAL A 125      85.157  34.481  31.278  1.00 86.36           N  
ATOM   2225  CA  VAL A 125      84.031  34.306  32.159  1.00 86.36           C  
ATOM   2226  CB  VAL A 125      82.891  33.519  31.571  1.00 86.36           C  
ATOM   2227  CG1 VAL A 125      81.866  33.256  32.687  1.00 86.36           C  
ATOM   2228  CG2 VAL A 125      82.303  34.261  30.360  1.00 86.36           C  
ATOM   2229  C   VAL A 125      84.546  33.459  33.269  1.00 86.36           C  
ATOM   2230  O   VAL A 125      85.427  32.628  33.065  1.00 86.36           O  
ATOM   2231  N   LEU A 126      84.014  33.651  34.483  1.00 82.32           N  
ATOM   2232  CA  LEU A 126      84.390  32.819  35.583  1.00 82.32           C  
ATOM   2233  CB  LEU A 126      84.615  33.599  36.889  1.00 82.32           C  
ATOM   2234  CG  LEU A 126      85.775  34.609  36.820  1.00 82.32           C  
ATOM   2235  CD1 LEU A 126      85.946  35.346  38.158  1.00 82.32           C  
ATOM   2236  CD2 LEU A 126      87.074  33.937  36.341  1.00 82.32           C  
ATOM   2237  C   LEU A 126      83.222  31.917  35.820  1.00 82.32           C  
ATOM   2238  O   LEU A 126      82.083  32.275  35.526  1.00 82.32           O  
ATOM   2239  N   TYR A 127      83.489  30.693  36.315  1.00166.47           N  
ATOM   2240  CA  TYR A 127      82.436  29.781  36.651  1.00166.47           C  
ATOM   2241  CB  TYR A 127      82.611  28.415  35.961  1.00166.47           C  
ATOM   2242  CG  TYR A 127      81.383  27.590  36.150  1.00166.47           C  
ATOM   2243  CD1 TYR A 127      80.312  27.741  35.299  1.00166.47           C  
ATOM   2244  CD2 TYR A 127      81.299  26.660  37.161  1.00166.47           C  
ATOM   2245  CE1 TYR A 127      79.175  26.984  35.453  1.00166.47           C  
ATOM   2246  CE2 TYR A 127      80.164  25.899  37.322  1.00166.47           C  
ATOM   2247  CZ  TYR A 127      79.100  26.060  36.467  1.00166.47           C  
ATOM   2248  OH  TYR A 127      77.935  25.281  36.629  1.00166.47           O  
ATOM   2249  C   TYR A 127      82.627  29.577  38.114  1.00166.47           C  
ATOM   2250  O   TYR A 127      83.710  29.186  38.547  1.00166.47           O  
ATOM   2251  N   PHE A 128      81.577  29.846  38.910  1.00 84.28           N  
ATOM   2252  CA  PHE A 128      81.706  29.803  40.335  1.00 84.28           C  
ATOM   2253  CB  PHE A 128      80.971  30.947  41.058  1.00 84.28           C  
ATOM   2254  CG  PHE A 128      81.643  32.244  40.763  1.00 84.28           C  
ATOM   2255  CD1 PHE A 128      81.449  32.875  39.556  1.00 84.28           C  
ATOM   2256  CD2 PHE A 128      82.453  32.839  41.704  1.00 84.28           C  
ATOM   2257  CE1 PHE A 128      82.063  34.075  39.287  1.00 84.28           C  
ATOM   2258  CE2 PHE A 128      83.069  34.040  41.440  1.00 84.28           C  
ATOM   2259  CZ  PHE A 128      82.875  34.659  40.229  1.00 84.28           C  
ATOM   2260  C   PHE A 128      81.098  28.553  40.857  1.00 84.28           C  
ATOM   2261  O   PHE A 128      80.267  27.913  40.213  1.00 84.28           O  
ATOM   2262  N   GLY A 129      81.570  28.161  42.052  1.00 42.86           N  
ATOM   2263  CA  GLY A 129      81.016  27.051  42.756  1.00 42.86           C  
ATOM   2264  C   GLY A 129      79.975  27.617  43.667  1.00 42.86           C  
ATOM   2265  O   GLY A 129      79.805  28.830  43.746  1.00 42.86           O  
ATOM   2266  N   SER A 130      79.276  26.745  44.413  1.00 42.97           N  
ATOM   2267  CA  SER A 130      78.220  27.158  45.293  1.00 42.97           C  
ATOM   2268  CB  SER A 130      77.489  25.962  45.929  1.00 42.97           C  
ATOM   2269  OG  SER A 130      78.402  25.167  46.673  1.00 42.97           O  
ATOM   2270  C   SER A 130      78.773  28.010  46.391  1.00 42.97           C  
ATOM   2271  O   SER A 130      78.088  28.907  46.882  1.00 42.97           O  
ATOM   2272  N   GLY A 131      80.030  27.754  46.806  1.00 36.62           N  
ATOM   2273  CA  GLY A 131      80.636  28.544  47.842  1.00 36.62           C  
ATOM   2274  C   GLY A 131      80.649  27.745  49.103  1.00 36.62           C  
ATOM   2275  O   GLY A 131      79.764  26.926  49.347  1.00 36.62           O  
ATOM   2276  N   THR A 132      81.682  27.969  49.942  1.00123.77           N  
ATOM   2277  CA  THR A 132      81.737  27.263  51.183  1.00123.77           C  
ATOM   2278  CB  THR A 132      82.964  26.404  51.343  1.00123.77           C  
ATOM   2279  OG1 THR A 132      82.796  25.521  52.440  1.00123.77           O  
ATOM   2280  CG2 THR A 132      84.198  27.292  51.571  1.00123.77           C  
ATOM   2281  C   THR A 132      81.713  28.275  52.281  1.00123.77           C  
ATOM   2282  O   THR A 132      82.435  29.271  52.249  1.00123.77           O  
ATOM   2283  N   LYS A 133      80.853  28.050  53.292  1.00118.20           N  
ATOM   2284  CA  LYS A 133      80.788  28.990  54.368  1.00118.20           C  
ATOM   2285  CB  LYS A 133      79.385  29.125  54.986  1.00118.20           C  
ATOM   2286  CG  LYS A 133      79.234  30.353  55.886  1.00118.20           C  
ATOM   2287  CD  LYS A 133      79.327  31.671  55.114  1.00118.20           C  
ATOM   2288  CE  LYS A 133      79.173  32.917  55.987  1.00118.20           C  
ATOM   2289  NZ  LYS A 133      77.748  33.119  56.324  1.00118.20           N  
ATOM   2290  C   LYS A 133      81.729  28.495  55.424  1.00118.20           C  
ATOM   2291  O   LYS A 133      81.658  27.345  55.856  1.00118.20           O  
ATOM   2292  N   LEU A 134      82.657  29.368  55.858  1.00127.33           N  
ATOM   2293  CA  LEU A 134      83.651  29.004  56.828  1.00127.33           C  
ATOM   2294  CB  LEU A 134      85.053  29.496  56.402  1.00127.33           C  
ATOM   2295  CG  LEU A 134      86.251  29.116  57.301  1.00127.33           C  
ATOM   2296  CD1 LEU A 134      86.171  29.738  58.701  1.00127.33           C  
ATOM   2297  CD2 LEU A 134      86.473  27.599  57.319  1.00127.33           C  
ATOM   2298  C   LEU A 134      83.290  29.695  58.107  1.00127.33           C  
ATOM   2299  O   LEU A 134      83.082  30.907  58.122  1.00127.33           O  
ATOM   2300  N   THR A 135      83.201  28.938  59.222  1.00 39.22           N  
ATOM   2301  CA  THR A 135      82.877  29.558  60.476  1.00 39.22           C  
ATOM   2302  CB  THR A 135      81.689  28.946  61.158  1.00 39.22           C  
ATOM   2303  OG1 THR A 135      80.543  29.035  60.324  1.00 39.22           O  
ATOM   2304  CG2 THR A 135      81.442  29.694  62.479  1.00 39.22           C  
ATOM   2305  C   THR A 135      84.046  29.399  61.403  1.00 39.22           C  
ATOM   2306  O   THR A 135      84.573  28.301  61.577  1.00 39.22           O  
ATOM   2307  N   VAL A 136      84.483  30.515  62.026  1.00114.94           N  
ATOM   2308  CA  VAL A 136      85.592  30.462  62.936  1.00114.94           C  
ATOM   2309  CB  VAL A 136      86.658  31.478  62.641  1.00114.94           C  
ATOM   2310  CG1 VAL A 136      87.350  31.102  61.324  1.00114.94           C  
ATOM   2311  CG2 VAL A 136      86.004  32.867  62.590  1.00114.94           C  
ATOM   2312  C   VAL A 136      85.081  30.736  64.315  1.00114.94           C  
ATOM   2313  O   VAL A 136      84.459  31.765  64.572  1.00114.94           O  
ATOM   2314  N   GLU A 137      85.349  29.812  65.258  1.00 85.01           N  
ATOM   2315  CA  GLU A 137      84.872  30.037  66.589  1.00 85.01           C  
ATOM   2316  CB  GLU A 137      84.248  28.801  67.262  1.00 85.01           C  
ATOM   2317  CG  GLU A 137      83.627  29.117  68.626  1.00 85.01           C  
ATOM   2318  CD  GLU A 137      82.873  27.889  69.116  1.00 85.01           C  
ATOM   2319  OE1 GLU A 137      83.529  26.982  69.694  1.00 85.01           O  
ATOM   2320  OE2 GLU A 137      81.629  27.841  68.918  1.00 85.01           O  
ATOM   2321  C   GLU A 137      86.024  30.495  67.417  1.00 85.01           C  
ATOM   2322  O   GLU A 137      87.137  29.978  67.332  1.00 85.01           O  
ATOM   2323  N   PRO A 138      85.760  31.486  68.215  1.00 59.74           N  
ATOM   2324  CA  PRO A 138      86.783  32.026  69.061  1.00 59.74           C  
ATOM   2325  CD  PRO A 138      84.753  32.477  67.880  1.00 59.74           C  
ATOM   2326  CB  PRO A 138      86.323  33.434  69.449  1.00 59.74           C  
ATOM   2327  CG  PRO A 138      84.843  33.493  69.027  1.00 59.74           C  
ATOM   2328  C   PRO A 138      87.014  31.112  70.216  1.00 59.74           C  
ATOM   2329  O   PRO A 138      86.031  30.812  70.945  1.00 59.74           O  
ATOM   2330  OXT PRO A 138      88.184  30.683  70.400  1.00 59.74           O  
TER
ATOM   2331  N   VAL B   3      84.712  48.663  40.793  1.00 53.28           N  
ATOM   2332  CA  VAL B   3      83.622  48.858  39.808  1.00 53.28           C  
ATOM   2333  CB  VAL B   3      83.350  47.578  39.081  1.00 53.28           C  
ATOM   2334  CG1 VAL B   3      82.198  47.811  38.090  1.00 53.28           C  
ATOM   2335  CG2 VAL B   3      84.659  47.103  38.429  1.00 53.28           C  
ATOM   2336  C   VAL B   3      82.366  49.298  40.482  1.00 53.28           C  
ATOM   2337  O   VAL B   3      81.965  48.736  41.502  1.00 53.28           O  
ATOM   2338  N   THR B   4      81.698  50.320  39.914  1.00134.60           N  
ATOM   2339  CA  THR B   4      80.526  50.817  40.567  1.00134.60           C  
ATOM   2340  CB  THR B   4      80.389  52.309  40.502  1.00134.60           C  
ATOM   2341  OG1 THR B   4      79.447  52.758  41.463  1.00134.60           O  
ATOM   2342  CG2 THR B   4      79.901  52.686  39.094  1.00134.60           C  
ATOM   2343  C   THR B   4      79.329  50.236  39.888  1.00134.60           C  
ATOM   2344  O   THR B   4      79.319  50.026  38.675  1.00134.60           O  
ATOM   2345  N   GLN B   5      78.292  49.905  40.679  1.00131.70           N  
ATOM   2346  CA  GLN B   5      77.086  49.446  40.064  1.00131.70           C  
ATOM   2347  CB  GLN B   5      76.855  47.923  40.094  1.00131.70           C  
ATOM   2348  CG  GLN B   5      76.603  47.331  41.478  1.00131.70           C  
ATOM   2349  CD  GLN B   5      76.392  45.834  41.298  1.00131.70           C  
ATOM   2350  OE1 GLN B   5      75.325  45.388  40.879  1.00131.70           O  
ATOM   2351  NE2 GLN B   5      77.444  45.035  41.615  1.00131.70           N  
ATOM   2352  C   GLN B   5      75.959  50.091  40.787  1.00131.70           C  
ATOM   2353  O   GLN B   5      75.825  49.939  42.000  1.00131.70           O  
ATOM   2354  N   SER B   6      75.128  50.842  40.037  1.00 92.56           N  
ATOM   2355  CA  SER B   6      74.000  51.523  40.600  1.00 92.56           C  
ATOM   2356  CB  SER B   6      74.221  53.038  40.746  1.00 92.56           C  
ATOM   2357  OG  SER B   6      75.288  53.287  41.649  1.00 92.56           O  
ATOM   2358  C   SER B   6      72.871  51.325  39.642  1.00 92.56           C  
ATOM   2359  O   SER B   6      73.103  51.102  38.454  1.00 92.56           O  
ATOM   2360  N   PRO B   7      71.650  51.394  40.106  1.00 78.11           N  
ATOM   2361  CA  PRO B   7      71.312  51.670  41.477  1.00 78.11           C  
ATOM   2362  CD  PRO B   7      70.503  51.490  39.221  1.00 78.11           C  
ATOM   2363  CB  PRO B   7      69.817  51.995  41.485  1.00 78.11           C  
ATOM   2364  CG  PRO B   7      69.291  51.407  40.163  1.00 78.11           C  
ATOM   2365  C   PRO B   7      71.670  50.526  42.370  1.00 78.11           C  
ATOM   2366  O   PRO B   7      71.857  49.414  41.876  1.00 78.11           O  
ATOM   2367  N   ARG B   8      71.865  50.813  43.674  1.00136.48           N  
ATOM   2368  CA  ARG B   8      72.179  49.810  44.648  1.00136.48           C  
ATOM   2369  CB  ARG B   8      72.665  50.418  45.973  1.00136.48           C  
ATOM   2370  CG  ARG B   8      74.001  51.149  45.829  1.00136.48           C  
ATOM   2371  CD  ARG B   8      74.474  51.831  47.112  1.00136.48           C  
ATOM   2372  NE  ARG B   8      74.899  50.768  48.065  1.00136.48           N  
ATOM   2373  CZ  ARG B   8      76.173  50.282  48.021  1.00136.48           C  
ATOM   2374  NH1 ARG B   8      77.050  50.752  47.086  1.00136.48           N  
ATOM   2375  NH2 ARG B   8      76.569  49.333  48.918  1.00136.48           N  
ATOM   2376  C   ARG B   8      70.985  48.953  44.940  1.00136.48           C  
ATOM   2377  O   ARG B   8      71.085  47.728  44.958  1.00136.48           O  
ATOM   2378  N   ASN B   9      69.810  49.571  45.171  1.00 69.90           N  
ATOM   2379  CA  ASN B   9      68.670  48.771  45.514  1.00 69.90           C  
ATOM   2380  CB  ASN B   9      68.253  48.899  46.990  1.00 69.90           C  
ATOM   2381  CG  ASN B   9      69.370  48.310  47.842  1.00 69.90           C  
ATOM   2382  OD1 ASN B   9      69.810  48.911  48.821  1.00 69.90           O  
ATOM   2383  ND2 ASN B   9      69.844  47.097  47.458  1.00 69.90           N  
ATOM   2384  C   ASN B   9      67.521  49.230  44.677  1.00 69.90           C  
ATOM   2385  O   ASN B   9      67.349  50.427  44.447  1.00 69.90           O  
ATOM   2386  N   LYS B  10      66.712  48.275  44.175  1.00110.66           N  
ATOM   2387  CA  LYS B  10      65.585  48.670  43.387  1.00110.66           C  
ATOM   2388  CB  LYS B  10      65.883  48.770  41.881  1.00110.66           C  
ATOM   2389  CG  LYS B  10      64.662  49.188  41.061  1.00110.66           C  
ATOM   2390  CD  LYS B  10      64.168  50.604  41.363  1.00110.66           C  
ATOM   2391  CE  LYS B  10      62.876  50.970  40.629  1.00110.66           C  
ATOM   2392  NZ  LYS B  10      63.120  51.012  39.170  1.00110.66           N  
ATOM   2393  C   LYS B  10      64.493  47.665  43.555  1.00110.66           C  
ATOM   2394  O   LYS B  10      64.735  46.459  43.605  1.00110.66           O  
ATOM   2395  N   VAL B  11      63.245  48.159  43.662  1.00 35.94           N  
ATOM   2396  CA  VAL B  11      62.108  47.297  43.756  1.00 35.94           C  
ATOM   2397  CB  VAL B  11      61.363  47.421  45.052  1.00 35.94           C  
ATOM   2398  CG1 VAL B  11      60.103  46.544  44.977  1.00 35.94           C  
ATOM   2399  CG2 VAL B  11      62.314  47.043  46.200  1.00 35.94           C  
ATOM   2400  C   VAL B  11      61.183  47.722  42.664  1.00 35.94           C  
ATOM   2401  O   VAL B  11      61.008  48.914  42.415  1.00 35.94           O  
ATOM   2402  N   ALA B  12      60.570  46.749  41.966  1.00 43.12           N  
ATOM   2403  CA  ALA B  12      59.706  47.113  40.884  1.00 43.12           C  
ATOM   2404  CB  ALA B  12      60.427  47.203  39.528  1.00 43.12           C  
ATOM   2405  C   ALA B  12      58.652  46.065  40.748  1.00 43.12           C  
ATOM   2406  O   ALA B  12      58.776  44.958  41.270  1.00 43.12           O  
ATOM   2407  N   VAL B  13      57.568  46.431  40.042  1.00 51.19           N  
ATOM   2408  CA  VAL B  13      56.447  45.574  39.795  1.00 51.19           C  
ATOM   2409  CB  VAL B  13      55.190  46.353  39.520  1.00 51.19           C  
ATOM   2410  CG1 VAL B  13      54.022  45.388  39.263  1.00 51.19           C  
ATOM   2411  CG2 VAL B  13      54.951  47.305  40.697  1.00 51.19           C  
ATOM   2412  C   VAL B  13      56.760  44.756  38.582  1.00 51.19           C  
ATOM   2413  O   VAL B  13      57.642  45.097  37.796  1.00 51.19           O  
ATOM   2414  N   THR B  14      56.049  43.624  38.415  1.00 40.12           N  
ATOM   2415  CA  THR B  14      56.272  42.775  37.285  1.00 40.12           C  
ATOM   2416  CB  THR B  14      55.435  41.528  37.303  1.00 40.12           C  
ATOM   2417  OG1 THR B  14      55.704  40.775  38.476  1.00 40.12           O  
ATOM   2418  CG2 THR B  14      55.755  40.696  36.051  1.00 40.12           C  
ATOM   2419  C   THR B  14      55.913  43.541  36.053  1.00 40.12           C  
ATOM   2420  O   THR B  14      55.137  44.493  36.095  1.00 40.12           O  
ATOM   2421  N   GLY B  15      56.534  43.168  34.918  1.00 19.17           N  
ATOM   2422  CA  GLY B  15      56.247  43.797  33.663  1.00 19.17           C  
ATOM   2423  C   GLY B  15      57.025  45.071  33.595  1.00 19.17           C  
ATOM   2424  O   GLY B  15      57.046  45.746  32.567  1.00 19.17           O  
ATOM   2425  N   GLY B  16      57.707  45.427  34.699  1.00 21.40           N  
ATOM   2426  CA  GLY B  16      58.435  46.660  34.714  1.00 21.40           C  
ATOM   2427  C   GLY B  16      59.721  46.460  33.985  1.00 21.40           C  
ATOM   2428  O   GLY B  16      60.123  45.329  33.715  1.00 21.40           O  
ATOM   2429  N   LYS B  17      60.395  47.573  33.626  1.00118.91           N  
ATOM   2430  CA  LYS B  17      61.673  47.436  32.995  1.00118.91           C  
ATOM   2431  CB  LYS B  17      61.768  47.941  31.544  1.00118.91           C  
ATOM   2432  CG  LYS B  17      61.801  49.463  31.404  1.00118.91           C  
ATOM   2433  CD  LYS B  17      62.353  49.940  30.055  1.00118.91           C  
ATOM   2434  CE  LYS B  17      61.730  49.252  28.840  1.00118.91           C  
ATOM   2435  NZ  LYS B  17      62.333  49.782  27.596  1.00118.91           N  
ATOM   2436  C   LYS B  17      62.645  48.240  33.790  1.00118.91           C  
ATOM   2437  O   LYS B  17      62.414  49.412  34.084  1.00118.91           O  
ATOM   2438  N   VAL B  18      63.777  47.618  34.168  1.00 55.53           N  
ATOM   2439  CA  VAL B  18      64.739  48.338  34.944  1.00 55.53           C  
ATOM   2440  CB  VAL B  18      64.930  47.764  36.317  1.00 55.53           C  
ATOM   2441  CG1 VAL B  18      65.992  48.596  37.058  1.00 55.53           C  
ATOM   2442  CG2 VAL B  18      63.564  47.711  37.019  1.00 55.53           C  
ATOM   2443  C   VAL B  18      66.050  48.221  34.240  1.00 55.53           C  
ATOM   2444  O   VAL B  18      66.310  47.240  33.543  1.00 55.53           O  
ATOM   2445  N   THR B  19      66.900  49.256  34.370  1.00136.71           N  
ATOM   2446  CA  THR B  19      68.195  49.172  33.770  1.00136.71           C  
ATOM   2447  CB  THR B  19      68.438  50.210  32.712  1.00136.71           C  
ATOM   2448  OG1 THR B  19      68.238  51.511  33.245  1.00136.71           O  
ATOM   2449  CG2 THR B  19      67.488  49.961  31.533  1.00136.71           C  
ATOM   2450  C   THR B  19      69.218  49.385  34.840  1.00136.71           C  
ATOM   2451  O   THR B  19      69.424  50.504  35.309  1.00136.71           O  
ATOM   2452  N   LEU B  20      69.907  48.304  35.247  1.00125.22           N  
ATOM   2453  CA  LEU B  20      70.937  48.466  36.228  1.00125.22           C  
ATOM   2454  CB  LEU B  20      71.097  47.286  37.214  1.00125.22           C  
ATOM   2455  CG  LEU B  20      71.300  45.888  36.592  1.00125.22           C  
ATOM   2456  CD1 LEU B  20      71.438  44.825  37.695  1.00125.22           C  
ATOM   2457  CD2 LEU B  20      70.184  45.522  35.599  1.00125.22           C  
ATOM   2458  C   LEU B  20      72.208  48.659  35.469  1.00125.22           C  
ATOM   2459  O   LEU B  20      72.562  47.844  34.620  1.00125.22           O  
ATOM   2460  N   SER B  21      72.910  49.780  35.736  1.00103.06           N  
ATOM   2461  CA  SER B  21      74.098  50.116  35.000  1.00103.06           C  
ATOM   2462  CB  SER B  21      74.193  51.613  34.661  1.00103.06           C  
ATOM   2463  OG  SER B  21      73.110  51.997  33.827  1.00103.06           O  
ATOM   2464  C   SER B  21      75.327  49.768  35.784  1.00103.06           C  
ATOM   2465  O   SER B  21      75.255  49.320  36.925  1.00103.06           O  
ATOM   2466  N   CYS B  22      76.505  49.958  35.151  1.00 67.07           N  
ATOM   2467  CA  CYS B  22      77.777  49.678  35.758  1.00 67.07           C  
ATOM   2468  CB  CYS B  22      78.203  48.215  35.529  1.00 67.07           C  
ATOM   2469  SG  CYS B  22      79.870  47.802  36.116  1.00 67.07           S  
ATOM   2470  C   CYS B  22      78.798  50.560  35.097  1.00 67.07           C  
ATOM   2471  O   CYS B  22      78.800  50.702  33.876  1.00 67.07           O  
ATOM   2472  N   ASN B  23      79.703  51.174  35.891  1.00 61.06           N  
ATOM   2473  CA  ASN B  23      80.722  52.041  35.353  1.00 61.06           C  
ATOM   2474  CB  ASN B  23      80.780  53.423  36.031  1.00 61.06           C  
ATOM   2475  CG  ASN B  23      79.490  54.181  35.740  1.00 61.06           C  
ATOM   2476  OD1 ASN B  23      78.858  53.991  34.703  1.00 61.06           O  
ATOM   2477  ND2 ASN B  23      79.088  55.073  36.684  1.00 61.06           N  
ATOM   2478  C   ASN B  23      82.032  51.388  35.654  1.00 61.06           C  
ATOM   2479  O   ASN B  23      82.101  50.535  36.536  1.00 61.06           O  
ATOM   2480  N   GLN B  24      83.108  51.742  34.916  1.00118.82           N  
ATOM   2481  CA  GLN B  24      84.354  51.085  35.203  1.00118.82           C  
ATOM   2482  CB  GLN B  24      84.583  49.833  34.357  1.00118.82           C  
ATOM   2483  CG  GLN B  24      85.805  49.066  34.835  1.00118.82           C  
ATOM   2484  CD  GLN B  24      86.216  48.105  33.745  1.00118.82           C  
ATOM   2485  OE1 GLN B  24      87.141  47.320  33.933  1.00118.82           O  
ATOM   2486  NE2 GLN B  24      85.534  48.177  32.571  1.00118.82           N  
ATOM   2487  C   GLN B  24      85.514  52.001  34.928  1.00118.82           C  
ATOM   2488  O   GLN B  24      85.704  52.472  33.809  1.00118.82           O  
ATOM   2489  N   THR B  25      86.315  52.273  35.978  1.00148.88           N  
ATOM   2490  CA  THR B  25      87.476  53.125  35.956  1.00148.88           C  
ATOM   2491  CB  THR B  25      87.840  53.640  37.319  1.00148.88           C  
ATOM   2492  OG1 THR B  25      88.797  54.681  37.202  1.00148.88           O  
ATOM   2493  CG2 THR B  25      88.407  52.489  38.167  1.00148.88           C  
ATOM   2494  C   THR B  25      88.691  52.445  35.381  1.00148.88           C  
ATOM   2495  O   THR B  25      89.597  53.109  34.883  1.00148.88           O  
ATOM   2496  N   ASN B  26      88.742  51.103  35.462  1.00121.54           N  
ATOM   2497  CA  ASN B  26      89.880  50.272  35.185  1.00121.54           C  
ATOM   2498  CB  ASN B  26      89.624  48.810  35.579  1.00121.54           C  
ATOM   2499  CG  ASN B  26      89.377  48.790  37.080  1.00121.54           C  
ATOM   2500  OD1 ASN B  26      89.920  49.607  37.822  1.00121.54           O  
ATOM   2501  ND2 ASN B  26      88.523  47.839  37.543  1.00121.54           N  
ATOM   2502  C   ASN B  26      90.335  50.287  33.761  1.00121.54           C  
ATOM   2503  O   ASN B  26      91.474  49.915  33.506  1.00121.54           O  
ATOM   2504  N   ASN B  33      89.491  50.657  32.785  1.00 74.89           N  
ATOM   2505  CA  ASN B  33      89.916  50.582  31.412  1.00 74.89           C  
ATOM   2506  CB  ASN B  33      91.214  51.349  31.095  1.00 74.89           C  
ATOM   2507  CG  ASN B  33      90.869  52.827  30.947  1.00 74.89           C  
ATOM   2508  OD1 ASN B  33      89.822  53.180  30.407  1.00 74.89           O  
ATOM   2509  ND2 ASN B  33      91.776  53.716  31.434  1.00 74.89           N  
ATOM   2510  C   ASN B  33      90.104  49.140  31.055  1.00 74.89           C  
ATOM   2511  O   ASN B  33      90.914  48.797  30.194  1.00 74.89           O  
ATOM   2512  N   HIS B  34      89.345  48.249  31.723  1.00 71.11           N  
ATOM   2513  CA  HIS B  34      89.388  46.860  31.378  1.00 71.11           C  
ATOM   2514  ND1 HIS B  34      89.822  45.483  34.906  1.00 71.11           N  
ATOM   2515  CG  HIS B  34      90.059  45.893  33.613  1.00 71.11           C  
ATOM   2516  CB  HIS B  34      89.021  45.912  32.530  1.00 71.11           C  
ATOM   2517  NE2 HIS B  34      91.972  46.042  34.803  1.00 71.11           N  
ATOM   2518  CD2 HIS B  34      91.378  46.231  33.568  1.00 71.11           C  
ATOM   2519  CE1 HIS B  34      90.999  45.593  35.574  1.00 71.11           C  
ATOM   2520  C   HIS B  34      88.452  46.635  30.230  1.00 71.11           C  
ATOM   2521  O   HIS B  34      87.443  47.326  30.083  1.00 71.11           O  
ATOM   2522  N   ASN B  35      88.825  45.690  29.342  1.00 84.63           N  
ATOM   2523  CA  ASN B  35      88.062  45.393  28.160  1.00 84.63           C  
ATOM   2524  CB  ASN B  35      88.888  44.614  27.125  1.00 84.63           C  
ATOM   2525  CG  ASN B  35      89.966  45.560  26.613  1.00 84.63           C  
ATOM   2526  OD1 ASN B  35      91.088  45.574  27.117  1.00 84.63           O  
ATOM   2527  ND2 ASN B  35      89.616  46.381  25.586  1.00 84.63           N  
ATOM   2528  C   ASN B  35      86.802  44.609  28.424  1.00 84.63           C  
ATOM   2529  O   ASN B  35      85.749  44.936  27.875  1.00 84.63           O  
ATOM   2530  N   ASN B  36      86.867  43.542  29.254  1.00 98.86           N  
ATOM   2531  CA  ASN B  36      85.712  42.693  29.436  1.00 98.86           C  
ATOM   2532  CB  ASN B  36      86.057  41.208  29.608  1.00 98.86           C  
ATOM   2533  CG  ASN B  36      86.545  40.723  28.253  1.00 98.86           C  
ATOM   2534  OD1 ASN B  36      86.173  41.266  27.214  1.00 98.86           O  
ATOM   2535  ND2 ASN B  36      87.405  39.674  28.261  1.00 98.86           N  
ATOM   2536  C   ASN B  36      84.885  43.118  30.617  1.00 98.86           C  
ATOM   2537  O   ASN B  36      85.400  43.642  31.603  1.00 98.86           O  
ATOM   2538  N   MET B  37      83.552  42.886  30.523  1.00164.19           N  
ATOM   2539  CA  MET B  37      82.608  43.216  31.564  1.00164.19           C  
ATOM   2540  CB  MET B  37      81.707  44.407  31.195  1.00164.19           C  
ATOM   2541  CG  MET B  37      82.461  45.716  30.962  1.00164.19           C  
ATOM   2542  SD  MET B  37      83.010  46.562  32.469  1.00164.19           S  
ATOM   2543  CE  MET B  37      81.408  47.335  32.834  1.00164.19           C  
ATOM   2544  C   MET B  37      81.675  42.043  31.735  1.00164.19           C  
ATOM   2545  O   MET B  37      81.373  41.338  30.771  1.00164.19           O  
ATOM   2546  N   TYR B  38      81.170  41.816  32.972  1.00112.67           N  
ATOM   2547  CA  TYR B  38      80.348  40.658  33.220  1.00112.67           C  
ATOM   2548  CB  TYR B  38      81.089  39.608  34.055  1.00112.67           C  
ATOM   2549  CG  TYR B  38      82.423  39.397  33.437  1.00112.67           C  
ATOM   2550  CD1 TYR B  38      83.445  40.284  33.697  1.00112.67           C  
ATOM   2551  CD2 TYR B  38      82.663  38.325  32.616  1.00112.67           C  
ATOM   2552  CE1 TYR B  38      84.692  40.115  33.144  1.00112.67           C  
ATOM   2553  CE2 TYR B  38      83.909  38.158  32.066  1.00112.67           C  
ATOM   2554  CZ  TYR B  38      84.926  39.043  32.321  1.00112.67           C  
ATOM   2555  OH  TYR B  38      86.199  38.850  31.743  1.00112.67           O  
ATOM   2556  C   TYR B  38      79.182  41.047  34.089  1.00112.67           C  
ATOM   2557  O   TYR B  38      79.226  42.062  34.781  1.00112.67           O  
ATOM   2558  N   TRP B  39      78.087  40.248  34.053  1.00109.21           N  
ATOM   2559  CA  TRP B  39      76.979  40.432  34.959  1.00109.21           C  
ATOM   2560  CB  TRP B  39      75.688  41.000  34.339  1.00109.21           C  
ATOM   2561  CG  TRP B  39      75.690  42.492  34.105  1.00109.21           C  
ATOM   2562  CD2 TRP B  39      75.515  43.456  35.156  1.00109.21           C  
ATOM   2563  CD1 TRP B  39      75.844  43.200  32.951  1.00109.21           C  
ATOM   2564  NE1 TRP B  39      75.766  44.548  33.214  1.00109.21           N  
ATOM   2565  CE2 TRP B  39      75.568  44.720  34.569  1.00109.21           C  
ATOM   2566  CE3 TRP B  39      75.327  43.301  36.500  1.00109.21           C  
ATOM   2567  CZ2 TRP B  39      75.434  45.853  35.321  1.00109.21           C  
ATOM   2568  CZ3 TRP B  39      75.192  44.446  37.256  1.00109.21           C  
ATOM   2569  CH2 TRP B  39      75.244  45.697  36.677  1.00109.21           C  
ATOM   2570  C   TRP B  39      76.621  39.086  35.519  1.00109.21           C  
ATOM   2571  O   TRP B  39      76.293  38.169  34.770  1.00109.21           O  
ATOM   2572  N   TYR B  40      76.622  38.953  36.865  1.00 92.20           N  
ATOM   2573  CA  TYR B  40      76.343  37.698  37.514  1.00 92.20           C  
ATOM   2574  CB  TYR B  40      77.444  37.215  38.479  1.00 92.20           C  
ATOM   2575  CG  TYR B  40      78.691  36.842  37.749  1.00 92.20           C  
ATOM   2576  CD1 TYR B  40      79.648  37.786  37.455  1.00 92.20           C  
ATOM   2577  CD2 TYR B  40      78.912  35.537  37.373  1.00 92.20           C  
ATOM   2578  CE1 TYR B  40      80.801  37.434  36.791  1.00 92.20           C  
ATOM   2579  CE2 TYR B  40      80.062  35.179  36.709  1.00 92.20           C  
ATOM   2580  CZ  TYR B  40      81.010  36.129  36.417  1.00 92.20           C  
ATOM   2581  OH  TYR B  40      82.192  35.764  35.736  1.00 92.20           O  
ATOM   2582  C   TYR B  40      75.136  37.876  38.383  1.00 92.20           C  
ATOM   2583  O   TYR B  40      74.717  38.999  38.657  1.00 92.20           O  
ATOM   2584  N   ARG B  41      74.521  36.749  38.806  1.00244.08           N  
ATOM   2585  CA  ARG B  41      73.364  36.800  39.659  1.00244.08           C  
ATOM   2586  CB  ARG B  41      72.114  36.195  38.995  1.00244.08           C  
ATOM   2587  CG  ARG B  41      70.832  36.447  39.781  1.00244.08           C  
ATOM   2588  CD  ARG B  41      69.856  35.271  39.791  1.00244.08           C  
ATOM   2589  NE  ARG B  41      69.373  35.007  38.414  1.00244.08           N  
ATOM   2590  CZ  ARG B  41      68.033  35.038  38.160  1.00244.08           C  
ATOM   2591  NH1 ARG B  41      67.156  35.449  39.121  1.00244.08           N  
ATOM   2592  NH2 ARG B  41      67.564  34.642  36.944  1.00244.08           N  
ATOM   2593  C   ARG B  41      73.646  35.931  40.845  1.00244.08           C  
ATOM   2594  O   ARG B  41      73.975  34.756  40.702  1.00244.08           O  
ATOM   2595  N   GLN B  42      73.507  36.469  42.068  1.00 77.46           N  
ATOM   2596  CA  GLN B  42      73.794  35.626  43.185  1.00 77.46           C  
ATOM   2597  CB  GLN B  42      74.639  36.300  44.278  1.00 77.46           C  
ATOM   2598  CG  GLN B  42      74.930  35.370  45.457  1.00 77.46           C  
ATOM   2599  CD  GLN B  42      75.766  36.127  46.475  1.00 77.46           C  
ATOM   2600  OE1 GLN B  42      76.070  37.306  46.300  1.00 77.46           O  
ATOM   2601  NE2 GLN B  42      76.146  35.425  47.574  1.00 77.46           N  
ATOM   2602  C   GLN B  42      72.510  35.216  43.822  1.00 77.46           C  
ATOM   2603  O   GLN B  42      71.658  36.047  44.140  1.00 77.46           O  
ATOM   2604  N   ASP B  43      72.354  33.890  43.994  1.00 95.41           N  
ATOM   2605  CA  ASP B  43      71.216  33.293  44.624  1.00 95.41           C  
ATOM   2606  CB  ASP B  43      70.285  32.561  43.641  1.00 95.41           C  
ATOM   2607  CG  ASP B  43      69.670  33.560  42.678  1.00 95.41           C  
ATOM   2608  OD1 ASP B  43      69.409  34.715  43.100  1.00 95.41           O  
ATOM   2609  OD2 ASP B  43      69.443  33.170  41.503  1.00 95.41           O  
ATOM   2610  C   ASP B  43      71.772  32.217  45.496  1.00 95.41           C  
ATOM   2611  O   ASP B  43      72.844  31.676  45.223  1.00 95.41           O  
ATOM   2612  N   THR B  44      71.063  31.880  46.585  1.00 33.13           N  
ATOM   2613  CA  THR B  44      71.553  30.812  47.397  1.00 33.13           C  
ATOM   2614  CB  THR B  44      70.882  30.715  48.735  1.00 33.13           C  
ATOM   2615  OG1 THR B  44      69.492  30.473  48.569  1.00 33.13           O  
ATOM   2616  CG2 THR B  44      71.106  32.033  49.493  1.00 33.13           C  
ATOM   2617  C   THR B  44      71.260  29.551  46.655  1.00 33.13           C  
ATOM   2618  O   THR B  44      70.227  29.426  45.999  1.00 33.13           O  
ATOM   2619  N   GLY B  45      72.197  28.591  46.720  1.00 49.16           N  
ATOM   2620  CA  GLY B  45      72.025  27.313  46.098  1.00 49.16           C  
ATOM   2621  C   GLY B  45      72.900  27.224  44.880  1.00 49.16           C  
ATOM   2622  O   GLY B  45      73.585  26.222  44.686  1.00 49.16           O  
ATOM   2623  N   HIS B  46      72.814  28.224  43.980  1.00 98.39           N  
ATOM   2624  CA  HIS B  46      73.611  28.295  42.782  1.00 98.39           C  
ATOM   2625  ND1 HIS B  46      70.482  28.066  41.893  1.00 98.39           N  
ATOM   2626  CG  HIS B  46      71.681  28.112  41.218  1.00 98.39           C  
ATOM   2627  CB  HIS B  46      72.846  28.961  41.630  1.00 98.39           C  
ATOM   2628  NE2 HIS B  46      70.314  26.633  40.201  1.00 98.39           N  
ATOM   2629  CD2 HIS B  46      71.561  27.232  40.187  1.00 98.39           C  
ATOM   2630  CE1 HIS B  46      69.702  27.166  41.243  1.00 98.39           C  
ATOM   2631  C   HIS B  46      74.936  28.976  42.954  1.00 98.39           C  
ATOM   2632  O   HIS B  46      75.923  28.613  42.313  1.00 98.39           O  
ATOM   2633  N   GLY B  47      75.000  30.007  43.815  1.00 48.93           N  
ATOM   2634  CA  GLY B  47      76.210  30.768  43.851  1.00 48.93           C  
ATOM   2635  C   GLY B  47      76.081  31.730  42.714  1.00 48.93           C  
ATOM   2636  O   GLY B  47      74.982  31.927  42.210  1.00 48.93           O  
ATOM   2637  N   LEU B  48      77.184  32.357  42.267  1.00129.63           N  
ATOM   2638  CA  LEU B  48      77.093  33.302  41.185  1.00129.63           C  
ATOM   2639  CB  LEU B  48      78.368  34.145  41.021  1.00129.63           C  
ATOM   2640  CG  LEU B  48      78.586  35.133  42.183  1.00129.63           C  
ATOM   2641  CD1 LEU B  48      78.662  34.408  43.534  1.00129.63           C  
ATOM   2642  CD2 LEU B  48      79.815  36.018  41.933  1.00129.63           C  
ATOM   2643  C   LEU B  48      76.817  32.584  39.892  1.00129.63           C  
ATOM   2644  O   LEU B  48      77.248  31.451  39.692  1.00129.63           O  
ATOM   2645  N   ARG B  49      76.051  33.240  38.988  1.00169.89           N  
ATOM   2646  CA  ARG B  49      75.684  32.697  37.703  1.00169.89           C  
ATOM   2647  CB  ARG B  49      74.197  32.314  37.658  1.00169.89           C  
ATOM   2648  CG  ARG B  49      73.810  31.294  38.729  1.00169.89           C  
ATOM   2649  CD  ARG B  49      72.340  31.372  39.145  1.00169.89           C  
ATOM   2650  NE  ARG B  49      71.532  30.595  38.169  1.00169.89           N  
ATOM   2651  CZ  ARG B  49      70.170  30.672  38.216  1.00169.89           C  
ATOM   2652  NH1 ARG B  49      69.564  31.520  39.097  1.00169.89           N  
ATOM   2653  NH2 ARG B  49      69.417  29.896  37.385  1.00169.89           N  
ATOM   2654  C   ARG B  49      75.857  33.807  36.701  1.00169.89           C  
ATOM   2655  O   ARG B  49      75.404  34.926  36.934  1.00169.89           O  
ATOM   2656  N   LEU B  50      76.470  33.511  35.534  1.00 89.81           N  
ATOM   2657  CA  LEU B  50      76.799  34.522  34.553  1.00 89.81           C  
ATOM   2658  CB  LEU B  50      78.051  34.144  33.737  1.00 89.81           C  
ATOM   2659  CG  LEU B  50      78.467  35.176  32.671  1.00 89.81           C  
ATOM   2660  CD1 LEU B  50      79.002  36.468  33.305  1.00 89.81           C  
ATOM   2661  CD2 LEU B  50      79.437  34.563  31.649  1.00 89.81           C  
ATOM   2662  C   LEU B  50      75.676  34.701  33.574  1.00 89.81           C  
ATOM   2663  O   LEU B  50      75.299  33.769  32.865  1.00 89.81           O  
ATOM   2664  N   ILE B  51      75.049  35.898  33.585  1.00 97.38           N  
ATOM   2665  CA  ILE B  51      73.977  36.207  32.673  1.00 97.38           C  
ATOM   2666  CB  ILE B  51      73.124  37.299  33.238  1.00 97.38           C  
ATOM   2667  CG1 ILE B  51      72.589  36.834  34.606  1.00 97.38           C  
ATOM   2668  CG2 ILE B  51      72.019  37.636  32.223  1.00 97.38           C  
ATOM   2669  CD1 ILE B  51      72.047  37.959  35.481  1.00 97.38           C  
ATOM   2670  C   ILE B  51      74.453  36.607  31.300  1.00 97.38           C  
ATOM   2671  O   ILE B  51      74.156  35.940  30.312  1.00 97.38           O  
ATOM   2672  N   HIS B  52      75.259  37.689  31.210  1.00 76.82           N  
ATOM   2673  CA  HIS B  52      75.728  38.173  29.937  1.00 76.82           C  
ATOM   2674  ND1 HIS B  52      73.506  38.120  27.494  1.00 76.82           N  
ATOM   2675  CG  HIS B  52      73.581  38.782  28.699  1.00 76.82           C  
ATOM   2676  CB  HIS B  52      74.864  39.275  29.298  1.00 76.82           C  
ATOM   2677  NE2 HIS B  52      71.424  38.297  28.252  1.00 76.82           N  
ATOM   2678  CD2 HIS B  52      72.301  38.882  29.148  1.00 76.82           C  
ATOM   2679  CE1 HIS B  52      72.194  37.854  27.274  1.00 76.82           C  
ATOM   2680  C   HIS B  52      77.066  38.793  30.172  1.00 76.82           C  
ATOM   2681  O   HIS B  52      77.378  39.176  31.297  1.00 76.82           O  
ATOM   2682  N   TYR B  53      77.908  38.875  29.117  1.00101.15           N  
ATOM   2683  CA  TYR B  53      79.198  39.498  29.270  1.00101.15           C  
ATOM   2684  CB  TYR B  53      80.313  38.579  29.814  1.00101.15           C  
ATOM   2685  CG  TYR B  53      80.577  37.426  28.909  1.00101.15           C  
ATOM   2686  CD1 TYR B  53      81.445  37.547  27.850  1.00101.15           C  
ATOM   2687  CD2 TYR B  53      79.969  36.213  29.134  1.00101.15           C  
ATOM   2688  CE1 TYR B  53      81.696  36.477  27.024  1.00101.15           C  
ATOM   2689  CE2 TYR B  53      80.214  35.139  28.312  1.00101.15           C  
ATOM   2690  CZ  TYR B  53      81.079  35.270  27.254  1.00101.15           C  
ATOM   2691  OH  TYR B  53      81.335  34.170  26.407  1.00101.15           O  
ATOM   2692  C   TYR B  53      79.616  40.128  27.972  1.00101.15           C  
ATOM   2693  O   TYR B  53      78.950  39.955  26.953  1.00101.15           O  
ATOM   2694  N   SER B  54      80.721  40.915  27.980  1.00100.56           N  
ATOM   2695  CA  SER B  54      81.114  41.595  26.773  1.00100.56           C  
ATOM   2696  CB  SER B  54      80.447  42.972  26.638  1.00100.56           C  
ATOM   2697  OG  SER B  54      80.974  43.662  25.516  1.00100.56           O  
ATOM   2698  C   SER B  54      82.604  41.829  26.703  1.00100.56           C  
ATOM   2699  O   SER B  54      83.281  42.046  27.706  1.00100.56           O  
ATOM   2700  N   TYR B  55      83.132  41.727  25.465  1.00193.50           N  
ATOM   2701  CA  TYR B  55      84.469  41.952  24.975  1.00193.50           C  
ATOM   2702  CB  TYR B  55      84.676  41.321  23.590  1.00193.50           C  
ATOM   2703  CG  TYR B  55      84.591  39.845  23.741  1.00193.50           C  
ATOM   2704  CD1 TYR B  55      83.421  39.246  24.139  1.00193.50           C  
ATOM   2705  CD2 TYR B  55      85.674  39.054  23.453  1.00193.50           C  
ATOM   2706  CE1 TYR B  55      83.344  37.881  24.270  1.00193.50           C  
ATOM   2707  CE2 TYR B  55      85.602  37.688  23.581  1.00193.50           C  
ATOM   2708  CZ  TYR B  55      84.435  37.098  23.992  1.00193.50           C  
ATOM   2709  OH  TYR B  55      84.361  35.696  24.126  1.00193.50           O  
ATOM   2710  C   TYR B  55      84.765  43.414  24.803  1.00193.50           C  
ATOM   2711  O   TYR B  55      85.931  43.803  24.719  1.00193.50           O  
ATOM   2712  N   GLY B  56      83.724  44.242  24.572  1.00 62.56           N  
ATOM   2713  CA  GLY B  56      83.974  45.634  24.343  1.00 62.56           C  
ATOM   2714  C   GLY B  56      82.767  46.216  23.706  1.00 62.56           C  
ATOM   2715  O   GLY B  56      81.762  45.537  23.509  1.00 62.56           O  
ATOM   2716  N   ALA B  57      82.862  47.500  23.324  1.00 54.27           N  
ATOM   2717  CA  ALA B  57      81.726  48.180  22.793  1.00 54.27           C  
ATOM   2718  CB  ALA B  57      82.024  49.620  22.338  1.00 54.27           C  
ATOM   2719  C   ALA B  57      81.178  47.437  21.618  1.00 54.27           C  
ATOM   2720  O   ALA B  57      81.914  46.919  20.779  1.00 54.27           O  
ATOM   2721  N   GLY B  58      79.832  47.341  21.578  1.00 40.87           N  
ATOM   2722  CA  GLY B  58      79.117  46.799  20.458  1.00 40.87           C  
ATOM   2723  C   GLY B  58      79.032  45.311  20.516  1.00 40.87           C  
ATOM   2724  O   GLY B  58      78.461  44.693  19.619  1.00 40.87           O  
ATOM   2725  N   SER B  59      79.569  44.678  21.569  1.00109.20           N  
ATOM   2726  CA  SER B  59      79.520  43.249  21.556  1.00109.20           C  
ATOM   2727  CB  SER B  59      80.919  42.622  21.445  1.00109.20           C  
ATOM   2728  OG  SER B  59      80.829  41.207  21.444  1.00109.20           O  
ATOM   2729  C   SER B  59      78.921  42.775  22.838  1.00109.20           C  
ATOM   2730  O   SER B  59      79.006  43.441  23.870  1.00109.20           O  
ATOM   2731  N   THR B  60      78.239  41.614  22.777  1.00114.96           N  
ATOM   2732  CA  THR B  60      77.714  41.024  23.968  1.00114.96           C  
ATOM   2733  CB  THR B  60      76.292  41.393  24.257  1.00114.96           C  
ATOM   2734  OG1 THR B  60      76.151  42.803  24.321  1.00114.96           O  
ATOM   2735  CG2 THR B  60      75.927  40.796  25.622  1.00114.96           C  
ATOM   2736  C   THR B  60      77.763  39.539  23.773  1.00114.96           C  
ATOM   2737  O   THR B  60      77.718  39.049  22.644  1.00114.96           O  
ATOM   2738  N   GLU B  61      77.864  38.777  24.879  1.00 94.16           N  
ATOM   2739  CA  GLU B  61      77.940  37.352  24.756  1.00 94.16           C  
ATOM   2740  CB  GLU B  61      79.335  36.800  25.087  1.00 94.16           C  
ATOM   2741  CG  GLU B  61      80.438  37.389  24.206  1.00 94.16           C  
ATOM   2742  CD  GLU B  61      80.167  36.995  22.765  1.00 94.16           C  
ATOM   2743  OE1 GLU B  61      79.346  36.064  22.546  1.00 94.16           O  
ATOM   2744  OE2 GLU B  61      80.778  37.624  21.861  1.00 94.16           O  
ATOM   2745  C   GLU B  61      76.989  36.767  25.746  1.00 94.16           C  
ATOM   2746  O   GLU B  61      76.821  37.286  26.848  1.00 94.16           O  
ATOM   2747  N   LYS B  69      76.331  35.655  25.368  1.00 78.86           N  
ATOM   2748  CA  LYS B  69      75.391  35.046  26.260  1.00 78.86           C  
ATOM   2749  CB  LYS B  69      74.442  34.048  25.573  1.00 78.86           C  
ATOM   2750  CG  LYS B  69      73.466  34.710  24.597  1.00 78.86           C  
ATOM   2751  CD  LYS B  69      72.713  33.717  23.709  1.00 78.86           C  
ATOM   2752  CE  LYS B  69      73.512  33.254  22.490  1.00 78.86           C  
ATOM   2753  NZ  LYS B  69      74.641  32.398  22.916  1.00 78.86           N  
ATOM   2754  C   LYS B  69      76.148  34.309  27.317  1.00 78.86           C  
ATOM   2755  O   LYS B  69      77.179  33.692  27.053  1.00 78.86           O  
ATOM   2756  N   GLY B  70      75.651  34.386  28.566  1.00 23.06           N  
ATOM   2757  CA  GLY B  70      76.259  33.683  29.654  1.00 23.06           C  
ATOM   2758  C   GLY B  70      75.492  32.418  29.826  1.00 23.06           C  
ATOM   2759  O   GLY B  70      74.784  31.977  28.922  1.00 23.06           O  
ATOM   2760  N   ASP B  71      75.625  31.793  31.008  1.00 59.53           N  
ATOM   2761  CA  ASP B  71      74.954  30.554  31.251  1.00 59.53           C  
ATOM   2762  CB  ASP B  71      75.317  29.947  32.617  1.00 59.53           C  
ATOM   2763  CG  ASP B  71      76.778  29.523  32.575  1.00 59.53           C  
ATOM   2764  OD1 ASP B  71      77.354  29.479  31.455  1.00 59.53           O  
ATOM   2765  OD2 ASP B  71      77.337  29.237  33.667  1.00 59.53           O  
ATOM   2766  C   ASP B  71      73.463  30.766  31.254  1.00 59.53           C  
ATOM   2767  O   ASP B  71      72.735  29.988  30.637  1.00 59.53           O  
ATOM   2768  N   ILE B  72      72.956  31.809  31.959  1.00106.64           N  
ATOM   2769  CA  ILE B  72      71.525  31.998  32.005  1.00106.64           C  
ATOM   2770  CB  ILE B  72      70.993  31.904  33.414  1.00106.64           C  
ATOM   2771  CG1 ILE B  72      71.649  32.956  34.331  1.00106.64           C  
ATOM   2772  CG2 ILE B  72      71.197  30.459  33.899  1.00106.64           C  
ATOM   2773  CD1 ILE B  72      70.960  33.109  35.687  1.00106.64           C  
ATOM   2774  C   ILE B  72      71.122  33.331  31.415  1.00106.64           C  
ATOM   2775  O   ILE B  72      70.671  34.233  32.121  1.00106.64           O  
ATOM   2776  N   PRO B  73      71.212  33.474  30.122  1.00100.84           N  
ATOM   2777  CA  PRO B  73      70.879  34.708  29.457  1.00100.84           C  
ATOM   2778  CD  PRO B  73      72.063  32.625  29.311  1.00100.84           C  
ATOM   2779  CB  PRO B  73      71.597  34.664  28.108  1.00100.84           C  
ATOM   2780  CG  PRO B  73      71.906  33.175  27.886  1.00100.84           C  
ATOM   2781  C   PRO B  73      69.414  34.976  29.299  1.00100.84           C  
ATOM   2782  O   PRO B  73      69.064  36.102  28.945  1.00100.84           O  
ATOM   2783  N   ASP B  74      68.535  33.984  29.521  1.00105.05           N  
ATOM   2784  CA  ASP B  74      67.154  34.234  29.213  1.00105.05           C  
ATOM   2785  CB  ASP B  74      66.264  32.973  29.229  1.00105.05           C  
ATOM   2786  CG  ASP B  74      66.249  32.344  30.615  1.00105.05           C  
ATOM   2787  OD1 ASP B  74      67.033  32.794  31.493  1.00105.05           O  
ATOM   2788  OD2 ASP B  74      65.450  31.388  30.805  1.00105.05           O  
ATOM   2789  C   ASP B  74      66.566  35.279  30.117  1.00105.05           C  
ATOM   2790  O   ASP B  74      66.834  35.318  31.317  1.00105.05           O  
ATOM   2791  N   GLY B  75      65.753  36.181  29.519  1.00 38.70           N  
ATOM   2792  CA  GLY B  75      65.025  37.194  30.233  1.00 38.70           C  
ATOM   2793  C   GLY B  75      65.836  38.447  30.350  1.00 38.70           C  
ATOM   2794  O   GLY B  75      65.307  39.495  30.718  1.00 38.70           O  
ATOM   2795  N   TYR B  76      67.138  38.394  30.013  1.00 82.75           N  
ATOM   2796  CA  TYR B  76      67.949  39.562  30.213  1.00 82.75           C  
ATOM   2797  CB  TYR B  76      69.152  39.307  31.140  1.00 82.75           C  
ATOM   2798  CG  TYR B  76      68.664  38.875  32.482  1.00 82.75           C  
ATOM   2799  CD1 TYR B  76      68.290  37.568  32.704  1.00 82.75           C  
ATOM   2800  CD2 TYR B  76      68.595  39.768  33.527  1.00 82.75           C  
ATOM   2801  CE1 TYR B  76      67.845  37.162  33.942  1.00 82.75           C  
ATOM   2802  CE2 TYR B  76      68.152  39.368  34.766  1.00 82.75           C  
ATOM   2803  CZ  TYR B  76      67.775  38.064  34.977  1.00 82.75           C  
ATOM   2804  OH  TYR B  76      67.320  37.656  36.249  1.00 82.75           O  
ATOM   2805  C   TYR B  76      68.541  39.975  28.900  1.00 82.75           C  
ATOM   2806  O   TYR B  76      68.871  39.131  28.068  1.00 82.75           O  
ATOM   2807  N   LYS B  77      68.664  41.304  28.677  1.00153.82           N  
ATOM   2808  CA  LYS B  77      69.285  41.800  27.480  1.00153.82           C  
ATOM   2809  CB  LYS B  77      68.387  42.695  26.609  1.00153.82           C  
ATOM   2810  CG  LYS B  77      67.058  42.063  26.201  1.00153.82           C  
ATOM   2811  CD  LYS B  77      66.032  42.088  27.332  1.00153.82           C  
ATOM   2812  CE  LYS B  77      65.995  43.439  28.046  1.00153.82           C  
ATOM   2813  NZ  LYS B  77      66.096  44.525  27.045  1.00153.82           N  
ATOM   2814  C   LYS B  77      70.407  42.690  27.916  1.00153.82           C  
ATOM   2815  O   LYS B  77      70.199  43.631  28.677  1.00153.82           O  
ATOM   2816  N   ALA B  78      71.639  42.413  27.456  1.00 55.00           N  
ATOM   2817  CA  ALA B  78      72.759  43.228  27.836  1.00 55.00           C  
ATOM   2818  CB  ALA B  78      74.059  42.427  28.016  1.00 55.00           C  
ATOM   2819  C   ALA B  78      73.014  44.265  26.783  1.00 55.00           C  
ATOM   2820  O   ALA B  78      72.490  44.182  25.673  1.00 55.00           O  
ATOM   2821  N   SER B  79      73.806  45.307  27.125  1.00103.04           N  
ATOM   2822  CA  SER B  79      74.179  46.288  26.140  1.00103.04           C  
ATOM   2823  CB  SER B  79      73.177  47.442  25.982  1.00103.04           C  
ATOM   2824  OG  SER B  79      73.250  48.304  27.107  1.00103.04           O  
ATOM   2825  C   SER B  79      75.475  46.906  26.576  1.00103.04           C  
ATOM   2826  O   SER B  79      75.638  47.267  27.741  1.00103.04           O  
ATOM   2827  N   ARG B  80      76.435  47.054  25.637  1.00118.55           N  
ATOM   2828  CA  ARG B  80      77.710  47.630  25.977  1.00118.55           C  
ATOM   2829  CB  ARG B  80      78.861  46.621  25.778  1.00118.55           C  
ATOM   2830  CG  ARG B  80      80.252  47.112  26.196  1.00118.55           C  
ATOM   2831  CD  ARG B  80      80.519  47.034  27.703  1.00118.55           C  
ATOM   2832  NE  ARG B  80      81.902  47.539  27.945  1.00118.55           N  
ATOM   2833  CZ  ARG B  80      82.967  46.689  27.859  1.00118.55           C  
ATOM   2834  NH1 ARG B  80      82.762  45.376  27.552  1.00118.55           N  
ATOM   2835  NH2 ARG B  80      84.234  47.146  28.081  1.00118.55           N  
ATOM   2836  C   ARG B  80      77.957  48.769  25.032  1.00118.55           C  
ATOM   2837  O   ARG B  80      78.574  48.594  23.981  1.00118.55           O  
ATOM   2838  N   PRO B  81      77.478  49.934  25.372  1.00 82.25           N  
ATOM   2839  CA  PRO B  81      77.633  51.120  24.572  1.00 82.25           C  
ATOM   2840  CD  PRO B  81      76.565  50.119  26.485  1.00 82.25           C  
ATOM   2841  CB  PRO B  81      76.658  52.141  25.161  1.00 82.25           C  
ATOM   2842  CG  PRO B  81      76.410  51.644  26.597  1.00 82.25           C  
ATOM   2843  C   PRO B  81      79.033  51.642  24.517  1.00 82.25           C  
ATOM   2844  O   PRO B  81      79.411  52.214  23.495  1.00 82.25           O  
ATOM   2845  N   SER B  82      79.815  51.480  25.600  1.00101.61           N  
ATOM   2846  CA  SER B  82      81.140  52.027  25.610  1.00101.61           C  
ATOM   2847  CB  SER B  82      81.238  53.420  26.258  1.00101.61           C  
ATOM   2848  OG  SER B  82      80.934  53.348  27.643  1.00101.61           O  
ATOM   2849  C   SER B  82      82.001  51.096  26.392  1.00101.61           C  
ATOM   2850  O   SER B  82      81.516  50.164  27.029  1.00101.61           O  
ATOM   2851  N   GLN B  83      83.324  51.316  26.351  1.00 67.20           N  
ATOM   2852  CA  GLN B  83      84.204  50.435  27.055  1.00 67.20           C  
ATOM   2853  CB  GLN B  83      85.693  50.785  26.895  1.00 67.20           C  
ATOM   2854  CG  GLN B  83      86.598  49.820  27.667  1.00 67.20           C  
ATOM   2855  CD  GLN B  83      88.043  50.266  27.510  1.00 67.20           C  
ATOM   2856  OE1 GLN B  83      88.912  49.873  28.288  1.00 67.20           O  
ATOM   2857  NE2 GLN B  83      88.312  51.117  26.485  1.00 67.20           N  
ATOM   2858  C   GLN B  83      83.909  50.529  28.521  1.00 67.20           C  
ATOM   2859  O   GLN B  83      83.945  49.528  29.235  1.00 67.20           O  
ATOM   2860  N   GLU B  84      83.643  51.756  29.007  1.00103.49           N  
ATOM   2861  CA  GLU B  84      83.438  52.005  30.408  1.00103.49           C  
ATOM   2862  CB  GLU B  84      83.402  53.508  30.727  1.00103.49           C  
ATOM   2863  CG  GLU B  84      84.679  54.247  30.324  1.00103.49           C  
ATOM   2864  CD  GLU B  84      84.615  54.490  28.822  1.00103.49           C  
ATOM   2865  OE1 GLU B  84      83.488  54.723  28.309  1.00103.49           O  
ATOM   2866  OE2 GLU B  84      85.690  54.446  28.166  1.00103.49           O  
ATOM   2867  C   GLU B  84      82.147  51.437  30.930  1.00103.49           C  
ATOM   2868  O   GLU B  84      82.134  50.789  31.976  1.00103.49           O  
ATOM   2869  N   ASN B  85      81.023  51.636  30.207  1.00 92.17           N  
ATOM   2870  CA  ASN B  85      79.748  51.292  30.780  1.00 92.17           C  
ATOM   2871  CB  ASN B  85      78.656  52.347  30.522  1.00 92.17           C  
ATOM   2872  CG  ASN B  85      79.053  53.654  31.185  1.00 92.17           C  
ATOM   2873  OD1 ASN B  85      79.593  53.670  32.290  1.00 92.17           O  
ATOM   2874  ND2 ASN B  85      78.784  54.789  30.487  1.00 92.17           N  
ATOM   2875  C   ASN B  85      79.204  50.024  30.202  1.00 92.17           C  
ATOM   2876  O   ASN B  85      79.350  49.752  29.011  1.00 92.17           O  
ATOM   2877  N   PHE B  86      78.562  49.210  31.070  1.00110.40           N  
ATOM   2878  CA  PHE B  86      77.913  47.997  30.658  1.00110.40           C  
ATOM   2879  CB  PHE B  86      78.821  46.768  30.876  1.00110.40           C  
ATOM   2880  CG  PHE B  86      78.203  45.543  30.296  1.00110.40           C  
ATOM   2881  CD1 PHE B  86      77.816  45.507  28.976  1.00110.40           C  
ATOM   2882  CD2 PHE B  86      78.071  44.403  31.055  1.00110.40           C  
ATOM   2883  CE1 PHE B  86      77.261  44.371  28.435  1.00110.40           C  
ATOM   2884  CE2 PHE B  86      77.519  43.263  30.519  1.00110.40           C  
ATOM   2885  CZ  PHE B  86      77.107  43.246  29.208  1.00110.40           C  
ATOM   2886  C   PHE B  86      76.669  47.889  31.493  1.00110.40           C  
ATOM   2887  O   PHE B  86      76.727  47.974  32.720  1.00110.40           O  
ATOM   2888  N   SER B  87      75.498  47.695  30.849  1.00 81.74           N  
ATOM   2889  CA  SER B  87      74.270  47.666  31.594  1.00 81.74           C  
ATOM   2890  CB  SER B  87      73.403  48.920  31.376  1.00 81.74           C  
ATOM   2891  OG  SER B  87      73.100  49.075  29.998  1.00 81.74           O  
ATOM   2892  C   SER B  87      73.465  46.460  31.220  1.00 81.74           C  
ATOM   2893  O   SER B  87      73.611  45.898  30.136  1.00 81.74           O  
ATOM   2894  N   LEU B  88      72.590  46.023  32.151  1.00 73.25           N  
ATOM   2895  CA  LEU B  88      71.765  44.871  31.925  1.00 73.25           C  
ATOM   2896  CB  LEU B  88      71.913  43.832  33.049  1.00 73.25           C  
ATOM   2897  CG  LEU B  88      71.085  42.553  32.858  1.00 73.25           C  
ATOM   2898  CD1 LEU B  88      71.452  41.843  31.546  1.00 73.25           C  
ATOM   2899  CD2 LEU B  88      71.233  41.631  34.078  1.00 73.25           C  
ATOM   2900  C   LEU B  88      70.343  45.349  31.857  1.00 73.25           C  
ATOM   2901  O   LEU B  88      69.932  46.216  32.626  1.00 73.25           O  
ATOM   2902  N   ILE B  89      69.543  44.802  30.918  1.00 61.37           N  
ATOM   2903  CA  ILE B  89      68.204  45.297  30.750  1.00 61.37           C  
ATOM   2904  CB  ILE B  89      67.959  45.885  29.391  1.00 61.37           C  
ATOM   2905  CG1 ILE B  89      68.931  47.048  29.137  1.00 61.37           C  
ATOM   2906  CG2 ILE B  89      66.480  46.306  29.315  1.00 61.37           C  
ATOM   2907  CD1 ILE B  89      68.976  47.497  27.679  1.00 61.37           C  
ATOM   2908  C   ILE B  89      67.214  44.187  30.927  1.00 61.37           C  
ATOM   2909  O   ILE B  89      67.421  43.064  30.471  1.00 61.37           O  
ATOM   2910  N   LEU B  90      66.101  44.487  31.629  1.00135.27           N  
ATOM   2911  CA  LEU B  90      65.062  43.521  31.839  1.00135.27           C  
ATOM   2912  CB  LEU B  90      64.730  43.315  33.327  1.00135.27           C  
ATOM   2913  CG  LEU B  90      65.939  42.992  34.224  1.00135.27           C  
ATOM   2914  CD1 LEU B  90      66.896  44.190  34.324  1.00135.27           C  
ATOM   2915  CD2 LEU B  90      65.486  42.505  35.608  1.00135.27           C  
ATOM   2916  C   LEU B  90      63.818  44.128  31.263  1.00135.27           C  
ATOM   2917  O   LEU B  90      63.140  44.900  31.940  1.00135.27           O  
ATOM   2918  N   GLU B  91      63.463  43.778  30.011  1.00 88.36           N  
ATOM   2919  CA  GLU B  91      62.321  44.401  29.398  1.00 88.36           C  
ATOM   2920  CB  GLU B  91      62.088  43.937  27.950  1.00 88.36           C  
ATOM   2921  CG  GLU B  91      63.199  44.334  26.980  1.00 88.36           C  
ATOM   2922  CD  GLU B  91      63.171  45.845  26.806  1.00 88.36           C  
ATOM   2923  OE1 GLU B  91      62.348  46.516  27.487  1.00 88.36           O  
ATOM   2924  OE2 GLU B  91      63.982  46.349  25.984  1.00 88.36           O  
ATOM   2925  C   GLU B  91      61.087  44.044  30.158  1.00 88.36           C  
ATOM   2926  O   GLU B  91      60.325  44.919  30.565  1.00 88.36           O  
ATOM   2927  N   LEU B  92      60.866  42.738  30.390  1.00 94.47           N  
ATOM   2928  CA  LEU B  92      59.695  42.327  31.104  1.00 94.47           C  
ATOM   2929  CB  LEU B  92      58.854  41.285  30.344  1.00 94.47           C  
ATOM   2930  CG  LEU B  92      57.592  40.835  31.100  1.00 94.47           C  
ATOM   2931  CD1 LEU B  92      56.628  42.004  31.342  1.00 94.47           C  
ATOM   2932  CD2 LEU B  92      56.918  39.650  30.393  1.00 94.47           C  
ATOM   2933  C   LEU B  92      60.186  41.701  32.362  1.00 94.47           C  
ATOM   2934  O   LEU B  92      60.875  40.685  32.335  1.00 94.47           O  
ATOM   2935  N   ALA B  93      59.846  42.311  33.509  1.00 61.39           N  
ATOM   2936  CA  ALA B  93      60.327  41.817  34.762  1.00 61.39           C  
ATOM   2937  CB  ALA B  93      60.237  42.848  35.901  1.00 61.39           C  
ATOM   2938  C   ALA B  93      59.529  40.622  35.173  1.00 61.39           C  
ATOM   2939  O   ALA B  93      58.410  40.405  34.709  1.00 61.39           O  
ATOM   2940  N   THR B  94      60.143  39.777  36.027  1.00 70.37           N  
ATOM   2941  CA  THR B  94      59.474  38.646  36.603  1.00 70.37           C  
ATOM   2942  CB  THR B  94      59.692  37.352  35.869  1.00 70.37           C  
ATOM   2943  OG1 THR B  94      61.064  36.991  35.899  1.00 70.37           O  
ATOM   2944  CG2 THR B  94      59.218  37.511  34.416  1.00 70.37           C  
ATOM   2945  C   THR B  94      60.057  38.470  37.971  1.00 70.37           C  
ATOM   2946  O   THR B  94      61.236  38.745  38.190  1.00 70.37           O  
ATOM   2947  N   PRO B  95      59.268  38.000  38.896  1.00 85.87           N  
ATOM   2948  CA  PRO B  95      59.670  37.799  40.263  1.00 85.87           C  
ATOM   2949  CD  PRO B  95      57.851  37.771  38.684  1.00 85.87           C  
ATOM   2950  CB  PRO B  95      58.397  37.397  41.014  1.00 85.87           C  
ATOM   2951  CG  PRO B  95      57.419  36.951  39.910  1.00 85.87           C  
ATOM   2952  C   PRO B  95      60.771  36.792  40.363  1.00 85.87           C  
ATOM   2953  O   PRO B  95      61.468  36.775  41.376  1.00 85.87           O  
ATOM   2954  N   SER B  96      60.940  35.939  39.339  1.00 88.09           N  
ATOM   2955  CA  SER B  96      61.969  34.940  39.363  1.00 88.09           C  
ATOM   2956  CB  SER B  96      61.971  34.088  38.086  1.00 88.09           C  
ATOM   2957  OG  SER B  96      60.684  33.528  37.883  1.00 88.09           O  
ATOM   2958  C   SER B  96      63.272  35.670  39.383  1.00 88.09           C  
ATOM   2959  O   SER B  96      64.284  35.163  39.865  1.00 88.09           O  
ATOM   2960  N   GLN B  97      63.247  36.892  38.827  1.00 93.86           N  
ATOM   2961  CA  GLN B  97      64.354  37.787  38.671  1.00 93.86           C  
ATOM   2962  CB  GLN B  97      64.068  38.925  37.680  1.00 93.86           C  
ATOM   2963  CG  GLN B  97      63.966  38.404  36.244  1.00 93.86           C  
ATOM   2964  CD  GLN B  97      63.685  39.573  35.313  1.00 93.86           C  
ATOM   2965  OE1 GLN B  97      63.355  40.670  35.759  1.00 93.86           O  
ATOM   2966  NE2 GLN B  97      63.814  39.333  33.980  1.00 93.86           N  
ATOM   2967  C   GLN B  97      64.830  38.367  39.970  1.00 93.86           C  
ATOM   2968  O   GLN B  97      65.957  38.852  40.027  1.00 93.86           O  
ATOM   2969  N   THR B  98      63.986  38.423  41.023  1.00 48.83           N  
ATOM   2970  CA  THR B  98      64.411  39.020  42.268  1.00 48.83           C  
ATOM   2971  CB  THR B  98      63.417  38.842  43.381  1.00 48.83           C  
ATOM   2972  OG1 THR B  98      62.166  39.406  43.016  1.00 48.83           O  
ATOM   2973  CG2 THR B  98      63.959  39.533  44.643  1.00 48.83           C  
ATOM   2974  C   THR B  98      65.701  38.387  42.706  1.00 48.83           C  
ATOM   2975  O   THR B  98      65.775  37.172  42.885  1.00 48.83           O  
ATOM   2976  N   SER B  99      66.763  39.211  42.885  1.00 66.82           N  
ATOM   2977  CA  SER B  99      68.040  38.649  43.232  1.00 66.82           C  
ATOM   2978  CB  SER B  99      68.568  37.740  42.100  1.00 66.82           C  
ATOM   2979  OG  SER B  99      69.825  37.162  42.419  1.00 66.82           O  
ATOM   2980  C   SER B  99      69.024  39.770  43.452  1.00 66.82           C  
ATOM   2981  O   SER B  99      68.669  40.948  43.431  1.00 66.82           O  
ATOM   2982  N   VAL B 100      70.302  39.412  43.716  1.00 57.31           N  
ATOM   2983  CA  VAL B 100      71.351  40.377  43.876  1.00 57.31           C  
ATOM   2984  CB  VAL B 100      72.174  40.161  45.113  1.00 57.31           C  
ATOM   2985  CG1 VAL B 100      73.285  41.224  45.156  1.00 57.31           C  
ATOM   2986  CG2 VAL B 100      71.237  40.192  46.333  1.00 57.31           C  
ATOM   2987  C   VAL B 100      72.260  40.230  42.692  1.00 57.31           C  
ATOM   2988  O   VAL B 100      72.720  39.133  42.382  1.00 57.31           O  
ATOM   2989  N   TYR B 101      72.581  41.353  42.018  1.00 77.13           N  
ATOM   2990  CA  TYR B 101      73.349  41.278  40.807  1.00 77.13           C  
ATOM   2991  CB  TYR B 101      72.711  42.018  39.616  1.00 77.13           C  
ATOM   2992  CG  TYR B 101      71.406  41.390  39.259  1.00 77.13           C  
ATOM   2993  CD1 TYR B 101      70.254  41.753  39.919  1.00 77.13           C  
ATOM   2994  CD2 TYR B 101      71.328  40.450  38.257  1.00 77.13           C  
ATOM   2995  CE1 TYR B 101      69.046  41.183  39.591  1.00 77.13           C  
ATOM   2996  CE2 TYR B 101      70.122  39.877  37.924  1.00 77.13           C  
ATOM   2997  CZ  TYR B 101      68.978  40.242  38.591  1.00 77.13           C  
ATOM   2998  OH  TYR B 101      67.741  39.655  38.250  1.00 77.13           O  
ATOM   2999  C   TYR B 101      74.669  41.945  41.021  1.00 77.13           C  
ATOM   3000  O   TYR B 101      74.819  42.809  41.884  1.00 77.13           O  
ATOM   3001  N   PHE B 102      75.686  41.509  40.251  1.00100.55           N  
ATOM   3002  CA  PHE B 102      76.974  42.118  40.363  1.00100.55           C  
ATOM   3003  CB  PHE B 102      78.020  41.271  41.111  1.00100.55           C  
ATOM   3004  CG  PHE B 102      77.588  41.023  42.514  1.00100.55           C  
ATOM   3005  CD1 PHE B 102      76.823  39.921  42.807  1.00100.55           C  
ATOM   3006  CD2 PHE B 102      77.948  41.872  43.536  1.00100.55           C  
ATOM   3007  CE1 PHE B 102      76.421  39.670  44.097  1.00100.55           C  
ATOM   3008  CE2 PHE B 102      77.547  41.625  44.829  1.00100.55           C  
ATOM   3009  CZ  PHE B 102      76.781  40.522  45.113  1.00100.55           C  
ATOM   3010  C   PHE B 102      77.550  42.271  38.991  1.00100.55           C  
ATOM   3011  O   PHE B 102      77.500  41.360  38.165  1.00100.55           O  
ATOM   3012  N   CYS B 103      78.114  43.459  38.722  1.00 95.99           N  
ATOM   3013  CA  CYS B 103      78.839  43.718  37.518  1.00 95.99           C  
ATOM   3014  CB  CYS B 103      78.758  45.214  37.158  1.00 95.99           C  
ATOM   3015  SG  CYS B 103      79.932  45.780  35.896  1.00 95.99           S  
ATOM   3016  C   CYS B 103      80.259  43.388  37.861  1.00 95.99           C  
ATOM   3017  O   CYS B 103      80.662  43.551  39.008  1.00 95.99           O  
ATOM   3018  N   ALA B 104      81.056  42.883  36.901  1.00 73.69           N  
ATOM   3019  CA  ALA B 104      82.428  42.574  37.201  1.00 73.69           C  
ATOM   3020  CB  ALA B 104      82.657  41.092  37.515  1.00 73.69           C  
ATOM   3021  C   ALA B 104      83.242  42.910  35.993  1.00 73.69           C  
ATOM   3022  O   ALA B 104      82.717  42.918  34.882  1.00 73.69           O  
ATOM   3023  N   SER B 105      84.549  43.207  36.189  1.00 60.75           N  
ATOM   3024  CA  SER B 105      85.390  43.578  35.086  1.00 60.75           C  
ATOM   3025  CB  SER B 105      85.838  45.047  35.127  1.00 60.75           C  
ATOM   3026  OG  SER B 105      86.684  45.263  36.247  1.00 60.75           O  
ATOM   3027  C   SER B 105      86.631  42.753  35.122  1.00 60.75           C  
ATOM   3028  O   SER B 105      87.137  42.397  36.185  1.00 60.75           O  
ATOM   3029  N   GLY B 106      87.156  42.440  33.923  1.00 62.07           N  
ATOM   3030  CA  GLY B 106      88.344  41.667  33.795  1.00 62.07           C  
ATOM   3031  C   GLY B 106      89.223  42.407  32.838  1.00 62.07           C  
ATOM   3032  O   GLY B 106      88.785  43.226  32.035  1.00 62.07           O  
ATOM   3033  N   THR B 107      90.504  42.057  32.937  1.00262.89           N  
ATOM   3034  CA  THR B 107      91.723  42.463  32.338  1.00262.89           C  
ATOM   3035  CB  THR B 107      92.837  41.806  33.090  1.00262.89           C  
ATOM   3036  OG1 THR B 107      94.088  42.167  32.547  1.00262.89           O  
ATOM   3037  CG2 THR B 107      92.650  40.282  33.006  1.00262.89           C  
ATOM   3038  C   THR B 107      91.876  42.052  30.908  1.00262.89           C  
ATOM   3039  O   THR B 107      92.844  42.473  30.280  1.00262.89           O  
ATOM   3040  N   GLY B 108      90.996  41.195  30.356  1.00172.09           N  
ATOM   3041  CA  GLY B 108      91.211  40.709  29.019  1.00172.09           C  
ATOM   3042  C   GLY B 108      90.344  39.508  28.836  1.00172.09           C  
ATOM   3043  O   GLY B 108      89.960  39.184  27.713  1.00172.09           O  
ATOM   3044  N   GLY B 123      90.010  38.810  29.933  1.00 74.48           N  
ATOM   3045  CA  GLY B 123      89.071  37.732  29.838  1.00 74.48           C  
ATOM   3046  C   GLY B 123      89.456  36.738  30.877  1.00 74.48           C  
ATOM   3047  O   GLY B 123      90.615  36.334  30.958  1.00 74.48           O  
ATOM   3048  N   SER B 124      88.481  36.303  31.698  1.00162.63           N  
ATOM   3049  CA  SER B 124      88.807  35.333  32.699  1.00162.63           C  
ATOM   3050  CB  SER B 124      89.442  34.058  32.122  1.00162.63           C  
ATOM   3051  OG  SER B 124      88.506  33.378  31.297  1.00162.63           O  
ATOM   3052  C   SER B 124      89.781  35.964  33.642  1.00162.63           C  
ATOM   3053  O   SER B 124      89.899  37.186  33.709  1.00162.63           O  
ATOM   3054  N   GLY B 125      90.477  35.135  34.442  1.00 36.89           N  
ATOM   3055  CA  GLY B 125      91.485  35.676  35.307  1.00 36.89           C  
ATOM   3056  C   GLY B 125      90.831  36.392  36.447  1.00 36.89           C  
ATOM   3057  O   GLY B 125      89.731  36.044  36.877  1.00 36.89           O  
ATOM   3058  N   GLN B 126      91.522  37.432  36.957  1.00 63.53           N  
ATOM   3059  CA  GLN B 126      91.084  38.195  38.090  1.00 63.53           C  
ATOM   3060  CB  GLN B 126      92.184  39.107  38.663  1.00 63.53           C  
ATOM   3061  CG  GLN B 126      91.690  40.065  39.750  1.00 63.53           C  
ATOM   3062  CD  GLN B 126      92.898  40.763  40.364  1.00 63.53           C  
ATOM   3063  OE1 GLN B 126      92.983  40.917  41.582  1.00 63.53           O  
ATOM   3064  NE2 GLN B 126      93.857  41.202  39.505  1.00 63.53           N  
ATOM   3065  C   GLN B 126      89.950  39.072  37.694  1.00 63.53           C  
ATOM   3066  O   GLN B 126      90.037  39.880  36.774  1.00 63.53           O  
ATOM   3067  N   LEU B 127      88.837  38.943  38.423  1.00197.87           N  
ATOM   3068  CA  LEU B 127      87.671  39.709  38.128  1.00197.87           C  
ATOM   3069  CB  LEU B 127      86.441  38.796  37.975  1.00197.87           C  
ATOM   3070  CG  LEU B 127      85.132  39.494  37.589  1.00197.87           C  
ATOM   3071  CD1 LEU B 127      85.276  40.274  36.273  1.00197.87           C  
ATOM   3072  CD2 LEU B 127      83.990  38.467  37.522  1.00197.87           C  
ATOM   3073  C   LEU B 127      87.462  40.677  39.257  1.00197.87           C  
ATOM   3074  O   LEU B 127      87.681  40.350  40.421  1.00197.87           O  
ATOM   3075  N   TYR B 128      87.056  41.921  38.937  1.00131.14           N  
ATOM   3076  CA  TYR B 128      86.816  42.897  39.964  1.00131.14           C  
ATOM   3077  CB  TYR B 128      87.354  44.306  39.650  1.00131.14           C  
ATOM   3078  CG  TYR B 128      88.841  44.333  39.726  1.00131.14           C  
ATOM   3079  CD1 TYR B 128      89.620  43.863  38.694  1.00131.14           C  
ATOM   3080  CD2 TYR B 128      89.457  44.859  40.839  1.00131.14           C  
ATOM   3081  CE1 TYR B 128      90.992  43.907  38.780  1.00131.14           C  
ATOM   3082  CE2 TYR B 128      90.827  44.906  40.931  1.00131.14           C  
ATOM   3083  CZ  TYR B 128      91.598  44.428  39.899  1.00131.14           C  
ATOM   3084  OH  TYR B 128      93.006  44.474  39.987  1.00131.14           O  
ATOM   3085  C   TYR B 128      85.335  43.062  40.029  1.00131.14           C  
ATOM   3086  O   TYR B 128      84.708  43.449  39.046  1.00131.14           O  
ATOM   3087  N   PHE B 129      84.738  42.780  41.202  1.00159.71           N  
ATOM   3088  CA  PHE B 129      83.311  42.839  41.323  1.00159.71           C  
ATOM   3089  CB  PHE B 129      82.707  41.745  42.224  1.00159.71           C  
ATOM   3090  CG  PHE B 129      82.977  40.400  41.638  1.00159.71           C  
ATOM   3091  CD1 PHE B 129      82.232  39.930  40.583  1.00159.71           C  
ATOM   3092  CD2 PHE B 129      83.983  39.606  42.133  1.00159.71           C  
ATOM   3093  CE1 PHE B 129      82.477  38.692  40.041  1.00159.71           C  
ATOM   3094  CE2 PHE B 129      84.231  38.364  41.593  1.00159.71           C  
ATOM   3095  CZ  PHE B 129      83.477  37.901  40.544  1.00159.71           C  
ATOM   3096  C   PHE B 129      82.897  44.141  41.936  1.00159.71           C  
ATOM   3097  O   PHE B 129      83.671  44.807  42.622  1.00159.71           O  
ATOM   3098  N   GLY B 130      81.637  44.538  41.661  1.00 41.96           N  
ATOM   3099  CA  GLY B 130      81.069  45.751  42.181  1.00 41.96           C  
ATOM   3100  C   GLY B 130      80.317  45.433  43.438  1.00 41.96           C  
ATOM   3101  O   GLY B 130      80.159  44.271  43.804  1.00 41.96           O  
ATOM   3102  N   GLU B 131      79.776  46.476  44.103  1.00125.30           N  
ATOM   3103  CA  GLU B 131      79.124  46.299  45.370  1.00125.30           C  
ATOM   3104  CB  GLU B 131      78.619  47.615  45.984  1.00125.30           C  
ATOM   3105  CG  GLU B 131      78.089  47.430  47.405  1.00125.30           C  
ATOM   3106  CD  GLU B 131      79.264  47.047  48.293  1.00125.30           C  
ATOM   3107  OE1 GLU B 131      79.852  45.961  48.047  1.00125.30           O  
ATOM   3108  OE2 GLU B 131      79.590  47.830  49.226  1.00125.30           O  
ATOM   3109  C   GLU B 131      77.950  45.378  45.242  1.00125.30           C  
ATOM   3110  O   GLU B 131      77.840  44.423  46.011  1.00125.30           O  
ATOM   3111  N   GLY B 132      77.046  45.618  44.267  1.00 46.60           N  
ATOM   3112  CA  GLY B 132      75.937  44.714  44.115  1.00 46.60           C  
ATOM   3113  C   GLY B 132      74.664  45.492  43.982  1.00 46.60           C  
ATOM   3114  O   GLY B 132      74.644  46.713  44.132  1.00 46.60           O  
ATOM   3115  N   SER B 133      73.552  44.784  43.683  1.00 95.12           N  
ATOM   3116  CA  SER B 133      72.290  45.454  43.565  1.00 95.12           C  
ATOM   3117  CB  SER B 133      71.976  45.840  42.112  1.00 95.12           C  
ATOM   3118  OG  SER B 133      70.831  46.672  42.065  1.00 95.12           O  
ATOM   3119  C   SER B 133      71.214  44.524  44.055  1.00 95.12           C  
ATOM   3120  O   SER B 133      71.192  43.341  43.722  1.00 95.12           O  
ATOM   3121  N   LYS B 134      70.268  45.040  44.866  1.00 59.12           N  
ATOM   3122  CA  LYS B 134      69.224  44.193  45.363  1.00 59.12           C  
ATOM   3123  CB  LYS B 134      68.886  44.435  46.842  1.00 59.12           C  
ATOM   3124  CG  LYS B 134      70.061  44.181  47.787  1.00 59.12           C  
ATOM   3125  CD  LYS B 134      69.853  44.781  49.177  1.00 59.12           C  
ATOM   3126  CE  LYS B 134      71.119  44.790  50.035  1.00 59.12           C  
ATOM   3127  NZ  LYS B 134      70.860  45.489  51.313  1.00 59.12           N  
ATOM   3128  C   LYS B 134      68.006  44.534  44.582  1.00 59.12           C  
ATOM   3129  O   LYS B 134      67.476  45.639  44.689  1.00 59.12           O  
ATOM   3130  N   LEU B 135      67.529  43.585  43.760  1.00 46.71           N  
ATOM   3131  CA  LEU B 135      66.368  43.885  42.984  1.00 46.71           C  
ATOM   3132  CB  LEU B 135      66.581  43.695  41.472  1.00 46.71           C  
ATOM   3133  CG  LEU B 135      65.341  44.021  40.619  1.00 46.71           C  
ATOM   3134  CD1 LEU B 135      64.969  45.510  40.728  1.00 46.71           C  
ATOM   3135  CD2 LEU B 135      65.530  43.563  39.164  1.00 46.71           C  
ATOM   3136  C   LEU B 135      65.292  42.949  43.411  1.00 46.71           C  
ATOM   3137  O   LEU B 135      65.461  41.730  43.384  1.00 46.71           O  
ATOM   3138  N   THR B 136      64.149  43.512  43.840  1.00 36.90           N  
ATOM   3139  CA  THR B 136      63.046  42.685  44.213  1.00 36.90           C  
ATOM   3140  CB  THR B 136      62.502  42.989  45.576  1.00 36.90           C  
ATOM   3141  OG1 THR B 136      63.515  42.816  46.557  1.00 36.90           O  
ATOM   3142  CG2 THR B 136      61.320  42.045  45.858  1.00 36.90           C  
ATOM   3143  C   THR B 136      61.963  42.980  43.234  1.00 36.90           C  
ATOM   3144  O   THR B 136      61.573  44.133  43.054  1.00 36.90           O  
ATOM   3145  N   VAL B 137      61.463  41.934  42.551  1.00 46.55           N  
ATOM   3146  CA  VAL B 137      60.406  42.151  41.613  1.00 46.55           C  
ATOM   3147  CB  VAL B 137      60.561  41.356  40.352  1.00 46.55           C  
ATOM   3148  CG1 VAL B 137      59.319  41.579  39.474  1.00 46.55           C  
ATOM   3149  CG2 VAL B 137      61.882  41.761  39.676  1.00 46.55           C  
ATOM   3150  C   VAL B 137      59.158  41.687  42.279  1.00 46.55           C  
ATOM   3151  O   VAL B 137      58.870  40.493  42.318  1.00 46.55           O  
ATOM   3152  N   LEU B 138      58.376  42.642  42.809  1.00 26.63           N  
ATOM   3153  CA  LEU B 138      57.160  42.306  43.474  1.00 26.63           C  
ATOM   3154  CB  LEU B 138      56.561  43.497  44.240  1.00 26.63           C  
ATOM   3155  CG  LEU B 138      57.468  44.005  45.378  1.00 26.63           C  
ATOM   3156  CD1 LEU B 138      56.828  45.186  46.125  1.00 26.63           C  
ATOM   3157  CD2 LEU B 138      57.880  42.859  46.314  1.00 26.63           C  
ATOM   3158  C   LEU B 138      56.176  41.900  42.388  1.00 26.63           C  
ATOM   3159  O   LEU B 138      56.032  42.670  41.401  1.00 26.63           O  
ATOM   3160  OXT LEU B 138      55.562  40.808  42.529  1.00 26.63           O  
TER
END
