# Supplementary material for: Predicting T cell receptor functionality against mutant epitopes
Source: Cell Genom. 2024 Aug 15;4(9):100634. doi: 10.1016/j.xgen.2024.100634 (PMC11480844; doi:10.1016/j.xgen.2024.100634)
Supplement: Data S7. Structural models of the murine dataset, related to Figure 3 and STAR Methods, Structural modeling — PDB files containing the structural models of the 36 murine TCRs, SIINFEKL, and the H-2Kb allele. [file mmc8.zip › SIINFEKL/B3_SIINFEKL.pdb]

ATOM      1  N   GLY M   1     120.901  18.717  20.702  1.00  9.94           N  
ATOM      2  CA  GLY M   1     120.852  20.067  20.098  1.00  9.94           C  
ATOM      3  C   GLY M   1     119.642  20.794  20.572  1.00  9.94           C  
ATOM      4  O   GLY M   1     118.719  20.209  21.136  1.00  9.94           O  
ATOM      5  N   PRO M   2     119.643  22.076  20.348  1.00113.40           N  
ATOM      6  CA  PRO M   2     118.525  22.869  20.770  1.00113.40           C  
ATOM      7  CD  PRO M   2     120.889  22.825  20.398  1.00113.40           C  
ATOM      8  CB  PRO M   2     119.002  24.318  20.727  1.00113.40           C  
ATOM      9  CG  PRO M   2     120.517  24.204  20.968  1.00113.40           C  
ATOM     10  C   PRO M   2     117.336  22.597  19.913  1.00113.40           C  
ATOM     11  O   PRO M   2     117.506  22.209  18.758  1.00113.40           O  
ATOM     12  N   HIS M   3     116.122  22.778  20.466  1.00 50.31           N  
ATOM     13  CA  HIS M   3     114.929  22.553  19.711  1.00 50.31           C  
ATOM     14  ND1 HIS M   3     115.287  19.528  18.465  1.00 50.31           N  
ATOM     15  CG  HIS M   3     115.099  20.037  19.731  1.00 50.31           C  
ATOM     16  CB  HIS M   3     114.234  21.223  20.042  1.00 50.31           C  
ATOM     17  NE2 HIS M   3     116.507  18.276  19.839  1.00 50.31           N  
ATOM     18  CD2 HIS M   3     115.851  19.260  20.558  1.00 50.31           C  
ATOM     19  CE1 HIS M   3     116.136  18.477  18.587  1.00 50.31           C  
ATOM     20  C   HIS M   3     113.991  23.657  20.065  1.00 50.31           C  
ATOM     21  O   HIS M   3     114.243  24.417  20.999  1.00 50.31           O  
ATOM     22  N   SER M   4     112.890  23.806  19.305  1.00 47.21           N  
ATOM     23  CA  SER M   4     111.995  24.867  19.646  1.00 47.21           C  
ATOM     24  CB  SER M   4     112.342  26.207  18.972  1.00 47.21           C  
ATOM     25  OG  SER M   4     112.229  26.090  17.562  1.00 47.21           O  
ATOM     26  C   SER M   4     110.614  24.505  19.217  1.00 47.21           C  
ATOM     27  O   SER M   4     110.412  23.650  18.356  1.00 47.21           O  
ATOM     28  N   LEU M   5     109.621  25.145  19.862  1.00 83.34           N  
ATOM     29  CA  LEU M   5     108.248  24.962  19.509  1.00 83.34           C  
ATOM     30  CB  LEU M   5     107.429  24.319  20.642  1.00 83.34           C  
ATOM     31  CG  LEU M   5     105.958  24.059  20.280  1.00 83.34           C  
ATOM     32  CD1 LEU M   5     105.842  22.996  19.177  1.00 83.34           C  
ATOM     33  CD2 LEU M   5     105.127  23.721  21.527  1.00 83.34           C  
ATOM     34  C   LEU M   5     107.717  26.343  19.288  1.00 83.34           C  
ATOM     35  O   LEU M   5     107.703  27.160  20.208  1.00 83.34           O  
ATOM     36  N   ARG M   6     107.269  26.646  18.054  1.00127.18           N  
ATOM     37  CA  ARG M   6     106.786  27.970  17.785  1.00127.18           C  
ATOM     38  CB  ARG M   6     107.699  28.747  16.817  1.00127.18           C  
ATOM     39  CG  ARG M   6     109.074  29.054  17.423  1.00127.18           C  
ATOM     40  CD  ARG M   6     110.153  29.419  16.399  1.00127.18           C  
ATOM     41  NE  ARG M   6     110.003  30.855  16.041  1.00127.18           N  
ATOM     42  CZ  ARG M   6     110.879  31.422  15.162  1.00127.18           C  
ATOM     43  NH1 ARG M   6     111.885  30.671  14.622  1.00127.18           N  
ATOM     44  NH2 ARG M   6     110.749  32.736  14.816  1.00127.18           N  
ATOM     45  C   ARG M   6     105.433  27.841  17.159  1.00127.18           C  
ATOM     46  O   ARG M   6     105.110  26.808  16.578  1.00127.18           O  
ATOM     47  N   TYR M   7     104.583  28.878  17.316  1.00101.99           N  
ATOM     48  CA  TYR M   7     103.278  28.864  16.720  1.00101.99           C  
ATOM     49  CB  TYR M   7     102.104  28.849  17.717  1.00101.99           C  
ATOM     50  CG  TYR M   7     102.004  27.512  18.366  1.00101.99           C  
ATOM     51  CD1 TYR M   7     101.311  26.502  17.742  1.00101.99           C  
ATOM     52  CD2 TYR M   7     102.593  27.259  19.583  1.00101.99           C  
ATOM     53  CE1 TYR M   7     101.202  25.261  18.320  1.00101.99           C  
ATOM     54  CE2 TYR M   7     102.486  26.018  20.167  1.00101.99           C  
ATOM     55  CZ  TYR M   7     101.789  25.017  19.536  1.00101.99           C  
ATOM     56  OH  TYR M   7     101.679  23.743  20.134  1.00101.99           O  
ATOM     57  C   TYR M   7     103.103  30.115  15.918  1.00101.99           C  
ATOM     58  O   TYR M   7     103.276  31.226  16.420  1.00101.99           O  
ATOM     59  N   PHE M   8     102.732  29.968  14.634  1.00 52.33           N  
ATOM     60  CA  PHE M   8     102.506  31.138  13.842  1.00 52.33           C  
ATOM     61  CB  PHE M   8     103.047  31.023  12.407  1.00 52.33           C  
ATOM     62  CG  PHE M   8     104.532  30.941  12.507  1.00 52.33           C  
ATOM     63  CD1 PHE M   8     105.148  29.734  12.746  1.00 52.33           C  
ATOM     64  CD2 PHE M   8     105.308  32.068  12.363  1.00 52.33           C  
ATOM     65  CE1 PHE M   8     106.517  29.651  12.843  1.00 52.33           C  
ATOM     66  CE2 PHE M   8     106.678  31.991  12.459  1.00 52.33           C  
ATOM     67  CZ  PHE M   8     107.284  30.781  12.696  1.00 52.33           C  
ATOM     68  C   PHE M   8     101.025  31.318  13.764  1.00 52.33           C  
ATOM     69  O   PHE M   8     100.304  30.465  13.251  1.00 52.33           O  
ATOM     70  N   VAL M   9     100.538  32.458  14.285  1.00 46.75           N  
ATOM     71  CA  VAL M   9      99.131  32.725  14.299  1.00 46.75           C  
ATOM     72  CB  VAL M   9      98.633  33.179  15.640  1.00 46.75           C  
ATOM     73  CG1 VAL M   9      97.141  33.532  15.520  1.00 46.75           C  
ATOM     74  CG2 VAL M   9      98.939  32.082  16.674  1.00 46.75           C  
ATOM     75  C   VAL M   9      98.886  33.840  13.336  1.00 46.75           C  
ATOM     76  O   VAL M   9      99.730  34.718  13.173  1.00 46.75           O  
ATOM     77  N   THR M  10      97.736  33.809  12.630  1.00122.12           N  
ATOM     78  CA  THR M  10      97.452  34.872  11.711  1.00122.12           C  
ATOM     79  CB  THR M  10      97.927  34.573  10.321  1.00122.12           C  
ATOM     80  OG1 THR M  10      97.720  35.693   9.474  1.00122.12           O  
ATOM     81  CG2 THR M  10      97.163  33.347   9.794  1.00122.12           C  
ATOM     82  C   THR M  10      95.970  35.085  11.646  1.00122.12           C  
ATOM     83  O   THR M  10      95.194  34.129  11.663  1.00122.12           O  
ATOM     84  N   ALA M  11      95.543  36.365  11.585  1.00 48.50           N  
ATOM     85  CA  ALA M  11      94.149  36.676  11.437  1.00 48.50           C  
ATOM     86  CB  ALA M  11      93.474  37.104  12.751  1.00 48.50           C  
ATOM     87  C   ALA M  11      94.064  37.836  10.498  1.00 48.50           C  
ATOM     88  O   ALA M  11      94.683  38.874  10.724  1.00 48.50           O  
ATOM     89  N   VAL M  12      93.266  37.692   9.420  1.00 66.33           N  
ATOM     90  CA  VAL M  12      93.146  38.742   8.450  1.00 66.33           C  
ATOM     91  CB  VAL M  12      93.575  38.305   7.079  1.00 66.33           C  
ATOM     92  CG1 VAL M  12      93.274  39.430   6.082  1.00 66.33           C  
ATOM     93  CG2 VAL M  12      95.057  37.905   7.125  1.00 66.33           C  
ATOM     94  C   VAL M  12      91.700  39.103   8.347  1.00 66.33           C  
ATOM     95  O   VAL M  12      90.856  38.239   8.122  1.00 66.33           O  
ATOM     96  N   SER M  13      91.375  40.403   8.494  1.00 57.35           N  
ATOM     97  CA  SER M  13      90.001  40.805   8.428  1.00 57.35           C  
ATOM     98  CB  SER M  13      89.732  42.178   9.068  1.00 57.35           C  
ATOM     99  OG  SER M  13      90.427  43.192   8.358  1.00 57.35           O  
ATOM    100  C   SER M  13      89.591  40.883   6.998  1.00 57.35           C  
ATOM    101  O   SER M  13      90.400  41.167   6.118  1.00 57.35           O  
ATOM    102  N   ARG M  14      88.307  40.588   6.728  1.00170.33           N  
ATOM    103  CA  ARG M  14      87.801  40.721   5.396  1.00170.33           C  
ATOM    104  CB  ARG M  14      87.397  39.383   4.759  1.00170.33           C  
ATOM    105  CG  ARG M  14      88.567  38.437   4.490  1.00170.33           C  
ATOM    106  CD  ARG M  14      88.128  37.117   3.855  1.00170.33           C  
ATOM    107  NE  ARG M  14      89.346  36.288   3.641  1.00170.33           N  
ATOM    108  CZ  ARG M  14      89.234  34.931   3.571  1.00170.33           C  
ATOM    109  NH1 ARG M  14      88.014  34.337   3.728  1.00170.33           N  
ATOM    110  NH2 ARG M  14      90.341  34.167   3.342  1.00170.33           N  
ATOM    111  C   ARG M  14      86.552  41.517   5.533  1.00170.33           C  
ATOM    112  O   ARG M  14      85.484  40.980   5.817  1.00170.33           O  
ATOM    113  N   PRO M  15      86.655  42.795   5.341  1.00117.50           N  
ATOM    114  CA  PRO M  15      85.471  43.582   5.490  1.00117.50           C  
ATOM    115  CD  PRO M  15      87.834  43.520   5.769  1.00117.50           C  
ATOM    116  CB  PRO M  15      85.932  45.027   5.700  1.00117.50           C  
ATOM    117  CG  PRO M  15      87.460  44.979   5.491  1.00117.50           C  
ATOM    118  C   PRO M  15      84.511  43.352   4.375  1.00117.50           C  
ATOM    119  O   PRO M  15      84.872  43.552   3.217  1.00117.50           O  
ATOM    120  N   GLY M  16      83.275  42.947   4.724  1.00 25.69           N  
ATOM    121  CA  GLY M  16      82.223  42.736   3.778  1.00 25.69           C  
ATOM    122  C   GLY M  16      82.282  41.319   3.307  1.00 25.69           C  
ATOM    123  O   GLY M  16      81.257  40.714   2.998  1.00 25.69           O  
ATOM    124  N   LEU M  17      83.498  40.747   3.245  1.00112.11           N  
ATOM    125  CA  LEU M  17      83.633  39.409   2.753  1.00112.11           C  
ATOM    126  CB  LEU M  17      85.103  38.996   2.540  1.00112.11           C  
ATOM    127  CG  LEU M  17      85.303  37.636   1.837  1.00112.11           C  
ATOM    128  CD1 LEU M  17      84.883  36.446   2.714  1.00112.11           C  
ATOM    129  CD2 LEU M  17      84.625  37.627   0.458  1.00112.11           C  
ATOM    130  C   LEU M  17      83.003  38.470   3.731  1.00112.11           C  
ATOM    131  O   LEU M  17      82.272  37.560   3.344  1.00112.11           O  
ATOM    132  N   GLY M  18      83.252  38.680   5.038  1.00 48.76           N  
ATOM    133  CA  GLY M  18      82.730  37.776   6.020  1.00 48.76           C  
ATOM    134  C   GLY M  18      83.665  37.803   7.187  1.00 48.76           C  
ATOM    135  O   GLY M  18      84.444  38.741   7.348  1.00 48.76           O  
ATOM    136  N   GLU M  19      83.613  36.757   8.036  1.00 88.32           N  
ATOM    137  CA  GLU M  19      84.457  36.719   9.196  1.00 88.32           C  
ATOM    138  CB  GLU M  19      84.151  35.552  10.153  1.00 88.32           C  
ATOM    139  CG  GLU M  19      82.799  35.668  10.861  1.00 88.32           C  
ATOM    140  CD  GLU M  19      82.881  36.814  11.860  1.00 88.32           C  
ATOM    141  OE1 GLU M  19      83.923  37.523  11.865  1.00 88.32           O  
ATOM    142  OE2 GLU M  19      81.903  36.995  12.634  1.00 88.32           O  
ATOM    143  C   GLU M  19      85.875  36.578   8.737  1.00 88.32           C  
ATOM    144  O   GLU M  19      86.179  35.933   7.735  1.00 88.32           O  
ATOM    145  N   PRO M  20      86.751  37.186   9.483  1.00 71.53           N  
ATOM    146  CA  PRO M  20      88.146  37.180   9.136  1.00 71.53           C  
ATOM    147  CD  PRO M  20      86.378  38.378  10.227  1.00 71.53           C  
ATOM    148  CB  PRO M  20      88.795  38.217  10.050  1.00 71.53           C  
ATOM    149  CG  PRO M  20      87.660  39.220  10.327  1.00 71.53           C  
ATOM    150  C   PRO M  20      88.727  35.811   9.259  1.00 71.53           C  
ATOM    151  O   PRO M  20      88.228  35.025  10.061  1.00 71.53           O  
ATOM    152  N   ARG M  21      89.765  35.493   8.459  0.91209.84           N  
ATOM    153  CA  ARG M  21      90.338  34.184   8.549  0.91209.84           C  
ATOM    154  CB  ARG M  21      90.977  33.671   7.245  0.91209.84           C  
ATOM    155  CG  ARG M  21      91.702  32.340   7.447  0.91209.84           C  
ATOM    156  CD  ARG M  21      91.573  31.343   6.292  0.91209.84           C  
ATOM    157  NE  ARG M  21      92.266  31.888   5.096  0.91209.84           N  
ATOM    158  CZ  ARG M  21      92.435  31.081   4.007  0.91209.84           C  
ATOM    159  NH1 ARG M  21      92.030  29.778   4.057  0.91209.84           N  
ATOM    160  NH2 ARG M  21      92.998  31.577   2.869  0.91209.84           N  
ATOM    161  C   ARG M  21      91.370  34.170   9.630  0.91209.84           C  
ATOM    162  O   ARG M  21      92.169  35.095   9.766  0.91209.84           O  
ATOM    163  N   TYR M  22      91.361  33.090  10.434  1.00 80.49           N  
ATOM    164  CA  TYR M  22      92.254  32.938  11.545  1.00 80.49           C  
ATOM    165  CB  TYR M  22      91.474  32.911  12.875  1.00 80.49           C  
ATOM    166  CG  TYR M  22      92.386  32.707  14.035  1.00 80.49           C  
ATOM    167  CD1 TYR M  22      93.110  33.752  14.560  1.00 80.49           C  
ATOM    168  CD2 TYR M  22      92.493  31.465  14.616  1.00 80.49           C  
ATOM    169  CE1 TYR M  22      93.944  33.555  15.637  1.00 80.49           C  
ATOM    170  CE2 TYR M  22      93.324  31.262  15.691  1.00 80.49           C  
ATOM    171  CZ  TYR M  22      94.050  32.308  16.206  1.00 80.49           C  
ATOM    172  OH  TYR M  22      94.903  32.100  17.311  1.00 80.49           O  
ATOM    173  C   TYR M  22      92.950  31.621  11.383  1.00 80.49           C  
ATOM    174  O   TYR M  22      92.312  30.616  11.071  1.00 80.49           O  
ATOM    175  N   MET M  23      94.287  31.586  11.572  1.00 59.31           N  
ATOM    176  CA  MET M  23      94.965  30.327  11.420  1.00 59.31           C  
ATOM    177  CB  MET M  23      95.720  30.163  10.088  1.00 59.31           C  
ATOM    178  CG  MET M  23      94.814  30.079   8.861  1.00 59.31           C  
ATOM    179  SD  MET M  23      95.677  29.620   7.326  1.00 59.31           S  
ATOM    180  CE  MET M  23      96.641  31.152   7.195  1.00 59.31           C  
ATOM    181  C   MET M  23      95.993  30.177  12.490  1.00 59.31           C  
ATOM    182  O   MET M  23      96.601  31.148  12.937  1.00 59.31           O  
ATOM    183  N   GLU M  24      96.196  28.924  12.942  1.00 65.23           N  
ATOM    184  CA  GLU M  24      97.220  28.660  13.904  1.00 65.23           C  
ATOM    185  CB  GLU M  24      96.682  28.259  15.293  1.00 65.23           C  
ATOM    186  CG  GLU M  24      95.978  29.421  15.999  1.00 65.23           C  
ATOM    187  CD  GLU M  24      95.509  28.976  17.377  1.00 65.23           C  
ATOM    188  OE1 GLU M  24      96.356  28.464  18.156  1.00 65.23           O  
ATOM    189  OE2 GLU M  24      94.297  29.154  17.676  1.00 65.23           O  
ATOM    190  C   GLU M  24      98.028  27.534  13.363  1.00 65.23           C  
ATOM    191  O   GLU M  24      97.495  26.473  13.033  1.00 65.23           O  
ATOM    192  N   VAL M  25      99.352  27.749  13.228  1.00 48.49           N  
ATOM    193  CA  VAL M  25     100.186  26.702  12.720  1.00 48.49           C  
ATOM    194  CB  VAL M  25     100.763  27.014  11.373  1.00 48.49           C  
ATOM    195  CG1 VAL M  25     101.641  25.832  10.930  1.00 48.49           C  
ATOM    196  CG2 VAL M  25      99.613  27.352  10.409  1.00 48.49           C  
ATOM    197  C   VAL M  25     101.323  26.542  13.682  1.00 48.49           C  
ATOM    198  O   VAL M  25     101.934  27.523  14.105  1.00 48.49           O  
ATOM    199  N   GLY M  26     101.652  25.289  14.046  1.00 41.24           N  
ATOM    200  CA  GLY M  26     102.713  25.088  14.993  1.00 41.24           C  
ATOM    201  C   GLY M  26     103.865  24.455  14.285  1.00 41.24           C  
ATOM    202  O   GLY M  26     103.681  23.732  13.309  1.00 41.24           O  
ATOM    203  N   TYR M  27     105.099  24.729  14.758  1.00 63.34           N  
ATOM    204  CA  TYR M  27     106.247  24.138  14.133  1.00 63.34           C  
ATOM    205  CB  TYR M  27     107.093  25.125  13.302  1.00 63.34           C  
ATOM    206  CG  TYR M  27     106.333  25.586  12.103  1.00 63.34           C  
ATOM    207  CD1 TYR M  27     105.475  26.661  12.176  1.00 63.34           C  
ATOM    208  CD2 TYR M  27     106.492  24.947  10.894  1.00 63.34           C  
ATOM    209  CE1 TYR M  27     104.784  27.085  11.064  1.00 63.34           C  
ATOM    210  CE2 TYR M  27     105.803  25.365   9.780  1.00 63.34           C  
ATOM    211  CZ  TYR M  27     104.947  26.437   9.863  1.00 63.34           C  
ATOM    212  OH  TYR M  27     104.240  26.869   8.720  1.00 63.34           O  
ATOM    213  C   TYR M  27     107.171  23.614  15.189  1.00 63.34           C  
ATOM    214  O   TYR M  27     107.377  24.244  16.226  1.00 63.34           O  
ATOM    215  N   VAL M  28     107.744  22.418  14.942  1.00 61.72           N  
ATOM    216  CA  VAL M  28     108.748  21.887  15.812  1.00 61.72           C  
ATOM    217  CB  VAL M  28     108.469  20.488  16.280  1.00 61.72           C  
ATOM    218  CG1 VAL M  28     109.686  19.983  17.077  1.00 61.72           C  
ATOM    219  CG2 VAL M  28     107.161  20.499  17.089  1.00 61.72           C  
ATOM    220  C   VAL M  28     109.978  21.834  14.969  1.00 61.72           C  
ATOM    221  O   VAL M  28     110.026  21.107  13.977  1.00 61.72           O  
ATOM    222  N   ASP M  29     111.018  22.592  15.356  1.00 55.93           N  
ATOM    223  CA  ASP M  29     112.208  22.624  14.562  1.00 55.93           C  
ATOM    224  CB  ASP M  29     112.940  21.271  14.506  1.00 55.93           C  
ATOM    225  CG  ASP M  29     113.562  21.011  15.869  1.00 55.93           C  
ATOM    226  OD1 ASP M  29     113.986  22.000  16.524  1.00 55.93           O  
ATOM    227  OD2 ASP M  29     113.618  19.819  16.276  1.00 55.93           O  
ATOM    228  C   ASP M  29     111.832  23.006  13.164  1.00 55.93           C  
ATOM    229  O   ASP M  29     112.294  22.406  12.195  1.00 55.93           O  
ATOM    230  N   ASP M  30     110.968  24.027  13.032  1.00 55.57           N  
ATOM    231  CA  ASP M  30     110.583  24.537  11.748  1.00 55.57           C  
ATOM    232  CB  ASP M  30     111.770  25.099  10.950  1.00 55.57           C  
ATOM    233  CG  ASP M  30     112.249  26.351  11.667  1.00 55.57           C  
ATOM    234  OD1 ASP M  30     111.580  26.760  12.655  1.00 55.57           O  
ATOM    235  OD2 ASP M  30     113.288  26.919  11.237  1.00 55.57           O  
ATOM    236  C   ASP M  30     109.939  23.462  10.932  1.00 55.57           C  
ATOM    237  O   ASP M  30     110.010  23.482   9.704  1.00 55.57           O  
ATOM    238  N   THR M  31     109.275  22.495  11.592  1.00 59.75           N  
ATOM    239  CA  THR M  31     108.568  21.487  10.858  1.00 59.75           C  
ATOM    240  CB  THR M  31     108.992  20.091  11.214  1.00 59.75           C  
ATOM    241  OG1 THR M  31     110.382  19.923  10.984  1.00 59.75           O  
ATOM    242  CG2 THR M  31     108.199  19.099  10.351  1.00 59.75           C  
ATOM    243  C   THR M  31     107.132  21.614  11.267  1.00 59.75           C  
ATOM    244  O   THR M  31     106.806  21.436  12.438  1.00 59.75           O  
ATOM    245  N   GLU M  32     106.229  21.900  10.304  1.00 79.28           N  
ATOM    246  CA  GLU M  32     104.843  22.112  10.633  1.00 79.28           C  
ATOM    247  CB  GLU M  32     104.013  22.671   9.463  1.00 79.28           C  
ATOM    248  CG  GLU M  32     102.539  22.886   9.819  1.00 79.28           C  
ATOM    249  CD  GLU M  32     101.807  23.371   8.574  1.00 79.28           C  
ATOM    250  OE1 GLU M  32     102.490  23.846   7.628  1.00 79.28           O  
ATOM    251  OE2 GLU M  32     100.551  23.269   8.551  1.00 79.28           O  
ATOM    252  C   GLU M  32     104.207  20.809  11.007  1.00 79.28           C  
ATOM    253  O   GLU M  32     104.057  19.923  10.170  1.00 79.28           O  
ATOM    254  N   PHE M  33     103.928  20.630  12.317  1.00197.13           N  
ATOM    255  CA  PHE M  33     103.245  19.480  12.841  1.00197.13           C  
ATOM    256  CB  PHE M  33     103.751  19.005  14.219  1.00197.13           C  
ATOM    257  CG  PHE M  33     103.557  20.040  15.273  1.00197.13           C  
ATOM    258  CD1 PHE M  33     102.377  20.115  15.972  1.00197.13           C  
ATOM    259  CD2 PHE M  33     104.559  20.928  15.575  1.00197.13           C  
ATOM    260  CE1 PHE M  33     102.197  21.062  16.952  1.00197.13           C  
ATOM    261  CE2 PHE M  33     104.387  21.876  16.555  1.00197.13           C  
ATOM    262  CZ  PHE M  33     103.204  21.948  17.245  1.00197.13           C  
ATOM    263  C   PHE M  33     101.747  19.580  12.879  1.00197.13           C  
ATOM    264  O   PHE M  33     101.079  18.554  12.764  1.00197.13           O  
ATOM    265  N   VAL M  34     101.165  20.780  13.119  1.00 69.38           N  
ATOM    266  CA  VAL M  34      99.729  20.845  13.243  1.00 69.38           C  
ATOM    267  CB  VAL M  34      99.236  20.686  14.651  1.00 69.38           C  
ATOM    268  CG1 VAL M  34      99.658  19.300  15.163  1.00 69.38           C  
ATOM    269  CG2 VAL M  34      99.757  21.859  15.499  1.00 69.38           C  
ATOM    270  C   VAL M  34      99.228  22.176  12.773  1.00 69.38           C  
ATOM    271  O   VAL M  34      99.953  23.170  12.789  1.00 69.38           O  
ATOM    272  N   ARG M  35      97.943  22.226  12.350  1.00183.62           N  
ATOM    273  CA  ARG M  35      97.406  23.457  11.843  1.00183.62           C  
ATOM    274  CB  ARG M  35      97.649  23.601  10.330  1.00183.62           C  
ATOM    275  CG  ARG M  35      96.963  24.799   9.678  1.00183.62           C  
ATOM    276  CD  ARG M  35      97.346  25.001   8.210  1.00183.62           C  
ATOM    277  NE  ARG M  35      98.715  25.589   8.186  1.00183.62           N  
ATOM    278  CZ  ARG M  35      99.257  26.017   7.008  1.00183.62           C  
ATOM    279  NH1 ARG M  35      98.592  25.807   5.837  1.00183.62           N  
ATOM    280  NH2 ARG M  35     100.456  26.669   6.998  1.00183.62           N  
ATOM    281  C   ARG M  35      95.925  23.520  12.077  1.00183.62           C  
ATOM    282  O   ARG M  35      95.241  22.501  12.174  1.00183.62           O  
ATOM    283  N   PHE M  36      95.410  24.761  12.200  1.00 74.84           N  
ATOM    284  CA  PHE M  36      94.009  25.039  12.351  1.00 74.84           C  
ATOM    285  CB  PHE M  36      93.672  25.564  13.757  1.00 74.84           C  
ATOM    286  CG  PHE M  36      92.236  25.951  13.805  1.00 74.84           C  
ATOM    287  CD1 PHE M  36      91.248  24.997  13.885  1.00 74.84           C  
ATOM    288  CD2 PHE M  36      91.879  27.280  13.794  1.00 74.84           C  
ATOM    289  CE1 PHE M  36      89.923  25.364  13.934  1.00 74.84           C  
ATOM    290  CE2 PHE M  36      90.557  27.651  13.843  1.00 74.84           C  
ATOM    291  CZ  PHE M  36      89.575  26.692  13.913  1.00 74.84           C  
ATOM    292  C   PHE M  36      93.695  26.119  11.360  1.00 74.84           C  
ATOM    293  O   PHE M  36      94.426  27.104  11.265  1.00 74.84           O  
ATOM    294  N   ASP M  37      92.608  25.954  10.577  1.00 63.95           N  
ATOM    295  CA  ASP M  37      92.248  26.939   9.589  1.00 63.95           C  
ATOM    296  CB  ASP M  37      92.480  26.452   8.146  1.00 63.95           C  
ATOM    297  CG  ASP M  37      92.236  27.602   7.175  1.00 63.95           C  
ATOM    298  OD1 ASP M  37      91.775  28.683   7.627  1.00 63.95           O  
ATOM    299  OD2 ASP M  37      92.506  27.408   5.959  1.00 63.95           O  
ATOM    300  C   ASP M  37      90.787  27.234   9.739  1.00 63.95           C  
ATOM    301  O   ASP M  37      89.946  26.346   9.607  1.00 63.95           O  
ATOM    302  N   SER M  38      90.444  28.509  10.004  1.00 58.99           N  
ATOM    303  CA  SER M  38      89.073  28.874  10.227  1.00 58.99           C  
ATOM    304  CB  SER M  38      88.896  30.320  10.730  1.00 58.99           C  
ATOM    305  OG  SER M  38      89.317  31.248   9.744  1.00 58.99           O  
ATOM    306  C   SER M  38      88.269  28.700   8.973  1.00 58.99           C  
ATOM    307  O   SER M  38      87.065  28.462   9.050  1.00 58.99           O  
ATOM    308  N   ASP M  39      88.891  28.816   7.779  1.00134.99           N  
ATOM    309  CA  ASP M  39      88.103  28.666   6.584  1.00134.99           C  
ATOM    310  CB  ASP M  39      88.490  29.626   5.444  1.00134.99           C  
ATOM    311  CG  ASP M  39      87.919  31.006   5.741  1.00134.99           C  
ATOM    312  OD1 ASP M  39      87.272  31.169   6.810  1.00134.99           O  
ATOM    313  OD2 ASP M  39      88.111  31.915   4.891  1.00134.99           O  
ATOM    314  C   ASP M  39      88.271  27.280   6.044  1.00134.99           C  
ATOM    315  O   ASP M  39      88.696  27.088   4.906  1.00134.99           O  
ATOM    316  N   ALA M  40      87.883  26.270   6.839  1.00 64.36           N  
ATOM    317  CA  ALA M  40      87.990  24.903   6.415  1.00 64.36           C  
ATOM    318  CB  ALA M  40      88.833  24.023   7.353  1.00 64.36           C  
ATOM    319  C   ALA M  40      86.593  24.376   6.430  1.00 64.36           C  
ATOM    320  O   ALA M  40      85.680  25.058   6.892  1.00 64.36           O  
ATOM    321  N   GLU M  41      86.373  23.162   5.888  1.00 59.18           N  
ATOM    322  CA  GLU M  41      85.025  22.675   5.849  1.00 59.18           C  
ATOM    323  CB  GLU M  41      84.898  21.286   5.206  1.00 59.18           C  
ATOM    324  CG  GLU M  41      85.204  21.305   3.709  1.00 59.18           C  
ATOM    325  CD  GLU M  41      84.875  19.936   3.136  1.00 59.18           C  
ATOM    326  OE1 GLU M  41      84.107  19.184   3.795  1.00 59.18           O  
ATOM    327  OE2 GLU M  41      85.381  19.625   2.026  1.00 59.18           O  
ATOM    328  C   GLU M  41      84.531  22.597   7.252  1.00 59.18           C  
ATOM    329  O   GLU M  41      83.459  23.108   7.573  1.00 59.18           O  
ATOM    330  N   ASN M  42      85.317  21.964   8.135  1.00135.29           N  
ATOM    331  CA  ASN M  42      84.964  21.951   9.520  1.00135.29           C  
ATOM    332  CB  ASN M  42      84.592  20.551  10.036  1.00135.29           C  
ATOM    333  CG  ASN M  42      83.890  20.709  11.375  1.00135.29           C  
ATOM    334  OD1 ASN M  42      83.455  21.802  11.735  1.00135.29           O  
ATOM    335  ND2 ASN M  42      83.778  19.590  12.138  1.00135.29           N  
ATOM    336  C   ASN M  42      86.223  22.353  10.200  1.00135.29           C  
ATOM    337  O   ASN M  42      87.164  21.564  10.260  1.00135.29           O  
ATOM    338  N   PRO M  43      86.286  23.545  10.721  1.00102.28           N  
ATOM    339  CA  PRO M  43      87.517  23.981  11.305  1.00102.28           C  
ATOM    340  CD  PRO M  43      85.480  24.655  10.253  1.00102.28           C  
ATOM    341  CB  PRO M  43      87.389  25.496  11.492  1.00102.28           C  
ATOM    342  CG  PRO M  43      85.911  25.807  11.176  1.00102.28           C  
ATOM    343  C   PRO M  43      87.873  23.208  12.526  1.00102.28           C  
ATOM    344  O   PRO M  43      87.046  23.090  13.428  1.00102.28           O  
ATOM    345  N   ARG M  44      89.105  22.671  12.570  1.00201.45           N  
ATOM    346  CA  ARG M  44      89.554  21.972  13.733  1.00201.45           C  
ATOM    347  CB  ARG M  44      88.916  20.585  13.930  1.00201.45           C  
ATOM    348  CG  ARG M  44      89.170  19.602  12.793  1.00201.45           C  
ATOM    349  CD  ARG M  44      88.481  18.256  13.008  1.00201.45           C  
ATOM    350  NE  ARG M  44      89.052  17.644  14.239  1.00201.45           N  
ATOM    351  CZ  ARG M  44      90.196  16.900  14.170  1.00201.45           C  
ATOM    352  NH1 ARG M  44      90.884  16.800  12.997  1.00201.45           N  
ATOM    353  NH2 ARG M  44      90.646  16.252  15.281  1.00201.45           N  
ATOM    354  C   ARG M  44      91.033  21.809  13.600  1.00201.45           C  
ATOM    355  O   ARG M  44      91.581  21.917  12.503  1.00201.45           O  
ATOM    356  N   TYR M  45      91.725  21.582  14.734  1.00109.87           N  
ATOM    357  CA  TYR M  45      93.135  21.327  14.679  1.00109.87           C  
ATOM    358  CB  TYR M  45      93.830  21.215  16.049  1.00109.87           C  
ATOM    359  CG  TYR M  45      94.457  22.501  16.465  1.00109.87           C  
ATOM    360  CD1 TYR M  45      93.747  23.600  16.890  1.00109.87           C  
ATOM    361  CD2 TYR M  45      95.831  22.563  16.439  1.00109.87           C  
ATOM    362  CE1 TYR M  45      94.414  24.747  17.268  1.00109.87           C  
ATOM    363  CE2 TYR M  45      96.500  23.698  16.814  1.00109.87           C  
ATOM    364  CZ  TYR M  45      95.789  24.793  17.227  1.00109.87           C  
ATOM    365  OH  TYR M  45      96.487  25.955  17.611  1.00109.87           O  
ATOM    366  C   TYR M  45      93.334  20.007  14.019  1.00109.87           C  
ATOM    367  O   TYR M  45      92.679  19.030  14.370  1.00109.87           O  
ATOM    368  N   GLU M  46      94.245  19.954  13.027  1.00 81.82           N  
ATOM    369  CA  GLU M  46      94.508  18.712  12.358  1.00 81.82           C  
ATOM    370  CB  GLU M  46      94.050  18.674  10.893  1.00 81.82           C  
ATOM    371  CG  GLU M  46      92.531  18.621  10.748  1.00 81.82           C  
ATOM    372  CD  GLU M  46      92.206  18.570   9.268  1.00 81.82           C  
ATOM    373  OE1 GLU M  46      93.160  18.670   8.452  1.00 81.82           O  
ATOM    374  OE2 GLU M  46      91.000  18.427   8.933  1.00 81.82           O  
ATOM    375  C   GLU M  46      95.984  18.466  12.364  1.00 81.82           C  
ATOM    376  O   GLU M  46      96.789  19.397  12.361  1.00 81.82           O  
ATOM    377  N   PRO M  47      96.353  17.209  12.425  1.00 99.64           N  
ATOM    378  CA  PRO M  47      97.741  16.836  12.409  1.00 99.64           C  
ATOM    379  CD  PRO M  47      95.512  16.180  13.009  1.00 99.64           C  
ATOM    380  CB  PRO M  47      97.809  15.416  12.975  1.00 99.64           C  
ATOM    381  CG  PRO M  47      96.359  14.901  12.897  1.00 99.64           C  
ATOM    382  C   PRO M  47      98.356  16.972  11.053  1.00 99.64           C  
ATOM    383  O   PRO M  47      97.873  16.342  10.113  1.00 99.64           O  
ATOM    384  N   ARG M  48      99.394  17.817  10.922  1.00125.88           N  
ATOM    385  CA  ARG M  48     100.132  17.939   9.700  1.00125.88           C  
ATOM    386  CB  ARG M  48     100.964  19.229   9.644  1.00125.88           C  
ATOM    387  CG  ARG M  48     100.102  20.488   9.774  1.00125.88           C  
ATOM    388  CD  ARG M  48      98.884  20.505   8.847  1.00125.88           C  
ATOM    389  NE  ARG M  48      99.377  20.561   7.443  1.00125.88           N  
ATOM    390  CZ  ARG M  48      98.482  20.595   6.413  1.00125.88           C  
ATOM    391  NH1 ARG M  48      97.142  20.572   6.672  1.00125.88           N  
ATOM    392  NH2 ARG M  48      98.926  20.656   5.125  1.00125.88           N  
ATOM    393  C   ARG M  48     101.059  16.770   9.548  1.00125.88           C  
ATOM    394  O   ARG M  48     101.098  16.122   8.504  1.00125.88           O  
ATOM    395  N   ALA M  49     101.821  16.466  10.620  1.00 51.60           N  
ATOM    396  CA  ALA M  49     102.801  15.412  10.616  1.00 51.60           C  
ATOM    397  CB  ALA M  49     103.972  15.665  11.582  1.00 51.60           C  
ATOM    398  C   ALA M  49     102.146  14.127  11.020  1.00 51.60           C  
ATOM    399  O   ALA M  49     101.191  14.118  11.793  1.00 51.60           O  
ATOM    400  N   ARG M  50     102.672  12.996  10.507  1.00 92.49           N  
ATOM    401  CA  ARG M  50     102.117  11.694  10.755  1.00 92.49           C  
ATOM    402  CB  ARG M  50     102.765  10.587   9.907  1.00 92.49           C  
ATOM    403  CG  ARG M  50     102.160   9.210  10.185  1.00 92.49           C  
ATOM    404  CD  ARG M  50     102.507   8.162   9.129  1.00 92.49           C  
ATOM    405  NE  ARG M  50     101.875   8.602   7.854  1.00 92.49           N  
ATOM    406  CZ  ARG M  50     100.604   8.209   7.545  1.00 92.49           C  
ATOM    407  NH1 ARG M  50      99.918   7.385   8.389  1.00 92.49           N  
ATOM    408  NH2 ARG M  50     100.018   8.638   6.389  1.00 92.49           N  
ATOM    409  C   ARG M  50     102.251  11.303  12.197  1.00 92.49           C  
ATOM    410  O   ARG M  50     101.356  10.675  12.760  1.00 92.49           O  
ATOM    411  N   TRP M  51     103.365  11.685  12.840  1.00104.29           N  
ATOM    412  CA  TRP M  51     103.675  11.295  14.187  1.00104.29           C  
ATOM    413  CB  TRP M  51     105.084  11.729  14.627  1.00104.29           C  
ATOM    414  CG  TRP M  51     105.441  13.170  14.346  1.00104.29           C  
ATOM    415  CD2 TRP M  51     105.254  14.262  15.259  1.00104.29           C  
ATOM    416  CD1 TRP M  51     106.024  13.694  13.231  1.00104.29           C  
ATOM    417  NE1 TRP M  51     106.214  15.044  13.389  1.00104.29           N  
ATOM    418  CE2 TRP M  51     105.747  15.408  14.633  1.00104.29           C  
ATOM    419  CE3 TRP M  51     104.720  14.309  16.513  1.00104.29           C  
ATOM    420  CZ2 TRP M  51     105.713  16.622  15.257  1.00104.29           C  
ATOM    421  CZ3 TRP M  51     104.690  15.534  17.140  1.00104.29           C  
ATOM    422  CH2 TRP M  51     105.177  16.668  16.524  1.00104.29           C  
ATOM    423  C   TRP M  51     102.649  11.816  15.148  1.00104.29           C  
ATOM    424  O   TRP M  51     102.508  11.285  16.248  1.00104.29           O  
ATOM    425  N   MET M  52     101.926  12.881  14.764  1.00123.62           N  
ATOM    426  CA  MET M  52     100.930  13.523  15.578  1.00123.62           C  
ATOM    427  CB  MET M  52     100.354  14.802  14.949  1.00123.62           C  
ATOM    428  CG  MET M  52     101.336  15.973  14.948  1.00123.62           C  
ATOM    429  SD  MET M  52     101.831  16.520  16.610  1.00123.62           S  
ATOM    430  CE  MET M  52     100.165  17.020  17.124  1.00123.62           C  
ATOM    431  C   MET M  52      99.782  12.597  15.846  1.00123.62           C  
ATOM    432  O   MET M  52      99.063  12.759  16.831  1.00123.62           O  
ATOM    433  N   GLU M  53      99.582  11.597  14.973  1.00 81.13           N  
ATOM    434  CA  GLU M  53      98.470  10.690  15.026  1.00 81.13           C  
ATOM    435  CB  GLU M  53      98.638   9.527  14.035  1.00 81.13           C  
ATOM    436  CG  GLU M  53      98.686   9.973  12.574  1.00 81.13           C  
ATOM    437  CD  GLU M  53      99.000   8.749  11.727  1.00 81.13           C  
ATOM    438  OE1 GLU M  53      99.360   7.697  12.317  1.00 81.13           O  
ATOM    439  OE2 GLU M  53      98.889   8.852  10.476  1.00 81.13           O  
ATOM    440  C   GLU M  53      98.396  10.083  16.397  1.00 81.13           C  
ATOM    441  O   GLU M  53      97.328   9.672  16.846  1.00 81.13           O  
ATOM    442  N   GLN M  54      99.540  10.003  17.091  1.00118.92           N  
ATOM    443  CA  GLN M  54      99.682   9.391  18.384  1.00118.92           C  
ATOM    444  CB  GLN M  54     101.127   9.479  18.910  1.00118.92           C  
ATOM    445  CG  GLN M  54     102.176   8.788  18.036  1.00118.92           C  
ATOM    446  CD  GLN M  54     102.169   7.301  18.348  1.00118.92           C  
ATOM    447  OE1 GLN M  54     103.115   6.588  18.019  1.00118.92           O  
ATOM    448  NE2 GLN M  54     101.081   6.818  19.005  1.00118.92           N  
ATOM    449  C   GLN M  54      98.841  10.073  19.441  1.00118.92           C  
ATOM    450  O   GLN M  54      98.437   9.427  20.405  1.00118.92           O  
ATOM    451  N   GLU M  55      98.555  11.384  19.301  1.00167.79           N  
ATOM    452  CA  GLU M  55      98.037  12.203  20.376  1.00167.79           C  
ATOM    453  CB  GLU M  55      97.892  13.675  19.964  1.00167.79           C  
ATOM    454  CG  GLU M  55      99.252  14.352  19.779  1.00167.79           C  
ATOM    455  CD  GLU M  55      99.951  14.354  21.134  1.00167.79           C  
ATOM    456  OE1 GLU M  55      99.229  14.362  22.167  1.00167.79           O  
ATOM    457  OE2 GLU M  55     101.211  14.345  21.158  1.00167.79           O  
ATOM    458  C   GLU M  55      96.761  11.777  21.056  1.00167.79           C  
ATOM    459  O   GLU M  55      96.768  11.650  22.278  1.00167.79           O  
ATOM    460  N   GLY M  56      95.644  11.517  20.354  1.00 46.32           N  
ATOM    461  CA  GLY M  56      94.443  11.158  21.067  1.00 46.32           C  
ATOM    462  C   GLY M  56      93.440  12.256  20.878  1.00 46.32           C  
ATOM    463  O   GLY M  56      93.778  13.426  20.708  1.00 46.32           O  
ATOM    464  N   PRO M  58      92.196  11.860  20.908  1.00131.54           N  
ATOM    465  CA  PRO M  58      91.103  12.762  20.651  1.00131.54           C  
ATOM    466  CD  PRO M  58      91.865  10.494  20.532  1.00131.54           C  
ATOM    467  CB  PRO M  58      89.870  11.880  20.479  1.00131.54           C  
ATOM    468  CG  PRO M  58      90.446  10.558  19.943  1.00131.54           C  
ATOM    469  C   PRO M  58      90.911  13.873  21.631  1.00131.54           C  
ATOM    470  O   PRO M  58      90.414  14.925  21.231  1.00131.54           O  
ATOM    471  N   GLU M  59      91.285  13.682  22.908  1.00130.51           N  
ATOM    472  CA  GLU M  59      91.068  14.716  23.870  1.00130.51           C  
ATOM    473  CB  GLU M  59      91.532  14.323  25.289  1.00130.51           C  
ATOM    474  CG  GLU M  59      93.036  14.051  25.431  1.00130.51           C  
ATOM    475  CD  GLU M  59      93.341  12.579  25.155  1.00130.51           C  
ATOM    476  OE1 GLU M  59      93.006  12.081  24.047  1.00130.51           O  
ATOM    477  OE2 GLU M  59      93.930  11.929  26.060  1.00130.51           O  
ATOM    478  C   GLU M  59      91.871  15.892  23.429  1.00130.51           C  
ATOM    479  O   GLU M  59      91.408  17.031  23.456  1.00130.51           O  
ATOM    480  N   TYR M  60      93.089  15.604  22.949  1.00179.53           N  
ATOM    481  CA  TYR M  60      94.059  16.566  22.530  1.00179.53           C  
ATOM    482  CB  TYR M  60      95.297  15.838  21.970  1.00179.53           C  
ATOM    483  CG  TYR M  60      96.329  16.812  21.525  1.00179.53           C  
ATOM    484  CD1 TYR M  60      96.332  17.280  20.236  1.00179.53           C  
ATOM    485  CD2 TYR M  60      97.302  17.246  22.400  1.00179.53           C  
ATOM    486  CE1 TYR M  60      97.286  18.178  19.818  1.00179.53           C  
ATOM    487  CE2 TYR M  60      98.258  18.143  21.988  1.00179.53           C  
ATOM    488  CZ  TYR M  60      98.251  18.608  20.696  1.00179.53           C  
ATOM    489  OH  TYR M  60      99.232  19.527  20.271  1.00179.53           O  
ATOM    490  C   TYR M  60      93.486  17.420  21.435  1.00179.53           C  
ATOM    491  O   TYR M  60      93.519  18.646  21.520  1.00179.53           O  
ATOM    492  N   TRP M  61      92.912  16.799  20.391  1.00 91.25           N  
ATOM    493  CA  TRP M  61      92.431  17.545  19.258  1.00 91.25           C  
ATOM    494  CB  TRP M  61      91.988  16.632  18.107  1.00 91.25           C  
ATOM    495  CG  TRP M  61      93.144  15.825  17.577  1.00 91.25           C  
ATOM    496  CD2 TRP M  61      94.295  16.411  16.954  1.00 91.25           C  
ATOM    497  CD1 TRP M  61      93.369  14.480  17.621  1.00 91.25           C  
ATOM    498  NE1 TRP M  61      94.587  14.190  17.053  1.00 91.25           N  
ATOM    499  CE2 TRP M  61      95.170  15.371  16.641  1.00 91.25           C  
ATOM    500  CE3 TRP M  61      94.602  17.712  16.676  1.00 91.25           C  
ATOM    501  CZ2 TRP M  61      96.370  15.618  16.040  1.00 91.25           C  
ATOM    502  CZ3 TRP M  61      95.809  17.957  16.062  1.00 91.25           C  
ATOM    503  CH2 TRP M  61      96.675  16.930  15.749  1.00 91.25           C  
ATOM    504  C   TRP M  61      91.277  18.410  19.646  1.00 91.25           C  
ATOM    505  O   TRP M  61      91.266  19.610  19.374  1.00 91.25           O  
ATOM    506  N   GLU M  62      90.288  17.829  20.341  1.00111.23           N  
ATOM    507  CA  GLU M  62      89.109  18.569  20.676  1.00111.23           C  
ATOM    508  CB  GLU M  62      88.121  17.742  21.517  1.00111.23           C  
ATOM    509  CG  GLU M  62      87.026  18.575  22.190  1.00111.23           C  
ATOM    510  CD  GLU M  62      86.007  19.010  21.150  1.00111.23           C  
ATOM    511  OE1 GLU M  62      86.394  19.751  20.207  1.00111.23           O  
ATOM    512  OE2 GLU M  62      84.821  18.610  21.290  1.00111.23           O  
ATOM    513  C   GLU M  62      89.523  19.735  21.505  1.00111.23           C  
ATOM    514  O   GLU M  62      89.011  20.844  21.348  1.00111.23           O  
ATOM    515  N   ARG M  63      90.481  19.502  22.413  1.00129.53           N  
ATOM    516  CA  ARG M  63      90.903  20.517  23.323  1.00129.53           C  
ATOM    517  CB  ARG M  63      91.995  19.997  24.277  1.00129.53           C  
ATOM    518  CG  ARG M  63      92.491  21.016  25.303  1.00129.53           C  
ATOM    519  CD  ARG M  63      93.690  20.527  26.123  1.00129.53           C  
ATOM    520  NE  ARG M  63      94.896  20.660  25.259  1.00129.53           N  
ATOM    521  CZ  ARG M  63      95.482  19.570  24.681  1.00129.53           C  
ATOM    522  NH1 ARG M  63      95.069  18.306  24.987  1.00129.53           N  
ATOM    523  NH2 ARG M  63      96.489  19.746  23.780  1.00129.53           N  
ATOM    524  C   ARG M  63      91.478  21.670  22.564  1.00129.53           C  
ATOM    525  O   ARG M  63      91.036  22.804  22.727  1.00129.53           O  
ATOM    526  N   GLU M  64      92.441  21.392  21.670  1.00117.51           N  
ATOM    527  CA  GLU M  64      93.120  22.417  20.929  1.00117.51           C  
ATOM    528  CB  GLU M  64      94.260  21.869  20.060  1.00117.51           C  
ATOM    529  CG  GLU M  64      95.448  21.396  20.895  1.00117.51           C  
ATOM    530  CD  GLU M  64      96.084  22.633  21.513  1.00117.51           C  
ATOM    531  OE1 GLU M  64      95.354  23.439  22.148  1.00117.51           O  
ATOM    532  OE2 GLU M  64      97.320  22.794  21.346  1.00117.51           O  
ATOM    533  C   GLU M  64      92.150  23.102  20.035  1.00117.51           C  
ATOM    534  O   GLU M  64      92.233  24.312  19.822  1.00117.51           O  
ATOM    535  N   THR M  65      91.201  22.328  19.485  1.00 53.26           N  
ATOM    536  CA  THR M  65      90.254  22.864  18.557  1.00 53.26           C  
ATOM    537  CB  THR M  65      89.309  21.817  18.033  1.00 53.26           C  
ATOM    538  OG1 THR M  65      90.039  20.769  17.411  1.00 53.26           O  
ATOM    539  CG2 THR M  65      88.356  22.463  17.011  1.00 53.26           C  
ATOM    540  C   THR M  65      89.451  23.926  19.244  1.00 53.26           C  
ATOM    541  O   THR M  65      89.257  25.004  18.688  1.00 53.26           O  
ATOM    542  N   GLN M  66      88.974  23.658  20.477  1.00 78.92           N  
ATOM    543  CA  GLN M  66      88.187  24.633  21.182  1.00 78.92           C  
ATOM    544  CB  GLN M  66      87.651  24.129  22.530  1.00 78.92           C  
ATOM    545  CG  GLN M  66      86.619  23.010  22.392  1.00 78.92           C  
ATOM    546  CD  GLN M  66      86.114  22.678  23.787  1.00 78.92           C  
ATOM    547  OE1 GLN M  66      86.635  23.179  24.782  1.00 78.92           O  
ATOM    548  NE2 GLN M  66      85.065  21.816  23.868  1.00 78.92           N  
ATOM    549  C   GLN M  66      89.072  25.800  21.471  1.00 78.92           C  
ATOM    550  O   GLN M  66      88.649  26.948  21.360  1.00 78.92           O  
ATOM    551  N   LYS M  67      90.343  25.528  21.825  1.00102.49           N  
ATOM    552  CA  LYS M  67      91.270  26.571  22.154  1.00102.49           C  
ATOM    553  CB  LYS M  67      92.721  26.086  22.216  1.00102.49           C  
ATOM    554  CG  LYS M  67      93.732  27.156  22.625  1.00102.49           C  
ATOM    555  CD  LYS M  67      95.123  26.581  22.904  1.00102.49           C  
ATOM    556  CE  LYS M  67      95.190  25.730  24.173  1.00102.49           C  
ATOM    557  NZ  LYS M  67      96.490  25.028  24.249  1.00102.49           N  
ATOM    558  C   LYS M  67      91.336  27.473  20.987  1.00102.49           C  
ATOM    559  O   LYS M  67      91.247  28.693  21.114  1.00102.49           O  
ATOM    560  N   ALA M  68      91.484  26.867  19.802  1.00 47.20           N  
ATOM    561  CA  ALA M  68      91.660  27.661  18.632  1.00 47.20           C  
ATOM    562  CB  ALA M  68      91.781  26.817  17.352  1.00 47.20           C  
ATOM    563  C   ALA M  68      90.462  28.531  18.485  1.00 47.20           C  
ATOM    564  O   ALA M  68      90.590  29.740  18.318  1.00 47.20           O  
ATOM    565  N   LYS M  69      89.255  27.959  18.625  0.96 90.30           N  
ATOM    566  CA  LYS M  69      88.098  28.769  18.405  0.96 90.30           C  
ATOM    567  CB  LYS M  69      86.772  27.989  18.392  0.96 90.30           C  
ATOM    568  CG  LYS M  69      86.599  27.230  17.072  0.96 90.30           C  
ATOM    569  CD  LYS M  69      85.313  26.411  16.955  0.96 90.30           C  
ATOM    570  CE  LYS M  69      85.110  25.810  15.560  0.96 90.30           C  
ATOM    571  NZ  LYS M  69      83.773  25.184  15.460  0.96 90.30           N  
ATOM    572  C   LYS M  69      88.048  29.883  19.401  0.96 90.30           C  
ATOM    573  O   LYS M  69      87.636  30.992  19.066  0.96 90.30           O  
ATOM    574  N   GLY M  70      88.456  29.638  20.659  1.00 52.79           N  
ATOM    575  CA  GLY M  70      88.410  30.720  21.601  1.00 52.79           C  
ATOM    576  C   GLY M  70      89.355  31.801  21.136  1.00 52.79           C  
ATOM    577  O   GLY M  70      89.002  32.980  21.117  1.00 52.79           O  
ATOM    578  N   ASN M  71      90.582  31.418  20.718  1.00 65.19           N  
ATOM    579  CA  ASN M  71      91.589  32.365  20.312  1.00 65.19           C  
ATOM    580  CB  ASN M  71      92.935  31.716  19.939  1.00 65.19           C  
ATOM    581  CG  ASN M  71      93.628  31.257  21.213  1.00 65.19           C  
ATOM    582  OD1 ASN M  71      93.728  32.003  22.186  1.00 65.19           O  
ATOM    583  ND2 ASN M  71      94.121  29.990  21.210  1.00 65.19           N  
ATOM    584  C   ASN M  71      91.118  33.091  19.100  1.00 65.19           C  
ATOM    585  O   ASN M  71      91.370  34.286  18.959  1.00 65.19           O  
ATOM    586  N   GLU M  72      90.421  32.391  18.184  1.00110.20           N  
ATOM    587  CA  GLU M  72      90.030  33.071  16.989  1.00110.20           C  
ATOM    588  CB  GLU M  72      89.339  32.191  15.930  1.00110.20           C  
ATOM    589  CG  GLU M  72      88.012  31.559  16.332  1.00110.20           C  
ATOM    590  CD  GLU M  72      87.484  30.841  15.097  1.00110.20           C  
ATOM    591  OE1 GLU M  72      88.317  30.240  14.367  1.00110.20           O  
ATOM    592  OE2 GLU M  72      86.248  30.891  14.858  1.00110.20           O  
ATOM    593  C   GLU M  72      89.135  34.193  17.371  1.00110.20           C  
ATOM    594  O   GLU M  72      89.278  35.310  16.878  1.00110.20           O  
ATOM    595  N   GLN M  73      88.223  33.938  18.316  1.00 89.49           N  
ATOM    596  CA  GLN M  73      87.344  34.977  18.737  1.00 89.49           C  
ATOM    597  CB  GLN M  73      86.471  34.570  19.939  1.00 89.49           C  
ATOM    598  CG  GLN M  73      85.478  33.448  19.642  1.00 89.49           C  
ATOM    599  CD  GLN M  73      84.327  34.052  18.856  1.00 89.49           C  
ATOM    600  OE1 GLN M  73      84.280  35.260  18.632  1.00 89.49           O  
ATOM    601  NE2 GLN M  73      83.367  33.189  18.429  1.00 89.49           N  
ATOM    602  C   GLN M  73      88.194  36.085  19.265  1.00 89.49           C  
ATOM    603  O   GLN M  73      88.001  37.243  18.908  1.00 89.49           O  
ATOM    604  N   SER M  74      89.221  35.735  20.062  1.00101.35           N  
ATOM    605  CA  SER M  74      89.972  36.721  20.776  1.00101.35           C  
ATOM    606  CB  SER M  74      91.122  36.080  21.565  1.00101.35           C  
ATOM    607  OG  SER M  74      90.604  35.357  22.671  1.00101.35           O  
ATOM    608  C   SER M  74      90.545  37.705  19.812  1.00101.35           C  
ATOM    609  O   SER M  74      90.463  38.913  20.030  1.00101.35           O  
ATOM    610  N   PHE M  75      91.131  37.205  18.714  1.00 82.39           N  
ATOM    611  CA  PHE M  75      91.745  38.040  17.728  1.00 82.39           C  
ATOM    612  CB  PHE M  75      92.593  37.263  16.706  1.00 82.39           C  
ATOM    613  CG  PHE M  75      93.839  36.825  17.398  1.00 82.39           C  
ATOM    614  CD1 PHE M  75      93.867  35.658  18.126  1.00 82.39           C  
ATOM    615  CD2 PHE M  75      94.982  37.586  17.317  1.00 82.39           C  
ATOM    616  CE1 PHE M  75      95.017  35.260  18.765  1.00 82.39           C  
ATOM    617  CE2 PHE M  75      96.136  37.192  17.953  1.00 82.39           C  
ATOM    618  CZ  PHE M  75      96.155  36.024  18.677  1.00 82.39           C  
ATOM    619  C   PHE M  75      90.743  38.846  16.970  1.00 82.39           C  
ATOM    620  O   PHE M  75      91.015  40.003  16.649  1.00 82.39           O  
ATOM    621  N   ARG M  76      89.558  38.275  16.665  0.93158.17           N  
ATOM    622  CA  ARG M  76      88.621  38.991  15.843  0.93158.17           C  
ATOM    623  CB  ARG M  76      87.287  38.263  15.575  0.93158.17           C  
ATOM    624  CG  ARG M  76      86.415  37.995  16.801  0.93158.17           C  
ATOM    625  CD  ARG M  76      85.008  37.512  16.445  0.93158.17           C  
ATOM    626  NE  ARG M  76      85.132  36.154  15.846  0.93158.17           N  
ATOM    627  CZ  ARG M  76      84.011  35.491  15.437  0.93158.17           C  
ATOM    628  NH1 ARG M  76      82.793  36.102  15.524  0.93158.17           N  
ATOM    629  NH2 ARG M  76      84.107  34.221  14.948  0.93158.17           N  
ATOM    630  C   ARG M  76      88.310  40.307  16.480  0.93158.17           C  
ATOM    631  O   ARG M  76      88.208  41.318  15.789  0.93158.17           O  
ATOM    632  N   VAL M  77      88.148  40.334  17.813  1.00167.38           N  
ATOM    633  CA  VAL M  77      87.884  41.580  18.485  1.00167.38           C  
ATOM    634  CB  VAL M  77      87.465  41.449  19.913  1.00167.38           C  
ATOM    635  CG1 VAL M  77      86.135  40.703  19.926  1.00167.38           C  
ATOM    636  CG2 VAL M  77      88.563  40.756  20.717  1.00167.38           C  
ATOM    637  C   VAL M  77      89.113  42.426  18.420  1.00167.38           C  
ATOM    638  O   VAL M  77      89.012  43.640  18.262  1.00167.38           O  
ATOM    639  N   ASP M  78      90.310  41.804  18.499  1.00 81.58           N  
ATOM    640  CA  ASP M  78      91.522  42.567  18.535  1.00 81.58           C  
ATOM    641  CB  ASP M  78      92.796  41.704  18.497  1.00 81.58           C  
ATOM    642  CG  ASP M  78      93.021  41.080  19.860  1.00 81.58           C  
ATOM    643  OD1 ASP M  78      92.646  41.727  20.873  1.00 81.58           O  
ATOM    644  OD2 ASP M  78      93.579  39.951  19.905  1.00 81.58           O  
ATOM    645  C   ASP M  78      91.568  43.394  17.298  1.00 81.58           C  
ATOM    646  O   ASP M  78      92.012  44.541  17.330  1.00 81.58           O  
ATOM    647  N   LEU M  79      91.095  42.833  16.174  1.00 60.21           N  
ATOM    648  CA  LEU M  79      91.122  43.559  14.946  1.00 60.21           C  
ATOM    649  CB  LEU M  79      90.448  42.788  13.802  1.00 60.21           C  
ATOM    650  CG  LEU M  79      91.162  41.469  13.457  1.00 60.21           C  
ATOM    651  CD1 LEU M  79      90.453  40.733  12.309  1.00 60.21           C  
ATOM    652  CD2 LEU M  79      92.657  41.701  13.185  1.00 60.21           C  
ATOM    653  C   LEU M  79      90.362  44.829  15.152  1.00 60.21           C  
ATOM    654  O   LEU M  79      90.857  45.908  14.838  1.00 60.21           O  
ATOM    655  N   ARG M  80      89.160  44.741  15.746  1.00130.00           N  
ATOM    656  CA  ARG M  80      88.350  45.911  15.944  1.00130.00           C  
ATOM    657  CB  ARG M  80      86.989  45.620  16.594  1.00130.00           C  
ATOM    658  CG  ARG M  80      86.050  44.829  15.682  1.00130.00           C  
ATOM    659  CD  ARG M  80      84.579  44.911  16.094  1.00130.00           C  
ATOM    660  NE  ARG M  80      84.429  44.236  17.412  1.00130.00           N  
ATOM    661  CZ  ARG M  80      84.145  42.903  17.458  1.00130.00           C  
ATOM    662  NH1 ARG M  80      84.050  42.185  16.302  1.00130.00           N  
ATOM    663  NH2 ARG M  80      83.947  42.292  18.662  1.00130.00           N  
ATOM    664  C   ARG M  80      89.085  46.878  16.818  1.00130.00           C  
ATOM    665  O   ARG M  80      89.089  48.080  16.561  1.00130.00           O  
ATOM    666  N   THR M  81      89.762  46.366  17.856  1.00 85.38           N  
ATOM    667  CA  THR M  81      90.385  47.188  18.849  1.00 85.38           C  
ATOM    668  CB  THR M  81      91.031  46.364  19.920  1.00 85.38           C  
ATOM    669  OG1 THR M  81      90.087  45.453  20.462  1.00 85.38           O  
ATOM    670  CG2 THR M  81      91.511  47.307  21.030  1.00 85.38           C  
ATOM    671  C   THR M  81      91.449  48.021  18.213  1.00 85.38           C  
ATOM    672  O   THR M  81      91.562  49.216  18.483  1.00 85.38           O  
ATOM    673  N   LEU M  82      92.248  47.400  17.327  1.00 65.24           N  
ATOM    674  CA  LEU M  82      93.350  48.052  16.671  1.00 65.24           C  
ATOM    675  CB  LEU M  82      94.116  47.078  15.763  1.00 65.24           C  
ATOM    676  CG  LEU M  82      94.766  45.942  16.575  1.00 65.24           C  
ATOM    677  CD1 LEU M  82      95.538  44.965  15.678  1.00 65.24           C  
ATOM    678  CD2 LEU M  82      95.635  46.508  17.712  1.00 65.24           C  
ATOM    679  C   LEU M  82      92.805  49.166  15.845  1.00 65.24           C  
ATOM    680  O   LEU M  82      93.372  50.259  15.810  1.00 65.24           O  
ATOM    681  N   LEU M  83      91.654  48.928  15.193  1.00 99.61           N  
ATOM    682  CA  LEU M  83      91.064  49.941  14.377  1.00 99.61           C  
ATOM    683  CB  LEU M  83      89.712  49.532  13.760  1.00 99.61           C  
ATOM    684  CG  LEU M  83      89.814  48.696  12.468  1.00 99.61           C  
ATOM    685  CD1 LEU M  83      90.202  49.583  11.276  1.00 99.61           C  
ATOM    686  CD2 LEU M  83      90.772  47.508  12.615  1.00 99.61           C  
ATOM    687  C   LEU M  83      90.826  51.125  15.247  1.00 99.61           C  
ATOM    688  O   LEU M  83      90.964  52.256  14.793  1.00 99.61           O  
ATOM    689  N   GLY M  84      90.426  50.908  16.510  1.00 37.24           N  
ATOM    690  CA  GLY M  84      90.187  52.014  17.391  1.00 37.24           C  
ATOM    691  C   GLY M  84      91.457  52.745  17.727  1.00 37.24           C  
ATOM    692  O   GLY M  84      91.487  53.974  17.700  1.00 37.24           O  
ATOM    693  N   TYR M  85      92.550  52.019  18.046  1.00 92.29           N  
ATOM    694  CA  TYR M  85      93.750  52.694  18.468  1.00 92.29           C  
ATOM    695  CB  TYR M  85      94.939  51.756  18.758  1.00 92.29           C  
ATOM    696  CG  TYR M  85      94.681  50.874  19.931  1.00 92.29           C  
ATOM    697  CD1 TYR M  85      94.833  51.338  21.215  1.00 92.29           C  
ATOM    698  CD2 TYR M  85      94.312  49.564  19.736  1.00 92.29           C  
ATOM    699  CE1 TYR M  85      94.604  50.506  22.285  1.00 92.29           C  
ATOM    700  CE2 TYR M  85      94.084  48.731  20.804  1.00 92.29           C  
ATOM    701  CZ  TYR M  85      94.227  49.201  22.083  1.00 92.29           C  
ATOM    702  OH  TYR M  85      93.993  48.347  23.182  1.00 92.29           O  
ATOM    703  C   TYR M  85      94.220  53.550  17.337  1.00 92.29           C  
ATOM    704  O   TYR M  85      94.613  54.700  17.526  1.00 92.29           O  
ATOM    705  N   TYR M  86      94.220  52.957  16.131  1.00 84.41           N  
ATOM    706  CA  TYR M  86      94.643  53.549  14.895  1.00 84.41           C  
ATOM    707  CB  TYR M  86      94.908  52.511  13.795  1.00 84.41           C  
ATOM    708  CG  TYR M  86      96.120  51.773  14.250  1.00 84.41           C  
ATOM    709  CD1 TYR M  86      97.353  52.381  14.195  1.00 84.41           C  
ATOM    710  CD2 TYR M  86      96.034  50.485  14.726  1.00 84.41           C  
ATOM    711  CE1 TYR M  86      98.483  51.719  14.613  1.00 84.41           C  
ATOM    712  CE2 TYR M  86      97.162  49.817  15.144  1.00 84.41           C  
ATOM    713  CZ  TYR M  86      98.389  50.435  15.090  1.00 84.41           C  
ATOM    714  OH  TYR M  86      99.549  49.755  15.518  1.00 84.41           O  
ATOM    715  C   TYR M  86      93.673  54.585  14.402  1.00 84.41           C  
ATOM    716  O   TYR M  86      94.062  55.532  13.723  1.00 84.41           O  
ATOM    717  N   ASN M  87      92.376  54.428  14.715  1.00 92.38           N  
ATOM    718  CA  ASN M  87      91.353  55.291  14.198  1.00 92.38           C  
ATOM    719  CB  ASN M  87      91.615  56.780  14.479  1.00 92.38           C  
ATOM    720  CG  ASN M  87      90.309  57.535  14.273  1.00 92.38           C  
ATOM    721  OD1 ASN M  87      89.287  56.948  13.923  1.00 92.38           O  
ATOM    722  ND2 ASN M  87      90.341  58.875  14.495  1.00 92.38           N  
ATOM    723  C   ASN M  87      91.292  55.087  12.715  1.00 92.38           C  
ATOM    724  O   ASN M  87      91.157  56.036  11.945  1.00 92.38           O  
ATOM    725  N   GLN M  88      91.391  53.808  12.293  1.00 60.05           N  
ATOM    726  CA  GLN M  88      91.371  53.408  10.913  1.00 60.05           C  
ATOM    727  CB  GLN M  88      92.095  52.074  10.679  1.00 60.05           C  
ATOM    728  CG  GLN M  88      93.572  52.121  11.063  1.00 60.05           C  
ATOM    729  CD  GLN M  88      94.165  50.743  10.816  1.00 60.05           C  
ATOM    730  OE1 GLN M  88      93.474  49.729  10.900  1.00 60.05           O  
ATOM    731  NE2 GLN M  88      95.488  50.703  10.504  1.00 60.05           N  
ATOM    732  C   GLN M  88      89.955  53.211  10.476  1.00 60.05           C  
ATOM    733  O   GLN M  88      89.052  53.034  11.293  1.00 60.05           O  
ATOM    734  N   SER M  89      89.725  53.263   9.147  1.00 76.83           N  
ATOM    735  CA  SER M  89      88.410  53.042   8.628  1.00 76.83           C  
ATOM    736  CB  SER M  89      88.223  53.542   7.185  1.00 76.83           C  
ATOM    737  OG  SER M  89      86.899  53.285   6.744  1.00 76.83           O  
ATOM    738  C   SER M  89      88.178  51.562   8.644  1.00 76.83           C  
ATOM    739  O   SER M  89      89.113  50.773   8.517  1.00 76.83           O  
ATOM    740  N   LYS M  90      86.912  51.156   8.822  1.00148.14           N  
ATOM    741  CA  LYS M  90      86.550  49.768   8.896  1.00148.14           C  
ATOM    742  CB  LYS M  90      85.103  49.530   9.362  1.00148.14           C  
ATOM    743  CG  LYS M  90      84.026  50.101   8.439  1.00148.14           C  
ATOM    744  CD  LYS M  90      82.637  49.529   8.730  1.00148.14           C  
ATOM    745  CE  LYS M  90      81.494  50.246   8.006  1.00148.14           C  
ATOM    746  NZ  LYS M  90      81.159  51.507   8.706  1.00148.14           N  
ATOM    747  C   LYS M  90      86.724  49.092   7.570  1.00148.14           C  
ATOM    748  O   LYS M  90      87.047  47.908   7.510  1.00148.14           O  
ATOM    749  N   GLY M  91      86.545  49.837   6.467  1.00 40.82           N  
ATOM    750  CA  GLY M  91      86.477  49.263   5.152  1.00 40.82           C  
ATOM    751  C   GLY M  91      87.692  48.462   4.780  1.00 40.82           C  
ATOM    752  O   GLY M  91      87.559  47.435   4.118  1.00 40.82           O  
ATOM    753  N   GLY M  92      88.909  48.893   5.159  1.00 34.56           N  
ATOM    754  CA  GLY M  92      90.076  48.185   4.697  1.00 34.56           C  
ATOM    755  C   GLY M  92      90.278  46.905   5.452  1.00 34.56           C  
ATOM    756  O   GLY M  92      89.690  46.677   6.507  1.00 34.56           O  
ATOM    757  N   SER M  93      91.149  46.034   4.893  1.00 45.56           N  
ATOM    758  CA  SER M  93      91.494  44.761   5.465  1.00 45.56           C  
ATOM    759  CB  SER M  93      91.735  43.678   4.401  1.00 45.56           C  
ATOM    760  OG  SER M  93      92.287  42.515   4.998  1.00 45.56           O  
ATOM    761  C   SER M  93      92.783  44.922   6.213  1.00 45.56           C  
ATOM    762  O   SER M  93      93.638  45.717   5.826  1.00 45.56           O  
ATOM    763  N   HIS M  94      92.962  44.162   7.315  1.00 65.83           N  
ATOM    764  CA  HIS M  94      94.180  44.289   8.068  1.00 65.83           C  
ATOM    765  ND1 HIS M  94      94.262  47.438   8.130  1.00 65.83           N  
ATOM    766  CG  HIS M  94      93.575  46.568   8.946  1.00 65.83           C  
ATOM    767  CB  HIS M  94      94.046  45.191   9.302  1.00 65.83           C  
ATOM    768  NE2 HIS M  94      92.410  48.492   8.763  1.00 65.83           N  
ATOM    769  CD2 HIS M  94      92.446  47.229   9.324  1.00 65.83           C  
ATOM    770  CE1 HIS M  94      93.521  48.573   8.054  1.00 65.83           C  
ATOM    771  C   HIS M  94      94.598  42.927   8.540  1.00 65.83           C  
ATOM    772  O   HIS M  94      93.831  41.968   8.460  1.00 65.83           O  
ATOM    773  N   THR M  95      95.850  42.802   9.036  0.90 46.89           N  
ATOM    774  CA  THR M  95      96.304  41.503   9.444  0.90 46.89           C  
ATOM    775  CB  THR M  95      97.246  40.883   8.454  0.90 46.89           C  
ATOM    776  OG1 THR M  95      96.618  40.779   7.185  0.90 46.89           O  
ATOM    777  CG2 THR M  95      97.645  39.489   8.961  0.90 46.89           C  
ATOM    778  C   THR M  95      97.040  41.579  10.747  0.90 46.89           C  
ATOM    779  O   THR M  95      97.705  42.567  11.056  0.90 46.89           O  
ATOM    780  N   ILE M  96      96.919  40.504  11.555  1.00 45.10           N  
ATOM    781  CA  ILE M  96      97.620  40.396  12.802  1.00 45.10           C  
ATOM    782  CB  ILE M  96      96.720  40.400  14.005  1.00 45.10           C  
ATOM    783  CG1 ILE M  96      95.956  41.730  14.102  1.00 45.10           C  
ATOM    784  CG2 ILE M  96      97.579  40.093  15.242  1.00 45.10           C  
ATOM    785  CD1 ILE M  96      94.852  41.722  15.159  1.00 45.10           C  
ATOM    786  C   ILE M  96      98.318  39.073  12.782  1.00 45.10           C  
ATOM    787  O   ILE M  96      97.738  38.061  12.388  1.00 45.10           O  
ATOM    788  N   GLN M  97      99.605  39.054  13.189  1.00 44.03           N  
ATOM    789  CA  GLN M  97     100.332  37.821  13.206  1.00 44.03           C  
ATOM    790  CB  GLN M  97     101.347  37.696  12.060  1.00 44.03           C  
ATOM    791  CG  GLN M  97     100.692  37.720  10.677  1.00 44.03           C  
ATOM    792  CD  GLN M  97     101.795  37.588   9.636  1.00 44.03           C  
ATOM    793  OE1 GLN M  97     102.889  37.123   9.927  1.00 44.03           O  
ATOM    794  NE2 GLN M  97     101.489  38.009   8.376  1.00 44.03           N  
ATOM    795  C   GLN M  97     101.092  37.762  14.494  1.00 44.03           C  
ATOM    796  O   GLN M  97     101.526  38.786  15.012  1.00 44.03           O  
ATOM    797  N   VAL M  98     101.254  36.549  15.063  1.00124.46           N  
ATOM    798  CA  VAL M  98     101.989  36.471  16.290  1.00124.46           C  
ATOM    799  CB  VAL M  98     101.121  36.382  17.508  1.00124.46           C  
ATOM    800  CG1 VAL M  98     100.407  37.729  17.691  1.00124.46           C  
ATOM    801  CG2 VAL M  98     100.140  35.217  17.321  1.00124.46           C  
ATOM    802  C   VAL M  98     102.889  35.282  16.270  1.00124.46           C  
ATOM    803  O   VAL M  98     102.577  34.238  15.697  1.00124.46           O  
ATOM    804  N   ILE M  99     104.061  35.443  16.910  1.00 58.05           N  
ATOM    805  CA  ILE M  99     105.019  34.389  16.999  1.00 58.05           C  
ATOM    806  CB  ILE M  99     106.374  34.805  16.508  1.00 58.05           C  
ATOM    807  CG1 ILE M  99     106.283  35.165  15.016  1.00 58.05           C  
ATOM    808  CG2 ILE M  99     107.381  33.687  16.819  1.00 58.05           C  
ATOM    809  CD1 ILE M  99     107.529  35.853  14.469  1.00 58.05           C  
ATOM    810  C   ILE M  99     105.118  34.055  18.445  1.00 58.05           C  
ATOM    811  O   ILE M  99     105.479  34.893  19.269  1.00 58.05           O  
ATOM    812  N   SER M 100     104.767  32.806  18.791  1.00 63.55           N  
ATOM    813  CA  SER M 100     104.822  32.408  20.161  1.00 63.55           C  
ATOM    814  CB  SER M 100     103.428  32.097  20.732  1.00 63.55           C  
ATOM    815  OG  SER M 100     103.505  31.855  22.127  1.00 63.55           O  
ATOM    816  C   SER M 100     105.635  31.159  20.174  1.00 63.55           C  
ATOM    817  O   SER M 100     105.517  30.336  19.269  1.00 63.55           O  
ATOM    818  N   GLY M 101     106.511  30.982  21.181  1.00 38.14           N  
ATOM    819  CA  GLY M 101     107.283  29.777  21.170  1.00 38.14           C  
ATOM    820  C   GLY M 101     108.371  29.864  22.189  1.00 38.14           C  
ATOM    821  O   GLY M 101     108.549  30.885  22.855  1.00 38.14           O  
ATOM    822  N   CYS M 102     109.129  28.756  22.325  1.00 50.28           N  
ATOM    823  CA  CYS M 102     110.192  28.689  23.285  1.00 50.28           C  
ATOM    824  CB  CYS M 102     109.754  28.015  24.603  1.00 50.28           C  
ATOM    825  SG  CYS M 102     109.193  26.296  24.375  1.00 50.28           S  
ATOM    826  C   CYS M 102     111.304  27.865  22.701  1.00 50.28           C  
ATOM    827  O   CYS M 102     111.071  26.990  21.868  1.00 50.28           O  
ATOM    828  N   GLU M 103     112.559  28.145  23.112  1.00 65.26           N  
ATOM    829  CA  GLU M 103     113.685  27.378  22.649  1.00 65.26           C  
ATOM    830  CB  GLU M 103     114.807  28.202  21.994  1.00 65.26           C  
ATOM    831  CG  GLU M 103     114.479  28.792  20.627  1.00 65.26           C  
ATOM    832  CD  GLU M 103     115.719  29.539  20.155  1.00 65.26           C  
ATOM    833  OE1 GLU M 103     116.029  30.608  20.744  1.00 65.26           O  
ATOM    834  OE2 GLU M 103     116.380  29.043  19.205  1.00 65.26           O  
ATOM    835  C   GLU M 103     114.330  26.766  23.850  1.00 65.26           C  
ATOM    836  O   GLU M 103     114.511  27.428  24.871  1.00 65.26           O  
ATOM    837  N   VAL M 104     114.715  25.479  23.745  1.00 36.82           N  
ATOM    838  CA  VAL M 104     115.336  24.805  24.849  1.00 36.82           C  
ATOM    839  CB  VAL M 104     114.530  23.642  25.351  1.00 36.82           C  
ATOM    840  CG1 VAL M 104     113.193  24.173  25.898  1.00 36.82           C  
ATOM    841  CG2 VAL M 104     114.365  22.630  24.204  1.00 36.82           C  
ATOM    842  C   VAL M 104     116.654  24.264  24.381  1.00 36.82           C  
ATOM    843  O   VAL M 104     116.854  24.019  23.192  1.00 36.82           O  
ATOM    844  N   GLY M 105     117.609  24.092  25.319  1.00 19.66           N  
ATOM    845  CA  GLY M 105     118.901  23.573  24.973  1.00 19.66           C  
ATOM    846  C   GLY M 105     118.873  22.086  25.144  1.00 19.66           C  
ATOM    847  O   GLY M 105     117.834  21.496  25.432  1.00 19.66           O  
ATOM    848  N   SER M 106     120.044  21.444  24.972  1.00 72.77           N  
ATOM    849  CA  SER M 106     120.151  20.020  25.104  1.00 72.77           C  
ATOM    850  CB  SER M 106     121.547  19.489  24.727  1.00 72.77           C  
ATOM    851  OG  SER M 106     122.535  20.022  25.596  1.00 72.77           O  
ATOM    852  C   SER M 106     119.883  19.664  26.531  1.00 72.77           C  
ATOM    853  O   SER M 106     119.342  18.599  26.826  1.00 72.77           O  
ATOM    854  N   ASP M 107     120.262  20.568  27.453  1.00 51.65           N  
ATOM    855  CA  ASP M 107     120.087  20.355  28.859  1.00 51.65           C  
ATOM    856  CB  ASP M 107     120.810  21.400  29.730  1.00 51.65           C  
ATOM    857  CG  ASP M 107     120.274  22.788  29.421  1.00 51.65           C  
ATOM    858  OD1 ASP M 107     119.783  23.008  28.284  1.00 51.65           O  
ATOM    859  OD2 ASP M 107     120.359  23.656  30.328  1.00 51.65           O  
ATOM    860  C   ASP M 107     118.628  20.342  29.192  1.00 51.65           C  
ATOM    861  O   ASP M 107     118.207  19.646  30.115  1.00 51.65           O  
ATOM    862  N   GLY M 108     117.805  21.094  28.437  1.00 28.66           N  
ATOM    863  CA  GLY M 108     116.404  21.128  28.745  1.00 28.66           C  
ATOM    864  C   GLY M 108     116.096  22.450  29.368  1.00 28.66           C  
ATOM    865  O   GLY M 108     114.957  22.717  29.750  1.00 28.66           O  
ATOM    866  N   ARG M 109     117.119  23.315  29.493  1.00 54.42           N  
ATOM    867  CA  ARG M 109     116.904  24.620  30.042  1.00 54.42           C  
ATOM    868  CB  ARG M 109     118.192  25.336  30.475  1.00 54.42           C  
ATOM    869  CG  ARG M 109     117.926  26.559  31.351  1.00 54.42           C  
ATOM    870  CD  ARG M 109     119.192  27.313  31.753  1.00 54.42           C  
ATOM    871  NE  ARG M 109     118.808  28.300  32.802  1.00 54.42           N  
ATOM    872  CZ  ARG M 109     118.300  29.518  32.454  1.00 54.42           C  
ATOM    873  NH1 ARG M 109     118.108  29.830  31.139  1.00 54.42           N  
ATOM    874  NH2 ARG M 109     117.971  30.419  33.425  1.00 54.42           N  
ATOM    875  C   ARG M 109     116.263  25.444  28.974  1.00 54.42           C  
ATOM    876  O   ARG M 109     116.285  25.076  27.800  1.00 54.42           O  
ATOM    877  N   LEU M 110     115.649  26.580  29.357  1.00 64.24           N  
ATOM    878  CA  LEU M 110     114.958  27.379  28.385  1.00 64.24           C  
ATOM    879  CB  LEU M 110     113.726  28.087  28.973  1.00 64.24           C  
ATOM    880  CG  LEU M 110     112.955  28.951  27.961  1.00 64.24           C  
ATOM    881  CD1 LEU M 110     112.365  28.094  26.831  1.00 64.24           C  
ATOM    882  CD2 LEU M 110     111.900  29.819  28.668  1.00 64.24           C  
ATOM    883  C   LEU M 110     115.883  28.434  27.859  1.00 64.24           C  
ATOM    884  O   LEU M 110     116.250  29.364  28.577  1.00 64.24           O  
ATOM    885  N   LEU M 111     116.296  28.300  26.581  1.00 53.42           N  
ATOM    886  CA  LEU M 111     117.180  29.258  25.981  1.00 53.42           C  
ATOM    887  CB  LEU M 111     117.666  28.827  24.586  1.00 53.42           C  
ATOM    888  CG  LEU M 111     118.501  27.534  24.605  1.00 53.42           C  
ATOM    889  CD1 LEU M 111     118.971  27.152  23.192  1.00 53.42           C  
ATOM    890  CD2 LEU M 111     119.655  27.631  25.614  1.00 53.42           C  
ATOM    891  C   LEU M 111     116.493  30.582  25.814  1.00 53.42           C  
ATOM    892  O   LEU M 111     116.980  31.604  26.294  1.00 53.42           O  
ATOM    893  N   ARG M 112     115.319  30.602  25.147  1.00151.19           N  
ATOM    894  CA  ARG M 112     114.660  31.865  24.948  1.00151.19           C  
ATOM    895  CB  ARG M 112     115.097  32.646  23.698  1.00151.19           C  
ATOM    896  CG  ARG M 112     116.415  33.400  23.851  0.93151.19           C  
ATOM    897  CD  ARG M 112     116.547  34.556  22.858  0.96151.19           C  
ATOM    898  NE  ARG M 112     115.505  35.558  23.226  0.94151.19           N  
ATOM    899  CZ  ARG M 112     115.413  36.741  22.552  0.91151.19           C  
ATOM    900  NH1 ARG M 112     116.275  37.016  21.531  1.00151.19           N  
ATOM    901  NH2 ARG M 112     114.454  37.649  22.900  1.00151.19           N  
ATOM    902  C   ARG M 112     113.190  31.659  24.791  1.00151.19           C  
ATOM    903  O   ARG M 112     112.727  30.568  24.462  1.00151.19           O  
ATOM    904  N   GLY M 113     112.416  32.740  25.020  1.00 43.33           N  
ATOM    905  CA  GLY M 113     110.991  32.672  24.877  1.00 43.33           C  
ATOM    906  C   GLY M 113     110.564  33.843  24.048  1.00 43.33           C  
ATOM    907  O   GLY M 113     111.041  34.960  24.254  1.00 43.33           O  
ATOM    908  N   TYR M 114     109.612  33.622  23.111  1.00116.75           N  
ATOM    909  CA  TYR M 114     109.230  34.682  22.218  1.00116.75           C  
ATOM    910  CB  TYR M 114     109.375  34.362  20.718  1.00116.75           C  
ATOM    911  CG  TYR M 114     110.677  33.735  20.364  1.00116.75           C  
ATOM    912  CD1 TYR M 114     111.788  34.476  20.037  1.00116.75           C  
ATOM    913  CD2 TYR M 114     110.764  32.364  20.345  1.00116.75           C  
ATOM    914  CE1 TYR M 114     112.966  33.849  19.699  1.00116.75           C  
ATOM    915  CE2 TYR M 114     111.935  31.734  20.007  1.00116.75           C  
ATOM    916  CZ  TYR M 114     113.041  32.479  19.685  1.00116.75           C  
ATOM    917  OH  TYR M 114     114.248  31.838  19.336  1.00116.75           O  
ATOM    918  C   TYR M 114     107.746  34.886  22.292  1.00116.75           C  
ATOM    919  O   TYR M 114     106.978  33.940  22.462  1.00116.75           O  
ATOM    920  N   GLN M 115     107.313  36.155  22.161  1.00 87.71           N  
ATOM    921  CA  GLN M 115     105.920  36.493  22.054  1.00 87.71           C  
ATOM    922  CB  GLN M 115     105.262  36.814  23.406  1.00 87.71           C  
ATOM    923  CG  GLN M 115     103.771  37.143  23.307  1.00 87.71           C  
ATOM    924  CD  GLN M 115     102.991  35.848  23.118  1.00 87.71           C  
ATOM    925  OE1 GLN M 115     103.558  34.758  23.073  1.00 87.71           O  
ATOM    926  NE2 GLN M 115     101.643  35.968  23.012  1.00 87.71           N  
ATOM    927  C   GLN M 115     105.918  37.746  21.237  1.00 87.71           C  
ATOM    928  O   GLN M 115     106.264  38.816  21.734  1.00 87.71           O  
ATOM    929  N   GLN M 116     105.519  37.663  19.955  1.00 62.99           N  
ATOM    930  CA  GLN M 116     105.637  38.847  19.155  1.00 62.99           C  
ATOM    931  CB  GLN M 116     106.723  38.711  18.076  1.00 62.99           C  
ATOM    932  CG  GLN M 116     108.110  38.459  18.672  1.00 62.99           C  
ATOM    933  CD  GLN M 116     109.095  38.241  17.534  1.00 62.99           C  
ATOM    934  OE1 GLN M 116     110.171  37.677  17.730  1.00 62.99           O  
ATOM    935  NE2 GLN M 116     108.718  38.693  16.309  1.00 62.99           N  
ATOM    936  C   GLN M 116     104.337  39.115  18.463  1.00 62.99           C  
ATOM    937  O   GLN M 116     103.666  38.202  17.986  1.00 62.99           O  
ATOM    938  N   TYR M 117     103.954  40.405  18.394  1.00 90.55           N  
ATOM    939  CA  TYR M 117     102.739  40.796  17.737  1.00 90.55           C  
ATOM    940  CB  TYR M 117     101.759  41.574  18.635  1.00 90.55           C  
ATOM    941  CG  TYR M 117     100.995  40.612  19.474  1.00 90.55           C  
ATOM    942  CD1 TYR M 117     101.601  39.890  20.475  1.00 90.55           C  
ATOM    943  CD2 TYR M 117      99.643  40.458  19.262  1.00 90.55           C  
ATOM    944  CE1 TYR M 117     100.866  39.011  21.236  1.00 90.55           C  
ATOM    945  CE2 TYR M 117      98.904  39.582  20.021  1.00 90.55           C  
ATOM    946  CZ  TYR M 117      99.518  38.857  21.012  1.00 90.55           C  
ATOM    947  OH  TYR M 117      98.765  37.956  21.794  1.00 90.55           O  
ATOM    948  C   TYR M 117     103.064  41.705  16.597  1.00 90.55           C  
ATOM    949  O   TYR M 117     103.823  42.661  16.743  1.00 90.55           O  
ATOM    950  N   ALA M 118     102.483  41.416  15.414  1.00 33.11           N  
ATOM    951  CA  ALA M 118     102.704  42.254  14.271  1.00 33.11           C  
ATOM    952  CB  ALA M 118     103.519  41.578  13.155  1.00 33.11           C  
ATOM    953  C   ALA M 118     101.369  42.599  13.695  1.00 33.11           C  
ATOM    954  O   ALA M 118     100.469  41.764  13.612  1.00 33.11           O  
ATOM    955  N   TYR M 119     101.220  43.869  13.280  1.00 67.37           N  
ATOM    956  CA  TYR M 119      99.988  44.332  12.723  1.00 67.37           C  
ATOM    957  CB  TYR M 119      99.390  45.476  13.561  1.00 67.37           C  
ATOM    958  CG  TYR M 119      98.052  45.863  13.039  1.00 67.37           C  
ATOM    959  CD1 TYR M 119      97.002  44.982  13.125  1.00 67.37           C  
ATOM    960  CD2 TYR M 119      97.833  47.114  12.508  1.00 67.37           C  
ATOM    961  CE1 TYR M 119      95.754  45.329  12.666  1.00 67.37           C  
ATOM    962  CE2 TYR M 119      96.587  47.468  12.046  1.00 67.37           C  
ATOM    963  CZ  TYR M 119      95.546  46.575  12.128  1.00 67.37           C  
ATOM    964  OH  TYR M 119      94.265  46.934  11.661  1.00 67.37           O  
ATOM    965  C   TYR M 119     100.315  44.856  11.363  1.00 67.37           C  
ATOM    966  O   TYR M 119     101.219  45.673  11.204  1.00 67.37           O  
ATOM    967  N   ASP M 120      99.597  44.366  10.337  1.00 47.60           N  
ATOM    968  CA  ASP M 120      99.795  44.823   8.992  1.00 47.60           C  
ATOM    969  CB  ASP M 120      99.316  46.270   8.768  1.00 47.60           C  
ATOM    970  CG  ASP M 120      97.794  46.271   8.833  1.00 47.60           C  
ATOM    971  OD1 ASP M 120      97.200  45.161   8.795  1.00 47.60           O  
ATOM    972  OD2 ASP M 120      97.205  47.382   8.916  1.00 47.60           O  
ATOM    973  C   ASP M 120     101.245  44.732   8.628  1.00 47.60           C  
ATOM    974  O   ASP M 120     101.776  45.610   7.950  1.00 47.60           O  
ATOM    975  N   GLY M 121     101.929  43.658   9.070  1.00 22.75           N  
ATOM    976  CA  GLY M 121     103.293  43.446   8.674  1.00 22.75           C  
ATOM    977  C   GLY M 121     104.231  44.326   9.447  1.00 22.75           C  
ATOM    978  O   GLY M 121     105.363  44.541   9.015  1.00 22.75           O  
ATOM    979  N   CYS M 122     103.805  44.873  10.603  1.00 33.96           N  
ATOM    980  CA  CYS M 122     104.720  45.693  11.353  1.00 33.96           C  
ATOM    981  CB  CYS M 122     104.355  47.188  11.359  1.00 33.96           C  
ATOM    982  SG  CYS M 122     104.506  47.954   9.716  1.00 33.96           S  
ATOM    983  C   CYS M 122     104.707  45.223  12.777  1.00 33.96           C  
ATOM    984  O   CYS M 122     103.696  44.721  13.262  1.00 33.96           O  
ATOM    985  N   ASP M 123     105.841  45.373  13.494  1.00110.11           N  
ATOM    986  CA  ASP M 123     105.914  44.895  14.849  1.00110.11           C  
ATOM    987  CB  ASP M 123     107.352  44.799  15.396  1.00110.11           C  
ATOM    988  CG  ASP M 123     107.985  46.183  15.389  1.00110.11           C  
ATOM    989  OD1 ASP M 123     107.694  46.967  14.445  1.00110.11           O  
ATOM    990  OD2 ASP M 123     108.765  46.478  16.334  1.00110.11           O  
ATOM    991  C   ASP M 123     105.108  45.780  15.751  1.00110.11           C  
ATOM    992  O   ASP M 123     105.406  46.963  15.902  1.00110.11           O  
ATOM    993  N   TYR M 124     103.992  45.238  16.290  1.00 97.23           N  
ATOM    994  CA  TYR M 124     103.151  45.953  17.209  1.00 97.23           C  
ATOM    995  CB  TYR M 124     101.759  45.298  17.280  1.00 97.23           C  
ATOM    996  CG  TYR M 124     100.856  46.126  18.124  1.00 97.23           C  
ATOM    997  CD1 TYR M 124     100.379  47.325  17.648  1.00 97.23           C  
ATOM    998  CD2 TYR M 124     100.463  45.694  19.369  1.00 97.23           C  
ATOM    999  CE1 TYR M 124      99.537  48.094  18.413  1.00 97.23           C  
ATOM   1000  CE2 TYR M 124      99.621  46.460  20.139  1.00 97.23           C  
ATOM   1001  CZ  TYR M 124      99.160  47.663  19.660  1.00 97.23           C  
ATOM   1002  OH  TYR M 124      98.295  48.449  20.447  1.00 97.23           O  
ATOM   1003  C   TYR M 124     103.736  46.001  18.597  1.00 97.23           C  
ATOM   1004  O   TYR M 124     103.981  47.079  19.138  1.00 97.23           O  
ATOM   1005  N   ILE M 125     103.999  44.819  19.206  1.00 96.45           N  
ATOM   1006  CA  ILE M 125     104.550  44.775  20.538  1.00 96.45           C  
ATOM   1007  CB  ILE M 125     103.543  44.922  21.648  1.00 96.45           C  
ATOM   1008  CG1 ILE M 125     102.559  43.748  21.673  1.00 96.45           C  
ATOM   1009  CG2 ILE M 125     102.852  46.286  21.508  1.00 96.45           C  
ATOM   1010  CD1 ILE M 125     101.698  43.740  22.934  1.00 96.45           C  
ATOM   1011  C   ILE M 125     105.214  43.444  20.720  1.00 96.45           C  
ATOM   1012  O   ILE M 125     104.898  42.485  20.016  1.00 96.45           O  
ATOM   1013  N   ALA M 126     106.164  43.348  21.677  1.00 42.35           N  
ATOM   1014  CA  ALA M 126     106.811  42.082  21.877  1.00 42.35           C  
ATOM   1015  CB  ALA M 126     108.037  41.873  20.971  1.00 42.35           C  
ATOM   1016  C   ALA M 126     107.285  41.971  23.291  1.00 42.35           C  
ATOM   1017  O   ALA M 126     107.508  42.967  23.978  1.00 42.35           O  
ATOM   1018  N   LEU M 127     107.430  40.715  23.759  1.00 59.45           N  
ATOM   1019  CA  LEU M 127     107.905  40.433  25.083  1.00 59.45           C  
ATOM   1020  CB  LEU M 127     107.469  39.045  25.585  1.00 59.45           C  
ATOM   1021  CG  LEU M 127     107.954  38.698  27.003  1.00 59.45           C  
ATOM   1022  CD1 LEU M 127     107.372  39.665  28.046  1.00 59.45           C  
ATOM   1023  CD2 LEU M 127     107.659  37.226  27.337  1.00 59.45           C  
ATOM   1024  C   LEU M 127     109.398  40.463  25.026  1.00 59.45           C  
ATOM   1025  O   LEU M 127     110.008  39.934  24.097  1.00 59.45           O  
ATOM   1026  N   ASN M 128     110.027  41.084  26.042  1.00 63.77           N  
ATOM   1027  CA  ASN M 128     111.454  41.216  26.095  1.00 63.77           C  
ATOM   1028  CB  ASN M 128     111.923  42.303  27.075  1.00 63.77           C  
ATOM   1029  CG  ASN M 128     111.545  43.652  26.480  1.00 63.77           C  
ATOM   1030  OD1 ASN M 128     112.265  44.202  25.648  1.00 63.77           O  
ATOM   1031  ND2 ASN M 128     110.373  44.197  26.905  1.00 63.77           N  
ATOM   1032  C   ASN M 128     112.049  39.911  26.515  1.00 63.77           C  
ATOM   1033  O   ASN M 128     111.347  38.964  26.865  1.00 63.77           O  
ATOM   1034  N   GLU M 129     113.389  39.838  26.457  0.92 97.70           N  
ATOM   1035  CA  GLU M 129     114.132  38.658  26.784  0.92 97.70           C  
ATOM   1036  CB  GLU M 129     115.631  38.848  26.533  0.92 97.70           C  
ATOM   1037  CG  GLU M 129     116.426  37.551  26.605  0.78 97.70           C  
ATOM   1038  CD  GLU M 129     117.792  37.845  26.011  0.75 97.70           C  
ATOM   1039  OE1 GLU M 129     118.159  39.048  25.940  0.90 97.70           O  
ATOM   1040  OE2 GLU M 129     118.483  36.871  25.612  0.92 97.70           O  
ATOM   1041  C   GLU M 129     113.928  38.345  28.232  0.92 97.70           C  
ATOM   1042  O   GLU M 129     113.892  37.180  28.627  0.92 97.70           O  
ATOM   1043  N   ASP M 130     113.781  39.391  29.063  1.00 74.81           N  
ATOM   1044  CA  ASP M 130     113.612  39.224  30.477  1.00 74.81           C  
ATOM   1045  CB  ASP M 130     113.663  40.551  31.269  1.00 74.81           C  
ATOM   1046  CG  ASP M 130     112.577  41.528  30.834  1.00 74.81           C  
ATOM   1047  OD1 ASP M 130     111.592  41.107  30.173  1.00 74.81           O  
ATOM   1048  OD2 ASP M 130     112.733  42.735  31.161  1.00 74.81           O  
ATOM   1049  C   ASP M 130     112.333  38.486  30.734  1.00 74.81           C  
ATOM   1050  O   ASP M 130     112.159  37.888  31.794  1.00 74.81           O  
ATOM   1051  N   LEU M 131     111.395  38.534  29.769  1.00 99.48           N  
ATOM   1052  CA  LEU M 131     110.126  37.865  29.854  1.00 99.48           C  
ATOM   1053  CB  LEU M 131     110.241  36.423  30.382  1.00 99.48           C  
ATOM   1054  CG  LEU M 131     111.046  35.483  29.462  1.00 99.48           C  
ATOM   1055  CD1 LEU M 131     111.114  34.059  30.042  1.00 99.48           C  
ATOM   1056  CD2 LEU M 131     110.515  35.517  28.019  1.00 99.48           C  
ATOM   1057  C   LEU M 131     109.253  38.638  30.794  1.00 99.48           C  
ATOM   1058  O   LEU M 131     108.068  38.343  30.949  1.00 99.48           O  
ATOM   1059  N   LYS M 132     109.851  39.611  31.502  1.00 92.41           N  
ATOM   1060  CA  LYS M 132     109.147  40.476  32.407  1.00 92.41           C  
ATOM   1061  CB  LYS M 132     110.061  40.981  33.530  1.00 92.41           C  
ATOM   1062  CG  LYS M 132     110.502  39.827  34.432  1.00 92.41           C  
ATOM   1063  CD  LYS M 132     111.659  40.155  35.374  1.00 92.41           C  
ATOM   1064  CE  LYS M 132     112.066  38.967  36.248  1.00 92.41           C  
ATOM   1065  NZ  LYS M 132     113.185  39.352  37.136  1.00 92.41           N  
ATOM   1066  C   LYS M 132     108.481  41.662  31.763  1.00 92.41           C  
ATOM   1067  O   LYS M 132     107.362  42.016  32.132  1.00 92.41           O  
ATOM   1068  N   THR M 133     109.143  42.316  30.781  1.00130.82           N  
ATOM   1069  CA  THR M 133     108.628  43.579  30.315  1.00130.82           C  
ATOM   1070  CB  THR M 133     109.614  44.702  30.453  1.00130.82           C  
ATOM   1071  OG1 THR M 133     110.814  44.391  29.761  1.00130.82           O  
ATOM   1072  CG2 THR M 133     109.898  44.936  31.945  1.00130.82           C  
ATOM   1073  C   THR M 133     108.200  43.528  28.883  1.00130.82           C  
ATOM   1074  O   THR M 133     108.259  42.488  28.231  1.00130.82           O  
ATOM   1075  N   TRP M 134     107.722  44.688  28.370  1.00 82.57           N  
ATOM   1076  CA  TRP M 134     107.226  44.735  27.026  1.00 82.57           C  
ATOM   1077  CB  TRP M 134     105.709  44.972  26.932  1.00 82.57           C  
ATOM   1078  CG  TRP M 134     104.856  43.870  27.508  1.00 82.57           C  
ATOM   1079  CD2 TRP M 134     104.606  42.616  26.854  1.00 82.57           C  
ATOM   1080  CD1 TRP M 134     104.186  43.828  28.695  1.00 82.57           C  
ATOM   1081  NE1 TRP M 134     103.524  42.630  28.818  1.00 82.57           N  
ATOM   1082  CE2 TRP M 134     103.776  41.874  27.693  1.00 82.57           C  
ATOM   1083  CE3 TRP M 134     105.033  42.126  25.654  1.00 82.57           C  
ATOM   1084  CZ2 TRP M 134     103.357  40.622  27.343  1.00 82.57           C  
ATOM   1085  CZ3 TRP M 134     104.609  40.863  25.305  1.00 82.57           C  
ATOM   1086  CH2 TRP M 134     103.786  40.126  26.132  1.00 82.57           C  
ATOM   1087  C   TRP M 134     107.849  45.884  26.296  1.00 82.57           C  
ATOM   1088  O   TRP M 134     108.254  46.883  26.890  1.00 82.57           O  
ATOM   1089  N   THR M 135     107.948  45.741  24.959  1.00 37.82           N  
ATOM   1090  CA  THR M 135     108.432  46.796  24.118  1.00 37.82           C  
ATOM   1091  CB  THR M 135     109.622  46.415  23.285  1.00 37.82           C  
ATOM   1092  OG1 THR M 135     110.702  46.026  24.120  1.00 37.82           O  
ATOM   1093  CG2 THR M 135     110.027  47.622  22.422  1.00 37.82           C  
ATOM   1094  C   THR M 135     107.316  47.116  23.173  1.00 37.82           C  
ATOM   1095  O   THR M 135     106.757  46.219  22.541  1.00 37.82           O  
ATOM   1096  N   ALA M 136     106.960  48.412  23.059  1.00 51.01           N  
ATOM   1097  CA  ALA M 136     105.876  48.806  22.200  1.00 51.01           C  
ATOM   1098  CB  ALA M 136     104.843  49.710  22.895  1.00 51.01           C  
ATOM   1099  C   ALA M 136     106.444  49.586  21.052  1.00 51.01           C  
ATOM   1100  O   ALA M 136     107.364  50.385  21.217  1.00 51.01           O  
ATOM   1101  N   ALA M 137     105.953  49.295  19.832  1.00 55.06           N  
ATOM   1102  CA  ALA M 137     106.391  49.953  18.632  1.00 55.06           C  
ATOM   1103  CB  ALA M 137     105.924  49.229  17.360  1.00 55.06           C  
ATOM   1104  C   ALA M 137     105.907  51.368  18.522  1.00 55.06           C  
ATOM   1105  O   ALA M 137     106.685  52.273  18.222  1.00 55.06           O  
ATOM   1106  N   ASP M 138     104.599  51.599  18.765  1.00 65.88           N  
ATOM   1107  CA  ASP M 138     104.053  52.905  18.530  1.00 65.88           C  
ATOM   1108  CB  ASP M 138     103.289  53.016  17.197  1.00 65.88           C  
ATOM   1109  CG  ASP M 138     102.109  52.052  17.225  1.00 65.88           C  
ATOM   1110  OD1 ASP M 138     102.311  50.874  17.623  1.00 65.88           O  
ATOM   1111  OD2 ASP M 138     100.986  52.486  16.853  1.00 65.88           O  
ATOM   1112  C   ASP M 138     103.096  53.244  19.621  1.00 65.88           C  
ATOM   1113  O   ASP M 138     102.973  52.526  20.608  1.00 65.88           O  
ATOM   1114  N   MET M 139     102.363  54.356  19.433  1.00 94.62           N  
ATOM   1115  CA  MET M 139     101.461  54.881  20.416  1.00 94.62           C  
ATOM   1116  CB  MET M 139     100.761  56.156  19.914  1.00 94.62           C  
ATOM   1117  CG  MET M 139      99.995  56.931  20.986  1.00 94.62           C  
ATOM   1118  SD  MET M 139      98.501  56.106  21.607  1.00 94.62           S  
ATOM   1119  CE  MET M 139      97.849  57.587  22.431  1.00 94.62           C  
ATOM   1120  C   MET M 139     100.409  53.856  20.721  1.00 94.62           C  
ATOM   1121  O   MET M 139     100.053  53.655  21.881  1.00 94.62           O  
ATOM   1122  N   ALA M 140      99.898  53.159  19.689  1.00 38.47           N  
ATOM   1123  CA  ALA M 140      98.844  52.202  19.879  1.00 38.47           C  
ATOM   1124  CB  ALA M 140      98.415  51.536  18.561  1.00 38.47           C  
ATOM   1125  C   ALA M 140      99.310  51.113  20.799  1.00 38.47           C  
ATOM   1126  O   ALA M 140      98.583  50.687  21.695  1.00 38.47           O  
ATOM   1127  N   ALA M 141     100.559  50.656  20.616  1.00 46.45           N  
ATOM   1128  CA  ALA M 141     101.110  49.576  21.383  1.00 46.45           C  
ATOM   1129  CB  ALA M 141     102.556  49.235  20.976  1.00 46.45           C  
ATOM   1130  C   ALA M 141     101.127  49.956  22.831  1.00 46.45           C  
ATOM   1131  O   ALA M 141     100.909  49.117  23.703  1.00 46.45           O  
ATOM   1132  N   LEU M 142     101.384  51.236  23.143  1.00113.83           N  
ATOM   1133  CA  LEU M 142     101.459  51.600  24.528  1.00113.83           C  
ATOM   1134  CB  LEU M 142     101.804  53.075  24.787  1.00113.83           C  
ATOM   1135  CG  LEU M 142     103.290  53.417  24.580  1.00113.83           C  
ATOM   1136  CD1 LEU M 142     103.719  53.309  23.116  1.00113.83           C  
ATOM   1137  CD2 LEU M 142     103.627  54.775  25.201  1.00113.83           C  
ATOM   1138  C   LEU M 142     100.156  51.320  25.199  1.00113.83           C  
ATOM   1139  O   LEU M 142     100.140  50.851  26.335  1.00113.83           O  
ATOM   1140  N   ILE M 143      99.027  51.577  24.513  1.00104.67           N  
ATOM   1141  CA  ILE M 143      97.756  51.358  25.140  1.00104.67           C  
ATOM   1142  CB  ILE M 143      96.588  51.568  24.223  1.00104.67           C  
ATOM   1143  CG1 ILE M 143      96.564  52.989  23.643  1.00104.67           C  
ATOM   1144  CG2 ILE M 143      95.328  51.240  25.043  1.00104.67           C  
ATOM   1145  CD1 ILE M 143      96.313  54.060  24.696  1.00104.67           C  
ATOM   1146  C   ILE M 143      97.696  49.916  25.515  1.00104.67           C  
ATOM   1147  O   ILE M 143      97.269  49.573  26.617  1.00104.67           O  
ATOM   1148  N   THR M 144      98.123  49.025  24.599  1.00168.22           N  
ATOM   1149  CA  THR M 144      98.088  47.624  24.901  1.00168.22           C  
ATOM   1150  CB  THR M 144      98.367  46.686  23.752  1.00168.22           C  
ATOM   1151  OG1 THR M 144      99.579  47.007  23.094  1.00168.22           O  
ATOM   1152  CG2 THR M 144      97.200  46.698  22.770  1.00168.22           C  
ATOM   1153  C   THR M 144      99.056  47.294  25.990  1.00168.22           C  
ATOM   1154  O   THR M 144      98.811  46.389  26.782  1.00168.22           O  
ATOM   1155  N   LYS M 145     100.204  47.985  26.049  1.00 86.17           N  
ATOM   1156  CA  LYS M 145     101.184  47.648  27.041  1.00 86.17           C  
ATOM   1157  CB  LYS M 145     102.478  48.468  26.883  1.00 86.17           C  
ATOM   1158  CG  LYS M 145     103.640  47.988  27.757  1.00 86.17           C  
ATOM   1159  CD  LYS M 145     104.988  48.587  27.343  1.00 86.17           C  
ATOM   1160  CE  LYS M 145     106.170  48.123  28.200  1.00 86.17           C  
ATOM   1161  NZ  LYS M 145     106.121  48.775  29.528  1.00 86.17           N  
ATOM   1162  C   LYS M 145     100.641  47.908  28.411  1.00 86.17           C  
ATOM   1163  O   LYS M 145     100.723  47.061  29.298  1.00 86.17           O  
ATOM   1164  N   HIS M 146     100.022  49.081  28.604  1.00 68.49           N  
ATOM   1165  CA  HIS M 146      99.550  49.463  29.899  1.00 68.49           C  
ATOM   1166  ND1 HIS M 146      97.309  51.139  31.846  1.00 68.49           N  
ATOM   1167  CG  HIS M 146      98.503  51.384  31.203  1.00 68.49           C  
ATOM   1168  CB  HIS M 146      98.865  50.839  29.857  1.00 68.49           C  
ATOM   1169  NE2 HIS M 146      98.494  52.461  33.185  1.00 68.49           N  
ATOM   1170  CD2 HIS M 146      99.214  52.191  32.035  1.00 68.49           C  
ATOM   1171  CE1 HIS M 146      97.357  51.808  33.025  1.00 68.49           C  
ATOM   1172  C   HIS M 146      98.547  48.454  30.352  1.00 68.49           C  
ATOM   1173  O   HIS M 146      98.593  47.986  31.488  1.00 68.49           O  
ATOM   1174  N   LYS M 147      97.619  48.079  29.454  1.00105.21           N  
ATOM   1175  CA  LYS M 147      96.566  47.178  29.806  1.00105.21           C  
ATOM   1176  CB  LYS M 147      95.585  46.921  28.648  1.00105.21           C  
ATOM   1177  CG  LYS M 147      94.455  45.957  29.021  1.00105.21           C  
ATOM   1178  CD  LYS M 147      93.382  45.791  27.941  1.00105.21           C  
ATOM   1179  CE  LYS M 147      92.470  47.007  27.762  1.00105.21           C  
ATOM   1180  NZ  LYS M 147      93.050  47.933  26.765  1.00105.21           N  
ATOM   1181  C   LYS M 147      97.147  45.848  30.162  1.00105.21           C  
ATOM   1182  O   LYS M 147      96.802  45.260  31.185  1.00105.21           O  
ATOM   1183  N   TRP M 148      98.075  45.352  29.328  1.00122.36           N  
ATOM   1184  CA  TRP M 148      98.637  44.052  29.524  1.00122.36           C  
ATOM   1185  CB  TRP M 148      99.571  43.608  28.385  1.00122.36           C  
ATOM   1186  CG  TRP M 148      98.809  43.257  27.130  1.00122.36           C  
ATOM   1187  CD2 TRP M 148      99.291  42.356  26.124  1.00122.36           C  
ATOM   1188  CD1 TRP M 148      97.566  43.651  26.732  1.00122.36           C  
ATOM   1189  NE1 TRP M 148      97.242  43.052  25.538  1.00122.36           N  
ATOM   1190  CE2 TRP M 148      98.296  42.251  25.154  1.00122.36           C  
ATOM   1191  CE3 TRP M 148     100.467  41.671  26.021  1.00122.36           C  
ATOM   1192  CZ2 TRP M 148      98.461  41.451  24.060  1.00122.36           C  
ATOM   1193  CZ3 TRP M 148     100.633  40.868  24.916  1.00122.36           C  
ATOM   1194  CH2 TRP M 148      99.648  40.761  23.956  1.00122.36           C  
ATOM   1195  C   TRP M 148      99.374  43.982  30.817  1.00122.36           C  
ATOM   1196  O   TRP M 148      99.244  43.012  31.561  1.00122.36           O  
ATOM   1197  N   GLU M 149     100.146  45.025  31.140  1.00 80.53           N  
ATOM   1198  CA  GLU M 149     100.953  45.000  32.327  1.00 80.53           C  
ATOM   1199  CB  GLU M 149     101.723  46.311  32.537  1.00 80.53           C  
ATOM   1200  CG  GLU M 149     102.736  46.619  31.439  1.00 80.53           C  
ATOM   1201  CD  GLU M 149     103.367  47.960  31.782  1.00 80.53           C  
ATOM   1202  OE1 GLU M 149     102.602  48.907  32.107  1.00 80.53           O  
ATOM   1203  OE2 GLU M 149     104.623  48.049  31.733  1.00 80.53           O  
ATOM   1204  C   GLU M 149     100.065  44.858  33.528  1.00 80.53           C  
ATOM   1205  O   GLU M 149     100.354  44.094  34.446  1.00 80.53           O  
ATOM   1206  N   GLN M 150      98.938  45.587  33.534  1.00109.29           N  
ATOM   1207  CA  GLN M 150      98.044  45.649  34.657  1.00109.29           C  
ATOM   1208  CB  GLN M 150      96.866  46.606  34.406  1.00109.29           C  
ATOM   1209  CG  GLN M 150      97.294  48.041  34.082  1.00109.29           C  
ATOM   1210  CD  GLN M 150      97.879  48.674  35.337  1.00109.29           C  
ATOM   1211  OE1 GLN M 150      97.433  48.399  36.449  1.00109.29           O  
ATOM   1212  NE2 GLN M 150      98.908  49.544  35.157  1.00109.29           N  
ATOM   1213  C   GLN M 150      97.462  44.285  34.898  1.00109.29           C  
ATOM   1214  O   GLN M 150      97.123  43.915  36.021  1.00109.29           O  
ATOM   1215  N   ALA M 151      97.270  43.528  33.810  1.00 84.04           N  
ATOM   1216  CA  ALA M 151      96.706  42.212  33.791  1.00 84.04           C  
ATOM   1217  CB  ALA M 151      96.590  41.700  32.360  1.00 84.04           C  
ATOM   1218  C   ALA M 151      97.604  41.260  34.499  1.00 84.04           C  
ATOM   1219  O   ALA M 151      97.144  40.308  35.134  1.00 84.04           O  
ATOM   1220  N   GLY M 152      98.923  41.495  34.373  1.00 63.45           N  
ATOM   1221  CA  GLY M 152      99.896  40.596  34.915  1.00 63.45           C  
ATOM   1222  C   GLY M 152     100.348  39.727  33.782  1.00 63.45           C  
ATOM   1223  O   GLY M 152     101.066  38.750  33.982  1.00 63.45           O  
ATOM   1224  N   GLU M 153      99.992  40.107  32.540  1.00167.72           N  
ATOM   1225  CA  GLU M 153     100.188  39.259  31.393  1.00167.72           C  
ATOM   1226  CB  GLU M 153      99.884  39.941  30.040  1.00167.72           C  
ATOM   1227  CG  GLU M 153     100.416  39.179  28.808  1.00167.72           C  
ATOM   1228  CD  GLU M 153      99.499  38.026  28.398  1.00167.72           C  
ATOM   1229  OE1 GLU M 153      98.406  37.888  28.995  1.00167.72           O  
ATOM   1230  OE2 GLU M 153      99.872  37.271  27.461  1.00167.72           O  
ATOM   1231  C   GLU M 153     101.590  38.722  31.288  1.00167.72           C  
ATOM   1232  O   GLU M 153     101.784  37.575  30.892  1.00167.72           O  
ATOM   1233  N   ALA M 154     102.627  39.497  31.622  1.00 54.66           N  
ATOM   1234  CA  ALA M 154     103.950  38.967  31.415  1.00 54.66           C  
ATOM   1235  CB  ALA M 154     105.054  39.960  31.814  1.00 54.66           C  
ATOM   1236  C   ALA M 154     104.158  37.717  32.226  1.00 54.66           C  
ATOM   1237  O   ALA M 154     104.707  36.735  31.729  1.00 54.66           O  
ATOM   1238  N   GLU M 155     103.700  37.704  33.490  1.00102.39           N  
ATOM   1239  CA  GLU M 155     103.996  36.588  34.342  1.00102.39           C  
ATOM   1240  CB  GLU M 155     103.707  36.893  35.816  1.00102.39           C  
ATOM   1241  CG  GLU M 155     104.742  37.813  36.472  1.00102.39           C  
ATOM   1242  CD  GLU M 155     104.541  39.231  35.958  1.00102.39           C  
ATOM   1243  OE1 GLU M 155     103.363  39.624  35.751  1.00102.39           O  
ATOM   1244  OE2 GLU M 155     105.565  39.941  35.764  1.00102.39           O  
ATOM   1245  C   GLU M 155     103.339  35.299  33.910  1.00102.39           C  
ATOM   1246  O   GLU M 155     103.992  34.258  33.899  1.00102.39           O  
ATOM   1247  N   ARG M 156     102.045  35.298  33.536  1.00242.99           N  
ATOM   1248  CA  ARG M 156     101.439  34.068  33.113  1.00242.99           C  
ATOM   1249  CB  ARG M 156      99.909  34.024  32.975  1.00242.99           C  
ATOM   1250  CG  ARG M 156      99.383  32.756  32.302  1.00242.99           C  
ATOM   1251  CD  ARG M 156      97.887  32.505  32.503  1.00242.99           C  
ATOM   1252  NE  ARG M 156      97.106  33.518  31.742  1.00242.99           N  
ATOM   1253  CZ  ARG M 156      96.887  33.348  30.407  1.00242.99           C  
ATOM   1254  NH1 ARG M 156      97.551  32.384  29.710  1.00242.99           N  
ATOM   1255  NH2 ARG M 156      96.022  34.176  29.755  1.00242.99           N  
ATOM   1256  C   ARG M 156     102.057  33.642  31.833  1.00242.99           C  
ATOM   1257  O   ARG M 156     102.143  32.453  31.548  1.00242.99           O  
ATOM   1258  N   LEU M 158     102.496  34.602  31.012  1.00108.52           N  
ATOM   1259  CA  LEU M 158     103.104  34.263  29.757  1.00108.52           C  
ATOM   1260  CB  LEU M 158     103.613  35.506  29.000  1.00108.52           C  
ATOM   1261  CG  LEU M 158     103.826  35.305  27.487  1.00108.52           C  
ATOM   1262  CD1 LEU M 158     104.438  36.562  26.847  1.00108.52           C  
ATOM   1263  CD2 LEU M 158     104.584  34.011  27.164  1.00108.52           C  
ATOM   1264  C   LEU M 158     104.298  33.444  30.121  1.00108.52           C  
ATOM   1265  O   LEU M 158     104.499  32.349  29.604  1.00108.52           O  
ATOM   1266  N   ARG M 159     105.061  33.922  31.120  1.00146.50           N  
ATOM   1267  CA  ARG M 159     106.297  33.308  31.499  1.00146.50           C  
ATOM   1268  CB  ARG M 159     106.995  34.007  32.678  1.00146.50           C  
ATOM   1269  CG  ARG M 159     108.404  33.465  32.936  1.00146.50           C  
ATOM   1270  CD  ARG M 159     109.009  33.903  34.271  1.00146.50           C  
ATOM   1271  NE  ARG M 159     109.002  35.389  34.303  1.00146.50           N  
ATOM   1272  CZ  ARG M 159     109.382  36.043  35.439  1.00146.50           C  
ATOM   1273  NH1 ARG M 159     109.820  35.340  36.523  1.00146.50           N  
ATOM   1274  NH2 ARG M 159     109.319  37.404  35.490  1.00146.50           N  
ATOM   1275  C   ARG M 159     106.013  31.909  31.928  1.00146.50           C  
ATOM   1276  O   ARG M 159     106.810  31.008  31.676  1.00146.50           O  
ATOM   1277  N   ALA M 160     104.876  31.686  32.607  1.00 51.47           N  
ATOM   1278  CA  ALA M 160     104.582  30.368  33.062  1.00 51.47           C  
ATOM   1279  CB  ALA M 160     103.272  30.293  33.859  1.00 51.47           C  
ATOM   1280  C   ALA M 160     104.446  29.470  31.876  1.00 51.47           C  
ATOM   1281  O   ALA M 160     104.992  28.372  31.856  1.00 51.47           O  
ATOM   1282  N   TYR M 161     103.732  29.928  30.834  1.00 85.20           N  
ATOM   1283  CA  TYR M 161     103.534  29.122  29.665  1.00 85.20           C  
ATOM   1284  CB  TYR M 161     102.682  29.871  28.621  1.00 85.20           C  
ATOM   1285  CG  TYR M 161     102.642  29.120  27.333  1.00 85.20           C  
ATOM   1286  CD1 TYR M 161     101.774  28.069  27.139  1.00 85.20           C  
ATOM   1287  CD2 TYR M 161     103.473  29.489  26.300  1.00 85.20           C  
ATOM   1288  CE1 TYR M 161     101.747  27.392  25.941  1.00 85.20           C  
ATOM   1289  CE2 TYR M 161     103.451  28.816  25.102  1.00 85.20           C  
ATOM   1290  CZ  TYR M 161     102.585  27.767  24.919  1.00 85.20           C  
ATOM   1291  OH  TYR M 161     102.561  27.077  23.688  1.00 85.20           O  
ATOM   1292  C   TYR M 161     104.857  28.807  29.049  1.00 85.20           C  
ATOM   1293  O   TYR M 161     105.196  27.646  28.833  1.00 85.20           O  
ATOM   1294  N   LEU M 162     105.679  29.840  28.809  1.00 70.48           N  
ATOM   1295  CA  LEU M 162     106.929  29.627  28.141  1.00 70.48           C  
ATOM   1296  CB  LEU M 162     107.714  30.931  27.936  1.00 70.48           C  
ATOM   1297  CG  LEU M 162     107.006  31.931  27.007  1.00 70.48           C  
ATOM   1298  CD1 LEU M 162     107.835  33.213  26.830  1.00 70.48           C  
ATOM   1299  CD2 LEU M 162     106.632  31.274  25.669  1.00 70.48           C  
ATOM   1300  C   LEU M 162     107.786  28.727  28.968  1.00 70.48           C  
ATOM   1301  O   LEU M 162     108.351  27.763  28.464  1.00 70.48           O  
ATOM   1302  N   GLU M 163     107.918  29.022  30.272  1.00 88.79           N  
ATOM   1303  CA  GLU M 163     108.790  28.195  31.044  1.00 88.79           C  
ATOM   1304  CB  GLU M 163     109.009  28.769  32.457  1.00 88.79           C  
ATOM   1305  CG  GLU M 163     109.721  30.128  32.441  1.00 88.79           C  
ATOM   1306  CD  GLU M 163     109.796  30.667  33.864  1.00 88.79           C  
ATOM   1307  OE1 GLU M 163     108.723  31.012  34.426  1.00 88.79           O  
ATOM   1308  OE2 GLU M 163     110.930  30.742  34.408  1.00 88.79           O  
ATOM   1309  C   GLU M 163     108.215  26.817  31.174  1.00 88.79           C  
ATOM   1310  O   GLU M 163     108.857  25.825  30.842  1.00 88.79           O  
ATOM   1311  N   GLY M 164     106.996  26.707  31.725  1.00 87.22           N  
ATOM   1312  CA  GLY M 164     106.442  25.400  31.936  1.00 87.22           C  
ATOM   1313  C   GLY M 164     105.766  24.718  30.782  1.00 87.22           C  
ATOM   1314  O   GLY M 164     106.197  23.656  30.339  1.00 87.22           O  
ATOM   1315  N   THR M 165     104.690  25.340  30.252  1.00 74.17           N  
ATOM   1316  CA  THR M 165     103.822  24.662  29.323  1.00 74.17           C  
ATOM   1317  CB  THR M 165     102.586  25.453  29.015  1.00 74.17           C  
ATOM   1318  OG1 THR M 165     101.880  25.739  30.213  1.00 74.17           O  
ATOM   1319  CG2 THR M 165     101.698  24.626  28.070  1.00 74.17           C  
ATOM   1320  C   THR M 165     104.497  24.385  28.025  1.00 74.17           C  
ATOM   1321  O   THR M 165     104.516  23.252  27.547  1.00 74.17           O  
ATOM   1322  N   CYS M 166     105.121  25.423  27.448  1.00 62.21           N  
ATOM   1323  CA  CYS M 166     105.694  25.302  26.145  1.00 62.21           C  
ATOM   1324  CB  CYS M 166     106.450  26.577  25.707  1.00 62.21           C  
ATOM   1325  SG  CYS M 166     107.186  26.439  24.047  1.00 62.21           S  
ATOM   1326  C   CYS M 166     106.700  24.203  26.181  1.00 62.21           C  
ATOM   1327  O   CYS M 166     106.745  23.366  25.283  1.00 62.21           O  
ATOM   1328  N   VAL M 167     107.521  24.192  27.243  1.00 52.27           N  
ATOM   1329  CA  VAL M 167     108.602  23.267  27.410  1.00 52.27           C  
ATOM   1330  CB  VAL M 167     109.452  23.605  28.599  1.00 52.27           C  
ATOM   1331  CG1 VAL M 167     110.575  22.563  28.714  1.00 52.27           C  
ATOM   1332  CG2 VAL M 167     109.957  25.049  28.440  1.00 52.27           C  
ATOM   1333  C   VAL M 167     108.099  21.869  27.588  1.00 52.27           C  
ATOM   1334  O   VAL M 167     108.675  20.926  27.048  1.00 52.27           O  
ATOM   1335  N   GLU M 168     107.015  21.688  28.359  1.00 54.30           N  
ATOM   1336  CA  GLU M 168     106.558  20.355  28.620  1.00 54.30           C  
ATOM   1337  CB  GLU M 168     105.351  20.339  29.573  1.00 54.30           C  
ATOM   1338  CG  GLU M 168     105.696  20.828  30.982  1.00 54.30           C  
ATOM   1339  CD  GLU M 168     104.403  20.999  31.768  1.00 54.30           C  
ATOM   1340  OE1 GLU M 168     103.568  20.056  31.758  1.00 54.30           O  
ATOM   1341  OE2 GLU M 168     104.234  22.083  32.389  1.00 54.30           O  
ATOM   1342  C   GLU M 168     106.146  19.710  27.333  1.00 54.30           C  
ATOM   1343  O   GLU M 168     106.498  18.562  27.071  1.00 54.30           O  
ATOM   1344  N   TRP M 169     105.388  20.441  26.495  1.00 87.37           N  
ATOM   1345  CA  TRP M 169     104.887  19.919  25.255  1.00 87.37           C  
ATOM   1346  CB  TRP M 169     103.848  20.839  24.595  1.00 87.37           C  
ATOM   1347  CG  TRP M 169     102.540  20.878  25.346  1.00 87.37           C  
ATOM   1348  CD2 TRP M 169     101.569  19.823  25.299  1.00 87.37           C  
ATOM   1349  CD1 TRP M 169     102.039  21.826  26.191  1.00 87.37           C  
ATOM   1350  NE1 TRP M 169     100.813  21.428  26.669  1.00 87.37           N  
ATOM   1351  CE2 TRP M 169     100.511  20.194  26.128  1.00 87.37           C  
ATOM   1352  CE3 TRP M 169     101.562  18.637  24.621  1.00 87.37           C  
ATOM   1353  CZ2 TRP M 169      99.426  19.382  26.293  1.00 87.37           C  
ATOM   1354  CZ3 TRP M 169     100.464  17.822  24.786  1.00 87.37           C  
ATOM   1355  CH2 TRP M 169      99.417  18.187  25.606  1.00 87.37           C  
ATOM   1356  C   TRP M 169     105.993  19.678  24.278  1.00 87.37           C  
ATOM   1357  O   TRP M 169     106.022  18.647  23.603  1.00 87.37           O  
ATOM   1358  N   LEU M 170     106.952  20.617  24.200  1.00125.21           N  
ATOM   1359  CA  LEU M 170     108.016  20.518  23.245  1.00125.21           C  
ATOM   1360  CB  LEU M 170     109.043  21.660  23.411  1.00125.21           C  
ATOM   1361  CG  LEU M 170     110.172  21.716  22.357  1.00125.21           C  
ATOM   1362  CD1 LEU M 170     111.114  20.509  22.434  1.00125.21           C  
ATOM   1363  CD2 LEU M 170     109.612  21.942  20.948  1.00125.21           C  
ATOM   1364  C   LEU M 170     108.700  19.217  23.512  1.00125.21           C  
ATOM   1365  O   LEU M 170     109.053  18.494  22.582  1.00125.21           O  
ATOM   1366  N   ARG M 171     108.888  18.878  24.801  1.00116.01           N  
ATOM   1367  CA  ARG M 171     109.532  17.649  25.167  1.00116.01           C  
ATOM   1368  CB  ARG M 171     109.599  17.450  26.692  1.00116.01           C  
ATOM   1369  CG  ARG M 171     110.343  18.542  27.465  1.00116.01           C  
ATOM   1370  CD  ARG M 171     110.273  18.342  28.982  1.00116.01           C  
ATOM   1371  NE  ARG M 171     111.023  19.454  29.632  1.00116.01           N  
ATOM   1372  CZ  ARG M 171     110.574  19.979  30.810  1.00116.01           C  
ATOM   1373  NH1 ARG M 171     109.443  19.479  31.390  1.00116.01           N  
ATOM   1374  NH2 ARG M 171     111.247  21.006  31.404  1.00116.01           N  
ATOM   1375  C   ARG M 171     108.692  16.519  24.663  1.00116.01           C  
ATOM   1376  O   ARG M 171     109.194  15.579  24.047  1.00116.01           O  
ATOM   1377  N   ARG M 172     107.368  16.604  24.898  1.00131.57           N  
ATOM   1378  CA  ARG M 172     106.492  15.529  24.529  1.00131.57           C  
ATOM   1379  CB  ARG M 172     105.004  15.802  24.811  1.00131.57           C  
ATOM   1380  CG  ARG M 172     104.610  15.841  26.283  1.00131.57           C  
ATOM   1381  CD  ARG M 172     103.092  15.863  26.491  1.00131.57           C  
ATOM   1382  NE  ARG M 172     102.622  14.449  26.530  1.00131.57           N  
ATOM   1383  CZ  ARG M 172     102.231  13.818  25.385  0.93131.57           C  
ATOM   1384  NH1 ARG M 172     102.248  14.488  24.198  1.00131.57           N  
ATOM   1385  NH2 ARG M 172     101.819  12.518  25.432  1.00131.57           N  
ATOM   1386  C   ARG M 172     106.552  15.327  23.056  1.00131.57           C  
ATOM   1387  O   ARG M 172     106.660  14.197  22.581  1.00131.57           O  
ATOM   1388  N   TYR M 173     106.502  16.429  22.288  1.00 97.58           N  
ATOM   1389  CA  TYR M 173     106.444  16.271  20.866  1.00 97.58           C  
ATOM   1390  CB  TYR M 173     106.403  17.594  20.078  1.00 97.58           C  
ATOM   1391  CG  TYR M 173     105.132  18.305  20.382  1.00 97.58           C  
ATOM   1392  CD1 TYR M 173     103.925  17.741  20.044  1.00 97.58           C  
ATOM   1393  CD2 TYR M 173     105.148  19.549  20.968  1.00 97.58           C  
ATOM   1394  CE1 TYR M 173     102.747  18.396  20.311  1.00 97.58           C  
ATOM   1395  CE2 TYR M 173     103.974  20.210  21.237  1.00 97.58           C  
ATOM   1396  CZ  TYR M 173     102.773  19.629  20.911  1.00 97.58           C  
ATOM   1397  OH  TYR M 173     101.565  20.299  21.183  1.00 97.58           O  
ATOM   1398  C   TYR M 173     107.673  15.560  20.414  1.00 97.58           C  
ATOM   1399  O   TYR M 173     107.592  14.596  19.658  1.00 97.58           O  
ATOM   1400  N   LEU M 174     108.851  15.976  20.905  1.00124.13           N  
ATOM   1401  CA  LEU M 174     110.042  15.354  20.418  1.00124.13           C  
ATOM   1402  CB  LEU M 174     111.339  15.952  20.975  1.00124.13           C  
ATOM   1403  CG  LEU M 174     111.749  17.252  20.260  1.00124.13           C  
ATOM   1404  CD1 LEU M 174     110.715  18.373  20.411  1.00124.13           C  
ATOM   1405  CD2 LEU M 174     113.152  17.684  20.692  1.00124.13           C  
ATOM   1406  C   LEU M 174     110.018  13.891  20.711  1.00124.13           C  
ATOM   1407  O   LEU M 174     110.473  13.098  19.889  1.00124.13           O  
ATOM   1408  N   LYS M 175     109.462  13.485  21.867  1.00110.84           N  
ATOM   1409  CA  LYS M 175     109.463  12.090  22.200  1.00110.84           C  
ATOM   1410  CB  LYS M 175     108.708  11.774  23.501  1.00110.84           C  
ATOM   1411  CG  LYS M 175     109.369  12.332  24.761  1.00110.84           C  
ATOM   1412  CD  LYS M 175     108.475  12.222  25.996  1.00110.84           C  
ATOM   1413  CE  LYS M 175     108.113  10.777  26.346  1.00110.84           C  
ATOM   1414  NZ  LYS M 175     107.248  10.744  27.546  1.00110.84           N  
ATOM   1415  C   LYS M 175     108.761  11.346  21.111  1.00110.84           C  
ATOM   1416  O   LYS M 175     109.254  10.322  20.641  1.00110.84           O  
ATOM   1417  N   ASN M 176     107.592  11.843  20.667  1.00229.31           N  
ATOM   1418  CA  ASN M 176     106.922  11.171  19.594  1.00229.31           C  
ATOM   1419  CB  ASN M 176     105.393  11.125  19.756  1.00229.31           C  
ATOM   1420  CG  ASN M 176     105.051  10.209  20.920  1.00229.31           C  
ATOM   1421  OD1 ASN M 176     104.427  10.627  21.893  1.00229.31           O  
ATOM   1422  ND2 ASN M 176     105.465   8.918  20.819  1.00229.31           N  
ATOM   1423  C   ASN M 176     107.192  11.981  18.367  1.00229.31           C  
ATOM   1424  O   ASN M 176     106.509  12.954  18.084  1.00229.31           O  
ATOM   1425  N   GLY M 177     108.128  11.567  17.514  1.00232.62           N  
ATOM   1426  CA  GLY M 177     108.407  12.420  16.396  1.00232.62           C  
ATOM   1427  C   GLY M 177     109.878  12.647  16.318  1.00232.62           C  
ATOM   1428  O   GLY M 177     110.362  13.303  15.399  1.00232.62           O  
ATOM   1429  N   ASN M 178     110.633  12.103  17.284  1.00121.00           N  
ATOM   1430  CA  ASN M 178     112.053  12.278  17.280  1.00121.00           C  
ATOM   1431  CB  ASN M 178     112.728  11.632  18.501  1.00121.00           C  
ATOM   1432  CG  ASN M 178     114.163  12.132  18.551  1.00121.00           C  
ATOM   1433  OD1 ASN M 178     114.631  12.796  17.629  1.00121.00           O  
ATOM   1434  ND2 ASN M 178     114.883  11.801  19.655  1.00121.00           N  
ATOM   1435  C   ASN M 178     112.627  11.636  16.058  1.00121.00           C  
ATOM   1436  O   ASN M 178     113.518  12.191  15.415  1.00121.00           O  
ATOM   1437  N   ALA M 179     112.124  10.447  15.685  1.00 38.41           N  
ATOM   1438  CA  ALA M 179     112.732   9.777  14.573  1.00 38.41           C  
ATOM   1439  CB  ALA M 179     112.078   8.419  14.271  1.00 38.41           C  
ATOM   1440  C   ALA M 179     112.591  10.629  13.352  1.00 38.41           C  
ATOM   1441  O   ALA M 179     113.558  10.838  12.618  1.00 38.41           O  
ATOM   1442  N   THR M 180     111.376  11.153  13.103  0.88118.62           N  
ATOM   1443  CA  THR M 180     111.173  11.936  11.919  0.88118.62           C  
ATOM   1444  CB  THR M 180     109.729  12.279  11.694  0.88118.62           C  
ATOM   1445  OG1 THR M 180     109.237  13.072  12.763  0.88118.62           O  
ATOM   1446  CG2 THR M 180     108.924  10.974  11.593  0.88118.62           C  
ATOM   1447  C   THR M 180     111.924  13.228  12.009  0.88118.62           C  
ATOM   1448  O   THR M 180     112.668  13.583  11.099  0.88118.62           O  
ATOM   1449  N   LEU M 181     111.768  13.947  13.135  1.00 48.45           N  
ATOM   1450  CA  LEU M 181     112.376  15.235  13.296  1.00 48.45           C  
ATOM   1451  CB  LEU M 181     112.194  15.824  14.705  1.00 48.45           C  
ATOM   1452  CG  LEU M 181     110.735  16.204  15.025  1.00 48.45           C  
ATOM   1453  CD1 LEU M 181     110.603  16.792  16.438  1.00 48.45           C  
ATOM   1454  CD2 LEU M 181     110.158  17.137  13.949  1.00 48.45           C  
ATOM   1455  C   LEU M 181     113.867  15.137  13.014  1.00 48.45           C  
ATOM   1456  O   LEU M 181     114.327  15.849  12.079  1.00 48.45           O  
ATOM   1457  OXT LEU M 181     114.564  14.363  13.723  1.00 48.45           O  
TER
ATOM   1458  N   SER P   1     100.644  22.235  22.886  1.00 72.04           N  
ATOM   1459  CA  SER P   1      99.568  23.239  22.845  1.00 72.04           C  
ATOM   1460  CB  SER P   1      98.706  23.141  24.112  1.00 72.04           C  
ATOM   1461  OG  SER P   1      98.113  21.857  24.195  1.00 72.04           O  
ATOM   1462  C   SER P   1     100.077  24.638  22.767  1.00 72.04           C  
ATOM   1463  O   SER P   1     101.154  24.954  23.266  1.00 72.04           O  
ATOM   1464  N   ILE P   2      99.279  25.518  22.135  1.00 92.70           N  
ATOM   1465  CA  ILE P   2      99.616  26.902  21.970  1.00 92.70           C  
ATOM   1466  CB  ILE P   2      99.057  27.514  20.718  1.00 92.70           C  
ATOM   1467  CG1 ILE P   2      99.531  28.971  20.573  1.00 92.70           C  
ATOM   1468  CG2 ILE P   2      97.529  27.347  20.737  1.00 92.70           C  
ATOM   1469  CD1 ILE P   2      99.203  29.590  19.214  1.00 92.70           C  
ATOM   1470  C   ILE P   2      99.027  27.636  23.138  1.00 92.70           C  
ATOM   1471  O   ILE P   2      98.153  27.114  23.820  1.00 92.70           O  
ATOM   1472  N   ILE P   3      99.561  28.835  23.443  1.00242.45           N  
ATOM   1473  CA  ILE P   3      99.122  29.692  24.519  1.00242.45           C  
ATOM   1474  CB  ILE P   3     100.021  30.880  24.741  1.00242.45           C  
ATOM   1475  CG1 ILE P   3      99.606  31.677  25.993  1.00242.45           C  
ATOM   1476  CG2 ILE P   3     100.022  31.711  23.450  1.00242.45           C  
ATOM   1477  CD1 ILE P   3      99.903  30.965  27.310  1.00242.45           C  
ATOM   1478  C   ILE P   3      97.745  30.224  24.227  1.00242.45           C  
ATOM   1479  O   ILE P   3      97.275  30.142  23.099  1.00242.45           O  
ATOM   1480  N   ASN P   4      97.007  30.696  25.260  1.00136.58           N  
ATOM   1481  CA  ASN P   4      95.708  31.290  25.034  1.00136.58           C  
ATOM   1482  CB  ASN P   4      94.657  30.869  26.077  1.00136.58           C  
ATOM   1483  CG  ASN P   4      94.400  29.376  25.946  1.00136.58           C  
ATOM   1484  OD1 ASN P   4      94.313  28.840  24.842  1.00136.58           O  
ATOM   1485  ND2 ASN P   4      94.277  28.677  27.107  1.00136.58           N  
ATOM   1486  C   ASN P   4      95.871  32.769  25.196  1.00136.58           C  
ATOM   1487  O   ASN P   4      95.969  33.279  26.311  1.00136.58           O  
ATOM   1488  N   PHE P   5      95.825  33.498  24.070  1.00200.21           N  
ATOM   1489  CA  PHE P   5      96.078  34.910  24.002  1.00200.21           C  
ATOM   1490  CB  PHE P   5      96.119  35.411  22.549  1.00200.21           C  
ATOM   1491  CG  PHE P   5      97.184  34.621  21.867  1.00200.21           C  
ATOM   1492  CD1 PHE P   5      96.913  33.372  21.358  1.00200.21           C  
ATOM   1493  CD2 PHE P   5      98.457  35.114  21.735  1.00200.21           C  
ATOM   1494  CE1 PHE P   5      97.888  32.632  20.730  1.00200.21           C  
ATOM   1495  CE2 PHE P   5      99.435  34.378  21.107  1.00200.21           C  
ATOM   1496  CZ  PHE P   5      99.158  33.133  20.603  1.00200.21           C  
ATOM   1497  C   PHE P   5      95.024  35.695  24.737  1.00200.21           C  
ATOM   1498  O   PHE P   5      93.894  35.250  24.941  1.00200.21           O  
ATOM   1499  N   GLU P   6      95.413  36.908  25.190  1.00155.35           N  
ATOM   1500  CA  GLU P   6      94.546  37.800  25.895  1.00155.35           C  
ATOM   1501  CB  GLU P   6      95.134  38.178  27.251  1.00155.35           C  
ATOM   1502  CG  GLU P   6      95.435  36.939  28.087  1.00155.35           C  
ATOM   1503  CD  GLU P   6      94.115  36.313  28.504  1.00155.35           C  
ATOM   1504  OE1 GLU P   6      93.236  37.069  28.995  1.00155.35           O  
ATOM   1505  OE2 GLU P   6      93.963  35.074  28.331  1.00155.35           O  
ATOM   1506  C   GLU P   6      94.425  39.008  25.017  1.00155.35           C  
ATOM   1507  O   GLU P   6      95.302  39.248  24.189  1.00155.35           O  
ATOM   1508  N   LYS P   7      93.339  39.801  25.160  1.00217.76           N  
ATOM   1509  CA  LYS P   7      93.138  40.860  24.207  1.00217.76           C  
ATOM   1510  CB  LYS P   7      91.710  41.405  24.047  1.00217.76           C  
ATOM   1511  CG  LYS P   7      90.978  40.788  22.840  1.00217.76           C  
ATOM   1512  CD  LYS P   7      90.718  39.276  22.869  1.00217.76           C  
ATOM   1513  CE  LYS P   7      91.937  38.402  23.157  1.00217.76           C  
ATOM   1514  NZ  LYS P   7      92.855  38.404  21.998  1.00217.76           N  
ATOM   1515  C   LYS P   7      94.113  41.980  24.287  1.00217.76           C  
ATOM   1516  O   LYS P   7      94.833  42.163  25.267  1.00217.76           O  
ATOM   1517  N   LEU P   8      94.182  42.720  23.161  1.00121.32           N  
ATOM   1518  CA  LEU P   8      95.055  43.842  22.997  1.00121.32           C  
ATOM   1519  CB  LEU P   8      95.230  44.266  21.525  1.00121.32           C  
ATOM   1520  CG  LEU P   8      96.037  43.263  20.679  1.00121.32           C  
ATOM   1521  CD1 LEU P   8      96.174  43.740  19.225  1.00121.32           C  
ATOM   1522  CD2 LEU P   8      97.403  42.968  21.321  1.00121.32           C  
ATOM   1523  C   LEU P   8      94.476  45.025  23.756  1.00121.32           C  
ATOM   1524  O   LEU P   8      95.271  45.715  24.450  1.00121.32           O  
ATOM   1525  OXT LEU P   8      93.242  45.261  23.651  1.00121.32           O  
TER
ATOM   1526  N   GLN A   2      83.752  19.837  30.788  1.00129.03           N  
ATOM   1527  CA  GLN A   2      84.577  20.461  31.849  1.00129.03           C  
ATOM   1528  CB  GLN A   2      85.004  21.883  31.423  1.00129.03           C  
ATOM   1529  CG  GLN A   2      85.861  21.897  30.147  1.00129.03           C  
ATOM   1530  CD  GLN A   2      86.252  23.331  29.798  1.00129.03           C  
ATOM   1531  OE1 GLN A   2      87.000  23.980  30.524  1.00129.03           O  
ATOM   1532  NE2 GLN A   2      85.740  23.841  28.644  1.00129.03           N  
ATOM   1533  C   GLN A   2      83.864  20.525  33.179  1.00129.03           C  
ATOM   1534  O   GLN A   2      83.023  21.397  33.408  1.00129.03           O  
ATOM   1535  N   GLN A   3      84.183  19.577  34.096  1.00148.37           N  
ATOM   1536  CA  GLN A   3      83.560  19.567  35.391  1.00148.37           C  
ATOM   1537  CB  GLN A   3      82.651  18.360  35.676  1.00148.37           C  
ATOM   1538  CG  GLN A   3      83.409  17.041  35.826  1.00148.37           C  
ATOM   1539  CD  GLN A   3      82.428  16.014  36.374  1.00148.37           C  
ATOM   1540  OE1 GLN A   3      81.516  15.574  35.678  1.00148.37           O  
ATOM   1541  NE2 GLN A   3      82.614  15.628  37.665  1.00148.37           N  
ATOM   1542  C   GLN A   3      84.631  19.511  36.447  1.00148.37           C  
ATOM   1543  O   GLN A   3      85.683  18.902  36.266  1.00148.37           O  
ATOM   1544  N   VAL A   4      84.391  20.169  37.596  1.00128.06           N  
ATOM   1545  CA  VAL A   4      85.314  20.116  38.693  1.00128.06           C  
ATOM   1546  CB  VAL A   4      85.834  21.472  39.082  1.00128.06           C  
ATOM   1547  CG1 VAL A   4      84.689  22.282  39.707  1.00128.06           C  
ATOM   1548  CG2 VAL A   4      87.063  21.290  39.983  1.00128.06           C  
ATOM   1549  C   VAL A   4      84.516  19.560  39.819  1.00128.06           C  
ATOM   1550  O   VAL A   4      83.346  19.898  39.975  1.00128.06           O  
ATOM   1551  N   LYS A   5      85.092  18.654  40.624  1.00153.37           N  
ATOM   1552  CA  LYS A   5      84.257  18.107  41.650  1.00153.37           C  
ATOM   1553  CB  LYS A   5      83.965  16.608  41.478  1.00153.37           C  
ATOM   1554  CG  LYS A   5      83.072  16.035  42.584  1.00153.37           C  
ATOM   1555  CD  LYS A   5      81.644  16.584  42.587  1.00153.37           C  
ATOM   1556  CE  LYS A   5      80.707  15.860  41.619  1.00153.37           C  
ATOM   1557  NZ  LYS A   5      79.320  16.340  41.805  1.00153.37           N  
ATOM   1558  C   LYS A   5      84.909  18.273  42.976  1.00153.37           C  
ATOM   1559  O   LYS A   5      86.051  17.864  43.188  1.00153.37           O  
ATOM   1560  N   GLN A   6      84.177  18.899  43.914  1.00 72.70           N  
ATOM   1561  CA  GLN A   6      84.675  18.996  45.245  1.00 72.70           C  
ATOM   1562  CB  GLN A   6      84.551  20.400  45.871  1.00 72.70           C  
ATOM   1563  CG  GLN A   6      85.389  21.463  45.157  1.00 72.70           C  
ATOM   1564  CD  GLN A   6      85.192  22.798  45.866  1.00 72.70           C  
ATOM   1565  OE1 GLN A   6      85.691  23.009  46.970  1.00 72.70           O  
ATOM   1566  NE2 GLN A   6      84.449  23.730  45.212  1.00 72.70           N  
ATOM   1567  C   GLN A   6      83.812  18.073  46.034  1.00 72.70           C  
ATOM   1568  O   GLN A   6      82.631  18.335  46.247  1.00 72.70           O  
ATOM   1569  N   SER A   7      84.376  16.939  46.473  1.00 53.23           N  
ATOM   1570  CA  SER A   7      83.582  16.063  47.275  1.00 53.23           C  
ATOM   1571  CB  SER A   7      84.216  14.680  47.506  1.00 53.23           C  
ATOM   1572  OG  SER A   7      85.407  14.806  48.267  1.00 53.23           O  
ATOM   1573  C   SER A   7      83.501  16.759  48.590  1.00 53.23           C  
ATOM   1574  O   SER A   7      84.086  17.826  48.754  1.00 53.23           O  
ATOM   1575  N   SER A   8      82.780  16.172  49.560  1.00124.29           N  
ATOM   1576  CA  SER A   8      82.665  16.746  50.870  1.00124.29           C  
ATOM   1577  CB  SER A   8      83.930  16.566  51.732  1.00124.29           C  
ATOM   1578  OG  SER A   8      85.012  17.309  51.192  1.00124.29           O  
ATOM   1579  C   SER A   8      82.309  18.202  50.854  1.00124.29           C  
ATOM   1580  O   SER A   8      83.159  19.087  50.756  1.00124.29           O  
ATOM   1581  N   PRO A   9      81.019  18.430  50.879  1.00138.79           N  
ATOM   1582  CA  PRO A   9      80.415  19.736  50.956  1.00138.79           C  
ATOM   1583  CD  PRO A   9      80.044  17.372  50.683  1.00138.79           C  
ATOM   1584  CB  PRO A   9      78.916  19.511  50.747  1.00138.79           C  
ATOM   1585  CG  PRO A   9      78.704  18.019  51.061  1.00138.79           C  
ATOM   1586  C   PRO A   9      80.712  20.435  52.256  1.00138.79           C  
ATOM   1587  O   PRO A   9      80.641  21.667  52.272  1.00138.79           O  
ATOM   1588  N   SER A  10      81.014  19.710  53.358  1.00 87.45           N  
ATOM   1589  CA  SER A  10      81.235  20.402  54.605  1.00 87.45           C  
ATOM   1590  CB  SER A  10      80.052  20.272  55.579  1.00 87.45           C  
ATOM   1591  OG  SER A  10      80.326  20.972  56.782  1.00 87.45           O  
ATOM   1592  C   SER A  10      82.446  19.837  55.298  1.00 87.45           C  
ATOM   1593  O   SER A  10      82.759  18.654  55.164  1.00 87.45           O  
ATOM   1594  N   LEU A  11      83.179  20.687  56.055  1.00 66.77           N  
ATOM   1595  CA  LEU A  11      84.343  20.216  56.759  1.00 66.77           C  
ATOM   1596  CB  LEU A  11      85.643  20.381  55.951  1.00 66.77           C  
ATOM   1597  CG  LEU A  11      86.889  19.826  56.665  1.00 66.77           C  
ATOM   1598  CD1 LEU A  11      86.810  18.298  56.813  1.00 66.77           C  
ATOM   1599  CD2 LEU A  11      88.182  20.292  55.978  1.00 66.77           C  
ATOM   1600  C   LEU A  11      84.498  21.013  58.022  1.00 66.77           C  
ATOM   1601  O   LEU A  11      84.357  22.234  58.026  1.00 66.77           O  
ATOM   1602  N   THR A  12      84.798  20.330  59.145  1.00114.86           N  
ATOM   1603  CA  THR A  12      84.981  21.025  60.388  1.00114.86           C  
ATOM   1604  CB  THR A  12      83.965  20.634  61.417  1.00114.86           C  
ATOM   1605  OG1 THR A  12      84.073  19.246  61.690  1.00114.86           O  
ATOM   1606  CG2 THR A  12      82.560  20.950  60.876  1.00114.86           C  
ATOM   1607  C   THR A  12      86.326  20.646  60.926  1.00114.86           C  
ATOM   1608  O   THR A  12      86.713  19.479  60.879  1.00114.86           O  
ATOM   1609  N   VAL A  13      87.087  21.636  61.440  1.00 57.85           N  
ATOM   1610  CA  VAL A  13      88.386  21.346  61.987  1.00 57.85           C  
ATOM   1611  CB  VAL A  13      89.511  21.631  61.036  1.00 57.85           C  
ATOM   1612  CG1 VAL A  13      89.426  20.642  59.862  1.00 57.85           C  
ATOM   1613  CG2 VAL A  13      89.419  23.104  60.604  1.00 57.85           C  
ATOM   1614  C   VAL A  13      88.607  22.179  63.214  1.00 57.85           C  
ATOM   1615  O   VAL A  13      88.207  23.342  63.280  1.00 57.85           O  
ATOM   1616  N   GLN A  14      89.291  21.589  64.218  1.00158.26           N  
ATOM   1617  CA  GLN A  14      89.595  22.271  65.445  1.00158.26           C  
ATOM   1618  CB  GLN A  14      90.439  21.441  66.423  1.00158.26           C  
ATOM   1619  CG  GLN A  14      89.619  20.392  67.160  1.00158.26           C  
ATOM   1620  CD  GLN A  14      88.675  21.180  68.052  1.00158.26           C  
ATOM   1621  OE1 GLN A  14      87.530  20.790  68.268  1.00158.26           O  
ATOM   1622  NE2 GLN A  14      89.171  22.331  68.579  1.00158.26           N  
ATOM   1623  C   GLN A  14      90.401  23.464  65.085  1.00158.26           C  
ATOM   1624  O   GLN A  14      91.015  23.500  64.023  1.00158.26           O  
ATOM   1625  N   GLU A  15      90.436  24.473  65.977  1.00192.47           N  
ATOM   1626  CA  GLU A  15      91.038  25.710  65.581  1.00192.47           C  
ATOM   1627  CB  GLU A  15      91.024  26.768  66.693  1.00192.47           C  
ATOM   1628  CG  GLU A  15      91.548  28.125  66.225  1.00192.47           C  
ATOM   1629  CD  GLU A  15      91.481  29.078  67.406  1.00192.47           C  
ATOM   1630  OE1 GLU A  15      90.417  29.123  68.073  1.00192.47           O  
ATOM   1631  OE2 GLU A  15      92.504  29.773  67.659  1.00192.47           O  
ATOM   1632  C   GLU A  15      92.459  25.552  65.129  1.00192.47           C  
ATOM   1633  O   GLU A  15      92.744  25.711  63.961  1.00192.47           O  
ATOM   1634  N   GLY A  16      93.393  25.111  65.964  1.00136.01           N  
ATOM   1635  CA  GLY A  16      94.796  25.100  65.624  1.00136.01           C  
ATOM   1636  C   GLY A  16      95.129  24.181  64.489  1.00136.01           C  
ATOM   1637  O   GLY A  16      96.194  24.314  63.889  1.00136.01           O  
ATOM   1638  N   GLY A  17      94.269  23.187  64.209  1.00 58.82           N  
ATOM   1639  CA  GLY A  17      94.593  22.146  63.272  1.00 58.82           C  
ATOM   1640  C   GLY A  17      94.709  22.632  61.860  1.00 58.82           C  
ATOM   1641  O   GLY A  17      94.651  23.824  61.562  1.00 58.82           O  
ATOM   1642  N   ILE A  18      94.912  21.654  60.950  1.00109.51           N  
ATOM   1643  CA  ILE A  18      95.144  21.892  59.556  1.00109.51           C  
ATOM   1644  CB  ILE A  18      96.316  21.089  59.047  1.00109.51           C  
ATOM   1645  CG1 ILE A  18      96.808  21.561  57.668  1.00109.51           C  
ATOM   1646  CG2 ILE A  18      95.915  19.605  59.095  1.00109.51           C  
ATOM   1647  CD1 ILE A  18      95.859  21.249  56.516  1.00109.51           C  
ATOM   1648  C   ILE A  18      93.908  21.503  58.805  1.00109.51           C  
ATOM   1649  O   ILE A  18      93.226  20.541  59.158  1.00109.51           O  
ATOM   1650  N   SER A  19      93.557  22.296  57.770  1.00101.45           N  
ATOM   1651  CA  SER A  19      92.384  22.025  56.998  1.00101.45           C  
ATOM   1652  CB  SER A  19      91.403  23.209  56.970  1.00101.45           C  
ATOM   1653  OG  SER A  19      91.024  23.571  58.289  1.00101.45           O  
ATOM   1654  C   SER A  19      92.818  21.812  55.583  1.00101.45           C  
ATOM   1655  O   SER A  19      93.517  22.643  55.006  1.00101.45           O  
ATOM   1656  N   ILE A  20      92.407  20.683  54.980  1.00 98.60           N  
ATOM   1657  CA  ILE A  20      92.784  20.416  53.625  1.00 98.60           C  
ATOM   1658  CB  ILE A  20      93.588  19.154  53.479  1.00 98.60           C  
ATOM   1659  CG1 ILE A  20      93.997  18.942  52.014  1.00 98.60           C  
ATOM   1660  CG2 ILE A  20      92.795  17.988  54.090  1.00 98.60           C  
ATOM   1661  CD1 ILE A  20      94.952  17.766  51.823  1.00 98.60           C  
ATOM   1662  C   ILE A  20      91.531  20.258  52.819  1.00 98.60           C  
ATOM   1663  O   ILE A  20      90.672  19.436  53.136  1.00 98.60           O  
ATOM   1664  N   LEU A  21      91.391  21.065  51.746  1.00 68.39           N  
ATOM   1665  CA  LEU A  21      90.244  20.981  50.888  1.00 68.39           C  
ATOM   1666  CB  LEU A  21      89.671  22.356  50.503  1.00 68.39           C  
ATOM   1667  CG  LEU A  21      89.199  23.204  51.698  1.00 68.39           C  
ATOM   1668  CD1 LEU A  21      88.642  24.556  51.230  1.00 68.39           C  
ATOM   1669  CD2 LEU A  21      88.222  22.427  52.593  1.00 68.39           C  
ATOM   1670  C   LEU A  21      90.735  20.362  49.613  1.00 68.39           C  
ATOM   1671  O   LEU A  21      91.691  20.854  49.015  1.00 68.39           O  
ATOM   1672  N   ASN A  22      90.081  19.274  49.158  1.00 58.80           N  
ATOM   1673  CA  ASN A  22      90.524  18.554  47.993  1.00 58.80           C  
ATOM   1674  CB  ASN A  22      90.448  17.030  48.176  1.00 58.80           C  
ATOM   1675  CG  ASN A  22      91.404  16.636  49.293  1.00 58.80           C  
ATOM   1676  OD1 ASN A  22      92.623  16.702  49.141  1.00 58.80           O  
ATOM   1677  ND2 ASN A  22      90.834  16.223  50.456  1.00 58.80           N  
ATOM   1678  C   ASN A  22      89.637  18.892  46.835  1.00 58.80           C  
ATOM   1679  O   ASN A  22      88.468  19.243  47.010  1.00 58.80           O  
ATOM   1680  N   CYS A  23      90.189  18.799  45.608  1.00 68.25           N  
ATOM   1681  CA  CYS A  23      89.450  19.116  44.420  1.00 68.25           C  
ATOM   1682  CB  CYS A  23      89.709  20.581  43.997  1.00 68.25           C  
ATOM   1683  SG  CYS A  23      88.848  21.153  42.504  1.00 68.25           S  
ATOM   1684  C   CYS A  23      89.906  18.189  43.324  1.00 68.25           C  
ATOM   1685  O   CYS A  23      91.062  17.759  43.298  1.00 68.25           O  
ATOM   1686  N   ASP A  24      88.981  17.824  42.408  1.00 63.67           N  
ATOM   1687  CA  ASP A  24      89.281  16.968  41.287  1.00 63.67           C  
ATOM   1688  CB  ASP A  24      88.689  15.554  41.422  1.00 63.67           C  
ATOM   1689  CG  ASP A  24      89.434  14.828  42.534  1.00 63.67           C  
ATOM   1690  OD1 ASP A  24      90.596  15.221  42.825  1.00 63.67           O  
ATOM   1691  OD2 ASP A  24      88.851  13.872  43.111  1.00 63.67           O  
ATOM   1692  C   ASP A  24      88.638  17.600  40.087  1.00 63.67           C  
ATOM   1693  O   ASP A  24      87.663  18.335  40.233  1.00 63.67           O  
ATOM   1694  N   TYR A  25      89.184  17.368  38.869  1.00 98.87           N  
ATOM   1695  CA  TYR A  25      88.585  17.951  37.695  1.00 98.87           C  
ATOM   1696  CB  TYR A  25      89.225  19.287  37.281  1.00 98.87           C  
ATOM   1697  CG  TYR A  25      90.693  19.098  37.101  1.00 98.87           C  
ATOM   1698  CD1 TYR A  25      91.209  18.645  35.909  1.00 98.87           C  
ATOM   1699  CD2 TYR A  25      91.559  19.383  38.133  1.00 98.87           C  
ATOM   1700  CE1 TYR A  25      92.566  18.482  35.750  1.00 98.87           C  
ATOM   1701  CE2 TYR A  25      92.916  19.221  37.981  1.00 98.87           C  
ATOM   1702  CZ  TYR A  25      93.421  18.769  36.787  1.00 98.87           C  
ATOM   1703  OH  TYR A  25      94.814  18.603  36.625  1.00 98.87           O  
ATOM   1704  C   TYR A  25      88.648  16.998  36.537  1.00 98.87           C  
ATOM   1705  O   TYR A  25      89.478  16.093  36.514  1.00 98.87           O  
ATOM   1706  N   GLU A  26      87.675  17.101  35.601  1.00150.86           N  
ATOM   1707  CA  GLU A  26      87.648  16.216  34.465  1.00150.86           C  
ATOM   1708  CB  GLU A  26      86.229  15.959  33.924  1.00150.86           C  
ATOM   1709  CG  GLU A  26      85.523  17.197  33.373  1.00150.86           C  
ATOM   1710  CD  GLU A  26      84.206  16.735  32.766  1.00150.86           C  
ATOM   1711  OE1 GLU A  26      84.243  15.780  31.945  1.00150.86           O  
ATOM   1712  OE2 GLU A  26      83.146  17.329  33.105  1.00150.86           O  
ATOM   1713  C   GLU A  26      88.509  16.574  33.278  1.00150.86           C  
ATOM   1714  O   GLU A  26      89.368  15.789  32.882  1.00150.86           O  
ATOM   1715  N   ASN A  27      88.362  17.786  32.697  1.00138.78           N  
ATOM   1716  CA  ASN A  27      88.977  17.968  31.408  1.00138.78           C  
ATOM   1717  CB  ASN A  27      88.265  18.974  30.482  1.00138.78           C  
ATOM   1718  CG  ASN A  27      88.266  20.328  31.158  1.00138.78           C  
ATOM   1719  OD1 ASN A  27      87.906  20.435  32.325  1.00138.78           O  
ATOM   1720  ND2 ASN A  27      88.671  21.394  30.419  1.00138.78           N  
ATOM   1721  C   ASN A  27      90.440  18.292  31.436  1.00138.78           C  
ATOM   1722  O   ASN A  27      90.938  19.005  32.303  1.00138.78           O  
ATOM   1723  N   ASP A  28      91.143  17.730  30.426  1.00137.91           N  
ATOM   1724  CA  ASP A  28      92.539  17.850  30.090  1.00137.91           C  
ATOM   1725  CB  ASP A  28      92.992  16.839  29.024  1.00137.91           C  
ATOM   1726  CG  ASP A  28      93.039  15.459  29.667  1.00137.91           C  
ATOM   1727  OD1 ASP A  28      93.529  15.366  30.825  1.00137.91           O  
ATOM   1728  OD2 ASP A  28      92.598  14.480  29.008  1.00137.91           O  
ATOM   1729  C   ASP A  28      92.758  19.214  29.526  1.00137.91           C  
ATOM   1730  O   ASP A  28      93.882  19.575  29.175  1.00137.91           O  
ATOM   1731  N   MET A  36      91.644  19.909  29.231  1.00166.33           N  
ATOM   1732  CA  MET A  36      91.640  21.251  28.722  1.00166.33           C  
ATOM   1733  CB  MET A  36      90.303  21.641  28.080  1.00166.33           C  
ATOM   1734  CG  MET A  36      89.987  20.798  26.844  1.00166.33           C  
ATOM   1735  SD  MET A  36      88.519  21.341  25.928  1.00166.33           S  
ATOM   1736  CE  MET A  36      89.297  22.888  25.380  1.00166.33           C  
ATOM   1737  C   MET A  36      92.008  22.296  29.751  1.00166.33           C  
ATOM   1738  O   MET A  36      92.583  23.323  29.394  1.00166.33           O  
ATOM   1739  N   PHE A  37      91.676  22.103  31.047  1.00137.36           N  
ATOM   1740  CA  PHE A  37      91.900  23.171  31.994  1.00137.36           C  
ATOM   1741  CB  PHE A  37      91.597  22.825  33.464  1.00137.36           C  
ATOM   1742  CG  PHE A  37      90.138  22.734  33.743  1.00137.36           C  
ATOM   1743  CD1 PHE A  37      89.292  23.750  33.365  1.00137.36           C  
ATOM   1744  CD2 PHE A  37      89.630  21.673  34.461  1.00137.36           C  
ATOM   1745  CE1 PHE A  37      87.950  23.680  33.652  1.00137.36           C  
ATOM   1746  CE2 PHE A  37      88.288  21.603  34.757  1.00137.36           C  
ATOM   1747  CZ  PHE A  37      87.444  22.605  34.345  1.00137.36           C  
ATOM   1748  C   PHE A  37      93.340  23.587  32.014  1.00137.36           C  
ATOM   1749  O   PHE A  37      94.235  22.819  32.350  1.00137.36           O  
ATOM   1750  N   ASP A  38      93.572  24.837  31.594  1.00174.20           N  
ATOM   1751  CA  ASP A  38      94.786  25.581  31.594  1.00174.20           C  
ATOM   1752  CB  ASP A  38      94.705  26.754  30.608  1.00174.20           C  
ATOM   1753  CG  ASP A  38      96.116  27.219  30.325  1.00174.20           C  
ATOM   1754  OD1 ASP A  38      97.062  26.611  30.893  1.00174.20           O  
ATOM   1755  OD2 ASP A  38      96.272  28.187  29.534  1.00174.20           O  
ATOM   1756  C   ASP A  38      95.138  26.151  32.947  1.00174.20           C  
ATOM   1757  O   ASP A  38      96.318  26.202  33.278  1.00174.20           O  
ATOM   1758  N   TYR A  39      94.160  26.616  33.768  1.00190.79           N  
ATOM   1759  CA  TYR A  39      94.561  27.355  34.949  1.00190.79           C  
ATOM   1760  CB  TYR A  39      94.290  28.847  34.788  1.00190.79           C  
ATOM   1761  CG  TYR A  39      95.462  29.560  35.346  1.00190.79           C  
ATOM   1762  CD1 TYR A  39      96.593  29.607  34.574  1.00190.79           C  
ATOM   1763  CD2 TYR A  39      95.469  30.161  36.579  1.00190.79           C  
ATOM   1764  CE1 TYR A  39      97.722  30.256  34.995  1.00190.79           C  
ATOM   1765  CE2 TYR A  39      96.604  30.812  37.000  1.00190.79           C  
ATOM   1766  CZ  TYR A  39      97.729  30.857  36.220  1.00190.79           C  
ATOM   1767  OH  TYR A  39      98.884  31.529  36.660  1.00190.79           O  
ATOM   1768  C   TYR A  39      93.754  26.917  36.125  1.00190.79           C  
ATOM   1769  O   TYR A  39      92.613  26.499  35.959  1.00190.79           O  
ATOM   1770  N   PHE A  40      94.317  27.029  37.354  1.00109.41           N  
ATOM   1771  CA  PHE A  40      93.594  26.579  38.517  1.00109.41           C  
ATOM   1772  CB  PHE A  40      94.157  25.269  39.092  1.00109.41           C  
ATOM   1773  CG  PHE A  40      94.117  24.265  37.987  1.00109.41           C  
ATOM   1774  CD1 PHE A  40      95.162  24.179  37.095  1.00109.41           C  
ATOM   1775  CD2 PHE A  40      93.044  23.417  37.831  1.00109.41           C  
ATOM   1776  CE1 PHE A  40      95.146  23.264  36.069  1.00109.41           C  
ATOM   1777  CE2 PHE A  40      93.022  22.499  36.806  1.00109.41           C  
ATOM   1778  CZ  PHE A  40      94.072  22.419  35.923  1.00109.41           C  
ATOM   1779  C   PHE A  40      93.663  27.632  39.594  1.00109.41           C  
ATOM   1780  O   PHE A  40      94.676  28.316  39.747  1.00109.41           O  
ATOM   1781  N   ALA A  41      92.566  27.770  40.383  1.00 65.68           N  
ATOM   1782  CA  ALA A  41      92.494  28.779  41.411  1.00 65.68           C  
ATOM   1783  CB  ALA A  41      92.041  30.151  40.883  1.00 65.68           C  
ATOM   1784  C   ALA A  41      91.508  28.383  42.473  1.00 65.68           C  
ATOM   1785  O   ALA A  41      90.734  27.438  42.315  1.00 65.68           O  
ATOM   1786  N   TRP A  42      91.541  29.111  43.614  1.00 94.74           N  
ATOM   1787  CA  TRP A  42      90.650  28.857  44.713  1.00 94.74           C  
ATOM   1788  CB  TRP A  42      91.366  28.251  45.934  1.00 94.74           C  
ATOM   1789  CG  TRP A  42      91.778  26.811  45.751  1.00 94.74           C  
ATOM   1790  CD2 TRP A  42      91.005  25.703  46.234  1.00 94.74           C  
ATOM   1791  CD1 TRP A  42      92.880  26.281  45.145  1.00 94.74           C  
ATOM   1792  NE1 TRP A  42      92.836  24.908  45.217  1.00 94.74           N  
ATOM   1793  CE2 TRP A  42      91.688  24.540  45.886  1.00 94.74           C  
ATOM   1794  CE3 TRP A  42      89.822  25.660  46.915  1.00 94.74           C  
ATOM   1795  CZ2 TRP A  42      91.198  23.309  46.215  1.00 94.74           C  
ATOM   1796  CZ3 TRP A  42      89.328  24.417  47.243  1.00 94.74           C  
ATOM   1797  CH2 TRP A  42      90.003  23.265  46.899  1.00 94.74           C  
ATOM   1798  C   TRP A  42      90.037  30.152  45.163  1.00 94.74           C  
ATOM   1799  O   TRP A  42      90.696  31.190  45.184  1.00 94.74           O  
ATOM   1800  N   TYR A  43      88.742  30.104  45.550  1.00 99.26           N  
ATOM   1801  CA  TYR A  43      88.010  31.259  46.002  1.00 99.26           C  
ATOM   1802  CB  TYR A  43      86.806  31.631  45.128  1.00 99.26           C  
ATOM   1803  CG  TYR A  43      87.359  32.277  43.923  1.00 99.26           C  
ATOM   1804  CD1 TYR A  43      87.861  31.521  42.893  1.00 99.26           C  
ATOM   1805  CD2 TYR A  43      87.371  33.648  43.849  1.00 99.26           C  
ATOM   1806  CE1 TYR A  43      88.374  32.136  41.783  1.00 99.26           C  
ATOM   1807  CE2 TYR A  43      87.882  34.270  42.742  1.00 99.26           C  
ATOM   1808  CZ  TYR A  43      88.383  33.505  41.722  1.00 99.26           C  
ATOM   1809  OH  TYR A  43      88.910  34.132  40.589  1.00 99.26           O  
ATOM   1810  C   TYR A  43      87.431  30.992  47.352  1.00 99.26           C  
ATOM   1811  O   TYR A  43      87.110  29.856  47.689  1.00 99.26           O  
ATOM   1812  N   LYS A  44      87.294  32.062  48.163  1.00 72.35           N  
ATOM   1813  CA  LYS A  44      86.713  31.967  49.472  1.00 72.35           C  
ATOM   1814  CB  LYS A  44      87.659  32.490  50.570  1.00 72.35           C  
ATOM   1815  CG  LYS A  44      87.183  32.271  52.008  1.00 72.35           C  
ATOM   1816  CD  LYS A  44      88.289  32.508  53.043  1.00 72.35           C  
ATOM   1817  CE  LYS A  44      87.843  32.308  54.495  1.00 72.35           C  
ATOM   1818  NZ  LYS A  44      88.988  32.518  55.411  1.00 72.35           N  
ATOM   1819  C   LYS A  44      85.496  32.846  49.466  1.00 72.35           C  
ATOM   1820  O   LYS A  44      85.546  33.986  49.012  1.00 72.35           O  
ATOM   1821  N   LYS A  45      84.359  32.333  49.973  1.00135.17           N  
ATOM   1822  CA  LYS A  45      83.132  33.079  49.962  1.00135.17           C  
ATOM   1823  CB  LYS A  45      82.007  32.327  49.238  1.00135.17           C  
ATOM   1824  CG  LYS A  45      80.774  33.168  48.925  1.00135.17           C  
ATOM   1825  CD  LYS A  45      81.009  34.165  47.794  1.00135.17           C  
ATOM   1826  CE  LYS A  45      79.716  34.756  47.239  1.00135.17           C  
ATOM   1827  NZ  LYS A  45      78.872  33.676  46.690  1.00135.17           N  
ATOM   1828  C   LYS A  45      82.704  33.252  51.390  1.00135.17           C  
ATOM   1829  O   LYS A  45      82.649  32.295  52.159  1.00135.17           O  
ATOM   1830  N   TYR A  46      82.364  34.496  51.772  1.00149.58           N  
ATOM   1831  CA  TYR A  46      81.887  34.799  53.091  1.00149.58           C  
ATOM   1832  CB  TYR A  46      82.464  36.076  53.731  1.00149.58           C  
ATOM   1833  CG  TYR A  46      83.806  35.828  54.328  1.00149.58           C  
ATOM   1834  CD1 TYR A  46      84.966  35.956  53.601  1.00149.58           C  
ATOM   1835  CD2 TYR A  46      83.888  35.472  55.653  1.00149.58           C  
ATOM   1836  CE1 TYR A  46      86.186  35.727  54.197  1.00149.58           C  
ATOM   1837  CE2 TYR A  46      85.102  35.242  56.254  1.00149.58           C  
ATOM   1838  CZ  TYR A  46      86.255  35.366  55.522  1.00149.58           C  
ATOM   1839  OH  TYR A  46      87.504  35.132  56.137  1.00149.58           O  
ATOM   1840  C   TYR A  46      80.437  35.077  52.917  1.00149.58           C  
ATOM   1841  O   TYR A  46      79.959  35.273  51.799  1.00149.58           O  
ATOM   1842  N   PRO A  48      79.718  35.049  54.001  1.00106.57           N  
ATOM   1843  CA  PRO A  48      78.315  35.295  53.907  1.00106.57           C  
ATOM   1844  CD  PRO A  48      80.039  34.150  55.098  1.00106.57           C  
ATOM   1845  CB  PRO A  48      77.730  34.908  55.261  1.00106.57           C  
ATOM   1846  CG  PRO A  48      78.688  33.804  55.750  1.00106.57           C  
ATOM   1847  C   PRO A  48      78.043  36.700  53.469  1.00106.57           C  
ATOM   1848  O   PRO A  48      78.737  37.621  53.894  1.00106.57           O  
ATOM   1849  N   ASP A  49      77.037  36.880  52.598  1.00237.68           N  
ATOM   1850  CA  ASP A  49      76.634  38.170  52.119  1.00237.68           C  
ATOM   1851  CB  ASP A  49      76.063  39.064  53.234  1.00237.68           C  
ATOM   1852  CG  ASP A  49      75.246  40.175  52.591  1.00237.68           C  
ATOM   1853  OD1 ASP A  49      75.273  40.283  51.336  1.00237.68           O  
ATOM   1854  OD2 ASP A  49      74.570  40.920  53.349  1.00237.68           O  
ATOM   1855  C   ASP A  49      77.782  38.879  51.450  1.00237.68           C  
ATOM   1856  O   ASP A  49      77.806  40.109  51.388  1.00237.68           O  
ATOM   1857  N   ASN A  50      78.747  38.132  50.873  1.00 79.53           N  
ATOM   1858  CA  ASN A  50      79.859  38.797  50.244  1.00 79.53           C  
ATOM   1859  CB  ASN A  50      81.166  38.705  51.049  1.00 79.53           C  
ATOM   1860  CG  ASN A  50      80.979  39.505  52.330  1.00 79.53           C  
ATOM   1861  OD1 ASN A  50      80.339  40.555  52.333  1.00 79.53           O  
ATOM   1862  ND2 ASN A  50      81.550  38.995  53.454  1.00 79.53           N  
ATOM   1863  C   ASN A  50      80.113  38.140  48.918  1.00 79.53           C  
ATOM   1864  O   ASN A  50      79.500  37.128  48.589  1.00 79.53           O  
ATOM   1865  N   SER A  51      81.003  38.745  48.102  1.00108.40           N  
ATOM   1866  CA  SER A  51      81.366  38.234  46.808  1.00108.40           C  
ATOM   1867  CB  SER A  51      81.919  39.330  45.896  1.00108.40           C  
ATOM   1868  OG  SER A  51      81.114  40.490  46.023  1.00108.40           O  
ATOM   1869  C   SER A  51      82.508  37.294  47.002  1.00108.40           C  
ATOM   1870  O   SER A  51      83.232  37.408  47.985  1.00108.40           O  
ATOM   1871  N   PRO A  52      82.735  36.408  46.068  1.00102.97           N  
ATOM   1872  CA  PRO A  52      83.830  35.487  46.188  1.00102.97           C  
ATOM   1873  CD  PRO A  52      81.679  35.899  45.209  1.00102.97           C  
ATOM   1874  CB  PRO A  52      83.686  34.526  45.010  1.00102.97           C  
ATOM   1875  CG  PRO A  52      82.167  34.513  44.746  1.00102.97           C  
ATOM   1876  C   PRO A  52      85.127  36.238  46.245  1.00102.97           C  
ATOM   1877  O   PRO A  52      85.253  37.279  45.603  1.00102.97           O  
ATOM   1878  N   THR A  53      86.101  35.750  47.034  1.00125.94           N  
ATOM   1879  CA  THR A  53      87.355  36.439  47.109  1.00125.94           C  
ATOM   1880  CB  THR A  53      87.728  36.832  48.507  1.00125.94           C  
ATOM   1881  OG1 THR A  53      88.788  37.772  48.485  1.00125.94           O  
ATOM   1882  CG2 THR A  53      88.150  35.571  49.277  1.00125.94           C  
ATOM   1883  C   THR A  53      88.385  35.490  46.598  1.00125.94           C  
ATOM   1884  O   THR A  53      88.305  34.288  46.844  1.00125.94           O  
ATOM   1885  N   LEU A  54      89.385  36.001  45.855  1.00210.82           N  
ATOM   1886  CA  LEU A  54      90.314  35.078  45.290  1.00210.82           C  
ATOM   1887  CB  LEU A  54      91.035  35.598  44.037  1.00210.82           C  
ATOM   1888  CG  LEU A  54      91.883  34.527  43.330  1.00210.82           C  
ATOM   1889  CD1 LEU A  54      93.141  34.150  44.110  1.00210.82           C  
ATOM   1890  CD2 LEU A  54      91.030  33.295  42.997  1.00210.82           C  
ATOM   1891  C   LEU A  54      91.315  34.754  46.338  1.00210.82           C  
ATOM   1892  O   LEU A  54      91.925  35.645  46.929  1.00210.82           O  
ATOM   1893  N   LEU A  55      91.394  33.455  46.679  1.00230.13           N  
ATOM   1894  CA  LEU A  55      92.366  32.996  47.620  1.00230.13           C  
ATOM   1895  CB  LEU A  55      92.087  31.586  48.167  1.00230.13           C  
ATOM   1896  CG  LEU A  55      90.976  31.477  49.218  1.00230.13           C  
ATOM   1897  CD1 LEU A  55      90.819  30.016  49.665  1.00230.13           C  
ATOM   1898  CD2 LEU A  55      91.238  32.423  50.403  1.00230.13           C  
ATOM   1899  C   LEU A  55      93.746  32.888  47.042  1.00230.13           C  
ATOM   1900  O   LEU A  55      94.682  33.483  47.570  1.00230.13           O  
ATOM   1901  N   ILE A  56      93.911  32.097  45.946  1.00147.59           N  
ATOM   1902  CA  ILE A  56      95.241  31.869  45.429  1.00147.59           C  
ATOM   1903  CB  ILE A  56      96.034  30.848  46.202  1.00147.59           C  
ATOM   1904  CG1 ILE A  56      95.961  31.062  47.711  1.00147.59           C  
ATOM   1905  CG2 ILE A  56      97.494  30.981  45.765  1.00147.59           C  
ATOM   1906  CD1 ILE A  56      96.589  29.898  48.470  1.00147.59           C  
ATOM   1907  C   ILE A  56      95.117  31.246  44.057  1.00147.59           C  
ATOM   1908  O   ILE A  56      94.051  30.755  43.691  1.00147.59           O  
ATOM   1909  N   SER A  57      96.222  31.210  43.270  1.00107.49           N  
ATOM   1910  CA  SER A  57      96.188  30.591  41.969  1.00107.49           C  
ATOM   1911  CB  SER A  57      96.138  31.589  40.796  1.00107.49           C  
ATOM   1912  OG  SER A  57      97.362  32.302  40.702  1.00107.49           O  
ATOM   1913  C   SER A  57      97.420  29.763  41.767  1.00107.49           C  
ATOM   1914  O   SER A  57      98.378  29.856  42.539  1.00107.49           O  
ATOM   1915  N   VAL A  58      97.378  28.860  40.758  1.00129.38           N  
ATOM   1916  CA  VAL A  58      98.541  28.099  40.378  1.00129.38           C  
ATOM   1917  CB  VAL A  58      98.629  26.701  40.940  1.00129.38           C  
ATOM   1918  CG1 VAL A  58      97.757  25.745  40.114  1.00129.38           C  
ATOM   1919  CG2 VAL A  58     100.111  26.294  40.970  1.00129.38           C  
ATOM   1920  C   VAL A  58      98.527  27.996  38.874  1.00129.38           C  
ATOM   1921  O   VAL A  58      97.496  27.715  38.257  1.00129.38           O  
ATOM   1922  N   ARG A  59      99.692  28.236  38.239  1.00160.01           N  
ATOM   1923  CA  ARG A  59      99.762  28.182  36.806  1.00160.01           C  
ATOM   1924  CB  ARG A  59     100.864  29.066  36.196  1.00160.01           C  
ATOM   1925  CG  ARG A  59     100.588  29.449  34.738  1.00160.01           C  
ATOM   1926  CD  ARG A  59     101.008  28.407  33.702  1.00160.01           C  
ATOM   1927  NE  ARG A  59     100.540  28.900  32.376  1.00160.01           N  
ATOM   1928  CZ  ARG A  59      99.244  28.694  31.996  1.00160.01           C  
ATOM   1929  NH1 ARG A  59      98.380  28.054  32.837  1.00160.01           N  
ATOM   1930  NH2 ARG A  59      98.812  29.135  30.779  1.00160.01           N  
ATOM   1931  C   ARG A  59     100.018  26.776  36.417  1.00160.01           C  
ATOM   1932  O   ARG A  59     100.605  26.016  37.177  1.00160.01           O  
ATOM   1933  N   SER A  60      99.659  26.418  35.177  1.00151.18           N  
ATOM   1934  CA  SER A  60      99.649  25.044  34.786  1.00151.18           C  
ATOM   1935  CB  SER A  60      99.328  24.848  33.295  1.00151.18           C  
ATOM   1936  OG  SER A  60     100.416  25.299  32.502  1.00151.18           O  
ATOM   1937  C   SER A  60     100.958  24.387  35.039  1.00151.18           C  
ATOM   1938  O   SER A  60     100.988  23.208  35.328  1.00151.18           O  
ATOM   1939  N   ASN A  65     102.084  25.089  34.958  1.00116.29           N  
ATOM   1940  CA  ASN A  65     103.340  24.411  35.122  1.00116.29           C  
ATOM   1941  CB  ASN A  65     104.515  25.272  34.623  1.00116.29           C  
ATOM   1942  CG  ASN A  65     105.805  24.484  34.786  1.00116.29           C  
ATOM   1943  OD1 ASN A  65     106.771  24.968  35.374  1.00116.29           O  
ATOM   1944  ND2 ASN A  65     105.828  23.235  34.248  1.00116.29           N  
ATOM   1945  C   ASN A  65     103.692  23.972  36.528  1.00116.29           C  
ATOM   1946  O   ASN A  65     104.242  22.885  36.701  1.00116.29           O  
ATOM   1947  N   VAL A  66     103.409  24.794  37.564  1.00 66.83           N  
ATOM   1948  CA  VAL A  66     103.894  24.586  38.914  1.00 66.83           C  
ATOM   1949  CB  VAL A  66     103.820  25.843  39.737  1.00 66.83           C  
ATOM   1950  CG1 VAL A  66     104.342  25.561  41.156  1.00 66.83           C  
ATOM   1951  CG2 VAL A  66     104.594  26.952  39.001  1.00 66.83           C  
ATOM   1952  C   VAL A  66     103.174  23.502  39.676  1.00 66.83           C  
ATOM   1953  O   VAL A  66     102.028  23.165  39.383  1.00 66.83           O  
ATOM   1954  N   ASP A  67     103.914  22.830  40.593  1.00 76.99           N  
ATOM   1955  CA  ASP A  67     103.398  21.851  41.521  1.00 76.99           C  
ATOM   1956  CB  ASP A  67     104.501  20.929  42.065  1.00 76.99           C  
ATOM   1957  CG  ASP A  67     104.987  20.067  40.909  1.00 76.99           C  
ATOM   1958  OD1 ASP A  67     104.124  19.500  40.187  1.00 76.99           O  
ATOM   1959  OD2 ASP A  67     106.230  19.959  40.737  1.00 76.99           O  
ATOM   1960  C   ASP A  67     102.721  22.476  42.711  1.00 76.99           C  
ATOM   1961  O   ASP A  67     101.586  22.134  43.039  1.00 76.99           O  
ATOM   1962  N   LYS A  68     103.398  23.432  43.387  1.00129.99           N  
ATOM   1963  CA  LYS A  68     102.837  23.962  44.598  1.00129.99           C  
ATOM   1964  CB  LYS A  68     103.529  23.452  45.880  1.00129.99           C  
ATOM   1965  CG  LYS A  68     104.984  23.894  46.063  1.00129.99           C  
ATOM   1966  CD  LYS A  68     105.145  25.353  46.496  1.00129.99           C  
ATOM   1967  CE  LYS A  68     106.600  25.767  46.718  1.00129.99           C  
ATOM   1968  NZ  LYS A  68     106.663  27.187  47.131  1.00129.99           N  
ATOM   1969  C   LYS A  68     102.922  25.452  44.566  1.00129.99           C  
ATOM   1970  O   LYS A  68     103.715  26.030  43.824  1.00129.99           O  
ATOM   1971  N   ARG A  69     102.061  26.102  45.376  1.00177.32           N  
ATOM   1972  CA  ARG A  69     101.975  27.528  45.468  1.00177.32           C  
ATOM   1973  CB  ARG A  69     100.755  28.065  44.690  1.00177.32           C  
ATOM   1974  CG  ARG A  69      99.447  27.420  45.175  1.00177.32           C  
ATOM   1975  CD  ARG A  69      98.179  28.248  44.944  1.00177.32           C  
ATOM   1976  NE  ARG A  69      97.417  27.714  43.778  1.00177.32           N  
ATOM   1977  CZ  ARG A  69      96.078  27.974  43.672  1.00177.32           C  
ATOM   1978  NH1 ARG A  69      95.382  28.477  44.732  1.00177.32           N  
ATOM   1979  NH2 ARG A  69      95.435  27.807  42.481  1.00177.32           N  
ATOM   1980  C   ARG A  69     101.673  27.821  46.905  1.00177.32           C  
ATOM   1981  O   ARG A  69     100.859  27.124  47.508  1.00177.32           O  
ATOM   1982  N   GLU A  70     102.296  28.854  47.509  1.00 65.77           N  
ATOM   1983  CA  GLU A  70     101.976  29.084  48.887  1.00 65.77           C  
ATOM   1984  CB  GLU A  70     102.964  28.418  49.862  1.00 65.77           C  
ATOM   1985  CG  GLU A  70     102.876  26.890  49.885  1.00 65.77           C  
ATOM   1986  CD  GLU A  70     103.943  26.366  50.838  1.00 65.77           C  
ATOM   1987  OE1 GLU A  70     105.140  26.388  50.444  1.00 65.77           O  
ATOM   1988  OE2 GLU A  70     103.581  25.942  51.968  1.00 65.77           O  
ATOM   1989  C   GLU A  70     102.007  30.546  49.187  1.00 65.77           C  
ATOM   1990  O   GLU A  70     102.974  31.243  48.877  1.00 65.77           O  
ATOM   1991  N   ASP A  72     100.927  31.044  49.818  1.00 67.98           N  
ATOM   1992  CA  ASP A  72     100.884  32.414  50.226  1.00 67.98           C  
ATOM   1993  CB  ASP A  72      99.912  33.270  49.394  1.00 67.98           C  
ATOM   1994  CG  ASP A  72     100.079  34.735  49.785  1.00 67.98           C  
ATOM   1995  OD1 ASP A  72     100.787  35.013  50.790  1.00 67.98           O  
ATOM   1996  OD2 ASP A  72      99.494  35.598  49.078  1.00 67.98           O  
ATOM   1997  C   ASP A  72     100.386  32.434  51.640  1.00 67.98           C  
ATOM   1998  O   ASP A  72      99.187  32.305  51.883  1.00 67.98           O  
ATOM   1999  N   GLY A  74     101.317  32.521  52.612  1.00 61.64           N  
ATOM   2000  CA  GLY A  74     100.975  32.769  53.986  1.00 61.64           C  
ATOM   2001  C   GLY A  74      99.869  31.893  54.502  1.00 61.64           C  
ATOM   2002  O   GLY A  74      98.727  32.343  54.577  1.00 61.64           O  
ATOM   2003  N   ARG A  75     100.186  30.639  54.894  1.00200.60           N  
ATOM   2004  CA  ARG A  75      99.232  29.722  55.473  1.00200.60           C  
ATOM   2005  CB  ARG A  75      98.291  30.430  56.475  1.00200.60           C  
ATOM   2006  CG  ARG A  75      97.054  29.635  56.897  1.00200.60           C  
ATOM   2007  CD  ARG A  75      96.224  30.314  57.989  1.00200.60           C  
ATOM   2008  NE  ARG A  75      95.264  31.259  57.352  1.00200.60           N  
ATOM   2009  CZ  ARG A  75      94.005  31.392  57.863  1.00200.60           C  
ATOM   2010  NH1 ARG A  75      93.597  30.602  58.899  1.00200.60           N  
ATOM   2011  NH2 ARG A  75      93.153  32.319  57.337  1.00200.60           N  
ATOM   2012  C   ARG A  75      98.396  29.050  54.426  1.00200.60           C  
ATOM   2013  O   ARG A  75      97.684  28.091  54.727  1.00200.60           O  
ATOM   2014  N   LEU A  76      98.489  29.469  53.153  1.00 63.13           N  
ATOM   2015  CA  LEU A  76      97.709  28.763  52.177  1.00 63.13           C  
ATOM   2016  CB  LEU A  76      96.736  29.661  51.398  1.00 63.13           C  
ATOM   2017  CG  LEU A  76      95.633  30.284  52.272  1.00 63.13           C  
ATOM   2018  CD1 LEU A  76      94.692  31.163  51.433  1.00 63.13           C  
ATOM   2019  CD2 LEU A  76      94.884  29.211  53.079  1.00 63.13           C  
ATOM   2020  C   LEU A  76      98.674  28.151  51.215  1.00 63.13           C  
ATOM   2021  O   LEU A  76      99.607  28.803  50.751  1.00 63.13           O  
ATOM   2022  N   THR A  77      98.490  26.851  50.921  1.00 59.05           N  
ATOM   2023  CA  THR A  77      99.366  26.190  49.999  1.00 59.05           C  
ATOM   2024  CB  THR A  77     100.239  25.173  50.668  1.00 59.05           C  
ATOM   2025  OG1 THR A  77     101.020  25.792  51.678  1.00 59.05           O  
ATOM   2026  CG2 THR A  77     101.144  24.518  49.612  1.00 59.05           C  
ATOM   2027  C   THR A  77      98.501  25.443  49.038  1.00 59.05           C  
ATOM   2028  O   THR A  77      97.625  24.691  49.450  1.00 59.05           O  
ATOM   2029  N   VAL A  78      98.724  25.627  47.723  1.00 82.70           N  
ATOM   2030  CA  VAL A  78      97.898  24.870  46.834  1.00 82.70           C  
ATOM   2031  CB  VAL A  78      97.090  25.690  45.898  1.00 82.70           C  
ATOM   2032  CG1 VAL A  78      96.282  24.726  45.037  1.00 82.70           C  
ATOM   2033  CG2 VAL A  78      96.228  26.639  46.747  1.00 82.70           C  
ATOM   2034  C   VAL A  78      98.757  23.928  46.073  1.00 82.70           C  
ATOM   2035  O   VAL A  78      99.883  24.237  45.692  1.00 82.70           O  
ATOM   2036  N   PHE A  79      98.224  22.711  45.859  1.00 68.25           N  
ATOM   2037  CA  PHE A  79      98.999  21.705  45.207  1.00 68.25           C  
ATOM   2038  CB  PHE A  79      99.159  20.428  46.050  1.00 68.25           C  
ATOM   2039  CG  PHE A  79      99.889  20.793  47.297  1.00 68.25           C  
ATOM   2040  CD1 PHE A  79     101.262  20.877  47.309  1.00 68.25           C  
ATOM   2041  CD2 PHE A  79      99.199  21.051  48.459  1.00 68.25           C  
ATOM   2042  CE1 PHE A  79     101.936  21.212  48.460  1.00 68.25           C  
ATOM   2043  CE2 PHE A  79      99.870  21.387  49.612  1.00 68.25           C  
ATOM   2044  CZ  PHE A  79     101.241  21.469  49.616  1.00 68.25           C  
ATOM   2045  C   PHE A  79      98.291  21.304  43.962  1.00 68.25           C  
ATOM   2046  O   PHE A  79      97.093  21.018  43.970  1.00 68.25           O  
ATOM   2047  N   LEU A  80      99.036  21.283  42.846  1.00 67.47           N  
ATOM   2048  CA  LEU A  80      98.480  20.849  41.603  1.00 67.47           C  
ATOM   2049  CB  LEU A  80      98.709  21.842  40.449  1.00 67.47           C  
ATOM   2050  CG  LEU A  80      98.113  21.380  39.105  1.00 67.47           C  
ATOM   2051  CD1 LEU A  80      96.594  21.178  39.207  1.00 67.47           C  
ATOM   2052  CD2 LEU A  80      98.506  22.333  37.964  1.00 67.47           C  
ATOM   2053  C   LEU A  80      99.182  19.586  41.256  1.00 67.47           C  
ATOM   2054  O   LEU A  80     100.391  19.459  41.437  1.00 67.47           O  
ATOM   2055  N   ASN A  82      98.420  18.578  40.811  1.00 96.61           N  
ATOM   2056  CA  ASN A  82      99.042  17.367  40.378  1.00 96.61           C  
ATOM   2057  CB  ASN A  82      98.889  16.211  41.380  1.00 96.61           C  
ATOM   2058  CG  ASN A  82      99.958  15.177  41.059  1.00 96.61           C  
ATOM   2059  OD1 ASN A  82      99.833  14.005  41.407  1.00 96.61           O  
ATOM   2060  ND2 ASN A  82     101.051  15.626  40.384  1.00 96.61           N  
ATOM   2061  C   ASN A  82      98.315  17.005  39.128  1.00 96.61           C  
ATOM   2062  O   ASN A  82      97.293  16.320  39.155  1.00 96.61           O  
ATOM   2063  N   LYS A  84      98.857  17.442  37.983  1.00 90.57           N  
ATOM   2064  CA  LYS A  84      98.181  17.246  36.740  1.00 90.57           C  
ATOM   2065  CB  LYS A  84      98.950  17.854  35.557  1.00 90.57           C  
ATOM   2066  CG  LYS A  84      99.104  19.372  35.680  1.00 90.57           C  
ATOM   2067  CD  LYS A  84     100.103  19.985  34.696  1.00 90.57           C  
ATOM   2068  CE  LYS A  84      99.459  20.466  33.394  1.00 90.57           C  
ATOM   2069  NZ  LYS A  84     100.488  21.060  32.510  1.00 90.57           N  
ATOM   2070  C   LYS A  84      98.037  15.785  36.521  1.00 90.57           C  
ATOM   2071  O   LYS A  84      97.004  15.324  36.037  1.00 90.57           O  
ATOM   2072  N   SER A  85      99.076  15.005  36.861  1.00145.66           N  
ATOM   2073  CA  SER A  85      98.886  13.596  36.745  1.00145.66           C  
ATOM   2074  CB  SER A  85     100.196  12.793  36.777  1.00145.66           C  
ATOM   2075  OG  SER A  85     100.997  13.116  35.649  1.00145.66           O  
ATOM   2076  C   SER A  85      98.123  13.256  37.979  1.00145.66           C  
ATOM   2077  O   SER A  85      98.693  13.126  39.060  1.00145.66           O  
ATOM   2078  N   GLY A  86      96.806  13.044  37.834  1.00225.58           N  
ATOM   2079  CA  GLY A  86      95.953  12.815  38.960  1.00225.58           C  
ATOM   2080  C   GLY A  86      94.825  13.797  38.894  1.00225.58           C  
ATOM   2081  O   GLY A  86      93.755  13.531  39.441  1.00225.58           O  
ATOM   2082  N   LYS A  87      95.038  14.946  38.215  1.00164.65           N  
ATOM   2083  CA  LYS A  87      94.006  15.932  38.015  1.00164.65           C  
ATOM   2084  CB  LYS A  87      92.968  15.516  36.953  1.00164.65           C  
ATOM   2085  CG  LYS A  87      92.287  14.172  37.219  1.00164.65           C  
ATOM   2086  CD  LYS A  87      91.099  13.891  36.297  1.00164.65           C  
ATOM   2087  CE  LYS A  87      90.514  12.486  36.462  1.00164.65           C  
ATOM   2088  NZ  LYS A  87      91.461  11.478  35.935  1.00164.65           N  
ATOM   2089  C   LYS A  87      93.334  16.227  39.316  1.00164.65           C  
ATOM   2090  O   LYS A  87      92.119  16.086  39.462  1.00164.65           O  
ATOM   2091  N   HIS A  88      94.141  16.625  40.311  1.00 77.17           N  
ATOM   2092  CA  HIS A  88      93.661  16.917  41.623  1.00 77.17           C  
ATOM   2093  ND1 HIS A  88      94.640  16.756  44.883  1.00 77.17           N  
ATOM   2094  CG  HIS A  88      93.783  16.067  44.054  1.00 77.17           C  
ATOM   2095  CB  HIS A  88      94.073  15.806  42.607  1.00 77.17           C  
ATOM   2096  NE2 HIS A  88      92.915  16.124  46.135  1.00 77.17           N  
ATOM   2097  CD2 HIS A  88      92.733  15.690  44.834  1.00 77.17           C  
ATOM   2098  CE1 HIS A  88      94.073  16.759  46.116  1.00 77.17           C  
ATOM   2099  C   HIS A  88      94.324  18.185  42.050  1.00 77.17           C  
ATOM   2100  O   HIS A  88      95.522  18.368  41.832  1.00 77.17           O  
ATOM   2101  N   PHE A  89      93.545  19.100  42.661  1.00167.13           N  
ATOM   2102  CA  PHE A  89      94.072  20.351  43.108  1.00167.13           C  
ATOM   2103  CB  PHE A  89      93.383  21.516  42.365  1.00167.13           C  
ATOM   2104  CG  PHE A  89      94.229  22.742  42.333  1.00167.13           C  
ATOM   2105  CD1 PHE A  89      95.497  22.673  41.809  1.00167.13           C  
ATOM   2106  CD2 PHE A  89      93.746  23.961  42.754  1.00167.13           C  
ATOM   2107  CE1 PHE A  89      96.286  23.791  41.740  1.00167.13           C  
ATOM   2108  CE2 PHE A  89      94.530  25.088  42.686  1.00167.13           C  
ATOM   2109  CZ  PHE A  89      95.804  24.995  42.179  1.00167.13           C  
ATOM   2110  C   PHE A  89      93.727  20.373  44.568  1.00167.13           C  
ATOM   2111  O   PHE A  89      92.742  19.759  44.973  1.00167.13           O  
ATOM   2112  N   SER A  90      94.550  21.025  45.413  1.00 62.91           N  
ATOM   2113  CA  SER A  90      94.203  20.990  46.807  1.00 62.91           C  
ATOM   2114  CB  SER A  90      94.873  19.837  47.575  1.00 62.91           C  
ATOM   2115  OG  SER A  90      94.482  19.869  48.939  1.00 62.91           O  
ATOM   2116  C   SER A  90      94.648  22.259  47.457  1.00 62.91           C  
ATOM   2117  O   SER A  90      95.543  22.941  46.968  1.00 62.91           O  
ATOM   2118  N   LEU A  91      94.003  22.612  48.591  1.00 77.79           N  
ATOM   2119  CA  LEU A  91      94.362  23.794  49.323  1.00 77.79           C  
ATOM   2120  CB  LEU A  91      93.267  24.872  49.278  1.00 77.79           C  
ATOM   2121  CG  LEU A  91      93.602  26.164  50.046  1.00 77.79           C  
ATOM   2122  CD1 LEU A  91      94.808  26.895  49.432  1.00 77.79           C  
ATOM   2123  CD2 LEU A  91      92.368  27.069  50.162  1.00 77.79           C  
ATOM   2124  C   LEU A  91      94.564  23.396  50.751  1.00 77.79           C  
ATOM   2125  O   LEU A  91      93.707  22.750  51.354  1.00 77.79           O  
ATOM   2126  N   HIS A  92      95.719  23.780  51.333  1.00 66.87           N  
ATOM   2127  CA  HIS A  92      96.004  23.440  52.696  1.00 66.87           C  
ATOM   2128  ND1 HIS A  92      97.601  20.276  53.188  1.00 66.87           N  
ATOM   2129  CG  HIS A  92      97.438  21.375  52.375  1.00 66.87           C  
ATOM   2130  CB  HIS A  92      97.386  22.787  52.877  1.00 66.87           C  
ATOM   2131  NE2 HIS A  92      97.424  19.506  51.111  1.00 66.87           N  
ATOM   2132  CD2 HIS A  92      97.331  20.886  51.109  1.00 66.87           C  
ATOM   2133  CE1 HIS A  92      97.587  19.185  52.383  1.00 66.87           C  
ATOM   2134  C   HIS A  92      96.007  24.707  53.473  1.00 66.87           C  
ATOM   2135  O   HIS A  92      96.685  25.669  53.116  1.00 66.87           O  
ATOM   2136  N   ILE A  93      95.209  24.733  54.554  1.00 66.97           N  
ATOM   2137  CA  ILE A  93      95.163  25.865  55.422  1.00 66.97           C  
ATOM   2138  CB  ILE A  93      93.755  26.236  55.788  1.00 66.97           C  
ATOM   2139  CG1 ILE A  93      92.977  26.639  54.523  1.00 66.97           C  
ATOM   2140  CG2 ILE A  93      93.797  27.324  56.872  1.00 66.97           C  
ATOM   2141  CD1 ILE A  93      91.465  26.721  54.727  1.00 66.97           C  
ATOM   2142  C   ILE A  93      95.860  25.417  56.657  1.00 66.97           C  
ATOM   2143  O   ILE A  93      95.306  24.658  57.453  1.00 66.97           O  
ATOM   2144  N   THR A  94      97.115  25.878  56.823  1.00169.53           N  
ATOM   2145  CA  THR A  94      97.909  25.524  57.955  1.00169.53           C  
ATOM   2146  CB  THR A  94      99.302  25.092  57.606  1.00169.53           C  
ATOM   2147  OG1 THR A  94     100.002  26.151  56.970  1.00169.53           O  
ATOM   2148  CG2 THR A  94      99.219  23.875  56.669  1.00169.53           C  
ATOM   2149  C   THR A  94      98.017  26.752  58.747  1.00169.53           C  
ATOM   2150  O   THR A  94      98.512  27.791  58.296  1.00169.53           O  
ATOM   2151  N   ALA A  95      97.575  26.525  59.983  1.00145.16           N  
ATOM   2152  CA  ALA A  95      97.228  27.358  61.071  1.00145.16           C  
ATOM   2153  CB  ALA A  95      98.130  28.594  61.225  1.00145.16           C  
ATOM   2154  C   ALA A  95      95.849  27.820  60.740  1.00145.16           C  
ATOM   2155  O   ALA A  95      95.650  28.938  60.282  1.00145.16           O  
ATOM   2156  N   SER A  96      94.837  26.971  60.996  1.00112.12           N  
ATOM   2157  CA  SER A  96      93.492  27.344  60.682  1.00112.12           C  
ATOM   2158  CB  SER A  96      92.573  26.113  60.599  1.00112.12           C  
ATOM   2159  OG  SER A  96      91.252  26.501  60.273  1.00112.12           O  
ATOM   2160  C   SER A  96      93.008  28.250  61.782  1.00112.12           C  
ATOM   2161  O   SER A  96      93.243  27.971  62.958  1.00112.12           O  
ATOM   2162  N   GLN A  97      92.307  29.354  61.426  1.00 73.90           N  
ATOM   2163  CA  GLN A  97      91.841  30.311  62.398  1.00 73.90           C  
ATOM   2164  CB  GLN A  97      92.332  31.735  62.097  1.00 73.90           C  
ATOM   2165  CG  GLN A  97      93.855  31.860  62.042  1.00 73.90           C  
ATOM   2166  CD  GLN A  97      94.185  33.221  61.449  1.00 73.90           C  
ATOM   2167  OE1 GLN A  97      93.293  34.019  61.164  1.00 73.90           O  
ATOM   2168  NE2 GLN A  97      95.502  33.495  61.250  1.00 73.90           N  
ATOM   2169  C   GLN A  97      90.345  30.355  62.288  1.00 73.90           C  
ATOM   2170  O   GLN A  97      89.795  29.909  61.287  1.00 73.90           O  
ATOM   2171  N   PRO A  98      89.657  30.868  63.277  1.00109.07           N  
ATOM   2172  CA  PRO A  98      88.220  30.913  63.229  1.00109.07           C  
ATOM   2173  CD  PRO A  98      90.152  30.802  64.642  1.00109.07           C  
ATOM   2174  CB  PRO A  98      87.775  31.316  64.630  1.00109.07           C  
ATOM   2175  CG  PRO A  98      88.899  30.777  65.533  1.00109.07           C  
ATOM   2176  C   PRO A  98      87.695  31.798  62.146  1.00109.07           C  
ATOM   2177  O   PRO A  98      86.577  31.578  61.683  1.00109.07           O  
ATOM   2178  N   GLU A  99      88.478  32.805  61.732  1.00 94.57           N  
ATOM   2179  CA  GLU A  99      88.060  33.712  60.713  1.00 94.57           C  
ATOM   2180  CB  GLU A  99      89.055  34.863  60.485  1.00 94.57           C  
ATOM   2181  CG  GLU A  99      88.587  35.871  59.433  1.00 94.57           C  
ATOM   2182  CD  GLU A  99      89.552  37.049  59.444  1.00 94.57           C  
ATOM   2183  OE1 GLU A  99      90.446  37.068  60.332  1.00 94.57           O  
ATOM   2184  OE2 GLU A  99      89.406  37.946  58.571  1.00 94.57           O  
ATOM   2185  C   GLU A  99      87.924  32.961  59.429  1.00 94.57           C  
ATOM   2186  O   GLU A  99      87.127  33.338  58.571  1.00 94.57           O  
ATOM   2187  N   ASP A 100      88.705  31.878  59.261  1.00184.59           N  
ATOM   2188  CA  ASP A 100      88.730  31.169  58.015  1.00184.59           C  
ATOM   2189  CB  ASP A 100      89.984  30.306  57.739  1.00184.59           C  
ATOM   2190  CG  ASP A 100      90.099  29.139  58.683  1.00184.59           C  
ATOM   2191  OD1 ASP A 100      89.042  28.686  59.191  1.00184.59           O  
ATOM   2192  OD2 ASP A 100      91.252  28.693  58.922  1.00184.59           O  
ATOM   2193  C   ASP A 100      87.449  30.445  57.709  1.00184.59           C  
ATOM   2194  O   ASP A 100      87.283  29.952  56.597  1.00184.59           O  
ATOM   2195  N   THR A 101      86.521  30.301  58.676  1.00126.70           N  
ATOM   2196  CA  THR A 101      85.292  29.624  58.366  1.00126.70           C  
ATOM   2197  CB  THR A 101      84.321  29.619  59.509  1.00126.70           C  
ATOM   2198  OG1 THR A 101      83.893  30.943  59.795  1.00126.70           O  
ATOM   2199  CG2 THR A 101      85.023  29.027  60.740  1.00126.70           C  
ATOM   2200  C   THR A 101      84.639  30.339  57.217  1.00126.70           C  
ATOM   2201  O   THR A 101      84.433  31.551  57.255  1.00126.70           O  
ATOM   2202  N   ALA A 102      84.314  29.587  56.144  1.00 54.72           N  
ATOM   2203  CA  ALA A 102      83.695  30.163  54.983  1.00 54.72           C  
ATOM   2204  CB  ALA A 102      84.536  31.265  54.317  1.00 54.72           C  
ATOM   2205  C   ALA A 102      83.540  29.059  53.987  1.00 54.72           C  
ATOM   2206  O   ALA A 102      83.894  27.914  54.263  1.00 54.72           O  
ATOM   2207  N   VAL A 103      82.961  29.368  52.807  1.00119.31           N  
ATOM   2208  CA  VAL A 103      82.841  28.366  51.787  1.00119.31           C  
ATOM   2209  CB  VAL A 103      81.521  28.365  51.075  1.00119.31           C  
ATOM   2210  CG1 VAL A 103      80.437  27.919  52.064  1.00119.31           C  
ATOM   2211  CG2 VAL A 103      81.276  29.765  50.494  1.00119.31           C  
ATOM   2212  C   VAL A 103      83.913  28.630  50.780  1.00119.31           C  
ATOM   2213  O   VAL A 103      84.103  29.765  50.352  1.00119.31           O  
ATOM   2214  N   TYR A 104      84.640  27.570  50.367  1.00 99.23           N  
ATOM   2215  CA  TYR A 104      85.743  27.723  49.460  1.00 99.23           C  
ATOM   2216  CB  TYR A 104      87.018  27.004  49.930  1.00 99.23           C  
ATOM   2217  CG  TYR A 104      87.509  27.620  51.196  1.00 99.23           C  
ATOM   2218  CD1 TYR A 104      88.195  28.809  51.165  1.00 99.23           C  
ATOM   2219  CD2 TYR A 104      87.305  27.005  52.411  1.00 99.23           C  
ATOM   2220  CE1 TYR A 104      88.661  29.383  52.323  1.00 99.23           C  
ATOM   2221  CE2 TYR A 104      87.769  27.573  53.575  1.00 99.23           C  
ATOM   2222  CZ  TYR A 104      88.455  28.763  53.530  1.00 99.23           C  
ATOM   2223  OH  TYR A 104      88.939  29.355  54.714  1.00 99.23           O  
ATOM   2224  C   TYR A 104      85.382  27.088  48.149  1.00 99.23           C  
ATOM   2225  O   TYR A 104      84.882  25.965  48.102  1.00 99.23           O  
ATOM   2226  N   LEU A 105      85.637  27.802  47.032  1.00108.12           N  
ATOM   2227  CA  LEU A 105      85.286  27.258  45.753  1.00108.12           C  
ATOM   2228  CB  LEU A 105      84.355  28.171  44.943  1.00108.12           C  
ATOM   2229  CG  LEU A 105      82.990  28.377  45.625  1.00108.12           C  
ATOM   2230  CD1 LEU A 105      83.134  29.118  46.964  1.00108.12           C  
ATOM   2231  CD2 LEU A 105      81.990  29.051  44.677  1.00108.12           C  
ATOM   2232  C   LEU A 105      86.519  27.020  44.928  1.00108.12           C  
ATOM   2233  O   LEU A 105      87.334  27.918  44.718  1.00108.12           O  
ATOM   2234  N   CYS A 106      86.681  25.766  44.455  1.00 85.11           N  
ATOM   2235  CA  CYS A 106      87.748  25.357  43.580  1.00 85.11           C  
ATOM   2236  CB  CYS A 106      88.012  23.835  43.689  1.00 85.11           C  
ATOM   2237  SG  CYS A 106      89.204  23.164  42.490  1.00 85.11           S  
ATOM   2238  C   CYS A 106      87.267  25.660  42.181  1.00 85.11           C  
ATOM   2239  O   CYS A 106      86.066  25.608  41.927  1.00 85.11           O  
ATOM   2240  N   ALA A 107      88.168  25.996  41.225  1.00 67.00           N  
ATOM   2241  CA  ALA A 107      87.697  26.308  39.898  1.00 67.00           C  
ATOM   2242  CB  ALA A 107      87.378  27.800  39.713  1.00 67.00           C  
ATOM   2243  C   ALA A 107      88.753  25.957  38.889  1.00 67.00           C  
ATOM   2244  O   ALA A 107      89.927  25.817  39.227  1.00 67.00           O  
ATOM   2245  N   ALA A 108      88.349  25.791  37.607  1.00 57.31           N  
ATOM   2246  CA  ALA A 108      89.301  25.452  36.587  1.00 57.31           C  
ATOM   2247  CB  ALA A 108      89.338  23.948  36.304  1.00 57.31           C  
ATOM   2248  C   ALA A 108      88.909  26.163  35.329  1.00 57.31           C  
ATOM   2249  O   ALA A 108      87.731  26.435  35.102  1.00 57.31           O  
ATOM   2250  N   GLY A 109      89.906  26.478  34.475  1.00 85.09           N  
ATOM   2251  CA  GLY A 109      89.674  27.203  33.257  1.00 85.09           C  
ATOM   2252  C   GLY A 109      90.590  26.616  32.278  1.00 85.09           C  
ATOM   2253  O   GLY A 109      91.562  25.983  32.661  1.00 85.09           O  
ATOM   2254  N   ASN A 110      90.359  26.854  30.985  1.00178.91           N  
ATOM   2255  CA  ASN A 110      91.106  26.041  30.114  1.00178.91           C  
ATOM   2256  CB  ASN A 110      90.320  24.756  29.815  1.00178.91           C  
ATOM   2257  CG  ASN A 110      89.051  25.132  29.063  1.00178.91           C  
ATOM   2258  OD1 ASN A 110      88.459  26.184  29.301  1.00178.91           O  
ATOM   2259  ND2 ASN A 110      88.619  24.246  28.125  1.00178.91           N  
ATOM   2260  C   ASN A 110      91.346  26.680  28.809  1.00178.91           C  
ATOM   2261  O   ASN A 110      91.280  27.879  28.552  1.00178.91           O  
ATOM   2262  N   THR A 111      91.664  25.757  27.932  1.00245.99           N  
ATOM   2263  CA  THR A 111      92.046  25.939  26.601  1.00245.99           C  
ATOM   2264  CB  THR A 111      92.048  24.535  26.056  1.00245.99           C  
ATOM   2265  OG1 THR A 111      92.885  23.724  26.864  1.00245.99           O  
ATOM   2266  CG2 THR A 111      92.560  24.477  24.628  1.00245.99           C  
ATOM   2267  C   THR A 111      91.040  26.747  25.852  1.00245.99           C  
ATOM   2268  O   THR A 111      91.214  27.932  25.570  1.00245.99           O  
ATOM   2269  N   GLY A 112      89.892  26.138  25.573  1.00 53.90           N  
ATOM   2270  CA  GLY A 112      88.960  26.860  24.777  1.00 53.90           C  
ATOM   2271  C   GLY A 112      88.469  28.004  25.577  1.00 53.90           C  
ATOM   2272  O   GLY A 112      88.204  29.077  25.035  1.00 53.90           O  
ATOM   2273  N   TYR A 123      88.328  27.810  26.902  1.00 80.81           N  
ATOM   2274  CA  TYR A 123      87.637  28.868  27.567  1.00 80.81           C  
ATOM   2275  CB  TYR A 123      86.273  28.412  28.108  1.00 80.81           C  
ATOM   2276  CG  TYR A 123      85.544  27.792  26.965  1.00 80.81           C  
ATOM   2277  CD1 TYR A 123      84.961  28.564  25.990  1.00 80.81           C  
ATOM   2278  CD2 TYR A 123      85.442  26.423  26.875  1.00 80.81           C  
ATOM   2279  CE1 TYR A 123      84.294  27.980  24.939  1.00 80.81           C  
ATOM   2280  CE2 TYR A 123      84.775  25.832  25.828  1.00 80.81           C  
ATOM   2281  CZ  TYR A 123      84.199  26.612  24.857  1.00 80.81           C  
ATOM   2282  OH  TYR A 123      83.514  26.011  23.780  1.00 80.81           O  
ATOM   2283  C   TYR A 123      88.390  29.432  28.736  1.00 80.81           C  
ATOM   2284  O   TYR A 123      88.904  28.705  29.586  1.00 80.81           O  
ATOM   2285  N   GLN A 124      88.448  30.781  28.774  1.00148.54           N  
ATOM   2286  CA  GLN A 124      88.971  31.599  29.837  1.00148.54           C  
ATOM   2287  CB  GLN A 124      89.117  33.081  29.444  1.00148.54           C  
ATOM   2288  CG  GLN A 124      90.158  33.325  28.349  1.00148.54           C  
ATOM   2289  CD  GLN A 124      90.236  34.825  28.097  1.00148.54           C  
ATOM   2290  OE1 GLN A 124      89.921  35.631  28.971  1.00148.54           O  
ATOM   2291  NE2 GLN A 124      90.672  35.211  26.869  1.00148.54           N  
ATOM   2292  C   GLN A 124      88.062  31.540  31.038  1.00148.54           C  
ATOM   2293  O   GLN A 124      88.494  31.791  32.160  1.00148.54           O  
ATOM   2294  N   ASN A 125      86.756  31.274  30.836  1.00135.21           N  
ATOM   2295  CA  ASN A 125      85.798  31.270  31.921  1.00135.21           C  
ATOM   2296  CB  ASN A 125      84.337  31.152  31.459  1.00135.21           C  
ATOM   2297  CG  ASN A 125      83.451  31.440  32.660  1.00135.21           C  
ATOM   2298  OD1 ASN A 125      83.361  32.576  33.124  1.00135.21           O  
ATOM   2299  ND2 ASN A 125      82.772  30.383  33.179  1.00135.21           N  
ATOM   2300  C   ASN A 125      86.078  30.124  32.848  1.00135.21           C  
ATOM   2301  O   ASN A 125      86.668  29.115  32.471  1.00135.21           O  
ATOM   2302  N   PHE A 126      85.651  30.262  34.119  1.00116.02           N  
ATOM   2303  CA  PHE A 126      85.917  29.256  35.108  1.00116.02           C  
ATOM   2304  CB  PHE A 126      86.332  29.844  36.465  1.00116.02           C  
ATOM   2305  CG  PHE A 126      87.681  30.428  36.244  1.00116.02           C  
ATOM   2306  CD1 PHE A 126      87.818  31.648  35.625  1.00116.02           C  
ATOM   2307  CD2 PHE A 126      88.809  29.752  36.649  1.00116.02           C  
ATOM   2308  CE1 PHE A 126      89.064  32.188  35.414  1.00116.02           C  
ATOM   2309  CE2 PHE A 126      90.057  30.288  36.441  1.00116.02           C  
ATOM   2310  CZ  PHE A 126      90.186  31.507  35.822  1.00116.02           C  
ATOM   2311  C   PHE A 126      84.726  28.378  35.331  1.00116.02           C  
ATOM   2312  O   PHE A 126      83.583  28.790  35.147  1.00116.02           O  
ATOM   2313  N   TYR A 127      84.989  27.105  35.701  1.00192.79           N  
ATOM   2314  CA  TYR A 127      83.951  26.181  36.056  1.00192.79           C  
ATOM   2315  CB  TYR A 127      84.042  24.844  35.301  1.00192.79           C  
ATOM   2316  CG  TYR A 127      82.967  23.956  35.825  1.00192.79           C  
ATOM   2317  CD1 TYR A 127      81.671  24.083  35.380  1.00192.79           C  
ATOM   2318  CD2 TYR A 127      83.260  22.994  36.764  1.00192.79           C  
ATOM   2319  CE1 TYR A 127      80.683  23.259  35.865  1.00192.79           C  
ATOM   2320  CE2 TYR A 127      82.277  22.168  37.253  1.00192.79           C  
ATOM   2321  CZ  TYR A 127      80.985  22.304  36.805  1.00192.79           C  
ATOM   2322  OH  TYR A 127      79.972  21.458  37.305  1.00192.79           O  
ATOM   2323  C   TYR A 127      84.183  25.898  37.501  1.00192.79           C  
ATOM   2324  O   TYR A 127      85.248  25.415  37.887  1.00192.79           O  
ATOM   2325  N   PHE A 128      83.174  26.217  38.329  1.00112.93           N  
ATOM   2326  CA  PHE A 128      83.262  26.112  39.750  1.00112.93           C  
ATOM   2327  CB  PHE A 128      82.443  27.191  40.485  1.00112.93           C  
ATOM   2328  CG  PHE A 128      83.056  28.530  40.239  1.00112.93           C  
ATOM   2329  CD1 PHE A 128      82.853  29.196  39.051  1.00112.93           C  
ATOM   2330  CD2 PHE A 128      83.821  29.134  41.211  1.00112.93           C  
ATOM   2331  CE1 PHE A 128      83.417  30.432  38.833  1.00112.93           C  
ATOM   2332  CE2 PHE A 128      84.387  30.369  40.999  1.00112.93           C  
ATOM   2333  CZ  PHE A 128      84.185  31.022  39.808  1.00112.93           C  
ATOM   2334  C   PHE A 128      82.710  24.803  40.174  1.00112.93           C  
ATOM   2335  O   PHE A 128      81.959  24.141  39.460  1.00112.93           O  
ATOM   2336  N   GLY A 129      83.129  24.368  41.365  1.00 56.88           N  
ATOM   2337  CA  GLY A 129      82.592  23.160  41.884  1.00 56.88           C  
ATOM   2338  C   GLY A 129      81.557  23.568  42.867  1.00 56.88           C  
ATOM   2339  O   GLY A 129      81.372  24.754  43.120  1.00 56.88           O  
ATOM   2340  N   LYS A 130      80.917  22.585  43.513  1.00102.32           N  
ATOM   2341  CA  LYS A 130      79.856  22.852  44.436  1.00102.32           C  
ATOM   2342  CB  LYS A 130      79.328  21.573  45.107  1.00102.32           C  
ATOM   2343  CG  LYS A 130      78.196  21.826  46.104  1.00102.32           C  
ATOM   2344  CD  LYS A 130      77.539  20.545  46.623  1.00102.32           C  
ATOM   2345  CE  LYS A 130      76.497  20.794  47.716  1.00102.32           C  
ATOM   2346  NZ  LYS A 130      76.001  19.505  48.250  1.00102.32           N  
ATOM   2347  C   LYS A 130      80.381  23.732  45.528  1.00102.32           C  
ATOM   2348  O   LYS A 130      79.658  24.594  46.024  1.00102.32           O  
ATOM   2349  N   GLY A 131      81.648  23.530  45.946  1.00 47.07           N  
ATOM   2350  CA  GLY A 131      82.215  24.348  46.980  1.00 47.07           C  
ATOM   2351  C   GLY A 131      82.177  23.576  48.264  1.00 47.07           C  
ATOM   2352  O   GLY A 131      81.439  22.600  48.387  1.00 47.07           O  
ATOM   2353  N   THR A 132      83.000  23.981  49.258  1.00122.39           N  
ATOM   2354  CA  THR A 132      82.970  23.269  50.499  1.00122.39           C  
ATOM   2355  CB  THR A 132      84.185  22.420  50.722  1.00122.39           C  
ATOM   2356  OG1 THR A 132      83.923  21.452  51.723  1.00122.39           O  
ATOM   2357  CG2 THR A 132      85.353  23.324  51.155  1.00122.39           C  
ATOM   2358  C   THR A 132      82.889  24.272  51.607  1.00122.39           C  
ATOM   2359  O   THR A 132      83.519  25.326  51.552  1.00122.39           O  
ATOM   2360  N   SER A 133      82.100  23.963  52.657  1.00 45.49           N  
ATOM   2361  CA  SER A 133      81.976  24.881  53.751  1.00 45.49           C  
ATOM   2362  CB  SER A 133      80.566  24.917  54.369  1.00 45.49           C  
ATOM   2363  OG  SER A 133      80.258  23.665  54.964  1.00 45.49           O  
ATOM   2364  C   SER A 133      82.924  24.432  54.813  1.00 45.49           C  
ATOM   2365  O   SER A 133      82.835  23.317  55.321  1.00 45.49           O  
ATOM   2366  N   LEU A 134      83.875  25.312  55.171  1.00 59.80           N  
ATOM   2367  CA  LEU A 134      84.829  24.965  56.179  1.00 59.80           C  
ATOM   2368  CB  LEU A 134      86.264  25.386  55.834  1.00 59.80           C  
ATOM   2369  CG  LEU A 134      87.281  25.003  56.924  1.00 59.80           C  
ATOM   2370  CD1 LEU A 134      87.364  23.477  57.094  1.00 59.80           C  
ATOM   2371  CD2 LEU A 134      88.648  25.655  56.670  1.00 59.80           C  
ATOM   2372  C   LEU A 134      84.433  25.683  57.419  1.00 59.80           C  
ATOM   2373  O   LEU A 134      84.209  26.892  57.404  1.00 59.80           O  
ATOM   2374  N   THR A 135      84.301  24.935  58.530  1.00121.47           N  
ATOM   2375  CA  THR A 135      83.967  25.577  59.760  1.00121.47           C  
ATOM   2376  CB  THR A 135      82.674  25.110  60.359  1.00121.47           C  
ATOM   2377  OG1 THR A 135      82.723  23.713  60.592  1.00121.47           O  
ATOM   2378  CG2 THR A 135      81.525  25.453  59.398  1.00121.47           C  
ATOM   2379  C   THR A 135      85.057  25.276  60.725  1.00121.47           C  
ATOM   2380  O   THR A 135      85.356  24.122  61.028  1.00121.47           O  
ATOM   2381  N   VAL A 136      85.705  26.332  61.234  1.00133.44           N  
ATOM   2382  CA  VAL A 136      86.745  26.070  62.174  1.00133.44           C  
ATOM   2383  CB  VAL A 136      87.987  26.836  61.889  1.00133.44           C  
ATOM   2384  CG1 VAL A 136      88.494  26.353  60.526  1.00133.44           C  
ATOM   2385  CG2 VAL A 136      87.647  28.324  61.894  1.00133.44           C  
ATOM   2386  C   VAL A 136      86.198  26.437  63.511  1.00133.44           C  
ATOM   2387  O   VAL A 136      85.778  27.570  63.746  1.00133.44           O  
ATOM   2388  N   ILE A 137      86.180  25.460  64.432  1.00 97.73           N  
ATOM   2389  CA  ILE A 137      85.584  25.698  65.708  1.00 97.73           C  
ATOM   2390  CB  ILE A 137      84.893  24.496  66.290  1.00 97.73           C  
ATOM   2391  CG1 ILE A 137      84.031  24.907  67.496  1.00 97.73           C  
ATOM   2392  CG2 ILE A 137      85.958  23.433  66.607  1.00 97.73           C  
ATOM   2393  CD1 ILE A 137      83.045  23.830  67.947  1.00 97.73           C  
ATOM   2394  C   ILE A 137      86.626  26.148  66.670  1.00 97.73           C  
ATOM   2395  O   ILE A 137      87.723  25.596  66.757  1.00 97.73           O  
ATOM   2396  N   PRO A 138      86.278  27.183  67.377  1.00 78.02           N  
ATOM   2397  CA  PRO A 138      87.178  27.713  68.359  1.00 78.02           C  
ATOM   2398  CD  PRO A 138      85.454  28.222  66.781  1.00 78.02           C  
ATOM   2399  CB  PRO A 138      86.683  29.124  68.667  1.00 78.02           C  
ATOM   2400  CG  PRO A 138      85.964  29.545  67.375  1.00 78.02           C  
ATOM   2401  C   PRO A 138      87.179  26.810  69.543  1.00 78.02           C  
ATOM   2402  O   PRO A 138      86.290  25.919  69.612  1.00 78.02           O  
ATOM   2403  OXT PRO A 138      88.064  26.990  70.423  1.00 78.02           O  
TER
ATOM   2404  N   GLY B   2      87.251  47.780  43.049  1.00 11.24           N  
ATOM   2405  CA  GLY B   2      86.778  46.452  42.604  1.00 11.24           C  
ATOM   2406  C   GLY B   2      85.628  46.607  41.671  1.00 11.24           C  
ATOM   2407  O   GLY B   2      85.277  47.721  41.284  1.00 11.24           O  
ATOM   2408  N   VAL B   3      85.011  45.471  41.289  1.00 37.26           N  
ATOM   2409  CA  VAL B   3      83.906  45.508  40.379  1.00 37.26           C  
ATOM   2410  CB  VAL B   3      83.575  44.168  39.792  1.00 37.26           C  
ATOM   2411  CG1 VAL B   3      82.330  44.321  38.903  1.00 37.26           C  
ATOM   2412  CG2 VAL B   3      84.813  43.635  39.051  1.00 37.26           C  
ATOM   2413  C   VAL B   3      82.703  45.971  41.135  1.00 37.26           C  
ATOM   2414  O   VAL B   3      82.543  45.663  42.316  1.00 37.26           O  
ATOM   2415  N   VAL B   4      81.831  46.750  40.460  1.00 94.35           N  
ATOM   2416  CA  VAL B   4      80.636  47.237  41.085  1.00 94.35           C  
ATOM   2417  CB  VAL B   4      80.536  48.734  41.099  1.00 94.35           C  
ATOM   2418  CG1 VAL B   4      81.694  49.292  41.943  1.00 94.35           C  
ATOM   2419  CG2 VAL B   4      80.523  49.239  39.647  1.00 94.35           C  
ATOM   2420  C   VAL B   4      79.467  46.725  40.300  1.00 94.35           C  
ATOM   2421  O   VAL B   4      79.552  46.561  39.083  1.00 94.35           O  
ATOM   2422  N   GLN B   5      78.343  46.441  40.998  1.00 78.52           N  
ATOM   2423  CA  GLN B   5      77.154  45.943  40.364  1.00 78.52           C  
ATOM   2424  CB  GLN B   5      76.833  44.474  40.689  1.00 78.52           C  
ATOM   2425  CG  GLN B   5      77.837  43.457  40.150  1.00 78.52           C  
ATOM   2426  CD  GLN B   5      77.354  42.074  40.570  1.00 78.52           C  
ATOM   2427  OE1 GLN B   5      76.156  41.813  40.641  1.00 78.52           O  
ATOM   2428  NE2 GLN B   5      78.316  41.162  40.866  1.00 78.52           N  
ATOM   2429  C   GLN B   5      75.984  46.707  40.904  1.00 78.52           C  
ATOM   2430  O   GLN B   5      76.010  47.183  42.039  1.00 78.52           O  
ATOM   2431  N   SER B   6      74.928  46.853  40.077  1.00 98.49           N  
ATOM   2432  CA  SER B   6      73.709  47.475  40.509  1.00 98.49           C  
ATOM   2433  CB  SER B   6      73.595  48.969  40.157  1.00 98.49           C  
ATOM   2434  OG  SER B   6      74.500  49.734  40.938  1.00 98.49           O  
ATOM   2435  C   SER B   6      72.598  46.786  39.784  1.00 98.49           C  
ATOM   2436  O   SER B   6      72.785  46.326  38.659  1.00 98.49           O  
ATOM   2437  N   PRO B   7      71.441  46.674  40.385  1.00 84.63           N  
ATOM   2438  CA  PRO B   7      71.189  47.122  41.729  1.00 84.63           C  
ATOM   2439  CD  PRO B   7      70.218  46.540  39.614  1.00 84.63           C  
ATOM   2440  CB  PRO B   7      69.676  47.325  41.829  1.00 84.63           C  
ATOM   2441  CG  PRO B   7      69.102  46.496  40.669  1.00 84.63           C  
ATOM   2442  C   PRO B   7      71.687  46.066  42.659  1.00 84.63           C  
ATOM   2443  O   PRO B   7      72.060  44.993  42.187  1.00 84.63           O  
ATOM   2444  N   ARG B   8      71.785  46.376  43.968  1.00114.35           N  
ATOM   2445  CA  ARG B   8      72.183  45.376  44.913  1.00114.35           C  
ATOM   2446  CB  ARG B   8      72.532  45.951  46.296  1.00114.35           C  
ATOM   2447  CG  ARG B   8      73.821  46.773  46.290  1.00114.35           C  
ATOM   2448  CD  ARG B   8      74.371  47.084  47.684  1.00114.35           C  
ATOM   2449  NE  ARG B   8      75.675  47.780  47.491  1.00114.35           N  
ATOM   2450  CZ  ARG B   8      76.727  47.513  48.320  1.00114.35           C  
ATOM   2451  NH1 ARG B   8      76.592  46.608  49.332  1.00114.35           N  
ATOM   2452  NH2 ARG B   8      77.920  48.147  48.126  1.00114.35           N  
ATOM   2453  C   ARG B   8      71.096  44.360  45.109  1.00114.35           C  
ATOM   2454  O   ARG B   8      71.344  43.156  45.056  1.00114.35           O  
ATOM   2455  N   HIS B   9      69.847  44.821  45.329  1.00 55.43           N  
ATOM   2456  CA  HIS B   9      68.787  43.887  45.585  1.00 55.43           C  
ATOM   2457  ND1 HIS B   9      70.244  44.569  48.570  1.00 55.43           N  
ATOM   2458  CG  HIS B   9      69.444  43.587  48.026  1.00 55.43           C  
ATOM   2459  CB  HIS B   9      68.335  43.864  47.056  1.00 55.43           C  
ATOM   2460  NE2 HIS B   9      70.937  42.639  49.428  1.00 55.43           N  
ATOM   2461  CD2 HIS B   9      69.881  42.415  48.560  1.00 55.43           C  
ATOM   2462  CE1 HIS B   9      71.117  43.947  49.400  1.00 55.43           C  
ATOM   2463  C   HIS B   9      67.599  44.331  44.804  1.00 55.43           C  
ATOM   2464  O   HIS B   9      67.340  45.528  44.687  1.00 55.43           O  
ATOM   2465  N   ILE B  10      66.859  43.376  44.208  1.00107.85           N  
ATOM   2466  CA  ILE B  10      65.684  43.789  43.506  1.00107.85           C  
ATOM   2467  CB  ILE B  10      65.960  44.135  42.069  1.00107.85           C  
ATOM   2468  CG1 ILE B  10      64.738  44.811  41.427  1.00107.85           C  
ATOM   2469  CG2 ILE B  10      66.452  42.870  41.347  1.00107.85           C  
ATOM   2470  CD1 ILE B  10      65.054  45.495  40.098  1.00107.85           C  
ATOM   2471  C   ILE B  10      64.665  42.691  43.564  1.00107.85           C  
ATOM   2472  O   ILE B  10      65.004  41.512  43.471  1.00107.85           O  
ATOM   2473  N   ILE B  11      63.377  43.064  43.730  1.00148.21           N  
ATOM   2474  CA  ILE B  11      62.314  42.098  43.729  1.00148.21           C  
ATOM   2475  CB  ILE B  11      61.511  42.023  45.005  1.00148.21           C  
ATOM   2476  CG1 ILE B  11      60.853  43.366  45.372  1.00148.21           C  
ATOM   2477  CG2 ILE B  11      62.415  41.432  46.093  1.00148.21           C  
ATOM   2478  CD1 ILE B  11      59.582  43.683  44.584  1.00148.21           C  
ATOM   2479  C   ILE B  11      61.415  42.427  42.582  1.00148.21           C  
ATOM   2480  O   ILE B  11      61.115  43.591  42.320  1.00148.21           O  
ATOM   2481  N   LYS B  12      61.001  41.388  41.829  1.00130.75           N  
ATOM   2482  CA  LYS B  12      60.174  41.615  40.681  1.00130.75           C  
ATOM   2483  CB  LYS B  12      60.925  41.434  39.351  1.00130.75           C  
ATOM   2484  CG  LYS B  12      62.130  42.362  39.193  1.00130.75           C  
ATOM   2485  CD  LYS B  12      61.785  43.852  39.234  1.00130.75           C  
ATOM   2486  CE  LYS B  12      61.193  44.383  37.928  1.00130.75           C  
ATOM   2487  NZ  LYS B  12      61.155  45.862  37.958  1.00130.75           N  
ATOM   2488  C   LYS B  12      59.081  40.598  40.687  1.00130.75           C  
ATOM   2489  O   LYS B  12      59.190  39.544  41.310  1.00130.75           O  
ATOM   2490  N   GLU B  13      57.974  40.926  39.993  1.00 66.76           N  
ATOM   2491  CA  GLU B  13      56.847  40.050  39.851  1.00 66.76           C  
ATOM   2492  CB  GLU B  13      55.550  40.814  39.523  1.00 66.76           C  
ATOM   2493  CG  GLU B  13      54.298  39.941  39.402  1.00 66.76           C  
ATOM   2494  CD  GLU B  13      53.711  39.749  40.792  1.00 66.76           C  
ATOM   2495  OE1 GLU B  13      54.412  40.087  41.783  1.00 66.76           O  
ATOM   2496  OE2 GLU B  13      52.550  39.265  40.882  1.00 66.76           O  
ATOM   2497  C   GLU B  13      57.145  39.148  38.696  1.00 66.76           C  
ATOM   2498  O   GLU B  13      57.925  39.497  37.811  1.00 66.76           O  
ATOM   2499  N   LYS B  14      56.526  37.952  38.674  1.00 56.73           N  
ATOM   2500  CA  LYS B  14      56.765  37.042  37.593  1.00 56.73           C  
ATOM   2501  CB  LYS B  14      56.051  35.686  37.735  1.00 56.73           C  
ATOM   2502  CG  LYS B  14      56.354  34.735  36.574  1.00 56.73           C  
ATOM   2503  CD  LYS B  14      55.856  33.304  36.786  1.00 56.73           C  
ATOM   2504  CE  LYS B  14      54.470  33.048  36.192  1.00 56.73           C  
ATOM   2505  NZ  LYS B  14      54.110  31.621  36.348  1.00 56.73           N  
ATOM   2506  C   LYS B  14      56.250  37.677  36.343  1.00 56.73           C  
ATOM   2507  O   LYS B  14      55.240  38.380  36.362  1.00 56.73           O  
ATOM   2508  N   GLY B  15      56.960  37.455  35.218  1.00 17.85           N  
ATOM   2509  CA  GLY B  15      56.540  37.990  33.957  1.00 17.85           C  
ATOM   2510  C   GLY B  15      57.133  39.354  33.791  1.00 17.85           C  
ATOM   2511  O   GLY B  15      56.941  39.999  32.762  1.00 17.85           O  
ATOM   2512  N   GLY B  16      57.896  39.824  34.795  1.00 19.63           N  
ATOM   2513  CA  GLY B  16      58.444  41.149  34.727  1.00 19.63           C  
ATOM   2514  C   GLY B  16      59.734  41.124  33.969  1.00 19.63           C  
ATOM   2515  O   GLY B  16      60.138  40.102  33.416  1.00 19.63           O  
ATOM   2516  N   ARG B  17      60.406  42.294  33.921  1.00107.01           N  
ATOM   2517  CA  ARG B  17      61.653  42.437  33.229  1.00107.01           C  
ATOM   2518  CB  ARG B  17      61.464  43.048  31.828  1.00107.01           C  
ATOM   2519  CG  ARG B  17      60.755  44.407  31.840  1.00107.01           C  
ATOM   2520  CD  ARG B  17      61.656  45.574  32.244  1.00107.01           C  
ATOM   2521  NE  ARG B  17      62.115  46.226  30.986  1.00107.01           N  
ATOM   2522  CZ  ARG B  17      63.117  45.658  30.254  1.00107.01           C  
ATOM   2523  NH1 ARG B  17      63.656  44.466  30.641  1.00107.01           N  
ATOM   2524  NH2 ARG B  17      63.575  46.278  29.129  1.00107.01           N  
ATOM   2525  C   ARG B  17      62.530  43.346  34.041  1.00107.01           C  
ATOM   2526  O   ARG B  17      62.041  44.264  34.699  1.00107.01           O  
ATOM   2527  N   SER B  18      63.860  43.095  34.035  1.00101.47           N  
ATOM   2528  CA  SER B  18      64.769  43.927  34.781  0.75101.47           C  
ATOM   2529  CB  SER B  18      65.097  43.393  36.185  0.75101.47           C  
ATOM   2530  OG  SER B  18      63.925  43.301  36.975  0.50101.47           O  
ATOM   2531  C   SER B  18      66.088  43.931  34.077  1.00101.47           C  
ATOM   2532  O   SER B  18      66.362  43.070  33.244  1.00101.47           O  
ATOM   2533  N   VAL B  19      66.945  44.922  34.404  1.00 47.44           N  
ATOM   2534  CA  VAL B  19      68.257  44.986  33.822  1.00 47.44           C  
ATOM   2535  CB  VAL B  19      68.457  46.195  32.957  1.00 47.44           C  
ATOM   2536  CG1 VAL B  19      69.907  46.204  32.444  1.00 47.44           C  
ATOM   2537  CG2 VAL B  19      67.395  46.184  31.844  1.00 47.44           C  
ATOM   2538  C   VAL B  19      69.250  45.083  34.945  1.00 47.44           C  
ATOM   2539  O   VAL B  19      69.115  45.921  35.835  1.00 47.44           O  
ATOM   2540  N   LEU B  20      70.287  44.220  34.929  1.00 74.49           N  
ATOM   2541  CA  LEU B  20      71.299  44.248  35.951  1.00 74.49           C  
ATOM   2542  CB  LEU B  20      71.658  42.849  36.480  1.00 74.49           C  
ATOM   2543  CG  LEU B  20      70.447  42.068  37.022  1.00 74.49           C  
ATOM   2544  CD1 LEU B  20      70.874  40.711  37.602  1.00 74.49           C  
ATOM   2545  CD2 LEU B  20      69.619  42.914  38.000  1.00 74.49           C  
ATOM   2546  C   LEU B  20      72.534  44.783  35.295  1.00 74.49           C  
ATOM   2547  O   LEU B  20      72.827  44.414  34.160  1.00 74.49           O  
ATOM   2548  N   THR B  21      73.304  45.666  35.970  1.00130.43           N  
ATOM   2549  CA  THR B  21      74.436  46.186  35.254  1.00130.43           C  
ATOM   2550  CB  THR B  21      74.307  47.630  34.873  1.00130.43           C  
ATOM   2551  OG1 THR B  21      75.151  47.903  33.768  1.00130.43           O  
ATOM   2552  CG2 THR B  21      74.738  48.503  36.059  1.00130.43           C  
ATOM   2553  C   THR B  21      75.690  46.014  36.061  1.00130.43           C  
ATOM   2554  O   THR B  21      75.648  45.861  37.282  1.00130.43           O  
ATOM   2555  N   CYS B  22      76.854  46.013  35.370  1.00 68.18           N  
ATOM   2556  CA  CYS B  22      78.117  45.810  36.023  1.00 68.18           C  
ATOM   2557  CB  CYS B  22      78.630  44.366  35.884  1.00 68.18           C  
ATOM   2558  SG  CYS B  22      80.238  44.115  36.686  1.00 68.18           S  
ATOM   2559  C   CYS B  22      79.172  46.707  35.442  1.00 68.18           C  
ATOM   2560  O   CYS B  22      79.246  46.906  34.230  1.00 68.18           O  
ATOM   2561  N   ILE B  23      80.030  47.270  36.323  1.00107.67           N  
ATOM   2562  CA  ILE B  23      81.139  48.088  35.903  1.00107.67           C  
ATOM   2563  CB  ILE B  23      81.201  49.420  36.595  1.00107.67           C  
ATOM   2564  CG1 ILE B  23      79.966  50.274  36.258  1.00107.67           C  
ATOM   2565  CG2 ILE B  23      82.530  50.089  36.206  1.00107.67           C  
ATOM   2566  CD1 ILE B  23      79.868  50.660  34.783  1.00107.67           C  
ATOM   2567  C   ILE B  23      82.385  47.346  36.288  1.00107.67           C  
ATOM   2568  O   ILE B  23      82.594  47.016  37.454  1.00107.67           O  
ATOM   2569  N   PRO B  24      83.225  47.067  35.331  1.00 94.15           N  
ATOM   2570  CA  PRO B  24      84.424  46.321  35.607  1.00 94.15           C  
ATOM   2571  CD  PRO B  24      82.772  46.880  33.965  1.00 94.15           C  
ATOM   2572  CB  PRO B  24      84.823  45.650  34.290  1.00 94.15           C  
ATOM   2573  CG  PRO B  24      84.024  46.403  33.214  1.00 94.15           C  
ATOM   2574  C   PRO B  24      85.519  47.157  36.187  1.00 94.15           C  
ATOM   2575  O   PRO B  24      85.446  48.383  36.139  1.00 94.15           O  
ATOM   2576  N   ILE B  25      86.542  46.493  36.754  1.00 83.12           N  
ATOM   2577  CA  ILE B  25      87.704  47.143  37.280  1.00 83.12           C  
ATOM   2578  CB  ILE B  25      88.698  46.187  37.884  1.00 83.12           C  
ATOM   2579  CG1 ILE B  25      88.077  45.448  39.082  1.00 83.12           C  
ATOM   2580  CG2 ILE B  25      89.977  46.964  38.239  1.00 83.12           C  
ATOM   2581  CD1 ILE B  25      88.918  44.270  39.574  1.00 83.12           C  
ATOM   2582  C   ILE B  25      88.370  47.822  36.123  1.00 83.12           C  
ATOM   2583  O   ILE B  25      88.223  47.413  34.973  1.00 83.12           O  
ATOM   2584  N   SER B  26      89.097  48.917  36.402  1.00146.80           N  
ATOM   2585  CA  SER B  26      89.679  49.709  35.360  1.00146.80           C  
ATOM   2586  CB  SER B  26      90.387  50.976  35.873  1.00146.80           C  
ATOM   2587  OG  SER B  26      91.549  50.621  36.609  1.00146.80           O  
ATOM   2588  C   SER B  26      90.664  48.973  34.533  1.00146.80           C  
ATOM   2589  O   SER B  26      91.618  48.360  35.016  1.00146.80           O  
ATOM   2590  N   GLY B  33      90.440  49.090  33.214  1.00 38.53           N  
ATOM   2591  CA  GLY B  33      91.322  48.535  32.245  1.00 38.53           C  
ATOM   2592  C   GLY B  33      90.896  47.142  31.911  1.00 38.53           C  
ATOM   2593  O   GLY B  33      91.487  46.527  31.026  1.00 38.53           O  
ATOM   2594  N   HIS B  34      89.852  46.609  32.582  1.00 80.06           N  
ATOM   2595  CA  HIS B  34      89.459  45.249  32.317  1.00 80.06           C  
ATOM   2596  ND1 HIS B  34      89.442  43.608  35.813  1.00 80.06           N  
ATOM   2597  CG  HIS B  34      89.805  44.161  34.605  1.00 80.06           C  
ATOM   2598  CB  HIS B  34      88.829  44.519  33.520  1.00 80.06           C  
ATOM   2599  NE2 HIS B  34      91.655  43.813  35.851  1.00 80.06           N  
ATOM   2600  CD2 HIS B  34      91.161  44.279  34.645  1.00 80.06           C  
ATOM   2601  CE1 HIS B  34      90.586  43.420  36.519  1.00 80.06           C  
ATOM   2602  C   HIS B  34      88.449  45.210  31.207  1.00 80.06           C  
ATOM   2603  O   HIS B  34      87.432  45.901  31.258  1.00 80.06           O  
ATOM   2604  N   SER B  35      88.788  44.464  30.127  1.00102.53           N  
ATOM   2605  CA  SER B  35      87.970  44.256  28.954  1.00102.53           C  
ATOM   2606  CB  SER B  35      88.799  44.157  27.661  1.00102.53           C  
ATOM   2607  OG  SER B  35      89.533  42.942  27.636  1.00102.53           O  
ATOM   2608  C   SER B  35      87.106  43.013  28.982  1.00102.53           C  
ATOM   2609  O   SER B  35      86.102  42.975  28.270  1.00102.53           O  
ATOM   2610  N   ASN B  36      87.479  41.943  29.732  1.00133.59           N  
ATOM   2611  CA  ASN B  36      86.687  40.730  29.710  1.00133.59           C  
ATOM   2612  CB  ASN B  36      87.559  39.472  29.862  1.00133.59           C  
ATOM   2613  CG  ASN B  36      86.684  38.239  29.713  1.00133.59           C  
ATOM   2614  OD1 ASN B  36      86.168  37.958  28.633  1.00133.59           O  
ATOM   2615  ND2 ASN B  36      86.521  37.474  30.825  1.00133.59           N  
ATOM   2616  C   ASN B  36      85.708  40.750  30.867  1.00133.59           C  
ATOM   2617  O   ASN B  36      86.096  40.996  32.009  1.00133.59           O  
ATOM   2618  N   VAL B  37      84.397  40.498  30.604  1.00 82.37           N  
ATOM   2619  CA  VAL B  37      83.417  40.517  31.668  1.00 82.37           C  
ATOM   2620  CB  VAL B  37      82.513  41.714  31.621  1.00 82.37           C  
ATOM   2621  CG1 VAL B  37      81.466  41.586  32.741  1.00 82.37           C  
ATOM   2622  CG2 VAL B  37      83.376  42.984  31.716  1.00 82.37           C  
ATOM   2623  C   VAL B  37      82.538  39.299  31.552  1.00 82.37           C  
ATOM   2624  O   VAL B  37      82.055  38.977  30.466  1.00 82.37           O  
ATOM   2625  N   VAL B  38      82.284  38.606  32.691  1.00128.47           N  
ATOM   2626  CA  VAL B  38      81.491  37.405  32.677  1.00128.47           C  
ATOM   2627  CB  VAL B  38      82.277  36.166  32.993  1.00128.47           C  
ATOM   2628  CG1 VAL B  38      83.359  35.984  31.917  1.00128.47           C  
ATOM   2629  CG2 VAL B  38      82.824  36.277  34.426  1.00128.47           C  
ATOM   2630  C   VAL B  38      80.412  37.501  33.717  1.00128.47           C  
ATOM   2631  O   VAL B  38      80.529  38.250  34.685  1.00128.47           O  
ATOM   2632  N   TRP B  39      79.309  36.745  33.520  1.00 85.79           N  
ATOM   2633  CA  TRP B  39      78.230  36.722  34.469  1.00 85.79           C  
ATOM   2634  CB  TRP B  39      76.889  37.227  33.907  1.00 85.79           C  
ATOM   2635  CG  TRP B  39      76.834  38.718  33.679  1.00 85.79           C  
ATOM   2636  CD2 TRP B  39      76.290  39.652  34.627  1.00 85.79           C  
ATOM   2637  CD1 TRP B  39      77.244  39.451  32.605  1.00 85.79           C  
ATOM   2638  NE1 TRP B  39      76.994  40.786  32.825  1.00 85.79           N  
ATOM   2639  CE2 TRP B  39      76.407  40.922  34.065  1.00 85.79           C  
ATOM   2640  CE3 TRP B  39      75.740  39.465  35.863  1.00 85.79           C  
ATOM   2641  CZ2 TRP B  39      75.970  42.031  34.734  1.00 85.79           C  
ATOM   2642  CZ3 TRP B  39      75.303  40.585  36.535  1.00 85.79           C  
ATOM   2643  CH2 TRP B  39      75.416  41.843  35.981  1.00 85.79           C  
ATOM   2644  C   TRP B  39      78.012  35.306  34.916  1.00 85.79           C  
ATOM   2645  O   TRP B  39      78.126  34.374  34.121  1.00 85.79           O  
ATOM   2646  N   TYR B  40      77.695  35.115  36.220  1.00100.10           N  
ATOM   2647  CA  TYR B  40      77.460  33.806  36.780  1.00100.10           C  
ATOM   2648  CB  TYR B  40      78.490  33.345  37.833  1.00100.10           C  
ATOM   2649  CG  TYR B  40      79.867  33.236  37.267  1.00100.10           C  
ATOM   2650  CD1 TYR B  40      80.245  32.144  36.523  1.00100.10           C  
ATOM   2651  CD2 TYR B  40      80.791  34.230  37.483  1.00100.10           C  
ATOM   2652  CE1 TYR B  40      81.517  32.044  36.008  1.00100.10           C  
ATOM   2653  CE2 TYR B  40      82.065  34.135  36.971  1.00100.10           C  
ATOM   2654  CZ  TYR B  40      82.433  33.038  36.234  1.00100.10           C  
ATOM   2655  OH  TYR B  40      83.739  32.934  35.707  1.00100.10           O  
ATOM   2656  C   TYR B  40      76.166  33.847  37.543  1.00100.10           C  
ATOM   2657  O   TYR B  40      75.701  34.912  37.950  1.00100.10           O  
ATOM   2658  N   GLN B  41      75.542  32.664  37.738  1.00 89.06           N  
ATOM   2659  CA  GLN B  41      74.326  32.555  38.499  1.00 89.06           C  
ATOM   2660  CB  GLN B  41      73.163  31.979  37.671  1.00 89.06           C  
ATOM   2661  CG  GLN B  41      71.843  31.856  38.432  1.00 89.06           C  
ATOM   2662  CD  GLN B  41      70.822  31.273  37.461  1.00 89.06           C  
ATOM   2663  OE1 GLN B  41      71.003  30.175  36.943  1.00 89.06           O  
ATOM   2664  NE2 GLN B  41      69.726  32.034  37.198  1.00 89.06           N  
ATOM   2665  C   GLN B  41      74.622  31.593  39.614  1.00 89.06           C  
ATOM   2666  O   GLN B  41      75.090  30.484  39.359  1.00 89.06           O  
ATOM   2667  N   GLN B  42      74.357  31.972  40.885  1.00140.47           N  
ATOM   2668  CA  GLN B  42      74.717  31.100  41.971  1.00140.47           C  
ATOM   2669  CB  GLN B  42      75.665  31.711  43.012  1.00140.47           C  
ATOM   2670  CG  GLN B  42      75.999  30.717  44.125  1.00140.47           C  
ATOM   2671  CD  GLN B  42      76.922  31.401  45.117  1.00140.47           C  
ATOM   2672  OE1 GLN B  42      76.765  32.587  45.402  1.00140.47           O  
ATOM   2673  NE2 GLN B  42      77.903  30.637  45.664  1.00140.47           N  
ATOM   2674  C   GLN B  42      73.500  30.685  42.717  1.00140.47           C  
ATOM   2675  O   GLN B  42      72.598  31.484  42.999  1.00140.47           O  
ATOM   2676  N   THR B  43      73.481  29.375  43.027  1.00161.99           N  
ATOM   2677  CA  THR B  43      72.458  28.733  43.785  1.00161.99           C  
ATOM   2678  CB  THR B  43      71.495  27.934  42.948  1.00161.99           C  
ATOM   2679  OG1 THR B  43      70.850  28.769  41.997  1.00161.99           O  
ATOM   2680  CG2 THR B  43      70.451  27.282  43.870  1.00161.99           C  
ATOM   2681  C   THR B  43      73.142  27.761  44.692  1.00161.99           C  
ATOM   2682  O   THR B  43      74.234  27.266  44.407  1.00161.99           O  
ATOM   2683  N   LEU B  44      72.503  27.476  45.835  1.00207.27           N  
ATOM   2684  CA  LEU B  44      73.055  26.548  46.769  1.00207.27           C  
ATOM   2685  CB  LEU B  44      72.380  26.675  48.145  1.00207.27           C  
ATOM   2686  CG  LEU B  44      73.071  25.921  49.289  1.00207.27           C  
ATOM   2687  CD1 LEU B  44      74.463  26.512  49.566  1.00207.27           C  
ATOM   2688  CD2 LEU B  44      72.182  25.900  50.543  1.00207.27           C  
ATOM   2689  C   LEU B  44      72.776  25.191  46.208  1.00207.27           C  
ATOM   2690  O   LEU B  44      71.760  24.978  45.549  1.00207.27           O  
ATOM   2691  N   GLY B  45      73.695  24.237  46.435  1.00 97.10           N  
ATOM   2692  CA  GLY B  45      73.490  22.908  45.944  1.00 97.10           C  
ATOM   2693  C   GLY B  45      74.187  22.802  44.633  1.00 97.10           C  
ATOM   2694  O   GLY B  45      74.497  21.712  44.154  1.00 97.10           O  
ATOM   2695  N   LYS B  46      74.493  23.957  44.033  1.00295.97           N  
ATOM   2696  CA  LYS B  46      75.079  23.939  42.735  1.00295.97           C  
ATOM   2697  CB  LYS B  46      74.267  24.787  41.748  1.00295.97           C  
ATOM   2698  CG  LYS B  46      72.839  24.272  41.557  1.00295.97           C  
ATOM   2699  CD  LYS B  46      72.774  22.870  40.945  1.00295.97           C  
ATOM   2700  CE  LYS B  46      71.355  22.320  40.785  1.00295.97           C  
ATOM   2701  NZ  LYS B  46      70.923  21.651  42.032  1.00295.97           N  
ATOM   2702  C   LYS B  46      76.424  24.541  42.848  1.00295.97           C  
ATOM   2703  O   LYS B  46      77.417  23.830  42.841  1.00295.97           O  
ATOM   2704  N   GLU B  47      76.479  25.879  42.898  1.00264.21           N  
ATOM   2705  CA  GLU B  47      77.678  26.657  42.980  1.00264.21           C  
ATOM   2706  CB  GLU B  47      79.016  25.999  42.579  1.00264.21           C  
ATOM   2707  CG  GLU B  47      79.274  25.791  41.070  1.00264.21           C  
ATOM   2708  CD  GLU B  47      78.848  24.408  40.592  1.00264.21           C  
ATOM   2709  OE1 GLU B  47      79.346  23.403  41.166  1.00264.21           O  
ATOM   2710  OE2 GLU B  47      78.022  24.339  39.642  1.00264.21           O  
ATOM   2711  C   GLU B  47      77.486  27.665  41.908  1.00264.21           C  
ATOM   2712  O   GLU B  47      76.412  27.746  41.324  1.00264.21           O  
ATOM   2713  N   LEU B  48      78.527  28.450  41.600  1.00177.39           N  
ATOM   2714  CA  LEU B  48      78.396  29.400  40.535  1.00177.39           C  
ATOM   2715  CB  LEU B  48      79.608  30.334  40.372  1.00177.39           C  
ATOM   2716  CG  LEU B  48      79.840  31.273  41.567  1.00177.39           C  
ATOM   2717  CD1 LEU B  48      80.202  30.488  42.830  1.00177.39           C  
ATOM   2718  CD2 LEU B  48      80.890  32.338  41.238  1.00177.39           C  
ATOM   2719  C   LEU B  48      78.210  28.700  39.215  1.00177.39           C  
ATOM   2720  O   LEU B  48      78.761  27.625  38.980  1.00177.39           O  
ATOM   2721  N   LYS B  49      77.392  29.314  38.324  1.00119.00           N  
ATOM   2722  CA  LYS B  49      77.095  28.812  37.005  0.80119.00           C  
ATOM   2723  CB  LYS B  49      75.632  28.371  36.853  0.80119.00           C  
ATOM   2724  CG  LYS B  49      75.274  27.873  35.454  0.80119.00           C  
ATOM   2725  CD  LYS B  49      73.927  27.152  35.410  0.80119.00           C  
ATOM   2726  CE  LYS B  49      73.375  26.966  33.997  0.60119.00           C  
ATOM   2727  NZ  LYS B  49      72.836  28.250  33.503  0.60119.00           N  
ATOM   2728  C   LYS B  49      77.316  29.919  36.014  1.00119.00           C  
ATOM   2729  O   LYS B  49      76.757  31.006  36.125  1.00119.00           O  
ATOM   2730  N   PHE B  50      78.109  29.643  34.966  1.00140.82           N  
ATOM   2731  CA  PHE B  50      78.514  30.638  34.013  1.00140.82           C  
ATOM   2732  CB  PHE B  50      79.838  30.220  33.350  1.00140.82           C  
ATOM   2733  CG  PHE B  50      80.178  31.110  32.209  1.00140.82           C  
ATOM   2734  CD1 PHE B  50      80.659  32.381  32.419  1.00140.82           C  
ATOM   2735  CD2 PHE B  50      80.049  30.645  30.921  1.00140.82           C  
ATOM   2736  CE1 PHE B  50      80.983  33.183  31.351  1.00140.82           C  
ATOM   2737  CE2 PHE B  50      80.372  31.443  29.850  1.00140.82           C  
ATOM   2738  CZ  PHE B  50      80.837  32.718  30.065  1.00140.82           C  
ATOM   2739  C   PHE B  50      77.485  30.848  32.957  1.00140.82           C  
ATOM   2740  O   PHE B  50      77.035  29.909  32.303  1.00140.82           O  
ATOM   2741  N   LEU B  51      76.987  32.097  32.878  1.00123.94           N  
ATOM   2742  CA  LEU B  51      76.066  32.491  31.856  1.00123.94           C  
ATOM   2743  CB  LEU B  51      75.223  33.687  32.313  1.00123.94           C  
ATOM   2744  CG  LEU B  51      74.449  33.398  33.616  1.00123.94           C  
ATOM   2745  CD1 LEU B  51      73.609  34.609  34.050  1.00123.94           C  
ATOM   2746  CD2 LEU B  51      73.629  32.102  33.511  1.00123.94           C  
ATOM   2747  C   LEU B  51      76.719  32.861  30.546  1.00123.94           C  
ATOM   2748  O   LEU B  51      76.484  32.220  29.521  1.00123.94           O  
ATOM   2749  N   ILE B  52      77.603  33.891  30.551  1.00106.14           N  
ATOM   2750  CA  ILE B  52      78.100  34.393  29.291  1.00106.14           C  
ATOM   2751  CB  ILE B  52      77.088  35.250  28.586  1.00106.14           C  
ATOM   2752  CG1 ILE B  52      77.498  35.507  27.129  1.00106.14           C  
ATOM   2753  CG2 ILE B  52      76.881  36.527  29.418  1.00106.14           C  
ATOM   2754  CD1 ILE B  52      76.366  36.089  26.284  1.00106.14           C  
ATOM   2755  C   ILE B  52      79.331  35.222  29.516  1.00106.14           C  
ATOM   2756  O   ILE B  52      79.560  35.735  30.613  1.00106.14           O  
ATOM   2757  N   GLN B  53      80.153  35.388  28.456  1.00 89.73           N  
ATOM   2758  CA  GLN B  53      81.377  36.125  28.561  1.00 89.73           C  
ATOM   2759  CB  GLN B  53      82.607  35.204  28.500  1.00 89.73           C  
ATOM   2760  CG  GLN B  53      83.951  35.930  28.524  1.00 89.73           C  
ATOM   2761  CD  GLN B  53      85.032  34.881  28.307  1.00 89.73           C  
ATOM   2762  OE1 GLN B  53      84.756  33.683  28.314  1.00 89.73           O  
ATOM   2763  NE2 GLN B  53      86.297  35.339  28.103  1.00 89.73           N  
ATOM   2764  C   GLN B  53      81.483  37.039  27.376  1.00 89.73           C  
ATOM   2765  O   GLN B  53      81.113  36.678  26.260  1.00 89.73           O  
ATOM   2766  N   HIS B  54      81.994  38.265  27.604  1.00 87.22           N  
ATOM   2767  CA  HIS B  54      82.217  39.199  26.538  1.00 87.22           C  
ATOM   2768  ND1 HIS B  54      78.939  39.689  27.170  1.00 87.22           N  
ATOM   2769  CG  HIS B  54      79.871  40.129  26.259  1.00 87.22           C  
ATOM   2770  CB  HIS B  54      81.302  40.437  26.589  1.00 87.22           C  
ATOM   2771  NE2 HIS B  54      77.895  39.825  25.212  1.00 87.22           N  
ATOM   2772  CD2 HIS B  54      79.215  40.208  25.066  1.00 87.22           C  
ATOM   2773  CE1 HIS B  54      77.774  39.522  26.492  1.00 87.22           C  
ATOM   2774  C   HIS B  54      83.628  39.671  26.640  1.00 87.22           C  
ATOM   2775  O   HIS B  54      84.132  39.934  27.733  1.00 87.22           O  
ATOM   2776  N   TYR B  55      84.312  39.762  25.481  1.00261.87           N  
ATOM   2777  CA  TYR B  55      85.678  40.176  25.488  1.00261.87           C  
ATOM   2778  CB  TYR B  55      86.514  39.124  24.764  1.00261.87           C  
ATOM   2779  CG  TYR B  55      87.824  39.006  25.431  1.00261.87           C  
ATOM   2780  CD1 TYR B  55      88.882  39.798  25.087  1.00261.87           C  
ATOM   2781  CD2 TYR B  55      87.970  38.079  26.431  1.00261.87           C  
ATOM   2782  CE1 TYR B  55      90.083  39.641  25.735  1.00261.87           C  
ATOM   2783  CE2 TYR B  55      89.167  37.921  27.079  1.00261.87           C  
ATOM   2784  CZ  TYR B  55      90.231  38.708  26.727  1.00261.87           C  
ATOM   2785  OH  TYR B  55      91.472  38.559  27.383  1.00261.87           O  
ATOM   2786  C   TYR B  55      85.686  41.413  24.642  1.00261.87           C  
ATOM   2787  O   TYR B  55      85.687  41.324  23.423  1.00261.87           O  
ATOM   2788  N   GLU B  56      85.753  42.602  25.256  0.75266.75           N  
ATOM   2789  CA  GLU B  56      85.732  43.856  24.554  0.75266.75           C  
ATOM   2790  CB  GLU B  56      87.067  44.228  23.873  0.50266.75           C  
ATOM   2791  CG  GLU B  56      87.637  43.212  22.885  0.50266.75           C  
ATOM   2792  CD  GLU B  56      89.006  43.736  22.465  0.50266.75           C  
ATOM   2793  OE1 GLU B  56      89.341  44.881  22.867  0.50266.75           O  
ATOM   2794  OE2 GLU B  56      89.739  43.005  21.749  0.50266.75           O  
ATOM   2795  C   GLU B  56      84.577  44.029  23.626  0.75266.75           C  
ATOM   2796  O   GLU B  56      84.715  44.241  22.435  0.75266.75           O  
ATOM   2797  N   LYS B  57      83.357  44.032  24.147  1.00255.40           N  
ATOM   2798  CA  LYS B  57      82.264  44.289  23.263  1.00255.40           C  
ATOM   2799  CB  LYS B  57      82.379  45.586  22.424  1.00255.40           C  
ATOM   2800  CG  LYS B  57      82.380  46.893  23.199  1.00255.40           C  
ATOM   2801  CD  LYS B  57      80.997  47.261  23.700  1.00255.40           C  
ATOM   2802  CE  LYS B  57      80.100  47.855  22.613  1.00255.40           C  
ATOM   2803  NZ  LYS B  57      80.708  49.094  22.079  1.00255.40           N  
ATOM   2804  C   LYS B  57      82.170  43.206  22.266  1.00255.40           C  
ATOM   2805  O   LYS B  57      82.204  43.448  21.071  1.00255.40           O  
ATOM   2806  N   VAL B  58      82.114  41.952  22.703  1.00218.54           N  
ATOM   2807  CA  VAL B  58      81.899  40.969  21.698  1.00218.54           C  
ATOM   2808  CB  VAL B  58      83.117  40.644  20.898  1.00218.54           C  
ATOM   2809  CG1 VAL B  58      84.052  39.835  21.807  1.00218.54           C  
ATOM   2810  CG2 VAL B  58      82.693  39.900  19.625  1.00218.54           C  
ATOM   2811  C   VAL B  58      81.618  39.746  22.462  1.00218.54           C  
ATOM   2812  O   VAL B  58      82.016  39.604  23.615  1.00218.54           O  
ATOM   2813  N   GLU B  59      80.956  38.784  21.835  1.00194.87           N  
ATOM   2814  CA  GLU B  59      80.590  37.723  22.696  1.00194.87           C  
ATOM   2815  CB  GLU B  59      79.113  37.344  22.551  1.00194.87           C  
ATOM   2816  CG  GLU B  59      78.692  36.169  23.433  1.00194.87           C  
ATOM   2817  CD  GLU B  59      77.348  35.673  22.923  1.00194.87           C  
ATOM   2818  OE1 GLU B  59      76.486  36.530  22.591  1.00194.87           O  
ATOM   2819  OE2 GLU B  59      77.171  34.428  22.845  1.00194.87           O  
ATOM   2820  C   GLU B  59      81.328  36.463  22.427  1.00194.87           C  
ATOM   2821  O   GLU B  59      81.067  35.818  21.415  1.00194.87           O  
ATOM   2822  N   ARG B  60      82.278  36.117  23.326  1.00257.47           N  
ATOM   2823  CA  ARG B  60      83.093  34.933  23.236  1.00257.47           C  
ATOM   2824  CB  ARG B  60      84.246  35.020  24.242  1.00257.47           C  
ATOM   2825  CG  ARG B  60      84.882  36.407  24.294  1.00257.47           C  
ATOM   2826  CD  ARG B  60      86.025  36.605  23.309  1.00257.47           C  
ATOM   2827  NE  ARG B  60      85.447  36.809  21.956  1.00257.47           N  
ATOM   2828  CZ  ARG B  60      86.016  37.747  21.147  1.00257.47           C  
ATOM   2829  NH1 ARG B  60      86.995  38.553  21.647  1.00257.47           N  
ATOM   2830  NH2 ARG B  60      85.598  37.887  19.856  1.00257.47           N  
ATOM   2831  C   ARG B  60      82.410  33.636  23.572  1.00257.47           C  
ATOM   2832  O   ARG B  60      82.034  32.846  22.713  1.00257.47           O  
ATOM   2833  N   ASP B  61      82.122  33.430  24.869  1.00 90.10           N  
ATOM   2834  CA  ASP B  61      81.731  32.112  25.281  1.00 90.10           C  
ATOM   2835  CB  ASP B  61      82.676  31.513  26.335  1.00 90.10           C  
ATOM   2836  CG  ASP B  61      84.051  31.351  25.706  1.00 90.10           C  
ATOM   2837  OD1 ASP B  61      84.134  31.312  24.450  1.00 90.10           O  
ATOM   2838  OD2 ASP B  61      85.041  31.269  26.480  1.00 90.10           O  
ATOM   2839  C   ASP B  61      80.408  32.206  25.932  1.00 90.10           C  
ATOM   2840  O   ASP B  61      80.076  33.213  26.554  1.00 90.10           O  
ATOM   2841  N   LYS B  69      79.605  31.143  25.782  1.00 83.65           N  
ATOM   2842  CA  LYS B  69      78.338  31.156  26.430  1.00 83.65           C  
ATOM   2843  CB  LYS B  69      77.149  31.311  25.466  1.00 83.65           C  
ATOM   2844  CG  LYS B  69      75.802  31.410  26.186  1.00 83.65           C  
ATOM   2845  CD  LYS B  69      74.619  31.736  25.271  1.00 83.65           C  
ATOM   2846  CE  LYS B  69      74.635  33.156  24.703  1.00 83.65           C  
ATOM   2847  NZ  LYS B  69      73.412  33.389  23.902  1.00 83.65           N  
ATOM   2848  C   LYS B  69      78.182  29.840  27.112  1.00 83.65           C  
ATOM   2849  O   LYS B  69      78.569  28.800  26.582  1.00 83.65           O  
ATOM   2850  N   GLY B  70      77.626  29.870  28.335  1.00 39.74           N  
ATOM   2851  CA  GLY B  70      77.340  28.667  29.046  1.00 39.74           C  
ATOM   2852  C   GLY B  70      75.929  28.391  28.704  1.00 39.74           C  
ATOM   2853  O   GLY B  70      75.454  28.762  27.629  1.00 39.74           O  
ATOM   2854  N   PHE B  71      75.197  27.721  29.598  1.00102.94           N  
ATOM   2855  CA  PHE B  71      73.851  27.546  29.195  1.00102.94           C  
ATOM   2856  CB  PHE B  71      73.176  26.311  29.819  1.00102.94           C  
ATOM   2857  CG  PHE B  71      73.851  25.088  29.304  1.00102.94           C  
ATOM   2858  CD1 PHE B  71      73.492  24.551  28.089  1.00102.94           C  
ATOM   2859  CD2 PHE B  71      74.840  24.475  30.039  1.00102.94           C  
ATOM   2860  CE1 PHE B  71      74.111  23.419  27.614  1.00102.94           C  
ATOM   2861  CE2 PHE B  71      75.462  23.343  29.568  1.00102.94           C  
ATOM   2862  CZ  PHE B  71      75.099  22.814  28.353  1.00102.94           C  
ATOM   2863  C   PHE B  71      73.097  28.738  29.703  1.00102.94           C  
ATOM   2864  O   PHE B  71      72.690  28.793  30.865  1.00102.94           O  
ATOM   2865  N   LEU B  72      72.865  29.729  28.828  1.00127.89           N  
ATOM   2866  CA  LEU B  72      72.177  30.926  29.222  1.00127.89           C  
ATOM   2867  CB  LEU B  72      72.875  32.199  28.697  1.00127.89           C  
ATOM   2868  CG  LEU B  72      72.196  33.528  29.077  1.00127.89           C  
ATOM   2869  CD1 LEU B  72      72.225  33.771  30.593  1.00127.89           C  
ATOM   2870  CD2 LEU B  72      72.798  34.700  28.281  1.00127.89           C  
ATOM   2871  C   LEU B  72      70.789  30.886  28.618  1.00127.89           C  
ATOM   2872  O   LEU B  72      70.606  30.466  27.477  1.00127.89           O  
ATOM   2873  N   PRO B  73      69.785  31.308  29.345  1.00157.75           N  
ATOM   2874  CA  PRO B  73      68.435  31.259  28.837  1.00157.75           C  
ATOM   2875  CD  PRO B  73      69.818  31.259  30.796  1.00157.75           C  
ATOM   2876  CB  PRO B  73      67.515  31.384  30.056  1.00157.75           C  
ATOM   2877  CG  PRO B  73      68.444  31.802  31.213  1.00157.75           C  
ATOM   2878  C   PRO B  73      68.165  32.275  27.756  1.00157.75           C  
ATOM   2879  O   PRO B  73      68.747  33.356  27.782  1.00157.75           O  
ATOM   2880  N   SER B  74      67.253  31.956  26.814  1.00 82.42           N  
ATOM   2881  CA  SER B  74      66.951  32.803  25.689  1.00 82.42           C  
ATOM   2882  CB  SER B  74      65.948  32.159  24.721  1.00 82.42           C  
ATOM   2883  OG  SER B  74      65.689  33.037  23.638  1.00 82.42           O  
ATOM   2884  C   SER B  74      66.344  34.084  26.172  1.00 82.42           C  
ATOM   2885  O   SER B  74      66.417  35.113  25.500  1.00 82.42           O  
ATOM   2886  N   ARG B  75      65.715  34.039  27.355  1.00115.17           N  
ATOM   2887  CA  ARG B  75      65.051  35.165  27.946  1.00115.17           C  
ATOM   2888  CB  ARG B  75      64.215  34.786  29.184  1.00115.17           C  
ATOM   2889  CG  ARG B  75      62.977  33.966  28.814  1.00115.17           C  
ATOM   2890  CD  ARG B  75      62.082  33.587  29.996  1.00115.17           C  
ATOM   2891  NE  ARG B  75      62.794  32.555  30.802  1.00115.17           N  
ATOM   2892  CZ  ARG B  75      63.570  32.923  31.863  1.00115.17           C  
ATOM   2893  NH1 ARG B  75      63.689  34.238  32.201  1.00115.17           N  
ATOM   2894  NH2 ARG B  75      64.215  31.969  32.595  1.00115.17           N  
ATOM   2895  C   ARG B  75      66.046  36.211  28.347  1.00115.17           C  
ATOM   2896  O   ARG B  75      65.700  37.387  28.473  1.00115.17           O  
ATOM   2897  N   PHE B  76      67.297  35.794  28.617  1.00137.74           N  
ATOM   2898  CA  PHE B  76      68.322  36.699  29.061  1.00137.74           C  
ATOM   2899  CB  PHE B  76      69.302  36.010  30.027  1.00137.74           C  
ATOM   2900  CG  PHE B  76      68.622  35.697  31.317  1.00137.74           C  
ATOM   2901  CD1 PHE B  76      67.393  35.082  31.352  1.00137.74           C  
ATOM   2902  CD2 PHE B  76      69.257  35.959  32.508  1.00137.74           C  
ATOM   2903  CE1 PHE B  76      66.792  34.786  32.554  1.00137.74           C  
ATOM   2904  CE2 PHE B  76      68.664  35.662  33.711  1.00137.74           C  
ATOM   2905  CZ  PHE B  76      67.423  35.078  33.738  1.00137.74           C  
ATOM   2906  C   PHE B  76      69.144  37.118  27.876  1.00137.74           C  
ATOM   2907  O   PHE B  76      69.465  36.303  27.012  1.00137.74           O  
ATOM   2908  N   SER B  77      69.490  38.422  27.803  1.00 47.70           N  
ATOM   2909  CA  SER B  77      70.345  38.915  26.758  1.00 47.70           C  
ATOM   2910  CB  SER B  77      69.610  39.747  25.694  1.00 47.70           C  
ATOM   2911  OG  SER B  77      69.078  40.927  26.276  1.00 47.70           O  
ATOM   2912  C   SER B  77      71.350  39.815  27.418  1.00 47.70           C  
ATOM   2913  O   SER B  77      71.017  40.569  28.328  1.00 47.70           O  
ATOM   2914  N   VAL B  78      72.623  39.763  26.969  1.00 60.44           N  
ATOM   2915  CA  VAL B  78      73.634  40.558  27.615  1.00 60.44           C  
ATOM   2916  CB  VAL B  78      74.629  39.731  28.382  1.00 60.44           C  
ATOM   2917  CG1 VAL B  78      75.669  40.667  29.021  1.00 60.44           C  
ATOM   2918  CG2 VAL B  78      73.860  38.864  29.395  1.00 60.44           C  
ATOM   2919  C   VAL B  78      74.402  41.326  26.575  1.00 60.44           C  
ATOM   2920  O   VAL B  78      74.592  40.851  25.457  1.00 60.44           O  
ATOM   2921  N   GLN B  79      74.854  42.554  26.926  1.00 84.06           N  
ATOM   2922  CA  GLN B  79      75.601  43.364  26.004  1.00 84.06           C  
ATOM   2923  CB  GLN B  79      74.746  44.438  25.310  1.00 84.06           C  
ATOM   2924  CG  GLN B  79      75.532  45.306  24.325  1.00 84.06           C  
ATOM   2925  CD  GLN B  79      74.567  46.316  23.720  1.00 84.06           C  
ATOM   2926  OE1 GLN B  79      74.886  46.998  22.750  1.00 84.06           O  
ATOM   2927  NE2 GLN B  79      73.349  46.415  24.317  1.00 84.06           N  
ATOM   2928  C   GLN B  79      76.671  44.095  26.764  1.00 84.06           C  
ATOM   2929  O   GLN B  79      76.472  44.482  27.916  1.00 84.06           O  
ATOM   2930  N   GLN B  80      77.847  44.293  26.120  1.00 85.70           N  
ATOM   2931  CA  GLN B  80      78.928  45.024  26.725  1.00 85.70           C  
ATOM   2932  CB  GLN B  80      80.284  44.302  26.644  1.00 85.70           C  
ATOM   2933  CG  GLN B  80      81.400  45.005  27.419  1.00 85.70           C  
ATOM   2934  CD  GLN B  80      82.591  44.060  27.495  1.00 85.70           C  
ATOM   2935  OE1 GLN B  80      82.823  43.258  26.593  1.00 85.70           O  
ATOM   2936  NE2 GLN B  80      83.362  44.146  28.612  1.00 85.70           N  
ATOM   2937  C   GLN B  80      79.010  46.317  25.976  1.00 85.70           C  
ATOM   2938  O   GLN B  80      78.663  46.365  24.797  1.00 85.70           O  
ATOM   2939  N   PHE B  81      79.477  47.395  26.647  1.00179.38           N  
ATOM   2940  CA  PHE B  81      79.454  48.719  26.082  1.00179.38           C  
ATOM   2941  CB  PHE B  81      78.676  49.720  26.951  1.00179.38           C  
ATOM   2942  CG  PHE B  81      77.245  49.294  26.896  1.00179.38           C  
ATOM   2943  CD1 PHE B  81      76.754  48.367  27.789  1.00179.38           C  
ATOM   2944  CD2 PHE B  81      76.394  49.807  25.944  1.00179.38           C  
ATOM   2945  CE1 PHE B  81      75.438  47.967  27.740  1.00179.38           C  
ATOM   2946  CE2 PHE B  81      75.077  49.413  25.890  1.00179.38           C  
ATOM   2947  CZ  PHE B  81      74.596  48.492  26.790  1.00179.38           C  
ATOM   2948  C   PHE B  81      80.848  49.235  25.860  1.00179.38           C  
ATOM   2949  O   PHE B  81      81.834  48.552  26.128  1.00179.38           O  
ATOM   2950  N   ASP B  82      80.950  50.482  25.357  1.00 75.51           N  
ATOM   2951  CA  ASP B  82      82.178  51.045  24.865  1.00 75.51           C  
ATOM   2952  CB  ASP B  82      82.023  52.524  24.469  1.00 75.51           C  
ATOM   2953  CG  ASP B  82      81.108  52.596  23.256  1.00 75.51           C  
ATOM   2954  OD1 ASP B  82      81.250  51.732  22.350  1.00 75.51           O  
ATOM   2955  OD2 ASP B  82      80.244  53.513  23.227  1.00 75.51           O  
ATOM   2956  C   ASP B  82      83.279  50.988  25.878  1.00 75.51           C  
ATOM   2957  O   ASP B  82      84.416  50.642  25.562  1.00 75.51           O  
ATOM   2958  N   ASP B  83      82.988  51.398  27.113  1.00165.49           N  
ATOM   2959  CA  ASP B  83      83.928  51.406  28.194  1.00165.49           C  
ATOM   2960  CB  ASP B  83      83.581  52.452  29.274  1.00165.49           C  
ATOM   2961  CG  ASP B  83      82.238  52.109  29.919  1.00165.49           C  
ATOM   2962  OD1 ASP B  83      81.557  51.164  29.438  1.00165.49           O  
ATOM   2963  OD2 ASP B  83      81.874  52.800  30.908  1.00165.49           O  
ATOM   2964  C   ASP B  83      84.017  50.087  28.876  1.00165.49           C  
ATOM   2965  O   ASP B  83      84.642  49.999  29.932  1.00165.49           O  
ATOM   2966  N   TYR B  84      83.285  49.081  28.373  1.00129.49           N  
ATOM   2967  CA  TYR B  84      83.338  47.739  28.885  1.00129.49           C  
ATOM   2968  CB  TYR B  84      84.739  47.319  29.389  1.00129.49           C  
ATOM   2969  CG  TYR B  84      85.733  47.371  28.275  1.00129.49           C  
ATOM   2970  CD1 TYR B  84      85.738  46.414  27.287  1.00129.49           C  
ATOM   2971  CD2 TYR B  84      86.684  48.367  28.233  1.00129.49           C  
ATOM   2972  CE1 TYR B  84      86.659  46.461  26.268  1.00129.49           C  
ATOM   2973  CE2 TYR B  84      87.610  48.419  27.216  1.00129.49           C  
ATOM   2974  CZ  TYR B  84      87.596  47.466  26.229  1.00129.49           C  
ATOM   2975  OH  TYR B  84      88.542  47.513  25.183  1.00129.49           O  
ATOM   2976  C   TYR B  84      82.396  47.439  30.015  1.00129.49           C  
ATOM   2977  O   TYR B  84      82.496  46.360  30.597  1.00129.49           O  
ATOM   2978  N   HIS B  85      81.435  48.316  30.359  1.00 97.99           N  
ATOM   2979  CA  HIS B  85      80.514  47.877  31.378  1.00 97.99           C  
ATOM   2980  ND1 HIS B  85      78.756  50.499  30.311  1.00 97.99           N  
ATOM   2981  CG  HIS B  85      78.619  49.584  31.331  1.00 97.99           C  
ATOM   2982  CB  HIS B  85      79.759  49.005  32.107  1.00 97.99           C  
ATOM   2983  NE2 HIS B  85      76.575  50.119  30.541  1.00 97.99           N  
ATOM   2984  CD2 HIS B  85      77.282  49.363  31.459  1.00 97.99           C  
ATOM   2985  CE1 HIS B  85      77.503  50.784  29.874  1.00 97.99           C  
ATOM   2986  C   HIS B  85      79.517  46.968  30.703  1.00 97.99           C  
ATOM   2987  O   HIS B  85      79.364  47.027  29.484  1.00 97.99           O  
ATOM   2988  N   SER B  86      78.831  46.075  31.462  1.00108.92           N  
ATOM   2989  CA  SER B  86      77.922  45.151  30.824  1.00108.92           C  
ATOM   2990  CB  SER B  86      78.394  43.686  30.839  1.00108.92           C  
ATOM   2991  OG  SER B  86      78.264  43.138  32.142  1.00108.92           O  
ATOM   2992  C   SER B  86      76.569  45.179  31.481  1.00108.92           C  
ATOM   2993  O   SER B  86      76.439  45.532  32.651  1.00108.92           O  
ATOM   2994  N   GLU B  87      75.516  44.804  30.714  1.00 82.55           N  
ATOM   2995  CA  GLU B  87      74.170  44.799  31.225  1.00 82.55           C  
ATOM   2996  CB  GLU B  87      73.338  45.973  30.686  1.00 82.55           C  
ATOM   2997  CG  GLU B  87      73.891  47.331  31.128  1.00 82.55           C  
ATOM   2998  CD  GLU B  87      73.138  48.429  30.393  1.00 82.55           C  
ATOM   2999  OE1 GLU B  87      72.144  48.102  29.692  1.00 82.55           O  
ATOM   3000  OE2 GLU B  87      73.552  49.612  30.524  1.00 82.55           O  
ATOM   3001  C   GLU B  87      73.492  43.526  30.800  1.00 82.55           C  
ATOM   3002  O   GLU B  87      73.649  43.071  29.669  1.00 82.55           O  
ATOM   3003  N   MET B  88      72.719  42.918  31.730  1.00 72.58           N  
ATOM   3004  CA  MET B  88      71.979  41.721  31.442  1.00 72.58           C  
ATOM   3005  CB  MET B  88      72.242  40.608  32.474  1.00 72.58           C  
ATOM   3006  CG  MET B  88      71.486  39.305  32.218  1.00 72.58           C  
ATOM   3007  SD  MET B  88      72.172  37.871  33.101  1.00 72.58           S  
ATOM   3008  CE  MET B  88      71.984  38.585  34.760  1.00 72.58           C  
ATOM   3009  C   MET B  88      70.536  42.102  31.479  1.00 72.58           C  
ATOM   3010  O   MET B  88      70.031  42.571  32.496  1.00 72.58           O  
ATOM   3011  N   ASN B  89      69.842  41.917  30.337  1.00 55.10           N  
ATOM   3012  CA  ASN B  89      68.458  42.270  30.229  1.00 55.10           C  
ATOM   3013  CB  ASN B  89      68.117  42.868  28.853  1.00 55.10           C  
ATOM   3014  CG  ASN B  89      66.816  43.651  28.946  1.00 55.10           C  
ATOM   3015  OD1 ASN B  89      65.818  43.171  29.480  1.00 55.10           O  
ATOM   3016  ND2 ASN B  89      66.831  44.901  28.412  1.00 55.10           N  
ATOM   3017  C   ASN B  89      67.701  40.992  30.390  1.00 55.10           C  
ATOM   3018  O   ASN B  89      67.910  40.036  29.645  1.00 55.10           O  
ATOM   3019  N   MET B  90      66.794  40.948  31.383  1.00 74.73           N  
ATOM   3020  CA  MET B  90      66.097  39.732  31.677  1.00 74.73           C  
ATOM   3021  CB  MET B  90      66.253  39.358  33.159  1.00 74.73           C  
ATOM   3022  CG  MET B  90      67.722  39.236  33.574  1.00 74.73           C  
ATOM   3023  SD  MET B  90      68.012  39.186  35.369  1.00 74.73           S  
ATOM   3024  CE  MET B  90      67.342  37.515  35.607  1.00 74.73           C  
ATOM   3025  C   MET B  90      64.641  39.968  31.420  1.00 74.73           C  
ATOM   3026  O   MET B  90      64.062  40.929  31.925  1.00 74.73           O  
ATOM   3027  N   SER B  91      64.003  39.076  30.635  1.00 45.85           N  
ATOM   3028  CA  SER B  91      62.618  39.279  30.320  1.00 45.85           C  
ATOM   3029  CB  SER B  91      62.368  39.532  28.823  1.00 45.85           C  
ATOM   3030  OG  SER B  91      62.748  38.391  28.068  1.00 45.85           O  
ATOM   3031  C   SER B  91      61.850  38.053  30.706  1.00 45.85           C  
ATOM   3032  O   SER B  91      62.435  37.004  30.971  1.00 45.85           O  
ATOM   3033  N   ALA B  92      60.505  38.186  30.779  1.00 50.64           N  
ATOM   3034  CA  ALA B  92      59.608  37.104  31.088  1.00 50.64           C  
ATOM   3035  CB  ALA B  92      59.429  36.108  29.928  1.00 50.64           C  
ATOM   3036  C   ALA B  92      60.126  36.364  32.280  1.00 50.64           C  
ATOM   3037  O   ALA B  92      60.280  35.144  32.250  1.00 50.64           O  
ATOM   3038  N   LEU B  93      60.370  37.099  33.378  1.00 60.74           N  
ATOM   3039  CA  LEU B  93      60.973  36.539  34.556  1.00 60.74           C  
ATOM   3040  CB  LEU B  93      61.154  37.557  35.696  1.00 60.74           C  
ATOM   3041  CG  LEU B  93      62.210  38.639  35.410  1.00 60.74           C  
ATOM   3042  CD1 LEU B  93      62.334  39.617  36.589  1.00 60.74           C  
ATOM   3043  CD2 LEU B  93      63.562  38.008  35.037  1.00 60.74           C  
ATOM   3044  C   LEU B  93      60.146  35.424  35.099  1.00 60.74           C  
ATOM   3045  O   LEU B  93      58.916  35.416  35.015  1.00 60.74           O  
ATOM   3046  N   GLU B  94      60.851  34.428  35.672  1.00 60.55           N  
ATOM   3047  CA  GLU B  94      60.239  33.263  36.236  1.00 60.55           C  
ATOM   3048  CB  GLU B  94      60.610  31.995  35.456  1.00 60.55           C  
ATOM   3049  CG  GLU B  94      60.114  32.051  34.009  1.00 60.55           C  
ATOM   3050  CD  GLU B  94      60.662  30.843  33.270  1.00 60.55           C  
ATOM   3051  OE1 GLU B  94      61.579  30.182  33.823  1.00 60.55           O  
ATOM   3052  OE2 GLU B  94      60.174  30.564  32.143  1.00 60.55           O  
ATOM   3053  C   GLU B  94      60.745  33.129  37.640  1.00 60.55           C  
ATOM   3054  O   GLU B  94      61.769  33.696  38.011  1.00 60.55           O  
ATOM   3055  N   LEU B  95      60.025  32.346  38.461  1.00 67.88           N  
ATOM   3056  CA  LEU B  95      60.332  32.180  39.855  1.00 67.88           C  
ATOM   3057  CB  LEU B  95      59.348  31.223  40.545  1.00 67.88           C  
ATOM   3058  CG  LEU B  95      57.882  31.682  40.440  1.00 67.88           C  
ATOM   3059  CD1 LEU B  95      56.938  30.699  41.148  1.00 67.88           C  
ATOM   3060  CD2 LEU B  95      57.716  33.129  40.927  1.00 67.88           C  
ATOM   3061  C   LEU B  95      61.694  31.572  39.978  1.00 67.88           C  
ATOM   3062  O   LEU B  95      62.453  31.900  40.889  1.00 67.88           O  
ATOM   3063  N   GLU B  96      62.035  30.671  39.044  1.00109.97           N  
ATOM   3064  CA  GLU B  96      63.266  29.929  39.049  1.00109.97           C  
ATOM   3065  CB  GLU B  96      63.341  28.907  37.904  1.00109.97           C  
ATOM   3066  CG  GLU B  96      62.316  27.781  38.049  1.00109.97           C  
ATOM   3067  CD  GLU B  96      60.942  28.363  37.752  1.00109.97           C  
ATOM   3068  OE1 GLU B  96      60.879  29.375  37.004  1.00109.97           O  
ATOM   3069  OE2 GLU B  96      59.937  27.806  38.269  1.00109.97           O  
ATOM   3070  C   GLU B  96      64.429  30.862  38.910  1.00109.97           C  
ATOM   3071  O   GLU B  96      65.541  30.540  39.324  1.00109.97           O  
ATOM   3072  N   ASP B  97      64.204  32.028  38.284  1.00 94.12           N  
ATOM   3073  CA  ASP B  97      65.209  33.020  38.026  1.00 94.12           C  
ATOM   3074  CB  ASP B  97      64.677  34.195  37.184  1.00 94.12           C  
ATOM   3075  CG  ASP B  97      64.387  33.691  35.776  1.00 94.12           C  
ATOM   3076  OD1 ASP B  97      64.920  32.611  35.411  1.00 94.12           O  
ATOM   3077  OD2 ASP B  97      63.627  34.383  35.045  1.00 94.12           O  
ATOM   3078  C   ASP B  97      65.729  33.602  39.308  1.00 94.12           C  
ATOM   3079  O   ASP B  97      66.820  34.167  39.319  1.00 94.12           O  
ATOM   3080  N   SER B  98      64.957  33.544  40.413  1.00143.70           N  
ATOM   3081  CA  SER B  98      65.426  34.159  41.625  1.00143.70           C  
ATOM   3082  CB  SER B  98      64.454  34.022  42.814  1.00143.70           C  
ATOM   3083  OG  SER B  98      64.219  32.656  43.115  1.00143.70           O  
ATOM   3084  C   SER B  98      66.751  33.575  41.991  1.00143.70           C  
ATOM   3085  O   SER B  98      66.908  32.359  42.084  1.00143.70           O  
ATOM   3086  N   ALA B  99      67.754  34.457  42.194  1.00106.39           N  
ATOM   3087  CA  ALA B  99      69.067  33.980  42.504  1.00106.39           C  
ATOM   3088  CB  ALA B  99      69.665  33.083  41.407  1.00106.39           C  
ATOM   3089  C   ALA B  99      69.985  35.149  42.656  1.00106.39           C  
ATOM   3090  O   ALA B  99      69.572  36.307  42.583  1.00106.39           O  
ATOM   3091  N   MET B 100      71.271  34.840  42.924  1.00192.42           N  
ATOM   3092  CA  MET B 100      72.295  35.835  43.024  1.00192.42           C  
ATOM   3093  CB  MET B 100      73.379  35.544  44.075  1.00192.42           C  
ATOM   3094  CG  MET B 100      72.964  35.834  45.506  1.00192.42           C  
ATOM   3095  SD  MET B 100      72.786  37.600  45.883  1.00192.42           S  
ATOM   3096  CE  MET B 100      71.739  37.307  47.335  1.00192.42           C  
ATOM   3097  C   MET B 100      73.047  35.820  41.745  1.00192.42           C  
ATOM   3098  O   MET B 100      73.427  34.760  41.250  1.00192.42           O  
ATOM   3099  N   TYR B 101      73.306  37.018  41.197  1.00123.07           N  
ATOM   3100  CA  TYR B 101      74.021  37.124  39.963  1.00123.07           C  
ATOM   3101  CB  TYR B 101      73.246  37.901  38.881  1.00123.07           C  
ATOM   3102  CG  TYR B 101      72.018  37.122  38.536  1.00123.07           C  
ATOM   3103  CD1 TYR B 101      72.064  36.118  37.598  1.00123.07           C  
ATOM   3104  CD2 TYR B 101      70.815  37.391  39.150  1.00123.07           C  
ATOM   3105  CE1 TYR B 101      70.937  35.398  37.275  1.00123.07           C  
ATOM   3106  CE2 TYR B 101      69.684  36.674  38.831  1.00123.07           C  
ATOM   3107  CZ  TYR B 101      69.743  35.672  37.893  1.00123.07           C  
ATOM   3108  OH  TYR B 101      68.587  34.932  37.563  1.00123.07           O  
ATOM   3109  C   TYR B 101      75.280  37.877  40.243  1.00123.07           C  
ATOM   3110  O   TYR B 101      75.300  38.861  40.983  1.00123.07           O  
ATOM   3111  N   PHE B 102      76.399  37.402  39.676  1.00110.45           N  
ATOM   3112  CA  PHE B 102      77.616  38.109  39.906  1.00110.45           C  
ATOM   3113  CB  PHE B 102      78.674  37.303  40.680  1.00110.45           C  
ATOM   3114  CG  PHE B 102      78.108  36.819  41.973  1.00110.45           C  
ATOM   3115  CD1 PHE B 102      78.195  37.560  43.129  1.00110.45           C  
ATOM   3116  CD2 PHE B 102      77.487  35.596  42.021  1.00110.45           C  
ATOM   3117  CE1 PHE B 102      77.671  37.089  44.310  1.00110.45           C  
ATOM   3118  CE2 PHE B 102      76.962  35.120  43.199  1.00110.45           C  
ATOM   3119  CZ  PHE B 102      77.051  35.865  44.349  1.00110.45           C  
ATOM   3120  C   PHE B 102      78.243  38.359  38.575  1.00110.45           C  
ATOM   3121  O   PHE B 102      78.181  37.531  37.670  1.00110.45           O  
ATOM   3122  N   CYS B 103      78.861  39.538  38.417  1.00 67.19           N  
ATOM   3123  CA  CYS B 103      79.605  39.792  37.225  1.00 67.19           C  
ATOM   3124  CB  CYS B 103      79.415  41.208  36.661  1.00 67.19           C  
ATOM   3125  SG  CYS B 103      79.946  42.477  37.844  1.00 67.19           S  
ATOM   3126  C   CYS B 103      81.032  39.670  37.644  1.00 67.19           C  
ATOM   3127  O   CYS B 103      81.366  39.935  38.798  1.00 67.19           O  
ATOM   3128  N   ALA B 104      81.912  39.239  36.721  1.00 66.52           N  
ATOM   3129  CA  ALA B 104      83.294  39.073  37.073  1.00 66.52           C  
ATOM   3130  CB  ALA B 104      83.664  37.626  37.435  1.00 66.52           C  
ATOM   3131  C   ALA B 104      84.146  39.470  35.908  1.00 66.52           C  
ATOM   3132  O   ALA B 104      83.644  39.712  34.812  1.00 66.52           O  
ATOM   3133  N   SER B 105      85.472  39.585  36.143  1.00 64.71           N  
ATOM   3134  CA  SER B 105      86.395  39.962  35.104  1.00 64.71           C  
ATOM   3135  CB  SER B 105      86.740  41.462  35.097  1.00 64.71           C  
ATOM   3136  OG  SER B 105      87.438  41.809  36.284  1.00 64.71           O  
ATOM   3137  C   SER B 105      87.685  39.218  35.340  1.00 64.71           C  
ATOM   3138  O   SER B 105      87.886  38.656  36.413  1.00 64.71           O  
ATOM   3139  N   SER B 106      88.588  39.178  34.327  1.00 90.17           N  
ATOM   3140  CA  SER B 106      89.858  38.494  34.452  1.00 90.17           C  
ATOM   3141  CB  SER B 106      89.797  37.015  34.037  1.00 90.17           C  
ATOM   3142  OG  SER B 106      89.482  36.910  32.656  1.00 90.17           O  
ATOM   3143  C   SER B 106      90.874  39.162  33.550  1.00 90.17           C  
ATOM   3144  O   SER B 106      90.491  39.835  32.593  1.00 90.17           O  
ATOM   3145  N   SER B 107      92.201  38.947  33.798  1.00187.01           N  
ATOM   3146  CA  SER B 107      93.196  39.714  33.071  1.00187.01           C  
ATOM   3147  CB  SER B 107      93.992  40.674  33.973  1.00187.01           C  
ATOM   3148  OG  SER B 107      93.124  41.651  34.531  1.00187.01           O  
ATOM   3149  C   SER B 107      94.199  38.901  32.321  1.00187.01           C  
ATOM   3150  O   SER B 107      94.382  37.727  32.558  1.00187.01           O  
ATOM   3151  N   LEU B 108      94.999  39.563  31.478  1.00142.28           N  
ATOM   3152  CA  LEU B 108      95.824  38.953  30.472  1.00142.28           C  
ATOM   3153  CB  LEU B 108      96.854  39.977  29.936  1.00142.28           C  
ATOM   3154  CG  LEU B 108      96.323  41.221  29.166  1.00142.28           C  
ATOM   3155  CD1 LEU B 108      96.042  40.929  27.689  1.00142.28           C  
ATOM   3156  CD2 LEU B 108      95.093  41.855  29.836  1.00142.28           C  
ATOM   3157  C   LEU B 108      96.620  37.822  31.027  1.00142.28           C  
ATOM   3158  O   LEU B 108      96.387  36.685  30.626  1.00142.28           O  
ATOM   3159  N   GLN B 109      97.534  38.056  31.983  1.00128.14           N  
ATOM   3160  CA  GLN B 109      98.286  36.932  32.447  1.00128.14           C  
ATOM   3161  CB  GLN B 109      99.379  36.455  31.475  1.00128.14           C  
ATOM   3162  CG  GLN B 109      98.833  35.547  30.368  1.00128.14           C  
ATOM   3163  CD  GLN B 109      99.910  35.161  29.381  1.00128.14           C  
ATOM   3164  OE1 GLN B 109     100.920  35.841  29.263  1.00128.14           O  
ATOM   3165  NE2 GLN B 109      99.683  34.045  28.636  1.00128.14           N  
ATOM   3166  C   GLN B 109      98.792  37.237  33.827  1.00128.14           C  
ATOM   3167  O   GLN B 109      98.272  38.122  34.502  1.00128.14           O  
ATOM   3168  N   GLY B 110      99.785  36.479  34.323  1.00 70.32           N  
ATOM   3169  CA  GLY B 110     100.334  36.720  35.630  1.00 70.32           C  
ATOM   3170  C   GLY B 110     100.826  35.425  36.183  1.00 70.32           C  
ATOM   3171  O   GLY B 110     100.521  34.350  35.671  1.00 70.32           O  
ATOM   3172  N   ALA B 122     101.709  35.499  37.195  1.00170.11           N  
ATOM   3173  CA  ALA B 122     102.141  34.276  37.789  1.00170.11           C  
ATOM   3174  CB  ALA B 122     103.364  34.452  38.706  1.00170.11           C  
ATOM   3175  C   ALA B 122     101.024  33.752  38.619  1.00170.11           C  
ATOM   3176  O   ALA B 122     100.462  32.701  38.324  1.00170.11           O  
ATOM   3177  N   ARG B 123     100.603  34.556  39.621  1.00255.34           N  
ATOM   3178  CA  ARG B 123      99.507  34.181  40.456  1.00255.34           C  
ATOM   3179  CB  ARG B 123      99.591  34.773  41.872  1.00255.34           C  
ATOM   3180  CG  ARG B 123     100.722  34.138  42.684  1.00255.34           C  
ATOM   3181  CD  ARG B 123     100.879  34.689  44.101  1.00255.34           C  
ATOM   3182  NE  ARG B 123     102.006  33.944  44.730  1.00255.34           N  
ATOM   3183  CZ  ARG B 123     103.297  34.341  44.521  1.00255.34           C  
ATOM   3184  NH1 ARG B 123     103.562  35.440  43.758  1.00255.34           N  
ATOM   3185  NH2 ARG B 123     104.322  33.630  45.075  1.00255.34           N  
ATOM   3186  C   ARG B 123      98.390  34.792  39.728  1.00255.34           C  
ATOM   3187  O   ARG B 123      97.934  35.905  39.994  1.00255.34           O  
ATOM   3188  N   ASN B 124      97.905  34.034  38.753  1.00151.37           N  
ATOM   3189  CA  ASN B 124      97.021  34.712  37.896  1.00151.37           C  
ATOM   3190  CB  ASN B 124      97.650  35.040  36.531  1.00151.37           C  
ATOM   3191  CG  ASN B 124      96.911  36.228  35.933  1.00151.37           C  
ATOM   3192  OD1 ASN B 124      96.840  37.296  36.538  1.00151.37           O  
ATOM   3193  ND2 ASN B 124      96.340  36.039  34.713  1.00151.37           N  
ATOM   3194  C   ASN B 124      95.832  33.848  37.679  1.00151.37           C  
ATOM   3195  O   ASN B 124      95.584  32.897  38.418  1.00151.37           O  
ATOM   3196  N   GLN B 125      95.056  34.252  36.661  1.00161.79           N  
ATOM   3197  CA  GLN B 125      93.882  33.658  36.118  1.00161.79           C  
ATOM   3198  CB  GLN B 125      94.132  32.442  35.210  1.00161.79           C  
ATOM   3199  CG  GLN B 125      92.879  32.042  34.427  1.00161.79           C  
ATOM   3200  CD  GLN B 125      93.305  31.162  33.261  1.00161.79           C  
ATOM   3201  OE1 GLN B 125      92.473  30.567  32.577  1.00161.79           O  
ATOM   3202  NE2 GLN B 125      94.641  31.080  33.026  1.00161.79           N  
ATOM   3203  C   GLN B 125      92.899  33.343  37.177  1.00161.79           C  
ATOM   3204  O   GLN B 125      92.438  32.214  37.291  1.00161.79           O  
ATOM   3205  N   ALA B 126      92.592  34.344  38.013  1.00233.13           N  
ATOM   3206  CA  ALA B 126      91.523  34.242  38.948  1.00233.13           C  
ATOM   3207  CB  ALA B 126      91.987  34.317  40.403  1.00233.13           C  
ATOM   3208  C   ALA B 126      90.763  35.490  38.655  1.00233.13           C  
ATOM   3209  O   ALA B 126      91.305  36.595  38.638  1.00233.13           O  
ATOM   3210  N   PRO B 127      89.523  35.339  38.379  1.00173.23           N  
ATOM   3211  CA  PRO B 127      88.698  36.474  38.119  1.00173.23           C  
ATOM   3212  CD  PRO B 127      89.031  34.142  37.725  1.00173.23           C  
ATOM   3213  CB  PRO B 127      87.477  35.949  37.358  1.00173.23           C  
ATOM   3214  CG  PRO B 127      87.534  34.420  37.526  1.00173.23           C  
ATOM   3215  C   PRO B 127      88.356  37.224  39.364  1.00173.23           C  
ATOM   3216  O   PRO B 127      88.456  36.666  40.453  1.00173.23           O  
ATOM   3217  N   LEU B 128      87.986  38.510  39.211  1.00123.48           N  
ATOM   3218  CA  LEU B 128      87.541  39.336  40.297  1.00123.48           C  
ATOM   3219  CB  LEU B 128      88.026  40.794  40.226  1.00123.48           C  
ATOM   3220  CG  LEU B 128      89.543  40.943  40.447  1.00123.48           C  
ATOM   3221  CD1 LEU B 128      89.936  40.536  41.877  1.00123.48           C  
ATOM   3222  CD2 LEU B 128      90.345  40.193  39.372  1.00123.48           C  
ATOM   3223  C   LEU B 128      86.048  39.341  40.204  1.00123.48           C  
ATOM   3224  O   LEU B 128      85.497  39.272  39.106  1.00123.48           O  
ATOM   3225  N   PHE B 129      85.357  39.400  41.363  1.00 90.77           N  
ATOM   3226  CA  PHE B 129      83.924  39.326  41.383  1.00 90.77           C  
ATOM   3227  CB  PHE B 129      83.383  38.150  42.221  1.00 90.77           C  
ATOM   3228  CG  PHE B 129      83.659  36.858  41.523  1.00 90.77           C  
ATOM   3229  CD1 PHE B 129      84.927  36.325  41.489  1.00 90.77           C  
ATOM   3230  CD2 PHE B 129      82.634  36.163  40.920  1.00 90.77           C  
ATOM   3231  CE1 PHE B 129      85.169  35.130  40.851  1.00 90.77           C  
ATOM   3232  CE2 PHE B 129      82.872  34.968  40.282  1.00 90.77           C  
ATOM   3233  CZ  PHE B 129      84.143  34.448  40.244  1.00 90.77           C  
ATOM   3234  C   PHE B 129      83.358  40.569  41.994  1.00 90.77           C  
ATOM   3235  O   PHE B 129      84.002  41.245  42.795  1.00 90.77           O  
ATOM   3236  N   GLY B 130      82.115  40.903  41.586  1.00 44.83           N  
ATOM   3237  CA  GLY B 130      81.409  42.042  42.093  1.00 44.83           C  
ATOM   3238  C   GLY B 130      80.601  41.583  43.265  1.00 44.83           C  
ATOM   3239  O   GLY B 130      80.513  40.386  43.525  1.00 44.83           O  
ATOM   3240  N   GLU B 131      79.929  42.533  43.949  1.00 99.88           N  
ATOM   3241  CA  GLU B 131      79.187  42.285  45.155  1.00 99.88           C  
ATOM   3242  CB  GLU B 131      78.547  43.566  45.728  1.00 99.88           C  
ATOM   3243  CG  GLU B 131      77.588  44.265  44.764  1.00 99.88           C  
ATOM   3244  CD  GLU B 131      77.042  45.501  45.466  1.00 99.88           C  
ATOM   3245  OE1 GLU B 131      76.558  45.362  46.621  1.00 99.88           O  
ATOM   3246  OE2 GLU B 131      77.109  46.603  44.859  1.00 99.88           O  
ATOM   3247  C   GLU B 131      78.107  41.284  44.893  1.00 99.88           C  
ATOM   3248  O   GLU B 131      77.900  40.368  45.690  1.00 99.88           O  
ATOM   3249  N   GLY B 132      77.411  41.411  43.751  1.00 52.54           N  
ATOM   3250  CA  GLY B 132      76.361  40.495  43.423  1.00 52.54           C  
ATOM   3251  C   GLY B 132      75.052  41.220  43.445  1.00 52.54           C  
ATOM   3252  O   GLY B 132      74.938  42.344  43.930  1.00 52.54           O  
ATOM   3253  N   THR B 133      74.023  40.581  42.860  1.00166.70           N  
ATOM   3254  CA  THR B 133      72.703  41.139  42.831  1.00166.70           C  
ATOM   3255  CB  THR B 133      72.227  41.535  41.468  1.00166.70           C  
ATOM   3256  OG1 THR B 133      72.348  40.438  40.578  1.00166.70           O  
ATOM   3257  CG2 THR B 133      73.029  42.734  40.963  1.00166.70           C  
ATOM   3258  C   THR B 133      71.760  40.086  43.292  1.00166.70           C  
ATOM   3259  O   THR B 133      71.803  38.946  42.831  1.00166.70           O  
ATOM   3260  N   ARG B 134      70.862  40.446  44.221  1.00142.94           N  
ATOM   3261  CA  ARG B 134      69.926  39.451  44.618  1.00142.94           C  
ATOM   3262  CB  ARG B 134      69.672  39.367  46.135  1.00142.94           C  
ATOM   3263  CG  ARG B 134      68.786  38.175  46.512  1.00142.94           C  
ATOM   3264  CD  ARG B 134      68.762  37.850  48.007  1.00142.94           C  
ATOM   3265  NE  ARG B 134      67.826  36.704  48.205  1.00142.94           N  
ATOM   3266  CZ  ARG B 134      68.260  35.408  48.187  1.00142.94           C  
ATOM   3267  NH1 ARG B 134      69.583  35.106  48.020  1.00142.94           N  
ATOM   3268  NH2 ARG B 134      67.358  34.398  48.354  1.00142.94           N  
ATOM   3269  C   ARG B 134      68.652  39.782  43.938  1.00142.94           C  
ATOM   3270  O   ARG B 134      68.044  40.823  44.180  1.00142.94           O  
ATOM   3271  N   LEU B 135      68.238  38.889  43.027  1.00 87.36           N  
ATOM   3272  CA  LEU B 135      67.014  39.087  42.324  1.00 87.36           C  
ATOM   3273  CB  LEU B 135      67.149  38.861  40.807  1.00 87.36           C  
ATOM   3274  CG  LEU B 135      65.832  39.021  40.024  1.00 87.36           C  
ATOM   3275  CD1 LEU B 135      65.273  40.446  40.143  1.00 87.36           C  
ATOM   3276  CD2 LEU B 135      65.997  38.571  38.563  1.00 87.36           C  
ATOM   3277  C   LEU B 135      66.052  38.078  42.852  1.00 87.36           C  
ATOM   3278  O   LEU B 135      66.312  36.876  42.808  1.00 87.36           O  
ATOM   3279  N   SER B 136      64.915  38.553  43.392  1.00 92.67           N  
ATOM   3280  CA  SER B 136      63.923  37.644  43.878  1.00 92.67           C  
ATOM   3281  CB  SER B 136      63.483  37.909  45.328  1.00 92.67           C  
ATOM   3282  OG  SER B 136      64.573  37.713  46.219  1.00 92.67           O  
ATOM   3283  C   SER B 136      62.721  37.850  43.017  1.00 92.67           C  
ATOM   3284  O   SER B 136      62.271  38.978  42.819  1.00 92.67           O  
ATOM   3285  N   VAL B 137      62.176  36.747  42.473  1.00 48.38           N  
ATOM   3286  CA  VAL B 137      61.027  36.845  41.625  1.00 48.38           C  
ATOM   3287  CB  VAL B 137      61.157  36.027  40.373  1.00 48.38           C  
ATOM   3288  CG1 VAL B 137      59.842  36.121  39.584  1.00 48.38           C  
ATOM   3289  CG2 VAL B 137      62.393  36.513  39.597  1.00 48.38           C  
ATOM   3290  C   VAL B 137      59.874  36.291  42.392  1.00 48.38           C  
ATOM   3291  O   VAL B 137      59.911  35.152  42.855  1.00 48.38           O  
ATOM   3292  N   LEU B 138      58.809  37.097  42.543  1.00 66.79           N  
ATOM   3293  CA  LEU B 138      57.665  36.658  43.281  1.00 66.79           C  
ATOM   3294  CB  LEU B 138      57.005  37.788  44.091  1.00 66.79           C  
ATOM   3295  CG  LEU B 138      57.932  38.430  45.141  1.00 66.79           C  
ATOM   3296  CD1 LEU B 138      58.351  37.421  46.221  1.00 66.79           C  
ATOM   3297  CD2 LEU B 138      59.126  39.134  44.479  1.00 66.79           C  
ATOM   3298  C   LEU B 138      56.639  36.187  42.259  1.00 66.79           C  
ATOM   3299  O   LEU B 138      56.225  37.026  41.414  1.00 66.79           O  
ATOM   3300  OXT LEU B 138      56.251  34.990  42.313  1.00 66.79           O  
TER
END
