# Supplementary material for: Predicting T cell receptor functionality against mutant epitopes
Source: Cell Genom. 2024 Aug 15;4(9):100634. doi: 10.1016/j.xgen.2024.100634 (PMC11480844; doi:10.1016/j.xgen.2024.100634)
Supplement: Data S7. Structural models of the murine dataset, related to Figure 3 and STAR Methods, Structural modeling — PDB files containing the structural models of the 36 murine TCRs, SIINFEKL, and the H-2Kb allele. [file mmc8.zip › SIINFEKL/B5_SIINFEKL.pdb]

ATOM      1  N   GLY M   1     120.270  22.483  19.967  1.00  9.79           N  
ATOM      2  CA  GLY M   1     119.914  23.586  19.047  1.00  9.79           C  
ATOM      3  C   GLY M   1     118.663  24.252  19.506  1.00  9.79           C  
ATOM      4  O   GLY M   1     117.859  23.676  20.237  1.00  9.79           O  
ATOM      5  N   PRO M   2     118.497  25.471  19.081  1.00117.26           N  
ATOM      6  CA  PRO M   2     117.324  26.198  19.472  1.00117.26           C  
ATOM      7  CD  PRO M   2     119.647  26.349  18.927  1.00117.26           C  
ATOM      8  CB  PRO M   2     117.623  27.667  19.182  1.00117.26           C  
ATOM      9  CG  PRO M   2     119.153  27.752  19.317  1.00117.26           C  
ATOM     10  C   PRO M   2     116.112  25.671  18.779  1.00117.26           C  
ATOM     11  O   PRO M   2     116.241  25.082  17.707  1.00117.26           O  
ATOM     12  N   HIS M   3     114.927  25.857  19.392  1.00 53.27           N  
ATOM     13  CA  HIS M   3     113.710  25.386  18.804  1.00 53.27           C  
ATOM     14  ND1 HIS M   3     114.483  22.250  18.333  1.00 53.27           N  
ATOM     15  CG  HIS M   3     114.169  22.993  19.449  1.00 53.27           C  
ATOM     16  CB  HIS M   3     113.170  24.110  19.469  1.00 53.27           C  
ATOM     17  NE2 HIS M   3     115.735  21.462  19.994  1.00 53.27           N  
ATOM     18  CD2 HIS M   3     114.942  22.499  20.454  1.00 53.27           C  
ATOM     19  CE1 HIS M   3     115.424  21.350  18.715  1.00 53.27           C  
ATOM     20  C   HIS M   3     112.693  26.459  19.018  1.00 53.27           C  
ATOM     21  O   HIS M   3     112.932  27.407  19.764  1.00 53.27           O  
ATOM     22  N   SER M   4     111.531  26.358  18.344  1.00 96.88           N  
ATOM     23  CA  SER M   4     110.548  27.382  18.538  1.00 96.88           C  
ATOM     24  CB  SER M   4     110.622  28.528  17.514  1.00 96.88           C  
ATOM     25  OG  SER M   4     111.842  29.238  17.645  1.00 96.88           O  
ATOM     26  C   SER M   4     109.187  26.795  18.366  1.00 96.88           C  
ATOM     27  O   SER M   4     109.008  25.760  17.726  1.00 96.88           O  
ATOM     28  N   LEU M   5     108.188  27.462  18.976  1.00 79.93           N  
ATOM     29  CA  LEU M   5     106.818  27.079  18.822  1.00 79.93           C  
ATOM     30  CB  LEU M   5     106.181  26.580  20.132  1.00 79.93           C  
ATOM     31  CG  LEU M   5     104.718  26.127  19.986  1.00 79.93           C  
ATOM     32  CD1 LEU M   5     104.610  24.880  19.093  1.00 79.93           C  
ATOM     33  CD2 LEU M   5     104.053  25.930  21.358  1.00 79.93           C  
ATOM     34  C   LEU M   5     106.105  28.330  18.421  1.00 79.93           C  
ATOM     35  O   LEU M   5     106.069  29.300  19.177  1.00 79.93           O  
ATOM     36  N   ARG M   6     105.517  28.348  17.209  1.00127.06           N  
ATOM     37  CA  ARG M   6     104.853  29.542  16.775  1.00127.06           C  
ATOM     38  CB  ARG M   6     105.580  30.234  15.608  1.00127.06           C  
ATOM     39  CG  ARG M   6     106.981  30.722  15.995  1.00127.06           C  
ATOM     40  CD  ARG M   6     107.836  31.189  14.815  1.00127.06           C  
ATOM     41  NE  ARG M   6     107.501  32.611  14.538  1.00127.06           N  
ATOM     42  CZ  ARG M   6     108.153  33.276  13.540  1.00127.06           C  
ATOM     43  NH1 ARG M   6     109.094  32.629  12.792  1.00127.06           N  
ATOM     44  NH2 ARG M   6     107.865  34.586  13.289  1.00127.06           N  
ATOM     45  C   ARG M   6     103.480  29.159  16.323  1.00127.06           C  
ATOM     46  O   ARG M   6     103.234  28.008  15.970  1.00127.06           O  
ATOM     47  N   TYR M   7     102.527  30.113  16.386  1.00 97.07           N  
ATOM     48  CA  TYR M   7     101.193  29.852  15.929  1.00 97.07           C  
ATOM     49  CB  TYR M   7     100.108  29.875  17.023  1.00 97.07           C  
ATOM     50  CG  TYR M   7     100.220  28.668  17.892  1.00 97.07           C  
ATOM     51  CD1 TYR M   7      99.590  27.501  17.529  1.00 97.07           C  
ATOM     52  CD2 TYR M   7     100.944  28.691  19.061  1.00 97.07           C  
ATOM     53  CE1 TYR M   7      99.677  26.377  18.314  1.00 97.07           C  
ATOM     54  CE2 TYR M   7     101.034  27.569  19.852  1.00 97.07           C  
ATOM     55  CZ  TYR M   7     100.398  26.409  19.481  1.00 97.07           C  
ATOM     56  OH  TYR M   7     100.487  25.256  20.290  1.00 97.07           O  
ATOM     57  C   TYR M   7     100.806  30.920  14.957  1.00 97.07           C  
ATOM     58  O   TYR M   7     100.873  32.111  15.257  1.00 97.07           O  
ATOM     59  N   PHE M   8     100.364  30.513  13.753  1.00 50.45           N  
ATOM     60  CA  PHE M   8      99.936  31.485  12.797  1.00 50.45           C  
ATOM     61  CB  PHE M   8     100.396  31.176  11.363  1.00 50.45           C  
ATOM     62  CG  PHE M   8     101.881  31.323  11.343  1.00 50.45           C  
ATOM     63  CD1 PHE M   8     102.692  30.297  11.772  1.00 50.45           C  
ATOM     64  CD2 PHE M   8     102.463  32.486  10.894  1.00 50.45           C  
ATOM     65  CE1 PHE M   8     104.060  30.429  11.755  1.00 50.45           C  
ATOM     66  CE2 PHE M   8     103.832  32.624  10.875  1.00 50.45           C  
ATOM     67  CZ  PHE M   8     104.633  31.595  11.307  1.00 50.45           C  
ATOM     68  C   PHE M   8      98.442  31.486  12.827  1.00 50.45           C  
ATOM     69  O   PHE M   8      97.795  30.478  12.547  1.00 50.45           O  
ATOM     70  N   VAL M   9      97.858  32.645  13.179  1.00 45.81           N  
ATOM     71  CA  VAL M   9      96.434  32.759  13.285  1.00 45.81           C  
ATOM     72  CB  VAL M   9      95.994  33.421  14.558  1.00 45.81           C  
ATOM     73  CG1 VAL M   9      94.467  33.597  14.523  1.00 45.81           C  
ATOM     74  CG2 VAL M   9      96.504  32.592  15.749  1.00 45.81           C  
ATOM     75  C   VAL M   9      95.975  33.636  12.167  1.00 45.81           C  
ATOM     76  O   VAL M   9      96.691  34.549  11.761  1.00 45.81           O  
ATOM     77  N   THR M  10      94.783  33.354  11.603  1.00122.83           N  
ATOM     78  CA  THR M  10      94.295  34.199  10.553  1.00122.83           C  
ATOM     79  CB  THR M  10      94.714  33.737   9.189  1.00122.83           C  
ATOM     80  OG1 THR M  10      94.284  34.661   8.200  1.00122.83           O  
ATOM     81  CG2 THR M  10      94.111  32.347   8.931  1.00122.83           C  
ATOM     82  C   THR M  10      92.798  34.226  10.588  1.00122.83           C  
ATOM     83  O   THR M  10      92.152  33.213  10.855  1.00122.83           O  
ATOM     84  N   ALA M  11      92.210  35.415  10.332  1.00 48.03           N  
ATOM     85  CA  ALA M  11      90.781  35.535  10.264  1.00 48.03           C  
ATOM     86  CB  ALA M  11      90.152  36.125  11.536  1.00 48.03           C  
ATOM     87  C   ALA M  11      90.481  36.478   9.144  1.00 48.03           C  
ATOM     88  O   ALA M  11      90.985  37.600   9.120  1.00 48.03           O  
ATOM     89  N   VAL M  12      89.629  36.047   8.192  1.00 62.67           N  
ATOM     90  CA  VAL M  12      89.311  36.891   7.077  1.00 62.67           C  
ATOM     91  CB  VAL M  12      89.701  36.298   5.753  1.00 62.67           C  
ATOM     92  CG1 VAL M  12      89.191  37.215   4.632  1.00 62.67           C  
ATOM     93  CG2 VAL M  12      91.223  36.097   5.731  1.00 62.67           C  
ATOM     94  C   VAL M  12      87.831  37.068   7.051  1.00 62.67           C  
ATOM     95  O   VAL M  12      87.075  36.100   7.093  1.00 62.67           O  
ATOM     96  N   SER M  13      87.383  38.333   6.967  1.00 95.49           N  
ATOM     97  CA  SER M  13      85.985  38.639   6.965  1.00 95.49           C  
ATOM     98  CB  SER M  13      85.733  40.122   7.288  1.00 95.49           C  
ATOM     99  OG  SER M  13      84.347  40.416   7.280  1.00 95.49           O  
ATOM    100  C   SER M  13      85.444  38.363   5.598  1.00 95.49           C  
ATOM    101  O   SER M  13      86.143  38.511   4.597  1.00 95.49           O  
ATOM    102  N   ARG M  14      84.176  37.914   5.531  1.00174.58           N  
ATOM    103  CA  ARG M  14      83.532  37.711   4.267  1.00174.58           C  
ATOM    104  CB  ARG M  14      83.221  36.234   3.971  1.00174.58           C  
ATOM    105  CG  ARG M  14      84.454  35.374   3.686  1.00174.58           C  
ATOM    106  CD  ARG M  14      84.102  33.913   3.403  1.00174.58           C  
ATOM    107  NE  ARG M  14      85.342  33.214   2.969  1.00174.58           N  
ATOM    108  CZ  ARG M  14      85.421  31.855   3.071  1.00174.58           C  
ATOM    109  NH1 ARG M  14      84.391  31.153   3.626  1.00174.58           N  
ATOM    110  NH2 ARG M  14      86.526  31.196   2.617  1.00174.58           N  
ATOM    111  C   ARG M  14      82.216  38.406   4.369  1.00174.58           C  
ATOM    112  O   ARG M  14      81.254  37.863   4.911  1.00174.58           O  
ATOM    113  N   PRO M  15      82.143  39.601   3.861  1.00143.01           N  
ATOM    114  CA  PRO M  15      80.894  40.290   3.968  1.00143.01           C  
ATOM    115  CD  PRO M  15      83.270  40.516   3.935  1.00143.01           C  
ATOM    116  CB  PRO M  15      81.193  41.758   3.680  1.00143.01           C  
ATOM    117  CG  PRO M  15      82.656  41.913   4.133  1.00143.01           C  
ATOM    118  C   PRO M  15      79.854  39.689   3.089  1.00143.01           C  
ATOM    119  O   PRO M  15      80.058  39.633   1.877  1.00143.01           O  
ATOM    120  N   GLY M  16      78.727  39.259   3.686  1.00 27.49           N  
ATOM    121  CA  GLY M  16      77.611  38.739   2.954  1.00 27.49           C  
ATOM    122  C   GLY M  16      77.824  37.280   2.716  1.00 27.49           C  
ATOM    123  O   GLY M  16      76.868  36.513   2.609  1.00 27.49           O  
ATOM    124  N   LEU M  17      79.096  36.854   2.626  1.00118.22           N  
ATOM    125  CA  LEU M  17      79.373  35.478   2.346  1.00118.22           C  
ATOM    126  CB  LEU M  17      80.868  35.222   2.069  1.00118.22           C  
ATOM    127  CG  LEU M  17      81.194  33.812   1.535  1.00118.22           C  
ATOM    128  CD1 LEU M  17      80.948  32.714   2.581  1.00118.22           C  
ATOM    129  CD2 LEU M  17      80.465  33.549   0.208  1.00118.22           C  
ATOM    130  C   LEU M  17      78.949  34.661   3.524  1.00118.22           C  
ATOM    131  O   LEU M  17      78.328  33.611   3.369  1.00118.22           O  
ATOM    132  N   GLY M  18      79.259  35.139   4.745  1.00 47.02           N  
ATOM    133  CA  GLY M  18      78.935  34.389   5.925  1.00 47.02           C  
ATOM    134  C   GLY M  18      79.930  34.770   6.975  1.00 47.02           C  
ATOM    135  O   GLY M  18      80.611  35.788   6.858  1.00 47.02           O  
ATOM    136  N   GLU M  19      80.041  33.948   8.038  1.00 90.70           N  
ATOM    137  CA  GLU M  19      80.957  34.251   9.101  1.00 90.70           C  
ATOM    138  CB  GLU M  19      80.837  33.306  10.310  1.00 90.70           C  
ATOM    139  CG  GLU M  19      79.491  33.407  11.034  1.00 90.70           C  
ATOM    140  CD  GLU M  19      79.427  34.746  11.755  1.00 90.70           C  
ATOM    141  OE1 GLU M  19      80.454  35.476  11.745  1.00 90.70           O  
ATOM    142  OE2 GLU M  19      78.348  35.056  12.326  1.00 90.70           O  
ATOM    143  C   GLU M  19      82.345  34.133   8.549  1.00 90.70           C  
ATOM    144  O   GLU M  19      82.636  33.304   7.688  1.00 90.70           O  
ATOM    145  N   PRO M  20      83.211  34.966   9.048  1.00 72.90           N  
ATOM    146  CA  PRO M  20      84.564  35.005   8.565  1.00 72.90           C  
ATOM    147  CD  PRO M  20      82.774  36.260   9.550  1.00 72.90           C  
ATOM    148  CB  PRO M  20      85.174  36.267   9.171  1.00 72.90           C  
ATOM    149  CG  PRO M  20      83.967  37.207   9.342  1.00 72.90           C  
ATOM    150  C   PRO M  20      85.311  33.751   8.882  1.00 72.90           C  
ATOM    151  O   PRO M  20      84.977  33.094   9.867  1.00 72.90           O  
ATOM    152  N   ARG M  21      86.309  33.386   8.050  0.91158.27           N  
ATOM    153  CA  ARG M  21      87.040  32.177   8.302  0.91158.27           C  
ATOM    154  CB  ARG M  21      87.680  31.541   7.054  0.91158.27           C  
ATOM    155  CG  ARG M  21      88.734  32.418   6.385  0.91158.27           C  
ATOM    156  CD  ARG M  21      89.299  31.827   5.090  0.91158.27           C  
ATOM    157  NE  ARG M  21      90.064  30.593   5.428  0.91158.27           N  
ATOM    158  CZ  ARG M  21      89.463  29.368   5.397  0.91158.27           C  
ATOM    159  NH1 ARG M  21      88.142  29.259   5.077  0.91158.27           N  
ATOM    160  NH2 ARG M  21      90.192  28.248   5.671  0.91158.27           N  
ATOM    161  C   ARG M  21      88.144  32.479   9.264  0.91158.27           C  
ATOM    162  O   ARG M  21      88.824  33.499   9.160  0.91158.27           O  
ATOM    163  N   TYR M  22      88.349  31.569  10.233  1.00 69.77           N  
ATOM    164  CA  TYR M  22      89.348  31.740  11.246  1.00 69.77           C  
ATOM    165  CB  TYR M  22      88.694  31.888  12.634  1.00 69.77           C  
ATOM    166  CG  TYR M  22      89.717  31.974  13.712  1.00 69.77           C  
ATOM    167  CD1 TYR M  22      90.376  33.153  13.971  1.00 69.77           C  
ATOM    168  CD2 TYR M  22      89.994  30.870  14.483  1.00 69.77           C  
ATOM    169  CE1 TYR M  22      91.311  33.223  14.977  1.00 69.77           C  
ATOM    170  CE2 TYR M  22      90.927  30.934  15.490  1.00 69.77           C  
ATOM    171  CZ  TYR M  22      91.588  32.113  15.738  1.00 69.77           C  
ATOM    172  OH  TYR M  22      92.547  32.184  16.772  1.00 69.77           O  
ATOM    173  C   TYR M  22      90.193  30.502  11.247  1.00 69.77           C  
ATOM    174  O   TYR M  22      89.665  29.393  11.176  1.00 69.77           O  
ATOM    175  N   MET M  23      91.535  30.650  11.309  1.00 60.06           N  
ATOM    176  CA  MET M  23      92.351  29.466  11.303  1.00 60.06           C  
ATOM    177  CB  MET M  23      92.998  29.149   9.943  1.00 60.06           C  
ATOM    178  CG  MET M  23      91.998  28.806   8.837  1.00 60.06           C  
ATOM    179  SD  MET M  23      92.763  28.226   7.292  1.00 60.06           S  
ATOM    180  CE  MET M  23      93.592  29.793   6.907  1.00 60.06           C  
ATOM    181  C   MET M  23      93.477  29.622  12.274  1.00 60.06           C  
ATOM    182  O   MET M  23      93.998  30.717  12.481  1.00 60.06           O  
ATOM    183  N   GLU M  24      93.867  28.503  12.916  1.00 59.56           N  
ATOM    184  CA  GLU M  24      94.985  28.529  13.809  1.00 59.56           C  
ATOM    185  CB  GLU M  24      94.607  28.324  15.290  1.00 59.56           C  
ATOM    186  CG  GLU M  24      93.829  29.510  15.873  1.00 59.56           C  
ATOM    187  CD  GLU M  24      93.502  29.235  17.336  1.00 59.56           C  
ATOM    188  OE1 GLU M  24      94.416  28.790  18.079  1.00 59.56           O  
ATOM    189  OE2 GLU M  24      92.331  29.475  17.735  1.00 59.56           O  
ATOM    190  C   GLU M  24      95.885  27.417  13.388  1.00 59.56           C  
ATOM    191  O   GLU M  24      95.466  26.263  13.305  1.00 59.56           O  
ATOM    192  N   VAL M  25      97.154  27.749  13.084  1.00 45.97           N  
ATOM    193  CA  VAL M  25      98.079  26.734  12.676  1.00 45.97           C  
ATOM    194  CB  VAL M  25      98.522  26.884  11.250  1.00 45.97           C  
ATOM    195  CG1 VAL M  25      99.514  25.758  10.920  1.00 45.97           C  
ATOM    196  CG2 VAL M  25      97.272  26.899  10.353  1.00 45.97           C  
ATOM    197  C   VAL M  25      99.290  26.860  13.543  1.00 45.97           C  
ATOM    198  O   VAL M  25      99.799  27.956  13.757  1.00 45.97           O  
ATOM    199  N   GLY M  26      99.800  25.730  14.063  1.00 39.77           N  
ATOM    200  CA  GLY M  26     100.947  25.813  14.920  1.00 39.77           C  
ATOM    201  C   GLY M  26     102.110  25.196  14.213  1.00 39.77           C  
ATOM    202  O   GLY M  26     101.942  24.299  13.390  1.00 39.77           O  
ATOM    203  N   TYR M  27     103.333  25.683  14.512  1.00 57.95           N  
ATOM    204  CA  TYR M  27     104.503  25.140  13.884  1.00 57.95           C  
ATOM    205  CB  TYR M  27     105.188  26.099  12.892  1.00 57.95           C  
ATOM    206  CG  TYR M  27     104.331  26.335  11.696  1.00 57.95           C  
ATOM    207  CD1 TYR M  27     103.339  27.289  11.711  1.00 57.95           C  
ATOM    208  CD2 TYR M  27     104.535  25.609  10.545  1.00 57.95           C  
ATOM    209  CE1 TYR M  27     102.559  27.507  10.599  1.00 57.95           C  
ATOM    210  CE2 TYR M  27     103.759  25.821   9.431  1.00 57.95           C  
ATOM    211  CZ  TYR M  27     102.768  26.772   9.457  1.00 57.95           C  
ATOM    212  OH  TYR M  27     101.971  26.993   8.314  1.00 57.95           O  
ATOM    213  C   TYR M  27     105.542  24.878  14.929  1.00 57.95           C  
ATOM    214  O   TYR M  27     105.749  25.682  15.839  1.00 57.95           O  
ATOM    215  N   VAL M  28     106.223  23.720  14.820  1.00 58.65           N  
ATOM    216  CA  VAL M  28     107.338  23.444  15.673  1.00 58.65           C  
ATOM    217  CB  VAL M  28     107.238  22.126  16.388  1.00 58.65           C  
ATOM    218  CG1 VAL M  28     108.563  21.871  17.129  1.00 58.65           C  
ATOM    219  CG2 VAL M  28     106.008  22.156  17.312  1.00 58.65           C  
ATOM    220  C   VAL M  28     108.500  23.361  14.740  1.00 58.65           C  
ATOM    221  O   VAL M  28     108.546  22.493  13.870  1.00 58.65           O  
ATOM    222  N   ASP M  29     109.484  24.262  14.905  1.00 56.67           N  
ATOM    223  CA  ASP M  29     110.611  24.262  14.020  1.00 56.67           C  
ATOM    224  CB  ASP M  29     111.464  22.988  14.147  1.00 56.67           C  
ATOM    225  CG  ASP M  29     112.136  23.007  15.515  1.00 56.67           C  
ATOM    226  OD1 ASP M  29     112.277  24.118  16.091  1.00 56.67           O  
ATOM    227  OD2 ASP M  29     112.516  21.909  16.002  1.00 56.67           O  
ATOM    228  C   ASP M  29     110.107  24.362  12.613  1.00 56.67           C  
ATOM    229  O   ASP M  29     110.565  23.650  11.721  1.00 56.67           O  
ATOM    230  N   ASP M  30     109.131  25.260  12.390  1.00 59.05           N  
ATOM    231  CA  ASP M  30     108.607  25.512  11.080  1.00 59.05           C  
ATOM    232  CB  ASP M  30     109.682  26.037  10.117  1.00 59.05           C  
ATOM    233  CG  ASP M  30     110.159  27.382  10.652  1.00 59.05           C  
ATOM    234  OD1 ASP M  30     109.573  27.867  11.658  1.00 59.05           O  
ATOM    235  OD2 ASP M  30     111.122  27.940  10.062  1.00 59.05           O  
ATOM    236  C   ASP M  30     108.029  24.253  10.514  1.00 59.05           C  
ATOM    237  O   ASP M  30     108.012  24.064   9.298  1.00 59.05           O  
ATOM    238  N   THR M  31     107.524  23.357  11.383  1.00 66.08           N  
ATOM    239  CA  THR M  31     106.886  22.164  10.905  1.00 66.08           C  
ATOM    240  CB  THR M  31     107.465  20.912  11.503  1.00 66.08           C  
ATOM    241  OG1 THR M  31     108.856  20.833  11.237  1.00 66.08           O  
ATOM    242  CG2 THR M  31     106.753  19.695  10.895  1.00 66.08           C  
ATOM    243  C   THR M  31     105.471  22.246  11.393  1.00 66.08           C  
ATOM    244  O   THR M  31     105.238  22.296  12.598  1.00 66.08           O  
ATOM    245  N   GLU M  32     104.480  22.238  10.478  1.00 78.09           N  
ATOM    246  CA  GLU M  32     103.113  22.392  10.904  1.00 78.09           C  
ATOM    247  CB  GLU M  32     102.145  22.721   9.758  1.00 78.09           C  
ATOM    248  CG  GLU M  32     100.697  22.883  10.223  1.00 78.09           C  
ATOM    249  CD  GLU M  32      99.842  23.203   9.007  1.00 78.09           C  
ATOM    250  OE1 GLU M  32     100.383  23.807   8.042  1.00 78.09           O  
ATOM    251  OE2 GLU M  32      98.636  22.843   9.025  1.00 78.09           O  
ATOM    252  C   GLU M  32     102.638  21.114  11.520  1.00 78.09           C  
ATOM    253  O   GLU M  32     102.512  20.097  10.841  1.00 78.09           O  
ATOM    254  N   PHE M  33     102.485  21.123  12.861  1.00144.90           N  
ATOM    255  CA  PHE M  33     101.986  20.028  13.643  1.00144.90           C  
ATOM    256  CB  PHE M  33     102.676  19.907  15.017  1.00144.90           C  
ATOM    257  CG  PHE M  33     102.396  21.086  15.879  1.00144.90           C  
ATOM    258  CD1 PHE M  33     103.096  22.260  15.732  1.00144.90           C  
ATOM    259  CD2 PHE M  33     101.423  21.018  16.844  1.00144.90           C  
ATOM    260  CE1 PHE M  33     102.830  23.341  16.540  1.00144.90           C  
ATOM    261  CE2 PHE M  33     101.154  22.094  17.654  1.00144.90           C  
ATOM    262  CZ  PHE M  33     101.859  23.262  17.506  1.00144.90           C  
ATOM    263  C   PHE M  33     100.492  19.975  13.803  1.00144.90           C  
ATOM    264  O   PHE M  33      99.943  18.883  13.921  1.00144.90           O  
ATOM    265  N   VAL M  34      99.787  21.128  13.879  1.00 64.15           N  
ATOM    266  CA  VAL M  34      98.370  21.036  14.128  1.00 64.15           C  
ATOM    267  CB  VAL M  34      98.041  20.999  15.591  1.00 64.15           C  
ATOM    268  CG1 VAL M  34      98.662  19.731  16.201  1.00 64.15           C  
ATOM    269  CG2 VAL M  34      98.537  22.305  16.238  1.00 64.15           C  
ATOM    270  C   VAL M  34      97.663  22.232  13.574  1.00 64.15           C  
ATOM    271  O   VAL M  34      98.247  23.308  13.463  1.00 64.15           O  
ATOM    272  N   ARG M  35      96.369  22.073  13.201  1.00137.60           N  
ATOM    273  CA  ARG M  35      95.656  23.231  12.740  1.00137.60           C  
ATOM    274  CB  ARG M  35      95.756  23.535  11.235  1.00137.60           C  
ATOM    275  CG  ARG M  35      95.131  22.492  10.313  1.00137.60           C  
ATOM    276  CD  ARG M  35      94.923  23.027   8.894  1.00137.60           C  
ATOM    277  NE  ARG M  35      96.178  23.722   8.492  1.00137.60           N  
ATOM    278  CZ  ARG M  35      96.169  24.614   7.460  1.00137.60           C  
ATOM    279  NH1 ARG M  35      95.009  24.876   6.791  1.00137.60           N  
ATOM    280  NH2 ARG M  35      97.321  25.251   7.099  1.00137.60           N  
ATOM    281  C   ARG M  35      94.194  23.109  13.044  1.00137.60           C  
ATOM    282  O   ARG M  35      93.669  22.028  13.310  1.00137.60           O  
ATOM    283  N   PHE M  36      93.512  24.272  13.033  1.00 75.90           N  
ATOM    284  CA  PHE M  36      92.097  24.388  13.242  1.00 75.90           C  
ATOM    285  CB  PHE M  36      91.771  25.120  14.559  1.00 75.90           C  
ATOM    286  CG  PHE M  36      90.304  25.358  14.683  1.00 75.90           C  
ATOM    287  CD1 PHE M  36      89.448  24.352  15.068  1.00 75.90           C  
ATOM    288  CD2 PHE M  36      89.789  26.610  14.437  1.00 75.90           C  
ATOM    289  CE1 PHE M  36      88.097  24.588  15.187  1.00 75.90           C  
ATOM    290  CE2 PHE M  36      88.440  26.853  14.555  1.00 75.90           C  
ATOM    291  CZ  PHE M  36      87.591  25.840  14.930  1.00 75.90           C  
ATOM    292  C   PHE M  36      91.582  25.220  12.109  1.00 75.90           C  
ATOM    293  O   PHE M  36      92.185  26.233  11.762  1.00 75.90           O  
ATOM    294  N   ASP M  37      90.464  24.799  11.481  1.00 61.27           N  
ATOM    295  CA  ASP M  37      89.913  25.555  10.388  1.00 61.27           C  
ATOM    296  CB  ASP M  37      90.095  24.880   9.016  1.00 61.27           C  
ATOM    297  CG  ASP M  37      89.650  25.855   7.932  1.00 61.27           C  
ATOM    298  OD1 ASP M  37      89.163  26.961   8.288  1.00 61.27           O  
ATOM    299  OD2 ASP M  37      89.787  25.503   6.730  1.00 61.27           O  
ATOM    300  C   ASP M  37      88.442  25.708  10.627  1.00 61.27           C  
ATOM    301  O   ASP M  37      87.711  24.726  10.742  1.00 61.27           O  
ATOM    302  N   SER M  38      87.967  26.965  10.692  1.00 55.84           N  
ATOM    303  CA  SER M  38      86.588  27.239  10.978  1.00 55.84           C  
ATOM    304  CB  SER M  38      86.298  28.741  11.137  1.00 55.84           C  
ATOM    305  OG  SER M  38      86.524  29.419   9.910  1.00 55.84           O  
ATOM    306  C   SER M  38      85.718  26.727   9.869  1.00 55.84           C  
ATOM    307  O   SER M  38      84.561  26.385  10.107  1.00 55.84           O  
ATOM    308  N   ASP M  39      86.236  26.666   8.625  1.00138.57           N  
ATOM    309  CA  ASP M  39      85.404  26.230   7.535  1.00138.57           C  
ATOM    310  CB  ASP M  39      85.668  27.002   6.228  1.00138.57           C  
ATOM    311  CG  ASP M  39      85.119  28.416   6.367  1.00138.57           C  
ATOM    312  OD1 ASP M  39      84.552  28.737   7.445  1.00138.57           O  
ATOM    313  OD2 ASP M  39      85.252  29.195   5.386  1.00138.57           O  
ATOM    314  C   ASP M  39      85.691  24.787   7.252  1.00138.57           C  
ATOM    315  O   ASP M  39      86.120  24.427   6.156  1.00138.57           O  
ATOM    316  N   ALA M  40      85.399  23.907   8.227  1.00 61.62           N  
ATOM    317  CA  ALA M  40      85.681  22.509   8.071  1.00 61.62           C  
ATOM    318  CB  ALA M  40      86.712  21.971   9.077  1.00 61.62           C  
ATOM    319  C   ALA M  40      84.400  21.779   8.310  1.00 61.62           C  
ATOM    320  O   ALA M  40      83.388  22.385   8.658  1.00 61.62           O  
ATOM    321  N   GLU M  41      84.405  20.448   8.099  1.00 97.19           N  
ATOM    322  CA  GLU M  41      83.193  19.702   8.261  1.00 97.19           C  
ATOM    323  CB  GLU M  41      83.417  18.197   8.033  1.00 97.19           C  
ATOM    324  CG  GLU M  41      84.514  17.607   8.921  1.00 97.19           C  
ATOM    325  CD  GLU M  41      84.826  16.202   8.425  1.00 97.19           C  
ATOM    326  OE1 GLU M  41      84.167  15.758   7.447  1.00 97.19           O  
ATOM    327  OE2 GLU M  41      85.733  15.558   9.016  1.00 97.19           O  
ATOM    328  C   GLU M  41      82.711  19.921   9.657  1.00 97.19           C  
ATOM    329  O   GLU M  41      81.569  20.324   9.872  1.00 97.19           O  
ATOM    330  N   ASN M  42      83.585  19.680  10.647  1.00134.46           N  
ATOM    331  CA  ASN M  42      83.239  19.979  12.002  1.00134.46           C  
ATOM    332  CB  ASN M  42      82.922  18.729  12.841  1.00134.46           C  
ATOM    333  CG  ASN M  42      82.239  19.178  14.125  1.00134.46           C  
ATOM    334  OD1 ASN M  42      81.576  20.213  14.161  1.00134.46           O  
ATOM    335  ND2 ASN M  42      82.413  18.383  15.215  1.00134.46           N  
ATOM    336  C   ASN M  42      84.483  20.578  12.554  1.00134.46           C  
ATOM    337  O   ASN M  42      85.414  19.860  12.915  1.00134.46           O  
ATOM    338  N   PRO M  43      84.511  21.875  12.635  1.00117.04           N  
ATOM    339  CA  PRO M  43      85.696  22.575  13.040  1.00117.04           C  
ATOM    340  CD  PRO M  43      83.306  22.654  12.857  1.00117.04           C  
ATOM    341  CB  PRO M  43      85.273  24.035  13.172  1.00117.04           C  
ATOM    342  CG  PRO M  43      83.787  23.932  13.564  1.00117.04           C  
ATOM    343  C   PRO M  43      86.258  22.057  14.323  1.00117.04           C  
ATOM    344  O   PRO M  43      85.544  22.036  15.324  1.00117.04           O  
ATOM    345  N   ARG M  44      87.537  21.632  14.310  1.00255.12           N  
ATOM    346  CA  ARG M  44      88.190  21.254  15.525  1.00255.12           C  
ATOM    347  CB  ARG M  44      87.688  19.957  16.192  1.00255.12           C  
ATOM    348  CG  ARG M  44      87.819  18.666  15.392  1.00255.12           C  
ATOM    349  CD  ARG M  44      87.246  17.467  16.154  1.00255.12           C  
ATOM    350  NE  ARG M  44      88.046  17.287  17.401  1.00255.12           N  
ATOM    351  CZ  ARG M  44      87.423  17.024  18.589  1.00255.12           C  
ATOM    352  NH1 ARG M  44      86.060  16.995  18.656  1.00255.12           N  
ATOM    353  NH2 ARG M  44      88.159  16.792  19.716  1.00255.12           N  
ATOM    354  C   ARG M  44      89.656  21.159  15.246  1.00255.12           C  
ATOM    355  O   ARG M  44      90.075  21.084  14.092  1.00255.12           O  
ATOM    356  N   TYR M  45      90.486  21.208  16.307  1.00118.53           N  
ATOM    357  CA  TYR M  45      91.901  21.067  16.118  1.00118.53           C  
ATOM    358  CB  TYR M  45      92.756  21.280  17.381  1.00118.53           C  
ATOM    359  CG  TYR M  45      93.314  22.660  17.424  1.00118.53           C  
ATOM    360  CD1 TYR M  45      92.572  23.783  17.719  1.00118.53           C  
ATOM    361  CD2 TYR M  45      94.658  22.797  17.169  1.00118.53           C  
ATOM    362  CE1 TYR M  45      93.180  25.021  17.745  1.00118.53           C  
ATOM    363  CE2 TYR M  45      95.268  24.024  17.194  1.00118.53           C  
ATOM    364  CZ  TYR M  45      94.527  25.139  17.481  1.00118.53           C  
ATOM    365  OH  TYR M  45      95.165  26.396  17.504  1.00118.53           O  
ATOM    366  C   TYR M  45      92.189  19.684  15.639  1.00118.53           C  
ATOM    367  O   TYR M  45      91.685  18.711  16.195  1.00118.53           O  
ATOM    368  N   GLU M  46      93.013  19.574  14.575  1.00104.16           N  
ATOM    369  CA  GLU M  46      93.367  18.294  14.025  1.00104.16           C  
ATOM    370  CB  GLU M  46      92.869  18.084  12.584  1.00104.16           C  
ATOM    371  CG  GLU M  46      91.352  17.937  12.460  1.00104.16           C  
ATOM    372  CD  GLU M  46      91.003  17.880  10.979  1.00104.16           C  
ATOM    373  OE1 GLU M  46      91.871  18.267  10.151  1.00104.16           O  
ATOM    374  OE2 GLU M  46      89.863  17.455  10.655  1.00104.16           O  
ATOM    375  C   GLU M  46      94.863  18.194  13.967  1.00104.16           C  
ATOM    376  O   GLU M  46      95.559  19.189  13.770  1.00104.16           O  
ATOM    377  N   PRO M  47      95.377  17.007  14.179  1.00107.48           N  
ATOM    378  CA  PRO M  47      96.797  16.787  14.115  1.00107.48           C  
ATOM    379  CD  PRO M  47      94.701  15.996  14.972  1.00107.48           C  
ATOM    380  CB  PRO M  47      97.068  15.494  14.889  1.00107.48           C  
ATOM    381  CG  PRO M  47      95.689  14.817  14.995  1.00107.48           C  
ATOM    382  C   PRO M  47      97.308  16.763  12.711  1.00107.48           C  
ATOM    383  O   PRO M  47      96.838  15.948  11.918  1.00107.48           O  
ATOM    384  N   ARG M  48      98.237  17.673  12.372  1.00121.60           N  
ATOM    385  CA  ARG M  48      98.889  17.655  11.098  1.00121.60           C  
ATOM    386  CB  ARG M  48      99.584  18.988  10.781  1.00121.60           C  
ATOM    387  CG  ARG M  48      98.590  20.141  10.651  1.00121.60           C  
ATOM    388  CD  ARG M  48      97.541  19.901   9.565  1.00121.60           C  
ATOM    389  NE  ARG M  48      98.267  19.787   8.269  1.00121.60           N  
ATOM    390  CZ  ARG M  48      97.587  19.480   7.125  1.00121.60           C  
ATOM    391  NH1 ARG M  48      96.238  19.274   7.167  1.00121.60           N  
ATOM    392  NH2 ARG M  48      98.256  19.386   5.939  1.00121.60           N  
ATOM    393  C   ARG M  48      99.928  16.574  11.076  1.00121.60           C  
ATOM    394  O   ARG M  48      99.959  15.742  10.171  1.00121.60           O  
ATOM    395  N   ALA M  49     100.794  16.554  12.112  1.00 49.57           N  
ATOM    396  CA  ALA M  49     101.888  15.626  12.181  1.00 49.57           C  
ATOM    397  CB  ALA M  49     103.078  16.146  13.005  1.00 49.57           C  
ATOM    398  C   ALA M  49     101.413  14.357  12.814  1.00 49.57           C  
ATOM    399  O   ALA M  49     100.502  14.363  13.638  1.00 49.57           O  
ATOM    400  N   ARG M  50     102.049  13.230  12.442  1.00 78.11           N  
ATOM    401  CA  ARG M  50     101.682  11.931  12.933  1.00 78.11           C  
ATOM    402  CB  ARG M  50     102.442  10.784  12.252  1.00 78.11           C  
ATOM    403  CG  ARG M  50     102.027   9.421  12.803  1.00 78.11           C  
ATOM    404  CD  ARG M  50     102.752   8.237  12.170  1.00 78.11           C  
ATOM    405  NE  ARG M  50     102.226   7.006  12.822  1.00 78.11           N  
ATOM    406  CZ  ARG M  50     102.363   5.796  12.208  1.00 78.11           C  
ATOM    407  NH1 ARG M  50     102.970   5.721  10.988  1.00 78.11           N  
ATOM    408  NH2 ARG M  50     101.898   4.664  12.811  1.00 78.11           N  
ATOM    409  C   ARG M  50     101.951  11.817  14.404  1.00 78.11           C  
ATOM    410  O   ARG M  50     101.172  11.211  15.135  1.00 78.11           O  
ATOM    411  N   TRP M  51     103.054  12.424  14.882  1.00100.51           N  
ATOM    412  CA  TRP M  51     103.505  12.307  16.241  1.00100.51           C  
ATOM    413  CB  TRP M  51     104.869  12.984  16.471  1.00100.51           C  
ATOM    414  CG  TRP M  51     104.989  14.390  15.934  1.00100.51           C  
ATOM    415  CD2 TRP M  51     104.763  15.589  16.692  1.00100.51           C  
ATOM    416  CD1 TRP M  51     105.361  14.789  14.684  1.00100.51           C  
ATOM    417  NE1 TRP M  51     105.380  16.161  14.613  1.00100.51           N  
ATOM    418  CE2 TRP M  51     105.016  16.667  15.843  1.00100.51           C  
ATOM    419  CE3 TRP M  51     104.383  15.777  17.989  1.00100.51           C  
ATOM    420  CZ2 TRP M  51     104.893  17.954  16.280  1.00100.51           C  
ATOM    421  CZ3 TRP M  51     104.253  17.077  18.425  1.00100.51           C  
ATOM    422  CH2 TRP M  51     104.504  18.144  17.587  1.00100.51           C  
ATOM    423  C   TRP M  51     102.488  12.850  17.200  1.00100.51           C  
ATOM    424  O   TRP M  51     102.468  12.471  18.370  1.00100.51           O  
ATOM    425  N   MET M  52     101.629  13.769  16.732  1.00120.54           N  
ATOM    426  CA  MET M  52     100.609  14.396  17.529  1.00120.54           C  
ATOM    427  CB  MET M  52      99.854  15.517  16.798  1.00120.54           C  
ATOM    428  CG  MET M  52     100.687  16.787  16.639  1.00120.54           C  
ATOM    429  SD  MET M  52     101.216  17.507  18.222  1.00120.54           S  
ATOM    430  CE  MET M  52      99.537  17.771  18.857  1.00120.54           C  
ATOM    431  C   MET M  52      99.599  13.385  17.980  1.00120.54           C  
ATOM    432  O   MET M  52      98.908  13.592  18.977  1.00120.54           O  
ATOM    433  N   GLU M  53      99.479  12.265  17.251  1.00115.62           N  
ATOM    434  CA  GLU M  53      98.496  11.255  17.520  1.00115.62           C  
ATOM    435  CB  GLU M  53      98.673  10.018  16.615  1.00115.62           C  
ATOM    436  CG  GLU M  53     100.031   9.330  16.777  1.00115.62           C  
ATOM    437  CD  GLU M  53     100.166   8.243  15.717  1.00115.62           C  
ATOM    438  OE1 GLU M  53      99.331   8.216  14.773  1.00115.62           O  
ATOM    439  OE2 GLU M  53     101.116   7.426  15.838  1.00115.62           O  
ATOM    440  C   GLU M  53      98.626  10.826  18.952  1.00115.62           C  
ATOM    441  O   GLU M  53      97.663  10.352  19.552  1.00115.62           O  
ATOM    442  N   GLN M  54      99.824  10.973  19.542  1.00 78.67           N  
ATOM    443  CA  GLN M  54     100.060  10.564  20.894  1.00 78.67           C  
ATOM    444  CB  GLN M  54     101.517  10.784  21.332  1.00 78.67           C  
ATOM    445  CG  GLN M  54     102.496   9.925  20.529  1.00 78.67           C  
ATOM    446  CD  GLN M  54     103.904  10.204  21.022  1.00 78.67           C  
ATOM    447  OE1 GLN M  54     104.100  10.730  22.116  1.00 78.67           O  
ATOM    448  NE2 GLN M  54     104.918   9.838  20.193  1.00 78.67           N  
ATOM    449  C   GLN M  54      99.157  11.312  21.834  1.00 78.67           C  
ATOM    450  O   GLN M  54      98.743  10.760  22.852  1.00 78.67           O  
ATOM    451  N   GLU M  55      98.834  12.587  21.542  1.00236.70           N  
ATOM    452  CA  GLU M  55      97.994  13.372  22.414  1.00236.70           C  
ATOM    453  CB  GLU M  55      97.775  14.808  21.906  1.00236.70           C  
ATOM    454  CG  GLU M  55      99.064  15.621  21.764  1.00236.70           C  
ATOM    455  CD  GLU M  55      99.564  15.986  23.153  1.00236.70           C  
ATOM    456  OE1 GLU M  55      98.725  16.045  24.091  1.00236.70           O  
ATOM    457  OE2 GLU M  55     100.795  16.215  23.293  1.00236.70           O  
ATOM    458  C   GLU M  55      96.639  12.726  22.478  1.00236.70           C  
ATOM    459  O   GLU M  55      96.165  12.152  21.498  1.00236.70           O  
ATOM    460  N   GLY M  56      95.983  12.806  23.658  1.00117.71           N  
ATOM    461  CA  GLY M  56      94.698  12.196  23.874  1.00117.71           C  
ATOM    462  C   GLY M  56      93.601  13.128  23.448  1.00117.71           C  
ATOM    463  O   GLY M  56      93.832  14.259  23.024  1.00117.71           O  
ATOM    464  N   PRO M  58      92.392  12.634  23.567  1.00143.53           N  
ATOM    465  CA  PRO M  58      91.225  13.383  23.178  1.00143.53           C  
ATOM    466  CD  PRO M  58      92.176  11.201  23.443  1.00143.53           C  
ATOM    467  CB  PRO M  58      90.069  12.386  23.182  1.00143.53           C  
ATOM    468  CG  PRO M  58      90.756  11.044  22.875  1.00143.53           C  
ATOM    469  C   PRO M  58      90.976  14.602  24.003  1.00143.53           C  
ATOM    470  O   PRO M  58      90.369  15.545  23.497  1.00143.53           O  
ATOM    471  N   GLU M  59      91.423  14.615  25.269  1.00116.44           N  
ATOM    472  CA  GLU M  59      91.180  15.750  26.109  1.00116.44           C  
ATOM    473  CB  GLU M  59      91.767  15.559  27.516  1.00116.44           C  
ATOM    474  CG  GLU M  59      93.278  15.323  27.494  1.00116.44           C  
ATOM    475  CD  GLU M  59      93.747  15.060  28.912  1.00116.44           C  
ATOM    476  OE1 GLU M  59      93.427  15.886  29.807  1.00116.44           O  
ATOM    477  OE2 GLU M  59      94.429  14.020  29.117  1.00116.44           O  
ATOM    478  C   GLU M  59      91.870  16.918  25.484  1.00116.44           C  
ATOM    479  O   GLU M  59      91.321  18.017  25.411  1.00116.44           O  
ATOM    480  N   TYR M  60      93.089  16.680  24.968  1.00 78.83           N  
ATOM    481  CA  TYR M  60      93.906  17.714  24.407  1.00 78.83           C  
ATOM    482  CB  TYR M  60      95.218  17.145  23.838  1.00 78.83           C  
ATOM    483  CG  TYR M  60      96.005  18.232  23.186  1.00 78.83           C  
ATOM    484  CD1 TYR M  60      96.903  18.982  23.908  1.00 78.83           C  
ATOM    485  CD2 TYR M  60      95.845  18.495  21.845  1.00 78.83           C  
ATOM    486  CE1 TYR M  60      97.631  19.978  23.300  1.00 78.83           C  
ATOM    487  CE2 TYR M  60      96.569  19.490  21.232  1.00 78.83           C  
ATOM    488  CZ  TYR M  60      97.466  20.233  21.960  1.00 78.83           C  
ATOM    489  OH  TYR M  60      98.213  21.254  21.335  1.00 78.83           O  
ATOM    490  C   TYR M  60      93.171  18.352  23.274  1.00 78.83           C  
ATOM    491  O   TYR M  60      93.080  19.576  23.192  1.00 78.83           O  
ATOM    492  N   TRP M  61      92.600  17.530  22.378  1.00 82.76           N  
ATOM    493  CA  TRP M  61      91.963  18.065  21.212  1.00 82.76           C  
ATOM    494  CB  TRP M  61      91.484  16.971  20.249  1.00 82.76           C  
ATOM    495  CG  TRP M  61      92.643  16.189  19.691  1.00 82.76           C  
ATOM    496  CD2 TRP M  61      93.684  16.783  18.905  1.00 82.76           C  
ATOM    497  CD1 TRP M  61      92.976  14.876  19.852  1.00 82.76           C  
ATOM    498  NE1 TRP M  61      94.161  14.613  19.206  1.00 82.76           N  
ATOM    499  CE2 TRP M  61      94.609  15.780  18.622  1.00 82.76           C  
ATOM    500  CE3 TRP M  61      93.859  18.063  18.464  1.00 82.76           C  
ATOM    501  CZ2 TRP M  61      95.730  16.043  17.888  1.00 82.76           C  
ATOM    502  CZ3 TRP M  61      94.985  18.325  17.717  1.00 82.76           C  
ATOM    503  CH2 TRP M  61      95.902  17.334  17.436  1.00 82.76           C  
ATOM    504  C   TRP M  61      90.787  18.894  21.600  1.00 82.76           C  
ATOM    505  O   TRP M  61      90.675  20.048  21.191  1.00 82.76           O  
ATOM    506  N   GLU M  62      89.902  18.350  22.452  1.00 90.15           N  
ATOM    507  CA  GLU M  62      88.699  19.061  22.764  1.00 90.15           C  
ATOM    508  CB  GLU M  62      87.794  18.323  23.764  1.00 90.15           C  
ATOM    509  CG  GLU M  62      86.540  19.118  24.140  1.00 90.15           C  
ATOM    510  CD  GLU M  62      85.639  19.224  22.917  1.00 90.15           C  
ATOM    511  OE1 GLU M  62      86.152  19.586  21.825  1.00 90.15           O  
ATOM    512  OE2 GLU M  62      84.420  18.943  23.061  1.00 90.15           O  
ATOM    513  C   GLU M  62      89.060  20.372  23.380  1.00 90.15           C  
ATOM    514  O   GLU M  62      88.448  21.395  23.075  1.00 90.15           O  
ATOM    515  N   ARG M  63      90.083  20.376  24.252  1.00197.37           N  
ATOM    516  CA  ARG M  63      90.441  21.570  24.958  1.00197.37           C  
ATOM    517  CB  ARG M  63      91.680  21.376  25.838  1.00197.37           C  
ATOM    518  CG  ARG M  63      91.525  20.370  26.970  1.00197.37           C  
ATOM    519  CD  ARG M  63      92.871  20.063  27.620  1.00197.37           C  
ATOM    520  NE  ARG M  63      93.753  21.222  27.313  1.00197.37           N  
ATOM    521  CZ  ARG M  63      94.913  21.055  26.614  1.00197.37           C  
ATOM    522  NH1 ARG M  63      95.325  19.812  26.229  1.00197.37           N  
ATOM    523  NH2 ARG M  63      95.667  22.147  26.305  1.00197.37           N  
ATOM    524  C   ARG M  63      90.845  22.637  24.001  1.00197.37           C  
ATOM    525  O   ARG M  63      90.321  23.750  24.020  1.00197.37           O  
ATOM    526  N   GLU M  64      91.785  22.291  23.112  1.00162.14           N  
ATOM    527  CA  GLU M  64      92.345  23.237  22.198  1.00162.14           C  
ATOM    528  CB  GLU M  64      93.494  22.619  21.389  1.00162.14           C  
ATOM    529  CG  GLU M  64      94.528  23.649  20.951  1.00162.14           C  
ATOM    530  CD  GLU M  64      95.116  24.265  22.213  1.00162.14           C  
ATOM    531  OE1 GLU M  64      95.398  23.505  23.177  1.00162.14           O  
ATOM    532  OE2 GLU M  64      95.288  25.512  22.229  1.00162.14           O  
ATOM    533  C   GLU M  64      91.254  23.680  21.281  1.00162.14           C  
ATOM    534  O   GLU M  64      91.195  24.841  20.877  1.00162.14           O  
ATOM    535  N   THR M  65      90.347  22.748  20.942  1.00 48.11           N  
ATOM    536  CA  THR M  65      89.279  23.035  20.026  1.00 48.11           C  
ATOM    537  CB  THR M  65      88.409  21.841  19.761  1.00 48.11           C  
ATOM    538  OG1 THR M  65      89.186  20.783  19.220  1.00 48.11           O  
ATOM    539  CG2 THR M  65      87.310  22.242  18.763  1.00 48.11           C  
ATOM    540  C   THR M  65      88.412  24.109  20.602  1.00 48.11           C  
ATOM    541  O   THR M  65      88.034  25.047  19.904  1.00 48.11           O  
ATOM    542  N   GLN M  66      88.075  23.995  21.899  1.00 97.19           N  
ATOM    543  CA  GLN M  66      87.236  24.947  22.571  1.00 97.19           C  
ATOM    544  CB  GLN M  66      86.991  24.529  24.029  1.00 97.19           C  
ATOM    545  CG  GLN M  66      86.186  23.238  24.182  1.00 97.19           C  
ATOM    546  CD  GLN M  66      84.765  23.631  24.544  1.00 97.19           C  
ATOM    547  OE1 GLN M  66      84.541  24.298  25.552  1.00 97.19           O  
ATOM    548  NE2 GLN M  66      83.777  23.213  23.707  1.00 97.19           N  
ATOM    549  C   GLN M  66      87.966  26.250  22.621  1.00 97.19           C  
ATOM    550  O   GLN M  66      87.384  27.315  22.417  1.00 97.19           O  
ATOM    551  N   LYS M  67      89.282  26.183  22.891  1.00110.09           N  
ATOM    552  CA  LYS M  67      90.094  27.358  22.971  1.00110.09           C  
ATOM    553  CB  LYS M  67      91.579  27.001  23.127  1.00110.09           C  
ATOM    554  CG  LYS M  67      92.527  28.198  23.124  1.00110.09           C  
ATOM    555  CD  LYS M  67      93.980  27.789  23.374  1.00110.09           C  
ATOM    556  CE  LYS M  67      94.154  26.944  24.637  1.00110.09           C  
ATOM    557  NZ  LYS M  67      95.589  26.798  24.950  1.00110.09           N  
ATOM    558  C   LYS M  67      89.981  28.056  21.665  1.00110.09           C  
ATOM    559  O   LYS M  67      89.771  29.267  21.610  1.00110.09           O  
ATOM    560  N   ALA M  68      90.084  27.282  20.572  1.00 42.56           N  
ATOM    561  CA  ALA M  68      90.057  27.864  19.266  1.00 42.56           C  
ATOM    562  CB  ALA M  68      90.178  26.816  18.146  1.00 42.56           C  
ATOM    563  C   ALA M  68      88.750  28.559  19.088  1.00 42.56           C  
ATOM    564  O   ALA M  68      88.709  29.715  18.673  1.00 42.56           O  
ATOM    565  N   LYS M  69      87.644  27.902  19.470  0.96 63.14           N  
ATOM    566  CA  LYS M  69      86.358  28.491  19.253  0.96 63.14           C  
ATOM    567  CB  LYS M  69      85.203  27.600  19.736  0.96 63.14           C  
ATOM    568  CG  LYS M  69      85.010  26.373  18.845  0.96 63.14           C  
ATOM    569  CD  LYS M  69      84.109  25.298  19.450  0.96 63.14           C  
ATOM    570  CE  LYS M  69      83.931  24.081  18.539  0.96 63.14           C  
ATOM    571  NZ  LYS M  69      83.115  23.052  19.220  0.96 63.14           N  
ATOM    572  C   LYS M  69      86.298  29.792  19.982  0.96 63.14           C  
ATOM    573  O   LYS M  69      85.731  30.761  19.481  0.96 63.14           O  
ATOM    574  N   GLY M  70      86.876  29.858  21.192  1.00 39.42           N  
ATOM    575  CA  GLY M  70      86.817  31.102  21.898  1.00 39.42           C  
ATOM    576  C   GLY M  70      87.567  32.149  21.133  1.00 39.42           C  
ATOM    577  O   GLY M  70      87.072  33.255  20.920  1.00 39.42           O  
ATOM    578  N   ASN M  71      88.781  31.810  20.666  1.00 59.84           N  
ATOM    579  CA  ASN M  71      89.608  32.765  19.981  1.00 59.84           C  
ATOM    580  CB  ASN M  71      90.990  32.202  19.601  1.00 59.84           C  
ATOM    581  CG  ASN M  71      91.803  32.030  20.880  1.00 59.84           C  
ATOM    582  OD1 ASN M  71      91.882  32.935  21.709  1.00 59.84           O  
ATOM    583  ND2 ASN M  71      92.424  30.832  21.049  1.00 59.84           N  
ATOM    584  C   ASN M  71      88.922  33.187  18.722  1.00 59.84           C  
ATOM    585  O   ASN M  71      89.020  34.342  18.307  1.00 59.84           O  
ATOM    586  N   GLU M  72      88.200  32.256  18.075  1.00 69.91           N  
ATOM    587  CA  GLU M  72      87.564  32.580  16.832  1.00 69.91           C  
ATOM    588  CB  GLU M  72      86.756  31.394  16.276  1.00 69.91           C  
ATOM    589  CG  GLU M  72      86.059  31.680  14.944  1.00 69.91           C  
ATOM    590  CD  GLU M  72      85.308  30.420  14.534  1.00 69.91           C  
ATOM    591  OE1 GLU M  72      85.529  29.359  15.178  1.00 69.91           O  
ATOM    592  OE2 GLU M  72      84.507  30.501  13.565  1.00 69.91           O  
ATOM    593  C   GLU M  72      86.621  33.698  17.077  1.00 69.91           C  
ATOM    594  O   GLU M  72      86.613  34.706  16.372  1.00 69.91           O  
ATOM    595  N   GLN M  73      85.831  33.565  18.144  1.00155.05           N  
ATOM    596  CA  GLN M  73      84.862  34.564  18.431  1.00155.05           C  
ATOM    597  CB  GLN M  73      84.099  34.248  19.727  1.00155.05           C  
ATOM    598  CG  GLN M  73      82.897  35.153  19.975  1.00155.05           C  
ATOM    599  CD  GLN M  73      81.776  34.658  19.075  1.00155.05           C  
ATOM    600  OE1 GLN M  73      81.175  35.428  18.330  1.00155.05           O  
ATOM    601  NE2 GLN M  73      81.482  33.332  19.147  1.00155.05           N  
ATOM    602  C   GLN M  73      85.599  35.845  18.652  1.00155.05           C  
ATOM    603  O   GLN M  73      85.221  36.877  18.106  1.00155.05           O  
ATOM    604  N   SER M  74      86.728  35.790  19.386  1.00 94.13           N  
ATOM    605  CA  SER M  74      87.398  36.982  19.805  1.00 94.13           C  
ATOM    606  CB  SER M  74      88.696  36.695  20.573  1.00 94.13           C  
ATOM    607  OG  SER M  74      88.393  36.040  21.795  1.00 94.13           O  
ATOM    608  C   SER M  74      87.752  37.807  18.620  1.00 94.13           C  
ATOM    609  O   SER M  74      87.567  39.021  18.610  1.00 94.13           O  
ATOM    610  N   PHE M  75      88.275  37.156  17.582  1.00 82.48           N  
ATOM    611  CA  PHE M  75      88.719  37.835  16.404  1.00 82.48           C  
ATOM    612  CB  PHE M  75      89.555  36.957  15.456  1.00 82.48           C  
ATOM    613  CG  PHE M  75      90.893  36.774  16.089  1.00 82.48           C  
ATOM    614  CD1 PHE M  75      91.116  35.757  16.987  1.00 82.48           C  
ATOM    615  CD2 PHE M  75      91.930  37.630  15.787  1.00 82.48           C  
ATOM    616  CE1 PHE M  75      92.352  35.594  17.569  1.00 82.48           C  
ATOM    617  CE2 PHE M  75      93.168  37.472  16.366  1.00 82.48           C  
ATOM    618  CZ  PHE M  75      93.381  36.451  17.260  1.00 82.48           C  
ATOM    619  C   PHE M  75      87.566  38.389  15.636  1.00 82.48           C  
ATOM    620  O   PHE M  75      87.682  39.469  15.058  1.00 82.48           O  
ATOM    621  N   ARG M  76      86.420  37.676  15.606  0.93128.68           N  
ATOM    622  CA  ARG M  76      85.356  38.127  14.760  0.93128.68           C  
ATOM    623  CB  ARG M  76      84.115  37.213  14.710  0.93128.68           C  
ATOM    624  CG  ARG M  76      83.383  36.991  16.029  0.93128.68           C  
ATOM    625  CD  ARG M  76      82.103  36.169  15.857  0.93128.68           C  
ATOM    626  NE  ARG M  76      81.110  37.029  15.156  0.93128.68           N  
ATOM    627  CZ  ARG M  76      79.810  36.628  15.047  0.93128.68           C  
ATOM    628  NH1 ARG M  76      79.430  35.407  15.526  0.93128.68           N  
ATOM    629  NH2 ARG M  76      78.891  37.452  14.464  0.93128.68           N  
ATOM    630  C   ARG M  76      84.954  39.497  15.180  0.93128.68           C  
ATOM    631  O   ARG M  76      84.678  40.341  14.330  0.93128.68           O  
ATOM    632  N   VAL M  77      84.922  39.754  16.501  1.00 84.28           N  
ATOM    633  CA  VAL M  77      84.593  41.052  16.993  1.00 84.28           C  
ATOM    634  CB  VAL M  77      84.445  41.091  18.486  1.00 84.28           C  
ATOM    635  CG1 VAL M  77      84.179  42.545  18.909  1.00 84.28           C  
ATOM    636  CG2 VAL M  77      83.330  40.112  18.901  1.00 84.28           C  
ATOM    637  C   VAL M  77      85.680  42.004  16.600  1.00 84.28           C  
ATOM    638  O   VAL M  77      85.412  43.120  16.161  1.00 84.28           O  
ATOM    639  N   ASP M  78      86.945  41.555  16.685  1.00 65.21           N  
ATOM    640  CA  ASP M  78      88.081  42.395  16.409  1.00 65.21           C  
ATOM    641  CB  ASP M  78      89.420  41.636  16.441  1.00 65.21           C  
ATOM    642  CG  ASP M  78      89.768  41.338  17.890  1.00 65.21           C  
ATOM    643  OD1 ASP M  78      89.333  42.121  18.776  1.00 65.21           O  
ATOM    644  OD2 ASP M  78      90.478  40.325  18.131  1.00 65.21           O  
ATOM    645  C   ASP M  78      87.918  42.951  15.040  1.00 65.21           C  
ATOM    646  O   ASP M  78      88.302  44.089  14.764  1.00 65.21           O  
ATOM    647  N   LEU M  79      87.332  42.151  14.139  1.00 64.04           N  
ATOM    648  CA  LEU M  79      87.180  42.609  12.791  1.00 64.04           C  
ATOM    649  CB  LEU M  79      86.493  41.564  11.898  1.00 64.04           C  
ATOM    650  CG  LEU M  79      87.294  40.257  11.762  1.00 64.04           C  
ATOM    651  CD1 LEU M  79      86.570  39.246  10.861  1.00 64.04           C  
ATOM    652  CD2 LEU M  79      88.735  40.530  11.302  1.00 64.04           C  
ATOM    653  C   LEU M  79      86.312  43.824  12.823  1.00 64.04           C  
ATOM    654  O   LEU M  79      86.635  44.841  12.210  1.00 64.04           O  
ATOM    655  N   ARG M  80      85.201  43.761  13.584  1.00101.76           N  
ATOM    656  CA  ARG M  80      84.291  44.861  13.599  1.00101.76           C  
ATOM    657  CB  ARG M  80      83.103  44.633  14.545  1.00101.76           C  
ATOM    658  CG  ARG M  80      82.298  43.373  14.235  1.00101.76           C  
ATOM    659  CD  ARG M  80      81.125  43.168  15.192  1.00101.76           C  
ATOM    660  NE  ARG M  80      80.634  41.777  15.006  1.00101.76           N  
ATOM    661  CZ  ARG M  80      79.909  41.182  15.997  1.00101.76           C  
ATOM    662  NH1 ARG M  80      79.617  41.872  17.138  1.00101.76           N  
ATOM    663  NH2 ARG M  80      79.479  39.896  15.849  1.00101.76           N  
ATOM    664  C   ARG M  80      85.020  46.055  14.125  1.00101.76           C  
ATOM    665  O   ARG M  80      84.965  47.141  13.548  1.00101.76           O  
ATOM    666  N   THR M  81      85.785  45.846  15.210  1.00 76.35           N  
ATOM    667  CA  THR M  81      86.453  46.898  15.916  1.00 76.35           C  
ATOM    668  CB  THR M  81      87.272  46.347  17.045  1.00 76.35           C  
ATOM    669  OG1 THR M  81      86.463  45.527  17.871  1.00 76.35           O  
ATOM    670  CG2 THR M  81      87.800  47.515  17.882  1.00 76.35           C  
ATOM    671  C   THR M  81      87.376  47.649  15.001  1.00 76.35           C  
ATOM    672  O   THR M  81      87.400  48.880  14.995  1.00 76.35           O  
ATOM    673  N   LEU M  82      88.151  46.922  14.181  1.00 63.53           N  
ATOM    674  CA  LEU M  82      89.123  47.534  13.313  1.00 63.53           C  
ATOM    675  CB  LEU M  82      89.917  46.487  12.519  1.00 63.53           C  
ATOM    676  CG  LEU M  82      90.754  45.578  13.438  1.00 63.53           C  
ATOM    677  CD1 LEU M  82      91.546  44.534  12.635  1.00 63.53           C  
ATOM    678  CD2 LEU M  82      91.649  46.410  14.373  1.00 63.53           C  
ATOM    679  C   LEU M  82      88.407  48.414  12.347  1.00 63.53           C  
ATOM    680  O   LEU M  82      88.856  49.522  12.052  1.00 63.53           O  
ATOM    681  N   LEU M  83      87.238  47.955  11.868  1.00 44.63           N  
ATOM    682  CA  LEU M  83      86.502  48.701  10.897  1.00 44.63           C  
ATOM    683  CB  LEU M  83      85.155  48.050  10.543  1.00 44.63           C  
ATOM    684  CG  LEU M  83      85.298  46.674   9.867  1.00 44.63           C  
ATOM    685  CD1 LEU M  83      83.925  46.075   9.527  1.00 44.63           C  
ATOM    686  CD2 LEU M  83      86.233  46.744   8.648  1.00 44.63           C  
ATOM    687  C   LEU M  83      86.216  50.028  11.506  1.00 44.63           C  
ATOM    688  O   LEU M  83      86.228  51.039  10.815  1.00 44.63           O  
ATOM    689  N   GLY M  84      85.921  50.058  12.816  1.00 33.05           N  
ATOM    690  CA  GLY M  84      85.633  51.296  13.478  1.00 33.05           C  
ATOM    691  C   GLY M  84      86.836  52.195  13.543  1.00 33.05           C  
ATOM    692  O   GLY M  84      86.730  53.388  13.262  1.00 33.05           O  
ATOM    693  N   TYR M  85      88.022  51.663  13.911  1.00 86.14           N  
ATOM    694  CA  TYR M  85      89.158  52.533  14.075  1.00 86.14           C  
ATOM    695  CB  TYR M  85      90.449  51.829  14.528  1.00 86.14           C  
ATOM    696  CG  TYR M  85      90.252  51.271  15.893  1.00 86.14           C  
ATOM    697  CD1 TYR M  85      90.172  52.093  16.993  1.00 86.14           C  
ATOM    698  CD2 TYR M  85      90.176  49.913  16.069  1.00 86.14           C  
ATOM    699  CE1 TYR M  85      89.997  51.560  18.249  1.00 86.14           C  
ATOM    700  CE2 TYR M  85      90.004  49.379  17.321  1.00 86.14           C  
ATOM    701  CZ  TYR M  85      89.911  50.199  18.417  1.00 86.14           C  
ATOM    702  OH  TYR M  85      89.733  49.645  19.703  1.00 86.14           O  
ATOM    703  C   TYR M  85      89.475  53.141  12.751  1.00 86.14           C  
ATOM    704  O   TYR M  85      89.785  54.327  12.652  1.00 86.14           O  
ATOM    705  N   TYR M  86      89.444  52.296  11.708  1.00 85.58           N  
ATOM    706  CA  TYR M  86      89.716  52.640  10.344  1.00 85.58           C  
ATOM    707  CB  TYR M  86      90.012  51.416   9.462  1.00 85.58           C  
ATOM    708  CG  TYR M  86      91.337  50.913   9.930  1.00 85.58           C  
ATOM    709  CD1 TYR M  86      92.484  51.598   9.598  1.00 85.58           C  
ATOM    710  CD2 TYR M  86      91.445  49.769  10.688  1.00 85.58           C  
ATOM    711  CE1 TYR M  86      93.717  51.159  10.017  1.00 85.58           C  
ATOM    712  CE2 TYR M  86      92.677  49.324  11.111  1.00 85.58           C  
ATOM    713  CZ  TYR M  86      93.815  50.019  10.776  1.00 85.58           C  
ATOM    714  OH  TYR M  86      95.081  49.568  11.207  1.00 85.58           O  
ATOM    715  C   TYR M  86      88.616  53.464   9.735  1.00 85.58           C  
ATOM    716  O   TYR M  86      88.864  54.263   8.835  1.00 85.58           O  
ATOM    717  N   ASN M  87      87.363  53.290  10.192  1.00 73.53           N  
ATOM    718  CA  ASN M  87      86.237  53.935   9.572  1.00 73.53           C  
ATOM    719  CB  ASN M  87      86.335  55.471   9.508  1.00 73.53           C  
ATOM    720  CG  ASN M  87      85.975  56.040  10.873  1.00 73.53           C  
ATOM    721  OD1 ASN M  87      86.773  56.737  11.499  1.00 73.53           O  
ATOM    722  ND2 ASN M  87      84.734  55.746  11.345  1.00 73.53           N  
ATOM    723  C   ASN M  87      86.132  53.420   8.175  1.00 73.53           C  
ATOM    724  O   ASN M  87      85.908  54.177   7.233  1.00 73.53           O  
ATOM    725  N   GLN M  88      86.300  52.091   8.026  1.00 53.53           N  
ATOM    726  CA  GLN M  88      86.240  51.436   6.752  1.00 53.53           C  
ATOM    727  CB  GLN M  88      87.114  50.175   6.686  1.00 53.53           C  
ATOM    728  CG  GLN M  88      88.604  50.474   6.848  1.00 53.53           C  
ATOM    729  CD  GLN M  88      89.356  49.156   6.771  1.00 53.53           C  
ATOM    730  OE1 GLN M  88      88.800  48.091   7.037  1.00 53.53           O  
ATOM    731  NE2 GLN M  88      90.661  49.227   6.396  1.00 53.53           N  
ATOM    732  C   GLN M  88      84.833  51.014   6.481  1.00 53.53           C  
ATOM    733  O   GLN M  88      84.008  50.916   7.388  1.00 53.53           O  
ATOM    734  N   SER M  89      84.526  50.773   5.189  1.00 82.00           N  
ATOM    735  CA  SER M  89      83.217  50.339   4.806  1.00 82.00           C  
ATOM    736  CB  SER M  89      82.959  50.455   3.292  1.00 82.00           C  
ATOM    737  OG  SER M  89      81.650  50.006   2.980  1.00 82.00           O  
ATOM    738  C   SER M  89      83.103  48.895   5.185  1.00 82.00           C  
ATOM    739  O   SER M  89      84.085  48.154   5.179  1.00 82.00           O  
ATOM    740  N   LYS M  90      81.881  48.472   5.551  1.00127.03           N  
ATOM    741  CA  LYS M  90      81.606  47.126   5.966  1.00127.03           C  
ATOM    742  CB  LYS M  90      80.184  46.974   6.545  1.00127.03           C  
ATOM    743  CG  LYS M  90      79.854  45.586   7.111  1.00127.03           C  
ATOM    744  CD  LYS M  90      79.702  44.481   6.062  1.00127.03           C  
ATOM    745  CE  LYS M  90      79.617  43.071   6.648  1.00127.03           C  
ATOM    746  NZ  LYS M  90      80.952  42.642   7.123  1.00127.03           N  
ATOM    747  C   LYS M  90      81.751  46.180   4.812  1.00127.03           C  
ATOM    748  O   LYS M  90      82.192  45.046   4.988  1.00127.03           O  
ATOM    749  N   GLY M  91      81.414  46.633   3.592  1.00 37.29           N  
ATOM    750  CA  GLY M  91      81.299  45.753   2.461  1.00 37.29           C  
ATOM    751  C   GLY M  91      82.552  44.980   2.159  1.00 37.29           C  
ATOM    752  O   GLY M  91      82.471  43.788   1.866  1.00 37.29           O  
ATOM    753  N   GLY M  92      83.741  45.605   2.218  1.00 29.61           N  
ATOM    754  CA  GLY M  92      84.924  44.900   1.793  1.00 29.61           C  
ATOM    755  C   GLY M  92      85.343  43.877   2.805  1.00 29.61           C  
ATOM    756  O   GLY M  92      84.912  43.902   3.957  1.00 29.61           O  
ATOM    757  N   SER M  93      86.201  42.925   2.366  1.00 99.70           N  
ATOM    758  CA  SER M  93      86.738  41.911   3.233  1.00 99.70           C  
ATOM    759  CB  SER M  93      87.041  40.564   2.554  1.00 99.70           C  
ATOM    760  OG  SER M  93      85.852  39.813   2.383  1.00 99.70           O  
ATOM    761  C   SER M  93      88.047  42.382   3.779  1.00 99.70           C  
ATOM    762  O   SER M  93      88.743  43.186   3.160  1.00 99.70           O  
ATOM    763  N   HIS M  94      88.425  41.867   4.965  1.00 76.16           N  
ATOM    764  CA  HIS M  94      89.672  42.270   5.547  1.00 76.16           C  
ATOM    765  ND1 HIS M  94      89.499  45.341   4.922  1.00 76.16           N  
ATOM    766  CG  HIS M  94      88.909  44.622   5.936  1.00 76.16           C  
ATOM    767  CB  HIS M  94      89.520  43.406   6.567  1.00 76.16           C  
ATOM    768  NE2 HIS M  94      87.563  46.338   5.359  1.00 76.16           N  
ATOM    769  CD2 HIS M  94      87.728  45.245   6.192  1.00 76.16           C  
ATOM    770  CE1 HIS M  94      88.652  46.355   4.614  1.00 76.16           C  
ATOM    771  C   HIS M  94      90.275  41.085   6.235  1.00 76.16           C  
ATOM    772  O   HIS M  94      89.609  40.071   6.441  1.00 76.16           O  
ATOM    773  N   THR M  95      91.575  41.175   6.595  0.90 48.56           N  
ATOM    774  CA  THR M  95      92.208  40.035   7.196  0.90 48.56           C  
ATOM    775  CB  THR M  95      93.134  39.326   6.251  0.90 48.56           C  
ATOM    776  OG1 THR M  95      92.427  38.917   5.089  0.90 48.56           O  
ATOM    777  CG2 THR M  95      93.728  38.100   6.964  0.90 48.56           C  
ATOM    778  C   THR M  95      93.034  40.449   8.374  0.90 48.56           C  
ATOM    779  O   THR M  95      93.593  41.545   8.420  0.90 48.56           O  
ATOM    780  N   ILE M  96      93.113  39.552   9.378  1.00 44.73           N  
ATOM    781  CA  ILE M  96      93.931  39.777  10.533  1.00 44.73           C  
ATOM    782  CB  ILE M  96      93.147  39.945  11.802  1.00 44.73           C  
ATOM    783  CG1 ILE M  96      92.224  41.171  11.706  1.00 44.73           C  
ATOM    784  CG2 ILE M  96      94.143  40.015  12.972  1.00 44.73           C  
ATOM    785  CD1 ILE M  96      91.202  41.254  12.840  1.00 44.73           C  
ATOM    786  C   ILE M  96      94.771  38.551  10.696  1.00 44.73           C  
ATOM    787  O   ILE M  96      94.269  37.432  10.590  1.00 44.73           O  
ATOM    788  N   GLN M  97      96.087  38.733  10.939  1.00 45.16           N  
ATOM    789  CA  GLN M  97      96.956  37.603  11.125  1.00 45.16           C  
ATOM    790  CB  GLN M  97      97.888  37.338   9.931  1.00 45.16           C  
ATOM    791  CG  GLN M  97      97.128  36.917   8.672  1.00 45.16           C  
ATOM    792  CD  GLN M  97      98.136  36.677   7.559  1.00 45.16           C  
ATOM    793  OE1 GLN M  97      98.909  37.564   7.199  1.00 45.16           O  
ATOM    794  NE2 GLN M  97      98.133  35.438   7.001  1.00 45.16           N  
ATOM    795  C   GLN M  97      97.804  37.871  12.326  1.00 45.16           C  
ATOM    796  O   GLN M  97      98.106  39.017  12.645  1.00 45.16           O  
ATOM    797  N   VAL M  98      98.202  36.800  13.050  1.00 77.22           N  
ATOM    798  CA  VAL M  98      98.984  37.021  14.227  1.00 77.22           C  
ATOM    799  CB  VAL M  98      98.190  36.870  15.489  1.00 77.22           C  
ATOM    800  CG1 VAL M  98      99.108  37.132  16.691  1.00 77.22           C  
ATOM    801  CG2 VAL M  98      96.957  37.782  15.422  1.00 77.22           C  
ATOM    802  C   VAL M  98     100.060  35.988  14.298  1.00 77.22           C  
ATOM    803  O   VAL M  98      99.865  34.835  13.923  1.00 77.22           O  
ATOM    804  N   ILE M  99     101.240  36.400  14.796  1.00 56.87           N  
ATOM    805  CA  ILE M  99     102.326  35.484  14.970  1.00 56.87           C  
ATOM    806  CB  ILE M  99     103.577  35.919  14.267  1.00 56.87           C  
ATOM    807  CG1 ILE M  99     103.329  35.940  12.749  1.00 56.87           C  
ATOM    808  CG2 ILE M  99     104.728  34.995  14.698  1.00 56.87           C  
ATOM    809  CD1 ILE M  99     104.442  36.606  11.946  1.00 56.87           C  
ATOM    810  C   ILE M  99     102.588  35.443  16.435  1.00 56.87           C  
ATOM    811  O   ILE M  99     102.923  36.453  17.052  1.00 56.87           O  
ATOM    812  N   SER M 100     102.416  34.256  17.038  1.00 63.76           N  
ATOM    813  CA  SER M 100     102.639  34.139  18.443  1.00 63.76           C  
ATOM    814  CB  SER M 100     101.353  33.788  19.210  1.00 63.76           C  
ATOM    815  OG  SER M 100     101.593  33.790  20.608  1.00 63.76           O  
ATOM    816  C   SER M 100     103.600  33.011  18.591  1.00 63.76           C  
ATOM    817  O   SER M 100     103.514  32.029  17.858  1.00 63.76           O  
ATOM    818  N   GLY M 101     104.565  33.117  19.522  1.00 35.56           N  
ATOM    819  CA  GLY M 101     105.477  32.019  19.635  1.00 35.56           C  
ATOM    820  C   GLY M 101     106.628  32.400  20.507  1.00 35.56           C  
ATOM    821  O   GLY M 101     106.754  33.545  20.942  1.00 35.56           O  
ATOM    822  N   CYS M 102     107.505  31.409  20.774  1.00 51.25           N  
ATOM    823  CA  CYS M 102     108.644  31.615  21.620  1.00 51.25           C  
ATOM    824  CB  CYS M 102     108.402  31.142  23.070  1.00 51.25           C  
ATOM    825  SG  CYS M 102     108.009  29.368  23.191  1.00 51.25           S  
ATOM    826  C   CYS M 102     109.791  30.820  21.066  1.00 51.25           C  
ATOM    827  O   CYS M 102     109.599  29.808  20.395  1.00 51.25           O  
ATOM    828  N   GLU M 103     111.030  31.278  21.337  1.00112.62           N  
ATOM    829  CA  GLU M 103     112.213  30.632  20.842  1.00112.62           C  
ATOM    830  CB  GLU M 103     113.004  31.612  19.954  1.00112.62           C  
ATOM    831  CG  GLU M 103     114.062  31.013  19.032  1.00112.62           C  
ATOM    832  CD  GLU M 103     114.627  32.167  18.211  1.00112.62           C  
ATOM    833  OE1 GLU M 103     114.296  33.338  18.536  1.00112.62           O  
ATOM    834  OE2 GLU M 103     115.391  31.896  17.248  1.00112.62           O  
ATOM    835  C   GLU M 103     113.050  30.298  22.045  1.00112.62           C  
ATOM    836  O   GLU M 103     113.284  31.155  22.896  1.00112.62           O  
ATOM    837  N   VAL M 104     113.529  29.039  22.151  1.00 40.67           N  
ATOM    838  CA  VAL M 104     114.301  28.649  23.302  1.00 40.67           C  
ATOM    839  CB  VAL M 104     113.636  27.583  24.122  1.00 40.67           C  
ATOM    840  CG1 VAL M 104     112.326  28.152  24.693  1.00 40.67           C  
ATOM    841  CG2 VAL M 104     113.437  26.340  23.238  1.00 40.67           C  
ATOM    842  C   VAL M 104     115.618  28.103  22.839  1.00 40.67           C  
ATOM    843  O   VAL M 104     115.752  27.643  21.708  1.00 40.67           O  
ATOM    844  N   GLY M 105     116.644  28.172  23.715  1.00 21.71           N  
ATOM    845  CA  GLY M 105     117.956  27.702  23.372  1.00 21.71           C  
ATOM    846  C   GLY M 105     118.089  26.285  23.828  1.00 21.71           C  
ATOM    847  O   GLY M 105     117.143  25.686  24.336  1.00 21.71           O  
ATOM    848  N   SER M 106     119.300  25.716  23.661  1.00 72.78           N  
ATOM    849  CA  SER M 106     119.556  24.361  24.053  1.00 72.78           C  
ATOM    850  CB  SER M 106     120.955  23.866  23.639  1.00 72.78           C  
ATOM    851  OG  SER M 106     121.963  24.615  24.302  1.00 72.78           O  
ATOM    852  C   SER M 106     119.455  24.285  25.542  1.00 72.78           C  
ATOM    853  O   SER M 106     119.060  23.261  26.099  1.00 72.78           O  
ATOM    854  N   ASP M 107     119.817  25.387  26.222  1.00 54.32           N  
ATOM    855  CA  ASP M 107     119.781  25.447  27.653  1.00 54.32           C  
ATOM    856  CB  ASP M 107     120.489  26.687  28.227  1.00 54.32           C  
ATOM    857  CG  ASP M 107     119.837  27.950  27.690  1.00 54.32           C  
ATOM    858  OD1 ASP M 107     119.421  27.963  26.502  1.00 54.32           O  
ATOM    859  OD2 ASP M 107     119.769  28.934  28.469  1.00 54.32           O  
ATOM    860  C   ASP M 107     118.363  25.395  28.127  1.00 54.32           C  
ATOM    861  O   ASP M 107     118.087  24.881  29.211  1.00 54.32           O  
ATOM    862  N   GLY M 108     117.415  25.908  27.320  1.00 28.94           N  
ATOM    863  CA  GLY M 108     116.044  25.896  27.743  1.00 28.94           C  
ATOM    864  C   GLY M 108     115.661  27.290  28.131  1.00 28.94           C  
ATOM    865  O   GLY M 108     114.536  27.533  28.568  1.00 28.94           O  
ATOM    866  N   ARG M 109     116.597  28.245  27.990  1.00 82.45           N  
ATOM    867  CA  ARG M 109     116.289  29.609  28.303  1.00 82.45           C  
ATOM    868  CB  ARG M 109     117.522  30.501  28.502  1.00 82.45           C  
ATOM    869  CG  ARG M 109     117.187  31.860  29.113  1.00 82.45           C  
ATOM    870  CD  ARG M 109     118.421  32.707  29.419  1.00 82.45           C  
ATOM    871  NE  ARG M 109     117.942  33.975  30.035  1.00 82.45           N  
ATOM    872  CZ  ARG M 109     118.724  34.633  30.940  1.00 82.45           C  
ATOM    873  NH1 ARG M 109     119.952  34.138  31.270  1.00 82.45           N  
ATOM    874  NH2 ARG M 109     118.273  35.783  31.518  1.00 82.45           N  
ATOM    875  C   ARG M 109     115.494  30.157  27.162  1.00 82.45           C  
ATOM    876  O   ARG M 109     115.438  29.551  26.093  1.00 82.45           O  
ATOM    877  N   LEU M 110     114.833  31.314  27.367  1.00 63.32           N  
ATOM    878  CA  LEU M 110     113.994  31.836  26.325  1.00 63.32           C  
ATOM    879  CB  LEU M 110     112.733  32.533  26.870  1.00 63.32           C  
ATOM    880  CG  LEU M 110     111.810  33.110  25.782  1.00 63.32           C  
ATOM    881  CD1 LEU M 110     111.226  31.997  24.897  1.00 63.32           C  
ATOM    882  CD2 LEU M 110     110.727  34.014  26.398  1.00 63.32           C  
ATOM    883  C   LEU M 110     114.756  32.846  25.524  1.00 63.32           C  
ATOM    884  O   LEU M 110     115.082  33.927  26.013  1.00 63.32           O  
ATOM    885  N   LEU M 111     115.076  32.496  24.259  1.00102.64           N  
ATOM    886  CA  LEU M 111     115.776  33.395  23.385  1.00102.64           C  
ATOM    887  CB  LEU M 111     116.201  32.741  22.059  1.00102.64           C  
ATOM    888  CG  LEU M 111     117.445  31.842  22.163  1.00102.64           C  
ATOM    889  CD1 LEU M 111     118.729  32.678  22.232  1.00102.64           C  
ATOM    890  CD2 LEU M 111     117.339  30.876  23.344  1.00102.64           C  
ATOM    891  C   LEU M 111     114.924  34.573  23.029  1.00102.64           C  
ATOM    892  O   LEU M 111     115.343  35.716  23.200  1.00102.64           O  
ATOM    893  N   ARG M 112     113.687  34.340  22.542  1.00163.44           N  
ATOM    894  CA  ARG M 112     112.928  35.484  22.129  1.00163.44           C  
ATOM    895  CB  ARG M 112     113.313  35.948  20.717  1.00163.44           C  
ATOM    896  CG  ARG M 112     112.767  37.321  20.343  0.93163.44           C  
ATOM    897  CD  ARG M 112     113.362  37.868  19.046  0.96163.44           C  
ATOM    898  NE  ARG M 112     112.744  39.199  18.807  0.94163.44           N  
ATOM    899  CZ  ARG M 112     113.517  40.243  18.390  0.91163.44           C  
ATOM    900  NH1 ARG M 112     114.857  40.069  18.202  1.00163.44           N  
ATOM    901  NH2 ARG M 112     112.950  41.464  18.170  1.00163.44           N  
ATOM    902  C   ARG M 112     111.466  35.147  22.143  1.00163.44           C  
ATOM    903  O   ARG M 112     111.088  33.981  22.045  1.00163.44           O  
ATOM    904  N   GLY M 113     110.601  36.178  22.268  1.00 39.57           N  
ATOM    905  CA  GLY M 113     109.180  35.949  22.295  1.00 39.57           C  
ATOM    906  C   GLY M 113     108.545  36.879  21.306  1.00 39.57           C  
ATOM    907  O   GLY M 113     108.908  38.053  21.229  1.00 39.57           O  
ATOM    908  N   TYR M 114     107.540  36.381  20.549  1.00170.05           N  
ATOM    909  CA  TYR M 114     106.968  37.191  19.509  1.00170.05           C  
ATOM    910  CB  TYR M 114     107.059  36.578  18.096  1.00170.05           C  
ATOM    911  CG  TYR M 114     108.413  36.044  17.762  1.00170.05           C  
ATOM    912  CD1 TYR M 114     108.708  34.737  18.069  1.00170.05           C  
ATOM    913  CD2 TYR M 114     109.374  36.801  17.133  1.00170.05           C  
ATOM    914  CE1 TYR M 114     109.932  34.189  17.768  1.00170.05           C  
ATOM    915  CE2 TYR M 114     110.604  36.258  16.829  1.00170.05           C  
ATOM    916  CZ  TYR M 114     110.886  34.951  17.145  1.00170.05           C  
ATOM    917  OH  TYR M 114     112.144  34.394  16.832  1.00170.05           O  
ATOM    918  C   TYR M 114     105.482  37.268  19.696  1.00170.05           C  
ATOM    919  O   TYR M 114     104.838  36.307  20.115  1.00170.05           O  
ATOM    920  N   GLN M 115     104.902  38.444  19.384  1.00 87.86           N  
ATOM    921  CA  GLN M 115     103.478  38.625  19.366  1.00 87.86           C  
ATOM    922  CB  GLN M 115     102.920  39.161  20.696  1.00 87.86           C  
ATOM    923  CG  GLN M 115     101.396  39.295  20.728  1.00 87.86           C  
ATOM    924  CD  GLN M 115     100.789  37.909  20.911  1.00 87.86           C  
ATOM    925  OE1 GLN M 115     101.495  36.904  20.972  1.00 87.86           O  
ATOM    926  NE2 GLN M 115      99.435  37.851  21.005  1.00 87.86           N  
ATOM    927  C   GLN M 115     103.270  39.677  18.323  1.00 87.86           C  
ATOM    928  O   GLN M 115     103.548  40.852  18.555  1.00 87.86           O  
ATOM    929  N   GLN M 116     102.766  39.296  17.134  1.00 65.17           N  
ATOM    930  CA  GLN M 116     102.682  40.290  16.102  1.00 65.17           C  
ATOM    931  CB  GLN M 116     103.673  40.017  14.958  1.00 65.17           C  
ATOM    932  CG  GLN M 116     105.128  40.011  15.436  1.00 65.17           C  
ATOM    933  CD  GLN M 116     106.023  39.584  14.283  1.00 65.17           C  
ATOM    934  OE1 GLN M 116     107.211  39.320  14.468  1.00 65.17           O  
ATOM    935  NE2 GLN M 116     105.439  39.506  13.057  1.00 65.17           N  
ATOM    936  C   GLN M 116     101.300  40.295  15.524  1.00 65.17           C  
ATOM    937  O   GLN M 116     100.699  39.247  15.293  1.00 65.17           O  
ATOM    938  N   TYR M 117     100.759  41.504  15.268  1.00 86.02           N  
ATOM    939  CA  TYR M 117      99.444  41.620  14.702  1.00 86.02           C  
ATOM    940  CB  TYR M 117      98.457  42.431  15.563  1.00 86.02           C  
ATOM    941  CG  TYR M 117      97.950  41.577  16.675  1.00 86.02           C  
ATOM    942  CD1 TYR M 117      98.733  41.254  17.759  1.00 86.02           C  
ATOM    943  CD2 TYR M 117      96.655  41.114  16.628  1.00 86.02           C  
ATOM    944  CE1 TYR M 117      98.229  40.467  18.771  1.00 86.02           C  
ATOM    945  CE2 TYR M 117      96.146  40.330  17.634  1.00 86.02           C  
ATOM    946  CZ  TYR M 117      96.935  40.004  18.709  1.00 86.02           C  
ATOM    947  OH  TYR M 117      96.414  39.197  19.744  1.00 86.02           O  
ATOM    948  C   TYR M 117      99.534  42.320  13.384  1.00 86.02           C  
ATOM    949  O   TYR M 117     100.173  43.364  13.260  1.00 86.02           O  
ATOM    950  N   ALA M 118      98.884  41.745  12.352  1.00 32.54           N  
ATOM    951  CA  ALA M 118      98.892  42.351  11.053  1.00 32.54           C  
ATOM    952  CB  ALA M 118      99.670  41.541   9.999  1.00 32.54           C  
ATOM    953  C   ALA M 118      97.477  42.451  10.579  1.00 32.54           C  
ATOM    954  O   ALA M 118      96.670  41.541  10.768  1.00 32.54           O  
ATOM    955  N   TYR M 119      97.146  43.590   9.944  1.00 64.79           N  
ATOM    956  CA  TYR M 119      95.823  43.801   9.444  1.00 64.79           C  
ATOM    957  CB  TYR M 119      95.155  45.021  10.101  1.00 64.79           C  
ATOM    958  CG  TYR M 119      93.739  45.142   9.655  1.00 64.79           C  
ATOM    959  CD1 TYR M 119      92.823  44.178  10.005  1.00 64.79           C  
ATOM    960  CD2 TYR M 119      93.316  46.231   8.928  1.00 64.79           C  
ATOM    961  CE1 TYR M 119      91.509  44.285   9.618  1.00 64.79           C  
ATOM    962  CE2 TYR M 119      92.002  46.344   8.538  1.00 64.79           C  
ATOM    963  CZ  TYR M 119      91.098  45.370   8.884  1.00 64.79           C  
ATOM    964  OH  TYR M 119      89.749  45.482   8.491  1.00 64.79           O  
ATOM    965  C   TYR M 119      95.968  44.062   7.980  1.00 64.79           C  
ATOM    966  O   TYR M 119      96.754  44.911   7.563  1.00 64.79           O  
ATOM    967  N   ASP M 120      95.226  43.301   7.156  1.00 48.26           N  
ATOM    968  CA  ASP M 120      95.255  43.476   5.734  1.00 48.26           C  
ATOM    969  CB  ASP M 120      94.604  44.789   5.270  1.00 48.26           C  
ATOM    970  CG  ASP M 120      93.107  44.672   5.517  1.00 48.26           C  
ATOM    971  OD1 ASP M 120      92.647  43.545   5.844  1.00 48.26           O  
ATOM    972  OD2 ASP M 120      92.402  45.707   5.380  1.00 48.26           O  
ATOM    973  C   ASP M 120      96.670  43.444   5.243  1.00 48.26           C  
ATOM    974  O   ASP M 120      97.039  44.208   4.352  1.00 48.26           O  
ATOM    975  N   GLY M 121      97.505  42.554   5.810  1.00 22.75           N  
ATOM    976  CA  GLY M 121      98.842  42.397   5.310  1.00 22.75           C  
ATOM    977  C   GLY M 121      99.737  43.503   5.784  1.00 22.75           C  
ATOM    978  O   GLY M 121     100.791  43.732   5.191  1.00 22.75           O  
ATOM    979  N   CYS M 122      99.356  44.232   6.852  1.00 34.45           N  
ATOM    980  CA  CYS M 122     100.231  45.275   7.317  1.00 34.45           C  
ATOM    981  CB  CYS M 122      99.694  46.694   7.065  1.00 34.45           C  
ATOM    982  SG  CYS M 122      99.636  47.110   5.297  1.00 34.45           S  
ATOM    983  C   CYS M 122     100.403  45.120   8.799  1.00 34.45           C  
ATOM    984  O   CYS M 122      99.510  44.629   9.485  1.00 34.45           O  
ATOM    985  N   ASP M 123     101.568  45.544   9.336  1.00109.33           N  
ATOM    986  CA  ASP M 123     101.828  45.381  10.743  1.00109.33           C  
ATOM    987  CB  ASP M 123     103.310  45.575  11.130  1.00109.33           C  
ATOM    988  CG  ASP M 123     103.738  46.994  10.781  1.00109.33           C  
ATOM    989  OD1 ASP M 123     103.221  47.534   9.767  1.00109.33           O  
ATOM    990  OD2 ASP M 123     104.577  47.561  11.530  1.00109.33           O  
ATOM    991  C   ASP M 123     100.993  46.342  11.537  1.00109.33           C  
ATOM    992  O   ASP M 123     101.136  47.558  11.414  1.00109.33           O  
ATOM    993  N   TYR M 124     100.016  45.801  12.301  1.00 94.71           N  
ATOM    994  CA  TYR M 124      99.182  46.596  13.159  1.00 94.71           C  
ATOM    995  CB  TYR M 124      97.901  45.826  13.529  1.00 94.71           C  
ATOM    996  CG  TYR M 124      96.969  46.719  14.269  1.00 94.71           C  
ATOM    997  CD1 TYR M 124      96.311  47.728  13.607  1.00 94.71           C  
ATOM    998  CD2 TYR M 124      96.725  46.530  15.609  1.00 94.71           C  
ATOM    999  CE1 TYR M 124      95.437  48.553  14.273  1.00 94.71           C  
ATOM   1000  CE2 TYR M 124      95.851  47.350  16.282  1.00 94.71           C  
ATOM   1001  CZ  TYR M 124      95.209  48.364  15.614  1.00 94.71           C  
ATOM   1002  OH  TYR M 124      94.311  49.208  16.300  1.00 94.71           O  
ATOM   1003  C   TYR M 124      99.899  46.985  14.427  1.00 94.71           C  
ATOM   1004  O   TYR M 124     100.063  48.169  14.717  1.00 94.71           O  
ATOM   1005  N   ILE M 125     100.374  45.985  15.211  1.00 97.44           N  
ATOM   1006  CA  ILE M 125     101.069  46.269  16.443  1.00 97.44           C  
ATOM   1007  CB  ILE M 125     100.194  46.544  17.636  1.00 97.44           C  
ATOM   1008  CG1 ILE M 125      99.398  45.301  18.049  1.00 97.44           C  
ATOM   1009  CG2 ILE M 125      99.306  47.755  17.319  1.00 97.44           C  
ATOM   1010  CD1 ILE M 125      98.732  45.464  19.415  1.00 97.44           C  
ATOM   1011  C   ILE M 125     101.897  45.070  16.797  1.00 97.44           C  
ATOM   1012  O   ILE M 125     101.643  43.967  16.314  1.00 97.44           O  
ATOM   1013  N   ALA M 126     102.921  45.256  17.660  1.00 43.93           N  
ATOM   1014  CA  ALA M 126     103.724  44.125  18.028  1.00 43.93           C  
ATOM   1015  CB  ALA M 126     104.891  43.864  17.060  1.00 43.93           C  
ATOM   1016  C   ALA M 126     104.323  44.343  19.384  1.00 43.93           C  
ATOM   1017  O   ALA M 126     104.499  45.474  19.837  1.00 43.93           O  
ATOM   1018  N   LEU M 127     104.635  43.226  20.072  1.00 59.80           N  
ATOM   1019  CA  LEU M 127     105.256  43.265  21.366  1.00 59.80           C  
ATOM   1020  CB  LEU M 127     105.028  41.972  22.173  1.00 59.80           C  
ATOM   1021  CG  LEU M 127     105.676  41.960  23.571  1.00 59.80           C  
ATOM   1022  CD1 LEU M 127     105.086  43.059  24.473  1.00 59.80           C  
ATOM   1023  CD2 LEU M 127     105.584  40.566  24.209  1.00 59.80           C  
ATOM   1024  C   LEU M 127     106.727  43.421  21.143  1.00 59.80           C  
ATOM   1025  O   LEU M 127     107.306  42.783  20.263  1.00 59.80           O  
ATOM   1026  N   ASN M 128     107.372  44.277  21.956  1.00 63.81           N  
ATOM   1027  CA  ASN M 128     108.774  44.548  21.830  1.00 63.81           C  
ATOM   1028  CB  ASN M 128     109.200  45.847  22.535  1.00 63.81           C  
ATOM   1029  CG  ASN M 128     108.622  47.006  21.736  1.00 63.81           C  
ATOM   1030  OD1 ASN M 128     109.236  47.488  20.786  1.00 63.81           O  
ATOM   1031  ND2 ASN M 128     107.395  47.455  22.114  1.00 63.81           N  
ATOM   1032  C   ASN M 128     109.547  43.415  22.430  1.00 63.81           C  
ATOM   1033  O   ASN M 128     108.984  42.499  23.026  1.00 63.81           O  
ATOM   1034  N   GLU M 129     110.880  43.452  22.253  0.92114.39           N  
ATOM   1035  CA  GLU M 129     111.778  42.441  22.733  0.92114.39           C  
ATOM   1036  CB  GLU M 129     113.237  42.739  22.355  0.92114.39           C  
ATOM   1037  CG  GLU M 129     113.725  44.078  22.913  0.78114.39           C  
ATOM   1038  CD  GLU M 129     115.172  44.280  22.494  0.75114.39           C  
ATOM   1039  OE1 GLU M 129     115.484  44.019  21.301  0.90114.39           O  
ATOM   1040  OE2 GLU M 129     115.982  44.699  23.362  0.92114.39           O  
ATOM   1041  C   GLU M 129     111.708  42.407  24.226  0.92114.39           C  
ATOM   1042  O   GLU M 129     111.826  41.347  24.838  0.92114.39           O  
ATOM   1043  N   ASP M 130     111.509  43.582  24.848  1.00 77.05           N  
ATOM   1044  CA  ASP M 130     111.470  43.693  26.278  1.00 77.05           C  
ATOM   1045  CB  ASP M 130     111.432  45.153  26.787  1.00 77.05           C  
ATOM   1046  CG  ASP M 130     110.208  45.914  26.285  1.00 77.05           C  
ATOM   1047  OD1 ASP M 130     109.243  45.273  25.793  1.00 77.05           O  
ATOM   1048  OD2 ASP M 130     110.231  47.169  26.386  1.00 77.05           O  
ATOM   1049  C   ASP M 130     110.307  42.906  26.802  1.00 77.05           C  
ATOM   1050  O   ASP M 130     110.290  42.524  27.971  1.00 77.05           O  
ATOM   1051  N   LEU M 131     109.293  42.666  25.949  1.00100.08           N  
ATOM   1052  CA  LEU M 131     108.117  41.916  26.294  1.00100.08           C  
ATOM   1053  CB  LEU M 131     108.424  40.645  27.109  1.00100.08           C  
ATOM   1054  CG  LEU M 131     109.247  39.592  26.342  1.00100.08           C  
ATOM   1055  CD1 LEU M 131     109.490  38.340  27.201  1.00100.08           C  
ATOM   1056  CD2 LEU M 131     108.615  39.268  24.979  1.00100.08           C  
ATOM   1057  C   LEU M 131     107.237  42.788  27.135  1.00100.08           C  
ATOM   1058  O   LEU M 131     106.098  42.435  27.440  1.00100.08           O  
ATOM   1059  N   LYS M 132     107.783  43.926  27.593  1.00121.42           N  
ATOM   1060  CA  LYS M 132     107.056  44.887  28.372  1.00121.42           C  
ATOM   1061  CB  LYS M 132     107.963  45.654  29.342  1.00121.42           C  
ATOM   1062  CG  LYS M 132     108.508  44.742  30.441  1.00121.42           C  
ATOM   1063  CD  LYS M 132     109.597  45.384  31.297  1.00121.42           C  
ATOM   1064  CE  LYS M 132     110.030  44.516  32.478  1.00121.42           C  
ATOM   1065  NZ  LYS M 132     111.094  43.579  32.059  1.00121.42           N  
ATOM   1066  C   LYS M 132     106.257  45.888  27.577  1.00121.42           C  
ATOM   1067  O   LYS M 132     105.163  46.265  27.994  1.00121.42           O  
ATOM   1068  N   THR M 133     106.771  46.348  26.412  1.00 80.15           N  
ATOM   1069  CA  THR M 133     106.175  47.502  25.780  1.00 80.15           C  
ATOM   1070  CB  THR M 133     107.217  48.566  25.536  1.00 80.15           C  
ATOM   1071  OG1 THR M 133     107.955  48.782  26.728  1.00 80.15           O  
ATOM   1072  CG2 THR M 133     106.539  49.895  25.165  1.00 80.15           C  
ATOM   1073  C   THR M 133     105.567  47.120  24.456  1.00 80.15           C  
ATOM   1074  O   THR M 133     105.664  45.973  24.025  1.00 80.15           O  
ATOM   1075  N   TRP M 134     104.890  48.086  23.784  1.00 85.82           N  
ATOM   1076  CA  TRP M 134     104.248  47.805  22.531  1.00 85.82           C  
ATOM   1077  CB  TRP M 134     102.717  47.902  22.596  1.00 85.82           C  
ATOM   1078  CG  TRP M 134     102.087  46.927  23.553  1.00 85.82           C  
ATOM   1079  CD2 TRP M 134     101.980  45.518  23.307  1.00 85.82           C  
ATOM   1080  CD1 TRP M 134     101.549  47.149  24.786  1.00 85.82           C  
ATOM   1081  NE1 TRP M 134     101.109  45.965  25.324  1.00 85.82           N  
ATOM   1082  CE2 TRP M 134     101.370  44.952  24.425  1.00 85.82           C  
ATOM   1083  CE3 TRP M 134     102.365  44.758  22.240  1.00 85.82           C  
ATOM   1084  CZ2 TRP M 134     101.135  43.610  24.491  1.00 85.82           C  
ATOM   1085  CZ3 TRP M 134     102.119  43.405  22.309  1.00 85.82           C  
ATOM   1086  CH2 TRP M 134     101.516  42.842  23.414  1.00 85.82           C  
ATOM   1087  C   TRP M 134     104.664  48.820  21.511  1.00 85.82           C  
ATOM   1088  O   TRP M 134     105.013  49.955  21.835  1.00 85.82           O  
ATOM   1089  N   THR M 135     104.645  48.409  20.226  1.00 38.09           N  
ATOM   1090  CA  THR M 135     104.934  49.309  19.147  1.00 38.09           C  
ATOM   1091  CB  THR M 135     106.077  48.866  18.282  1.00 38.09           C  
ATOM   1092  OG1 THR M 135     107.257  48.726  19.060  1.00 38.09           O  
ATOM   1093  CG2 THR M 135     106.295  49.915  17.178  1.00 38.09           C  
ATOM   1094  C   THR M 135     103.709  49.325  18.286  1.00 38.09           C  
ATOM   1095  O   THR M 135     103.202  48.270  17.906  1.00 38.09           O  
ATOM   1096  N   ALA M 136     103.196  50.531  17.959  1.00 48.75           N  
ATOM   1097  CA  ALA M 136     102.001  50.627  17.164  1.00 48.75           C  
ATOM   1098  CB  ALA M 136     100.923  51.532  17.784  1.00 48.75           C  
ATOM   1099  C   ALA M 136     102.360  51.222  15.836  1.00 48.75           C  
ATOM   1100  O   ALA M 136     103.201  52.114  15.744  1.00 48.75           O  
ATOM   1101  N   ALA M 137     101.777  50.665  14.756  1.00 54.66           N  
ATOM   1102  CA  ALA M 137     102.012  51.113  13.411  1.00 54.66           C  
ATOM   1103  CB  ALA M 137     101.484  50.120  12.361  1.00 54.66           C  
ATOM   1104  C   ALA M 137     101.376  52.438  13.109  1.00 54.66           C  
ATOM   1105  O   ALA M 137     102.023  53.327  12.557  1.00 54.66           O  
ATOM   1106  N   ASP M 138     100.086  52.609  13.470  1.00 65.58           N  
ATOM   1107  CA  ASP M 138      99.389  53.803  13.081  1.00 65.58           C  
ATOM   1108  CB  ASP M 138      98.510  53.615  11.829  1.00 65.58           C  
ATOM   1109  CG  ASP M 138      97.466  52.545  12.124  1.00 65.58           C  
ATOM   1110  OD1 ASP M 138      97.857  51.467  12.646  1.00 65.58           O  
ATOM   1111  OD2 ASP M 138      96.264  52.793  11.839  1.00 65.58           O  
ATOM   1112  C   ASP M 138      98.499  54.258  14.191  1.00 65.58           C  
ATOM   1113  O   ASP M 138      98.595  53.795  15.326  1.00 65.58           O  
ATOM   1114  N   MET M 139      97.595  55.202  13.861  1.00 66.37           N  
ATOM   1115  CA  MET M 139      96.695  55.789  14.811  1.00 66.37           C  
ATOM   1116  CB  MET M 139      95.745  56.821  14.176  1.00 66.37           C  
ATOM   1117  CG  MET M 139      96.423  58.113  13.724  1.00 66.37           C  
ATOM   1118  SD  MET M 139      96.996  59.167  15.088  1.00 66.37           S  
ATOM   1119  CE  MET M 139      97.281  60.627  14.046  1.00 66.37           C  
ATOM   1120  C   MET M 139      95.821  54.720  15.387  1.00 66.37           C  
ATOM   1121  O   MET M 139      95.585  54.691  16.593  1.00 66.37           O  
ATOM   1122  N   ALA M 140      95.332  53.796  14.540  1.00 46.48           N  
ATOM   1123  CA  ALA M 140      94.420  52.786  14.995  1.00 46.48           C  
ATOM   1124  CB  ALA M 140      93.983  51.838  13.865  1.00 46.48           C  
ATOM   1125  C   ALA M 140      95.080  51.951  16.048  1.00 46.48           C  
ATOM   1126  O   ALA M 140      94.484  51.659  17.083  1.00 46.48           O  
ATOM   1127  N   ALA M 141      96.353  51.584  15.826  1.00 44.66           N  
ATOM   1128  CA  ALA M 141      97.069  50.719  16.718  1.00 44.66           C  
ATOM   1129  CB  ALA M 141      98.508  50.441  16.251  1.00 44.66           C  
ATOM   1130  C   ALA M 141      97.148  51.358  18.067  1.00 44.66           C  
ATOM   1131  O   ALA M 141      97.089  50.674  19.088  1.00 44.66           O  
ATOM   1132  N   LEU M 142      97.279  52.696  18.104  1.00 48.18           N  
ATOM   1133  CA  LEU M 142      97.444  53.397  19.345  1.00 48.18           C  
ATOM   1134  CB  LEU M 142      97.548  54.921  19.169  1.00 48.18           C  
ATOM   1135  CG  LEU M 142      98.803  55.372  18.401  1.00 48.18           C  
ATOM   1136  CD1 LEU M 142      98.880  56.904  18.309  1.00 48.18           C  
ATOM   1137  CD2 LEU M 142     100.074  54.745  18.994  1.00 48.18           C  
ATOM   1138  C   LEU M 142      96.260  53.137  20.220  1.00 48.18           C  
ATOM   1139  O   LEU M 142      96.416  52.911  21.419  1.00 48.18           O  
ATOM   1140  N   ILE M 143      95.044  53.130  19.643  1.00101.10           N  
ATOM   1141  CA  ILE M 143      93.866  52.935  20.437  1.00101.10           C  
ATOM   1142  CB  ILE M 143      92.619  52.820  19.612  1.00101.10           C  
ATOM   1143  CG1 ILE M 143      92.408  54.050  18.712  1.00101.10           C  
ATOM   1144  CG2 ILE M 143      91.461  52.579  20.595  1.00101.10           C  
ATOM   1145  CD1 ILE M 143      92.132  55.336  19.479  1.00101.10           C  
ATOM   1146  C   ILE M 143      94.021  51.606  21.097  1.00101.10           C  
ATOM   1147  O   ILE M 143      93.737  51.446  22.283  1.00101.10           O  
ATOM   1148  N   THR M 144      94.484  50.614  20.321  1.00 62.21           N  
ATOM   1149  CA  THR M 144      94.665  49.282  20.810  1.00 62.21           C  
ATOM   1150  CB  THR M 144      95.045  48.319  19.726  1.00 62.21           C  
ATOM   1151  OG1 THR M 144      94.028  48.281  18.735  1.00 62.21           O  
ATOM   1152  CG2 THR M 144      95.234  46.925  20.345  1.00 62.21           C  
ATOM   1153  C   THR M 144      95.742  49.263  21.853  1.00 62.21           C  
ATOM   1154  O   THR M 144      95.667  48.509  22.821  1.00 62.21           O  
ATOM   1155  N   LYS M 145      96.801  50.069  21.670  1.00 79.95           N  
ATOM   1156  CA  LYS M 145      97.902  50.052  22.589  1.00 79.95           C  
ATOM   1157  CB  LYS M 145      99.072  50.922  22.099  1.00 79.95           C  
ATOM   1158  CG  LYS M 145     100.337  50.813  22.950  1.00 79.95           C  
ATOM   1159  CD  LYS M 145     101.574  51.378  22.249  1.00 79.95           C  
ATOM   1160  CE  LYS M 145     102.851  51.315  23.088  1.00 79.95           C  
ATOM   1161  NZ  LYS M 145     102.867  52.419  24.072  1.00 79.95           N  
ATOM   1162  C   LYS M 145      97.486  50.544  23.943  1.00 79.95           C  
ATOM   1163  O   LYS M 145      97.750  49.896  24.954  1.00 79.95           O  
ATOM   1164  N   HIS M 146      96.779  51.688  24.000  1.00145.34           N  
ATOM   1165  CA  HIS M 146      96.434  52.260  25.270  1.00145.34           C  
ATOM   1166  ND1 HIS M 146      96.440  54.956  23.161  1.00145.34           N  
ATOM   1167  CG  HIS M 146      96.477  54.665  24.506  1.00145.34           C  
ATOM   1168  CB  HIS M 146      95.664  53.585  25.150  1.00145.34           C  
ATOM   1169  NE2 HIS M 146      97.906  56.357  24.072  1.00145.34           N  
ATOM   1170  CD2 HIS M 146      97.377  55.531  25.049  1.00145.34           C  
ATOM   1171  CE1 HIS M 146      97.313  55.974  22.956  1.00145.34           C  
ATOM   1172  C   HIS M 146      95.560  51.294  25.986  1.00145.34           C  
ATOM   1173  O   HIS M 146      95.704  51.072  27.187  1.00145.34           O  
ATOM   1174  N   LYS M 147      94.630  50.681  25.241  1.00 89.69           N  
ATOM   1175  CA  LYS M 147      93.690  49.769  25.806  1.00 89.69           C  
ATOM   1176  CB  LYS M 147      92.741  49.257  24.706  1.00 89.69           C  
ATOM   1177  CG  LYS M 147      91.463  48.558  25.166  1.00 89.69           C  
ATOM   1178  CD  LYS M 147      90.402  48.551  24.060  1.00 89.69           C  
ATOM   1179  CE  LYS M 147      89.149  47.728  24.364  1.00 89.69           C  
ATOM   1180  NZ  LYS M 147      89.263  46.386  23.750  1.00 89.69           N  
ATOM   1181  C   LYS M 147      94.454  48.620  26.391  1.00 89.69           C  
ATOM   1182  O   LYS M 147      94.216  48.211  27.526  1.00 89.69           O  
ATOM   1183  N   TRP M 148      95.431  48.090  25.638  1.00105.64           N  
ATOM   1184  CA  TRP M 148      96.184  46.955  26.093  1.00105.64           C  
ATOM   1185  CB  TRP M 148      97.109  46.352  25.022  1.00105.64           C  
ATOM   1186  CG  TRP M 148      96.357  45.574  23.969  1.00105.64           C  
ATOM   1187  CD2 TRP M 148      96.955  44.604  23.096  1.00105.64           C  
ATOM   1188  CD1 TRP M 148      95.027  45.596  23.667  1.00105.64           C  
ATOM   1189  NE1 TRP M 148      94.758  44.700  22.661  1.00105.64           N  
ATOM   1190  CE2 TRP M 148      95.936  44.081  22.301  1.00105.64           C  
ATOM   1191  CE3 TRP M 148      98.246  44.178  22.972  1.00105.64           C  
ATOM   1192  CZ2 TRP M 148      96.194  43.121  21.364  1.00105.64           C  
ATOM   1193  CZ3 TRP M 148      98.504  43.214  22.022  1.00105.64           C  
ATOM   1194  CH2 TRP M 148      97.497  42.695  21.235  1.00105.64           C  
ATOM   1195  C   TRP M 148      97.004  47.291  27.298  1.00105.64           C  
ATOM   1196  O   TRP M 148      97.065  46.516  28.251  1.00105.64           O  
ATOM   1197  N   GLU M 149      97.643  48.470  27.304  1.00 75.21           N  
ATOM   1198  CA  GLU M 149      98.523  48.825  28.381  1.00 75.21           C  
ATOM   1199  CB  GLU M 149      99.068  50.253  28.229  1.00 75.21           C  
ATOM   1200  CG  GLU M 149      99.895  50.478  26.966  1.00 75.21           C  
ATOM   1201  CD  GLU M 149     100.164  51.973  26.856  1.00 75.21           C  
ATOM   1202  OE1 GLU M 149      99.667  52.728  27.734  1.00 75.21           O  
ATOM   1203  OE2 GLU M 149     100.865  52.382  25.892  1.00 75.21           O  
ATOM   1204  C   GLU M 149      97.744  48.832  29.662  1.00 75.21           C  
ATOM   1205  O   GLU M 149      98.195  48.323  30.686  1.00 75.21           O  
ATOM   1206  N   GLN M 150      96.531  49.400  29.625  1.00127.77           N  
ATOM   1207  CA  GLN M 150      95.719  49.571  30.797  1.00127.77           C  
ATOM   1208  CB  GLN M 150      94.403  50.300  30.477  1.00127.77           C  
ATOM   1209  CG  GLN M 150      94.591  51.697  29.878  1.00127.77           C  
ATOM   1210  CD  GLN M 150      94.949  52.662  30.997  1.00127.77           C  
ATOM   1211  OE1 GLN M 150      94.309  52.678  32.047  1.00127.77           O  
ATOM   1212  NE2 GLN M 150      96.002  53.493  30.772  1.00127.77           N  
ATOM   1213  C   GLN M 150      95.341  48.230  31.353  1.00127.77           C  
ATOM   1214  O   GLN M 150      95.185  48.041  32.558  1.00127.77           O  
ATOM   1215  N   ALA M 151      95.110  47.275  30.450  1.00 91.35           N  
ATOM   1216  CA  ALA M 151      94.673  45.949  30.755  1.00 91.35           C  
ATOM   1217  CB  ALA M 151      94.140  45.287  29.495  1.00 91.35           C  
ATOM   1218  C   ALA M 151      95.727  45.142  31.453  1.00 91.35           C  
ATOM   1219  O   ALA M 151      95.413  44.242  32.234  1.00 91.35           O  
ATOM   1220  N   GLY M 152      97.016  45.422  31.189  1.00 59.05           N  
ATOM   1221  CA  GLY M 152      98.026  44.626  31.833  1.00 59.05           C  
ATOM   1222  C   GLY M 152      98.489  43.601  30.851  1.00 59.05           C  
ATOM   1223  O   GLY M 152      99.043  42.569  31.232  1.00 59.05           O  
ATOM   1224  N   GLU M 153      98.287  43.876  29.543  1.00187.06           N  
ATOM   1225  CA  GLU M 153      98.549  42.925  28.488  1.00187.06           C  
ATOM   1226  CB  GLU M 153      98.342  43.457  27.070  1.00187.06           C  
ATOM   1227  CG  GLU M 153      98.861  42.485  25.988  1.00187.06           C  
ATOM   1228  CD  GLU M 153      98.300  41.068  26.156  1.00187.06           C  
ATOM   1229  OE1 GLU M 153      97.440  40.871  27.046  1.00187.06           O  
ATOM   1230  OE2 GLU M 153      98.728  40.158  25.397  1.00187.06           O  
ATOM   1231  C   GLU M 153      99.899  42.364  28.468  1.00187.06           C  
ATOM   1232  O   GLU M 153     100.051  41.147  28.362  1.00187.06           O  
ATOM   1233  N   ALA M 154     100.904  43.226  28.584  1.00 66.67           N  
ATOM   1234  CA  ALA M 154     102.228  42.736  28.405  1.00 66.67           C  
ATOM   1235  CB  ALA M 154     103.295  43.830  28.564  1.00 66.67           C  
ATOM   1236  C   ALA M 154     102.500  41.689  29.437  1.00 66.67           C  
ATOM   1237  O   ALA M 154     103.115  40.668  29.136  1.00 66.67           O  
ATOM   1238  N   GLU M 155     102.020  41.908  30.674  1.00 78.53           N  
ATOM   1239  CA  GLU M 155     102.335  41.015  31.751  1.00 78.53           C  
ATOM   1240  CB  GLU M 155     101.759  41.509  33.086  1.00 78.53           C  
ATOM   1241  CG  GLU M 155     102.360  42.839  33.542  1.00 78.53           C  
ATOM   1242  CD  GLU M 155     101.581  43.304  34.761  1.00 78.53           C  
ATOM   1243  OE1 GLU M 155     100.864  42.460  35.363  1.00 78.53           O  
ATOM   1244  OE2 GLU M 155     101.689  44.510  35.106  1.00 78.53           O  
ATOM   1245  C   GLU M 155     101.810  39.632  31.528  1.00 78.53           C  
ATOM   1246  O   GLU M 155     102.580  38.675  31.563  1.00 78.53           O  
ATOM   1247  N   ARG M 156     100.499  39.459  31.267  1.00239.90           N  
ATOM   1248  CA  ARG M 156     100.101  38.088  31.132  1.00239.90           C  
ATOM   1249  CB  ARG M 156      98.612  37.741  31.210  1.00239.90           C  
ATOM   1250  CG  ARG M 156      98.333  36.318  30.692  1.00239.90           C  
ATOM   1251  CD  ARG M 156      96.866  35.863  30.624  1.00239.90           C  
ATOM   1252  NE  ARG M 156      96.255  36.348  29.352  1.00239.90           N  
ATOM   1253  CZ  ARG M 156      96.505  35.743  28.154  1.00239.90           C  
ATOM   1254  NH1 ARG M 156      97.291  34.632  28.090  1.00239.90           N  
ATOM   1255  NH2 ARG M 156      95.981  36.266  27.009  1.00239.90           N  
ATOM   1256  C   ARG M 156     100.685  37.505  29.887  1.00239.90           C  
ATOM   1257  O   ARG M 156     100.939  36.305  29.836  1.00239.90           O  
ATOM   1258  N   LEU M 158     100.904  38.323  28.840  1.00100.12           N  
ATOM   1259  CA  LEU M 158     101.435  37.778  27.623  1.00100.12           C  
ATOM   1260  CB  LEU M 158     101.648  38.874  26.560  1.00100.12           C  
ATOM   1261  CG  LEU M 158     101.846  38.378  25.112  1.00100.12           C  
ATOM   1262  CD1 LEU M 158     102.237  39.542  24.186  1.00100.12           C  
ATOM   1263  CD2 LEU M 158     102.794  37.176  25.013  1.00100.12           C  
ATOM   1264  C   LEU M 158     102.769  37.186  27.962  1.00100.12           C  
ATOM   1265  O   LEU M 158     103.025  36.019  27.671  1.00100.12           O  
ATOM   1266  N   ARG M 159     103.626  37.939  28.683  1.00164.93           N  
ATOM   1267  CA  ARG M 159     104.946  37.434  28.917  1.00164.93           C  
ATOM   1268  CB  ARG M 159     105.970  38.408  29.528  1.00164.93           C  
ATOM   1269  CG  ARG M 159     105.745  38.908  30.947  1.00164.93           C  
ATOM   1270  CD  ARG M 159     106.888  39.840  31.347  1.00164.93           C  
ATOM   1271  NE  ARG M 159     106.719  40.234  32.769  1.00164.93           N  
ATOM   1272  CZ  ARG M 159     107.653  41.056  33.327  1.00164.93           C  
ATOM   1273  NH1 ARG M 159     108.704  41.491  32.572  1.00164.93           N  
ATOM   1274  NH2 ARG M 159     107.538  41.446  34.629  1.00164.93           N  
ATOM   1275  C   ARG M 159     104.878  36.186  29.728  1.00164.93           C  
ATOM   1276  O   ARG M 159     105.764  35.340  29.634  1.00164.93           O  
ATOM   1277  N   ALA M 160     103.845  36.036  30.573  1.00 38.21           N  
ATOM   1278  CA  ALA M 160     103.754  34.824  31.332  1.00 38.21           C  
ATOM   1279  CB  ALA M 160     102.511  34.781  32.239  1.00 38.21           C  
ATOM   1280  C   ALA M 160     103.646  33.685  30.360  1.00 38.21           C  
ATOM   1281  O   ALA M 160     104.338  32.678  30.494  1.00 38.21           O  
ATOM   1282  N   TYR M 161     102.803  33.835  29.320  1.00 75.88           N  
ATOM   1283  CA  TYR M 161     102.597  32.777  28.372  1.00 75.88           C  
ATOM   1284  CB  TYR M 161     101.578  33.191  27.292  1.00 75.88           C  
ATOM   1285  CG  TYR M 161     101.558  32.189  26.186  1.00 75.88           C  
ATOM   1286  CD1 TYR M 161     100.864  31.008  26.308  1.00 75.88           C  
ATOM   1287  CD2 TYR M 161     102.228  32.447  25.012  1.00 75.88           C  
ATOM   1288  CE1 TYR M 161     100.848  30.097  25.277  1.00 75.88           C  
ATOM   1289  CE2 TYR M 161     102.216  31.541  23.979  1.00 75.88           C  
ATOM   1290  CZ  TYR M 161     101.525  30.361  24.110  1.00 75.88           C  
ATOM   1291  OH  TYR M 161     101.509  29.428  23.051  1.00 75.88           O  
ATOM   1292  C   TYR M 161     103.887  32.458  27.691  1.00 75.88           C  
ATOM   1293  O   TYR M 161     104.333  31.311  27.697  1.00 75.88           O  
ATOM   1294  N   LEU M 162     104.556  33.483  27.139  1.00 59.58           N  
ATOM   1295  CA  LEU M 162     105.754  33.235  26.397  1.00 59.58           C  
ATOM   1296  CB  LEU M 162     106.370  34.521  25.819  1.00 59.58           C  
ATOM   1297  CG  LEU M 162     105.464  35.229  24.797  1.00 59.58           C  
ATOM   1298  CD1 LEU M 162     106.139  36.493  24.237  1.00 59.58           C  
ATOM   1299  CD2 LEU M 162     104.994  34.262  23.700  1.00 59.58           C  
ATOM   1300  C   LEU M 162     106.776  32.628  27.297  1.00 59.58           C  
ATOM   1301  O   LEU M 162     107.386  31.614  26.966  1.00 59.58           O  
ATOM   1302  N   GLU M 163     106.995  33.227  28.477  1.00 88.81           N  
ATOM   1303  CA  GLU M 163     108.013  32.679  29.316  1.00 88.81           C  
ATOM   1304  CB  GLU M 163     108.236  33.554  30.567  1.00 88.81           C  
ATOM   1305  CG  GLU M 163     108.809  34.938  30.237  1.00 88.81           C  
ATOM   1306  CD  GLU M 163     108.695  35.844  31.460  1.00 88.81           C  
ATOM   1307  OE1 GLU M 163     107.859  35.544  32.353  1.00 88.81           O  
ATOM   1308  OE2 GLU M 163     109.441  36.858  31.509  1.00 88.81           O  
ATOM   1309  C   GLU M 163     107.621  31.299  29.764  1.00 88.81           C  
ATOM   1310  O   GLU M 163     108.351  30.332  29.562  1.00 88.81           O  
ATOM   1311  N   GLY M 164     106.473  31.165  30.448  1.00 84.06           N  
ATOM   1312  CA  GLY M 164     106.125  29.870  30.970  1.00 84.06           C  
ATOM   1313  C   GLY M 164     105.425  28.876  30.081  1.00 84.06           C  
ATOM   1314  O   GLY M 164     105.948  27.797  29.809  1.00 84.06           O  
ATOM   1315  N   THR M 165     104.216  29.235  29.593  1.00 57.90           N  
ATOM   1316  CA  THR M 165     103.350  28.278  28.948  1.00 57.90           C  
ATOM   1317  CB  THR M 165     101.992  28.842  28.654  1.00 57.90           C  
ATOM   1318  OG1 THR M 165     101.377  29.289  29.853  1.00 57.90           O  
ATOM   1319  CG2 THR M 165     101.136  27.744  28.000  1.00 57.90           C  
ATOM   1320  C   THR M 165     103.922  27.821  27.654  1.00 57.90           C  
ATOM   1321  O   THR M 165     104.026  26.622  27.399  1.00 57.90           O  
ATOM   1322  N   CYS M 166     104.365  28.780  26.826  1.00 48.94           N  
ATOM   1323  CA  CYS M 166     104.824  28.457  25.509  1.00 48.94           C  
ATOM   1324  CB  CYS M 166     105.392  29.680  24.755  1.00 48.94           C  
ATOM   1325  SG  CYS M 166     105.977  29.277  23.077  1.00 48.94           S  
ATOM   1326  C   CYS M 166     105.942  27.483  25.636  1.00 48.94           C  
ATOM   1327  O   CYS M 166     106.001  26.497  24.904  1.00 48.94           O  
ATOM   1328  N   VAL M 167     106.853  27.745  26.590  1.00 47.24           N  
ATOM   1329  CA  VAL M 167     108.027  26.948  26.790  1.00 47.24           C  
ATOM   1330  CB  VAL M 167     108.952  27.541  27.812  1.00 47.24           C  
ATOM   1331  CG1 VAL M 167     110.161  26.605  27.983  1.00 47.24           C  
ATOM   1332  CG2 VAL M 167     109.321  28.966  27.368  1.00 47.24           C  
ATOM   1333  C   VAL M 167     107.675  25.568  27.257  1.00 47.24           C  
ATOM   1334  O   VAL M 167     108.278  24.590  26.820  1.00 47.24           O  
ATOM   1335  N   GLU M 168     106.697  25.439  28.171  1.00 50.57           N  
ATOM   1336  CA  GLU M 168     106.411  24.138  28.705  1.00 50.57           C  
ATOM   1337  CB  GLU M 168     105.343  24.172  29.808  1.00 50.57           C  
ATOM   1338  CG  GLU M 168     105.819  24.897  31.069  1.00 50.57           C  
ATOM   1339  CD  GLU M 168     104.690  24.872  32.088  1.00 50.57           C  
ATOM   1340  OE1 GLU M 168     103.559  25.293  31.733  1.00 50.57           O  
ATOM   1341  OE2 GLU M 168     104.946  24.425  33.239  1.00 50.57           O  
ATOM   1342  C   GLU M 168     105.936  23.233  27.611  1.00 50.57           C  
ATOM   1343  O   GLU M 168     106.378  22.090  27.515  1.00 50.57           O  
ATOM   1344  N   TRP M 169     105.022  23.724  26.753  1.00 70.39           N  
ATOM   1345  CA  TRP M 169     104.479  22.918  25.696  1.00 70.39           C  
ATOM   1346  CB  TRP M 169     103.278  23.563  24.983  1.00 70.39           C  
ATOM   1347  CG  TRP M 169     102.021  23.585  25.821  1.00 70.39           C  
ATOM   1348  CD2 TRP M 169     101.173  22.443  26.016  1.00 70.39           C  
ATOM   1349  CD1 TRP M 169     101.465  24.606  26.534  1.00 70.39           C  
ATOM   1350  NE1 TRP M 169     100.318  24.173  27.158  1.00 70.39           N  
ATOM   1351  CE2 TRP M 169     100.128  22.842  26.849  1.00 70.39           C  
ATOM   1352  CE3 TRP M 169     101.260  21.164  25.542  1.00 70.39           C  
ATOM   1353  CZ2 TRP M 169      99.149  21.965  27.221  1.00 70.39           C  
ATOM   1354  CZ3 TRP M 169     100.270  20.283  25.918  1.00 70.39           C  
ATOM   1355  CH2 TRP M 169      99.235  20.676  26.741  1.00 70.39           C  
ATOM   1356  C   TRP M 169     105.518  22.609  24.664  1.00 70.39           C  
ATOM   1357  O   TRP M 169     105.610  21.478  24.190  1.00 70.39           O  
ATOM   1358  N   LEU M 170     106.354  23.603  24.310  1.00120.60           N  
ATOM   1359  CA  LEU M 170     107.324  23.429  23.268  1.00120.60           C  
ATOM   1360  CB  LEU M 170     108.222  24.675  23.114  1.00120.60           C  
ATOM   1361  CG  LEU M 170     109.231  24.646  21.944  1.00120.60           C  
ATOM   1362  CD1 LEU M 170     110.319  23.581  22.124  1.00120.60           C  
ATOM   1363  CD2 LEU M 170     108.515  24.536  20.593  1.00120.60           C  
ATOM   1364  C   LEU M 170     108.180  22.272  23.667  1.00120.60           C  
ATOM   1365  O   LEU M 170     108.527  21.432  22.840  1.00120.60           O  
ATOM   1366  N   ARG M 171     108.528  22.196  24.960  1.00123.96           N  
ATOM   1367  CA  ARG M 171     109.354  21.140  25.468  1.00123.96           C  
ATOM   1368  CB  ARG M 171     109.598  21.310  26.976  1.00123.96           C  
ATOM   1369  CG  ARG M 171     110.251  22.650  27.325  1.00123.96           C  
ATOM   1370  CD  ARG M 171     110.070  23.059  28.789  1.00123.96           C  
ATOM   1371  NE  ARG M 171     111.228  22.541  29.567  1.00123.96           N  
ATOM   1372  CZ  ARG M 171     111.362  22.889  30.879  1.00123.96           C  
ATOM   1373  NH1 ARG M 171     110.419  23.680  31.472  1.00123.96           N  
ATOM   1374  NH2 ARG M 171     112.436  22.448  31.597  1.00123.96           N  
ATOM   1375  C   ARG M 171     108.630  19.842  25.280  1.00123.96           C  
ATOM   1376  O   ARG M 171     109.206  18.854  24.828  1.00123.96           O  
ATOM   1377  N   ARG M 172     107.326  19.828  25.612  1.00 72.16           N  
ATOM   1378  CA  ARG M 172     106.531  18.634  25.572  1.00 72.16           C  
ATOM   1379  CB  ARG M 172     105.102  18.871  26.091  1.00 72.16           C  
ATOM   1380  CG  ARG M 172     104.294  17.590  26.291  1.00 72.16           C  
ATOM   1381  CD  ARG M 172     102.879  17.853  26.809  1.00 72.16           C  
ATOM   1382  NE  ARG M 172     102.200  16.537  26.965  1.00 72.16           N  
ATOM   1383  CZ  ARG M 172     100.933  16.491  27.471  0.93 72.16           C  
ATOM   1384  NH1 ARG M 172     100.296  17.650  27.807  1.00 72.16           N  
ATOM   1385  NH2 ARG M 172     100.302  15.293  27.640  1.00 72.16           N  
ATOM   1386  C   ARG M 172     106.428  18.134  24.168  1.00 72.16           C  
ATOM   1387  O   ARG M 172     106.573  16.938  23.920  1.00 72.16           O  
ATOM   1388  N   TYR M 173     106.192  19.042  23.204  1.00 84.61           N  
ATOM   1389  CA  TYR M 173     106.009  18.616  21.849  1.00 84.61           C  
ATOM   1390  CB  TYR M 173     105.733  19.763  20.858  1.00 84.61           C  
ATOM   1391  CG  TYR M 173     104.405  20.372  21.156  1.00 84.61           C  
ATOM   1392  CD1 TYR M 173     103.261  19.615  21.058  1.00 84.61           C  
ATOM   1393  CD2 TYR M 173     104.295  21.704  21.486  1.00 84.61           C  
ATOM   1394  CE1 TYR M 173     102.029  20.166  21.315  1.00 84.61           C  
ATOM   1395  CE2 TYR M 173     103.065  22.263  21.743  1.00 84.61           C  
ATOM   1396  CZ  TYR M 173     101.932  21.490  21.660  1.00 84.61           C  
ATOM   1397  OH  TYR M 173     100.666  22.052  21.920  1.00 84.61           O  
ATOM   1398  C   TYR M 173     107.261  17.956  21.380  1.00 84.61           C  
ATOM   1399  O   TYR M 173     107.225  16.859  20.826  1.00 84.61           O  
ATOM   1400  N   LEU M 174     108.420  18.578  21.642  1.00123.12           N  
ATOM   1401  CA  LEU M 174     109.634  18.024  21.130  1.00123.12           C  
ATOM   1402  CB  LEU M 174     110.889  18.862  21.398  1.00123.12           C  
ATOM   1403  CG  LEU M 174     111.046  20.026  20.402  1.00123.12           C  
ATOM   1404  CD1 LEU M 174     109.935  21.075  20.520  1.00123.12           C  
ATOM   1405  CD2 LEU M 174     112.447  20.631  20.493  1.00123.12           C  
ATOM   1406  C   LEU M 174     109.834  16.648  21.659  1.00123.12           C  
ATOM   1407  O   LEU M 174     110.334  15.786  20.941  1.00123.12           O  
ATOM   1408  N   LYS M 175     109.440  16.386  22.915  1.00113.97           N  
ATOM   1409  CA  LYS M 175     109.676  15.077  23.445  1.00113.97           C  
ATOM   1410  CB  LYS M 175     109.147  14.918  24.884  1.00113.97           C  
ATOM   1411  CG  LYS M 175     109.592  13.635  25.597  1.00113.97           C  
ATOM   1412  CD  LYS M 175     109.083  12.337  24.964  1.00113.97           C  
ATOM   1413  CE  LYS M 175     109.540  11.075  25.699  1.00113.97           C  
ATOM   1414  NZ  LYS M 175     108.813  10.952  26.983  1.00113.97           N  
ATOM   1415  C   LYS M 175     108.975  14.068  22.582  1.00113.97           C  
ATOM   1416  O   LYS M 175     109.564  13.055  22.208  1.00113.97           O  
ATOM   1417  N   ASN M 176     107.700  14.321  22.231  1.00 75.70           N  
ATOM   1418  CA  ASN M 176     106.937  13.379  21.457  1.00 75.70           C  
ATOM   1419  CB  ASN M 176     105.454  13.779  21.367  1.00 75.70           C  
ATOM   1420  CG  ASN M 176     104.870  13.839  22.774  1.00 75.70           C  
ATOM   1421  OD1 ASN M 176     105.074  12.945  23.593  1.00 75.70           O  
ATOM   1422  ND2 ASN M 176     104.122  14.936  23.067  1.00 75.70           N  
ATOM   1423  C   ASN M 176     107.446  13.298  20.040  1.00 75.70           C  
ATOM   1424  O   ASN M 176     107.547  12.218  19.461  1.00 75.70           O  
ATOM   1425  N   GLY M 177     107.699  14.481  19.450  1.00 84.64           N  
ATOM   1426  CA  GLY M 177     108.105  14.806  18.103  1.00 84.64           C  
ATOM   1427  C   GLY M 177     109.539  14.564  17.729  1.00 84.64           C  
ATOM   1428  O   GLY M 177     109.857  14.547  16.543  1.00 84.64           O  
ATOM   1429  N   ASN M 178     110.453  14.433  18.700  1.00124.43           N  
ATOM   1430  CA  ASN M 178     111.867  14.522  18.445  1.00124.43           C  
ATOM   1431  CB  ASN M 178     112.701  14.147  19.683  1.00124.43           C  
ATOM   1432  CG  ASN M 178     114.169  14.422  19.385  1.00124.43           C  
ATOM   1433  OD1 ASN M 178     114.784  13.764  18.548  1.00124.43           O  
ATOM   1434  ND2 ASN M 178     114.752  15.425  20.093  1.00124.43           N  
ATOM   1435  C   ASN M 178     112.342  13.672  17.306  1.00124.43           C  
ATOM   1436  O   ASN M 178     113.143  14.148  16.502  1.00124.43           O  
ATOM   1437  N   ALA M 179     111.892  12.412  17.177  1.00 37.00           N  
ATOM   1438  CA  ALA M 179     112.452  11.610  16.125  1.00 37.00           C  
ATOM   1439  CB  ALA M 179     111.866  10.188  16.091  1.00 37.00           C  
ATOM   1440  C   ALA M 179     112.171  12.247  14.795  1.00 37.00           C  
ATOM   1441  O   ALA M 179     113.070  12.379  13.965  1.00 37.00           O  
ATOM   1442  N   THR M 180     110.916  12.671  14.559  0.88125.29           N  
ATOM   1443  CA  THR M 180     110.567  13.262  13.298  0.88125.29           C  
ATOM   1444  CB  THR M 180     109.088  13.478  13.150  0.88125.29           C  
ATOM   1445  OG1 THR M 180     108.624  14.396  14.129  0.88125.29           O  
ATOM   1446  CG2 THR M 180     108.368  12.130  13.311  0.88125.29           C  
ATOM   1447  C   THR M 180     111.214  14.603  13.127  0.88125.29           C  
ATOM   1448  O   THR M 180     111.859  14.853  12.111  0.88125.29           O  
ATOM   1449  N   LEU M 181     111.076  15.492  14.135  1.00104.55           N  
ATOM   1450  CA  LEU M 181     111.598  16.831  14.055  1.00104.55           C  
ATOM   1451  CB  LEU M 181     111.538  17.604  15.388  1.00104.55           C  
ATOM   1452  CG  LEU M 181     110.149  18.155  15.775  1.00104.55           C  
ATOM   1453  CD1 LEU M 181     109.756  19.351  14.896  1.00104.55           C  
ATOM   1454  CD2 LEU M 181     109.075  17.063  15.765  1.00104.55           C  
ATOM   1455  C   LEU M 181     113.053  16.802  13.610  1.00104.55           C  
ATOM   1456  O   LEU M 181     113.344  17.431  12.556  1.00104.55           O  
ATOM   1457  OXT LEU M 181     113.885  16.161  14.305  1.00104.55           O  
TER
ATOM   1458  N   SER P   1      99.806  24.154  23.450  1.00 66.69           N  
ATOM   1459  CA  SER P   1      98.636  25.045  23.372  1.00 66.69           C  
ATOM   1460  CB  SER P   1      97.906  25.063  24.721  1.00 66.69           C  
ATOM   1461  OG  SER P   1      97.373  23.777  24.995  1.00 66.69           O  
ATOM   1462  C   SER P   1      98.982  26.448  22.991  1.00 66.69           C  
ATOM   1463  O   SER P   1     100.069  26.946  23.279  1.00 66.69           O  
ATOM   1464  N   ILE P   2      98.026  27.124  22.331  1.00 93.21           N  
ATOM   1465  CA  ILE P   2      98.205  28.469  21.863  1.00 93.21           C  
ATOM   1466  CB  ILE P   2      97.476  28.764  20.581  1.00 93.21           C  
ATOM   1467  CG1 ILE P   2      97.768  30.198  20.103  1.00 93.21           C  
ATOM   1468  CG2 ILE P   2      95.985  28.458  20.789  1.00 93.21           C  
ATOM   1469  CD1 ILE P   2      97.258  30.487  18.691  1.00 93.21           C  
ATOM   1470  C   ILE P   2      97.637  29.348  22.928  1.00 93.21           C  
ATOM   1471  O   ILE P   2      96.890  28.882  23.781  1.00 93.21           O  
ATOM   1472  N   ILE P   3      98.061  30.624  22.949  1.00178.95           N  
ATOM   1473  CA  ILE P   3      97.637  31.617  23.896  1.00178.95           C  
ATOM   1474  CB  ILE P   3      98.420  32.894  23.788  1.00178.95           C  
ATOM   1475  CG1 ILE P   3      98.114  33.835  24.963  1.00178.95           C  
ATOM   1476  CG2 ILE P   3      98.142  33.507  22.408  1.00178.95           C  
ATOM   1477  CD1 ILE P   3      99.083  35.013  25.051  1.00178.95           C  
ATOM   1478  C   ILE P   3      96.196  31.940  23.653  1.00178.95           C  
ATOM   1479  O   ILE P   3      95.639  31.596  22.619  1.00178.95           O  
ATOM   1480  N   ASN P   4      95.499  32.503  24.655  1.00174.10           N  
ATOM   1481  CA  ASN P   4      94.157  32.930  24.399  1.00174.10           C  
ATOM   1482  CB  ASN P   4      93.153  32.522  25.475  1.00174.10           C  
ATOM   1483  CG  ASN P   4      93.848  32.689  26.802  1.00174.10           C  
ATOM   1484  OD1 ASN P   4      94.612  31.809  27.196  1.00174.10           O  
ATOM   1485  ND2 ASN P   4      93.604  33.830  27.498  1.00174.10           N  
ATOM   1486  C   ASN P   4      94.166  34.403  24.258  1.00174.10           C  
ATOM   1487  O   ASN P   4      94.357  35.141  25.222  1.00174.10           O  
ATOM   1488  N   PHE P   5      93.894  34.836  23.017  1.00201.83           N  
ATOM   1489  CA  PHE P   5      93.971  36.190  22.571  1.00201.83           C  
ATOM   1490  CB  PHE P   5      93.785  36.337  21.051  1.00201.83           C  
ATOM   1491  CG  PHE P   5      94.913  35.599  20.415  1.00201.83           C  
ATOM   1492  CD1 PHE P   5      94.824  34.245  20.199  1.00201.83           C  
ATOM   1493  CD2 PHE P   5      96.063  36.247  20.041  1.00201.83           C  
ATOM   1494  CE1 PHE P   5      95.857  33.549  19.617  1.00201.83           C  
ATOM   1495  CE2 PHE P   5      97.099  35.554  19.459  1.00201.83           C  
ATOM   1496  CZ  PHE P   5      97.002  34.203  19.243  1.00201.83           C  
ATOM   1497  C   PHE P   5      92.945  37.029  23.247  1.00201.83           C  
ATOM   1498  O   PHE P   5      91.936  36.581  23.782  1.00201.83           O  
ATOM   1499  N   GLU P   6      93.271  38.317  23.213  1.00215.43           N  
ATOM   1500  CA  GLU P   6      92.734  39.473  23.818  1.00215.43           C  
ATOM   1501  CB  GLU P   6      94.001  40.075  24.341  1.00215.43           C  
ATOM   1502  CG  GLU P   6      95.256  39.792  23.518  1.00215.43           C  
ATOM   1503  CD  GLU P   6      95.942  38.612  24.192  1.00215.43           C  
ATOM   1504  OE1 GLU P   6      95.501  38.258  25.316  1.00215.43           O  
ATOM   1505  OE2 GLU P   6      96.910  38.058  23.607  1.00215.43           O  
ATOM   1506  C   GLU P   6      92.238  40.377  22.727  1.00215.43           C  
ATOM   1507  O   GLU P   6      92.883  40.485  21.687  1.00215.43           O  
ATOM   1508  N   LYS P   7      91.111  41.093  22.957  1.00166.37           N  
ATOM   1509  CA  LYS P   7      90.585  41.963  21.938  1.00166.37           C  
ATOM   1510  CB  LYS P   7      89.202  42.582  22.207  1.00166.37           C  
ATOM   1511  CG  LYS P   7      88.065  41.812  21.540  1.00166.37           C  
ATOM   1512  CD  LYS P   7      87.889  40.405  22.081  1.00166.37           C  
ATOM   1513  CE  LYS P   7      86.966  39.527  21.236  1.00166.37           C  
ATOM   1514  NZ  LYS P   7      85.701  40.239  20.964  1.00166.37           N  
ATOM   1515  C   LYS P   7      91.497  43.097  21.613  1.00166.37           C  
ATOM   1516  O   LYS P   7      92.403  43.460  22.365  1.00166.37           O  
ATOM   1517  N   LEU P   8      91.275  43.654  20.405  1.00105.50           N  
ATOM   1518  CA  LEU P   8      92.018  44.786  19.933  1.00105.50           C  
ATOM   1519  CB  LEU P   8      92.097  44.853  18.398  1.00105.50           C  
ATOM   1520  CG  LEU P   8      92.946  43.738  17.762  1.00105.50           C  
ATOM   1521  CD1 LEU P   8      92.980  43.866  16.231  1.00105.50           C  
ATOM   1522  CD2 LEU P   8      94.360  43.700  18.365  1.00105.50           C  
ATOM   1523  C   LEU P   8      91.249  46.009  20.402  1.00105.50           C  
ATOM   1524  O   LEU P   8      89.997  45.909  20.495  1.00105.50           O  
ATOM   1525  OXT LEU P   8      91.896  47.057  20.669  1.00105.50           O  
TER
ATOM   1526  N   GLN A   2      84.771  22.055  32.537  1.00169.90           N  
ATOM   1527  CA  GLN A   2      85.537  22.868  33.499  1.00169.90           C  
ATOM   1528  CB  GLN A   2      85.827  24.230  32.839  1.00169.90           C  
ATOM   1529  CG  GLN A   2      86.904  25.085  33.503  1.00169.90           C  
ATOM   1530  CD  GLN A   2      87.169  26.272  32.585  1.00169.90           C  
ATOM   1531  OE1 GLN A   2      88.272  26.437  32.066  1.00169.90           O  
ATOM   1532  NE2 GLN A   2      86.129  27.122  32.370  1.00169.90           N  
ATOM   1533  C   GLN A   2      84.764  23.054  34.771  1.00169.90           C  
ATOM   1534  O   GLN A   2      83.662  23.604  34.742  1.00169.90           O  
ATOM   1535  N   THR A   3      85.326  22.574  35.912  1.00165.83           N  
ATOM   1536  CA  THR A   3      84.650  22.644  37.183  1.00165.83           C  
ATOM   1537  CB  THR A   3      83.886  21.394  37.511  1.00165.83           C  
ATOM   1538  OG1 THR A   3      83.089  21.594  38.669  1.00165.83           O  
ATOM   1539  CG2 THR A   3      84.889  20.252  37.745  1.00165.83           C  
ATOM   1540  C   THR A   3      85.640  22.857  38.310  1.00165.83           C  
ATOM   1541  O   THR A   3      86.845  22.678  38.147  1.00165.83           O  
ATOM   1542  N   VAL A   4      85.144  23.270  39.501  1.00131.87           N  
ATOM   1543  CA  VAL A   4      85.976  23.465  40.666  1.00131.87           C  
ATOM   1544  CB  VAL A   4      86.348  24.902  40.906  1.00131.87           C  
ATOM   1545  CG1 VAL A   4      85.074  25.696  41.234  1.00131.87           C  
ATOM   1546  CG2 VAL A   4      87.425  24.961  42.002  1.00131.87           C  
ATOM   1547  C   VAL A   4      85.198  22.977  41.852  1.00131.87           C  
ATOM   1548  O   VAL A   4      83.970  22.941  41.822  1.00131.87           O  
ATOM   1549  N   SER A   5      85.884  22.551  42.932  1.00 66.06           N  
ATOM   1550  CA  SER A   5      85.136  22.064  44.052  1.00 66.06           C  
ATOM   1551  CB  SER A   5      84.964  20.537  44.031  1.00 66.06           C  
ATOM   1552  OG  SER A   5      86.237  19.912  44.007  1.00 66.06           O  
ATOM   1553  C   SER A   5      85.806  22.433  45.340  1.00 66.06           C  
ATOM   1554  O   SER A   5      86.978  22.130  45.567  1.00 66.06           O  
ATOM   1555  N   GLN A   6      85.038  23.099  46.225  1.00 68.22           N  
ATOM   1556  CA  GLN A   6      85.499  23.426  47.542  1.00 68.22           C  
ATOM   1557  CB  GLN A   6      85.206  24.878  47.958  1.00 68.22           C  
ATOM   1558  CG  GLN A   6      85.982  25.890  47.109  1.00 68.22           C  
ATOM   1559  CD  GLN A   6      85.643  27.295  47.585  1.00 68.22           C  
ATOM   1560  OE1 GLN A   6      85.129  28.115  46.821  1.00 68.22           O  
ATOM   1561  NE2 GLN A   6      85.941  27.590  48.876  1.00 68.22           N  
ATOM   1562  C   GLN A   6      84.754  22.493  48.446  1.00 68.22           C  
ATOM   1563  O   GLN A   6      83.523  22.484  48.479  1.00 68.22           O  
ATOM   1564  N   SER A   7      85.513  21.673  49.198  1.00 50.31           N  
ATOM   1565  CA  SER A   7      84.978  20.619  50.013  1.00 50.31           C  
ATOM   1566  CB  SER A   7      86.080  19.761  50.659  1.00 50.31           C  
ATOM   1567  OG  SER A   7      86.784  20.527  51.625  1.00 50.31           O  
ATOM   1568  C   SER A   7      84.112  21.133  51.124  1.00 50.31           C  
ATOM   1569  O   SER A   7      83.071  20.540  51.407  1.00 50.31           O  
ATOM   1570  N   ASP A   8      84.502  22.235  51.797  1.00 59.11           N  
ATOM   1571  CA  ASP A   8      83.709  22.641  52.928  1.00 59.11           C  
ATOM   1572  CB  ASP A   8      84.503  22.722  54.242  1.00 59.11           C  
ATOM   1573  CG  ASP A   8      84.818  21.300  54.681  1.00 59.11           C  
ATOM   1574  OD1 ASP A   8      83.878  20.461  54.699  1.00 59.11           O  
ATOM   1575  OD2 ASP A   8      86.008  21.032  54.994  1.00 59.11           O  
ATOM   1576  C   ASP A   8      83.091  23.983  52.704  1.00 59.11           C  
ATOM   1577  O   ASP A   8      83.771  24.956  52.387  1.00 59.11           O  
ATOM   1578  N   ALA A   9      81.753  24.036  52.848  1.00 43.45           N  
ATOM   1579  CA  ALA A   9      80.967  25.231  52.728  1.00 43.45           C  
ATOM   1580  CB  ALA A   9      79.455  24.953  52.750  1.00 43.45           C  
ATOM   1581  C   ALA A   9      81.263  26.163  53.865  1.00 43.45           C  
ATOM   1582  O   ALA A   9      81.311  27.377  53.677  1.00 43.45           O  
ATOM   1583  N   HIS A  10      81.443  25.626  55.092  1.00109.51           N  
ATOM   1584  CA  HIS A  10      81.644  26.502  56.216  1.00109.51           C  
ATOM   1585  ND1 HIS A  10      80.187  28.867  58.176  1.00109.51           N  
ATOM   1586  CG  HIS A  10      80.552  27.542  58.272  1.00109.51           C  
ATOM   1587  CB  HIS A  10      80.424  26.552  57.153  1.00109.51           C  
ATOM   1588  NE2 HIS A  10      80.945  28.566  60.245  1.00109.51           N  
ATOM   1589  CD2 HIS A  10      81.013  27.376  59.543  1.00109.51           C  
ATOM   1590  CE1 HIS A  10      80.443  29.432  59.382  1.00109.51           C  
ATOM   1591  C   HIS A  10      82.811  26.028  57.027  1.00109.51           C  
ATOM   1592  O   HIS A  10      82.960  24.835  57.291  1.00109.51           O  
ATOM   1593  N   VAL A  11      83.676  26.976  57.447  1.00 37.78           N  
ATOM   1594  CA  VAL A  11      84.823  26.642  58.243  1.00 37.78           C  
ATOM   1595  CB  VAL A  11      86.116  26.814  57.498  1.00 37.78           C  
ATOM   1596  CG1 VAL A  11      87.286  26.526  58.454  1.00 37.78           C  
ATOM   1597  CG2 VAL A  11      86.086  25.914  56.251  1.00 37.78           C  
ATOM   1598  C   VAL A  11      84.867  27.591  59.405  1.00 37.78           C  
ATOM   1599  O   VAL A  11      84.547  28.770  59.264  1.00 37.78           O  
ATOM   1600  N   THR A  12      85.251  27.094  60.600  1.00 38.66           N  
ATOM   1601  CA  THR A  12      85.367  27.964  61.739  1.00 38.66           C  
ATOM   1602  CB  THR A  12      84.344  27.711  62.807  1.00 38.66           C  
ATOM   1603  OG1 THR A  12      83.032  27.848  62.281  1.00 38.66           O  
ATOM   1604  CG2 THR A  12      84.564  28.732  63.936  1.00 38.66           C  
ATOM   1605  C   THR A  12      86.707  27.716  62.360  1.00 38.66           C  
ATOM   1606  O   THR A  12      87.128  26.569  62.505  1.00 38.66           O  
ATOM   1607  N   VAL A  13      87.421  28.798  62.740  1.00 48.52           N  
ATOM   1608  CA  VAL A  13      88.715  28.624  63.345  1.00 48.52           C  
ATOM   1609  CB  VAL A  13      89.850  28.713  62.366  1.00 48.52           C  
ATOM   1610  CG1 VAL A  13      89.702  27.588  61.329  1.00 48.52           C  
ATOM   1611  CG2 VAL A  13      89.871  30.127  61.763  1.00 48.52           C  
ATOM   1612  C   VAL A  13      88.943  29.707  64.359  1.00 48.52           C  
ATOM   1613  O   VAL A  13      88.400  30.806  64.258  1.00 48.52           O  
ATOM   1614  N   PHE A  14      89.791  29.404  65.365  1.00111.71           N  
ATOM   1615  CA  PHE A  14      90.149  30.316  66.416  1.00111.71           C  
ATOM   1616  CB  PHE A  14      91.011  29.655  67.507  1.00111.71           C  
ATOM   1617  CG  PHE A  14      91.174  30.609  68.639  1.00111.71           C  
ATOM   1618  CD1 PHE A  14      90.218  30.680  69.626  1.00111.71           C  
ATOM   1619  CD2 PHE A  14      92.278  31.424  68.721  1.00111.71           C  
ATOM   1620  CE1 PHE A  14      90.359  31.554  70.678  1.00111.71           C  
ATOM   1621  CE2 PHE A  14      92.424  32.301  69.771  1.00111.71           C  
ATOM   1622  CZ  PHE A  14      91.464  32.368  70.752  1.00111.71           C  
ATOM   1623  C   PHE A  14      90.969  31.377  65.764  1.00111.71           C  
ATOM   1624  O   PHE A  14      91.580  31.119  64.729  1.00111.71           O  
ATOM   1625  N   GLU A  15      91.011  32.595  66.348  1.00185.43           N  
ATOM   1626  CA  GLU A  15      91.640  33.671  65.640  1.00185.43           C  
ATOM   1627  CB  GLU A  15      91.656  34.996  66.425  1.00185.43           C  
ATOM   1628  CG  GLU A  15      92.204  36.168  65.605  1.00185.43           C  
ATOM   1629  CD  GLU A  15      91.957  37.458  66.376  1.00185.43           C  
ATOM   1630  OE1 GLU A  15      91.531  37.373  67.559  1.00185.43           O  
ATOM   1631  OE2 GLU A  15      92.190  38.548  65.788  1.00185.43           O  
ATOM   1632  C   GLU A  15      93.054  33.349  65.257  1.00185.43           C  
ATOM   1633  O   GLU A  15      93.314  33.028  64.115  1.00185.43           O  
ATOM   1634  N   GLY A  16      93.980  33.190  66.192  1.00139.90           N  
ATOM   1635  CA  GLY A  16      95.384  33.107  65.877  1.00139.90           C  
ATOM   1636  C   GLY A  16      95.758  31.978  64.960  1.00139.90           C  
ATOM   1637  O   GLY A  16      96.859  31.997  64.412  1.00139.90           O  
ATOM   1638  N   ASP A  17      94.921  30.933  64.822  1.00127.46           N  
ATOM   1639  CA  ASP A  17      95.319  29.752  64.096  1.00127.46           C  
ATOM   1640  CB  ASP A  17      94.336  28.572  64.248  1.00127.46           C  
ATOM   1641  CG  ASP A  17      92.977  28.893  63.631  1.00127.46           C  
ATOM   1642  OD1 ASP A  17      92.846  29.909  62.897  1.00127.46           O  
ATOM   1643  OD2 ASP A  17      92.037  28.099  63.899  1.00127.46           O  
ATOM   1644  C   ASP A  17      95.563  29.971  62.625  1.00127.46           C  
ATOM   1645  O   ASP A  17      95.276  31.028  62.063  1.00127.46           O  
ATOM   1646  N   SER A  18      96.160  28.935  61.982  1.00 39.30           N  
ATOM   1647  CA  SER A  18      96.473  28.934  60.578  1.00 39.30           C  
ATOM   1648  CB  SER A  18      97.588  27.943  60.199  1.00 39.30           C  
ATOM   1649  OG  SER A  18      97.183  26.612  60.488  1.00 39.30           O  
ATOM   1650  C   SER A  18      95.236  28.561  59.818  1.00 39.30           C  
ATOM   1651  O   SER A  18      94.253  28.118  60.408  1.00 39.30           O  
ATOM   1652  N   VAL A  19      95.238  28.742  58.476  1.00113.91           N  
ATOM   1653  CA  VAL A  19      94.027  28.447  57.767  1.00113.91           C  
ATOM   1654  CB  VAL A  19      93.264  29.677  57.371  1.00113.91           C  
ATOM   1655  CG1 VAL A  19      94.129  30.496  56.399  1.00113.91           C  
ATOM   1656  CG2 VAL A  19      91.912  29.243  56.780  1.00113.91           C  
ATOM   1657  C   VAL A  19      94.307  27.689  56.510  1.00113.91           C  
ATOM   1658  O   VAL A  19      95.290  27.935  55.811  1.00113.91           O  
ATOM   1659  N   GLU A  20      93.425  26.715  56.205  1.00126.83           N  
ATOM   1660  CA  GLU A  20      93.527  26.004  54.967  1.00126.83           C  
ATOM   1661  CB  GLU A  20      93.951  24.537  55.058  1.00126.83           C  
ATOM   1662  CG  GLU A  20      95.455  24.369  55.156  1.00126.83           C  
ATOM   1663  CD  GLU A  20      95.772  22.914  54.875  1.00126.83           C  
ATOM   1664  OE1 GLU A  20      95.030  22.274  54.082  1.00126.83           O  
ATOM   1665  OE2 GLU A  20      96.781  22.429  55.449  1.00126.83           O  
ATOM   1666  C   GLU A  20      92.188  25.975  54.326  1.00126.83           C  
ATOM   1667  O   GLU A  20      91.220  25.456  54.881  1.00126.83           O  
ATOM   1668  N   LEU A  21      92.112  26.545  53.116  1.00 75.12           N  
ATOM   1669  CA  LEU A  21      90.900  26.480  52.361  1.00 75.12           C  
ATOM   1670  CB  LEU A  21      90.442  27.853  51.839  1.00 75.12           C  
ATOM   1671  CG  LEU A  21      90.075  28.846  52.959  1.00 75.12           C  
ATOM   1672  CD1 LEU A  21      89.620  30.194  52.378  1.00 75.12           C  
ATOM   1673  CD2 LEU A  21      89.043  28.245  53.931  1.00 75.12           C  
ATOM   1674  C   LEU A  21      91.251  25.633  51.182  1.00 75.12           C  
ATOM   1675  O   LEU A  21      92.081  26.015  50.360  1.00 75.12           O  
ATOM   1676  N   ARG A  22      90.623  24.453  51.053  1.00164.91           N  
ATOM   1677  CA  ARG A  22      91.039  23.563  50.008  1.00164.91           C  
ATOM   1678  CB  ARG A  22      90.987  22.088  50.443  1.00164.91           C  
ATOM   1679  CG  ARG A  22      89.593  21.642  50.882  1.00164.91           C  
ATOM   1680  CD  ARG A  22      89.535  20.191  51.367  1.00164.91           C  
ATOM   1681  NE  ARG A  22      90.014  19.325  50.254  1.00164.91           N  
ATOM   1682  CZ  ARG A  22      91.341  19.021  50.166  1.00164.91           C  
ATOM   1683  NH1 ARG A  22      92.199  19.455  51.136  1.00164.91           N  
ATOM   1684  NH2 ARG A  22      91.809  18.283  49.118  1.00164.91           N  
ATOM   1685  C   ARG A  22      90.211  23.732  48.766  1.00164.91           C  
ATOM   1686  O   ARG A  22      88.995  23.912  48.831  1.00164.91           O  
ATOM   1687  N   CYS A  23      90.880  23.694  47.585  1.00148.40           N  
ATOM   1688  CA  CYS A  23      90.208  23.762  46.312  1.00148.40           C  
ATOM   1689  CB  CYS A  23      90.662  24.844  45.307  1.00148.40           C  
ATOM   1690  SG  CYS A  23      90.744  26.562  45.859  1.00148.40           S  
ATOM   1691  C   CYS A  23      90.636  22.558  45.542  1.00148.40           C  
ATOM   1692  O   CYS A  23      91.736  22.038  45.722  1.00148.40           O  
ATOM   1693  N   ASN A  24      89.753  22.095  44.646  1.00 76.93           N  
ATOM   1694  CA  ASN A  24      90.069  21.043  43.732  1.00 76.93           C  
ATOM   1695  CB  ASN A  24      89.415  19.700  44.096  1.00 76.93           C  
ATOM   1696  CG  ASN A  24      90.020  19.219  45.407  1.00 76.93           C  
ATOM   1697  OD1 ASN A  24      89.324  19.076  46.411  1.00 76.93           O  
ATOM   1698  ND2 ASN A  24      91.355  18.963  45.402  1.00 76.93           N  
ATOM   1699  C   ASN A  24      89.449  21.500  42.456  1.00 76.93           C  
ATOM   1700  O   ASN A  24      88.415  22.158  42.478  1.00 76.93           O  
ATOM   1701  N   TYR A  25      90.066  21.220  41.299  1.00 83.33           N  
ATOM   1702  CA  TYR A  25      89.430  21.638  40.086  1.00 83.33           C  
ATOM   1703  CB  TYR A  25      90.006  22.940  39.498  1.00 83.33           C  
ATOM   1704  CG  TYR A  25      91.447  22.727  39.186  1.00 83.33           C  
ATOM   1705  CD1 TYR A  25      91.828  22.159  37.992  1.00 83.33           C  
ATOM   1706  CD2 TYR A  25      92.416  23.105  40.086  1.00 83.33           C  
ATOM   1707  CE1 TYR A  25      93.157  21.965  37.702  1.00 83.33           C  
ATOM   1708  CE2 TYR A  25      93.747  22.914  39.802  1.00 83.33           C  
ATOM   1709  CZ  TYR A  25      94.118  22.343  38.609  1.00 83.33           C  
ATOM   1710  OH  TYR A  25      95.483  22.145  38.314  1.00 83.33           O  
ATOM   1711  C   TYR A  25      89.606  20.554  39.084  1.00 83.33           C  
ATOM   1712  O   TYR A  25      90.510  19.727  39.204  1.00 83.33           O  
ATOM   1713  N   SER A  26      88.708  20.507  38.078  1.00 82.43           N  
ATOM   1714  CA  SER A  26      88.867  19.511  37.066  1.00 82.43           C  
ATOM   1715  CB  SER A  26      87.708  18.504  37.002  1.00 82.43           C  
ATOM   1716  OG  SER A  26      87.941  17.554  35.974  1.00 82.43           O  
ATOM   1717  C   SER A  26      88.905  20.221  35.754  1.00 82.43           C  
ATOM   1718  O   SER A  26      87.889  20.736  35.287  1.00 82.43           O  
ATOM   1719  N   TYR A  27      90.108  20.306  35.160  1.00148.96           N  
ATOM   1720  CA  TYR A  27      90.265  20.859  33.854  1.00148.96           C  
ATOM   1721  CB  TYR A  27      90.515  22.382  33.873  1.00148.96           C  
ATOM   1722  CG  TYR A  27      90.468  22.897  32.474  1.00148.96           C  
ATOM   1723  CD1 TYR A  27      89.283  22.894  31.775  1.00148.96           C  
ATOM   1724  CD2 TYR A  27      91.591  23.417  31.873  1.00148.96           C  
ATOM   1725  CE1 TYR A  27      89.226  23.371  30.487  1.00148.96           C  
ATOM   1726  CE2 TYR A  27      91.538  23.898  30.584  1.00148.96           C  
ATOM   1727  CZ  TYR A  27      90.353  23.871  29.887  1.00148.96           C  
ATOM   1728  OH  TYR A  27      90.285  24.358  28.565  1.00148.96           O  
ATOM   1729  C   TYR A  27      91.456  20.153  33.261  1.00148.96           C  
ATOM   1730  O   TYR A  27      92.493  20.011  33.905  1.00148.96           O  
ATOM   1731  N   GLY A  28      91.303  19.636  32.031  1.00120.47           N  
ATOM   1732  CA  GLY A  28      92.315  18.936  31.278  1.00120.47           C  
ATOM   1733  C   GLY A  28      93.371  19.866  30.766  1.00120.47           C  
ATOM   1734  O   GLY A  28      94.469  19.438  30.407  1.00120.47           O  
ATOM   1735  N   GLY A  36      93.024  21.150  30.575  1.00 79.53           N  
ATOM   1736  CA  GLY A  36      94.019  22.027  30.041  1.00 79.53           C  
ATOM   1737  C   GLY A  36      94.728  22.723  31.151  1.00 79.53           C  
ATOM   1738  O   GLY A  36      94.469  22.486  32.331  1.00 79.53           O  
ATOM   1739  N   SER A  37      95.676  23.605  30.776  1.00 84.15           N  
ATOM   1740  CA  SER A  37      96.378  24.351  31.772  1.00 84.15           C  
ATOM   1741  CB  SER A  37      97.761  24.847  31.321  1.00 84.15           C  
ATOM   1742  OG  SER A  37      97.623  25.778  30.257  1.00 84.15           O  
ATOM   1743  C   SER A  37      95.530  25.539  32.032  1.00 84.15           C  
ATOM   1744  O   SER A  37      95.217  26.281  31.111  1.00 84.15           O  
ATOM   1745  N   ILE A  38      95.202  25.805  33.303  1.00150.63           N  
ATOM   1746  CA  ILE A  38      94.219  26.795  33.589  1.00150.63           C  
ATOM   1747  CB  ILE A  38      93.079  26.179  34.355  1.00150.63           C  
ATOM   1748  CG1 ILE A  38      91.825  27.054  34.320  1.00150.63           C  
ATOM   1749  CG2 ILE A  38      93.581  25.857  35.772  1.00150.63           C  
ATOM   1750  CD1 ILE A  38      90.546  26.278  34.622  1.00150.63           C  
ATOM   1751  C   ILE A  38      94.830  27.894  34.392  1.00150.63           C  
ATOM   1752  O   ILE A  38      95.977  27.793  34.814  1.00150.63           O  
ATOM   1753  N   TYR A  39      94.109  29.030  34.506  1.00139.21           N  
ATOM   1754  CA  TYR A  39      94.514  30.100  35.378  1.00139.21           C  
ATOM   1755  CB  TYR A  39      94.200  31.507  34.841  1.00139.21           C  
ATOM   1756  CG  TYR A  39      95.061  31.708  33.639  1.00139.21           C  
ATOM   1757  CD1 TYR A  39      96.422  31.845  33.784  1.00139.21           C  
ATOM   1758  CD2 TYR A  39      94.520  31.776  32.374  1.00139.21           C  
ATOM   1759  CE1 TYR A  39      97.234  32.034  32.692  1.00139.21           C  
ATOM   1760  CE2 TYR A  39      95.328  31.966  31.276  1.00139.21           C  
ATOM   1761  CZ  TYR A  39      96.688  32.094  31.434  1.00139.21           C  
ATOM   1762  OH  TYR A  39      97.520  32.289  30.312  1.00139.21           O  
ATOM   1763  C   TYR A  39      93.739  29.865  36.638  1.00139.21           C  
ATOM   1764  O   TYR A  39      92.608  29.390  36.578  1.00139.21           O  
ATOM   1765  N   LEU A  40      94.344  30.122  37.815  1.00114.67           N  
ATOM   1766  CA  LEU A  40      93.683  29.835  39.065  1.00114.67           C  
ATOM   1767  CB  LEU A  40      94.457  28.821  39.926  1.00114.67           C  
ATOM   1768  CG  LEU A  40      94.553  27.419  39.298  1.00114.67           C  
ATOM   1769  CD1 LEU A  40      95.334  26.454  40.202  1.00114.67           C  
ATOM   1770  CD2 LEU A  40      93.162  26.871  38.937  1.00114.67           C  
ATOM   1771  C   LEU A  40      93.565  31.088  39.876  1.00114.67           C  
ATOM   1772  O   LEU A  40      94.443  31.949  39.843  1.00114.67           O  
ATOM   1773  N   SER A  41      92.457  31.212  40.643  1.00134.50           N  
ATOM   1774  CA  SER A  41      92.277  32.412  41.408  1.00134.50           C  
ATOM   1775  CB  SER A  41      91.444  33.477  40.676  1.00134.50           C  
ATOM   1776  OG  SER A  41      91.305  34.631  41.491  1.00134.50           O  
ATOM   1777  C   SER A  41      91.570  32.119  42.699  1.00134.50           C  
ATOM   1778  O   SER A  41      90.923  31.087  42.876  1.00134.50           O  
ATOM   1779  N   TRP A  42      91.739  33.048  43.664  1.00120.65           N  
ATOM   1780  CA  TRP A  42      91.032  33.019  44.910  1.00120.65           C  
ATOM   1781  CB  TRP A  42      91.896  32.777  46.157  1.00120.65           C  
ATOM   1782  CG  TRP A  42      92.206  31.337  46.469  1.00120.65           C  
ATOM   1783  CD2 TRP A  42      91.362  30.540  47.313  1.00120.65           C  
ATOM   1784  CD1 TRP A  42      93.257  30.546  46.112  1.00120.65           C  
ATOM   1785  NE1 TRP A  42      93.129  29.308  46.700  1.00120.65           N  
ATOM   1786  CE2 TRP A  42      91.965  29.292  47.441  1.00120.65           C  
ATOM   1787  CE3 TRP A  42      90.191  30.836  47.948  1.00120.65           C  
ATOM   1788  CZ2 TRP A  42      91.405  28.319  48.217  1.00120.65           C  
ATOM   1789  CZ3 TRP A  42      89.611  29.841  48.703  1.00120.65           C  
ATOM   1790  CH2 TRP A  42      90.209  28.606  48.835  1.00120.65           C  
ATOM   1791  C   TRP A  42      90.436  34.371  45.093  1.00120.65           C  
ATOM   1792  O   TRP A  42      91.113  35.382  44.913  1.00120.65           O  
ATOM   1793  N   TYR A  43      89.142  34.413  45.466  1.00 77.70           N  
ATOM   1794  CA  TYR A  43      88.467  35.660  45.689  1.00 77.70           C  
ATOM   1795  CB  TYR A  43      87.283  35.932  44.739  1.00 77.70           C  
ATOM   1796  CG  TYR A  43      87.791  36.271  43.379  1.00 77.70           C  
ATOM   1797  CD1 TYR A  43      88.081  35.289  42.460  1.00 77.70           C  
ATOM   1798  CD2 TYR A  43      87.971  37.588  43.025  1.00 77.70           C  
ATOM   1799  CE1 TYR A  43      88.543  35.621  41.207  1.00 77.70           C  
ATOM   1800  CE2 TYR A  43      88.434  37.925  41.775  1.00 77.70           C  
ATOM   1801  CZ  TYR A  43      88.723  36.939  40.864  1.00 77.70           C  
ATOM   1802  OH  TYR A  43      89.199  37.279  39.580  1.00 77.70           O  
ATOM   1803  C   TYR A  43      87.887  35.636  47.072  1.00 77.70           C  
ATOM   1804  O   TYR A  43      87.601  34.571  47.615  1.00 77.70           O  
ATOM   1805  N   ILE A  44      87.732  36.828  47.693  1.00 60.38           N  
ATOM   1806  CA  ILE A  44      87.149  36.905  49.007  1.00 60.38           C  
ATOM   1807  CB  ILE A  44      88.053  37.464  50.066  1.00 60.38           C  
ATOM   1808  CG1 ILE A  44      89.246  36.531  50.324  1.00 60.38           C  
ATOM   1809  CG2 ILE A  44      87.200  37.734  51.316  1.00 60.38           C  
ATOM   1810  CD1 ILE A  44      90.314  37.160  51.220  1.00 60.38           C  
ATOM   1811  C   ILE A  44      85.965  37.815  48.968  1.00 60.38           C  
ATOM   1812  O   ILE A  44      86.007  38.897  48.387  1.00 60.38           O  
ATOM   1813  N   GLN A  45      84.862  37.384  49.607  1.00 99.71           N  
ATOM   1814  CA  GLN A  45      83.680  38.184  49.644  1.00 99.71           C  
ATOM   1815  CB  GLN A  45      82.441  37.507  49.033  1.00 99.71           C  
ATOM   1816  CG  GLN A  45      81.220  38.427  49.021  1.00 99.71           C  
ATOM   1817  CD  GLN A  45      80.119  37.782  48.199  1.00 99.71           C  
ATOM   1818  OE1 GLN A  45      79.325  38.474  47.565  1.00 99.71           O  
ATOM   1819  NE2 GLN A  45      80.060  36.424  48.205  1.00 99.71           N  
ATOM   1820  C   GLN A  45      83.375  38.531  51.070  1.00 99.71           C  
ATOM   1821  O   GLN A  45      83.115  37.663  51.901  1.00 99.71           O  
ATOM   1822  N   HIS A  46      83.413  39.841  51.382  1.00110.11           N  
ATOM   1823  CA  HIS A  46      83.072  40.352  52.680  1.00110.11           C  
ATOM   1824  ND1 HIS A  46      85.667  42.209  51.598  1.00110.11           N  
ATOM   1825  CG  HIS A  46      85.004  42.003  52.788  1.00110.11           C  
ATOM   1826  CB  HIS A  46      83.520  41.809  52.897  1.00110.11           C  
ATOM   1827  NE2 HIS A  46      87.210  42.242  53.198  1.00110.11           N  
ATOM   1828  CD2 HIS A  46      85.962  42.026  53.755  1.00110.11           C  
ATOM   1829  CE1 HIS A  46      86.982  42.345  51.901  1.00110.11           C  
ATOM   1830  C   HIS A  46      81.573  40.333  52.722  1.00110.11           C  
ATOM   1831  O   HIS A  46      80.928  40.110  51.700  1.00110.11           O  
ATOM   1832  N   HIS A  48      80.965  40.571  53.900  1.00215.15           N  
ATOM   1833  CA  HIS A  48      79.542  40.388  54.003  1.00215.15           C  
ATOM   1834  ND1 HIS A  48      77.258  39.041  56.087  1.00215.15           N  
ATOM   1835  CG  HIS A  48      77.594  40.294  55.623  1.00215.15           C  
ATOM   1836  CB  HIS A  48      79.004  40.750  55.397  1.00215.15           C  
ATOM   1837  NE2 HIS A  48      75.349  40.139  55.787  1.00215.15           N  
ATOM   1838  CD2 HIS A  48      76.415  40.951  55.445  1.00215.15           C  
ATOM   1839  CE1 HIS A  48      75.905  39.002  56.165  1.00215.15           C  
ATOM   1840  C   HIS A  48      78.777  41.215  52.991  1.00215.15           C  
ATOM   1841  O   HIS A  48      78.027  40.674  52.180  1.00215.15           O  
ATOM   1842  N   GLY A  49      78.924  42.552  53.020  1.00137.61           N  
ATOM   1843  CA  GLY A  49      78.224  43.466  52.145  1.00137.61           C  
ATOM   1844  C   GLY A  49      78.759  43.518  50.749  1.00137.61           C  
ATOM   1845  O   GLY A  49      78.011  43.822  49.823  1.00137.61           O  
ATOM   1846  N   HIS A  50      80.070  43.267  50.575  1.00134.20           N  
ATOM   1847  CA  HIS A  50      80.786  43.601  49.370  1.00134.20           C  
ATOM   1848  ND1 HIS A  50      82.544  44.801  51.960  1.00134.20           N  
ATOM   1849  CG  HIS A  50      82.560  44.941  50.590  1.00134.20           C  
ATOM   1850  CB  HIS A  50      82.284  43.824  49.629  1.00134.20           C  
ATOM   1851  NE2 HIS A  50      83.047  46.927  51.545  1.00134.20           N  
ATOM   1852  CD2 HIS A  50      82.868  46.247  50.354  1.00134.20           C  
ATOM   1853  CE1 HIS A  50      82.842  46.018  52.482  1.00134.20           C  
ATOM   1854  C   HIS A  50      80.711  42.596  48.259  1.00134.20           C  
ATOM   1855  O   HIS A  50      80.028  41.574  48.318  1.00134.20           O  
ATOM   1856  N   GLY A  51      81.386  42.970  47.146  1.00 68.34           N  
ATOM   1857  CA  GLY A  51      81.556  42.151  45.979  1.00 68.34           C  
ATOM   1858  C   GLY A  51      82.853  41.417  46.138  1.00 68.34           C  
ATOM   1859  O   GLY A  51      83.665  41.761  46.994  1.00 68.34           O  
ATOM   1860  N   LEU A  52      83.109  40.423  45.261  1.00139.51           N  
ATOM   1861  CA  LEU A  52      84.294  39.615  45.352  1.00139.51           C  
ATOM   1862  CB  LEU A  52      84.350  38.471  44.321  1.00139.51           C  
ATOM   1863  CG  LEU A  52      83.344  37.332  44.580  1.00139.51           C  
ATOM   1864  CD1 LEU A  52      81.895  37.841  44.565  1.00139.51           C  
ATOM   1865  CD2 LEU A  52      83.568  36.162  43.606  1.00139.51           C  
ATOM   1866  C   LEU A  52      85.516  40.473  45.149  1.00139.51           C  
ATOM   1867  O   LEU A  52      85.484  41.485  44.451  1.00139.51           O  
ATOM   1868  N   GLN A  53      86.633  40.101  45.813  1.00150.07           N  
ATOM   1869  CA  GLN A  53      87.877  40.812  45.676  1.00150.07           C  
ATOM   1870  CB  GLN A  53      88.349  41.417  47.007  1.00150.07           C  
ATOM   1871  CG  GLN A  53      89.491  42.420  46.868  1.00150.07           C  
ATOM   1872  CD  GLN A  53      88.894  43.779  46.527  1.00150.07           C  
ATOM   1873  OE1 GLN A  53      89.196  44.780  47.175  1.00150.07           O  
ATOM   1874  NE2 GLN A  53      88.025  43.823  45.482  1.00150.07           N  
ATOM   1875  C   GLN A  53      88.882  39.777  45.265  1.00150.07           C  
ATOM   1876  O   GLN A  53      88.779  38.631  45.696  1.00150.07           O  
ATOM   1877  N   PHE A  54      89.885  40.130  44.427  1.00212.08           N  
ATOM   1878  CA  PHE A  54      90.785  39.097  43.995  1.00212.08           C  
ATOM   1879  CB  PHE A  54      91.265  39.227  42.531  1.00212.08           C  
ATOM   1880  CG  PHE A  54      92.126  40.431  42.348  1.00212.08           C  
ATOM   1881  CD1 PHE A  54      91.568  41.654  42.058  1.00212.08           C  
ATOM   1882  CD2 PHE A  54      93.496  40.335  42.457  1.00212.08           C  
ATOM   1883  CE1 PHE A  54      92.362  42.764  41.886  1.00212.08           C  
ATOM   1884  CE2 PHE A  54      94.295  41.441  42.286  1.00212.08           C  
ATOM   1885  CZ  PHE A  54      93.727  42.659  42.000  1.00212.08           C  
ATOM   1886  C   PHE A  54      91.971  39.078  44.911  1.00212.08           C  
ATOM   1887  O   PHE A  54      92.683  40.071  45.058  1.00212.08           O  
ATOM   1888  N   LEU A  55      92.106  37.974  45.677  1.00199.21           N  
ATOM   1889  CA  LEU A  55      93.249  37.735  46.510  1.00199.21           C  
ATOM   1890  CB  LEU A  55      92.999  36.724  47.643  1.00199.21           C  
ATOM   1891  CG  LEU A  55      92.285  37.296  48.879  1.00199.21           C  
ATOM   1892  CD1 LEU A  55      93.220  38.193  49.702  1.00199.21           C  
ATOM   1893  CD2 LEU A  55      90.999  38.023  48.488  1.00199.21           C  
ATOM   1894  C   LEU A  55      94.423  37.215  45.735  1.00199.21           C  
ATOM   1895  O   LEU A  55      95.551  37.659  45.940  1.00199.21           O  
ATOM   1896  N   LEU A  56      94.188  36.243  44.824  1.00156.20           N  
ATOM   1897  CA  LEU A  56      95.302  35.591  44.191  1.00156.20           C  
ATOM   1898  CB  LEU A  56      95.497  34.125  44.631  1.00156.20           C  
ATOM   1899  CG  LEU A  56      95.797  33.859  46.119  1.00156.20           C  
ATOM   1900  CD1 LEU A  56      97.185  34.356  46.536  1.00156.20           C  
ATOM   1901  CD2 LEU A  56      94.673  34.380  47.016  1.00156.20           C  
ATOM   1902  C   LEU A  56      95.071  35.452  42.728  1.00156.20           C  
ATOM   1903  O   LEU A  56      93.940  35.400  42.247  1.00156.20           O  
ATOM   1904  N   LYS A  57      96.188  35.377  41.986  1.00156.42           N  
ATOM   1905  CA  LYS A  57      96.133  35.122  40.581  1.00156.42           C  
ATOM   1906  CB  LYS A  57      96.146  36.405  39.730  1.00156.42           C  
ATOM   1907  CG  LYS A  57      97.214  37.419  40.139  1.00156.42           C  
ATOM   1908  CD  LYS A  57      97.312  38.602  39.174  1.00156.42           C  
ATOM   1909  CE  LYS A  57      98.260  39.709  39.640  1.00156.42           C  
ATOM   1910  NZ  LYS A  57      98.282  40.802  38.642  1.00156.42           N  
ATOM   1911  C   LYS A  57      97.321  34.276  40.253  1.00156.42           C  
ATOM   1912  O   LYS A  57      98.446  34.599  40.632  1.00156.42           O  
ATOM   1913  N   TYR A  58      97.085  33.129  39.583  1.00144.34           N  
ATOM   1914  CA  TYR A  58      98.156  32.257  39.193  1.00144.34           C  
ATOM   1915  CB  TYR A  58      97.996  30.861  39.825  1.00144.34           C  
ATOM   1916  CG  TYR A  58      98.935  29.901  39.186  1.00144.34           C  
ATOM   1917  CD1 TYR A  58     100.274  29.894  39.503  1.00144.34           C  
ATOM   1918  CD2 TYR A  58      98.460  28.986  38.274  1.00144.34           C  
ATOM   1919  CE1 TYR A  58     101.126  28.994  38.907  1.00144.34           C  
ATOM   1920  CE2 TYR A  58      99.306  28.084  37.675  1.00144.34           C  
ATOM   1921  CZ  TYR A  58     100.642  28.089  37.992  1.00144.34           C  
ATOM   1922  OH  TYR A  58     101.514  27.164  37.379  1.00144.34           O  
ATOM   1923  C   TYR A  58      98.133  32.112  37.701  1.00144.34           C  
ATOM   1924  O   TYR A  58      97.243  31.462  37.147  1.00144.34           O  
ATOM   1925  N   TYR A  59      99.053  32.814  36.999  1.00166.32           N  
ATOM   1926  CA  TYR A  59      99.145  32.627  35.580  1.00166.32           C  
ATOM   1927  CB  TYR A  59      99.826  33.799  34.856  1.00166.32           C  
ATOM   1928  CG  TYR A  59      98.996  35.004  35.126  1.00166.32           C  
ATOM   1929  CD1 TYR A  59      97.655  34.999  34.823  1.00166.32           C  
ATOM   1930  CD2 TYR A  59      99.559  36.147  35.643  1.00166.32           C  
ATOM   1931  CE1 TYR A  59      96.877  36.106  35.060  1.00166.32           C  
ATOM   1932  CE2 TYR A  59      98.785  37.259  35.879  1.00166.32           C  
ATOM   1933  CZ  TYR A  59      97.442  37.239  35.591  1.00166.32           C  
ATOM   1934  OH  TYR A  59      96.648  38.380  35.835  1.00166.32           O  
ATOM   1935  C   TYR A  59      99.918  31.385  35.242  1.00166.32           C  
ATOM   1936  O   TYR A  59      99.408  30.490  34.566  1.00166.32           O  
ATOM   1937  N   SER A  60     101.168  31.295  35.764  1.00121.39           N  
ATOM   1938  CA  SER A  60     102.053  30.207  35.448  1.00121.39           C  
ATOM   1939  CB  SER A  60     102.337  30.103  33.937  1.00121.39           C  
ATOM   1940  OG  SER A  60     103.134  28.964  33.648  1.00121.39           O  
ATOM   1941  C   SER A  60     103.354  30.460  36.161  1.00121.39           C  
ATOM   1942  O   SER A  60     103.471  31.407  36.937  1.00121.39           O  
ATOM   1943  N   GLY A  65     104.377  29.616  35.906  1.00 24.39           N  
ATOM   1944  CA  GLY A  65     105.650  29.789  36.549  1.00 24.39           C  
ATOM   1945  C   GLY A  65     105.605  29.123  37.886  1.00 24.39           C  
ATOM   1946  O   GLY A  65     105.140  27.991  38.011  1.00 24.39           O  
ATOM   1947  N   ASN A  66     106.117  29.813  38.925  1.00 76.40           N  
ATOM   1948  CA  ASN A  66     106.173  29.231  40.234  1.00 76.40           C  
ATOM   1949  CB  ASN A  66     106.808  30.149  41.292  1.00 76.40           C  
ATOM   1950  CG  ASN A  66     107.019  29.329  42.557  1.00 76.40           C  
ATOM   1951  OD1 ASN A  66     107.570  28.230  42.514  1.00 76.40           O  
ATOM   1952  ND2 ASN A  66     106.564  29.875  43.716  1.00 76.40           N  
ATOM   1953  C   ASN A  66     104.780  28.909  40.678  1.00 76.40           C  
ATOM   1954  O   ASN A  66     103.833  29.667  40.472  1.00 76.40           O  
ATOM   1955  N   PRO A  67     104.658  27.747  41.262  1.00 79.71           N  
ATOM   1956  CA  PRO A  67     103.405  27.237  41.747  1.00 79.71           C  
ATOM   1957  CD  PRO A  67     105.650  26.701  41.092  1.00 79.71           C  
ATOM   1958  CB  PRO A  67     103.629  25.747  42.014  1.00 79.71           C  
ATOM   1959  CG  PRO A  67     105.160  25.574  42.014  1.00 79.71           C  
ATOM   1960  C   PRO A  67     102.871  27.984  42.924  1.00 79.71           C  
ATOM   1961  O   PRO A  67     101.664  27.924  43.160  1.00 79.71           O  
ATOM   1962  N   VAL A  68     103.736  28.677  43.684  1.00 61.24           N  
ATOM   1963  CA  VAL A  68     103.248  29.351  44.851  1.00 61.24           C  
ATOM   1964  CB  VAL A  68     104.210  29.296  46.004  1.00 61.24           C  
ATOM   1965  CG1 VAL A  68     103.592  30.042  47.199  1.00 61.24           C  
ATOM   1966  CG2 VAL A  68     104.555  27.824  46.293  1.00 61.24           C  
ATOM   1967  C   VAL A  68     103.035  30.785  44.506  1.00 61.24           C  
ATOM   1968  O   VAL A  68     103.932  31.452  43.995  1.00 61.24           O  
ATOM   1969  N   VAL A  69     101.822  31.300  44.778  1.00 44.08           N  
ATOM   1970  CA  VAL A  69     101.531  32.669  44.475  1.00 44.08           C  
ATOM   1971  CB  VAL A  69     100.265  32.849  43.691  1.00 44.08           C  
ATOM   1972  CG1 VAL A  69     100.440  32.171  42.323  1.00 44.08           C  
ATOM   1973  CG2 VAL A  69      99.095  32.286  44.515  1.00 44.08           C  
ATOM   1974  C   VAL A  69     101.351  33.387  45.770  1.00 44.08           C  
ATOM   1975  O   VAL A  69     100.841  32.823  46.736  1.00 44.08           O  
ATOM   1976  N   GLN A  70     101.782  34.662  45.831  1.00 89.59           N  
ATOM   1977  CA  GLN A  70     101.640  35.376  47.062  1.00 89.59           C  
ATOM   1978  CB  GLN A  70     102.946  36.001  47.582  1.00 89.59           C  
ATOM   1979  CG  GLN A  70     103.968  34.955  48.032  1.00 89.59           C  
ATOM   1980  CD  GLN A  70     105.199  35.685  48.548  1.00 89.59           C  
ATOM   1981  OE1 GLN A  70     105.288  36.908  48.463  1.00 89.59           O  
ATOM   1982  NE2 GLN A  70     106.175  34.917  49.102  1.00 89.59           N  
ATOM   1983  C   GLN A  70     100.641  36.462  46.865  1.00 89.59           C  
ATOM   1984  O   GLN A  70     100.511  37.033  45.782  1.00 89.59           O  
ATOM   1985  N   GLY A  72      99.887  36.758  47.939  1.00 44.91           N  
ATOM   1986  CA  GLY A  72      98.887  37.775  47.870  1.00 44.91           C  
ATOM   1987  C   GLY A  72      99.029  38.599  49.099  1.00 44.91           C  
ATOM   1988  O   GLY A  72      99.887  38.342  49.941  1.00 44.91           O  
ATOM   1989  N   VAL A  73      98.169  39.622  49.227  1.00 48.50           N  
ATOM   1990  CA  VAL A  73      98.240  40.512  50.343  1.00 48.50           C  
ATOM   1991  CB  VAL A  73      97.427  41.761  50.164  1.00 48.50           C  
ATOM   1992  CG1 VAL A  73      97.997  42.551  48.974  1.00 48.50           C  
ATOM   1993  CG2 VAL A  73      95.951  41.362  49.995  1.00 48.50           C  
ATOM   1994  C   VAL A  73      97.733  39.813  51.562  1.00 48.50           C  
ATOM   1995  O   VAL A  73      96.977  38.847  51.482  1.00 48.50           O  
ATOM   1996  N   ASN A  74      98.183  40.306  52.732  1.00 85.71           N  
ATOM   1997  CA  ASN A  74      97.776  39.854  54.030  1.00 85.71           C  
ATOM   1998  CB  ASN A  74      96.270  40.041  54.287  1.00 85.71           C  
ATOM   1999  CG  ASN A  74      95.974  41.534  54.344  1.00 85.71           C  
ATOM   2000  OD1 ASN A  74      96.882  42.357  54.458  1.00 85.71           O  
ATOM   2001  ND2 ASN A  74      94.665  41.897  54.272  1.00 85.71           N  
ATOM   2002  C   ASN A  74      98.109  38.415  54.286  1.00 85.71           C  
ATOM   2003  O   ASN A  74      97.306  37.688  54.864  1.00 85.71           O  
ATOM   2004  N   GLY A  75      99.290  37.943  53.855  1.00 39.06           N  
ATOM   2005  CA  GLY A  75      99.710  36.628  54.254  1.00 39.06           C  
ATOM   2006  C   GLY A  75      98.941  35.564  53.534  1.00 39.06           C  
ATOM   2007  O   GLY A  75      99.029  34.392  53.899  1.00 39.06           O  
ATOM   2008  N   PHE A  76      98.159  35.923  52.500  1.00152.63           N  
ATOM   2009  CA  PHE A  76      97.460  34.881  51.804  1.00152.63           C  
ATOM   2010  CB  PHE A  76      96.143  35.310  51.123  1.00152.63           C  
ATOM   2011  CG  PHE A  76      95.072  35.552  52.134  1.00152.63           C  
ATOM   2012  CD1 PHE A  76      94.436  34.491  52.734  1.00152.63           C  
ATOM   2013  CD2 PHE A  76      94.703  36.825  52.493  1.00152.63           C  
ATOM   2014  CE1 PHE A  76      93.445  34.692  53.665  1.00152.63           C  
ATOM   2015  CE2 PHE A  76      93.709  37.033  53.422  1.00152.63           C  
ATOM   2016  CZ  PHE A  76      93.076  35.968  54.012  1.00152.63           C  
ATOM   2017  C   PHE A  76      98.342  34.388  50.702  1.00152.63           C  
ATOM   2018  O   PHE A  76      98.980  35.171  50.000  1.00152.63           O  
ATOM   2019  N   GLU A  77      98.405  33.053  50.533  1.00120.29           N  
ATOM   2020  CA  GLU A  77      99.185  32.488  49.473  1.00120.29           C  
ATOM   2021  CB  GLU A  77     100.662  32.276  49.848  1.00120.29           C  
ATOM   2022  CG  GLU A  77     100.883  31.422  51.097  1.00120.29           C  
ATOM   2023  CD  GLU A  77     102.386  31.326  51.324  1.00120.29           C  
ATOM   2024  OE1 GLU A  77     103.054  32.394  51.317  1.00120.29           O  
ATOM   2025  OE2 GLU A  77     102.887  30.183  51.501  1.00120.29           O  
ATOM   2026  C   GLU A  77      98.575  31.172  49.123  1.00120.29           C  
ATOM   2027  O   GLU A  77      97.959  30.514  49.960  1.00120.29           O  
ATOM   2028  N   ALA A  78      98.707  30.766  47.848  1.00 42.94           N  
ATOM   2029  CA  ALA A  78      98.145  29.513  47.447  1.00 42.94           C  
ATOM   2030  CB  ALA A  78      96.867  29.657  46.607  1.00 42.94           C  
ATOM   2031  C   ALA A  78      99.156  28.821  46.599  1.00 42.94           C  
ATOM   2032  O   ALA A  78      99.959  29.459  45.919  1.00 42.94           O  
ATOM   2033  N   GLU A  79      99.140  27.476  46.632  1.00 48.32           N  
ATOM   2034  CA  GLU A  79     100.082  26.725  45.862  1.00 48.32           C  
ATOM   2035  CB  GLU A  79     100.864  25.705  46.709  1.00 48.32           C  
ATOM   2036  CG  GLU A  79     101.890  24.887  45.926  1.00 48.32           C  
ATOM   2037  CD  GLU A  79     102.569  23.942  46.908  1.00 48.32           C  
ATOM   2038  OE1 GLU A  79     102.226  24.000  48.119  1.00 48.32           O  
ATOM   2039  OE2 GLU A  79     103.435  23.145  46.459  1.00 48.32           O  
ATOM   2040  C   GLU A  79      99.315  25.958  44.831  1.00 48.32           C  
ATOM   2041  O   GLU A  79      98.276  25.366  45.114  1.00 48.32           O  
ATOM   2042  N   PHE A  80      99.826  25.969  43.587  1.00 86.53           N  
ATOM   2043  CA  PHE A  80      99.219  25.269  42.495  1.00 86.53           C  
ATOM   2044  CB  PHE A  80      99.416  26.017  41.162  1.00 86.53           C  
ATOM   2045  CG  PHE A  80      99.149  25.107  40.014  1.00 86.53           C  
ATOM   2046  CD1 PHE A  80      97.877  24.693  39.699  1.00 86.53           C  
ATOM   2047  CD2 PHE A  80     100.198  24.690  39.228  1.00 86.53           C  
ATOM   2048  CE1 PHE A  80      97.664  23.857  38.627  1.00 86.53           C  
ATOM   2049  CE2 PHE A  80      99.990  23.856  38.155  1.00 86.53           C  
ATOM   2050  CZ  PHE A  80      98.719  23.436  37.855  1.00 86.53           C  
ATOM   2051  C   PHE A  80      99.883  23.936  42.402  1.00 86.53           C  
ATOM   2052  O   PHE A  80     101.109  23.856  42.370  1.00 86.53           O  
ATOM   2053  N   SER A  82      99.091  22.841  42.399  1.00110.92           N  
ATOM   2054  CA  SER A  82      99.712  21.557  42.273  1.00110.92           C  
ATOM   2055  CB  SER A  82      99.554  20.649  43.508  1.00110.92           C  
ATOM   2056  OG  SER A  82      98.210  20.212  43.643  1.00110.92           O  
ATOM   2057  C   SER A  82      99.091  20.864  41.107  1.00110.92           C  
ATOM   2058  O   SER A  82      97.906  20.536  41.105  1.00110.92           O  
ATOM   2059  N   LYS A  84      99.902  20.626  40.065  1.00123.33           N  
ATOM   2060  CA  LYS A  84      99.409  19.977  38.890  1.00123.33           C  
ATOM   2061  CB  LYS A  84     100.440  19.952  37.745  1.00123.33           C  
ATOM   2062  CG  LYS A  84      99.847  19.581  36.380  1.00123.33           C  
ATOM   2063  CD  LYS A  84      99.235  18.181  36.315  1.00123.33           C  
ATOM   2064  CE  LYS A  84      98.513  17.885  34.999  1.00123.33           C  
ATOM   2065  NZ  LYS A  84      99.492  17.773  33.895  1.00123.33           N  
ATOM   2066  C   LYS A  84      99.068  18.563  39.246  1.00123.33           C  
ATOM   2067  O   LYS A  84      98.064  18.020  38.789  1.00123.33           O  
ATOM   2068  N   SER A  85      99.897  17.925  40.093  1.00 49.11           N  
ATOM   2069  CA  SER A  85      99.687  16.541  40.404  1.00 49.11           C  
ATOM   2070  CB  SER A  85     100.749  15.983  41.368  1.00 49.11           C  
ATOM   2071  OG  SER A  85     100.668  16.637  42.624  1.00 49.11           O  
ATOM   2072  C   SER A  85      98.346  16.353  41.047  1.00 49.11           C  
ATOM   2073  O   SER A  85      97.565  15.502  40.624  1.00 49.11           O  
ATOM   2074  N   ASP A  86      98.081  17.128  42.116  1.00 77.05           N  
ATOM   2075  CA  ASP A  86      96.875  17.103  42.901  1.00 77.05           C  
ATOM   2076  CB  ASP A  86      97.046  17.762  44.277  1.00 77.05           C  
ATOM   2077  CG  ASP A  86      97.984  16.895  45.096  1.00 77.05           C  
ATOM   2078  OD1 ASP A  86      98.336  15.787  44.612  1.00 77.05           O  
ATOM   2079  OD2 ASP A  86      98.359  17.328  46.218  1.00 77.05           O  
ATOM   2080  C   ASP A  86      95.731  17.805  42.224  1.00 77.05           C  
ATOM   2081  O   ASP A  86      94.570  17.531  42.527  1.00 77.05           O  
ATOM   2082  N   SER A  87      96.010  18.742  41.298  1.00112.94           N  
ATOM   2083  CA  SER A  87      94.949  19.528  40.731  1.00112.94           C  
ATOM   2084  CB  SER A  87      93.858  18.674  40.060  1.00112.94           C  
ATOM   2085  OG  SER A  87      94.408  17.939  38.977  1.00112.94           O  
ATOM   2086  C   SER A  87      94.306  20.307  41.839  1.00112.94           C  
ATOM   2087  O   SER A  87      93.084  20.317  41.976  1.00112.94           O  
ATOM   2088  N   SER A  88      95.128  20.977  42.677  1.00 81.49           N  
ATOM   2089  CA  SER A  88      94.587  21.749  43.759  1.00 81.49           C  
ATOM   2090  CB  SER A  88      94.787  21.077  45.128  1.00 81.49           C  
ATOM   2091  OG  SER A  88      96.173  20.910  45.390  1.00 81.49           O  
ATOM   2092  C   SER A  88      95.246  23.100  43.811  1.00 81.49           C  
ATOM   2093  O   SER A  88      96.389  23.276  43.390  1.00 81.49           O  
ATOM   2094  N   PHE A  89      94.498  24.117  44.296  1.00188.53           N  
ATOM   2095  CA  PHE A  89      95.055  25.432  44.451  1.00188.53           C  
ATOM   2096  CB  PHE A  89      94.522  26.399  43.375  1.00188.53           C  
ATOM   2097  CG  PHE A  89      95.225  27.709  43.475  1.00188.53           C  
ATOM   2098  CD1 PHE A  89      96.558  27.810  43.148  1.00188.53           C  
ATOM   2099  CD2 PHE A  89      94.547  28.843  43.856  1.00188.53           C  
ATOM   2100  CE1 PHE A  89      97.216  29.015  43.225  1.00188.53           C  
ATOM   2101  CE2 PHE A  89      95.200  30.051  43.934  1.00188.53           C  
ATOM   2102  CZ  PHE A  89      96.536  30.140  43.621  1.00188.53           C  
ATOM   2103  C   PHE A  89      94.609  25.914  45.796  1.00188.53           C  
ATOM   2104  O   PHE A  89      93.829  26.860  45.901  1.00188.53           O  
ATOM   2105  N   HIS A  90      95.146  25.300  46.868  1.00112.53           N  
ATOM   2106  CA  HIS A  90      94.699  25.613  48.195  1.00112.53           C  
ATOM   2107  ND1 HIS A  90      95.108  22.062  49.549  1.00112.53           N  
ATOM   2108  CG  HIS A  90      94.585  23.209  48.998  1.00112.53           C  
ATOM   2109  CB  HIS A  90      95.138  24.580  49.246  1.00112.53           C  
ATOM   2110  NE2 HIS A  90      93.378  21.434  48.303  1.00112.53           N  
ATOM   2111  CD2 HIS A  90      93.528  22.808  48.241  1.00112.53           C  
ATOM   2112  CE1 HIS A  90      94.349  21.031  49.100  1.00112.53           C  
ATOM   2113  C   HIS A  90      95.248  26.934  48.631  1.00112.53           C  
ATOM   2114  O   HIS A  90      96.423  27.235  48.431  1.00112.53           O  
ATOM   2115  N   LEU A  91      94.385  27.754  49.266  1.00 92.66           N  
ATOM   2116  CA  LEU A  91      94.806  29.018  49.800  1.00 92.66           C  
ATOM   2117  CB  LEU A  91      93.752  30.134  49.668  1.00 92.66           C  
ATOM   2118  CG  LEU A  91      94.173  31.486  50.281  1.00 92.66           C  
ATOM   2119  CD1 LEU A  91      95.342  32.123  49.517  1.00 92.66           C  
ATOM   2120  CD2 LEU A  91      92.973  32.435  50.417  1.00 92.66           C  
ATOM   2121  C   LEU A  91      95.021  28.808  51.263  1.00 92.66           C  
ATOM   2122  O   LEU A  91      94.149  28.263  51.938  1.00 92.66           O  
ATOM   2123  N   ARG A  92      96.194  29.230  51.787  1.00237.23           N  
ATOM   2124  CA  ARG A  92      96.496  29.042  53.183  1.00237.23           C  
ATOM   2125  CB  ARG A  92      97.574  27.971  53.453  1.00237.23           C  
ATOM   2126  CG  ARG A  92      97.135  26.534  53.154  1.00237.23           C  
ATOM   2127  CD  ARG A  92      98.221  25.487  53.430  1.00237.23           C  
ATOM   2128  NE  ARG A  92      97.656  24.147  53.094  1.00237.23           N  
ATOM   2129  CZ  ARG A  92      98.390  23.015  53.305  1.00237.23           C  
ATOM   2130  NH1 ARG A  92      99.656  23.106  53.807  1.00237.23           N  
ATOM   2131  NH2 ARG A  92      97.853  21.791  53.029  1.00237.23           N  
ATOM   2132  C   ARG A  92      97.015  30.330  53.754  1.00237.23           C  
ATOM   2133  O   ARG A  92      97.466  31.211  53.022  1.00237.23           O  
ATOM   2134  N   LYS A  93      96.926  30.473  55.097  1.00 61.37           N  
ATOM   2135  CA  LYS A  93      97.409  31.642  55.787  1.00 61.37           C  
ATOM   2136  CB  LYS A  93      96.309  32.688  56.028  1.00 61.37           C  
ATOM   2137  CG  LYS A  93      96.821  34.005  56.607  1.00 61.37           C  
ATOM   2138  CD  LYS A  93      95.797  35.136  56.517  1.00 61.37           C  
ATOM   2139  CE  LYS A  93      96.293  36.460  57.100  1.00 61.37           C  
ATOM   2140  NZ  LYS A  93      95.268  37.510  56.910  1.00 61.37           N  
ATOM   2141  C   LYS A  93      97.932  31.210  57.129  1.00 61.37           C  
ATOM   2142  O   LYS A  93      97.372  30.311  57.753  1.00 61.37           O  
ATOM   2143  N   ALA A  94      99.048  31.822  57.592  1.00 50.95           N  
ATOM   2144  CA  ALA A  94      99.653  31.464  58.853  1.00 50.95           C  
ATOM   2145  CB  ALA A  94     101.009  32.157  59.073  1.00 50.95           C  
ATOM   2146  C   ALA A  94      98.794  31.806  60.038  1.00 50.95           C  
ATOM   2147  O   ALA A  94      98.571  30.961  60.905  1.00 50.95           O  
ATOM   2148  N   SER A  95      98.278  33.052  60.127  1.00102.76           N  
ATOM   2149  CA  SER A  95      97.483  33.366  61.289  1.00102.76           C  
ATOM   2150  CB  SER A  95      98.268  34.120  62.376  1.00102.76           C  
ATOM   2151  OG  SER A  95      97.429  34.393  63.489  1.00102.76           O  
ATOM   2152  C   SER A  95      96.358  34.252  60.856  1.00102.76           C  
ATOM   2153  O   SER A  95      96.565  35.395  60.455  1.00102.76           O  
ATOM   2154  N   VAL A  96      95.119  33.747  60.968  1.00 62.51           N  
ATOM   2155  CA  VAL A  96      93.953  34.466  60.560  1.00 62.51           C  
ATOM   2156  CB  VAL A  96      92.796  33.566  60.233  1.00 62.51           C  
ATOM   2157  CG1 VAL A  96      93.193  32.675  59.043  1.00 62.51           C  
ATOM   2158  CG2 VAL A  96      92.410  32.779  61.498  1.00 62.51           C  
ATOM   2159  C   VAL A  96      93.516  35.389  61.653  1.00 62.51           C  
ATOM   2160  O   VAL A  96      93.762  35.144  62.833  1.00 62.51           O  
ATOM   2161  N   HIS A  97      92.866  36.509  61.277  1.00 78.79           N  
ATOM   2162  CA  HIS A  97      92.397  37.409  62.286  1.00 78.79           C  
ATOM   2163  ND1 HIS A  97      95.105  38.500  63.820  1.00 78.79           N  
ATOM   2164  CG  HIS A  97      94.582  38.598  62.550  1.00 78.79           C  
ATOM   2165  CB  HIS A  97      93.119  38.764  62.257  1.00 78.79           C  
ATOM   2166  NE2 HIS A  97      96.818  38.325  62.413  1.00 78.79           N  
ATOM   2167  CD2 HIS A  97      95.642  38.490  61.703  1.00 78.79           C  
ATOM   2168  CE1 HIS A  97      96.445  38.338  63.680  1.00 78.79           C  
ATOM   2169  C   HIS A  97      90.926  37.608  62.058  1.00 78.79           C  
ATOM   2170  O   HIS A  97      90.353  37.080  61.107  1.00 78.79           O  
ATOM   2171  N   TRP A  98      90.270  38.379  62.943  1.00 71.72           N  
ATOM   2172  CA  TRP A  98      88.849  38.571  62.901  1.00 71.72           C  
ATOM   2173  CB  TRP A  98      88.352  39.490  64.032  1.00 71.72           C  
ATOM   2174  CG  TRP A  98      86.878  39.818  63.965  1.00 71.72           C  
ATOM   2175  CD2 TRP A  98      86.350  41.042  63.426  1.00 71.72           C  
ATOM   2176  CD1 TRP A  98      85.806  39.087  64.382  1.00 71.72           C  
ATOM   2177  NE1 TRP A  98      84.641  39.775  64.132  1.00 71.72           N  
ATOM   2178  CE2 TRP A  98      84.962  40.981  63.545  1.00 71.72           C  
ATOM   2179  CE3 TRP A  98      86.970  42.129  62.879  1.00 71.72           C  
ATOM   2180  CZ2 TRP A  98      84.171  42.009  63.115  1.00 71.72           C  
ATOM   2181  CZ3 TRP A  98      86.169  43.164  62.445  1.00 71.72           C  
ATOM   2182  CH2 TRP A  98      84.796  43.104  62.561  1.00 71.72           C  
ATOM   2183  C   TRP A  98      88.429  39.202  61.609  1.00 71.72           C  
ATOM   2184  O   TRP A  98      87.468  38.756  60.987  1.00 71.72           O  
ATOM   2185  N   SER A  99      89.160  40.231  61.148  1.00 63.53           N  
ATOM   2186  CA  SER A  99      88.765  40.972  59.984  1.00 63.53           C  
ATOM   2187  CB  SER A  99      89.754  42.099  59.644  1.00 63.53           C  
ATOM   2188  OG  SER A  99      91.028  41.553  59.337  1.00 63.53           O  
ATOM   2189  C   SER A  99      88.695  40.059  58.801  1.00 63.53           C  
ATOM   2190  O   SER A  99      88.066  40.374  57.793  1.00 63.53           O  
ATOM   2191  N   ASP A 100      89.364  38.905  58.910  1.00 98.57           N  
ATOM   2192  CA  ASP A 100      89.474  37.886  57.906  1.00 98.57           C  
ATOM   2193  CB  ASP A 100      90.567  36.855  58.224  1.00 98.57           C  
ATOM   2194  CG  ASP A 100      91.906  37.558  58.057  1.00 98.57           C  
ATOM   2195  OD1 ASP A 100      91.956  38.562  57.298  1.00 98.57           O  
ATOM   2196  OD2 ASP A 100      92.895  37.104  58.690  1.00 98.57           O  
ATOM   2197  C   ASP A 100      88.190  37.141  57.692  1.00 98.57           C  
ATOM   2198  O   ASP A 100      88.064  36.448  56.687  1.00 98.57           O  
ATOM   2199  N   SER A 101      87.223  37.175  58.632  1.00105.31           N  
ATOM   2200  CA  SER A 101      86.050  36.373  58.404  1.00105.31           C  
ATOM   2201  CB  SER A 101      85.035  36.389  59.564  1.00105.31           C  
ATOM   2202  OG  SER A 101      84.503  37.691  59.750  1.00105.31           O  
ATOM   2203  C   SER A 101      85.370  36.822  57.145  1.00105.31           C  
ATOM   2204  O   SER A 101      85.166  38.014  56.922  1.00105.31           O  
ATOM   2205  N   ALA A 102      85.004  35.851  56.277  1.00 49.51           N  
ATOM   2206  CA  ALA A 102      84.374  36.178  55.029  1.00 49.51           C  
ATOM   2207  CB  ALA A 102      85.207  37.127  54.154  1.00 49.51           C  
ATOM   2208  C   ALA A 102      84.191  34.904  54.253  1.00 49.51           C  
ATOM   2209  O   ALA A 102      84.413  33.810  54.769  1.00 49.51           O  
ATOM   2210  N   VAL A 103      83.739  35.021  52.987  1.00 73.03           N  
ATOM   2211  CA  VAL A 103      83.533  33.870  52.155  1.00 73.03           C  
ATOM   2212  CB  VAL A 103      82.192  33.878  51.472  1.00 73.03           C  
ATOM   2213  CG1 VAL A 103      82.068  32.613  50.613  1.00 73.03           C  
ATOM   2214  CG2 VAL A 103      81.091  34.030  52.535  1.00 73.03           C  
ATOM   2215  C   VAL A 103      84.583  33.898  51.081  1.00 73.03           C  
ATOM   2216  O   VAL A 103      84.809  34.935  50.469  1.00 73.03           O  
ATOM   2217  N   TYR A 104      85.255  32.760  50.797  1.00 90.83           N  
ATOM   2218  CA  TYR A 104      86.329  32.758  49.832  1.00 90.83           C  
ATOM   2219  CB  TYR A 104      87.635  32.155  50.388  1.00 90.83           C  
ATOM   2220  CG  TYR A 104      88.173  32.987  51.507  1.00 90.83           C  
ATOM   2221  CD1 TYR A 104      87.556  33.001  52.737  1.00 90.83           C  
ATOM   2222  CD2 TYR A 104      89.321  33.729  51.337  1.00 90.83           C  
ATOM   2223  CE1 TYR A 104      88.062  33.757  53.770  1.00 90.83           C  
ATOM   2224  CE2 TYR A 104      89.832  34.485  52.366  1.00 90.83           C  
ATOM   2225  CZ  TYR A 104      89.201  34.503  53.585  1.00 90.83           C  
ATOM   2226  OH  TYR A 104      89.722  35.278  54.643  1.00 90.83           O  
ATOM   2227  C   TYR A 104      85.946  31.893  48.658  1.00 90.83           C  
ATOM   2228  O   TYR A 104      85.446  30.785  48.836  1.00 90.83           O  
ATOM   2229  N   PHE A 105      86.187  32.369  47.411  1.00 85.88           N  
ATOM   2230  CA  PHE A 105      85.792  31.592  46.260  1.00 85.88           C  
ATOM   2231  CB  PHE A 105      84.909  32.358  45.259  1.00 85.88           C  
ATOM   2232  CG  PHE A 105      83.616  32.708  45.907  1.00 85.88           C  
ATOM   2233  CD1 PHE A 105      82.640  31.756  46.085  1.00 85.88           C  
ATOM   2234  CD2 PHE A 105      83.373  33.998  46.318  1.00 85.88           C  
ATOM   2235  CE1 PHE A 105      81.444  32.083  46.679  1.00 85.88           C  
ATOM   2236  CE2 PHE A 105      82.179  34.330  46.912  1.00 85.88           C  
ATOM   2237  CZ  PHE A 105      81.212  33.372  47.095  1.00 85.88           C  
ATOM   2238  C   PHE A 105      86.996  31.177  45.462  1.00 85.88           C  
ATOM   2239  O   PHE A 105      87.833  32.003  45.100  1.00 85.88           O  
ATOM   2240  N   CYS A 106      87.099  29.862  45.162  1.00137.47           N  
ATOM   2241  CA  CYS A 106      88.146  29.361  44.312  1.00137.47           C  
ATOM   2242  CB  CYS A 106      88.388  27.837  44.402  1.00137.47           C  
ATOM   2243  SG  CYS A 106      88.836  27.225  46.047  1.00137.47           S  
ATOM   2244  C   CYS A 106      87.654  29.571  42.918  1.00137.47           C  
ATOM   2245  O   CYS A 106      86.447  29.643  42.691  1.00137.47           O  
ATOM   2246  N   ALA A 107      88.567  29.672  41.933  1.00 83.16           N  
ATOM   2247  CA  ALA A 107      88.082  29.892  40.602  1.00 83.16           C  
ATOM   2248  CB  ALA A 107      87.849  31.381  40.350  1.00 83.16           C  
ATOM   2249  C   ALA A 107      89.105  29.420  39.613  1.00 83.16           C  
ATOM   2250  O   ALA A 107      90.306  29.550  39.842  1.00 83.16           O  
ATOM   2251  N   VAL A 108      88.640  28.865  38.468  1.00143.29           N  
ATOM   2252  CA  VAL A 108      89.540  28.409  37.446  1.00143.29           C  
ATOM   2253  CB  VAL A 108      89.592  26.914  37.330  1.00143.29           C  
ATOM   2254  CG1 VAL A 108      90.127  26.337  38.650  1.00143.29           C  
ATOM   2255  CG2 VAL A 108      88.203  26.396  36.933  1.00143.29           C  
ATOM   2256  C   VAL A 108      89.071  28.961  36.134  1.00143.29           C  
ATOM   2257  O   VAL A 108      87.868  29.070  35.901  1.00143.29           O  
ATOM   2258  N   SER A 109      90.015  29.353  35.245  1.00113.35           N  
ATOM   2259  CA  SER A 109      89.618  29.879  33.966  1.00113.35           C  
ATOM   2260  CB  SER A 109      89.671  31.415  33.891  1.00113.35           C  
ATOM   2261  OG  SER A 109      91.002  31.869  34.081  1.00113.35           O  
ATOM   2262  C   SER A 109      90.534  29.338  32.922  1.00113.35           C  
ATOM   2263  O   SER A 109      91.756  29.441  33.004  1.00113.35           O  
ATOM   2264  N   LEU A 110      89.970  28.713  31.883  1.00289.90           N  
ATOM   2265  CA  LEU A 110      90.881  28.282  30.886  1.00289.90           C  
ATOM   2266  CB  LEU A 110      91.466  26.869  31.056  1.00289.90           C  
ATOM   2267  CG  LEU A 110      92.711  26.648  30.160  1.00289.90           C  
ATOM   2268  CD1 LEU A 110      92.510  26.022  28.768  1.00289.90           C  
ATOM   2269  CD2 LEU A 110      93.414  28.008  30.008  1.00289.90           C  
ATOM   2270  C   LEU A 110      90.210  28.376  29.602  1.00289.90           C  
ATOM   2271  O   LEU A 110      89.845  29.478  29.198  1.00289.90           O  
ATOM   2272  N   TYR A 111      89.996  27.183  29.013  1.00399.59           N  
ATOM   2273  CA  TYR A 111      89.610  26.968  27.648  1.00399.59           C  
ATOM   2274  CB  TYR A 111      88.088  26.825  27.431  1.00399.59           C  
ATOM   2275  CG  TYR A 111      87.558  25.578  28.055  1.00399.59           C  
ATOM   2276  CD1 TYR A 111      87.581  24.392  27.361  1.00399.59           C  
ATOM   2277  CD2 TYR A 111      87.035  25.589  29.326  1.00399.59           C  
ATOM   2278  CE1 TYR A 111      87.091  23.234  27.916  1.00399.59           C  
ATOM   2279  CE2 TYR A 111      86.541  24.435  29.887  1.00399.59           C  
ATOM   2280  CZ  TYR A 111      86.569  23.255  29.185  1.00399.59           C  
ATOM   2281  OH  TYR A 111      86.061  22.074  29.767  1.00399.59           O  
ATOM   2282  C   TYR A 111      90.032  28.195  26.899  1.00399.59           C  
ATOM   2283  O   TYR A 111      89.157  29.028  26.705  1.00399.59           O  
ATOM   2284  N   GLN A 112      91.291  28.297  26.372  1.00245.25           N  
ATOM   2285  CA  GLN A 112      91.842  29.605  26.050  1.00245.25           C  
ATOM   2286  CB  GLN A 112      93.307  29.594  25.592  1.00245.25           C  
ATOM   2287  CG  GLN A 112      94.172  29.032  26.730  1.00245.25           C  
ATOM   2288  CD  GLN A 112      95.650  29.273  26.476  1.00245.25           C  
ATOM   2289  OE1 GLN A 112      96.034  30.202  25.770  1.00245.25           O  
ATOM   2290  NE2 GLN A 112      96.511  28.418  27.089  1.00245.25           N  
ATOM   2291  C   GLN A 112      90.926  30.498  25.303  1.00245.25           C  
ATOM   2292  O   GLN A 112      90.503  30.258  24.175  1.00245.25           O  
ATOM   2293  N   GLY A 122      90.564  31.560  26.044  1.00103.15           N  
ATOM   2294  CA  GLY A 122      89.572  32.517  25.699  1.00103.15           C  
ATOM   2295  C   GLY A 122      88.451  32.165  26.593  1.00103.15           C  
ATOM   2296  O   GLY A 122      88.672  31.368  27.511  1.00103.15           O  
ATOM   2297  N   GLY A 123      87.253  32.755  26.338  1.00256.56           N  
ATOM   2298  CA  GLY A 123      86.110  32.463  27.149  1.00256.56           C  
ATOM   2299  C   GLY A 123      86.594  32.728  28.481  1.00256.56           C  
ATOM   2300  O   GLY A 123      86.442  31.879  29.351  1.00256.56           O  
ATOM   2301  N   ARG A 124      87.141  33.944  28.653  1.00378.27           N  
ATOM   2302  CA  ARG A 124      87.920  34.369  29.779  1.00378.27           C  
ATOM   2303  CB  ARG A 124      88.371  35.837  29.733  1.00378.27           C  
ATOM   2304  CG  ARG A 124      89.700  36.013  29.002  1.00378.27           C  
ATOM   2305  CD  ARG A 124      90.899  35.909  29.949  1.00378.27           C  
ATOM   2306  NE  ARG A 124      90.630  34.783  30.891  1.00378.27           N  
ATOM   2307  CZ  ARG A 124      91.008  33.509  30.580  1.00378.27           C  
ATOM   2308  NH1 ARG A 124      91.663  33.255  29.411  1.00378.27           N  
ATOM   2309  NH2 ARG A 124      90.734  32.485  31.440  1.00378.27           N  
ATOM   2310  C   ARG A 124      87.221  34.062  31.054  1.00378.27           C  
ATOM   2311  O   ARG A 124      87.810  34.098  32.133  1.00378.27           O  
ATOM   2312  N   ALA A 125      85.919  33.814  30.951  1.00221.51           N  
ATOM   2313  CA  ALA A 125      85.127  33.316  32.003  1.00221.51           C  
ATOM   2314  CB  ALA A 125      83.741  32.823  31.554  1.00221.51           C  
ATOM   2315  C   ALA A 125      85.780  32.205  32.743  1.00221.51           C  
ATOM   2316  O   ALA A 125      86.590  31.382  32.296  1.00221.51           O  
ATOM   2317  N   LEU A 126      85.365  32.240  33.996  1.00270.87           N  
ATOM   2318  CA  LEU A 126      85.838  31.465  35.067  1.00270.87           C  
ATOM   2319  CB  LEU A 126      86.345  32.496  36.090  1.00270.87           C  
ATOM   2320  CG  LEU A 126      86.866  32.062  37.453  1.00270.87           C  
ATOM   2321  CD1 LEU A 126      87.438  33.299  38.167  1.00270.87           C  
ATOM   2322  CD2 LEU A 126      85.758  31.401  38.279  1.00270.87           C  
ATOM   2323  C   LEU A 126      84.693  30.658  35.581  1.00270.87           C  
ATOM   2324  O   LEU A 126      83.533  30.961  35.295  1.00270.87           O  
ATOM   2325  N   ILE A 127      85.019  29.548  36.278  1.00128.56           N  
ATOM   2326  CA  ILE A 127      84.025  28.756  36.932  1.00128.56           C  
ATOM   2327  CB  ILE A 127      83.968  27.315  36.509  1.00128.56           C  
ATOM   2328  CG1 ILE A 127      82.698  26.664  37.080  1.00128.56           C  
ATOM   2329  CG2 ILE A 127      85.267  26.615  36.925  1.00128.56           C  
ATOM   2330  CD1 ILE A 127      82.372  25.303  36.469  1.00128.56           C  
ATOM   2331  C   ILE A 127      84.360  28.819  38.392  1.00128.56           C  
ATOM   2332  O   ILE A 127      85.505  28.608  38.794  1.00128.56           O  
ATOM   2333  N   PHE A 128      83.358  29.170  39.218  1.00104.93           N  
ATOM   2334  CA  PHE A 128      83.545  29.367  40.624  1.00104.93           C  
ATOM   2335  CB  PHE A 128      82.741  30.552  41.192  1.00104.93           C  
ATOM   2336  CG  PHE A 128      83.307  31.829  40.671  1.00104.93           C  
ATOM   2337  CD1 PHE A 128      83.053  32.239  39.382  1.00104.93           C  
ATOM   2338  CD2 PHE A 128      84.076  32.628  41.486  1.00104.93           C  
ATOM   2339  CE1 PHE A 128      83.572  33.423  38.910  1.00104.93           C  
ATOM   2340  CE2 PHE A 128      84.596  33.812  41.019  1.00104.93           C  
ATOM   2341  CZ  PHE A 128      84.346  34.210  39.728  1.00104.93           C  
ATOM   2342  C   PHE A 128      83.076  28.164  41.364  1.00104.93           C  
ATOM   2343  O   PHE A 128      82.293  27.358  40.866  1.00104.93           O  
ATOM   2344  N   GLY A 129      83.594  27.997  42.590  1.00 56.05           N  
ATOM   2345  CA  GLY A 129      83.145  26.913  43.400  1.00 56.05           C  
ATOM   2346  C   GLY A 129      82.073  27.437  44.297  1.00 56.05           C  
ATOM   2347  O   GLY A 129      81.788  28.632  44.324  1.00 56.05           O  
ATOM   2348  N   THR A 130      81.498  26.545  45.118  1.00122.61           N  
ATOM   2349  CA  THR A 130      80.433  26.910  46.007  1.00122.61           C  
ATOM   2350  CB  THR A 130      79.965  25.761  46.850  1.00122.61           C  
ATOM   2351  OG1 THR A 130      81.016  25.313  47.694  1.00122.61           O  
ATOM   2352  CG2 THR A 130      79.510  24.623  45.920  1.00122.61           C  
ATOM   2353  C   THR A 130      80.957  27.964  46.931  1.00122.61           C  
ATOM   2354  O   THR A 130      80.209  28.856  47.333  1.00122.61           O  
ATOM   2355  N   GLY A 131      82.252  27.866  47.313  1.00 45.02           N  
ATOM   2356  CA  GLY A 131      82.838  28.866  48.162  1.00 45.02           C  
ATOM   2357  C   GLY A 131      82.840  28.378  49.580  1.00 45.02           C  
ATOM   2358  O   GLY A 131      82.039  27.519  49.950  1.00 45.02           O  
ATOM   2359  N   THR A 132      83.756  28.926  50.416  1.00 50.46           N  
ATOM   2360  CA  THR A 132      83.805  28.515  51.791  1.00 50.46           C  
ATOM   2361  CB  THR A 132      85.112  27.901  52.199  1.00 50.46           C  
ATOM   2362  OG1 THR A 132      85.376  26.738  51.428  1.00 50.46           O  
ATOM   2363  CG2 THR A 132      85.043  27.549  53.696  1.00 50.46           C  
ATOM   2364  C   THR A 132      83.611  29.711  52.668  1.00 50.46           C  
ATOM   2365  O   THR A 132      84.233  30.754  52.472  1.00 50.46           O  
ATOM   2366  N   THR A 133      82.737  29.578  53.685  1.00115.91           N  
ATOM   2367  CA  THR A 133      82.522  30.666  54.591  1.00115.91           C  
ATOM   2368  CB  THR A 133      81.075  30.884  54.937  1.00115.91           C  
ATOM   2369  OG1 THR A 133      80.535  29.737  55.576  1.00115.91           O  
ATOM   2370  CG2 THR A 133      80.305  31.180  53.639  1.00115.91           C  
ATOM   2371  C   THR A 133      83.263  30.340  55.843  1.00115.91           C  
ATOM   2372  O   THR A 133      82.883  29.452  56.606  1.00115.91           O  
ATOM   2373  N   VAL A 134      84.369  31.065  56.084  1.00114.99           N  
ATOM   2374  CA  VAL A 134      85.141  30.796  57.255  1.00114.99           C  
ATOM   2375  CB  VAL A 134      86.625  30.846  57.020  1.00114.99           C  
ATOM   2376  CG1 VAL A 134      87.009  29.716  56.049  1.00114.99           C  
ATOM   2377  CG2 VAL A 134      86.991  32.252  56.517  1.00114.99           C  
ATOM   2378  C   VAL A 134      84.802  31.828  58.279  1.00114.99           C  
ATOM   2379  O   VAL A 134      84.598  32.997  57.955  1.00114.99           O  
ATOM   2380  N   SER A 135      84.704  31.409  59.556  1.00 79.27           N  
ATOM   2381  CA  SER A 135      84.407  32.340  60.607  1.00 79.27           C  
ATOM   2382  CB  SER A 135      83.141  31.988  61.403  1.00 79.27           C  
ATOM   2383  OG  SER A 135      82.915  32.957  62.416  1.00 79.27           O  
ATOM   2384  C   SER A 135      85.556  32.334  61.563  1.00 79.27           C  
ATOM   2385  O   SER A 135      86.089  31.281  61.911  1.00 79.27           O  
ATOM   2386  N   VAL A 136      85.971  33.532  62.019  1.00 60.80           N  
ATOM   2387  CA  VAL A 136      87.099  33.591  62.908  1.00 60.80           C  
ATOM   2388  CB  VAL A 136      88.146  34.570  62.463  1.00 60.80           C  
ATOM   2389  CG1 VAL A 136      89.214  34.672  63.562  1.00 60.80           C  
ATOM   2390  CG2 VAL A 136      88.696  34.122  61.100  1.00 60.80           C  
ATOM   2391  C   VAL A 136      86.637  34.054  64.250  1.00 60.80           C  
ATOM   2392  O   VAL A 136      86.273  35.215  64.426  1.00 60.80           O  
ATOM   2393  N   SER A 137      86.669  33.155  65.252  1.00 36.99           N  
ATOM   2394  CA  SER A 137      86.255  33.550  66.564  1.00 36.99           C  
ATOM   2395  CB  SER A 137      85.988  32.365  67.508  1.00 36.99           C  
ATOM   2396  OG  SER A 137      84.910  31.583  67.014  1.00 36.99           O  
ATOM   2397  C   SER A 137      87.357  34.364  67.156  1.00 36.99           C  
ATOM   2398  O   SER A 137      88.533  34.017  67.063  1.00 36.99           O  
ATOM   2399  N   PRO A 138      86.992  35.447  67.775  1.00 56.06           N  
ATOM   2400  CA  PRO A 138      87.989  36.283  68.380  1.00 56.06           C  
ATOM   2401  CD  PRO A 138      85.867  36.223  67.283  1.00 56.06           C  
ATOM   2402  CB  PRO A 138      87.441  37.711  68.346  1.00 56.06           C  
ATOM   2403  CG  PRO A 138      85.939  37.541  68.067  1.00 56.06           C  
ATOM   2404  C   PRO A 138      88.272  35.783  69.755  1.00 56.06           C  
ATOM   2405  O   PRO A 138      87.340  35.212  70.381  1.00 56.06           O  
ATOM   2406  OXT PRO A 138      89.424  35.972  70.227  1.00 56.06           O  
TER
ATOM   2407  N   ALA B   1      84.113  53.946  41.096  1.00 22.64           N  
ATOM   2408  CA  ALA B   1      84.520  52.873  42.027  1.00 22.64           C  
ATOM   2409  CB  ALA B   1      83.282  52.310  42.744  1.00 22.64           C  
ATOM   2410  C   ALA B   1      85.154  51.771  41.252  1.00 22.64           C  
ATOM   2411  O   ALA B   1      86.164  51.201  41.661  1.00 22.64           O  
ATOM   2412  N   GLY B   2      84.570  51.468  40.082  1.00 42.60           N  
ATOM   2413  CA  GLY B   2      85.058  50.401  39.266  1.00 42.60           C  
ATOM   2414  C   GLY B   2      83.882  49.954  38.468  1.00 42.60           C  
ATOM   2415  O   GLY B   2      83.342  50.719  37.669  1.00 42.60           O  
ATOM   2416  N   VAL B   3      83.479  48.679  38.635  1.00 54.15           N  
ATOM   2417  CA  VAL B   3      82.301  48.252  37.945  1.00 54.15           C  
ATOM   2418  CB  VAL B   3      82.132  46.761  37.909  1.00 54.15           C  
ATOM   2419  CG1 VAL B   3      80.771  46.434  37.271  1.00 54.15           C  
ATOM   2420  CG2 VAL B   3      83.333  46.151  37.165  1.00 54.15           C  
ATOM   2421  C   VAL B   3      81.146  48.832  38.703  1.00 54.15           C  
ATOM   2422  O   VAL B   3      81.131  48.797  39.933  1.00 54.15           O  
ATOM   2423  N   THR B   4      80.152  49.396  37.984  1.00125.19           N  
ATOM   2424  CA  THR B   4      79.031  50.014  38.637  1.00125.19           C  
ATOM   2425  CB  THR B   4      78.876  51.456  38.251  1.00125.19           C  
ATOM   2426  OG1 THR B   4      80.084  52.160  38.490  1.00125.19           O  
ATOM   2427  CG2 THR B   4      77.760  52.076  39.101  1.00125.19           C  
ATOM   2428  C   THR B   4      77.789  49.307  38.175  1.00125.19           C  
ATOM   2429  O   THR B   4      77.604  49.092  36.977  1.00125.19           O  
ATOM   2430  N   GLN B   5      76.899  48.936  39.124  1.00 82.73           N  
ATOM   2431  CA  GLN B   5      75.694  48.225  38.783  1.00 82.73           C  
ATOM   2432  CB  GLN B   5      75.646  46.789  39.332  1.00 82.73           C  
ATOM   2433  CG  GLN B   5      76.710  45.855  38.758  1.00 82.73           C  
ATOM   2434  CD  GLN B   5      76.518  44.491  39.408  1.00 82.73           C  
ATOM   2435  OE1 GLN B   5      77.474  43.873  39.877  1.00 82.73           O  
ATOM   2436  NE2 GLN B   5      75.251  44.002  39.436  1.00 82.73           N  
ATOM   2437  C   GLN B   5      74.521  48.924  39.402  1.00 82.73           C  
ATOM   2438  O   GLN B   5      74.602  49.424  40.524  1.00 82.73           O  
ATOM   2439  N   SER B   6      73.386  48.972  38.671  1.00105.45           N  
ATOM   2440  CA  SER B   6      72.185  49.569  39.190  1.00105.45           C  
ATOM   2441  CB  SER B   6      71.867  50.944  38.576  1.00105.45           C  
ATOM   2442  OG  SER B   6      72.928  51.858  38.807  1.00105.45           O  
ATOM   2443  C   SER B   6      71.057  48.680  38.772  1.00105.45           C  
ATOM   2444  O   SER B   6      71.119  48.085  37.697  1.00105.45           O  
ATOM   2445  N   PRO B   7      70.016  48.545  39.553  1.00172.33           N  
ATOM   2446  CA  PRO B   7      69.917  49.173  40.845  1.00172.33           C  
ATOM   2447  CD  PRO B   7      68.708  48.382  38.937  1.00172.33           C  
ATOM   2448  CB  PRO B   7      68.429  49.239  41.180  1.00172.33           C  
ATOM   2449  CG  PRO B   7      67.734  49.180  39.815  1.00172.33           C  
ATOM   2450  C   PRO B   7      70.653  48.325  41.827  1.00172.33           C  
ATOM   2451  O   PRO B   7      71.146  47.267  41.440  1.00172.33           O  
ATOM   2452  N   ARG B   8      70.813  48.802  43.077  1.00137.95           N  
ATOM   2453  CA  ARG B   8      71.434  47.987  44.078  1.00137.95           C  
ATOM   2454  CB  ARG B   8      71.844  48.769  45.337  1.00137.95           C  
ATOM   2455  CG  ARG B   8      72.992  49.748  45.083  1.00137.95           C  
ATOM   2456  CD  ARG B   8      73.645  50.275  46.362  1.00137.95           C  
ATOM   2457  NE  ARG B   8      74.375  49.136  46.991  1.00137.95           N  
ATOM   2458  CZ  ARG B   8      75.646  48.829  46.596  1.00137.95           C  
ATOM   2459  NH1 ARG B   8      76.256  49.561  45.619  1.00137.95           N  
ATOM   2460  NH2 ARG B   8      76.309  47.787  47.178  1.00137.95           N  
ATOM   2461  C   ARG B   8      70.525  46.868  44.502  1.00137.95           C  
ATOM   2462  O   ARG B   8      70.951  45.719  44.599  1.00137.95           O  
ATOM   2463  N   TYR B   9      69.235  47.171  44.760  1.00 67.37           N  
ATOM   2464  CA  TYR B   9      68.333  46.158  45.237  1.00 67.37           C  
ATOM   2465  CB  TYR B   9      67.916  46.331  46.710  1.00 67.37           C  
ATOM   2466  CG  TYR B   9      69.055  45.971  47.599  1.00 67.37           C  
ATOM   2467  CD1 TYR B   9      69.222  44.667  48.004  1.00 67.37           C  
ATOM   2468  CD2 TYR B   9      69.946  46.925  48.033  1.00 67.37           C  
ATOM   2469  CE1 TYR B   9      70.263  44.316  48.828  1.00 67.37           C  
ATOM   2470  CE2 TYR B   9      70.990  46.579  48.858  1.00 67.37           C  
ATOM   2471  CZ  TYR B   9      71.150  45.273  49.257  1.00 67.37           C  
ATOM   2472  OH  TYR B   9      72.219  44.914  50.104  1.00 67.37           O  
ATOM   2473  C   TYR B   9      67.065  46.224  44.454  1.00 67.37           C  
ATOM   2474  O   TYR B   9      66.676  47.286  43.969  1.00 67.37           O  
ATOM   2475  N   ALA B  10      66.394  45.063  44.293  1.00 50.55           N  
ATOM   2476  CA  ALA B  10      65.128  45.072  43.624  1.00 50.55           C  
ATOM   2477  CB  ALA B  10      65.237  44.873  42.103  1.00 50.55           C  
ATOM   2478  C   ALA B  10      64.293  43.948  44.162  1.00 50.55           C  
ATOM   2479  O   ALA B  10      64.787  42.845  44.399  1.00 50.55           O  
ATOM   2480  N   VAL B  11      62.987  44.218  44.370  1.00 55.38           N  
ATOM   2481  CA  VAL B  11      62.064  43.216  44.823  1.00 55.38           C  
ATOM   2482  CB  VAL B  11      61.403  43.548  46.130  1.00 55.38           C  
ATOM   2483  CG1 VAL B  11      60.336  42.484  46.433  1.00 55.38           C  
ATOM   2484  CG2 VAL B  11      62.483  43.649  47.215  1.00 55.38           C  
ATOM   2485  C   VAL B  11      60.983  43.165  43.795  1.00 55.38           C  
ATOM   2486  O   VAL B  11      60.449  44.200  43.397  1.00 55.38           O  
ATOM   2487  N   LEU B  12      60.637  41.950  43.327  1.00 73.93           N  
ATOM   2488  CA  LEU B  12      59.631  41.843  42.312  1.00 73.93           C  
ATOM   2489  CB  LEU B  12      60.184  41.465  40.927  1.00 73.93           C  
ATOM   2490  CG  LEU B  12      61.211  42.460  40.356  1.00 73.93           C  
ATOM   2491  CD1 LEU B  12      61.569  42.111  38.902  1.00 73.93           C  
ATOM   2492  CD2 LEU B  12      60.752  43.916  40.533  1.00 73.93           C  
ATOM   2493  C   LEU B  12      58.705  40.738  42.686  1.00 73.93           C  
ATOM   2494  O   LEU B  12      59.037  39.863  43.486  1.00 73.93           O  
ATOM   2495  N   GLN B  13      57.488  40.791  42.118  1.00 54.99           N  
ATOM   2496  CA  GLN B  13      56.503  39.769  42.287  1.00 54.99           C  
ATOM   2497  CB  GLN B  13      55.078  40.301  42.062  1.00 54.99           C  
ATOM   2498  CG  GLN B  13      53.976  39.255  42.226  1.00 54.99           C  
ATOM   2499  CD  GLN B  13      52.646  39.951  41.969  1.00 54.99           C  
ATOM   2500  OE1 GLN B  13      51.578  39.376  42.175  1.00 54.99           O  
ATOM   2501  NE2 GLN B  13      52.710  41.225  41.497  1.00 54.99           N  
ATOM   2502  C   GLN B  13      56.782  38.775  41.208  1.00 54.99           C  
ATOM   2503  O   GLN B  13      57.355  39.123  40.176  1.00 54.99           O  
ATOM   2504  N   GLU B  14      56.396  37.503  41.406  1.00119.84           N  
ATOM   2505  CA  GLU B  14      56.687  36.561  40.368  1.00119.84           C  
ATOM   2506  CB  GLU B  14      56.394  35.091  40.728  1.00119.84           C  
ATOM   2507  CG  GLU B  14      54.971  34.824  41.214  1.00119.84           C  
ATOM   2508  CD  GLU B  14      54.954  35.000  42.726  1.00119.84           C  
ATOM   2509  OE1 GLU B  14      55.860  34.434  43.395  1.00119.84           O  
ATOM   2510  OE2 GLU B  14      54.038  35.703  43.232  1.00119.84           O  
ATOM   2511  C   GLU B  14      55.915  36.939  39.145  1.00119.84           C  
ATOM   2512  O   GLU B  14      54.788  37.424  39.229  1.00119.84           O  
ATOM   2513  N   GLY B  15      56.539  36.747  37.963  1.00 24.85           N  
ATOM   2514  CA  GLY B  15      55.904  37.040  36.709  1.00 24.85           C  
ATOM   2515  C   GLY B  15      56.356  38.381  36.217  1.00 24.85           C  
ATOM   2516  O   GLY B  15      56.113  38.742  35.067  1.00 24.85           O  
ATOM   2517  N   GLN B  16      57.045  39.151  37.075  1.00105.53           N  
ATOM   2518  CA  GLN B  16      57.479  40.468  36.712  1.00105.53           C  
ATOM   2519  CB  GLN B  16      57.648  41.365  37.947  1.00105.53           C  
ATOM   2520  CG  GLN B  16      57.837  42.843  37.632  1.00105.53           C  
ATOM   2521  CD  GLN B  16      57.739  43.593  38.952  1.00105.53           C  
ATOM   2522  OE1 GLN B  16      57.909  44.809  39.006  1.00105.53           O  
ATOM   2523  NE2 GLN B  16      57.451  42.848  40.052  1.00105.53           N  
ATOM   2524  C   GLN B  16      58.788  40.358  35.989  1.00105.53           C  
ATOM   2525  O   GLN B  16      59.370  39.279  35.895  1.00105.53           O  
ATOM   2526  N   ALA B  17      59.262  41.477  35.401  1.00 35.70           N  
ATOM   2527  CA  ALA B  17      60.519  41.454  34.709  1.00 35.70           C  
ATOM   2528  CB  ALA B  17      60.379  41.653  33.189  1.00 35.70           C  
ATOM   2529  C   ALA B  17      61.358  42.578  35.235  1.00 35.70           C  
ATOM   2530  O   ALA B  17      60.840  43.618  35.638  1.00 35.70           O  
ATOM   2531  N   VAL B  18      62.692  42.379  35.277  1.00102.38           N  
ATOM   2532  CA  VAL B  18      63.561  43.428  35.732  1.00102.38           C  
ATOM   2533  CB  VAL B  18      64.053  43.236  37.137  1.00102.38           C  
ATOM   2534  CG1 VAL B  18      64.828  41.911  37.206  1.00102.38           C  
ATOM   2535  CG2 VAL B  18      64.897  44.461  37.532  1.00102.38           C  
ATOM   2536  C   VAL B  18      64.764  43.462  34.846  1.00102.38           C  
ATOM   2537  O   VAL B  18      65.207  42.436  34.332  1.00102.38           O  
ATOM   2538  N   SER B  19      65.316  44.672  34.627  1.00 93.45           N  
ATOM   2539  CA  SER B  19      66.516  44.785  33.850  1.00 93.45           C  
ATOM   2540  CB  SER B  19      66.429  45.787  32.683  1.00 93.45           C  
ATOM   2541  OG  SER B  19      65.592  45.284  31.655  1.00 93.45           O  
ATOM   2542  C   SER B  19      67.582  45.295  34.768  1.00 93.45           C  
ATOM   2543  O   SER B  19      67.415  46.319  35.429  1.00 93.45           O  
ATOM   2544  N   PHE B  20      68.721  44.580  34.830  1.00 82.52           N  
ATOM   2545  CA  PHE B  20      69.812  45.015  35.651  1.00 82.52           C  
ATOM   2546  CB  PHE B  20      70.639  43.864  36.254  1.00 82.52           C  
ATOM   2547  CG  PHE B  20      69.753  43.030  37.113  1.00 82.52           C  
ATOM   2548  CD1 PHE B  20      69.061  41.971  36.573  1.00 82.52           C  
ATOM   2549  CD2 PHE B  20      69.615  43.302  38.455  1.00 82.52           C  
ATOM   2550  CE1 PHE B  20      68.243  41.194  37.359  1.00 82.52           C  
ATOM   2551  CE2 PHE B  20      68.797  42.529  39.245  1.00 82.52           C  
ATOM   2552  CZ  PHE B  20      68.111  41.472  38.697  1.00 82.52           C  
ATOM   2553  C   PHE B  20      70.737  45.742  34.724  1.00 82.52           C  
ATOM   2554  O   PHE B  20      70.894  45.342  33.573  1.00 82.52           O  
ATOM   2555  N   TRP B  21      71.376  46.834  35.192  1.00 73.90           N  
ATOM   2556  CA  TRP B  21      72.216  47.592  34.303  1.00 73.90           C  
ATOM   2557  CB  TRP B  21      71.727  49.041  34.143  1.00 73.90           C  
ATOM   2558  CG  TRP B  21      72.550  49.899  33.217  1.00 73.90           C  
ATOM   2559  CD2 TRP B  21      73.643  50.732  33.636  1.00 73.90           C  
ATOM   2560  CD1 TRP B  21      72.429  50.069  31.868  1.00 73.90           C  
ATOM   2561  NE1 TRP B  21      73.377  50.956  31.420  1.00 73.90           N  
ATOM   2562  CE2 TRP B  21      74.132  51.372  32.498  1.00 73.90           C  
ATOM   2563  CE3 TRP B  21      74.192  50.945  34.868  1.00 73.90           C  
ATOM   2564  CZ2 TRP B  21      75.183  52.242  32.577  1.00 73.90           C  
ATOM   2565  CZ3 TRP B  21      75.254  51.821  34.945  1.00 73.90           C  
ATOM   2566  CH2 TRP B  21      75.739  52.456  33.820  1.00 73.90           C  
ATOM   2567  C   TRP B  21      73.611  47.627  34.862  1.00 73.90           C  
ATOM   2568  O   TRP B  21      73.796  47.740  36.071  1.00 73.90           O  
ATOM   2569  N   CYS B  22      74.637  47.528  33.983  1.00 65.36           N  
ATOM   2570  CA  CYS B  22      76.013  47.514  34.419  1.00 65.36           C  
ATOM   2571  CB  CYS B  22      76.644  46.110  34.358  1.00 65.36           C  
ATOM   2572  SG  CYS B  22      78.442  46.125  34.626  1.00 65.36           S  
ATOM   2573  C   CYS B  22      76.864  48.406  33.553  1.00 65.36           C  
ATOM   2574  O   CYS B  22      76.565  48.631  32.381  1.00 65.36           O  
ATOM   2575  N   ASP B  23      77.963  48.947  34.136  1.00 94.68           N  
ATOM   2576  CA  ASP B  23      78.888  49.799  33.431  1.00 94.68           C  
ATOM   2577  CB  ASP B  23      78.720  51.281  33.821  1.00 94.68           C  
ATOM   2578  CG  ASP B  23      79.557  52.159  32.900  1.00 94.68           C  
ATOM   2579  OD1 ASP B  23      80.760  51.848  32.696  1.00 94.68           O  
ATOM   2580  OD2 ASP B  23      78.993  53.158  32.380  1.00 94.68           O  
ATOM   2581  C   ASP B  23      80.290  49.385  33.807  1.00 94.68           C  
ATOM   2582  O   ASP B  23      80.766  49.699  34.897  1.00 94.68           O  
ATOM   2583  N   PRO B  24      80.979  48.728  32.909  1.00106.19           N  
ATOM   2584  CA  PRO B  24      82.298  48.177  33.113  1.00106.19           C  
ATOM   2585  CD  PRO B  24      80.515  48.579  31.540  1.00106.19           C  
ATOM   2586  CB  PRO B  24      82.595  47.376  31.844  1.00106.19           C  
ATOM   2587  CG  PRO B  24      81.739  48.064  30.764  1.00106.19           C  
ATOM   2588  C   PRO B  24      83.332  49.232  33.351  1.00106.19           C  
ATOM   2589  O   PRO B  24      83.058  50.415  33.164  1.00106.19           O  
ATOM   2590  N   ILE B  25      84.531  48.813  33.797  1.00159.42           N  
ATOM   2591  CA  ILE B  25      85.608  49.720  34.050  1.00159.42           C  
ATOM   2592  CB  ILE B  25      86.874  49.050  34.484  1.00159.42           C  
ATOM   2593  CG1 ILE B  25      86.669  48.217  35.754  1.00159.42           C  
ATOM   2594  CG2 ILE B  25      87.970  50.121  34.619  1.00159.42           C  
ATOM   2595  CD1 ILE B  25      86.319  49.061  36.967  1.00159.42           C  
ATOM   2596  C   ILE B  25      85.934  50.398  32.763  1.00159.42           C  
ATOM   2597  O   ILE B  25      85.766  49.836  31.682  1.00159.42           O  
ATOM   2598  N   SER B  26      86.392  51.657  32.854  1.00228.77           N  
ATOM   2599  CA  SER B  26      86.727  52.361  31.657  1.00228.77           C  
ATOM   2600  CB  SER B  26      87.145  53.821  31.895  1.00228.77           C  
ATOM   2601  OG  SER B  26      86.052  54.562  32.415  1.00228.77           O  
ATOM   2602  C   SER B  26      87.861  51.666  31.035  1.00228.77           C  
ATOM   2603  O   SER B  26      88.991  51.646  31.510  1.00228.77           O  
ATOM   2604  N   GLY B  33      87.586  51.052  29.901  1.00106.86           N  
ATOM   2605  CA  GLY B  33      88.679  50.345  29.361  1.00106.86           C  
ATOM   2606  C   GLY B  33      88.577  48.983  29.936  1.00106.86           C  
ATOM   2607  O   GLY B  33      89.226  48.666  30.932  1.00106.86           O  
ATOM   2608  N   HIS B  34      87.710  48.162  29.324  1.00126.71           N  
ATOM   2609  CA  HIS B  34      87.563  46.788  29.682  1.00126.71           C  
ATOM   2610  ND1 HIS B  34      87.915  44.922  32.523  1.00126.71           N  
ATOM   2611  CG  HIS B  34      87.654  46.208  32.127  1.00126.71           C  
ATOM   2612  CB  HIS B  34      86.757  46.519  30.963  1.00126.71           C  
ATOM   2613  NE2 HIS B  34      89.074  46.234  33.884  1.00126.71           N  
ATOM   2614  CD2 HIS B  34      88.374  46.997  32.969  1.00126.71           C  
ATOM   2615  CE1 HIS B  34      88.767  44.990  33.575  1.00126.71           C  
ATOM   2616  C   HIS B  34      86.945  46.070  28.529  1.00126.71           C  
ATOM   2617  O   HIS B  34      85.985  46.545  27.925  1.00126.71           O  
ATOM   2618  N   ASP B  35      87.595  44.957  28.134  1.00112.19           N  
ATOM   2619  CA  ASP B  35      87.213  44.126  27.024  1.00112.19           C  
ATOM   2620  CB  ASP B  35      88.392  43.251  26.549  1.00112.19           C  
ATOM   2621  CG  ASP B  35      88.055  42.445  25.291  1.00112.19           C  
ATOM   2622  OD1 ASP B  35      86.903  42.498  24.784  1.00112.19           O  
ATOM   2623  OD2 ASP B  35      88.988  41.752  24.811  1.00112.19           O  
ATOM   2624  C   ASP B  35      86.077  43.193  27.293  1.00112.19           C  
ATOM   2625  O   ASP B  35      85.095  43.174  26.552  1.00112.19           O  
ATOM   2626  N   THR B  36      86.181  42.386  28.366  1.00100.70           N  
ATOM   2627  CA  THR B  36      85.191  41.367  28.543  1.00100.70           C  
ATOM   2628  CB  THR B  36      85.789  40.040  28.908  1.00100.70           C  
ATOM   2629  OG1 THR B  36      86.726  39.647  27.918  1.00100.70           O  
ATOM   2630  CG2 THR B  36      84.666  38.993  29.000  1.00100.70           C  
ATOM   2631  C   THR B  36      84.270  41.781  29.647  1.00100.70           C  
ATOM   2632  O   THR B  36      84.665  42.475  30.583  1.00100.70           O  
ATOM   2633  N   LEU B  37      82.987  41.379  29.543  1.00136.81           N  
ATOM   2634  CA  LEU B  37      82.039  41.719  30.564  1.00136.81           C  
ATOM   2635  CB  LEU B  37      81.088  42.861  30.137  1.00136.81           C  
ATOM   2636  CG  LEU B  37      80.087  43.369  31.201  1.00136.81           C  
ATOM   2637  CD1 LEU B  37      79.361  44.626  30.695  1.00136.81           C  
ATOM   2638  CD2 LEU B  37      79.074  42.295  31.630  1.00136.81           C  
ATOM   2639  C   LEU B  37      81.251  40.483  30.855  1.00136.81           C  
ATOM   2640  O   LEU B  37      80.762  39.819  29.939  1.00136.81           O  
ATOM   2641  N   TYR B  38      81.096  40.158  32.158  1.00111.01           N  
ATOM   2642  CA  TYR B  38      80.422  38.956  32.540  1.00111.01           C  
ATOM   2643  CB  TYR B  38      81.246  38.020  33.439  1.00111.01           C  
ATOM   2644  CG  TYR B  38      82.560  37.726  32.818  1.00111.01           C  
ATOM   2645  CD1 TYR B  38      83.614  38.576  33.052  1.00111.01           C  
ATOM   2646  CD2 TYR B  38      82.742  36.614  32.029  1.00111.01           C  
ATOM   2647  CE1 TYR B  38      84.843  38.328  32.499  1.00111.01           C  
ATOM   2648  CE2 TYR B  38      83.971  36.360  31.472  1.00111.01           C  
ATOM   2649  CZ  TYR B  38      85.016  37.219  31.711  1.00111.01           C  
ATOM   2650  OH  TYR B  38      86.279  36.969  31.149  1.00111.01           O  
ATOM   2651  C   TYR B  38      79.284  39.312  33.435  1.00111.01           C  
ATOM   2652  O   TYR B  38      79.326  40.291  34.180  1.00111.01           O  
ATOM   2653  N   TRP B  39      78.211  38.509  33.349  1.00 91.50           N  
ATOM   2654  CA  TRP B  39      77.131  38.619  34.274  1.00 91.50           C  
ATOM   2655  CB  TRP B  39      75.751  38.845  33.636  1.00 91.50           C  
ATOM   2656  CG  TRP B  39      75.525  40.247  33.125  1.00 91.50           C  
ATOM   2657  CD2 TRP B  39      75.055  41.320  33.954  1.00 91.50           C  
ATOM   2658  CD1 TRP B  39      75.696  40.768  31.876  1.00 91.50           C  
ATOM   2659  NE1 TRP B  39      75.357  42.101  31.875  1.00 91.50           N  
ATOM   2660  CE2 TRP B  39      74.962  42.453  33.149  1.00 91.50           C  
ATOM   2661  CE3 TRP B  39      74.729  41.356  35.280  1.00 91.50           C  
ATOM   2662  CZ2 TRP B  39      74.537  43.647  33.659  1.00 91.50           C  
ATOM   2663  CZ3 TRP B  39      74.301  42.560  35.792  1.00 91.50           C  
ATOM   2664  CH2 TRP B  39      74.207  43.684  34.996  1.00 91.50           C  
ATOM   2665  C   TRP B  39      77.099  37.290  34.945  1.00 91.50           C  
ATOM   2666  O   TRP B  39      77.167  36.259  34.281  1.00 91.50           O  
ATOM   2667  N   TYR B  40      77.023  37.282  36.287  1.00 91.30           N  
ATOM   2668  CA  TYR B  40      76.994  36.048  37.014  1.00 91.30           C  
ATOM   2669  CB  TYR B  40      78.167  35.828  37.991  1.00 91.30           C  
ATOM   2670  CG  TYR B  40      79.437  35.513  37.276  1.00 91.30           C  
ATOM   2671  CD1 TYR B  40      80.276  36.511  36.840  1.00 91.30           C  
ATOM   2672  CD2 TYR B  40      79.796  34.201  37.060  1.00 91.30           C  
ATOM   2673  CE1 TYR B  40      81.450  36.202  36.192  1.00 91.30           C  
ATOM   2674  CE2 TYR B  40      80.968  33.887  36.412  1.00 91.30           C  
ATOM   2675  CZ  TYR B  40      81.799  34.889  35.975  1.00 91.30           C  
ATOM   2676  OH  TYR B  40      83.003  34.572  35.310  1.00 91.30           O  
ATOM   2677  C   TYR B  40      75.798  36.090  37.887  1.00 91.30           C  
ATOM   2678  O   TYR B  40      75.289  37.160  38.219  1.00 91.30           O  
ATOM   2679  N   GLN B  41      75.290  34.900  38.245  1.00 78.77           N  
ATOM   2680  CA  GLN B  41      74.204  34.872  39.170  1.00 78.77           C  
ATOM   2681  CB  GLN B  41      72.985  34.075  38.671  1.00 78.77           C  
ATOM   2682  CG  GLN B  41      71.824  34.059  39.668  1.00 78.77           C  
ATOM   2683  CD  GLN B  41      70.690  33.241  39.066  1.00 78.77           C  
ATOM   2684  OE1 GLN B  41      70.502  32.072  39.400  1.00 78.77           O  
ATOM   2685  NE2 GLN B  41      69.906  33.873  38.154  1.00 78.77           N  
ATOM   2686  C   GLN B  41      74.736  34.187  40.385  1.00 78.77           C  
ATOM   2687  O   GLN B  41      75.287  33.094  40.274  1.00 78.77           O  
ATOM   2688  N   GLN B  42      74.609  34.822  41.573  1.00 92.77           N  
ATOM   2689  CA  GLN B  42      75.121  34.219  42.772  1.00 92.77           C  
ATOM   2690  CB  GLN B  42      76.072  35.138  43.561  1.00 92.77           C  
ATOM   2691  CG  GLN B  42      76.622  34.496  44.837  1.00 92.77           C  
ATOM   2692  CD  GLN B  42      77.540  35.501  45.518  1.00 92.77           C  
ATOM   2693  OE1 GLN B  42      77.810  36.576  44.985  1.00 92.77           O  
ATOM   2694  NE2 GLN B  42      78.041  35.143  46.730  1.00 92.77           N  
ATOM   2695  C   GLN B  42      73.974  33.885  43.671  1.00 92.77           C  
ATOM   2696  O   GLN B  42      73.482  34.724  44.426  1.00 92.77           O  
ATOM   2697  N   PRO B  43      73.536  32.661  43.589  1.00207.60           N  
ATOM   2698  CA  PRO B  43      72.536  32.179  44.483  1.00207.60           C  
ATOM   2699  CD  PRO B  43      73.542  31.932  42.334  1.00207.60           C  
ATOM   2700  CB  PRO B  43      71.928  30.935  43.828  1.00207.60           C  
ATOM   2701  CG  PRO B  43      72.898  30.584  42.686  1.00207.60           C  
ATOM   2702  C   PRO B  43      73.294  31.910  45.712  1.00207.60           C  
ATOM   2703  O   PRO B  43      74.511  31.725  45.646  1.00207.60           O  
ATOM   2704  N   ARG B  44      72.597  31.873  46.842  1.00234.86           N  
ATOM   2705  CA  ARG B  44      73.339  31.742  48.041  1.00234.86           C  
ATOM   2706  CB  ARG B  44      72.448  31.675  49.292  1.00234.86           C  
ATOM   2707  CG  ARG B  44      71.725  32.977  49.621  1.00234.86           C  
ATOM   2708  CD  ARG B  44      70.696  33.391  48.571  1.00234.86           C  
ATOM   2709  NE  ARG B  44      69.978  34.579  49.111  1.00234.86           N  
ATOM   2710  CZ  ARG B  44      69.482  35.526  48.264  1.00234.86           C  
ATOM   2711  NH1 ARG B  44      69.669  35.404  46.917  1.00234.86           N  
ATOM   2712  NH2 ARG B  44      68.802  36.597  48.767  1.00234.86           N  
ATOM   2713  C   ARG B  44      74.141  30.466  48.063  1.00234.86           C  
ATOM   2714  O   ARG B  44      75.302  30.500  48.452  1.00234.86           O  
ATOM   2715  N   ASP B  45      73.530  29.309  47.726  1.00145.74           N  
ATOM   2716  CA  ASP B  45      74.102  27.984  47.785  1.00145.74           C  
ATOM   2717  CB  ASP B  45      73.051  26.885  48.008  1.00145.74           C  
ATOM   2718  CG  ASP B  45      72.697  26.924  49.491  1.00145.74           C  
ATOM   2719  OD1 ASP B  45      73.626  26.733  50.322  1.00145.74           O  
ATOM   2720  OD2 ASP B  45      71.500  27.139  49.814  1.00145.74           O  
ATOM   2721  C   ASP B  45      75.014  27.559  46.661  1.00145.74           C  
ATOM   2722  O   ASP B  45      75.871  26.709  46.886  1.00145.74           O  
ATOM   2723  N   GLN B  46      74.790  28.021  45.414  1.00217.28           N  
ATOM   2724  CA  GLN B  46      75.546  27.574  44.263  1.00217.28           C  
ATOM   2725  CB  GLN B  46      74.772  27.830  42.963  1.00217.28           C  
ATOM   2726  CG  GLN B  46      73.446  27.069  42.923  1.00217.28           C  
ATOM   2727  CD  GLN B  46      72.675  27.520  41.692  1.00217.28           C  
ATOM   2728  OE1 GLN B  46      71.452  27.401  41.636  1.00217.28           O  
ATOM   2729  NE2 GLN B  46      73.404  28.060  40.680  1.00217.28           N  
ATOM   2730  C   GLN B  46      76.895  28.198  44.128  1.00217.28           C  
ATOM   2731  O   GLN B  46      77.855  27.569  43.671  1.00217.28           O  
ATOM   2732  N   GLY B  47      76.984  29.479  44.506  1.00149.93           N  
ATOM   2733  CA  GLY B  47      78.173  30.223  44.255  1.00149.93           C  
ATOM   2734  C   GLY B  47      77.907  30.890  42.938  1.00149.93           C  
ATOM   2735  O   GLY B  47      76.841  30.673  42.366  1.00149.93           O  
ATOM   2736  N   PRO B  48      78.817  31.669  42.412  1.00209.78           N  
ATOM   2737  CA  PRO B  48      78.538  32.364  41.185  1.00209.78           C  
ATOM   2738  CD  PRO B  48      79.760  32.396  43.246  1.00209.78           C  
ATOM   2739  CB  PRO B  48      79.669  33.376  41.018  1.00209.78           C  
ATOM   2740  CG  PRO B  48      80.088  33.683  42.468  1.00209.78           C  
ATOM   2741  C   PRO B  48      78.347  31.451  40.010  1.00209.78           C  
ATOM   2742  O   PRO B  48      78.974  30.395  39.968  1.00209.78           O  
ATOM   2743  N   GLN B  49      77.455  31.825  39.062  1.00125.24           N  
ATOM   2744  CA  GLN B  49      77.231  31.063  37.865  1.00125.24           C  
ATOM   2745  CB  GLN B  49      75.897  30.302  37.827  1.00125.24           C  
ATOM   2746  CG  GLN B  49      74.676  31.220  37.793  1.00125.24           C  
ATOM   2747  CD  GLN B  49      73.452  30.357  37.528  1.00125.24           C  
ATOM   2748  OE1 GLN B  49      73.566  29.195  37.141  1.00125.24           O  
ATOM   2749  NE2 GLN B  49      72.243  30.942  37.731  1.00125.24           N  
ATOM   2750  C   GLN B  49      77.187  32.048  36.738  1.00125.24           C  
ATOM   2751  O   GLN B  49      76.496  33.062  36.811  1.00125.24           O  
ATOM   2752  N   LEU B  50      77.924  31.763  35.651  1.00120.31           N  
ATOM   2753  CA  LEU B  50      78.021  32.666  34.541  1.00120.31           C  
ATOM   2754  CB  LEU B  50      79.217  32.319  33.637  1.00120.31           C  
ATOM   2755  CG  LEU B  50      79.351  33.178  32.369  1.00120.31           C  
ATOM   2756  CD1 LEU B  50      79.587  34.658  32.705  1.00120.31           C  
ATOM   2757  CD2 LEU B  50      80.424  32.598  31.433  1.00120.31           C  
ATOM   2758  C   LEU B  50      76.786  32.609  33.710  1.00120.31           C  
ATOM   2759  O   LEU B  50      76.381  31.545  33.244  1.00120.31           O  
ATOM   2760  N   LEU B  51      76.097  33.760  33.592  1.00 89.33           N  
ATOM   2761  CA  LEU B  51      74.974  33.869  32.707  1.00 89.33           C  
ATOM   2762  CB  LEU B  51      74.068  35.061  33.061  1.00 89.33           C  
ATOM   2763  CG  LEU B  51      73.410  34.942  34.451  1.00 89.33           C  
ATOM   2764  CD1 LEU B  51      72.510  36.152  34.749  1.00 89.33           C  
ATOM   2765  CD2 LEU B  51      72.670  33.604  34.614  1.00 89.33           C  
ATOM   2766  C   LEU B  51      75.434  34.039  31.288  1.00 89.33           C  
ATOM   2767  O   LEU B  51      75.032  33.301  30.391  1.00 89.33           O  
ATOM   2768  N   VAL B  52      76.332  35.017  31.046  1.00140.03           N  
ATOM   2769  CA  VAL B  52      76.744  35.271  29.693  1.00140.03           C  
ATOM   2770  CB  VAL B  52      75.661  35.888  28.857  1.00140.03           C  
ATOM   2771  CG1 VAL B  52      75.331  37.276  29.435  1.00140.03           C  
ATOM   2772  CG2 VAL B  52      76.125  35.918  27.392  1.00140.03           C  
ATOM   2773  C   VAL B  52      77.876  36.241  29.737  1.00140.03           C  
ATOM   2774  O   VAL B  52      78.030  36.985  30.706  1.00140.03           O  
ATOM   2775  N   TYR B  53      78.723  36.240  28.688  1.00192.47           N  
ATOM   2776  CA  TYR B  53      79.772  37.209  28.679  1.00192.47           C  
ATOM   2777  CB  TYR B  53      81.138  36.691  29.182  1.00192.47           C  
ATOM   2778  CG  TYR B  53      81.724  35.649  28.291  1.00192.47           C  
ATOM   2779  CD1 TYR B  53      81.366  34.328  28.423  1.00192.47           C  
ATOM   2780  CD2 TYR B  53      82.645  35.993  27.329  1.00192.47           C  
ATOM   2781  CE1 TYR B  53      81.916  33.365  27.610  1.00192.47           C  
ATOM   2782  CE2 TYR B  53      83.200  35.034  26.513  1.00192.47           C  
ATOM   2783  CZ  TYR B  53      82.835  33.717  26.652  1.00192.47           C  
ATOM   2784  OH  TYR B  53      83.400  32.727  25.820  1.00192.47           O  
ATOM   2785  C   TYR B  53      79.895  37.770  27.300  1.00192.47           C  
ATOM   2786  O   TYR B  53      79.524  37.142  26.308  1.00192.47           O  
ATOM   2787  N   PHE B  54      80.407  39.010  27.225  1.00120.48           N  
ATOM   2788  CA  PHE B  54      80.522  39.709  25.981  1.00120.48           C  
ATOM   2789  CB  PHE B  54      79.840  41.092  25.976  1.00120.48           C  
ATOM   2790  CG  PHE B  54      78.371  41.000  26.209  1.00120.48           C  
ATOM   2791  CD1 PHE B  54      77.876  40.835  27.482  1.00120.48           C  
ATOM   2792  CD2 PHE B  54      77.488  41.118  25.160  1.00120.48           C  
ATOM   2793  CE1 PHE B  54      76.520  40.764  27.700  1.00120.48           C  
ATOM   2794  CE2 PHE B  54      76.132  41.048  25.373  1.00120.48           C  
ATOM   2795  CZ  PHE B  54      75.646  40.868  26.645  1.00120.48           C  
ATOM   2796  C   PHE B  54      81.952  40.066  25.796  1.00120.48           C  
ATOM   2797  O   PHE B  54      82.696  40.246  26.758  1.00120.48           O  
ATOM   2798  N   ARG B  55      82.386  40.136  24.529  1.00268.01           N  
ATOM   2799  CA  ARG B  55      83.674  40.694  24.283  1.00268.01           C  
ATOM   2800  CB  ARG B  55      84.662  39.715  23.625  1.00268.01           C  
ATOM   2801  CG  ARG B  55      85.130  38.671  24.647  1.00268.01           C  
ATOM   2802  CD  ARG B  55      86.071  37.585  24.122  1.00268.01           C  
ATOM   2803  NE  ARG B  55      87.382  38.225  23.839  1.00268.01           N  
ATOM   2804  CZ  ARG B  55      88.282  38.470  24.835  1.00268.01           C  
ATOM   2805  NH1 ARG B  55      88.007  38.090  26.115  1.00268.01           N  
ATOM   2806  NH2 ARG B  55      89.455  39.106  24.544  1.00268.01           N  
ATOM   2807  C   ARG B  55      83.390  41.884  23.433  1.00268.01           C  
ATOM   2808  O   ARG B  55      83.045  41.769  22.262  1.00268.01           O  
ATOM   2809  N   ASP B  56      83.513  43.088  24.014  1.00233.86           N  
ATOM   2810  CA  ASP B  56      83.163  44.259  23.275  1.00233.86           C  
ATOM   2811  CB  ASP B  56      83.871  44.362  21.911  1.00233.86           C  
ATOM   2812  CG  ASP B  56      85.346  44.637  22.178  1.00233.86           C  
ATOM   2813  OD1 ASP B  56      85.689  44.895  23.362  1.00233.86           O  
ATOM   2814  OD2 ASP B  56      86.149  44.590  21.208  1.00233.86           O  
ATOM   2815  C   ASP B  56      81.695  44.242  23.080  1.00233.86           C  
ATOM   2816  O   ASP B  56      80.953  44.030  24.010  1.00233.86           O  
ATOM   2817  N   GLU B  57      81.230  44.519  21.873  1.00292.22           N  
ATOM   2818  CA  GLU B  57      79.869  44.637  21.440  1.00292.22           C  
ATOM   2819  CB  GLU B  57      79.729  45.403  20.117  1.00292.22           C  
ATOM   2820  CG  GLU B  57      80.416  46.763  20.114  1.00292.22           C  
ATOM   2821  CD  GLU B  57      81.880  46.497  19.798  1.00292.22           C  
ATOM   2822  OE1 GLU B  57      82.222  45.309  19.552  1.00292.22           O  
ATOM   2823  OE2 GLU B  57      82.674  47.475  19.793  1.00292.22           O  
ATOM   2824  C   GLU B  57      79.228  43.317  21.155  1.00292.22           C  
ATOM   2825  O   GLU B  57      78.281  43.291  20.392  1.00292.22           O  
ATOM   2826  N   ALA B  58      79.769  42.148  21.487  1.00136.01           N  
ATOM   2827  CA  ALA B  58      78.947  41.066  21.020  1.00136.01           C  
ATOM   2828  CB  ALA B  58      79.404  40.482  19.671  1.00136.01           C  
ATOM   2829  C   ALA B  58      79.033  39.970  22.007  1.00136.01           C  
ATOM   2830  O   ALA B  58      79.830  39.989  22.942  1.00136.01           O  
ATOM   2831  N   VAL B  59      78.187  38.956  21.828  1.00158.12           N  
ATOM   2832  CA  VAL B  59      78.222  37.971  22.843  1.00158.12           C  
ATOM   2833  CB  VAL B  59      76.863  37.451  23.222  1.00158.12           C  
ATOM   2834  CG1 VAL B  59      77.036  36.306  24.236  1.00158.12           C  
ATOM   2835  CG2 VAL B  59      75.989  38.610  23.723  1.00158.12           C  
ATOM   2836  C   VAL B  59      78.943  36.781  22.380  1.00158.12           C  
ATOM   2837  O   VAL B  59      78.572  36.212  21.359  1.00158.12           O  
ATOM   2838  N   ILE B  60      79.994  36.399  23.134  1.00124.94           N  
ATOM   2839  CA  ILE B  60      80.780  35.249  22.816  1.00124.94           C  
ATOM   2840  CB  ILE B  60      82.101  35.214  23.519  1.00124.94           C  
ATOM   2841  CG1 ILE B  60      83.027  36.295  22.944  1.00124.94           C  
ATOM   2842  CG2 ILE B  60      82.673  33.797  23.358  1.00124.94           C  
ATOM   2843  CD1 ILE B  60      82.494  37.712  23.099  1.00124.94           C  
ATOM   2844  C   ILE B  60      80.082  33.955  23.104  1.00124.94           C  
ATOM   2845  O   ILE B  60      80.013  33.094  22.229  1.00124.94           O  
ATOM   2846  N   ASP B  61      79.535  33.778  24.327  1.00 96.88           N  
ATOM   2847  CA  ASP B  61      78.953  32.500  24.655  1.00 96.88           C  
ATOM   2848  CB  ASP B  61      79.735  31.730  25.735  1.00 96.88           C  
ATOM   2849  CG  ASP B  61      79.103  30.355  25.905  1.00 96.88           C  
ATOM   2850  OD1 ASP B  61      78.335  29.938  24.998  1.00 96.88           O  
ATOM   2851  OD2 ASP B  61      79.383  29.701  26.945  1.00 96.88           O  
ATOM   2852  C   ASP B  61      77.579  32.714  25.207  1.00 96.88           C  
ATOM   2853  O   ASP B  61      77.423  33.231  26.313  1.00 96.88           O  
ATOM   2854  N   ASN B  68      76.553  32.393  24.394  1.00 96.81           N  
ATOM   2855  CA  ASN B  68      75.167  32.506  24.751  1.00 96.81           C  
ATOM   2856  CB  ASN B  68      74.264  32.697  23.523  1.00 96.81           C  
ATOM   2857  CG  ASN B  68      72.939  33.258  24.015  1.00 96.81           C  
ATOM   2858  OD1 ASN B  68      72.840  34.438  24.346  1.00 96.81           O  
ATOM   2859  ND2 ASN B  68      71.889  32.395  24.058  1.00 96.81           N  
ATOM   2860  C   ASN B  68      74.641  31.317  25.518  1.00 96.81           C  
ATOM   2861  O   ASN B  68      73.853  31.472  26.448  1.00 96.81           O  
ATOM   2862  N   SER B  69      75.097  30.096  25.168  1.00103.20           N  
ATOM   2863  CA  SER B  69      74.536  28.855  25.644  1.00103.20           C  
ATOM   2864  CB  SER B  69      75.316  27.637  25.131  1.00103.20           C  
ATOM   2865  OG  SER B  69      75.349  27.648  23.714  1.00103.20           O  
ATOM   2866  C   SER B  69      74.601  28.802  27.131  1.00103.20           C  
ATOM   2867  O   SER B  69      73.954  27.970  27.766  1.00103.20           O  
ATOM   2868  N   GLN B  70      75.397  29.699  27.718  1.00150.73           N  
ATOM   2869  CA  GLN B  70      75.620  29.739  29.126  1.00150.73           C  
ATOM   2870  CB  GLN B  70      76.644  30.829  29.464  1.00150.73           C  
ATOM   2871  CG  GLN B  70      77.294  30.644  30.825  1.00150.73           C  
ATOM   2872  CD  GLN B  70      78.144  29.384  30.770  1.00150.73           C  
ATOM   2873  OE1 GLN B  70      79.018  29.243  29.915  1.00150.73           O  
ATOM   2874  NE2 GLN B  70      77.879  28.436  31.707  1.00150.73           N  
ATOM   2875  C   GLN B  70      74.328  30.032  29.833  1.00150.73           C  
ATOM   2876  O   GLN B  70      74.014  29.442  30.864  1.00150.73           O  
ATOM   2877  N   LEU B  71      73.513  30.933  29.270  1.00123.97           N  
ATOM   2878  CA  LEU B  71      72.313  31.338  29.934  1.00123.97           C  
ATOM   2879  CB  LEU B  71      71.497  32.377  29.140  1.00123.97           C  
ATOM   2880  CG  LEU B  71      72.153  33.764  29.026  1.00123.97           C  
ATOM   2881  CD1 LEU B  71      71.273  34.730  28.216  1.00123.97           C  
ATOM   2882  CD2 LEU B  71      72.489  34.329  30.412  1.00123.97           C  
ATOM   2883  C   LEU B  71      71.401  30.168  30.159  1.00123.97           C  
ATOM   2884  O   LEU B  71      71.099  29.371  29.272  1.00123.97           O  
ATOM   2885  N   PRO B  72      70.951  30.118  31.382  1.00100.77           N  
ATOM   2886  CA  PRO B  72      70.120  29.065  31.898  1.00100.77           C  
ATOM   2887  CD  PRO B  72      70.899  31.312  32.211  1.00100.77           C  
ATOM   2888  CB  PRO B  72      69.850  29.452  33.350  1.00100.77           C  
ATOM   2889  CG  PRO B  72      69.874  30.991  33.310  1.00100.77           C  
ATOM   2890  C   PRO B  72      68.818  28.887  31.160  1.00100.77           C  
ATOM   2891  O   PRO B  72      68.350  27.751  31.076  1.00100.77           O  
ATOM   2892  N   SER B  73      68.190  29.970  30.650  1.00 60.89           N  
ATOM   2893  CA  SER B  73      66.913  29.801  30.010  1.00 60.89           C  
ATOM   2894  CB  SER B  73      65.759  29.629  31.012  1.00 60.89           C  
ATOM   2895  OG  SER B  73      65.697  30.752  31.879  1.00 60.89           O  
ATOM   2896  C   SER B  73      66.610  30.994  29.144  1.00 60.89           C  
ATOM   2897  O   SER B  73      67.392  31.937  29.045  1.00 60.89           O  
ATOM   2898  N   ASP B  74      65.439  30.934  28.476  1.00 75.60           N  
ATOM   2899  CA  ASP B  74      64.897  31.880  27.533  1.00 75.60           C  
ATOM   2900  CB  ASP B  74      63.666  31.316  26.805  1.00 75.60           C  
ATOM   2901  CG  ASP B  74      64.138  30.176  25.912  1.00 75.60           C  
ATOM   2902  OD1 ASP B  74      64.826  30.461  24.895  1.00 75.60           O  
ATOM   2903  OD2 ASP B  74      63.810  29.004  26.234  1.00 75.60           O  
ATOM   2904  C   ASP B  74      64.479  33.159  28.197  1.00 75.60           C  
ATOM   2905  O   ASP B  74      64.331  34.186  27.535  1.00 75.60           O  
ATOM   2906  N   ARG B  75      64.215  33.117  29.512  1.00121.98           N  
ATOM   2907  CA  ARG B  75      63.737  34.254  30.250  1.00121.98           C  
ATOM   2908  CB  ARG B  75      63.310  33.903  31.688  1.00121.98           C  
ATOM   2909  CG  ARG B  75      62.066  33.008  31.717  1.00121.98           C  
ATOM   2910  CD  ARG B  75      61.467  32.775  33.107  1.00121.98           C  
ATOM   2911  NE  ARG B  75      62.455  32.000  33.907  1.00121.98           N  
ATOM   2912  CZ  ARG B  75      63.384  32.658  34.658  1.00121.98           C  
ATOM   2913  NH1 ARG B  75      63.383  34.022  34.701  1.00121.98           N  
ATOM   2914  NH2 ARG B  75      64.310  31.953  35.370  1.00121.98           N  
ATOM   2915  C   ARG B  75      64.770  35.346  30.295  1.00121.98           C  
ATOM   2916  O   ARG B  75      64.418  36.509  30.497  1.00121.98           O  
ATOM   2917  N   PHE B  76      66.070  35.005  30.155  1.00101.28           N  
ATOM   2918  CA  PHE B  76      67.132  35.974  30.288  1.00101.28           C  
ATOM   2919  CB  PHE B  76      68.371  35.399  31.000  1.00101.28           C  
ATOM   2920  CG  PHE B  76      68.065  35.163  32.438  1.00101.28           C  
ATOM   2921  CD1 PHE B  76      67.169  34.192  32.820  1.00101.28           C  
ATOM   2922  CD2 PHE B  76      68.710  35.893  33.410  1.00101.28           C  
ATOM   2923  CE1 PHE B  76      66.901  33.973  34.152  1.00101.28           C  
ATOM   2924  CE2 PHE B  76      68.447  35.678  34.742  1.00101.28           C  
ATOM   2925  CZ  PHE B  76      67.538  34.718  35.115  1.00101.28           C  
ATOM   2926  C   PHE B  76      67.634  36.461  28.953  1.00101.28           C  
ATOM   2927  O   PHE B  76      67.727  35.700  27.991  1.00101.28           O  
ATOM   2928  N   SER B  77      67.976  37.774  28.882  1.00 99.77           N  
ATOM   2929  CA  SER B  77      68.552  38.383  27.706  1.00 99.77           C  
ATOM   2930  CB  SER B  77      67.569  39.233  26.884  1.00 99.77           C  
ATOM   2931  OG  SER B  77      66.569  38.420  26.295  1.00 99.77           O  
ATOM   2932  C   SER B  77      69.600  39.353  28.162  1.00 99.77           C  
ATOM   2933  O   SER B  77      69.538  39.865  29.279  1.00 99.77           O  
ATOM   2934  N   ALA B  78      70.605  39.623  27.300  1.00 53.58           N  
ATOM   2935  CA  ALA B  78      71.619  40.581  27.642  1.00 53.58           C  
ATOM   2936  CB  ALA B  78      72.867  39.951  28.285  1.00 53.58           C  
ATOM   2937  C   ALA B  78      72.060  41.249  26.377  1.00 53.58           C  
ATOM   2938  O   ALA B  78      72.108  40.627  25.316  1.00 53.58           O  
ATOM   2939  N   VAL B  79      72.394  42.553  26.464  1.00136.54           N  
ATOM   2940  CA  VAL B  79      72.821  43.281  25.303  1.00136.54           C  
ATOM   2941  CB  VAL B  79      71.698  44.026  24.644  1.00136.54           C  
ATOM   2942  CG1 VAL B  79      71.094  44.997  25.673  1.00136.54           C  
ATOM   2943  CG2 VAL B  79      72.238  44.717  23.380  1.00136.54           C  
ATOM   2944  C   VAL B  79      73.839  44.297  25.729  1.00136.54           C  
ATOM   2945  O   VAL B  79      73.854  44.723  26.882  1.00136.54           O  
ATOM   2946  N   ARG B  80      74.767  44.656  24.812  1.00301.82           N  
ATOM   2947  CA  ARG B  80      75.717  45.719  25.035  1.00301.82           C  
ATOM   2948  CB  ARG B  80      77.125  45.283  25.480  1.00301.82           C  
ATOM   2949  CG  ARG B  80      77.233  44.906  26.952  1.00301.82           C  
ATOM   2950  CD  ARG B  80      78.594  45.233  27.574  1.00301.82           C  
ATOM   2951  NE  ARG B  80      79.659  44.535  26.802  1.00301.82           N  
ATOM   2952  CZ  ARG B  80      80.965  44.685  27.174  1.00301.82           C  
ATOM   2953  NH1 ARG B  80      81.285  45.460  28.250  1.00301.82           N  
ATOM   2954  NH2 ARG B  80      81.955  44.055  26.478  1.00301.82           N  
ATOM   2955  C   ARG B  80      75.917  46.366  23.706  1.00301.82           C  
ATOM   2956  O   ARG B  80      76.999  46.312  23.124  1.00301.82           O  
ATOM   2957  N   PRO B  81      74.900  47.035  23.255  1.00109.58           N  
ATOM   2958  CA  PRO B  81      74.882  47.589  21.930  1.00109.58           C  
ATOM   2959  CD  PRO B  81      73.989  47.725  24.152  1.00109.58           C  
ATOM   2960  CB  PRO B  81      73.611  48.434  21.867  1.00109.58           C  
ATOM   2961  CG  PRO B  81      73.424  48.891  23.324  1.00109.58           C  
ATOM   2962  C   PRO B  81      76.098  48.405  21.593  1.00109.58           C  
ATOM   2963  O   PRO B  81      76.595  48.297  20.472  1.00109.58           O  
ATOM   2964  N   LYS B  82      76.531  49.291  22.505  1.00147.26           N  
ATOM   2965  CA  LYS B  82      77.669  50.152  22.323  1.00147.26           C  
ATOM   2966  CB  LYS B  82      77.609  51.393  23.221  1.00147.26           C  
ATOM   2967  CG  LYS B  82      76.415  52.284  22.880  1.00147.26           C  
ATOM   2968  CD  LYS B  82      76.157  53.384  23.906  1.00147.26           C  
ATOM   2969  CE  LYS B  82      77.176  54.520  23.826  1.00147.26           C  
ATOM   2970  NZ  LYS B  82      77.113  55.154  22.490  1.00147.26           N  
ATOM   2971  C   LYS B  82      78.979  49.443  22.563  1.00147.26           C  
ATOM   2972  O   LYS B  82      79.994  49.798  21.967  1.00147.26           O  
ATOM   2973  N   GLY B  83      79.014  48.439  23.464  1.00 91.74           N  
ATOM   2974  CA  GLY B  83      80.250  47.785  23.793  1.00 91.74           C  
ATOM   2975  C   GLY B  83      80.577  48.116  25.214  1.00 91.74           C  
ATOM   2976  O   GLY B  83      81.306  47.371  25.864  1.00 91.74           O  
ATOM   2977  N   THR B  84      80.181  49.313  25.690  1.00120.64           N  
ATOM   2978  CA  THR B  84      80.379  49.640  27.078  1.00120.64           C  
ATOM   2979  CB  THR B  84      80.473  51.125  27.280  1.00120.64           C  
ATOM   2980  OG1 THR B  84      79.295  51.762  26.808  1.00120.64           O  
ATOM   2981  CG2 THR B  84      81.697  51.647  26.510  1.00120.64           C  
ATOM   2982  C   THR B  84      79.340  49.106  28.041  1.00120.64           C  
ATOM   2983  O   THR B  84      79.547  48.102  28.718  1.00120.64           O  
ATOM   2984  N   ASN B  85      78.128  49.707  28.030  1.00 72.38           N  
ATOM   2985  CA  ASN B  85      77.117  49.430  29.025  1.00 72.38           C  
ATOM   2986  CB  ASN B  85      76.054  50.536  29.156  1.00 72.38           C  
ATOM   2987  CG  ASN B  85      76.710  51.787  29.723  1.00 72.38           C  
ATOM   2988  OD1 ASN B  85      77.655  51.710  30.506  1.00 72.38           O  
ATOM   2989  ND2 ASN B  85      76.190  52.978  29.321  1.00 72.38           N  
ATOM   2990  C   ASN B  85      76.388  48.186  28.645  1.00 72.38           C  
ATOM   2991  O   ASN B  85      76.203  47.901  27.463  1.00 72.38           O  
ATOM   2992  N   SER B  86      75.937  47.418  29.658  1.00 65.00           N  
ATOM   2993  CA  SER B  86      75.246  46.195  29.375  1.00 65.00           C  
ATOM   2994  CB  SER B  86      76.040  44.943  29.784  1.00 65.00           C  
ATOM   2995  OG  SER B  86      75.302  43.769  29.484  1.00 65.00           O  
ATOM   2996  C   SER B  86      73.978  46.171  30.169  1.00 65.00           C  
ATOM   2997  O   SER B  86      73.877  46.800  31.223  1.00 65.00           O  
ATOM   2998  N   THR B  87      72.952  45.462  29.651  1.00127.78           N  
ATOM   2999  CA  THR B  87      71.736  45.344  30.398  1.00127.78           C  
ATOM   3000  CB  THR B  87      70.607  46.139  29.819  1.00127.78           C  
ATOM   3001  OG1 THR B  87      70.995  47.490  29.637  1.00127.78           O  
ATOM   3002  CG2 THR B  87      69.453  46.094  30.826  1.00127.78           C  
ATOM   3003  C   THR B  87      71.321  43.905  30.344  1.00127.78           C  
ATOM   3004  O   THR B  87      71.228  43.318  29.265  1.00127.78           O  
ATOM   3005  N   LEU B  88      71.055  43.303  31.521  1.00 69.28           N  
ATOM   3006  CA  LEU B  88      70.624  41.936  31.613  1.00 69.28           C  
ATOM   3007  CB  LEU B  88      71.381  41.166  32.707  1.00 69.28           C  
ATOM   3008  CG  LEU B  88      70.966  39.693  32.862  1.00 69.28           C  
ATOM   3009  CD1 LEU B  88      71.303  38.872  31.609  1.00 69.28           C  
ATOM   3010  CD2 LEU B  88      71.556  39.097  34.151  1.00 69.28           C  
ATOM   3011  C   LEU B  88      69.179  41.974  32.000  1.00 69.28           C  
ATOM   3012  O   LEU B  88      68.821  42.584  33.006  1.00 69.28           O  
ATOM   3013  N   LYS B  89      68.305  41.318  31.209  1.00 82.50           N  
ATOM   3014  CA  LYS B  89      66.897  41.356  31.497  1.00 82.50           C  
ATOM   3015  CB  LYS B  89      66.035  41.807  30.305  1.00 82.50           C  
ATOM   3016  CG  LYS B  89      64.534  41.696  30.581  1.00 82.50           C  
ATOM   3017  CD  LYS B  89      63.651  42.383  29.538  1.00 82.50           C  
ATOM   3018  CE  LYS B  89      62.164  42.049  29.679  1.00 82.50           C  
ATOM   3019  NZ  LYS B  89      61.879  40.740  29.052  1.00 82.50           N  
ATOM   3020  C   LYS B  89      66.393  39.995  31.863  1.00 82.50           C  
ATOM   3021  O   LYS B  89      66.802  38.982  31.296  1.00 82.50           O  
ATOM   3022  N   ILE B  90      65.478  39.958  32.854  1.00104.43           N  
ATOM   3023  CA  ILE B  90      64.831  38.745  33.264  1.00104.43           C  
ATOM   3024  CB  ILE B  90      65.088  38.380  34.698  1.00104.43           C  
ATOM   3025  CG1 ILE B  90      66.558  37.983  34.904  1.00104.43           C  
ATOM   3026  CG2 ILE B  90      64.104  37.264  35.084  1.00104.43           C  
ATOM   3027  CD1 ILE B  90      67.556  39.095  34.611  1.00104.43           C  
ATOM   3028  C   ILE B  90      63.363  38.973  33.140  1.00104.43           C  
ATOM   3029  O   ILE B  90      62.824  39.949  33.658  1.00104.43           O  
ATOM   3030  N   GLN B  91      62.669  38.069  32.431  1.00106.40           N  
ATOM   3031  CA  GLN B  91      61.253  38.225  32.318  1.00106.40           C  
ATOM   3032  CB  GLN B  91      60.783  38.390  30.864  1.00106.40           C  
ATOM   3033  CG  GLN B  91      61.199  37.254  29.934  1.00106.40           C  
ATOM   3034  CD  GLN B  91      60.899  37.717  28.516  1.00106.40           C  
ATOM   3035  OE1 GLN B  91      60.109  38.636  28.306  1.00106.40           O  
ATOM   3036  NE2 GLN B  91      61.556  37.073  27.514  1.00106.40           N  
ATOM   3037  C   GLN B  91      60.608  37.046  32.975  1.00106.40           C  
ATOM   3038  O   GLN B  91      61.233  36.002  33.146  1.00106.40           O  
ATOM   3039  N   SER B  92      59.333  37.205  33.391  1.00103.70           N  
ATOM   3040  CA  SER B  92      58.603  36.149  34.040  1.00103.70           C  
ATOM   3041  CB  SER B  92      58.321  34.950  33.121  1.00103.70           C  
ATOM   3042  OG  SER B  92      57.459  35.339  32.064  1.00103.70           O  
ATOM   3043  C   SER B  92      59.383  35.643  35.210  1.00103.70           C  
ATOM   3044  O   SER B  92      59.617  34.444  35.350  1.00103.70           O  
ATOM   3045  N   ALA B  93      59.760  36.558  36.119  1.00 47.41           N  
ATOM   3046  CA  ALA B  93      60.585  36.209  37.234  1.00 47.41           C  
ATOM   3047  CB  ALA B  93      60.863  37.387  38.186  1.00 47.41           C  
ATOM   3048  C   ALA B  93      59.961  35.115  38.036  1.00 47.41           C  
ATOM   3049  O   ALA B  93      58.742  34.980  38.134  1.00 47.41           O  
ATOM   3050  N   LYS B  94      60.838  34.268  38.604  1.00115.62           N  
ATOM   3051  CA  LYS B  94      60.446  33.185  39.449  1.00115.62           C  
ATOM   3052  CB  LYS B  94      60.729  31.818  38.805  1.00115.62           C  
ATOM   3053  CG  LYS B  94      62.099  31.761  38.128  1.00115.62           C  
ATOM   3054  CD  LYS B  94      62.480  30.375  37.606  1.00115.62           C  
ATOM   3055  CE  LYS B  94      63.088  29.468  38.674  1.00115.62           C  
ATOM   3056  NZ  LYS B  94      63.423  28.151  38.088  1.00115.62           N  
ATOM   3057  C   LYS B  94      61.242  33.321  40.705  1.00115.62           C  
ATOM   3058  O   LYS B  94      62.301  33.943  40.715  1.00115.62           O  
ATOM   3059  N   GLN B  95      60.746  32.710  41.796  1.00101.30           N  
ATOM   3060  CA  GLN B  95      61.352  32.767  43.095  1.00101.30           C  
ATOM   3061  CB  GLN B  95      60.602  31.896  44.115  1.00101.30           C  
ATOM   3062  CG  GLN B  95      59.109  32.223  44.220  1.00101.30           C  
ATOM   3063  CD  GLN B  95      58.954  33.598  44.850  1.00101.30           C  
ATOM   3064  OE1 GLN B  95      59.281  33.799  46.019  1.00101.30           O  
ATOM   3065  NE2 GLN B  95      58.440  34.573  44.053  1.00101.30           N  
ATOM   3066  C   GLN B  95      62.721  32.200  42.927  1.00101.30           C  
ATOM   3067  O   GLN B  95      63.662  32.562  43.632  1.00101.30           O  
ATOM   3068  N   GLY B  96      62.849  31.282  41.959  1.00 46.80           N  
ATOM   3069  CA  GLY B  96      64.082  30.618  41.670  1.00 46.80           C  
ATOM   3070  C   GLY B  96      65.117  31.641  41.311  1.00 46.80           C  
ATOM   3071  O   GLY B  96      66.309  31.425  41.516  1.00 46.80           O  
ATOM   3072  N   ASP B  97      64.680  32.762  40.712  1.00 72.19           N  
ATOM   3073  CA  ASP B  97      65.532  33.828  40.262  1.00 72.19           C  
ATOM   3074  CB  ASP B  97      64.775  34.879  39.433  1.00 72.19           C  
ATOM   3075  CG  ASP B  97      64.357  34.226  38.122  1.00 72.19           C  
ATOM   3076  OD1 ASP B  97      64.742  33.047  37.900  1.00 72.19           O  
ATOM   3077  OD2 ASP B  97      63.650  34.898  37.325  1.00 72.19           O  
ATOM   3078  C   ASP B  97      66.192  34.542  41.410  1.00 72.19           C  
ATOM   3079  O   ASP B  97      67.211  35.199  41.211  1.00 72.19           O  
ATOM   3080  N   THR B  98      65.628  34.477  42.634  1.00139.30           N  
ATOM   3081  CA  THR B  98      66.167  35.248  43.725  1.00139.30           C  
ATOM   3082  CB  THR B  98      65.439  35.031  45.022  1.00139.30           C  
ATOM   3083  OG1 THR B  98      65.775  36.054  45.942  1.00139.30           O  
ATOM   3084  CG2 THR B  98      65.814  33.661  45.603  1.00139.30           C  
ATOM   3085  C   THR B  98      67.631  34.966  43.905  1.00139.30           C  
ATOM   3086  O   THR B  98      68.059  33.820  44.040  1.00139.30           O  
ATOM   3087  N   ALA B  99      68.451  36.041  43.883  1.00 71.65           N  
ATOM   3088  CA  ALA B  99      69.869  35.854  44.008  1.00 71.65           C  
ATOM   3089  CB  ALA B  99      70.465  34.968  42.901  1.00 71.65           C  
ATOM   3090  C   ALA B  99      70.520  37.192  43.886  1.00 71.65           C  
ATOM   3091  O   ALA B  99      69.855  38.218  43.773  1.00 71.65           O  
ATOM   3092  N   THR B 100      71.863  37.219  43.945  1.00 71.67           N  
ATOM   3093  CA  THR B 100      72.569  38.451  43.773  1.00 71.67           C  
ATOM   3094  CB  THR B 100      73.660  38.660  44.782  1.00 71.67           C  
ATOM   3095  OG1 THR B 100      73.121  38.656  46.096  1.00 71.67           O  
ATOM   3096  CG2 THR B 100      74.348  40.005  44.494  1.00 71.67           C  
ATOM   3097  C   THR B 100      73.216  38.389  42.424  1.00 71.67           C  
ATOM   3098  O   THR B 100      73.832  37.386  42.072  1.00 71.67           O  
ATOM   3099  N   TYR B 101      73.095  39.470  41.626  1.00106.61           N  
ATOM   3100  CA  TYR B 101      73.647  39.462  40.301  1.00106.61           C  
ATOM   3101  CB  TYR B 101      72.677  40.013  39.238  1.00106.61           C  
ATOM   3102  CG  TYR B 101      71.553  39.037  39.133  1.00106.61           C  
ATOM   3103  CD1 TYR B 101      70.546  39.016  40.072  1.00106.61           C  
ATOM   3104  CD2 TYR B 101      71.504  38.139  38.090  1.00106.61           C  
ATOM   3105  CE1 TYR B 101      69.513  38.113  39.974  1.00106.61           C  
ATOM   3106  CE2 TYR B 101      70.474  37.234  37.987  1.00106.61           C  
ATOM   3107  CZ  TYR B 101      69.475  37.219  38.930  1.00106.61           C  
ATOM   3108  OH  TYR B 101      68.417  36.291  38.828  1.00106.61           O  
ATOM   3109  C   TYR B 101      74.884  40.298  40.307  1.00106.61           C  
ATOM   3110  O   TYR B 101      74.916  41.414  40.829  1.00106.61           O  
ATOM   3111  N   LEU B 102      75.970  39.735  39.750  1.00210.14           N  
ATOM   3112  CA  LEU B 102      77.201  40.449  39.705  1.00210.14           C  
ATOM   3113  CB  LEU B 102      78.424  39.717  40.288  1.00210.14           C  
ATOM   3114  CG  LEU B 102      78.492  39.646  41.815  1.00210.14           C  
ATOM   3115  CD1 LEU B 102      78.653  41.047  42.426  1.00210.14           C  
ATOM   3116  CD2 LEU B 102      77.308  38.858  42.383  1.00210.14           C  
ATOM   3117  C   LEU B 102      77.597  40.679  38.291  1.00210.14           C  
ATOM   3118  O   LEU B 102      77.533  39.794  37.441  1.00210.14           O  
ATOM   3119  N   CYS B 103      78.037  41.912  38.017  1.00 91.42           N  
ATOM   3120  CA  CYS B 103      78.582  42.241  36.743  1.00 91.42           C  
ATOM   3121  CB  CYS B 103      78.176  43.651  36.287  1.00 91.42           C  
ATOM   3122  SG  CYS B 103      78.928  44.158  34.720  1.00 91.42           S  
ATOM   3123  C   CYS B 103      80.063  42.228  36.958  1.00 91.42           C  
ATOM   3124  O   CYS B 103      80.520  42.523  38.060  1.00 91.42           O  
ATOM   3125  N   ALA B 104      80.851  41.849  35.929  1.00 64.66           N  
ATOM   3126  CA  ALA B 104      82.277  41.820  36.084  1.00 64.66           C  
ATOM   3127  CB  ALA B 104      82.826  40.430  36.448  1.00 64.66           C  
ATOM   3128  C   ALA B 104      82.907  42.221  34.794  1.00 64.66           C  
ATOM   3129  O   ALA B 104      82.298  42.138  33.729  1.00 64.66           O  
ATOM   3130  N   SER B 105      84.162  42.702  34.874  1.00 60.37           N  
ATOM   3131  CA  SER B 105      84.851  43.095  33.682  1.00 60.37           C  
ATOM   3132  CB  SER B 105      84.881  44.617  33.459  1.00 60.37           C  
ATOM   3133  OG  SER B 105      85.634  45.244  34.487  1.00 60.37           O  
ATOM   3134  C   SER B 105      86.271  42.648  33.816  1.00 60.37           C  
ATOM   3135  O   SER B 105      86.789  42.499  34.922  1.00 60.37           O  
ATOM   3136  N   SER B 106      86.927  42.386  32.671  1.00 95.06           N  
ATOM   3137  CA  SER B 106      88.310  42.025  32.678  1.00 95.06           C  
ATOM   3138  CB  SER B 106      88.562  40.510  32.764  1.00 95.06           C  
ATOM   3139  OG  SER B 106      88.091  39.870  31.588  1.00 95.06           O  
ATOM   3140  C   SER B 106      88.862  42.484  31.370  1.00 95.06           C  
ATOM   3141  O   SER B 106      88.107  42.768  30.437  1.00 95.06           O  
ATOM   3142  N   PHE B 107      90.200  42.628  31.278  1.00207.23           N  
ATOM   3143  CA  PHE B 107      90.690  43.030  30.003  1.00207.23           C  
ATOM   3144  CB  PHE B 107      91.382  44.394  29.991  1.00207.23           C  
ATOM   3145  CG  PHE B 107      91.278  44.871  28.583  1.00207.23           C  
ATOM   3146  CD1 PHE B 107      92.095  44.376  27.592  1.00207.23           C  
ATOM   3147  CD2 PHE B 107      90.313  45.794  28.248  1.00207.23           C  
ATOM   3148  CE1 PHE B 107      91.973  44.824  26.299  1.00207.23           C  
ATOM   3149  CE2 PHE B 107      90.186  46.245  26.956  1.00207.23           C  
ATOM   3150  CZ  PHE B 107      91.022  45.761  25.980  1.00207.23           C  
ATOM   3151  C   PHE B 107      91.670  42.012  29.511  1.00207.23           C  
ATOM   3152  O   PHE B 107      92.855  42.018  29.862  1.00207.23           O  
ATOM   3153  N   ALA B 108      91.154  41.159  28.606  1.00 67.72           N  
ATOM   3154  CA  ALA B 108      91.805  40.056  27.969  1.00 67.72           C  
ATOM   3155  CB  ALA B 108      90.873  39.272  27.031  1.00 67.72           C  
ATOM   3156  C   ALA B 108      92.935  40.569  27.147  1.00 67.72           C  
ATOM   3157  O   ALA B 108      93.906  39.834  27.003  1.00 67.72           O  
ATOM   3158  N   GLY B 109      92.802  41.807  26.589  1.00 72.49           N  
ATOM   3159  CA  GLY B 109      93.728  42.527  25.740  1.00 72.49           C  
ATOM   3160  C   GLY B 109      94.990  42.632  26.480  1.00 72.49           C  
ATOM   3161  O   GLY B 109      96.056  42.614  25.874  1.00 72.49           O  
ATOM   3162  N   GLY B 122      94.816  42.859  27.791  1.00 91.48           N  
ATOM   3163  CA  GLY B 122      95.701  42.930  28.913  1.00 91.48           C  
ATOM   3164  C   GLY B 122      96.142  41.575  29.342  1.00 91.48           C  
ATOM   3165  O   GLY B 122      97.054  41.416  30.150  1.00 91.48           O  
ATOM   3166  N   ALA B 123      95.438  40.542  28.909  1.00 83.07           N  
ATOM   3167  CA  ALA B 123      95.800  39.241  29.333  1.00 83.07           C  
ATOM   3168  CB  ALA B 123      97.266  38.967  28.973  1.00 83.07           C  
ATOM   3169  C   ALA B 123      95.488  39.260  30.801  1.00 83.07           C  
ATOM   3170  O   ALA B 123      96.011  38.483  31.598  1.00 83.07           O  
ATOM   3171  N   ARG B 124      94.556  40.178  31.163  1.00174.86           N  
ATOM   3172  CA  ARG B 124      94.057  40.341  32.489  1.00174.86           C  
ATOM   3173  CB  ARG B 124      93.620  41.777  32.827  1.00174.86           C  
ATOM   3174  CG  ARG B 124      93.086  41.924  34.254  1.00174.86           C  
ATOM   3175  CD  ARG B 124      92.829  43.375  34.664  1.00174.86           C  
ATOM   3176  NE  ARG B 124      94.157  44.043  34.767  1.00174.86           N  
ATOM   3177  CZ  ARG B 124      94.279  45.377  34.503  1.00174.86           C  
ATOM   3178  NH1 ARG B 124      93.187  46.103  34.126  1.00174.86           N  
ATOM   3179  NH2 ARG B 124      95.497  45.983  34.615  1.00174.86           N  
ATOM   3180  C   ARG B 124      92.858  39.480  32.528  1.00174.86           C  
ATOM   3181  O   ARG B 124      91.743  39.917  32.241  1.00174.86           O  
ATOM   3182  N   ALA B 125      93.116  38.192  32.802  1.00 54.81           N  
ATOM   3183  CA  ALA B 125      92.106  37.207  32.965  1.00 54.81           C  
ATOM   3184  CB  ALA B 125      92.676  35.784  33.095  1.00 54.81           C  
ATOM   3185  C   ALA B 125      91.388  37.518  34.236  1.00 54.81           C  
ATOM   3186  O   ALA B 125      90.170  37.381  34.312  1.00 54.81           O  
ATOM   3187  N   GLU B 126      92.144  37.949  35.271  1.00 89.48           N  
ATOM   3188  CA  GLU B 126      91.579  38.216  36.563  1.00 89.48           C  
ATOM   3189  CB  GLU B 126      92.594  38.767  37.579  1.00 89.48           C  
ATOM   3190  CG  GLU B 126      93.679  37.762  37.969  1.00 89.48           C  
ATOM   3191  CD  GLU B 126      93.013  36.631  38.740  1.00 89.48           C  
ATOM   3192  OE1 GLU B 126      92.118  35.963  38.155  1.00 89.48           O  
ATOM   3193  OE2 GLU B 126      93.385  36.424  39.925  1.00 89.48           O  
ATOM   3194  C   GLU B 126      90.504  39.236  36.398  1.00 89.48           C  
ATOM   3195  O   GLU B 126      90.721  40.345  35.916  1.00 89.48           O  
ATOM   3196  N   GLN B 127      89.296  38.876  36.843  1.00142.54           N  
ATOM   3197  CA  GLN B 127      88.145  39.704  36.649  1.00142.54           C  
ATOM   3198  CB  GLN B 127      86.859  38.883  36.465  1.00142.54           C  
ATOM   3199  CG  GLN B 127      86.900  37.947  35.257  1.00142.54           C  
ATOM   3200  CD  GLN B 127      85.651  37.078  35.304  1.00142.54           C  
ATOM   3201  OE1 GLN B 127      84.819  37.214  36.199  1.00142.54           O  
ATOM   3202  NE2 GLN B 127      85.517  36.150  34.321  1.00142.54           N  
ATOM   3203  C   GLN B 127      87.905  40.601  37.826  1.00142.54           C  
ATOM   3204  O   GLN B 127      88.294  40.300  38.952  1.00142.54           O  
ATOM   3205  N   PHE B 128      87.227  41.741  37.569  1.00 80.91           N  
ATOM   3206  CA  PHE B 128      86.869  42.701  38.577  1.00 80.91           C  
ATOM   3207  CB  PHE B 128      87.173  44.163  38.196  1.00 80.91           C  
ATOM   3208  CG  PHE B 128      88.644  44.392  38.253  1.00 80.91           C  
ATOM   3209  CD1 PHE B 128      89.461  44.005  37.217  1.00 80.91           C  
ATOM   3210  CD2 PHE B 128      89.203  45.012  39.347  1.00 80.91           C  
ATOM   3211  CE1 PHE B 128      90.817  44.226  37.278  1.00 80.91           C  
ATOM   3212  CE2 PHE B 128      90.557  45.235  39.414  1.00 80.91           C  
ATOM   3213  CZ  PHE B 128      91.368  44.840  38.378  1.00 80.91           C  
ATOM   3214  C   PHE B 128      85.383  42.626  38.749  1.00 80.91           C  
ATOM   3215  O   PHE B 128      84.638  42.590  37.769  1.00 80.91           O  
ATOM   3216  N   PHE B 129      84.912  42.635  40.014  1.00103.59           N  
ATOM   3217  CA  PHE B 129      83.510  42.458  40.264  1.00103.59           C  
ATOM   3218  CB  PHE B 129      83.210  41.384  41.326  1.00103.59           C  
ATOM   3219  CG  PHE B 129      83.634  40.060  40.785  1.00103.59           C  
ATOM   3220  CD1 PHE B 129      84.946  39.653  40.871  1.00103.59           C  
ATOM   3221  CD2 PHE B 129      82.717  39.220  40.198  1.00103.59           C  
ATOM   3222  CE1 PHE B 129      85.335  38.431  40.374  1.00103.59           C  
ATOM   3223  CE2 PHE B 129      83.102  37.998  39.701  1.00103.59           C  
ATOM   3224  CZ  PHE B 129      84.413  37.599  39.788  1.00103.59           C  
ATOM   3225  C   PHE B 129      82.898  43.734  40.756  1.00103.59           C  
ATOM   3226  O   PHE B 129      83.561  44.570  41.370  1.00103.59           O  
ATOM   3227  N   GLY B 130      81.590  43.905  40.459  1.00 53.62           N  
ATOM   3228  CA  GLY B 130      80.827  45.060  40.854  1.00 53.62           C  
ATOM   3229  C   GLY B 130      80.199  44.793  42.187  1.00 53.62           C  
ATOM   3230  O   GLY B 130      80.309  43.695  42.723  1.00 53.62           O  
ATOM   3231  N   PRO B 131      79.523  45.770  42.732  1.00170.31           N  
ATOM   3232  CA  PRO B 131      78.890  45.617  44.015  1.00170.31           C  
ATOM   3233  CD  PRO B 131      79.850  47.158  42.451  1.00170.31           C  
ATOM   3234  CB  PRO B 131      78.388  47.008  44.395  1.00170.31           C  
ATOM   3235  CG  PRO B 131      79.384  47.948  43.687  1.00170.31           C  
ATOM   3236  C   PRO B 131      77.845  44.549  44.027  1.00170.31           C  
ATOM   3237  O   PRO B 131      77.719  43.858  45.040  1.00170.31           O  
ATOM   3238  N   GLY B 132      77.108  44.379  42.912  1.00 50.17           N  
ATOM   3239  CA  GLY B 132      76.096  43.369  42.845  1.00 50.17           C  
ATOM   3240  C   GLY B 132      74.734  43.990  42.933  1.00 50.17           C  
ATOM   3241  O   GLY B 132      74.565  45.148  43.313  1.00 50.17           O  
ATOM   3242  N   THR B 133      73.716  43.211  42.519  1.00155.12           N  
ATOM   3243  CA  THR B 133      72.346  43.619  42.623  1.00155.12           C  
ATOM   3244  CB  THR B 133      71.658  43.767  41.301  1.00155.12           C  
ATOM   3245  OG1 THR B 133      71.783  42.561  40.564  1.00155.12           O  
ATOM   3246  CG2 THR B 133      72.266  44.935  40.524  1.00155.12           C  
ATOM   3247  C   THR B 133      71.627  42.517  43.326  1.00155.12           C  
ATOM   3248  O   THR B 133      71.675  41.366  42.897  1.00155.12           O  
ATOM   3249  N   ARG B 134      70.912  42.837  44.419  1.00214.82           N  
ATOM   3250  CA  ARG B 134      70.219  41.797  45.120  1.00214.82           C  
ATOM   3251  CB  ARG B 134      70.054  42.034  46.632  1.00214.82           C  
ATOM   3252  CG  ARG B 134      71.283  41.689  47.470  1.00214.82           C  
ATOM   3253  CD  ARG B 134      71.084  40.486  48.399  1.00214.82           C  
ATOM   3254  NE  ARG B 134      70.084  40.877  49.436  1.00214.82           N  
ATOM   3255  CZ  ARG B 134      68.798  40.421  49.374  1.00214.82           C  
ATOM   3256  NH1 ARG B 134      68.432  39.521  48.415  1.00214.82           N  
ATOM   3257  NH2 ARG B 134      67.880  40.858  50.285  1.00214.82           N  
ATOM   3258  C   ARG B 134      68.849  41.748  44.571  1.00214.82           C  
ATOM   3259  O   ARG B 134      68.156  42.763  44.493  1.00214.82           O  
ATOM   3260  N   LEU B 135      68.432  40.544  44.157  1.00 79.13           N  
ATOM   3261  CA  LEU B 135      67.115  40.426  43.631  1.00 79.13           C  
ATOM   3262  CB  LEU B 135      67.076  40.008  42.152  1.00 79.13           C  
ATOM   3263  CG  LEU B 135      65.649  39.882  41.588  1.00 79.13           C  
ATOM   3264  CD1 LEU B 135      64.909  41.228  41.635  1.00 79.13           C  
ATOM   3265  CD2 LEU B 135      65.657  39.260  40.183  1.00 79.13           C  
ATOM   3266  C   LEU B 135      66.388  39.392  44.415  1.00 79.13           C  
ATOM   3267  O   LEU B 135      66.863  38.269  44.593  1.00 79.13           O  
ATOM   3268  N   THR B 136      65.210  39.773  44.941  1.00131.13           N  
ATOM   3269  CA  THR B 136      64.408  38.800  45.605  1.00131.13           C  
ATOM   3270  CB  THR B 136      64.236  39.046  47.078  1.00131.13           C  
ATOM   3271  OG1 THR B 136      63.662  37.903  47.692  1.00131.13           O  
ATOM   3272  CG2 THR B 136      63.344  40.276  47.303  1.00131.13           C  
ATOM   3273  C   THR B 136      63.075  38.850  44.932  1.00131.13           C  
ATOM   3274  O   THR B 136      62.498  39.917  44.722  1.00131.13           O  
ATOM   3275  N   VAL B 137      62.562  37.681  44.526  1.00116.74           N  
ATOM   3276  CA  VAL B 137      61.290  37.683  43.882  1.00116.74           C  
ATOM   3277  CB  VAL B 137      61.301  36.968  42.575  1.00116.74           C  
ATOM   3278  CG1 VAL B 137      62.065  37.810  41.541  1.00116.74           C  
ATOM   3279  CG2 VAL B 137      61.980  35.625  42.843  1.00116.74           C  
ATOM   3280  C   VAL B 137      60.327  36.994  44.782  1.00116.74           C  
ATOM   3281  O   VAL B 137      60.520  35.841  45.162  1.00116.74           O  
ATOM   3282  N   LEU B 138      59.250  37.708  45.153  1.00115.17           N  
ATOM   3283  CA  LEU B 138      58.264  37.135  46.013  1.00115.17           C  
ATOM   3284  CB  LEU B 138      58.382  37.624  47.471  1.00115.17           C  
ATOM   3285  CG  LEU B 138      58.713  39.122  47.637  1.00115.17           C  
ATOM   3286  CD1 LEU B 138      57.556  40.038  47.208  1.00115.17           C  
ATOM   3287  CD2 LEU B 138      59.220  39.408  49.060  1.00115.17           C  
ATOM   3288  C   LEU B 138      56.892  37.485  45.456  1.00115.17           C  
ATOM   3289  O   LEU B 138      56.689  37.240  44.236  1.00115.17           O  
ATOM   3290  OXT LEU B 138      56.030  37.982  46.228  1.00115.17           O  
TER
END
