# Supplementary material for: Predicting T cell receptor functionality against mutant epitopes
Source: Cell Genom. 2024 Aug 15;4(9):100634. doi: 10.1016/j.xgen.2024.100634 (PMC11480844; doi:10.1016/j.xgen.2024.100634)
Supplement: Data S7. Structural models of the murine dataset, related to Figure 3 and STAR Methods, Structural modeling — PDB files containing the structural models of the 36 murine TCRs, SIINFEKL, and the H-2Kb allele. [file mmc8.zip › SIINFEKL/B6_SIINFEKL.pdb]

ATOM      1  N   GLY M   1     118.413  18.731  19.270  1.00 18.54           N  
ATOM      2  CA  GLY M   1     117.495  19.180  18.199  1.00 18.54           C  
ATOM      3  C   GLY M   1     116.387  20.015  18.737  1.00 18.54           C  
ATOM      4  O   GLY M   1     115.549  19.565  19.526  1.00 18.54           O  
ATOM      5  N   PRO M   2     116.375  21.238  18.301  1.00115.95           N  
ATOM      6  CA  PRO M   2     115.360  22.156  18.731  1.00115.95           C  
ATOM      7  CD  PRO M   2     117.629  21.918  18.008  1.00115.95           C  
ATOM      8  CB  PRO M   2     115.855  23.543  18.338  1.00115.95           C  
ATOM      9  CG  PRO M   2     117.385  23.396  18.350  1.00115.95           C  
ATOM     10  C   PRO M   2     114.051  21.800  18.115  1.00115.95           C  
ATOM     11  O   PRO M   2     114.038  21.163  17.063  1.00115.95           O  
ATOM     12  N   HIS M   3     112.941  22.190  18.768  1.00 54.55           N  
ATOM     13  CA  HIS M   3     111.641  21.899  18.248  1.00 54.55           C  
ATOM     14  ND1 HIS M   3     111.871  18.651  17.711  1.00 54.55           N  
ATOM     15  CG  HIS M   3     111.834  19.459  18.825  1.00 54.55           C  
ATOM     16  CB  HIS M   3     110.990  20.694  18.941  1.00 54.55           C  
ATOM     17  NE2 HIS M   3     113.272  17.758  19.188  1.00 54.55           N  
ATOM     18  CD2 HIS M   3     112.697  18.899  19.718  1.00 54.55           C  
ATOM     19  CE1 HIS M   3     112.746  17.651  17.980  1.00 54.55           C  
ATOM     20  C   HIS M   3     110.796  23.102  18.519  1.00 54.55           C  
ATOM     21  O   HIS M   3     111.198  23.994  19.264  1.00 54.55           O  
ATOM     22  N   SER M   4     109.607  23.189  17.891  1.00 50.42           N  
ATOM     23  CA  SER M   4     108.799  24.334  18.179  1.00 50.42           C  
ATOM     24  CB  SER M   4     109.116  25.556  17.301  1.00 50.42           C  
ATOM     25  OG  SER M   4     108.781  25.283  15.949  1.00 50.42           O  
ATOM     26  C   SER M   4     107.366  23.993  17.953  1.00 50.42           C  
ATOM     27  O   SER M   4     107.038  23.035  17.254  1.00 50.42           O  
ATOM     28  N   LEU M   5     106.471  24.771  18.593  1.00 85.63           N  
ATOM     29  CA  LEU M   5     105.067  24.604  18.387  1.00 85.63           C  
ATOM     30  CB  LEU M   5     104.319  24.071  19.627  1.00 85.63           C  
ATOM     31  CG  LEU M   5     102.813  23.828  19.405  1.00 85.63           C  
ATOM     32  CD1 LEU M   5     102.565  22.693  18.395  1.00 85.63           C  
ATOM     33  CD2 LEU M   5     102.082  23.600  20.736  1.00 85.63           C  
ATOM     34  C   LEU M   5     104.546  25.966  18.078  1.00 85.63           C  
ATOM     35  O   LEU M   5     104.656  26.883  18.892  1.00 85.63           O  
ATOM     36  N   ARG M   6     103.983  26.154  16.868  1.00157.99           N  
ATOM     37  CA  ARG M   6     103.461  27.452  16.568  1.00157.99           C  
ATOM     38  CB  ARG M   6     104.335  28.296  15.625  1.00157.99           C  
ATOM     39  CG  ARG M   6     105.446  29.020  16.393  1.00157.99           C  
ATOM     40  CD  ARG M   6     106.463  29.743  15.513  1.00157.99           C  
ATOM     41  NE  ARG M   6     107.376  28.700  14.977  1.00157.99           N  
ATOM     42  CZ  ARG M   6     107.393  28.429  13.643  1.00157.99           C  
ATOM     43  NH1 ARG M   6     106.616  29.156  12.790  1.00157.99           N  
ATOM     44  NH2 ARG M   6     108.188  27.428  13.165  1.00157.99           N  
ATOM     45  C   ARG M   6     102.092  27.307  16.006  1.00157.99           C  
ATOM     46  O   ARG M   6     101.721  26.243  15.516  1.00157.99           O  
ATOM     47  N   TYR M   7     101.278  28.373  16.128  1.00 98.08           N  
ATOM     48  CA  TYR M   7      99.943  28.324  15.619  1.00 98.08           C  
ATOM     49  CB  TYR M   7      98.838  28.432  16.688  1.00 98.08           C  
ATOM     50  CG  TYR M   7      98.777  27.188  17.509  1.00 98.08           C  
ATOM     51  CD1 TYR M   7      97.994  26.132  17.103  1.00 98.08           C  
ATOM     52  CD2 TYR M   7      99.488  27.067  18.680  1.00 98.08           C  
ATOM     53  CE1 TYR M   7      97.919  24.980  17.849  1.00 98.08           C  
ATOM     54  CE2 TYR M   7      99.418  25.915  19.430  1.00 98.08           C  
ATOM     55  CZ  TYR M   7      98.633  24.867  19.016  1.00 98.08           C  
ATOM     56  OH  TYR M   7      98.559  23.685  19.785  1.00 98.08           O  
ATOM     57  C   TYR M   7      99.728  29.482  14.699  1.00 98.08           C  
ATOM     58  O   TYR M   7      99.971  30.636  15.051  1.00 98.08           O  
ATOM     59  N   PHE M   8      99.242  29.198  13.479  1.00 59.35           N  
ATOM     60  CA  PHE M   8      98.970  30.260  12.565  1.00 59.35           C  
ATOM     61  CB  PHE M   8      99.386  29.951  11.117  1.00 59.35           C  
ATOM     62  CG  PHE M   8     100.875  29.965  11.101  1.00 59.35           C  
ATOM     63  CD1 PHE M   8     101.592  28.866  11.516  1.00 59.35           C  
ATOM     64  CD2 PHE M   8     101.553  31.084  10.672  1.00 59.35           C  
ATOM     65  CE1 PHE M   8     102.967  28.882  11.504  1.00 59.35           C  
ATOM     66  CE2 PHE M   8     102.928  31.104  10.656  1.00 59.35           C  
ATOM     67  CZ  PHE M   8     103.637  30.003  11.073  1.00 59.35           C  
ATOM     68  C   PHE M   8      97.499  30.489  12.599  1.00 59.35           C  
ATOM     69  O   PHE M   8      96.705  29.603  12.287  1.00 59.35           O  
ATOM     70  N   VAL M   9      97.100  31.712  12.990  1.00 48.29           N  
ATOM     71  CA  VAL M   9      95.706  32.009  13.103  1.00 48.29           C  
ATOM     72  CB  VAL M   9      95.337  32.597  14.430  1.00 48.29           C  
ATOM     73  CG1 VAL M   9      93.847  32.966  14.397  1.00 48.29           C  
ATOM     74  CG2 VAL M   9      95.709  31.592  15.532  1.00 48.29           C  
ATOM     75  C   VAL M   9      95.376  33.028  12.068  1.00 48.29           C  
ATOM     76  O   VAL M   9      96.206  33.871  11.739  1.00 48.29           O  
ATOM     77  N   THR M  10      94.163  32.947  11.485  1.00124.79           N  
ATOM     78  CA  THR M  10      93.813  33.928  10.504  1.00124.79           C  
ATOM     79  CB  THR M  10      94.189  33.518   9.110  1.00124.79           C  
ATOM     80  OG1 THR M  10      93.975  34.592   8.206  1.00124.79           O  
ATOM     81  CG2 THR M  10      93.357  32.290   8.708  1.00124.79           C  
ATOM     82  C   THR M  10      92.337  34.181  10.548  1.00124.79           C  
ATOM     83  O   THR M  10      91.541  33.272  10.786  1.00124.79           O  
ATOM     84  N   ALA M  11      91.938  35.453  10.339  1.00 48.70           N  
ATOM     85  CA  ALA M  11      90.543  35.787  10.292  1.00 48.70           C  
ATOM     86  CB  ALA M  11      90.010  36.413  11.591  1.00 48.70           C  
ATOM     87  C   ALA M  11      90.369  36.804   9.210  1.00 48.70           C  
ATOM     88  O   ALA M  11      91.053  37.826   9.195  1.00 48.70           O  
ATOM     89  N   VAL M  12      89.419  36.553   8.285  1.00 67.64           N  
ATOM     90  CA  VAL M  12      89.200  37.449   7.183  1.00 67.64           C  
ATOM     91  CB  VAL M  12      89.353  36.789   5.842  1.00 67.64           C  
ATOM     92  CG1 VAL M  12      89.009  37.813   4.751  1.00 67.64           C  
ATOM     93  CG2 VAL M  12      90.770  36.214   5.720  1.00 67.64           C  
ATOM     94  C   VAL M  12      87.778  37.907   7.238  1.00 67.64           C  
ATOM     95  O   VAL M  12      86.859  37.097   7.346  1.00 67.64           O  
ATOM     96  N   SER M  13      87.556  39.232   7.150  1.00100.64           N  
ATOM     97  CA  SER M  13      86.215  39.741   7.185  1.00100.64           C  
ATOM     98  CB  SER M  13      86.124  41.250   7.461  1.00100.64           C  
ATOM     99  OG  SER M  13      86.638  41.562   8.743  1.00100.64           O  
ATOM    100  C   SER M  13      85.618  39.579   5.829  1.00100.64           C  
ATOM    101  O   SER M  13      86.321  39.612   4.822  1.00100.64           O  
ATOM    102  N   ARG M  14      84.288  39.377   5.776  1.00195.66           N  
ATOM    103  CA  ARG M  14      83.621  39.347   4.509  1.00195.66           C  
ATOM    104  CB  ARG M  14      83.077  37.966   4.124  1.00195.66           C  
ATOM    105  CG  ARG M  14      84.149  36.914   3.862  1.00195.66           C  
ATOM    106  CD  ARG M  14      83.562  35.596   3.359  1.00195.66           C  
ATOM    107  NE  ARG M  14      84.698  34.663   3.137  1.00195.66           N  
ATOM    108  CZ  ARG M  14      85.159  33.900   4.169  1.00195.66           C  
ATOM    109  NH1 ARG M  14      84.548  33.953   5.387  1.00195.66           N  
ATOM    110  NH2 ARG M  14      86.235  33.082   3.983  1.00195.66           N  
ATOM    111  C   ARG M  14      82.421  40.210   4.672  1.00195.66           C  
ATOM    112  O   ARG M  14      81.368  39.747   5.112  1.00195.66           O  
ATOM    113  N   PRO M  15      82.528  41.455   4.329  1.00144.99           N  
ATOM    114  CA  PRO M  15      81.365  42.268   4.502  1.00144.99           C  
ATOM    115  CD  PRO M  15      83.751  42.197   4.590  1.00144.99           C  
ATOM    116  CB  PRO M  15      81.850  43.712   4.448  1.00144.99           C  
ATOM    117  CG  PRO M  15      83.294  43.614   4.979  1.00144.99           C  
ATOM    118  C   PRO M  15      80.303  41.904   3.523  1.00144.99           C  
ATOM    119  O   PRO M  15      80.545  41.980   2.318  1.00144.99           O  
ATOM    120  N   GLY M  16      79.116  41.523   4.027  1.00 28.16           N  
ATOM    121  CA  GLY M  16      77.993  41.204   3.198  1.00 28.16           C  
ATOM    122  C   GLY M  16      78.014  39.740   2.880  1.00 28.16           C  
ATOM    123  O   GLY M  16      76.963  39.113   2.763  1.00 28.16           O  
ATOM    124  N   LEU M  17      79.219  39.156   2.740  1.00129.63           N  
ATOM    125  CA  LEU M  17      79.330  37.769   2.389  1.00129.63           C  
ATOM    126  CB  LEU M  17      80.783  37.333   2.118  1.00129.63           C  
ATOM    127  CG  LEU M  17      81.423  38.032   0.901  1.00129.63           C  
ATOM    128  CD1 LEU M  17      82.869  37.558   0.678  1.00129.63           C  
ATOM    129  CD2 LEU M  17      80.544  37.897  -0.353  1.00129.63           C  
ATOM    130  C   LEU M  17      78.802  36.935   3.513  1.00129.63           C  
ATOM    131  O   LEU M  17      78.057  35.981   3.293  1.00129.63           O  
ATOM    132  N   GLY M  18      79.165  37.290   4.761  1.00 41.11           N  
ATOM    133  CA  GLY M  18      78.743  36.517   5.893  1.00 41.11           C  
ATOM    134  C   GLY M  18      79.721  36.765   6.999  1.00 41.11           C  
ATOM    135  O   GLY M  18      80.458  37.749   6.991  1.00 41.11           O  
ATOM    136  N   GLU M  19      79.743  35.853   7.992  1.00105.34           N  
ATOM    137  CA  GLU M  19      80.618  35.971   9.124  1.00105.34           C  
ATOM    138  CB  GLU M  19      80.377  34.873  10.173  1.00105.34           C  
ATOM    139  CG  GLU M  19      78.954  34.871  10.735  1.00105.34           C  
ATOM    140  CD  GLU M  19      78.747  36.142  11.545  1.00105.34           C  
ATOM    141  OE1 GLU M  19      79.748  36.674  12.094  1.00105.34           O  
ATOM    142  OE2 GLU M  19      77.576  36.599  11.626  1.00105.34           O  
ATOM    143  C   GLU M  19      82.010  35.796   8.608  1.00105.34           C  
ATOM    144  O   GLU M  19      82.247  35.092   7.629  1.00105.34           O  
ATOM    145  N   PRO M  20      82.944  36.436   9.244  1.00 76.07           N  
ATOM    146  CA  PRO M  20      84.305  36.341   8.794  1.00 76.07           C  
ATOM    147  CD  PRO M  20      82.663  37.719   9.867  1.00 76.07           C  
ATOM    148  CB  PRO M  20      85.056  37.445   9.533  1.00 76.07           C  
ATOM    149  CG  PRO M  20      83.976  38.515   9.776  1.00 76.07           C  
ATOM    150  C   PRO M  20      84.867  34.969   9.011  1.00 76.07           C  
ATOM    151  O   PRO M  20      84.433  34.290   9.940  1.00 76.07           O  
ATOM    152  N   ARG M  21      85.818  34.540   8.155  0.91202.61           N  
ATOM    153  CA  ARG M  21      86.426  33.241   8.259  0.91202.61           C  
ATOM    154  CB  ARG M  21      87.171  32.822   6.984  0.91202.61           C  
ATOM    155  CG  ARG M  21      87.819  31.444   7.103  0.91202.61           C  
ATOM    156  CD  ARG M  21      89.081  31.281   6.257  0.91202.61           C  
ATOM    157  NE  ARG M  21      88.698  31.345   4.822  0.91202.61           N  
ATOM    158  CZ  ARG M  21      88.431  30.200   4.132  0.91202.61           C  
ATOM    159  NH1 ARG M  21      88.432  28.994   4.771  0.91202.61           N  
ATOM    160  NH2 ARG M  21      88.162  30.267   2.795  0.91202.61           N  
ATOM    161  C   ARG M  21      87.493  33.297   9.309  0.91202.61           C  
ATOM    162  O   ARG M  21      88.311  34.214   9.321  0.91202.61           O  
ATOM    163  N   TYR M  22      87.531  32.291  10.204  1.00 75.51           N  
ATOM    164  CA  TYR M  22      88.530  32.248  11.234  1.00 75.51           C  
ATOM    165  CB  TYR M  22      87.904  32.433  12.630  1.00 75.51           C  
ATOM    166  CG  TYR M  22      88.939  32.325  13.694  1.00 75.51           C  
ATOM    167  CD1 TYR M  22      89.774  33.381  13.983  1.00 75.51           C  
ATOM    168  CD2 TYR M  22      89.051  31.165  14.424  1.00 75.51           C  
ATOM    169  CE1 TYR M  22      90.720  33.269  14.975  1.00 75.51           C  
ATOM    170  CE2 TYR M  22      89.994  31.050  15.416  1.00 75.51           C  
ATOM    171  CZ  TYR M  22      90.833  32.103  15.692  1.00 75.51           C  
ATOM    172  OH  TYR M  22      91.802  31.983  16.711  1.00 75.51           O  
ATOM    173  C   TYR M  22      89.171  30.893  11.170  1.00 75.51           C  
ATOM    174  O   TYR M  22      88.474  29.884  11.069  1.00 75.51           O  
ATOM    175  N   MET M  23      90.521  30.829  11.210  1.00 89.13           N  
ATOM    176  CA  MET M  23      91.165  29.545  11.109  1.00 89.13           C  
ATOM    177  CB  MET M  23      91.805  29.293   9.735  1.00 89.13           C  
ATOM    178  CG  MET M  23      90.800  29.216   8.588  1.00 89.13           C  
ATOM    179  SD  MET M  23      91.558  29.111   6.939  1.00 89.13           S  
ATOM    180  CE  MET M  23      92.157  27.410   7.135  1.00 89.13           C  
ATOM    181  C   MET M  23      92.290  29.473  12.091  1.00 89.13           C  
ATOM    182  O   MET M  23      92.961  30.466  12.365  1.00 89.13           O  
ATOM    183  N   GLU M  24      92.517  28.270  12.656  1.00 66.78           N  
ATOM    184  CA  GLU M  24      93.623  28.083  13.548  1.00 66.78           C  
ATOM    185  CB  GLU M  24      93.197  27.875  15.016  1.00 66.78           C  
ATOM    186  CG  GLU M  24      92.532  29.122  15.615  1.00 66.78           C  
ATOM    187  CD  GLU M  24      92.239  28.891  17.092  1.00 66.78           C  
ATOM    188  OE1 GLU M  24      93.171  28.448  17.815  1.00 66.78           O  
ATOM    189  OE2 GLU M  24      91.087  29.166  17.522  1.00 66.78           O  
ATOM    190  C   GLU M  24      94.346  26.866  13.072  1.00 66.78           C  
ATOM    191  O   GLU M  24      93.756  25.793  12.943  1.00 66.78           O  
ATOM    192  N   VAL M  25      95.652  27.009  12.771  1.00 53.21           N  
ATOM    193  CA  VAL M  25      96.410  25.885  12.302  1.00 53.21           C  
ATOM    194  CB  VAL M  25      96.902  26.054  10.893  1.00 53.21           C  
ATOM    195  CG1 VAL M  25      97.699  24.799  10.495  1.00 53.21           C  
ATOM    196  CG2 VAL M  25      95.705  26.378   9.980  1.00 53.21           C  
ATOM    197  C   VAL M  25      97.619  25.769  13.175  1.00 53.21           C  
ATOM    198  O   VAL M  25      98.295  26.758  13.444  1.00 53.21           O  
ATOM    199  N   GLY M  26      97.944  24.550  13.637  1.00 41.97           N  
ATOM    200  CA  GLY M  26      99.089  24.427  14.496  1.00 41.97           C  
ATOM    201  C   GLY M  26     100.146  23.666  13.765  1.00 41.97           C  
ATOM    202  O   GLY M  26      99.844  22.841  12.905  1.00 41.97           O  
ATOM    203  N   TYR M  27     101.429  23.940  14.086  1.00 63.85           N  
ATOM    204  CA  TYR M  27     102.503  23.251  13.428  1.00 63.85           C  
ATOM    205  CB  TYR M  27     103.309  24.139  12.461  1.00 63.85           C  
ATOM    206  CG  TYR M  27     102.477  24.546  11.291  1.00 63.85           C  
ATOM    207  CD1 TYR M  27     101.675  25.665  11.338  1.00 63.85           C  
ATOM    208  CD2 TYR M  27     102.512  23.804  10.133  1.00 63.85           C  
ATOM    209  CE1 TYR M  27     100.919  26.032  10.247  1.00 63.85           C  
ATOM    210  CE2 TYR M  27     101.760  24.166   9.040  1.00 63.85           C  
ATOM    211  CZ  TYR M  27     100.960  25.282   9.096  1.00 63.85           C  
ATOM    212  OH  TYR M  27     100.186  25.659   7.977  1.00 63.85           O  
ATOM    213  C   TYR M  27     103.500  22.796  14.448  1.00 63.85           C  
ATOM    214  O   TYR M  27     103.854  23.533  15.369  1.00 63.85           O  
ATOM    215  N   VAL M  28     103.974  21.542  14.310  1.00 61.61           N  
ATOM    216  CA  VAL M  28     105.050  21.085  15.135  1.00 61.61           C  
ATOM    217  CB  VAL M  28     104.803  19.770  15.818  1.00 61.61           C  
ATOM    218  CG1 VAL M  28     106.103  19.339  16.521  1.00 61.61           C  
ATOM    219  CG2 VAL M  28     103.606  19.916  16.773  1.00 61.61           C  
ATOM    220  C   VAL M  28     106.175  20.863  14.182  1.00 61.61           C  
ATOM    221  O   VAL M  28     106.083  20.022  13.290  1.00 61.61           O  
ATOM    222  N   ASP M  29     107.281  21.604  14.357  1.00 60.04           N  
ATOM    223  CA  ASP M  29     108.386  21.451  13.462  1.00 60.04           C  
ATOM    224  CB  ASP M  29     109.038  20.059  13.563  1.00 60.04           C  
ATOM    225  CG  ASP M  29     109.738  19.967  14.914  1.00 60.04           C  
ATOM    226  OD1 ASP M  29     110.001  21.044  15.513  1.00 60.04           O  
ATOM    227  OD2 ASP M  29     110.019  18.825  15.365  1.00 60.04           O  
ATOM    228  C   ASP M  29     107.905  21.660  12.059  1.00 60.04           C  
ATOM    229  O   ASP M  29     108.235  20.899  11.151  1.00 60.04           O  
ATOM    230  N   ASP M  30     107.097  22.716  11.855  1.00 54.83           N  
ATOM    231  CA  ASP M  30     106.625  23.072  10.551  1.00 54.83           C  
ATOM    232  CB  ASP M  30     107.768  23.439   9.590  1.00 54.83           C  
ATOM    233  CG  ASP M  30     108.368  24.741  10.095  1.00 54.83           C  
ATOM    234  OD1 ASP M  30     107.658  25.463  10.842  1.00 54.83           O  
ATOM    235  OD2 ASP M  30     109.545  25.028   9.747  1.00 54.83           O  
ATOM    236  C   ASP M  30     105.852  21.937   9.961  1.00 54.83           C  
ATOM    237  O   ASP M  30     105.793  21.787   8.741  1.00 54.83           O  
ATOM    238  N   THR M  31     105.217  21.110  10.811  1.00 65.59           N  
ATOM    239  CA  THR M  31     104.393  20.058  10.291  1.00 65.59           C  
ATOM    240  CB  THR M  31     104.756  18.699  10.817  1.00 65.59           C  
ATOM    241  OG1 THR M  31     106.112  18.398  10.530  1.00 65.59           O  
ATOM    242  CG2 THR M  31     103.845  17.658  10.152  1.00 65.59           C  
ATOM    243  C   THR M  31     103.017  20.344  10.802  1.00 65.59           C  
ATOM    244  O   THR M  31     102.812  20.422  12.011  1.00 65.59           O  
ATOM    245  N   GLU M  32     102.024  20.484   9.904  1.00 85.00           N  
ATOM    246  CA  GLU M  32     100.704  20.832  10.359  1.00 85.00           C  
ATOM    247  CB  GLU M  32      99.791  21.338   9.232  1.00 85.00           C  
ATOM    248  CG  GLU M  32      98.387  21.698   9.714  1.00 85.00           C  
ATOM    249  CD  GLU M  32      97.575  22.163   8.513  1.00 85.00           C  
ATOM    250  OE1 GLU M  32      98.191  22.473   7.458  1.00 85.00           O  
ATOM    251  OE2 GLU M  32      96.323  22.211   8.635  1.00 85.00           O  
ATOM    252  C   GLU M  32     100.039  19.624  10.941  1.00 85.00           C  
ATOM    253  O   GLU M  32      99.748  18.665  10.229  1.00 85.00           O  
ATOM    254  N   PHE M  33      99.898  19.606  12.287  1.00143.38           N  
ATOM    255  CA  PHE M  33      99.212  18.576  13.017  1.00143.38           C  
ATOM    256  CB  PHE M  33      99.840  18.238  14.383  1.00143.38           C  
ATOM    257  CG  PHE M  33      99.780  19.398  15.310  1.00143.38           C  
ATOM    258  CD1 PHE M  33     100.752  20.368  15.291  1.00143.38           C  
ATOM    259  CD2 PHE M  33      98.757  19.506  16.222  1.00143.38           C  
ATOM    260  CE1 PHE M  33     100.699  21.435  16.156  1.00143.38           C  
ATOM    261  CE2 PHE M  33      98.700  20.570  17.089  1.00143.38           C  
ATOM    262  CZ  PHE M  33      99.670  21.540  17.059  1.00143.38           C  
ATOM    263  C   PHE M  33      97.732  18.781  13.188  1.00143.38           C  
ATOM    264  O   PHE M  33      97.003  17.796  13.265  1.00143.38           O  
ATOM    265  N   VAL M  34      97.233  20.030  13.334  1.00 64.34           N  
ATOM    266  CA  VAL M  34      95.815  20.158  13.570  1.00 64.34           C  
ATOM    267  CB  VAL M  34      95.437  20.119  15.022  1.00 64.34           C  
ATOM    268  CG1 VAL M  34      95.832  18.747  15.597  1.00 64.34           C  
ATOM    269  CG2 VAL M  34      96.084  21.317  15.738  1.00 64.34           C  
ATOM    270  C   VAL M  34      95.306  21.453  13.015  1.00 64.34           C  
ATOM    271  O   VAL M  34      96.057  22.414  12.858  1.00 64.34           O  
ATOM    272  N   ARG M  35      93.990  21.509  12.701  1.00191.06           N  
ATOM    273  CA  ARG M  35      93.444  22.713  12.141  1.00191.06           C  
ATOM    274  CB  ARG M  35      93.508  22.740  10.602  1.00191.06           C  
ATOM    275  CG  ARG M  35      92.918  24.003   9.973  1.00191.06           C  
ATOM    276  CD  ARG M  35      93.029  24.051   8.448  1.00191.06           C  
ATOM    277  NE  ARG M  35      94.460  24.301   8.118  1.00191.06           N  
ATOM    278  CZ  ARG M  35      94.814  24.654   6.848  1.00191.06           C  
ATOM    279  NH1 ARG M  35      93.864  24.725   5.870  1.00191.06           N  
ATOM    280  NH2 ARG M  35      96.115  24.942   6.558  1.00191.06           N  
ATOM    281  C   ARG M  35      92.003  22.866  12.532  1.00191.06           C  
ATOM    282  O   ARG M  35      91.317  21.900  12.866  1.00191.06           O  
ATOM    283  N   PHE M  36      91.527  24.129  12.517  1.00 81.65           N  
ATOM    284  CA  PHE M  36      90.168  24.483  12.808  1.00 81.65           C  
ATOM    285  CB  PHE M  36      90.043  25.179  14.176  1.00 81.65           C  
ATOM    286  CG  PHE M  36      88.674  25.739  14.336  1.00 81.65           C  
ATOM    287  CD1 PHE M  36      87.618  24.944  14.714  1.00 81.65           C  
ATOM    288  CD2 PHE M  36      88.462  27.081  14.117  1.00 81.65           C  
ATOM    289  CE1 PHE M  36      86.362  25.483  14.863  1.00 81.65           C  
ATOM    290  CE2 PHE M  36      87.209  27.624  14.263  1.00 81.65           C  
ATOM    291  CZ  PHE M  36      86.158  26.824  14.638  1.00 81.65           C  
ATOM    292  C   PHE M  36      89.748  25.451  11.741  1.00 81.65           C  
ATOM    293  O   PHE M  36      90.474  26.399  11.452  1.00 81.65           O  
ATOM    294  N   ASP M  37      88.576  25.226  11.105  1.00 73.44           N  
ATOM    295  CA  ASP M  37      88.120  26.126  10.078  1.00 73.44           C  
ATOM    296  CB  ASP M  37      88.165  25.544   8.653  1.00 73.44           C  
ATOM    297  CG  ASP M  37      87.892  26.681   7.671  1.00 73.44           C  
ATOM    298  OD1 ASP M  37      87.591  27.812   8.137  1.00 73.44           O  
ATOM    299  OD2 ASP M  37      87.984  26.435   6.438  1.00 73.44           O  
ATOM    300  C   ASP M  37      86.694  26.483  10.367  1.00 73.44           C  
ATOM    301  O   ASP M  37      85.819  25.621  10.427  1.00 73.44           O  
ATOM    302  N   SER M  38      86.426  27.791  10.532  1.00 63.99           N  
ATOM    303  CA  SER M  38      85.119  28.262  10.891  1.00 63.99           C  
ATOM    304  CB  SER M  38      85.099  29.770  11.203  1.00 63.99           C  
ATOM    305  OG  SER M  38      85.405  30.517  10.035  1.00 63.99           O  
ATOM    306  C   SER M  38      84.134  28.022   9.788  1.00 63.99           C  
ATOM    307  O   SER M  38      82.936  27.919  10.047  1.00 63.99           O  
ATOM    308  N   ASP M  39      84.593  27.913   8.525  1.00146.99           N  
ATOM    309  CA  ASP M  39      83.634  27.835   7.458  1.00146.99           C  
ATOM    310  CB  ASP M  39      84.143  28.439   6.138  1.00146.99           C  
ATOM    311  CG  ASP M  39      84.138  29.952   6.301  1.00146.99           C  
ATOM    312  OD1 ASP M  39      83.641  30.436   7.353  1.00146.99           O  
ATOM    313  OD2 ASP M  39      84.624  30.644   5.369  1.00146.99           O  
ATOM    314  C   ASP M  39      83.198  26.436   7.190  1.00146.99           C  
ATOM    315  O   ASP M  39      83.523  25.848   6.158  1.00146.99           O  
ATOM    316  N   ALA M  40      82.395  25.883   8.113  1.00 80.22           N  
ATOM    317  CA  ALA M  40      81.856  24.574   7.911  1.00 80.22           C  
ATOM    318  CB  ALA M  40      82.767  23.444   8.417  1.00 80.22           C  
ATOM    319  C   ALA M  40      80.592  24.521   8.695  1.00 80.22           C  
ATOM    320  O   ALA M  40      80.365  25.348   9.577  1.00 80.22           O  
ATOM    321  N   GLU M  41      79.709  23.558   8.381  1.00118.89           N  
ATOM    322  CA  GLU M  41      78.502  23.508   9.144  1.00118.89           C  
ATOM    323  CB  GLU M  41      77.532  22.407   8.693  1.00118.89           C  
ATOM    324  CG  GLU M  41      76.210  22.433   9.458  1.00118.89           C  
ATOM    325  CD  GLU M  41      75.256  21.486   8.748  1.00118.89           C  
ATOM    326  OE1 GLU M  41      75.110  21.631   7.503  1.00118.89           O  
ATOM    327  OE2 GLU M  41      74.661  20.613   9.430  1.00118.89           O  
ATOM    328  C   GLU M  41      78.893  23.236  10.560  1.00118.89           C  
ATOM    329  O   GLU M  41      78.406  23.898  11.473  1.00118.89           O  
ATOM    330  N   ASN M  42      79.800  22.259  10.785  1.00 83.66           N  
ATOM    331  CA  ASN M  42      80.220  22.036  12.137  1.00 83.66           C  
ATOM    332  CB  ASN M  42      79.919  20.608  12.665  1.00 83.66           C  
ATOM    333  CG  ASN M  42      80.631  19.532  11.844  1.00 83.66           C  
ATOM    334  OD1 ASN M  42      80.839  19.680  10.641  1.00 83.66           O  
ATOM    335  ND2 ASN M  42      81.029  18.420  12.519  1.00 83.66           N  
ATOM    336  C   ASN M  42      81.694  22.318  12.236  1.00 83.66           C  
ATOM    337  O   ASN M  42      82.542  21.466  11.977  1.00 83.66           O  
ATOM    338  N   PRO M  43      82.043  23.509  12.629  1.00140.59           N  
ATOM    339  CA  PRO M  43      83.446  23.778  12.728  1.00140.59           C  
ATOM    340  CD  PRO M  43      81.295  24.692  12.232  1.00140.59           C  
ATOM    341  CB  PRO M  43      83.583  25.295  12.805  1.00140.59           C  
ATOM    342  CG  PRO M  43      82.349  25.798  12.036  1.00140.59           C  
ATOM    343  C   PRO M  43      83.993  23.046  13.900  1.00140.59           C  
ATOM    344  O   PRO M  43      83.310  22.974  14.920  1.00140.59           O  
ATOM    345  N   ARG M  44      85.214  22.495  13.784  1.00242.76           N  
ATOM    346  CA  ARG M  44      85.742  21.776  14.898  1.00242.76           C  
ATOM    347  CB  ARG M  44      85.118  20.380  15.029  1.00242.76           C  
ATOM    348  CG  ARG M  44      85.475  19.690  16.336  1.00242.76           C  
ATOM    349  CD  ARG M  44      85.348  18.170  16.280  1.00242.76           C  
ATOM    350  NE  ARG M  44      85.776  17.660  17.610  1.00242.76           N  
ATOM    351  CZ  ARG M  44      84.838  17.433  18.575  1.00242.76           C  
ATOM    352  NH1 ARG M  44      83.515  17.558  18.266  1.00242.76           N  
ATOM    353  NH2 ARG M  44      85.221  17.073  19.834  1.00242.76           N  
ATOM    354  C   ARG M  44      87.208  21.581  14.657  1.00242.76           C  
ATOM    355  O   ARG M  44      87.658  21.571  13.512  1.00242.76           O  
ATOM    356  N   TYR M  45      87.998  21.436  15.741  1.00119.80           N  
ATOM    357  CA  TYR M  45      89.391  21.125  15.578  1.00119.80           C  
ATOM    358  CB  TYR M  45      90.213  21.095  16.880  1.00119.80           C  
ATOM    359  CG  TYR M  45      90.894  22.391  17.152  1.00119.80           C  
ATOM    360  CD1 TYR M  45      90.237  23.523  17.582  1.00119.80           C  
ATOM    361  CD2 TYR M  45      92.259  22.434  16.989  1.00119.80           C  
ATOM    362  CE1 TYR M  45      90.943  24.682  17.826  1.00119.80           C  
ATOM    363  CE2 TYR M  45      92.968  23.581  17.230  1.00119.80           C  
ATOM    364  CZ  TYR M  45      92.307  24.707  17.649  1.00119.80           C  
ATOM    365  OH  TYR M  45      93.043  25.882  17.897  1.00119.80           O  
ATOM    366  C   TYR M  45      89.480  19.739  15.023  1.00119.80           C  
ATOM    367  O   TYR M  45      88.801  18.832  15.500  1.00119.80           O  
ATOM    368  N   GLU M  46      90.316  19.544  13.982  1.00125.66           N  
ATOM    369  CA  GLU M  46      90.467  18.237  13.401  1.00125.66           C  
ATOM    370  CB  GLU M  46      89.927  18.127  11.966  1.00125.66           C  
ATOM    371  CG  GLU M  46      88.403  18.184  11.878  1.00125.66           C  
ATOM    372  CD  GLU M  46      88.013  18.066  10.415  1.00125.66           C  
ATOM    373  OE1 GLU M  46      88.759  17.397   9.652  1.00125.66           O  
ATOM    374  OE2 GLU M  46      86.962  18.651  10.039  1.00125.66           O  
ATOM    375  C   GLU M  46      91.926  17.902  13.324  1.00125.66           C  
ATOM    376  O   GLU M  46      92.772  18.779  13.140  1.00125.66           O  
ATOM    377  N   PRO M  47      92.241  16.644  13.502  1.00108.32           N  
ATOM    378  CA  PRO M  47      93.605  16.195  13.408  1.00108.32           C  
ATOM    379  CD  PRO M  47      91.429  15.756  14.314  1.00108.32           C  
ATOM    380  CB  PRO M  47      93.668  14.855  14.144  1.00108.32           C  
ATOM    381  CG  PRO M  47      92.196  14.424  14.287  1.00108.32           C  
ATOM    382  C   PRO M  47      94.095  16.126  11.996  1.00108.32           C  
ATOM    383  O   PRO M  47      93.490  15.427  11.185  1.00108.32           O  
ATOM    384  N   ARG M  48      95.164  16.877  11.679  1.00178.00           N  
ATOM    385  CA  ARG M  48      95.837  16.828  10.415  1.00178.00           C  
ATOM    386  CB  ARG M  48      96.759  18.035  10.206  1.00178.00           C  
ATOM    387  CG  ARG M  48      96.020  19.373  10.152  1.00178.00           C  
ATOM    388  CD  ARG M  48      95.352  19.638   8.802  1.00178.00           C  
ATOM    389  NE  ARG M  48      93.877  19.595   8.995  1.00178.00           N  
ATOM    390  CZ  ARG M  48      93.050  19.681   7.913  1.00178.00           C  
ATOM    391  NH1 ARG M  48      93.573  19.726   6.654  1.00178.00           N  
ATOM    392  NH2 ARG M  48      91.696  19.718   8.089  1.00178.00           N  
ATOM    393  C   ARG M  48      96.696  15.602  10.338  1.00178.00           C  
ATOM    394  O   ARG M  48      96.654  14.858   9.360  1.00178.00           O  
ATOM    395  N   ALA M  49      97.501  15.364  11.396  1.00 49.67           N  
ATOM    396  CA  ALA M  49      98.433  14.272  11.411  1.00 49.67           C  
ATOM    397  CB  ALA M  49      99.727  14.585  12.180  1.00 49.67           C  
ATOM    398  C   ALA M  49      97.788  13.085  12.059  1.00 49.67           C  
ATOM    399  O   ALA M  49      96.903  13.224  12.899  1.00 49.67           O  
ATOM    400  N   ARG M  50      98.245  11.876  11.673  1.00197.14           N  
ATOM    401  CA  ARG M  50      97.725  10.621  12.146  1.00197.14           C  
ATOM    402  CB  ARG M  50      98.369   9.402  11.465  1.00197.14           C  
ATOM    403  CG  ARG M  50      97.994   9.255   9.992  1.00197.14           C  
ATOM    404  CD  ARG M  50      96.521   8.909   9.781  1.00197.14           C  
ATOM    405  NE  ARG M  50      95.736  10.129  10.119  1.00197.14           N  
ATOM    406  CZ  ARG M  50      95.547  11.096   9.176  1.00197.14           C  
ATOM    407  NH1 ARG M  50      96.066  10.938   7.924  1.00197.14           N  
ATOM    408  NH2 ARG M  50      94.844  12.224   9.484  1.00197.14           N  
ATOM    409  C   ARG M  50      97.980  10.456  13.613  1.00197.14           C  
ATOM    410  O   ARG M  50      97.135   9.942  14.341  1.00197.14           O  
ATOM    411  N   TRP M  51      99.151  10.910  14.085  1.00105.59           N  
ATOM    412  CA  TRP M  51      99.581  10.719  15.444  1.00105.59           C  
ATOM    413  CB  TRP M  51     101.036  11.179  15.678  1.00105.59           C  
ATOM    414  CG  TRP M  51     101.408  12.524  15.090  1.00105.59           C  
ATOM    415  CD2 TRP M  51     101.328  13.783  15.775  1.00105.59           C  
ATOM    416  CD1 TRP M  51     101.904  12.790  13.849  1.00105.59           C  
ATOM    417  NE1 TRP M  51     102.142  14.138  13.715  1.00105.59           N  
ATOM    418  CE2 TRP M  51     101.792  14.760  14.894  1.00105.59           C  
ATOM    419  CE3 TRP M  51     100.913  14.102  17.037  1.00105.59           C  
ATOM    420  CZ2 TRP M  51     101.847  16.076  15.261  1.00105.59           C  
ATOM    421  CZ3 TRP M  51     100.959  15.428  17.401  1.00105.59           C  
ATOM    422  CH2 TRP M  51     101.417  16.396  16.531  1.00105.59           C  
ATOM    423  C   TRP M  51      98.649  11.387  16.413  1.00105.59           C  
ATOM    424  O   TRP M  51      98.569  10.992  17.575  1.00105.59           O  
ATOM    425  N   MET M  52      97.930  12.426  15.959  1.00 95.13           N  
ATOM    426  CA  MET M  52      96.999  13.187  16.751  1.00 95.13           C  
ATOM    427  CB  MET M  52      96.410  14.387  15.993  1.00 95.13           C  
ATOM    428  CG  MET M  52      97.358  15.585  15.897  1.00 95.13           C  
ATOM    429  SD  MET M  52      97.436  16.588  17.413  1.00 95.13           S  
ATOM    430  CE  MET M  52      98.149  15.291  18.463  1.00 95.13           C  
ATOM    431  C   MET M  52      95.847  12.333  17.190  1.00 95.13           C  
ATOM    432  O   MET M  52      95.210  12.611  18.204  1.00 95.13           O  
ATOM    433  N   GLU M  53      95.555  11.267  16.431  1.00 89.35           N  
ATOM    434  CA  GLU M  53      94.421  10.407  16.623  1.00 89.35           C  
ATOM    435  CB  GLU M  53      94.478   9.202  15.668  1.00 89.35           C  
ATOM    436  CG  GLU M  53      94.412   9.625  14.199  1.00 89.35           C  
ATOM    437  CD  GLU M  53      94.811   8.446  13.323  1.00 89.35           C  
ATOM    438  OE1 GLU M  53      95.848   7.797  13.630  1.00 89.35           O  
ATOM    439  OE2 GLU M  53      94.082   8.181  12.331  1.00 89.35           O  
ATOM    440  C   GLU M  53      94.412   9.890  18.033  1.00 89.35           C  
ATOM    441  O   GLU M  53      93.357   9.560  18.571  1.00 89.35           O  
ATOM    442  N   GLN M  54      95.592   9.790  18.660  1.00 76.99           N  
ATOM    443  CA  GLN M  54      95.747   9.256  19.986  1.00 76.99           C  
ATOM    444  CB  GLN M  54      97.216   9.084  20.398  1.00 76.99           C  
ATOM    445  CG  GLN M  54      97.956   8.053  19.545  1.00 76.99           C  
ATOM    446  CD  GLN M  54      99.376   7.944  20.071  1.00 76.99           C  
ATOM    447  OE1 GLN M  54      99.611   8.011  21.276  1.00 76.99           O  
ATOM    448  NE2 GLN M  54     100.355   7.773  19.141  1.00 76.99           N  
ATOM    449  C   GLN M  54      95.071  10.105  21.033  1.00 76.99           C  
ATOM    450  O   GLN M  54      94.754   9.613  22.113  1.00 76.99           O  
ATOM    451  N   GLU M  55      94.843  11.399  20.747  1.00218.60           N  
ATOM    452  CA  GLU M  55      94.477  12.407  21.714  1.00218.60           C  
ATOM    453  CB  GLU M  55      94.338  13.764  21.027  1.00218.60           C  
ATOM    454  CG  GLU M  55      94.491  14.898  22.014  1.00218.60           C  
ATOM    455  CD  GLU M  55      95.845  14.746  22.683  1.00218.60           C  
ATOM    456  OE1 GLU M  55      96.859  14.566  21.957  1.00218.60           O  
ATOM    457  OE2 GLU M  55      95.876  14.807  23.940  1.00218.60           O  
ATOM    458  C   GLU M  55      93.255  12.165  22.578  1.00218.60           C  
ATOM    459  O   GLU M  55      93.380  12.256  23.797  1.00218.60           O  
ATOM    460  N   GLY M  56      92.061  11.836  22.043  1.00 47.02           N  
ATOM    461  CA  GLY M  56      90.919  11.667  22.914  1.00 47.02           C  
ATOM    462  C   GLY M  56      89.935  12.764  22.629  1.00 47.02           C  
ATOM    463  O   GLY M  56      90.300  13.895  22.317  1.00 47.02           O  
ATOM    464  N   PRO M  58      88.675  12.426  22.743  1.00128.26           N  
ATOM    465  CA  PRO M  58      87.617  13.353  22.433  1.00128.26           C  
ATOM    466  CD  PRO M  58      88.261  11.048  22.530  1.00128.26           C  
ATOM    467  CB  PRO M  58      86.334  12.527  22.409  1.00128.26           C  
ATOM    468  CG  PRO M  58      86.820  11.126  21.998  1.00128.26           C  
ATOM    469  C   PRO M  58      87.539  14.558  23.307  1.00128.26           C  
ATOM    470  O   PRO M  58      87.093  15.602  22.831  1.00128.26           O  
ATOM    471  N   GLU M  59      87.960  14.460  24.575  1.00136.02           N  
ATOM    472  CA  GLU M  59      87.837  15.606  25.421  1.00136.02           C  
ATOM    473  CB  GLU M  59      88.330  15.383  26.866  1.00136.02           C  
ATOM    474  CG  GLU M  59      89.840  15.173  27.019  1.00136.02           C  
ATOM    475  CD  GLU M  59      90.171  13.691  26.890  1.00136.02           C  
ATOM    476  OE1 GLU M  59      89.737  13.060  25.889  1.00136.02           O  
ATOM    477  OE2 GLU M  59      90.871  13.169  27.797  1.00136.02           O  
ATOM    478  C   GLU M  59      88.682  16.674  24.820  1.00136.02           C  
ATOM    479  O   GLU M  59      88.301  17.843  24.789  1.00136.02           O  
ATOM    480  N   TYR M  60      89.846  16.269  24.282  1.00 97.05           N  
ATOM    481  CA  TYR M  60      90.815  17.177  23.750  1.00 97.05           C  
ATOM    482  CB  TYR M  60      92.019  16.420  23.178  1.00 97.05           C  
ATOM    483  CG  TYR M  60      92.980  17.359  22.533  1.00 97.05           C  
ATOM    484  CD1 TYR M  60      93.971  17.967  23.267  1.00 97.05           C  
ATOM    485  CD2 TYR M  60      92.906  17.603  21.180  1.00 97.05           C  
ATOM    486  CE1 TYR M  60      94.867  18.816  22.661  1.00 97.05           C  
ATOM    487  CE2 TYR M  60      93.799  18.451  20.568  1.00 97.05           C  
ATOM    488  CZ  TYR M  60      94.781  19.060  21.311  1.00 97.05           C  
ATOM    489  OH  TYR M  60      95.700  19.929  20.686  1.00 97.05           O  
ATOM    490  C   TYR M  60      90.209  17.956  22.633  1.00 97.05           C  
ATOM    491  O   TYR M  60      90.318  19.180  22.592  1.00 97.05           O  
ATOM    492  N   TRP M  61      89.535  17.268  21.698  1.00 95.39           N  
ATOM    493  CA  TRP M  61      89.022  17.956  20.555  1.00 95.39           C  
ATOM    494  CB  TRP M  61      88.518  16.990  19.477  1.00 95.39           C  
ATOM    495  CG  TRP M  61      89.681  16.195  18.948  1.00 95.39           C  
ATOM    496  CD2 TRP M  61      90.813  16.796  18.304  1.00 95.39           C  
ATOM    497  CD1 TRP M  61      89.951  14.860  19.041  1.00 95.39           C  
ATOM    498  NE1 TRP M  61      91.183  14.594  18.495  1.00 95.39           N  
ATOM    499  CE2 TRP M  61      91.727  15.777  18.040  1.00 95.39           C  
ATOM    500  CE3 TRP M  61      91.075  18.095  17.975  1.00 95.39           C  
ATOM    501  CZ2 TRP M  61      92.921  16.043  17.437  1.00 95.39           C  
ATOM    502  CZ3 TRP M  61      92.277  18.359  17.357  1.00 95.39           C  
ATOM    503  CH2 TRP M  61      93.180  17.351  17.094  1.00 95.39           C  
ATOM    504  C   TRP M  61      87.956  18.927  20.942  1.00 95.39           C  
ATOM    505  O   TRP M  61      88.021  20.093  20.558  1.00 95.39           O  
ATOM    506  N   GLU M  62      86.975  18.503  21.760  1.00 84.84           N  
ATOM    507  CA  GLU M  62      85.903  19.407  22.062  1.00 84.84           C  
ATOM    508  CB  GLU M  62      84.833  18.854  23.009  1.00 84.84           C  
ATOM    509  CG  GLU M  62      83.649  19.818  23.092  1.00 84.84           C  
ATOM    510  CD  GLU M  62      82.677  19.317  24.140  1.00 84.84           C  
ATOM    511  OE1 GLU M  62      83.068  18.428  24.940  1.00 84.84           O  
ATOM    512  OE2 GLU M  62      81.526  19.827  24.155  1.00 84.84           O  
ATOM    513  C   GLU M  62      86.469  20.606  22.745  1.00 84.84           C  
ATOM    514  O   GLU M  62      86.022  21.732  22.537  1.00 84.84           O  
ATOM    515  N   ARG M  63      87.484  20.383  23.589  1.00203.53           N  
ATOM    516  CA  ARG M  63      88.038  21.469  24.349  1.00203.53           C  
ATOM    517  CB  ARG M  63      89.246  21.082  25.200  1.00203.53           C  
ATOM    518  CG  ARG M  63      89.973  22.346  25.660  1.00203.53           C  
ATOM    519  CD  ARG M  63      91.485  22.185  25.793  1.00203.53           C  
ATOM    520  NE  ARG M  63      91.743  21.066  26.736  1.00203.53           N  
ATOM    521  CZ  ARG M  63      92.571  20.052  26.355  1.00203.53           C  
ATOM    522  NH1 ARG M  63      93.133  20.055  25.111  1.00203.53           N  
ATOM    523  NH2 ARG M  63      92.820  19.019  27.209  1.00203.53           N  
ATOM    524  C   ARG M  63      88.610  22.510  23.456  1.00203.53           C  
ATOM    525  O   ARG M  63      88.274  23.688  23.571  1.00203.53           O  
ATOM    526  N   GLU M  64      89.492  22.080  22.538  1.00116.78           N  
ATOM    527  CA  GLU M  64      90.193  22.988  21.687  1.00116.78           C  
ATOM    528  CB  GLU M  64      91.230  22.287  20.800  1.00116.78           C  
ATOM    529  CG  GLU M  64      92.437  21.787  21.593  1.00116.78           C  
ATOM    530  CD  GLU M  64      93.058  22.995  22.282  1.00116.78           C  
ATOM    531  OE1 GLU M  64      93.141  24.073  21.638  1.00116.78           O  
ATOM    532  OE2 GLU M  64      93.450  22.857  23.472  1.00116.78           O  
ATOM    533  C   GLU M  64      89.193  23.638  20.805  1.00116.78           C  
ATOM    534  O   GLU M  64      89.320  24.814  20.469  1.00116.78           O  
ATOM    535  N   THR M  65      88.167  22.866  20.412  1.00 56.87           N  
ATOM    536  CA  THR M  65      87.171  23.367  19.523  1.00 56.87           C  
ATOM    537  CB  THR M  65      86.121  22.341  19.208  1.00 56.87           C  
ATOM    538  OG1 THR M  65      86.729  21.206  18.612  1.00 56.87           O  
ATOM    539  CG2 THR M  65      85.088  22.955  18.247  1.00 56.87           C  
ATOM    540  C   THR M  65      86.504  24.535  20.168  1.00 56.87           C  
ATOM    541  O   THR M  65      86.320  25.574  19.541  1.00 56.87           O  
ATOM    542  N   GLN M  66      86.139  24.399  21.452  1.00125.40           N  
ATOM    543  CA  GLN M  66      85.451  25.439  22.159  1.00125.40           C  
ATOM    544  CB  GLN M  66      85.005  24.938  23.533  1.00125.40           C  
ATOM    545  CG  GLN M  66      84.196  23.637  23.498  1.00125.40           C  
ATOM    546  CD  GLN M  66      82.755  23.928  23.103  1.00125.40           C  
ATOM    547  OE1 GLN M  66      82.483  24.512  22.055  1.00125.40           O  
ATOM    548  NE2 GLN M  66      81.800  23.499  23.970  1.00125.40           N  
ATOM    549  C   GLN M  66      86.390  26.600  22.320  1.00125.40           C  
ATOM    550  O   GLN M  66      85.995  27.760  22.218  1.00125.40           O  
ATOM    551  N   LYS M  67      87.678  26.306  22.572  1.00111.32           N  
ATOM    552  CA  LYS M  67      88.672  27.324  22.740  1.00111.32           C  
ATOM    553  CB  LYS M  67      90.086  26.737  22.892  1.00111.32           C  
ATOM    554  CG  LYS M  67      91.187  27.799  22.911  1.00111.32           C  
ATOM    555  CD  LYS M  67      92.604  27.239  23.066  1.00111.32           C  
ATOM    556  CE  LYS M  67      92.949  26.778  24.484  1.00111.32           C  
ATOM    557  NZ  LYS M  67      92.768  25.316  24.601  1.00111.32           N  
ATOM    558  C   LYS M  67      88.706  28.096  21.469  1.00111.32           C  
ATOM    559  O   LYS M  67      88.735  29.326  21.476  1.00111.32           O  
ATOM    560  N   ALA M  68      88.682  27.371  20.337  1.00 42.60           N  
ATOM    561  CA  ALA M  68      88.759  28.021  19.063  1.00 42.60           C  
ATOM    562  CB  ALA M  68      88.703  27.041  17.879  1.00 42.60           C  
ATOM    563  C   ALA M  68      87.584  28.929  18.952  1.00 42.60           C  
ATOM    564  O   ALA M  68      87.731  30.098  18.605  1.00 42.60           O  
ATOM    565  N   LYS M  69      86.391  28.435  19.325  0.96124.85           N  
ATOM    566  CA  LYS M  69      85.202  29.223  19.197  0.96124.85           C  
ATOM    567  CB  LYS M  69      83.953  28.514  19.750  0.96124.85           C  
ATOM    568  CG  LYS M  69      83.409  27.412  18.843  0.96124.85           C  
ATOM    569  CD  LYS M  69      82.825  27.948  17.537  0.96124.85           C  
ATOM    570  CE  LYS M  69      82.340  26.853  16.589  0.96124.85           C  
ATOM    571  NZ  LYS M  69      81.703  27.469  15.404  0.96124.85           N  
ATOM    572  C   LYS M  69      85.379  30.477  19.990  0.96124.85           C  
ATOM    573  O   LYS M  69      84.975  31.552  19.554  0.96124.85           O  
ATOM    574  N   GLY M  70      85.979  30.390  21.187  1.00 48.05           N  
ATOM    575  CA  GLY M  70      86.122  31.603  21.933  1.00 48.05           C  
ATOM    576  C   GLY M  70      87.014  32.540  21.171  1.00 48.05           C  
ATOM    577  O   GLY M  70      86.705  33.719  21.011  1.00 48.05           O  
ATOM    578  N   ASN M  71      88.141  32.031  20.645  1.00 60.85           N  
ATOM    579  CA  ASN M  71      89.086  32.869  19.953  1.00 60.85           C  
ATOM    580  CB  ASN M  71      90.329  32.107  19.467  1.00 60.85           C  
ATOM    581  CG  ASN M  71      91.173  31.772  20.684  1.00 60.85           C  
ATOM    582  OD1 ASN M  71      91.384  32.614  21.556  1.00 60.85           O  
ATOM    583  ND2 ASN M  71      91.666  30.507  20.752  1.00 60.85           N  
ATOM    584  C   ASN M  71      88.444  33.464  18.741  1.00 60.85           C  
ATOM    585  O   ASN M  71      88.722  34.607  18.378  1.00 60.85           O  
ATOM    586  N   GLU M  72      87.571  32.695  18.070  1.00 56.01           N  
ATOM    587  CA  GLU M  72      86.990  33.181  16.853  1.00 56.01           C  
ATOM    588  CB  GLU M  72      86.019  32.171  16.221  1.00 56.01           C  
ATOM    589  CG  GLU M  72      85.408  32.659  14.907  1.00 56.01           C  
ATOM    590  CD  GLU M  72      84.470  31.579  14.384  1.00 56.01           C  
ATOM    591  OE1 GLU M  72      84.602  30.408  14.828  1.00 56.01           O  
ATOM    592  OE2 GLU M  72      83.602  31.916  13.534  1.00 56.01           O  
ATOM    593  C   GLU M  72      86.219  34.423  17.153  1.00 56.01           C  
ATOM    594  O   GLU M  72      86.369  35.445  16.484  1.00 56.01           O  
ATOM    595  N   GLN M  73      85.408  34.383  18.220  1.00 58.01           N  
ATOM    596  CA  GLN M  73      84.583  35.503  18.547  1.00 58.01           C  
ATOM    597  CB  GLN M  73      83.785  35.261  19.840  1.00 58.01           C  
ATOM    598  CG  GLN M  73      82.847  34.057  19.769  1.00 58.01           C  
ATOM    599  CD  GLN M  73      81.720  34.391  18.805  1.00 58.01           C  
ATOM    600  OE1 GLN M  73      81.631  35.511  18.304  1.00 58.01           O  
ATOM    601  NE2 GLN M  73      80.832  33.397  18.539  1.00 58.01           N  
ATOM    602  C   GLN M  73      85.487  36.657  18.806  1.00 58.01           C  
ATOM    603  O   GLN M  73      85.249  37.766  18.329  1.00 58.01           O  
ATOM    604  N   SER M  74      86.590  36.399  19.525  1.00 63.82           N  
ATOM    605  CA  SER M  74      87.471  37.446  19.946  1.00 63.82           C  
ATOM    606  CB  SER M  74      88.667  36.909  20.743  1.00 63.82           C  
ATOM    607  OG  SER M  74      88.203  36.299  21.938  1.00 63.82           O  
ATOM    608  C   SER M  74      87.995  38.215  18.774  1.00 63.82           C  
ATOM    609  O   SER M  74      88.015  39.444  18.795  1.00 63.82           O  
ATOM    610  N   PHE M  75      88.432  37.512  17.720  1.00 71.57           N  
ATOM    611  CA  PHE M  75      88.987  38.135  16.552  1.00 71.57           C  
ATOM    612  CB  PHE M  75      89.604  37.130  15.562  1.00 71.57           C  
ATOM    613  CG  PHE M  75      90.895  36.673  16.149  1.00 71.57           C  
ATOM    614  CD1 PHE M  75      90.938  35.659  17.078  1.00 71.57           C  
ATOM    615  CD2 PHE M  75      92.070  37.271  15.761  1.00 71.57           C  
ATOM    616  CE1 PHE M  75      92.139  35.249  17.611  1.00 71.57           C  
ATOM    617  CE2 PHE M  75      93.271  36.867  16.291  1.00 71.57           C  
ATOM    618  CZ  PHE M  75      93.308  35.854  17.218  1.00 71.57           C  
ATOM    619  C   PHE M  75      87.948  38.912  15.817  1.00 71.57           C  
ATOM    620  O   PHE M  75      88.250  39.977  15.279  1.00 71.57           O  
ATOM    621  N   ARG M  76      86.696  38.409  15.772  0.93148.77           N  
ATOM    622  CA  ARG M  76      85.717  39.085  14.973  0.93148.77           C  
ATOM    623  CB  ARG M  76      84.340  38.388  14.881  0.93148.77           C  
ATOM    624  CG  ARG M  76      83.581  38.157  16.186  0.93148.77           C  
ATOM    625  CD  ARG M  76      82.164  37.619  15.958  0.93148.77           C  
ATOM    626  NE  ARG M  76      82.262  36.276  15.315  0.93148.77           N  
ATOM    627  CZ  ARG M  76      81.129  35.542  15.112  0.93148.77           C  
ATOM    628  NH1 ARG M  76      79.912  36.062  15.450  0.93148.77           N  
ATOM    629  NH2 ARG M  76      81.210  34.291  14.569  0.93148.77           N  
ATOM    630  C   ARG M  76      85.576  40.494  15.450  0.93148.77           C  
ATOM    631  O   ARG M  76      85.455  41.403  14.630  0.93148.77           O  
ATOM    632  N   VAL M  77      85.597  40.727  16.776  1.00142.12           N  
ATOM    633  CA  VAL M  77      85.553  42.086  17.241  1.00142.12           C  
ATOM    634  CB  VAL M  77      85.290  42.265  18.706  1.00142.12           C  
ATOM    635  CG1 VAL M  77      83.832  41.880  18.964  1.00142.12           C  
ATOM    636  CG2 VAL M  77      86.294  41.445  19.517  1.00142.12           C  
ATOM    637  C   VAL M  77      86.821  42.807  16.891  1.00142.12           C  
ATOM    638  O   VAL M  77      86.789  43.993  16.570  1.00142.12           O  
ATOM    639  N   ASP M  78      87.975  42.111  16.908  1.00 60.27           N  
ATOM    640  CA  ASP M  78      89.235  42.760  16.645  1.00 60.27           C  
ATOM    641  CB  ASP M  78      90.429  41.789  16.583  1.00 60.27           C  
ATOM    642  CG  ASP M  78      90.749  41.314  17.990  1.00 60.27           C  
ATOM    643  OD1 ASP M  78      90.238  41.948  18.952  1.00 60.27           O  
ATOM    644  OD2 ASP M  78      91.510  40.319  18.126  1.00 60.27           O  
ATOM    645  C   ASP M  78      89.149  43.403  15.302  1.00 60.27           C  
ATOM    646  O   ASP M  78      89.692  44.486  15.079  1.00 60.27           O  
ATOM    647  N   LEU M  79      88.445  42.749  14.368  1.00 54.94           N  
ATOM    648  CA  LEU M  79      88.346  43.274  13.041  1.00 54.94           C  
ATOM    649  CB  LEU M  79      87.430  42.409  12.162  1.00 54.94           C  
ATOM    650  CG  LEU M  79      87.903  40.948  12.067  1.00 54.94           C  
ATOM    651  CD1 LEU M  79      86.968  40.109  11.183  1.00 54.94           C  
ATOM    652  CD2 LEU M  79      89.372  40.867  11.629  1.00 54.94           C  
ATOM    653  C   LEU M  79      87.719  44.629  13.133  1.00 54.94           C  
ATOM    654  O   LEU M  79      88.205  45.594  12.544  1.00 54.94           O  
ATOM    655  N   ARG M  80      86.637  44.745  13.921  1.00 97.09           N  
ATOM    656  CA  ARG M  80      85.921  45.983  14.018  1.00 97.09           C  
ATOM    657  CB  ARG M  80      84.760  45.894  15.017  1.00 97.09           C  
ATOM    658  CG  ARG M  80      83.843  44.699  14.763  1.00 97.09           C  
ATOM    659  CD  ARG M  80      82.701  44.568  15.769  1.00 97.09           C  
ATOM    660  NE  ARG M  80      82.225  43.160  15.680  1.00 97.09           N  
ATOM    661  CZ  ARG M  80      80.979  42.821  16.118  1.00 97.09           C  
ATOM    662  NH1 ARG M  80      80.112  43.793  16.522  1.00 97.09           N  
ATOM    663  NH2 ARG M  80      80.604  41.509  16.157  1.00 97.09           N  
ATOM    664  C   ARG M  80      86.854  47.014  14.562  1.00 97.09           C  
ATOM    665  O   ARG M  80      86.957  48.123  14.040  1.00 97.09           O  
ATOM    666  N   THR M  81      87.607  46.627  15.602  1.00 71.34           N  
ATOM    667  CA  THR M  81      88.438  47.523  16.348  1.00 71.34           C  
ATOM    668  CB  THR M  81      89.162  46.766  17.421  1.00 71.34           C  
ATOM    669  OG1 THR M  81      88.226  46.033  18.194  1.00 71.34           O  
ATOM    670  CG2 THR M  81      89.877  47.757  18.342  1.00 71.34           C  
ATOM    671  C   THR M  81      89.440  48.161  15.432  1.00 71.34           C  
ATOM    672  O   THR M  81      89.635  49.376  15.464  1.00 71.34           O  
ATOM    673  N   LEU M  82      90.081  47.359  14.563  1.00 67.08           N  
ATOM    674  CA  LEU M  82      91.087  47.872  13.679  1.00 67.08           C  
ATOM    675  CB  LEU M  82      91.777  46.777  12.851  1.00 67.08           C  
ATOM    676  CG  LEU M  82      92.617  45.839  13.738  1.00 67.08           C  
ATOM    677  CD1 LEU M  82      93.368  44.780  12.917  1.00 67.08           C  
ATOM    678  CD2 LEU M  82      93.548  46.648  14.657  1.00 67.08           C  
ATOM    679  C   LEU M  82      90.461  48.855  12.758  1.00 67.08           C  
ATOM    680  O   LEU M  82      91.033  49.903  12.465  1.00 67.08           O  
ATOM    681  N   LEU M  83      89.232  48.557  12.324  1.00147.05           N  
ATOM    682  CA  LEU M  83      88.544  49.392  11.399  1.00147.05           C  
ATOM    683  CB  LEU M  83      87.138  48.832  11.139  1.00147.05           C  
ATOM    684  CG  LEU M  83      86.375  49.556  10.030  1.00147.05           C  
ATOM    685  CD1 LEU M  83      85.951  50.963  10.474  1.00147.05           C  
ATOM    686  CD2 LEU M  83      87.185  49.537   8.721  1.00147.05           C  
ATOM    687  C   LEU M  83      88.457  50.739  12.040  1.00147.05           C  
ATOM    688  O   LEU M  83      88.553  51.755  11.359  1.00147.05           O  
ATOM    689  N   GLY M  84      88.252  50.788  13.371  1.00 35.00           N  
ATOM    690  CA  GLY M  84      88.179  52.047  14.058  1.00 35.00           C  
ATOM    691  C   GLY M  84      89.503  52.764  14.071  1.00 35.00           C  
ATOM    692  O   GLY M  84      89.559  53.962  13.799  1.00 35.00           O  
ATOM    693  N   TYR M  85      90.612  52.058  14.382  1.00 88.25           N  
ATOM    694  CA  TYR M  85      91.870  52.748  14.511  1.00 88.25           C  
ATOM    695  CB  TYR M  85      93.041  51.855  14.957  1.00 88.25           C  
ATOM    696  CG  TYR M  85      92.726  51.317  16.310  1.00 88.25           C  
ATOM    697  CD1 TYR M  85      92.712  52.136  17.416  1.00 88.25           C  
ATOM    698  CD2 TYR M  85      92.471  49.977  16.478  1.00 88.25           C  
ATOM    699  CE1 TYR M  85      92.422  51.632  18.663  1.00 88.25           C  
ATOM    700  CE2 TYR M  85      92.184  49.470  17.722  1.00 88.25           C  
ATOM    701  CZ  TYR M  85      92.155  50.294  18.819  1.00 88.25           C  
ATOM    702  OH  TYR M  85      91.857  49.772  20.096  1.00 88.25           O  
ATOM    703  C   TYR M  85      92.234  53.316  13.181  1.00 88.25           C  
ATOM    704  O   TYR M  85      92.725  54.439  13.082  1.00 88.25           O  
ATOM    705  N   TYR M  86      92.036  52.506  12.128  1.00 82.04           N  
ATOM    706  CA  TYR M  86      92.299  52.876  10.769  1.00 82.04           C  
ATOM    707  CB  TYR M  86      92.377  51.680   9.807  1.00 82.04           C  
ATOM    708  CG  TYR M  86      93.667  51.004  10.127  1.00 82.04           C  
ATOM    709  CD1 TYR M  86      94.853  51.563   9.709  1.00 82.04           C  
ATOM    710  CD2 TYR M  86      93.702  49.823  10.833  1.00 82.04           C  
ATOM    711  CE1 TYR M  86      96.056  50.962   9.992  1.00 82.04           C  
ATOM    712  CE2 TYR M  86      94.903  49.217  11.119  1.00 82.04           C  
ATOM    713  CZ  TYR M  86      96.081  49.786  10.700  1.00 82.04           C  
ATOM    714  OH  TYR M  86      97.313  49.163  10.994  1.00 82.04           O  
ATOM    715  C   TYR M  86      91.291  53.868  10.275  1.00 82.04           C  
ATOM    716  O   TYR M  86      91.597  54.700   9.424  1.00 82.04           O  
ATOM    717  N   ASN M  87      90.049  53.803  10.787  1.00 92.65           N  
ATOM    718  CA  ASN M  87      88.992  54.647  10.306  1.00 92.65           C  
ATOM    719  CB  ASN M  87      89.359  56.140  10.357  1.00 92.65           C  
ATOM    720  CG  ASN M  87      88.084  56.957  10.217  1.00 92.65           C  
ATOM    721  OD1 ASN M  87      87.025  56.427   9.887  1.00 92.65           O  
ATOM    722  ND2 ASN M  87      88.186  58.289  10.469  1.00 92.65           N  
ATOM    723  C   ASN M  87      88.717  54.262   8.886  1.00 92.65           C  
ATOM    724  O   ASN M  87      88.504  55.113   8.024  1.00 92.65           O  
ATOM    725  N   GLN M  88      88.716  52.939   8.618  1.00 60.09           N  
ATOM    726  CA  GLN M  88      88.486  52.397   7.307  1.00 60.09           C  
ATOM    727  CB  GLN M  88      89.152  51.031   7.099  1.00 60.09           C  
ATOM    728  CG  GLN M  88      90.675  51.085   7.208  1.00 60.09           C  
ATOM    729  CD  GLN M  88      91.215  49.679   7.000  1.00 60.09           C  
ATOM    730  OE1 GLN M  88      90.577  48.690   7.361  1.00 60.09           O  
ATOM    731  NE2 GLN M  88      92.431  49.580   6.398  1.00 60.09           N  
ATOM    732  C   GLN M  88      87.018  52.201   7.096  1.00 60.09           C  
ATOM    733  O   GLN M  88      86.235  52.196   8.043  1.00 60.09           O  
ATOM    734  N   SER M  89      86.604  52.056   5.820  1.00 44.83           N  
ATOM    735  CA  SER M  89      85.219  51.824   5.538  1.00 44.83           C  
ATOM    736  CB  SER M  89      84.824  52.110   4.077  1.00 44.83           C  
ATOM    737  OG  SER M  89      85.484  51.214   3.195  1.00 44.83           O  
ATOM    738  C   SER M  89      84.921  50.389   5.843  1.00 44.83           C  
ATOM    739  O   SER M  89      85.786  49.521   5.740  1.00 44.83           O  
ATOM    740  N   LYS M  90      83.668  50.117   6.248  1.00129.68           N  
ATOM    741  CA  LYS M  90      83.228  48.800   6.613  1.00129.68           C  
ATOM    742  CB  LYS M  90      81.813  48.793   7.232  1.00129.68           C  
ATOM    743  CG  LYS M  90      81.402  47.460   7.870  1.00129.68           C  
ATOM    744  CD  LYS M  90      81.199  46.310   6.881  1.00129.68           C  
ATOM    745  CE  LYS M  90      81.124  44.928   7.537  1.00129.68           C  
ATOM    746  NZ  LYS M  90      82.471  44.513   7.994  1.00129.68           N  
ATOM    747  C   LYS M  90      83.214  47.904   5.411  1.00129.68           C  
ATOM    748  O   LYS M  90      83.531  46.720   5.507  1.00129.68           O  
ATOM    749  N   GLY M  91      82.904  48.463   4.229  1.00 38.28           N  
ATOM    750  CA  GLY M  91      82.629  47.672   3.062  1.00 38.28           C  
ATOM    751  C   GLY M  91      83.736  46.726   2.694  1.00 38.28           C  
ATOM    752  O   GLY M  91      83.459  45.581   2.346  1.00 38.28           O  
ATOM    753  N   GLY M  92      85.013  47.148   2.754  1.00 29.03           N  
ATOM    754  CA  GLY M  92      86.056  46.275   2.278  1.00 29.03           C  
ATOM    755  C   GLY M  92      86.326  45.165   3.250  1.00 29.03           C  
ATOM    756  O   GLY M  92      85.935  45.221   4.415  1.00 29.03           O  
ATOM    757  N   SER M  93      87.003  44.100   2.754  1.00102.29           N  
ATOM    758  CA  SER M  93      87.392  42.983   3.571  1.00102.29           C  
ATOM    759  CB  SER M  93      87.433  41.623   2.853  1.00102.29           C  
ATOM    760  OG  SER M  93      86.124  41.104   2.694  1.00102.29           O  
ATOM    761  C   SER M  93      88.780  43.213   4.073  1.00102.29           C  
ATOM    762  O   SER M  93      89.578  43.913   3.450  1.00102.29           O  
ATOM    763  N   HIS M  94      89.110  42.598   5.226  1.00 73.31           N  
ATOM    764  CA  HIS M  94      90.422  42.774   5.774  1.00 73.31           C  
ATOM    765  ND1 HIS M  94      90.646  45.854   5.252  1.00 73.31           N  
ATOM    766  CG  HIS M  94      90.027  45.202   6.294  1.00 73.31           C  
ATOM    767  CB  HIS M  94      90.475  43.878   6.841  1.00 73.31           C  
ATOM    768  NE2 HIS M  94      88.956  47.147   5.891  1.00 73.31           N  
ATOM    769  CD2 HIS M  94      88.997  46.006   6.672  1.00 73.31           C  
ATOM    770  CE1 HIS M  94      89.966  47.010   5.052  1.00 73.31           C  
ATOM    771  C   HIS M  94      90.833  41.483   6.411  1.00 73.31           C  
ATOM    772  O   HIS M  94      90.007  40.592   6.608  1.00 73.31           O  
ATOM    773  N   THR M  95      92.141  41.330   6.732  0.90 52.16           N  
ATOM    774  CA  THR M  95      92.561  40.086   7.317  0.90 52.16           C  
ATOM    775  CB  THR M  95      93.275  39.178   6.357  0.90 52.16           C  
ATOM    776  OG1 THR M  95      92.464  38.932   5.216  0.90 52.16           O  
ATOM    777  CG2 THR M  95      93.567  37.850   7.078  0.90 52.16           C  
ATOM    778  C   THR M  95      93.501  40.328   8.462  0.90 52.16           C  
ATOM    779  O   THR M  95      94.246  41.308   8.496  0.90 52.16           O  
ATOM    780  N   ILE M  96      93.464  39.408   9.449  1.00 45.66           N  
ATOM    781  CA  ILE M  96      94.339  39.450  10.585  1.00 45.66           C  
ATOM    782  CB  ILE M  96      93.637  39.704  11.888  1.00 45.66           C  
ATOM    783  CG1 ILE M  96      92.952  41.080  11.871  1.00 45.66           C  
ATOM    784  CG2 ILE M  96      94.663  39.543  13.022  1.00 45.66           C  
ATOM    785  CD1 ILE M  96      92.032  41.313  13.068  1.00 45.66           C  
ATOM    786  C   ILE M  96      94.979  38.102  10.685  1.00 45.66           C  
ATOM    787  O   ILE M  96      94.312  37.077  10.536  1.00 45.66           O  
ATOM    788  N   GLN M  97      96.304  38.078  10.932  1.00 51.98           N  
ATOM    789  CA  GLN M  97      97.036  36.846  11.012  1.00 51.98           C  
ATOM    790  CB  GLN M  97      97.983  36.681   9.816  1.00 51.98           C  
ATOM    791  CG  GLN M  97      97.237  36.695   8.480  1.00 51.98           C  
ATOM    792  CD  GLN M  97      98.258  36.879   7.368  1.00 51.98           C  
ATOM    793  OE1 GLN M  97      99.460  36.930   7.619  1.00 51.98           O  
ATOM    794  NE2 GLN M  97      97.772  36.993   6.103  1.00 51.98           N  
ATOM    795  C   GLN M  97      97.885  36.917  12.244  1.00 51.98           C  
ATOM    796  O   GLN M  97      98.324  37.996  12.638  1.00 51.98           O  
ATOM    797  N   VAL M  98      98.129  35.765  12.905  1.00124.55           N  
ATOM    798  CA  VAL M  98      98.942  35.818  14.085  1.00124.55           C  
ATOM    799  CB  VAL M  98      98.142  35.909  15.351  1.00124.55           C  
ATOM    800  CG1 VAL M  98      97.462  37.284  15.387  1.00124.55           C  
ATOM    801  CG2 VAL M  98      97.130  34.755  15.379  1.00124.55           C  
ATOM    802  C   VAL M  98      99.804  34.605  14.164  1.00124.55           C  
ATOM    803  O   VAL M  98      99.403  33.503  13.793  1.00124.55           O  
ATOM    804  N   ILE M  99     101.039  34.806  14.659  1.00 60.09           N  
ATOM    805  CA  ILE M  99     101.969  33.735  14.816  1.00 60.09           C  
ATOM    806  CB  ILE M  99     103.287  34.016  14.150  1.00 60.09           C  
ATOM    807  CG1 ILE M  99     103.083  34.166  12.634  1.00 60.09           C  
ATOM    808  CG2 ILE M  99     104.285  32.915  14.538  1.00 60.09           C  
ATOM    809  CD1 ILE M  99     104.329  34.644  11.896  1.00 60.09           C  
ATOM    810  C   ILE M  99     102.218  33.620  16.280  1.00 60.09           C  
ATOM    811  O   ILE M  99     102.708  34.553  16.912  1.00 60.09           O  
ATOM    812  N   SER M 100     101.854  32.468  16.871  1.00103.39           N  
ATOM    813  CA  SER M 100     102.123  32.299  18.263  1.00103.39           C  
ATOM    814  CB  SER M 100     100.866  32.301  19.151  1.00103.39           C  
ATOM    815  OG  SER M 100     100.001  31.235  18.799  1.00103.39           O  
ATOM    816  C   SER M 100     102.834  31.000  18.397  1.00103.39           C  
ATOM    817  O   SER M 100     102.555  30.058  17.659  1.00103.39           O  
ATOM    818  N   GLY M 101     103.804  30.916  19.323  1.00 33.82           N  
ATOM    819  CA  GLY M 101     104.504  29.673  19.430  1.00 33.82           C  
ATOM    820  C   GLY M 101     105.717  29.852  20.283  1.00 33.82           C  
ATOM    821  O   GLY M 101     106.029  30.954  20.736  1.00 33.82           O  
ATOM    822  N   CYS M 102     106.431  28.731  20.518  1.00 52.89           N  
ATOM    823  CA  CYS M 102     107.606  28.739  21.339  1.00 52.89           C  
ATOM    824  CB  CYS M 102     107.313  28.308  22.794  1.00 52.89           C  
ATOM    825  SG  CYS M 102     106.599  26.635  22.922  1.00 52.89           S  
ATOM    826  C   CYS M 102     108.594  27.766  20.760  1.00 52.89           C  
ATOM    827  O   CYS M 102     108.215  26.789  20.117  1.00 52.89           O  
ATOM    828  N   GLU M 103     109.904  28.026  20.961  1.00 61.58           N  
ATOM    829  CA  GLU M 103     110.925  27.141  20.466  1.00 61.58           C  
ATOM    830  CB  GLU M 103     111.934  27.835  19.534  1.00 61.58           C  
ATOM    831  CG  GLU M 103     111.354  28.325  18.208  1.00 61.58           C  
ATOM    832  CD  GLU M 103     112.449  29.101  17.487  1.00 61.58           C  
ATOM    833  OE1 GLU M 103     113.176  29.867  18.175  1.00 61.58           O  
ATOM    834  OE2 GLU M 103     112.579  28.940  16.244  1.00 61.58           O  
ATOM    835  C   GLU M 103     111.715  26.682  21.652  1.00 61.58           C  
ATOM    836  O   GLU M 103     112.080  27.490  22.504  1.00 61.58           O  
ATOM    837  N   VAL M 104     112.010  25.369  21.735  1.00 41.06           N  
ATOM    838  CA  VAL M 104     112.756  24.860  22.854  1.00 41.06           C  
ATOM    839  CB  VAL M 104     111.975  23.891  23.697  1.00 41.06           C  
ATOM    840  CG1 VAL M 104     110.800  24.640  24.352  1.00 41.06           C  
ATOM    841  CG2 VAL M 104     111.529  22.717  22.809  1.00 41.06           C  
ATOM    842  C   VAL M 104     113.965  24.148  22.327  1.00 41.06           C  
ATOM    843  O   VAL M 104     113.988  23.694  21.184  1.00 41.06           O  
ATOM    844  N   GLY M 105     115.029  24.065  23.153  1.00 21.31           N  
ATOM    845  CA  GLY M 105     116.236  23.405  22.742  1.00 21.31           C  
ATOM    846  C   GLY M 105     116.161  21.972  23.163  1.00 21.31           C  
ATOM    847  O   GLY M 105     115.146  21.509  23.679  1.00 21.31           O  
ATOM    848  N   SER M 106     117.267  21.231  22.949  1.00 74.72           N  
ATOM    849  CA  SER M 106     117.335  19.845  23.308  1.00 74.72           C  
ATOM    850  CB  SER M 106     118.626  19.158  22.821  1.00 74.72           C  
ATOM    851  OG  SER M 106     119.766  19.728  23.449  1.00 74.72           O  
ATOM    852  C   SER M 106     117.285  19.750  24.800  1.00 74.72           C  
ATOM    853  O   SER M 106     116.796  18.766  25.354  1.00 74.72           O  
ATOM    854  N   ASP M 107     117.803  20.786  25.487  1.00 52.59           N  
ATOM    855  CA  ASP M 107     117.820  20.824  26.921  1.00 52.59           C  
ATOM    856  CB  ASP M 107     118.679  21.968  27.499  1.00 52.59           C  
ATOM    857  CG  ASP M 107     118.174  23.314  27.001  1.00 52.59           C  
ATOM    858  OD1 ASP M 107     117.376  23.337  26.029  1.00 52.59           O  
ATOM    859  OD2 ASP M 107     118.599  24.348  27.582  1.00 52.59           O  
ATOM    860  C   ASP M 107     116.418  20.932  27.424  1.00 52.59           C  
ATOM    861  O   ASP M 107     116.099  20.424  28.499  1.00 52.59           O  
ATOM    862  N   GLY M 108     115.531  21.578  26.644  1.00 30.22           N  
ATOM    863  CA  GLY M 108     114.174  21.736  27.079  1.00 30.22           C  
ATOM    864  C   GLY M 108     113.995  23.150  27.530  1.00 30.22           C  
ATOM    865  O   GLY M 108     112.921  23.529  27.997  1.00 30.22           O  
ATOM    866  N   ARG M 109     115.058  23.968  27.405  1.00119.63           N  
ATOM    867  CA  ARG M 109     114.972  25.347  27.788  1.00119.63           C  
ATOM    868  CB  ARG M 109     116.335  26.027  28.013  1.00119.63           C  
ATOM    869  CG  ARG M 109     116.212  27.287  28.872  1.00119.63           C  
ATOM    870  CD  ARG M 109     115.740  26.963  30.293  1.00119.63           C  
ATOM    871  NE  ARG M 109     115.601  28.234  31.056  1.00119.63           N  
ATOM    872  CZ  ARG M 109     114.495  28.432  31.833  1.00119.63           C  
ATOM    873  NH1 ARG M 109     113.484  27.514  31.829  1.00119.63           N  
ATOM    874  NH2 ARG M 109     114.396  29.546  32.615  1.00119.63           N  
ATOM    875  C   ARG M 109     114.249  26.071  26.694  1.00119.63           C  
ATOM    876  O   ARG M 109     114.051  25.534  25.606  1.00119.63           O  
ATOM    877  N   LEU M 110     113.810  27.315  26.973  1.00 66.84           N  
ATOM    878  CA  LEU M 110     113.026  28.076  26.038  1.00 66.84           C  
ATOM    879  CB  LEU M 110     112.093  29.066  26.753  1.00 66.84           C  
ATOM    880  CG  LEU M 110     111.242  29.912  25.795  1.00 66.84           C  
ATOM    881  CD1 LEU M 110     110.247  29.036  25.018  1.00 66.84           C  
ATOM    882  CD2 LEU M 110     110.587  31.093  26.531  1.00 66.84           C  
ATOM    883  C   LEU M 110     113.921  28.900  25.162  1.00 66.84           C  
ATOM    884  O   LEU M 110     114.493  29.894  25.605  1.00 66.84           O  
ATOM    885  N   LEU M 111     114.061  28.494  23.884  1.00 66.82           N  
ATOM    886  CA  LEU M 111     114.874  29.190  22.928  1.00 66.82           C  
ATOM    887  CB  LEU M 111     114.935  28.449  21.578  1.00 66.82           C  
ATOM    888  CG  LEU M 111     115.451  27.001  21.677  1.00 66.82           C  
ATOM    889  CD1 LEU M 111     115.492  26.322  20.296  1.00 66.82           C  
ATOM    890  CD2 LEU M 111     116.789  26.936  22.427  1.00 66.82           C  
ATOM    891  C   LEU M 111     114.281  30.530  22.613  1.00 66.82           C  
ATOM    892  O   LEU M 111     114.941  31.559  22.750  1.00 66.82           O  
ATOM    893  N   ARG M 112     112.994  30.558  22.206  1.00159.09           N  
ATOM    894  CA  ARG M 112     112.441  31.817  21.795  1.00159.09           C  
ATOM    895  CB  ARG M 112     112.851  32.170  20.358  1.00159.09           C  
ATOM    896  CG  ARG M 112     112.599  33.617  19.953  0.93159.09           C  
ATOM    897  CD  ARG M 112     113.052  33.896  18.521  0.96159.09           C  
ATOM    898  NE  ARG M 112     112.867  35.347  18.261  0.94159.09           N  
ATOM    899  CZ  ARG M 112     113.437  35.900  17.151  0.91159.09           C  
ATOM    900  NH1 ARG M 112     114.129  35.111  16.279  1.00159.09           N  
ATOM    901  NH2 ARG M 112     113.318  37.239  16.916  1.00159.09           N  
ATOM    902  C   ARG M 112     110.945  31.724  21.842  1.00159.09           C  
ATOM    903  O   ARG M 112     110.376  30.636  21.757  1.00159.09           O  
ATOM    904  N   GLY M 113     110.262  32.879  21.978  1.00 40.90           N  
ATOM    905  CA  GLY M 113     108.827  32.866  22.035  1.00 40.90           C  
ATOM    906  C   GLY M 113     108.332  33.899  21.075  1.00 40.90           C  
ATOM    907  O   GLY M 113     108.888  34.994  21.001  1.00 40.90           O  
ATOM    908  N   TYR M 114     107.242  33.587  20.338  1.00120.25           N  
ATOM    909  CA  TYR M 114     106.784  34.507  19.333  1.00120.25           C  
ATOM    910  CB  TYR M 114     106.682  33.938  17.906  1.00120.25           C  
ATOM    911  CG  TYR M 114     107.903  33.246  17.420  1.00120.25           C  
ATOM    912  CD1 TYR M 114     108.918  33.920  16.786  1.00120.25           C  
ATOM    913  CD2 TYR M 114     108.006  31.885  17.585  1.00120.25           C  
ATOM    914  CE1 TYR M 114     110.021  33.235  16.332  1.00120.25           C  
ATOM    915  CE2 TYR M 114     109.104  31.199  17.132  1.00120.25           C  
ATOM    916  CZ  TYR M 114     110.115  31.876  16.503  1.00120.25           C  
ATOM    917  OH  TYR M 114     111.244  31.174  16.032  1.00120.25           O  
ATOM    918  C   TYR M 114     105.339  34.828  19.566  1.00120.25           C  
ATOM    919  O   TYR M 114     104.559  33.993  20.021  1.00120.25           O  
ATOM    920  N   GLN M 115     104.961  36.079  19.240  1.00 98.32           N  
ATOM    921  CA  GLN M 115     103.596  36.521  19.240  1.00 98.32           C  
ATOM    922  CB  GLN M 115     103.146  37.099  20.594  1.00 98.32           C  
ATOM    923  CG  GLN M 115     101.719  37.652  20.598  1.00 98.32           C  
ATOM    924  CD  GLN M 115     100.747  36.489  20.482  1.00 98.32           C  
ATOM    925  OE1 GLN M 115     100.951  35.427  21.067  1.00 98.32           O  
ATOM    926  NE2 GLN M 115      99.656  36.690  19.697  1.00 98.32           N  
ATOM    927  C   GLN M 115     103.570  37.625  18.225  1.00 98.32           C  
ATOM    928  O   GLN M 115     104.001  38.743  18.508  1.00 98.32           O  
ATOM    929  N   GLN M 116     103.057  37.362  17.006  1.00 74.62           N  
ATOM    930  CA  GLN M 116     103.155  38.393  16.010  1.00 74.62           C  
ATOM    931  CB  GLN M 116     104.185  38.036  14.924  1.00 74.62           C  
ATOM    932  CG  GLN M 116     105.596  37.905  15.510  1.00 74.62           C  
ATOM    933  CD  GLN M 116     106.512  37.246  14.489  1.00 74.62           C  
ATOM    934  OE1 GLN M 116     107.733  37.363  14.568  1.00 74.62           O  
ATOM    935  NE2 GLN M 116     105.911  36.518  13.511  1.00 74.62           N  
ATOM    936  C   GLN M 116     101.815  38.623  15.374  1.00 74.62           C  
ATOM    937  O   GLN M 116     101.087  37.685  15.057  1.00 74.62           O  
ATOM    938  N   TYR M 117     101.458  39.908  15.163  1.00 94.19           N  
ATOM    939  CA  TYR M 117     100.190  40.249  14.575  1.00 94.19           C  
ATOM    940  CB  TYR M 117      99.340  41.230  15.407  1.00 94.19           C  
ATOM    941  CG  TYR M 117      98.549  40.498  16.431  1.00 94.19           C  
ATOM    942  CD1 TYR M 117      99.145  39.903  17.516  1.00 94.19           C  
ATOM    943  CD2 TYR M 117      97.178  40.443  16.301  1.00 94.19           C  
ATOM    944  CE1 TYR M 117      98.379  39.242  18.448  1.00 94.19           C  
ATOM    945  CE2 TYR M 117      96.408  39.786  17.229  1.00 94.19           C  
ATOM    946  CZ  TYR M 117      97.013  39.183  18.304  1.00 94.19           C  
ATOM    947  OH  TYR M 117      96.230  38.506  19.262  1.00 94.19           O  
ATOM    948  C   TYR M 117     100.399  40.940  13.266  1.00 94.19           C  
ATOM    949  O   TYR M 117     101.224  41.845  13.147  1.00 94.19           O  
ATOM    950  N   ALA M 118      99.634  40.514  12.238  1.00 36.30           N  
ATOM    951  CA  ALA M 118      99.706  41.152  10.956  1.00 36.30           C  
ATOM    952  CB  ALA M 118     100.358  40.286   9.863  1.00 36.30           C  
ATOM    953  C   ALA M 118      98.308  41.476  10.520  1.00 36.30           C  
ATOM    954  O   ALA M 118      97.376  40.693  10.700  1.00 36.30           O  
ATOM    955  N   TYR M 119      98.134  42.676   9.934  1.00 71.35           N  
ATOM    956  CA  TYR M 119      96.845  43.105   9.487  1.00 71.35           C  
ATOM    957  CB  TYR M 119      96.392  44.381  10.218  1.00 71.35           C  
ATOM    958  CG  TYR M 119      95.035  44.829   9.790  1.00 71.35           C  
ATOM    959  CD1 TYR M 119      93.913  44.089  10.104  1.00 71.35           C  
ATOM    960  CD2 TYR M 119      94.876  46.013   9.114  1.00 71.35           C  
ATOM    961  CE1 TYR M 119      92.661  44.517   9.728  1.00 71.35           C  
ATOM    962  CE2 TYR M 119      93.626  46.448   8.738  1.00 71.35           C  
ATOM    963  CZ  TYR M 119      92.516  45.698   9.043  1.00 71.35           C  
ATOM    964  OH  TYR M 119      91.233  46.144   8.662  1.00 71.35           O  
ATOM    965  C   TYR M 119      96.988  43.399   8.030  1.00 71.35           C  
ATOM    966  O   TYR M 119      97.886  44.129   7.616  1.00 71.35           O  
ATOM    967  N   ASP M 120      96.110  42.796   7.212  1.00 49.72           N  
ATOM    968  CA  ASP M 120      96.118  43.021   5.798  1.00 49.72           C  
ATOM    969  CB  ASP M 120      95.669  44.442   5.418  1.00 49.72           C  
ATOM    970  CG  ASP M 120      94.186  44.565   5.748  1.00 49.72           C  
ATOM    971  OD1 ASP M 120      93.495  43.511   5.773  1.00 49.72           O  
ATOM    972  OD2 ASP M 120      93.725  45.713   5.986  1.00 49.72           O  
ATOM    973  C   ASP M 120      97.493  42.776   5.261  1.00 49.72           C  
ATOM    974  O   ASP M 120      97.968  43.500   4.387  1.00 49.72           O  
ATOM    975  N   GLY M 121      98.177  41.737   5.774  1.00 23.32           N  
ATOM    976  CA  GLY M 121      99.455  41.376   5.235  1.00 23.32           C  
ATOM    977  C   GLY M 121     100.532  42.311   5.701  1.00 23.32           C  
ATOM    978  O   GLY M 121     101.578  42.400   5.061  1.00 23.32           O  
ATOM    979  N   CYS M 122     100.322  43.048   6.810  1.00 37.19           N  
ATOM    980  CA  CYS M 122     101.383  43.905   7.271  1.00 37.19           C  
ATOM    981  CB  CYS M 122     101.083  45.407   7.110  1.00 37.19           C  
ATOM    982  SG  CYS M 122     100.905  45.913   5.373  1.00 37.19           S  
ATOM    983  C   CYS M 122     101.565  43.664   8.739  1.00 37.19           C  
ATOM    984  O   CYS M 122     100.600  43.401   9.452  1.00 37.19           O  
ATOM    985  N   ASP M 123     102.816  43.749   9.240  1.00123.23           N  
ATOM    986  CA  ASP M 123     103.056  43.520  10.640  1.00123.23           C  
ATOM    987  CB  ASP M 123     104.537  43.267  10.971  1.00123.23           C  
ATOM    988  CG  ASP M 123     105.369  44.342  10.291  1.00123.23           C  
ATOM    989  OD1 ASP M 123     105.374  45.511  10.758  1.00123.23           O  
ATOM    990  OD2 ASP M 123     106.009  43.990   9.265  1.00123.23           O  
ATOM    991  C   ASP M 123     102.498  44.634  11.472  1.00123.23           C  
ATOM    992  O   ASP M 123     102.929  45.782  11.377  1.00123.23           O  
ATOM    993  N   TYR M 124     101.432  44.313  12.240  1.00 96.83           N  
ATOM    994  CA  TYR M 124     100.769  45.230  13.125  1.00 96.83           C  
ATOM    995  CB  TYR M 124      99.373  44.692  13.486  1.00 96.83           C  
ATOM    996  CG  TYR M 124      98.567  45.743  14.164  1.00 96.83           C  
ATOM    997  CD1 TYR M 124      97.943  46.716  13.419  1.00 96.83           C  
ATOM    998  CD2 TYR M 124      98.412  45.747  15.530  1.00 96.83           C  
ATOM    999  CE1 TYR M 124      97.186  47.687  14.032  1.00 96.83           C  
ATOM   1000  CE2 TYR M 124      97.656  46.715  16.148  1.00 96.83           C  
ATOM   1001  CZ  TYR M 124      97.042  47.689  15.399  1.00 96.83           C  
ATOM   1002  OH  TYR M 124      96.264  48.682  16.032  1.00 96.83           O  
ATOM   1003  C   TYR M 124     101.543  45.451  14.400  1.00 96.83           C  
ATOM   1004  O   TYR M 124     101.889  46.583  14.739  1.00 96.83           O  
ATOM   1005  N   ILE M 125     101.859  44.362  15.139  1.00158.75           N  
ATOM   1006  CA  ILE M 125     102.547  44.497  16.399  1.00158.75           C  
ATOM   1007  CB  ILE M 125     101.621  44.877  17.518  1.00158.75           C  
ATOM   1008  CG1 ILE M 125     102.402  45.294  18.770  1.00158.75           C  
ATOM   1009  CG2 ILE M 125     100.648  43.712  17.744  1.00158.75           C  
ATOM   1010  CD1 ILE M 125     101.521  45.968  19.822  1.00158.75           C  
ATOM   1011  C   ILE M 125     103.187  43.181  16.729  1.00158.75           C  
ATOM   1012  O   ILE M 125     102.777  42.142  16.213  1.00158.75           O  
ATOM   1013  N   ALA M 126     104.227  43.179  17.596  1.00 45.54           N  
ATOM   1014  CA  ALA M 126     104.833  41.919  17.927  1.00 45.54           C  
ATOM   1015  CB  ALA M 126     105.922  41.477  16.936  1.00 45.54           C  
ATOM   1016  C   ALA M 126     105.481  42.007  19.273  1.00 45.54           C  
ATOM   1017  O   ALA M 126     105.840  43.083  19.748  1.00 45.54           O  
ATOM   1018  N   LEU M 127     105.632  40.838  19.926  1.00 63.99           N  
ATOM   1019  CA  LEU M 127     106.260  40.747  21.213  1.00 63.99           C  
ATOM   1020  CB  LEU M 127     105.800  39.511  22.005  1.00 63.99           C  
ATOM   1021  CG  LEU M 127     106.445  39.356  23.394  1.00 63.99           C  
ATOM   1022  CD1 LEU M 127     106.116  40.551  24.307  1.00 63.99           C  
ATOM   1023  CD2 LEU M 127     106.060  38.011  24.029  1.00 63.99           C  
ATOM   1024  C   LEU M 127     107.735  40.642  20.978  1.00 63.99           C  
ATOM   1025  O   LEU M 127     108.185  39.928  20.083  1.00 63.99           O  
ATOM   1026  N   ASN M 128     108.527  41.358  21.798  1.00 78.13           N  
ATOM   1027  CA  ASN M 128     109.952  41.369  21.658  1.00 78.13           C  
ATOM   1028  CB  ASN M 128     110.635  42.537  22.389  1.00 78.13           C  
ATOM   1029  CG  ASN M 128     110.225  43.829  21.699  1.00 78.13           C  
ATOM   1030  OD1 ASN M 128     109.824  44.793  22.346  1.00 78.13           O  
ATOM   1031  ND2 ASN M 128     110.330  43.855  20.343  1.00 78.13           N  
ATOM   1032  C   ASN M 128     110.510  40.101  22.229  1.00 78.13           C  
ATOM   1033  O   ASN M 128     109.798  39.288  22.815  1.00 78.13           O  
ATOM   1034  N   GLU M 129     111.826  39.906  22.035  0.92118.70           N  
ATOM   1035  CA  GLU M 129     112.531  38.749  22.501  0.92118.70           C  
ATOM   1036  CB  GLU M 129     114.008  38.761  22.077  0.92118.70           C  
ATOM   1037  CG  GLU M 129     114.762  39.991  22.581  0.78118.70           C  
ATOM   1038  CD  GLU M 129     116.180  39.913  22.044  0.75118.70           C  
ATOM   1039  OE1 GLU M 129     116.742  38.785  22.031  0.90118.70           O  
ATOM   1040  OE2 GLU M 129     116.717  40.976  21.631  0.92118.70           O  
ATOM   1041  C   GLU M 129     112.480  38.728  23.996  0.92118.70           C  
ATOM   1042  O   GLU M 129     112.401  37.665  24.610  0.92118.70           O  
ATOM   1043  N   ASP M 130     112.512  39.918  24.623  1.00 75.98           N  
ATOM   1044  CA  ASP M 130     112.514  40.017  26.054  1.00 75.98           C  
ATOM   1045  CB  ASP M 130     112.763  41.449  26.585  1.00 75.98           C  
ATOM   1046  CG  ASP M 130     111.691  42.430  26.129  1.00 75.98           C  
ATOM   1047  OD1 ASP M 130     110.625  41.988  25.627  1.00 75.98           O  
ATOM   1048  OD2 ASP M 130     111.935  43.658  26.278  1.00 75.98           O  
ATOM   1049  C   ASP M 130     111.232  39.453  26.588  1.00 75.98           C  
ATOM   1050  O   ASP M 130     111.156  39.075  27.755  1.00 75.98           O  
ATOM   1051  N   LEU M 131     110.183  39.415  25.743  1.00107.11           N  
ATOM   1052  CA  LEU M 131     108.890  38.880  26.074  1.00107.11           C  
ATOM   1053  CB  LEU M 131     108.958  37.541  26.829  1.00107.11           C  
ATOM   1054  CG  LEU M 131     109.564  36.388  26.006  1.00107.11           C  
ATOM   1055  CD1 LEU M 131     109.545  35.068  26.792  1.00107.11           C  
ATOM   1056  CD2 LEU M 131     108.882  36.260  24.636  1.00107.11           C  
ATOM   1057  C   LEU M 131     108.184  39.857  26.957  1.00107.11           C  
ATOM   1058  O   LEU M 131     107.006  39.697  27.276  1.00107.11           O  
ATOM   1059  N   LYS M 132     108.927  40.864  27.437  1.00103.41           N  
ATOM   1060  CA  LYS M 132     108.386  41.905  28.257  1.00103.41           C  
ATOM   1061  CB  LYS M 132     109.429  42.440  29.249  1.00103.41           C  
ATOM   1062  CG  LYS M 132     109.751  41.379  30.305  1.00103.41           C  
ATOM   1063  CD  LYS M 132     111.050  41.604  31.078  1.00103.41           C  
ATOM   1064  CE  LYS M 132     111.369  40.459  32.043  1.00103.41           C  
ATOM   1065  NZ  LYS M 132     112.656  40.712  32.727  1.00103.41           N  
ATOM   1066  C   LYS M 132     107.771  43.046  27.492  1.00103.41           C  
ATOM   1067  O   LYS M 132     106.781  43.620  27.945  1.00103.41           O  
ATOM   1068  N   THR M 133     108.328  43.405  26.312  1.00 80.93           N  
ATOM   1069  CA  THR M 133     107.958  44.655  25.689  1.00 80.93           C  
ATOM   1070  CB  THR M 133     109.192  45.490  25.456  1.00 80.93           C  
ATOM   1071  OG1 THR M 133     109.932  45.572  26.663  1.00 80.93           O  
ATOM   1072  CG2 THR M 133     108.812  46.918  25.034  1.00 80.93           C  
ATOM   1073  C   THR M 133     107.285  44.408  24.364  1.00 80.93           C  
ATOM   1074  O   THR M 133     107.170  43.270  23.914  1.00 80.93           O  
ATOM   1075  N   TRP M 134     106.787  45.490  23.715  1.00 93.54           N  
ATOM   1076  CA  TRP M 134     106.101  45.357  22.463  1.00 93.54           C  
ATOM   1077  CB  TRP M 134     104.612  45.706  22.555  1.00 93.54           C  
ATOM   1078  CG  TRP M 134     103.828  44.751  23.406  1.00 93.54           C  
ATOM   1079  CD2 TRP M 134     103.494  43.416  23.001  1.00 93.54           C  
ATOM   1080  CD1 TRP M 134     103.312  44.919  24.659  1.00 93.54           C  
ATOM   1081  NE1 TRP M 134     102.671  43.772  25.056  1.00 93.54           N  
ATOM   1082  CE2 TRP M 134     102.776  42.837  24.045  1.00 93.54           C  
ATOM   1083  CE3 TRP M 134     103.764  42.732  21.849  1.00 93.54           C  
ATOM   1084  CZ2 TRP M 134     102.310  41.557  23.951  1.00 93.54           C  
ATOM   1085  CZ3 TRP M 134     103.298  41.439  21.760  1.00 93.54           C  
ATOM   1086  CH2 TRP M 134     102.583  40.865  22.791  1.00 93.54           C  
ATOM   1087  C   TRP M 134     106.669  46.309  21.454  1.00 93.54           C  
ATOM   1088  O   TRP M 134     107.207  47.362  21.793  1.00 93.54           O  
ATOM   1089  N   THR M 135     106.564  45.934  20.161  1.00 41.09           N  
ATOM   1090  CA  THR M 135     106.974  46.800  19.092  1.00 41.09           C  
ATOM   1091  CB  THR M 135     108.010  46.209  18.181  1.00 41.09           C  
ATOM   1092  OG1 THR M 135     109.172  45.849  18.915  1.00 41.09           O  
ATOM   1093  CG2 THR M 135     108.368  47.260  17.117  1.00 41.09           C  
ATOM   1094  C   THR M 135     105.752  47.026  18.253  1.00 41.09           C  
ATOM   1095  O   THR M 135     105.085  46.069  17.860  1.00 41.09           O  
ATOM   1096  N   ALA M 136     105.425  48.302  17.955  1.00 47.50           N  
ATOM   1097  CA  ALA M 136     104.254  48.588  17.168  1.00 47.50           C  
ATOM   1098  CB  ALA M 136     103.303  49.609  17.814  1.00 47.50           C  
ATOM   1099  C   ALA M 136     104.684  49.156  15.848  1.00 47.50           C  
ATOM   1100  O   ALA M 136     105.654  49.907  15.761  1.00 47.50           O  
ATOM   1101  N   ALA M 137     104.002  48.730  14.766  1.00 55.84           N  
ATOM   1102  CA  ALA M 137     104.291  49.163  13.426  1.00 55.84           C  
ATOM   1103  CB  ALA M 137     103.567  48.307  12.372  1.00 55.84           C  
ATOM   1104  C   ALA M 137     103.904  50.589  13.166  1.00 55.84           C  
ATOM   1105  O   ALA M 137     104.698  51.362  12.630  1.00 55.84           O  
ATOM   1106  N   ASP M 138     102.668  50.980  13.546  1.00 65.17           N  
ATOM   1107  CA  ASP M 138     102.192  52.290  13.197  1.00 65.17           C  
ATOM   1108  CB  ASP M 138     101.284  52.299  11.952  1.00 65.17           C  
ATOM   1109  CG  ASP M 138     100.044  51.463  12.246  1.00 65.17           C  
ATOM   1110  OD1 ASP M 138     100.212  50.322  12.755  1.00 65.17           O  
ATOM   1111  OD2 ASP M 138      98.914  51.950  11.973  1.00 65.17           O  
ATOM   1112  C   ASP M 138     101.404  52.852  14.333  1.00 65.17           C  
ATOM   1113  O   ASP M 138     101.423  52.338  15.449  1.00 65.17           O  
ATOM   1114  N   MET M 139     100.672  53.946  14.052  1.00148.29           N  
ATOM   1115  CA  MET M 139      99.915  54.641  15.052  1.00148.29           C  
ATOM   1116  CB  MET M 139      99.232  55.912  14.520  1.00148.29           C  
ATOM   1117  CG  MET M 139      98.664  56.787  15.639  1.00148.29           C  
ATOM   1118  SD  MET M 139      99.928  57.557  16.697  1.00148.29           S  
ATOM   1119  CE  MET M 139     100.588  58.652  15.406  1.00148.29           C  
ATOM   1120  C   MET M 139      98.852  53.740  15.607  1.00148.29           C  
ATOM   1121  O   MET M 139      98.592  53.756  16.809  1.00148.29           O  
ATOM   1122  N   ALA M 140      98.211  52.921  14.751  1.00 42.78           N  
ATOM   1123  CA  ALA M 140      97.143  52.067  15.194  1.00 42.78           C  
ATOM   1124  CB  ALA M 140      96.549  51.233  14.044  1.00 42.78           C  
ATOM   1125  C   ALA M 140      97.660  51.105  16.221  1.00 42.78           C  
ATOM   1126  O   ALA M 140      97.030  50.886  17.255  1.00 42.78           O  
ATOM   1127  N   ALA M 141      98.851  50.536  15.978  1.00 39.75           N  
ATOM   1128  CA  ALA M 141      99.428  49.546  16.840  1.00 39.75           C  
ATOM   1129  CB  ALA M 141     100.789  49.038  16.330  1.00 39.75           C  
ATOM   1130  C   ALA M 141      99.644  50.135  18.197  1.00 39.75           C  
ATOM   1131  O   ALA M 141      99.487  49.449  19.206  1.00 39.75           O  
ATOM   1132  N   LEU M 142     100.011  51.428  18.260  1.00 45.95           N  
ATOM   1133  CA  LEU M 142     100.321  52.047  19.517  1.00 45.95           C  
ATOM   1134  CB  LEU M 142     100.783  53.506  19.377  1.00 45.95           C  
ATOM   1135  CG  LEU M 142     102.133  53.609  18.647  1.00 45.95           C  
ATOM   1136  CD1 LEU M 142     102.644  55.056  18.593  1.00 45.95           C  
ATOM   1137  CD2 LEU M 142     103.160  52.638  19.251  1.00 45.95           C  
ATOM   1138  C   LEU M 142      99.125  52.013  20.409  1.00 45.95           C  
ATOM   1139  O   LEU M 142      99.251  51.766  21.606  1.00 45.95           O  
ATOM   1140  N   ILE M 143      97.925  52.236  19.851  1.00102.09           N  
ATOM   1141  CA  ILE M 143      96.742  52.235  20.660  1.00102.09           C  
ATOM   1142  CB  ILE M 143      95.499  52.391  19.845  1.00102.09           C  
ATOM   1143  CG1 ILE M 143      95.527  53.684  19.015  1.00102.09           C  
ATOM   1144  CG2 ILE M 143      94.317  52.311  20.823  1.00102.09           C  
ATOM   1145  CD1 ILE M 143      95.514  54.951  19.859  1.00102.09           C  
ATOM   1146  C   ILE M 143      96.653  50.879  21.277  1.00102.09           C  
ATOM   1147  O   ILE M 143      96.328  50.728  22.453  1.00102.09           O  
ATOM   1148  N   THR M 144      96.935  49.851  20.463  1.00 71.33           N  
ATOM   1149  CA  THR M 144      96.902  48.483  20.872  1.00 71.33           C  
ATOM   1150  CB  THR M 144      97.153  47.576  19.705  1.00 71.33           C  
ATOM   1151  OG1 THR M 144      96.143  47.761  18.724  1.00 71.33           O  
ATOM   1152  CG2 THR M 144      97.170  46.121  20.185  1.00 71.33           C  
ATOM   1153  C   THR M 144      97.954  48.242  21.913  1.00 71.33           C  
ATOM   1154  O   THR M 144      97.725  47.499  22.863  1.00 71.33           O  
ATOM   1155  N   LYS M 145      99.148  48.842  21.755  1.00 63.76           N  
ATOM   1156  CA  LYS M 145     100.220  48.613  22.688  1.00 63.76           C  
ATOM   1157  CB  LYS M 145     101.559  49.259  22.272  1.00 63.76           C  
ATOM   1158  CG  LYS M 145     102.694  48.998  23.271  1.00 63.76           C  
ATOM   1159  CD  LYS M 145     104.086  49.417  22.787  1.00 63.76           C  
ATOM   1160  CE  LYS M 145     105.190  49.145  23.814  1.00 63.76           C  
ATOM   1161  NZ  LYS M 145     106.499  49.606  23.301  1.00 63.76           N  
ATOM   1162  C   LYS M 145      99.878  49.165  24.037  1.00 63.76           C  
ATOM   1163  O   LYS M 145     100.034  48.482  25.047  1.00 63.76           O  
ATOM   1164  N   HIS M 146      99.361  50.404  24.086  1.00136.39           N  
ATOM   1165  CA  HIS M 146      99.096  51.042  25.343  1.00136.39           C  
ATOM   1166  ND1 HIS M 146      98.641  54.334  23.567  1.00136.39           N  
ATOM   1167  CG  HIS M 146      99.199  53.387  24.396  1.00136.39           C  
ATOM   1168  CB  HIS M 146      98.398  52.399  25.183  1.00136.39           C  
ATOM   1169  NE2 HIS M 146     100.843  54.631  23.482  1.00136.39           N  
ATOM   1170  CD2 HIS M 146     100.543  53.581  24.334  1.00136.39           C  
ATOM   1171  CE1 HIS M 146      99.669  55.050  23.047  1.00136.39           C  
ATOM   1172  C   HIS M 146      98.138  50.180  26.072  1.00136.39           C  
ATOM   1173  O   HIS M 146      98.304  49.916  27.262  1.00136.39           O  
ATOM   1174  N   LYS M 147      97.102  49.711  25.358  1.00108.16           N  
ATOM   1175  CA  LYS M 147      96.131  48.888  26.020  1.00108.16           C  
ATOM   1176  CB  LYS M 147      95.001  48.364  25.116  1.00108.16           C  
ATOM   1177  CG  LYS M 147      93.896  49.359  24.771  1.00108.16           C  
ATOM   1178  CD  LYS M 147      92.898  48.790  23.760  1.00108.16           C  
ATOM   1179  CE  LYS M 147      91.674  49.680  23.545  1.00108.16           C  
ATOM   1180  NZ  LYS M 147      90.677  48.982  22.705  1.00108.16           N  
ATOM   1181  C   LYS M 147      96.812  47.657  26.510  1.00108.16           C  
ATOM   1182  O   LYS M 147      96.651  47.273  27.664  1.00108.16           O  
ATOM   1183  N   TRP M 148      97.626  47.018  25.656  1.00146.26           N  
ATOM   1184  CA  TRP M 148      98.221  45.766  26.041  1.00146.26           C  
ATOM   1185  CB  TRP M 148      99.053  45.122  24.915  1.00146.26           C  
ATOM   1186  CG  TRP M 148      98.241  44.674  23.721  1.00146.26           C  
ATOM   1187  CD2 TRP M 148      98.757  43.849  22.665  1.00146.26           C  
ATOM   1188  CD1 TRP M 148      96.938  44.929  23.408  1.00146.26           C  
ATOM   1189  NE1 TRP M 148      96.610  44.312  22.225  1.00146.26           N  
ATOM   1190  CE2 TRP M 148      97.721  43.646  21.756  1.00146.26           C  
ATOM   1191  CE3 TRP M 148      99.992  43.310  22.466  1.00146.26           C  
ATOM   1192  CZ2 TRP M 148      97.909  42.899  20.627  1.00146.26           C  
ATOM   1193  CZ3 TRP M 148     100.173  42.548  21.332  1.00146.26           C  
ATOM   1194  CH2 TRP M 148      99.153  42.344  20.428  1.00146.26           C  
ATOM   1195  C   TRP M 148      99.146  45.966  27.213  1.00146.26           C  
ATOM   1196  O   TRP M 148      99.289  45.122  28.095  1.00146.26           O  
ATOM   1197  N   GLU M 149      99.871  47.081  27.262  1.00102.92           N  
ATOM   1198  CA  GLU M 149     100.757  47.196  28.383  1.00102.92           C  
ATOM   1199  CB  GLU M 149     101.599  48.476  28.320  1.00102.92           C  
ATOM   1200  CG  GLU M 149     102.538  48.504  27.119  1.00102.92           C  
ATOM   1201  CD  GLU M 149     103.130  49.900  27.009  1.00102.92           C  
ATOM   1202  OE1 GLU M 149     104.169  50.162  27.670  1.00102.92           O  
ATOM   1203  OE2 GLU M 149     102.547  50.725  26.255  1.00102.92           O  
ATOM   1204  C   GLU M 149      99.959  47.274  29.650  1.00102.92           C  
ATOM   1205  O   GLU M 149     100.242  46.589  30.631  1.00102.92           O  
ATOM   1206  N   GLN M 150      98.893  48.084  29.639  1.00 97.71           N  
ATOM   1207  CA  GLN M 150      98.157  48.371  30.837  1.00 97.71           C  
ATOM   1208  CB  GLN M 150      97.086  49.454  30.637  1.00 97.71           C  
ATOM   1209  CG  GLN M 150      97.660  50.821  30.261  1.00 97.71           C  
ATOM   1210  CD  GLN M 150      96.495  51.796  30.168  1.00 97.71           C  
ATOM   1211  OE1 GLN M 150      95.342  51.430  30.390  1.00 97.71           O  
ATOM   1212  NE2 GLN M 150      96.804  53.077  29.836  1.00 97.71           N  
ATOM   1213  C   GLN M 150      97.486  47.166  31.416  1.00 97.71           C  
ATOM   1214  O   GLN M 150      97.326  47.058  32.629  1.00 97.71           O  
ATOM   1215  N   ALA M 151      96.961  46.252  30.594  1.00116.25           N  
ATOM   1216  CA  ALA M 151      96.336  45.148  31.252  1.00116.25           C  
ATOM   1217  CB  ALA M 151      95.236  44.445  30.473  1.00116.25           C  
ATOM   1218  C   ALA M 151      97.314  44.199  31.850  1.00116.25           C  
ATOM   1219  O   ALA M 151      96.958  43.436  32.747  1.00116.25           O  
ATOM   1220  N   GLY M 152      98.536  44.112  31.288  1.00 60.14           N  
ATOM   1221  CA  GLY M 152      99.461  43.124  31.783  1.00 60.14           C  
ATOM   1222  C   GLY M 152      99.594  42.020  30.773  1.00 60.14           C  
ATOM   1223  O   GLY M 152      99.942  40.891  31.113  1.00 60.14           O  
ATOM   1224  N   GLU M 153      99.352  42.338  29.487  1.00165.95           N  
ATOM   1225  CA  GLU M 153      99.381  41.361  28.434  1.00165.95           C  
ATOM   1226  CB  GLU M 153      99.076  41.959  27.045  1.00165.95           C  
ATOM   1227  CG  GLU M 153      99.304  40.992  25.870  1.00165.95           C  
ATOM   1228  CD  GLU M 153      98.089  40.096  25.645  1.00165.95           C  
ATOM   1229  OE1 GLU M 153      96.984  40.462  26.116  1.00165.95           O  
ATOM   1230  OE2 GLU M 153      98.243  39.042  24.972  1.00165.95           O  
ATOM   1231  C   GLU M 153     100.671  40.633  28.320  1.00165.95           C  
ATOM   1232  O   GLU M 153     100.688  39.416  28.161  1.00165.95           O  
ATOM   1233  N   ALA M 154     101.797  41.336  28.411  1.00 64.73           N  
ATOM   1234  CA  ALA M 154     103.042  40.654  28.205  1.00 64.73           C  
ATOM   1235  CB  ALA M 154     104.261  41.576  28.354  1.00 64.73           C  
ATOM   1236  C   ALA M 154     103.184  39.588  29.235  1.00 64.73           C  
ATOM   1237  O   ALA M 154     103.674  38.496  28.943  1.00 64.73           O  
ATOM   1238  N   GLU M 155     102.741  39.879  30.470  1.00 89.31           N  
ATOM   1239  CA  GLU M 155     102.960  38.930  31.514  1.00 89.31           C  
ATOM   1240  CB  GLU M 155     102.541  39.434  32.902  1.00 89.31           C  
ATOM   1241  CG  GLU M 155     103.469  40.510  33.461  1.00 89.31           C  
ATOM   1242  CD  GLU M 155     102.932  40.885  34.829  1.00 89.31           C  
ATOM   1243  OE1 GLU M 155     101.826  40.391  35.179  1.00 89.31           O  
ATOM   1244  OE2 GLU M 155     103.614  41.665  35.546  1.00 89.31           O  
ATOM   1245  C   GLU M 155     102.231  37.646  31.276  1.00 89.31           C  
ATOM   1246  O   GLU M 155     102.877  36.599  31.309  1.00 89.31           O  
ATOM   1247  N   ARG M 156     100.898  37.646  31.008  1.00255.55           N  
ATOM   1248  CA  ARG M 156     100.368  36.319  30.852  1.00255.55           C  
ATOM   1249  CB  ARG M 156      98.857  36.046  30.903  1.00255.55           C  
ATOM   1250  CG  ARG M 156      98.465  34.688  30.290  1.00255.55           C  
ATOM   1251  CD  ARG M 156      97.078  34.573  29.637  1.00255.55           C  
ATOM   1252  NE  ARG M 156      97.085  35.318  28.349  1.00255.55           N  
ATOM   1253  CZ  ARG M 156      96.700  34.743  27.173  1.00255.55           C  
ATOM   1254  NH1 ARG M 156      96.276  33.448  27.148  1.00255.55           N  
ATOM   1255  NH2 ARG M 156      96.764  35.465  26.016  1.00255.55           N  
ATOM   1256  C   ARG M 156     100.923  35.686  29.631  1.00255.55           C  
ATOM   1257  O   ARG M 156     101.096  34.472  29.613  1.00255.55           O  
ATOM   1258  N   LEU M 158     101.238  36.470  28.585  1.00159.02           N  
ATOM   1259  CA  LEU M 158     101.814  35.831  27.426  1.00159.02           C  
ATOM   1260  CB  LEU M 158     102.291  36.784  26.317  1.00159.02           C  
ATOM   1261  CG  LEU M 158     101.210  37.260  25.335  1.00159.02           C  
ATOM   1262  CD1 LEU M 158     101.824  38.197  24.281  1.00159.02           C  
ATOM   1263  CD2 LEU M 158     100.481  36.065  24.695  1.00159.02           C  
ATOM   1264  C   LEU M 158     103.043  35.072  27.828  1.00159.02           C  
ATOM   1265  O   LEU M 158     103.167  33.893  27.499  1.00159.02           O  
ATOM   1266  N   ARG M 159     103.944  35.677  28.625  1.00207.44           N  
ATOM   1267  CA  ARG M 159     105.167  34.974  28.876  1.00207.44           C  
ATOM   1268  CB  ARG M 159     106.278  35.740  29.621  1.00207.44           C  
ATOM   1269  CG  ARG M 159     105.982  36.157  31.057  1.00207.44           C  
ATOM   1270  CD  ARG M 159     107.256  36.470  31.844  1.00207.44           C  
ATOM   1271  NE  ARG M 159     108.205  37.129  30.907  1.00207.44           N  
ATOM   1272  CZ  ARG M 159     109.483  37.380  31.309  1.00207.44           C  
ATOM   1273  NH1 ARG M 159     109.872  37.038  32.572  1.00207.44           N  
ATOM   1274  NH2 ARG M 159     110.368  37.967  30.452  1.00207.44           N  
ATOM   1275  C   ARG M 159     104.887  33.712  29.627  1.00207.44           C  
ATOM   1276  O   ARG M 159     105.594  32.723  29.444  1.00207.44           O  
ATOM   1277  N   ALA M 160     103.866  33.704  30.505  1.00 58.12           N  
ATOM   1278  CA  ALA M 160     103.591  32.515  31.251  1.00 58.12           C  
ATOM   1279  CB  ALA M 160     102.397  32.687  32.203  1.00 58.12           C  
ATOM   1280  C   ALA M 160     103.246  31.412  30.281  1.00 58.12           C  
ATOM   1281  O   ALA M 160     103.773  30.304  30.376  1.00 58.12           O  
ATOM   1282  N   TYR M 161     102.386  31.694  29.282  1.00 84.04           N  
ATOM   1283  CA  TYR M 161     101.955  30.701  28.330  1.00 84.04           C  
ATOM   1284  CB  TYR M 161     100.976  31.313  27.309  1.00 84.04           C  
ATOM   1285  CG  TYR M 161     100.683  30.338  26.221  1.00 84.04           C  
ATOM   1286  CD1 TYR M 161      99.766  29.329  26.403  1.00 84.04           C  
ATOM   1287  CD2 TYR M 161     101.321  30.449  25.005  1.00 84.04           C  
ATOM   1288  CE1 TYR M 161      99.497  28.440  25.390  1.00 84.04           C  
ATOM   1289  CE2 TYR M 161     101.057  29.563  23.988  1.00 84.04           C  
ATOM   1290  CZ  TYR M 161     100.143  28.556  24.182  1.00 84.04           C  
ATOM   1291  OH  TYR M 161      99.864  27.642  23.145  1.00 84.04           O  
ATOM   1292  C   TYR M 161     103.137  30.177  27.584  1.00 84.04           C  
ATOM   1293  O   TYR M 161     103.363  28.969  27.519  1.00 84.04           O  
ATOM   1294  N   LEU M 162     103.958  31.089  27.047  1.00 67.92           N  
ATOM   1295  CA  LEU M 162     105.070  30.693  26.239  1.00 67.92           C  
ATOM   1296  CB  LEU M 162     105.845  31.911  25.711  1.00 67.92           C  
ATOM   1297  CG  LEU M 162     104.948  32.889  24.923  1.00 67.92           C  
ATOM   1298  CD1 LEU M 162     105.753  34.075  24.369  1.00 67.92           C  
ATOM   1299  CD2 LEU M 162     104.132  32.159  23.846  1.00 67.92           C  
ATOM   1300  C   LEU M 162     106.001  29.887  27.083  1.00 67.92           C  
ATOM   1301  O   LEU M 162     106.426  28.801  26.693  1.00 67.92           O  
ATOM   1302  N   GLU M 163     106.345  30.392  28.281  1.00 92.72           N  
ATOM   1303  CA  GLU M 163     107.282  29.648  29.061  1.00 92.72           C  
ATOM   1304  CB  GLU M 163     107.732  30.436  30.308  1.00 92.72           C  
ATOM   1305  CG  GLU M 163     108.518  31.706  29.961  1.00 92.72           C  
ATOM   1306  CD  GLU M 163     108.765  32.506  31.235  1.00 92.72           C  
ATOM   1307  OE1 GLU M 163     107.974  32.346  32.202  1.00 92.72           O  
ATOM   1308  OE2 GLU M 163     109.750  33.292  31.255  1.00 92.72           O  
ATOM   1309  C   GLU M 163     106.675  28.346  29.514  1.00 92.72           C  
ATOM   1310  O   GLU M 163     107.214  27.274  29.253  1.00 92.72           O  
ATOM   1311  N   GLY M 164     105.555  28.392  30.261  1.00 93.92           N  
ATOM   1312  CA  GLY M 164     105.013  27.159  30.774  1.00 93.92           C  
ATOM   1313  C   GLY M 164     104.123  26.326  29.885  1.00 93.92           C  
ATOM   1314  O   GLY M 164     104.436  25.179  29.572  1.00 93.92           O  
ATOM   1315  N   THR M 165     102.982  26.899  29.438  1.00 79.84           N  
ATOM   1316  CA  THR M 165     101.971  26.105  28.783  1.00 79.84           C  
ATOM   1317  CB  THR M 165     100.692  26.853  28.559  1.00 79.84           C  
ATOM   1318  OG1 THR M 165     100.176  27.321  29.798  1.00 79.84           O  
ATOM   1319  CG2 THR M 165      99.683  25.895  27.901  1.00 79.84           C  
ATOM   1320  C   THR M 165     102.431  25.597  27.453  1.00 79.84           C  
ATOM   1321  O   THR M 165     102.345  24.403  27.170  1.00 79.84           O  
ATOM   1322  N   CYS M 166     102.992  26.490  26.620  1.00 56.27           N  
ATOM   1323  CA  CYS M 166     103.363  26.137  25.273  1.00 56.27           C  
ATOM   1324  CB  CYS M 166     104.081  27.295  24.541  1.00 56.27           C  
ATOM   1325  SG  CYS M 166     104.576  26.899  22.832  1.00 56.27           S  
ATOM   1326  C   CYS M 166     104.322  24.995  25.325  1.00 56.27           C  
ATOM   1327  O   CYS M 166     104.212  24.040  24.556  1.00 56.27           O  
ATOM   1328  N   VAL M 167     105.292  25.078  26.250  1.00 47.49           N  
ATOM   1329  CA  VAL M 167     106.333  24.105  26.375  1.00 47.49           C  
ATOM   1330  CB  VAL M 167     107.365  24.488  27.394  1.00 47.49           C  
ATOM   1331  CG1 VAL M 167     108.413  23.367  27.477  1.00 47.49           C  
ATOM   1332  CG2 VAL M 167     107.948  25.857  27.005  1.00 47.49           C  
ATOM   1333  C   VAL M 167     105.776  22.781  26.790  1.00 47.49           C  
ATOM   1334  O   VAL M 167     106.191  21.746  26.271  1.00 47.49           O  
ATOM   1335  N   GLU M 168     104.823  22.760  27.739  1.00 69.85           N  
ATOM   1336  CA  GLU M 168     104.371  21.476  28.190  1.00 69.85           C  
ATOM   1337  CB  GLU M 168     103.361  21.523  29.344  1.00 69.85           C  
ATOM   1338  CG  GLU M 168     103.986  21.883  30.690  1.00 69.85           C  
ATOM   1339  CD  GLU M 168     102.962  21.538  31.758  1.00 69.85           C  
ATOM   1340  OE1 GLU M 168     101.771  21.909  31.578  1.00 69.85           O  
ATOM   1341  OE2 GLU M 168     103.356  20.894  32.766  1.00 69.85           O  
ATOM   1342  C   GLU M 168     103.730  20.725  27.069  1.00 69.85           C  
ATOM   1343  O   GLU M 168     104.013  19.545  26.872  1.00 69.85           O  
ATOM   1344  N   TRP M 169     102.854  21.385  26.296  1.00 92.64           N  
ATOM   1345  CA  TRP M 169     102.182  20.693  25.235  1.00 92.64           C  
ATOM   1346  CB  TRP M 169     101.022  21.489  24.615  1.00 92.64           C  
ATOM   1347  CG  TRP M 169      99.776  21.423  25.461  1.00 92.64           C  
ATOM   1348  CD2 TRP M 169      98.898  20.282  25.455  1.00 92.64           C  
ATOM   1349  CD1 TRP M 169      99.250  22.307  26.361  1.00 92.64           C  
ATOM   1350  NE1 TRP M 169      98.100  21.789  26.909  1.00 92.64           N  
ATOM   1351  CE2 TRP M 169      97.872  20.543  26.363  1.00 92.64           C  
ATOM   1352  CE3 TRP M 169      98.954  19.114  24.753  1.00 92.64           C  
ATOM   1353  CZ2 TRP M 169      96.882  19.628  26.580  1.00 92.64           C  
ATOM   1354  CZ3 TRP M 169      97.949  18.196  24.970  1.00 92.64           C  
ATOM   1355  CH2 TRP M 169      96.933  18.450  25.867  1.00 92.64           C  
ATOM   1356  C   TRP M 169     103.144  20.274  24.164  1.00 92.64           C  
ATOM   1357  O   TRP M 169     103.056  19.160  23.648  1.00 92.64           O  
ATOM   1358  N   LEU M 170     104.119  21.140  23.826  1.00124.21           N  
ATOM   1359  CA  LEU M 170     105.044  20.852  22.766  1.00124.21           C  
ATOM   1360  CB  LEU M 170     106.113  21.961  22.630  1.00124.21           C  
ATOM   1361  CG  LEU M 170     107.140  21.795  21.487  1.00124.21           C  
ATOM   1362  CD1 LEU M 170     108.083  20.609  21.718  1.00124.21           C  
ATOM   1363  CD2 LEU M 170     106.458  21.734  20.115  1.00124.21           C  
ATOM   1364  C   LEU M 170     105.712  19.564  23.117  1.00124.21           C  
ATOM   1365  O   LEU M 170     105.893  18.699  22.263  1.00124.21           O  
ATOM   1366  N   ARG M 171     106.078  19.382  24.397  1.00113.38           N  
ATOM   1367  CA  ARG M 171     106.731  18.173  24.801  1.00113.38           C  
ATOM   1368  CB  ARG M 171     107.137  18.181  26.284  1.00113.38           C  
ATOM   1369  CG  ARG M 171     108.252  19.174  26.611  1.00113.38           C  
ATOM   1370  CD  ARG M 171     108.751  19.070  28.052  1.00113.38           C  
ATOM   1371  NE  ARG M 171     109.832  20.080  28.220  1.00113.38           N  
ATOM   1372  CZ  ARG M 171     109.934  20.767  29.393  1.00113.38           C  
ATOM   1373  NH1 ARG M 171     109.055  20.512  30.407  1.00113.38           N  
ATOM   1374  NH2 ARG M 171     110.900  21.719  29.542  1.00113.38           N  
ATOM   1375  C   ARG M 171     105.791  17.024  24.604  1.00113.38           C  
ATOM   1376  O   ARG M 171     106.181  15.959  24.128  1.00113.38           O  
ATOM   1377  N   ARG M 172     104.513  17.227  24.961  1.00104.72           N  
ATOM   1378  CA  ARG M 172     103.510  16.203  24.917  1.00104.72           C  
ATOM   1379  CB  ARG M 172     102.165  16.743  25.424  1.00104.72           C  
ATOM   1380  CG  ARG M 172     101.102  15.683  25.695  1.00104.72           C  
ATOM   1381  CD  ARG M 172     100.187  15.388  24.508  1.00104.72           C  
ATOM   1382  NE  ARG M 172      99.019  14.641  25.053  1.00104.72           N  
ATOM   1383  CZ  ARG M 172      99.116  13.303  25.297  0.93104.72           C  
ATOM   1384  NH1 ARG M 172     100.281  12.648  25.023  1.00104.72           N  
ATOM   1385  NH2 ARG M 172      98.059  12.624  25.830  1.00104.72           N  
ATOM   1386  C   ARG M 172     103.322  15.746  23.506  1.00104.72           C  
ATOM   1387  O   ARG M 172     103.264  14.546  23.236  1.00104.72           O  
ATOM   1388  N   TYR M 173     103.243  16.696  22.558  1.00 88.17           N  
ATOM   1389  CA  TYR M 173     102.991  16.324  21.200  1.00 88.17           C  
ATOM   1390  CB  TYR M 173     102.871  17.510  20.229  1.00 88.17           C  
ATOM   1391  CG  TYR M 173     101.646  18.287  20.560  1.00 88.17           C  
ATOM   1392  CD1 TYR M 173     100.404  17.704  20.455  1.00 88.17           C  
ATOM   1393  CD2 TYR M 173     101.738  19.608  20.931  1.00 88.17           C  
ATOM   1394  CE1 TYR M 173      99.266  18.419  20.746  1.00 88.17           C  
ATOM   1395  CE2 TYR M 173     100.605  20.329  21.220  1.00 88.17           C  
ATOM   1396  CZ  TYR M 173      99.370  19.732  21.131  1.00 88.17           C  
ATOM   1397  OH  TYR M 173      98.210  20.474  21.429  1.00 88.17           O  
ATOM   1398  C   TYR M 173     104.124  15.492  20.706  1.00 88.17           C  
ATOM   1399  O   TYR M 173     103.914  14.428  20.128  1.00 88.17           O  
ATOM   1400  N   LEU M 174     105.367  15.923  20.977  1.00123.07           N  
ATOM   1401  CA  LEU M 174     106.488  15.211  20.449  1.00123.07           C  
ATOM   1402  CB  LEU M 174     107.849  15.828  20.789  1.00123.07           C  
ATOM   1403  CG  LEU M 174     108.216  16.996  19.859  1.00123.07           C  
ATOM   1404  CD1 LEU M 174     107.238  18.171  19.945  1.00123.07           C  
ATOM   1405  CD2 LEU M 174     109.665  17.428  20.084  1.00123.07           C  
ATOM   1406  C   LEU M 174     106.469  13.801  20.919  1.00123.07           C  
ATOM   1407  O   LEU M 174     106.825  12.901  20.162  1.00123.07           O  
ATOM   1408  N   LYS M 175     106.044  13.552  22.168  1.00 70.97           N  
ATOM   1409  CA  LYS M 175     106.069  12.196  22.633  1.00 70.97           C  
ATOM   1410  CB  LYS M 175     105.534  12.028  24.066  1.00 70.97           C  
ATOM   1411  CG  LYS M 175     106.526  12.471  25.143  1.00 70.97           C  
ATOM   1412  CD  LYS M 175     105.931  12.543  26.552  1.00 70.97           C  
ATOM   1413  CE  LYS M 175     106.984  12.760  27.644  1.00 70.97           C  
ATOM   1414  NZ  LYS M 175     106.348  12.763  28.981  1.00 70.97           N  
ATOM   1415  C   LYS M 175     105.217  11.346  21.738  1.00 70.97           C  
ATOM   1416  O   LYS M 175     105.633  10.262  21.333  1.00 70.97           O  
ATOM   1417  N   ASN M 176     104.000  11.810  21.401  1.00 91.06           N  
ATOM   1418  CA  ASN M 176     103.114  11.020  20.587  1.00 91.06           C  
ATOM   1419  CB  ASN M 176     101.704  11.625  20.490  1.00 91.06           C  
ATOM   1420  CG  ASN M 176     101.059  11.615  21.867  1.00 91.06           C  
ATOM   1421  OD1 ASN M 176     101.133  10.631  22.602  1.00 91.06           O  
ATOM   1422  ND2 ASN M 176     100.404  12.748  22.230  1.00 91.06           N  
ATOM   1423  C   ASN M 176     103.610  10.910  19.167  1.00 91.06           C  
ATOM   1424  O   ASN M 176     103.561   9.842  18.560  1.00 91.06           O  
ATOM   1425  N   GLY M 177     104.019  12.062  18.604  1.00 83.73           N  
ATOM   1426  CA  GLY M 177     104.455  12.349  17.258  1.00 83.73           C  
ATOM   1427  C   GLY M 177     105.840  11.922  16.874  1.00 83.73           C  
ATOM   1428  O   GLY M 177     106.152  11.856  15.688  1.00 83.73           O  
ATOM   1429  N   ASN M 178     106.731  11.680  17.843  1.00133.13           N  
ATOM   1430  CA  ASN M 178     108.137  11.589  17.570  1.00133.13           C  
ATOM   1431  CB  ASN M 178     108.960  11.196  18.800  1.00133.13           C  
ATOM   1432  CG  ASN M 178     110.409  11.322  18.372  1.00133.13           C  
ATOM   1433  OD1 ASN M 178     111.118  10.325  18.248  1.00133.13           O  
ATOM   1434  ND2 ASN M 178     110.854  12.577  18.098  1.00133.13           N  
ATOM   1435  C   ASN M 178     108.496  10.653  16.457  1.00133.13           C  
ATOM   1436  O   ASN M 178     109.414  10.959  15.697  1.00133.13           O  
ATOM   1437  N   ALA M 179     107.831   9.496  16.312  1.00 37.15           N  
ATOM   1438  CA  ALA M 179     108.260   8.616  15.262  1.00 37.15           C  
ATOM   1439  CB  ALA M 179     107.432   7.321  15.205  1.00 37.15           C  
ATOM   1440  C   ALA M 179     108.119   9.315  13.937  1.00 37.15           C  
ATOM   1441  O   ALA M 179     109.038   9.286  13.119  1.00 37.15           O  
ATOM   1442  N   THR M 180     106.965   9.966  13.690  0.88126.18           N  
ATOM   1443  CA  THR M 180     106.742  10.639  12.440  0.88126.18           C  
ATOM   1444  CB  THR M 180     105.318  11.081  12.259  0.88126.18           C  
ATOM   1445  OG1 THR M 180     104.979  12.058  13.230  0.88126.18           O  
ATOM   1446  CG2 THR M 180     104.397   9.858  12.401  0.88126.18           C  
ATOM   1447  C   THR M 180     107.596  11.867  12.320  0.88126.18           C  
ATOM   1448  O   THR M 180     108.274  12.050  11.311  0.88126.18           O  
ATOM   1449  N   LEU M 181     107.594  12.731  13.359  1.00106.68           N  
ATOM   1450  CA  LEU M 181     108.334  13.965  13.345  1.00106.68           C  
ATOM   1451  CB  LEU M 181     108.424  14.654  14.723  1.00106.68           C  
ATOM   1452  CG  LEU M 181     107.171  15.437  15.159  1.00106.68           C  
ATOM   1453  CD1 LEU M 181     107.088  16.802  14.458  1.00106.68           C  
ATOM   1454  CD2 LEU M 181     105.896  14.610  14.959  1.00106.68           C  
ATOM   1455  C   LEU M 181     109.766  13.700  12.899  1.00106.68           C  
ATOM   1456  O   LEU M 181     110.233  14.417  11.973  1.00106.68           O  
ATOM   1457  OXT LEU M 181     110.408  12.783  13.477  1.00106.68           O  
TER
ATOM   1458  N   SER P   1      97.793  22.711  22.958  1.00 82.33           N  
ATOM   1459  CA  SER P   1      96.791  23.786  23.026  1.00 82.33           C  
ATOM   1460  CB  SER P   1      96.205  23.864  24.445  1.00 82.33           C  
ATOM   1461  OG  SER P   1      95.643  22.609  24.802  1.00 82.33           O  
ATOM   1462  C   SER P   1      97.351  25.126  22.676  1.00 82.33           C  
ATOM   1463  O   SER P   1      98.469  25.475  23.049  1.00 82.33           O  
ATOM   1464  N   ILE P   2      96.558  25.908  21.924  1.00106.29           N  
ATOM   1465  CA  ILE P   2      96.901  27.241  21.513  1.00106.29           C  
ATOM   1466  CB  ILE P   2      96.192  27.664  20.259  1.00106.29           C  
ATOM   1467  CG1 ILE P   2      96.655  29.059  19.804  1.00106.29           C  
ATOM   1468  CG2 ILE P   2      94.681  27.535  20.503  1.00106.29           C  
ATOM   1469  CD1 ILE P   2      96.187  29.425  18.395  1.00106.29           C  
ATOM   1470  C   ILE P   2      96.497  28.156  22.629  1.00106.29           C  
ATOM   1471  O   ILE P   2      95.681  27.791  23.471  1.00106.29           O  
ATOM   1472  N   ILE P   3      97.134  29.342  22.708  1.00190.45           N  
ATOM   1473  CA  ILE P   3      96.877  30.342  23.714  1.00190.45           C  
ATOM   1474  CB  ILE P   3      97.855  31.479  23.667  1.00190.45           C  
ATOM   1475  CG1 ILE P   3      97.716  32.367  24.911  1.00190.45           C  
ATOM   1476  CG2 ILE P   3      97.649  32.230  22.343  1.00190.45           C  
ATOM   1477  CD1 ILE P   3      98.868  33.357  25.082  1.00190.45           C  
ATOM   1478  C   ILE P   3      95.508  30.913  23.512  1.00190.45           C  
ATOM   1479  O   ILE P   3      94.917  30.742  22.454  1.00190.45           O  
ATOM   1480  N   ASN P   4      94.904  31.514  24.559  1.00118.35           N  
ATOM   1481  CA  ASN P   4      93.643  32.174  24.346  1.00118.35           C  
ATOM   1482  CB  ASN P   4      92.641  32.006  25.500  1.00118.35           C  
ATOM   1483  CG  ASN P   4      92.182  30.556  25.499  1.00118.35           C  
ATOM   1484  OD1 ASN P   4      92.342  29.844  24.509  1.00118.35           O  
ATOM   1485  ND2 ASN P   4      91.589  30.105  26.636  1.00118.35           N  
ATOM   1486  C   ASN P   4      93.963  33.626  24.228  1.00118.35           C  
ATOM   1487  O   ASN P   4      94.389  34.254  25.194  1.00118.35           O  
ATOM   1488  N   PHE P   5      93.723  34.181  23.024  1.00193.63           N  
ATOM   1489  CA  PHE P   5      94.071  35.511  22.616  1.00193.63           C  
ATOM   1490  CB  PHE P   5      93.914  35.721  21.100  1.00193.63           C  
ATOM   1491  CG  PHE P   5      94.867  34.800  20.419  1.00193.63           C  
ATOM   1492  CD1 PHE P   5      94.563  33.470  20.250  1.00193.63           C  
ATOM   1493  CD2 PHE P   5      96.066  35.261  19.939  1.00193.63           C  
ATOM   1494  CE1 PHE P   5      95.438  32.615  19.622  1.00193.63           C  
ATOM   1495  CE2 PHE P   5      96.944  34.410  19.310  1.00193.63           C  
ATOM   1496  CZ  PHE P   5      96.636  33.084  19.148  1.00193.63           C  
ATOM   1497  C   PHE P   5      93.198  36.497  23.296  1.00193.63           C  
ATOM   1498  O   PHE P   5      92.091  36.201  23.736  1.00193.63           O  
ATOM   1499  N   GLU P   6      93.725  37.721  23.406  1.00165.47           N  
ATOM   1500  CA  GLU P   6      93.075  38.797  24.057  1.00165.47           C  
ATOM   1501  CB  GLU P   6      94.024  39.171  25.192  1.00165.47           C  
ATOM   1502  CG  GLU P   6      94.451  38.009  26.090  1.00165.47           C  
ATOM   1503  CD  GLU P   6      93.312  37.655  27.030  1.00165.47           C  
ATOM   1504  OE1 GLU P   6      92.633  38.596  27.522  1.00165.47           O  
ATOM   1505  OE2 GLU P   6      93.105  36.436  27.270  1.00165.47           O  
ATOM   1506  C   GLU P   6      92.891  39.824  22.946  1.00165.47           C  
ATOM   1507  O   GLU P   6      93.645  39.807  21.976  1.00165.47           O  
ATOM   1508  N   LYS P   7      91.907  40.756  23.036  1.00217.69           N  
ATOM   1509  CA  LYS P   7      91.533  41.723  22.009  1.00217.69           C  
ATOM   1510  CB  LYS P   7      90.087  42.220  22.171  1.00217.69           C  
ATOM   1511  CG  LYS P   7      89.024  41.234  21.677  1.00217.69           C  
ATOM   1512  CD  LYS P   7      88.980  39.896  22.421  1.00217.69           C  
ATOM   1513  CE  LYS P   7      89.331  39.988  23.907  1.00217.69           C  
ATOM   1514  NZ  LYS P   7      88.460  40.977  24.576  1.00217.69           N  
ATOM   1515  C   LYS P   7      92.392  42.961  21.812  1.00217.69           C  
ATOM   1516  O   LYS P   7      92.743  43.688  22.746  1.00217.69           O  
ATOM   1517  N   LEU P   8      92.697  43.272  20.519  1.00117.01           N  
ATOM   1518  CA  LEU P   8      93.513  44.397  20.147  1.00117.01           C  
ATOM   1519  CB  LEU P   8      93.461  44.700  18.639  1.00117.01           C  
ATOM   1520  CG  LEU P   8      94.137  43.616  17.782  1.00117.01           C  
ATOM   1521  CD1 LEU P   8      94.071  43.946  16.283  1.00117.01           C  
ATOM   1522  CD2 LEU P   8      95.578  43.370  18.253  1.00117.01           C  
ATOM   1523  C   LEU P   8      93.091  45.663  20.883  1.00117.01           C  
ATOM   1524  O   LEU P   8      94.002  46.449  21.261  1.00117.01           O  
ATOM   1525  OXT LEU P   8      91.861  45.858  21.065  1.00117.01           O  
TER
ATOM   1526  N   ASP A   2      82.267  21.160  33.207  1.00114.16           N  
ATOM   1527  CA  ASP A   2      83.345  21.295  34.219  1.00114.16           C  
ATOM   1528  CB  ASP A   2      84.542  22.023  33.589  1.00114.16           C  
ATOM   1529  CG  ASP A   2      85.108  21.082  32.526  1.00114.16           C  
ATOM   1530  OD1 ASP A   2      84.881  19.849  32.652  1.00114.16           O  
ATOM   1531  OD2 ASP A   2      85.765  21.580  31.573  1.00114.16           O  
ATOM   1532  C   ASP A   2      82.928  21.969  35.513  1.00114.16           C  
ATOM   1533  O   ASP A   2      81.815  22.493  35.624  1.00114.16           O  
ATOM   1534  N   SER A   3      83.805  21.932  36.553  1.00 88.19           N  
ATOM   1535  CA  SER A   3      83.453  22.556  37.804  1.00 88.19           C  
ATOM   1536  CB  SER A   3      82.391  21.765  38.592  1.00 88.19           C  
ATOM   1537  OG  SER A   3      82.916  20.511  39.007  1.00 88.19           O  
ATOM   1538  C   SER A   3      84.650  22.705  38.713  1.00 88.19           C  
ATOM   1539  O   SER A   3      85.673  22.038  38.550  1.00 88.19           O  
ATOM   1540  N   VAL A   4      84.546  23.618  39.706  1.00113.86           N  
ATOM   1541  CA  VAL A   4      85.540  23.833  40.733  1.00113.86           C  
ATOM   1542  CB  VAL A   4      85.953  25.268  40.896  1.00113.86           C  
ATOM   1543  CG1 VAL A   4      86.825  25.385  42.153  1.00113.86           C  
ATOM   1544  CG2 VAL A   4      86.672  25.737  39.627  1.00113.86           C  
ATOM   1545  C   VAL A   4      84.841  23.470  42.002  1.00113.86           C  
ATOM   1546  O   VAL A   4      83.653  23.735  42.145  1.00113.86           O  
ATOM   1547  N   THR A   5      85.520  22.811  42.955  1.00149.25           N  
ATOM   1548  CA  THR A   5      84.823  22.516  44.174  1.00149.25           C  
ATOM   1549  CB  THR A   5      84.516  21.060  44.367  1.00149.25           C  
ATOM   1550  OG1 THR A   5      85.721  20.316  44.436  1.00149.25           O  
ATOM   1551  CG2 THR A   5      83.648  20.559  43.202  1.00149.25           C  
ATOM   1552  C   THR A   5      85.696  22.933  45.307  1.00149.25           C  
ATOM   1553  O   THR A   5      86.896  22.658  45.312  1.00149.25           O  
ATOM   1554  N   GLN A   6      85.089  23.602  46.309  1.00122.62           N  
ATOM   1555  CA  GLN A   6      85.821  24.089  47.440  1.00122.62           C  
ATOM   1556  CB  GLN A   6      85.723  25.601  47.672  1.00122.62           C  
ATOM   1557  CG  GLN A   6      86.389  26.499  46.638  1.00122.62           C  
ATOM   1558  CD  GLN A   6      86.205  27.901  47.193  1.00122.62           C  
ATOM   1559  OE1 GLN A   6      85.716  28.800  46.514  1.00122.62           O  
ATOM   1560  NE2 GLN A   6      86.592  28.084  48.483  1.00122.62           N  
ATOM   1561  C   GLN A   6      85.251  23.512  48.686  1.00122.62           C  
ATOM   1562  O   GLN A   6      84.103  23.062  48.723  1.00122.62           O  
ATOM   1563  N   THR A   7      86.058  23.612  49.764  1.00167.19           N  
ATOM   1564  CA  THR A   7      85.721  23.080  51.047  1.00167.19           C  
ATOM   1565  CB  THR A   7      86.698  23.443  52.133  1.00167.19           C  
ATOM   1566  OG1 THR A   7      86.502  22.614  53.268  1.00167.19           O  
ATOM   1567  CG2 THR A   7      86.496  24.913  52.526  1.00167.19           C  
ATOM   1568  C   THR A   7      84.358  23.573  51.400  1.00167.19           C  
ATOM   1569  O   THR A   7      83.847  24.524  50.808  1.00167.19           O  
ATOM   1570  N   GLU A   8      83.799  22.951  52.451  1.00149.64           N  
ATOM   1571  CA  GLU A   8      82.432  22.967  52.886  1.00149.64           C  
ATOM   1572  CB  GLU A   8      82.210  22.209  54.200  1.00149.64           C  
ATOM   1573  CG  GLU A   8      82.374  20.700  54.048  1.00149.64           C  
ATOM   1574  CD  GLU A   8      81.743  20.063  55.276  1.00149.64           C  
ATOM   1575  OE1 GLU A   8      80.568  20.402  55.574  1.00149.64           O  
ATOM   1576  OE2 GLU A   8      82.425  19.229  55.932  1.00149.64           O  
ATOM   1577  C   GLU A   8      81.869  24.325  53.077  1.00149.64           C  
ATOM   1578  O   GLU A   8      80.660  24.523  52.977  1.00149.64           O  
ATOM   1579  N   GLY A   9      82.673  25.323  53.416  1.00224.13           N  
ATOM   1580  CA  GLY A   9      81.941  26.545  53.388  1.00224.13           C  
ATOM   1581  C   GLY A   9      82.083  27.330  54.653  1.00224.13           C  
ATOM   1582  O   GLY A   9      81.758  28.512  54.629  1.00224.13           O  
ATOM   1583  N   LEU A  10      82.505  26.736  55.791  1.00218.47           N  
ATOM   1584  CA  LEU A  10      82.735  27.544  56.970  1.00218.47           C  
ATOM   1585  CB  LEU A  10      81.582  27.528  58.001  1.00218.47           C  
ATOM   1586  CG  LEU A  10      80.332  28.363  57.651  1.00218.47           C  
ATOM   1587  CD1 LEU A  10      80.638  29.868  57.685  1.00218.47           C  
ATOM   1588  CD2 LEU A  10      79.684  27.913  56.335  1.00218.47           C  
ATOM   1589  C   LEU A  10      83.933  27.010  57.715  1.00218.47           C  
ATOM   1590  O   LEU A  10      83.847  25.955  58.340  1.00218.47           O  
ATOM   1591  N   VAL A  11      85.080  27.732  57.703  1.00102.94           N  
ATOM   1592  CA  VAL A  11      86.243  27.249  58.419  1.00102.94           C  
ATOM   1593  CB  VAL A  11      87.451  27.132  57.541  1.00102.94           C  
ATOM   1594  CG1 VAL A  11      88.641  26.651  58.390  1.00102.94           C  
ATOM   1595  CG2 VAL A  11      87.099  26.217  56.360  1.00102.94           C  
ATOM   1596  C   VAL A  11      86.614  28.216  59.505  1.00102.94           C  
ATOM   1597  O   VAL A  11      87.450  29.104  59.315  1.00102.94           O  
ATOM   1598  N   THR A  12      86.057  28.021  60.713  1.00 67.73           N  
ATOM   1599  CA  THR A  12      86.373  28.939  61.766  1.00 67.73           C  
ATOM   1600  CB  THR A  12      85.322  28.982  62.835  1.00 67.73           C  
ATOM   1601  OG1 THR A  12      84.065  29.309  62.258  1.00 67.73           O  
ATOM   1602  CG2 THR A  12      85.714  30.062  63.856  1.00 67.73           C  
ATOM   1603  C   THR A  12      87.683  28.526  62.357  1.00 67.73           C  
ATOM   1604  O   THR A  12      87.952  27.338  62.536  1.00 67.73           O  
ATOM   1605  N   VAL A  13      88.553  29.515  62.650  1.00133.28           N  
ATOM   1606  CA  VAL A  13      89.845  29.215  63.199  1.00133.28           C  
ATOM   1607  CB  VAL A  13      90.909  29.047  62.153  1.00133.28           C  
ATOM   1608  CG1 VAL A  13      90.687  27.701  61.448  1.00133.28           C  
ATOM   1609  CG2 VAL A  13      90.828  30.230  61.173  1.00133.28           C  
ATOM   1610  C   VAL A  13      90.267  30.286  64.155  1.00133.28           C  
ATOM   1611  O   VAL A  13      89.800  31.423  64.101  1.00133.28           O  
ATOM   1612  N   THR A  14      91.176  29.916  65.081  1.00143.60           N  
ATOM   1613  CA  THR A  14      91.693  30.830  66.060  1.00143.60           C  
ATOM   1614  CB  THR A  14      92.387  30.163  67.206  1.00143.60           C  
ATOM   1615  OG1 THR A  14      93.494  29.408  66.738  1.00143.60           O  
ATOM   1616  CG2 THR A  14      91.383  29.250  67.922  1.00143.60           C  
ATOM   1617  C   THR A  14      92.693  31.677  65.357  1.00143.60           C  
ATOM   1618  O   THR A  14      93.128  31.332  64.265  1.00143.60           O  
ATOM   1619  N   GLU A  15      93.111  32.798  65.975  1.00261.74           N  
ATOM   1620  CA  GLU A  15      93.911  33.731  65.237  1.00261.74           C  
ATOM   1621  CB  GLU A  15      94.354  34.950  66.073  1.00261.74           C  
ATOM   1622  CG  GLU A  15      93.219  35.906  66.458  1.00261.74           C  
ATOM   1623  CD  GLU A  15      92.570  35.449  67.761  1.00261.74           C  
ATOM   1624  OE1 GLU A  15      92.012  34.321  67.795  1.00261.74           O  
ATOM   1625  OE2 GLU A  15      92.621  36.236  68.744  1.00261.74           O  
ATOM   1626  C   GLU A  15      95.155  33.108  64.684  1.00261.74           C  
ATOM   1627  O   GLU A  15      95.229  32.859  63.495  1.00261.74           O  
ATOM   1628  N   GLY A  16      96.100  32.678  65.516  1.00137.12           N  
ATOM   1629  CA  GLY A  16      97.408  32.285  65.057  1.00137.12           C  
ATOM   1630  C   GLY A  16      97.424  31.101  64.136  1.00137.12           C  
ATOM   1631  O   GLY A  16      98.260  31.045  63.234  1.00137.12           O  
ATOM   1632  N   LEU A  17      96.526  30.118  64.318  1.00159.90           N  
ATOM   1633  CA  LEU A  17      96.680  28.897  63.577  1.00159.90           C  
ATOM   1634  CB  LEU A  17      95.695  27.780  63.976  1.00159.90           C  
ATOM   1635  CG  LEU A  17      94.409  27.690  63.135  1.00159.90           C  
ATOM   1636  CD1 LEU A  17      93.442  26.652  63.722  1.00159.90           C  
ATOM   1637  CD2 LEU A  17      93.756  29.053  62.907  1.00159.90           C  
ATOM   1638  C   LEU A  17      96.586  29.128  62.100  1.00159.90           C  
ATOM   1639  O   LEU A  17      96.193  30.190  61.611  1.00159.90           O  
ATOM   1640  N   PRO A  18      97.045  28.118  61.402  1.00128.72           N  
ATOM   1641  CA  PRO A  18      97.073  28.140  59.965  1.00128.72           C  
ATOM   1642  CD  PRO A  18      98.139  27.332  61.949  1.00128.72           C  
ATOM   1643  CB  PRO A  18      98.065  27.059  59.543  1.00128.72           C  
ATOM   1644  CG  PRO A  18      99.013  26.943  60.747  1.00128.72           C  
ATOM   1645  C   PRO A  18      95.716  27.962  59.356  1.00128.72           C  
ATOM   1646  O   PRO A  18      94.784  27.571  60.058  1.00128.72           O  
ATOM   1647  N   VAL A  19      95.590  28.270  58.051  1.00 63.29           N  
ATOM   1648  CA  VAL A  19      94.352  28.178  57.350  1.00 63.29           C  
ATOM   1649  CB  VAL A  19      93.852  29.527  56.893  1.00 63.29           C  
ATOM   1650  CG1 VAL A  19      92.535  29.345  56.124  1.00 63.29           C  
ATOM   1651  CG2 VAL A  19      93.744  30.468  58.107  1.00 63.29           C  
ATOM   1652  C   VAL A  19      94.607  27.371  56.121  1.00 63.29           C  
ATOM   1653  O   VAL A  19      95.679  27.449  55.522  1.00 63.29           O  
ATOM   1654  N   LYS A  20      93.625  26.543  55.717  1.00109.08           N  
ATOM   1655  CA  LYS A  20      93.813  25.757  54.537  1.00109.08           C  
ATOM   1656  CB  LYS A  20      94.263  24.326  54.863  1.00109.08           C  
ATOM   1657  CG  LYS A  20      94.491  23.444  53.638  1.00109.08           C  
ATOM   1658  CD  LYS A  20      95.117  22.093  53.984  1.00109.08           C  
ATOM   1659  CE  LYS A  20      96.493  22.203  54.638  1.00109.08           C  
ATOM   1660  NZ  LYS A  20      96.954  20.869  55.081  1.00109.08           N  
ATOM   1661  C   LYS A  20      92.478  25.658  53.871  1.00109.08           C  
ATOM   1662  O   LYS A  20      91.564  25.025  54.396  1.00109.08           O  
ATOM   1663  N   LEU A  21      92.329  26.283  52.686  1.00 78.52           N  
ATOM   1664  CA  LEU A  21      91.080  26.207  51.989  1.00 78.52           C  
ATOM   1665  CB  LEU A  21      90.568  27.580  51.524  1.00 78.52           C  
ATOM   1666  CG  LEU A  21      90.396  28.585  52.680  1.00 78.52           C  
ATOM   1667  CD1 LEU A  21      89.820  29.920  52.184  1.00 78.52           C  
ATOM   1668  CD2 LEU A  21      89.602  27.976  53.847  1.00 78.52           C  
ATOM   1669  C   LEU A  21      91.326  25.374  50.771  1.00 78.52           C  
ATOM   1670  O   LEU A  21      92.016  25.799  49.846  1.00 78.52           O  
ATOM   1671  N   ASN A  22      90.745  24.159  50.734  1.00 74.59           N  
ATOM   1672  CA  ASN A  22      91.009  23.238  49.662  1.00 74.59           C  
ATOM   1673  CB  ASN A  22      90.638  21.791  50.024  1.00 74.59           C  
ATOM   1674  CG  ASN A  22      91.455  21.366  51.234  1.00 74.59           C  
ATOM   1675  OD1 ASN A  22      92.673  21.212  51.160  1.00 74.59           O  
ATOM   1676  ND2 ASN A  22      90.761  21.177  52.389  1.00 74.59           N  
ATOM   1677  C   ASN A  22      90.178  23.577  48.463  1.00 74.59           C  
ATOM   1678  O   ASN A  22      88.967  23.764  48.564  1.00 74.59           O  
ATOM   1679  N   CYS A  23      90.824  23.647  47.279  1.00 69.60           N  
ATOM   1680  CA  CYS A  23      90.102  23.885  46.063  1.00 69.60           C  
ATOM   1681  CB  CYS A  23      90.310  25.288  45.450  1.00 69.60           C  
ATOM   1682  SG  CYS A  23      89.560  25.445  43.796  1.00 69.60           S  
ATOM   1683  C   CYS A  23      90.582  22.896  45.054  1.00 69.60           C  
ATOM   1684  O   CYS A  23      91.781  22.659  44.916  1.00 69.60           O  
ATOM   1685  N   THR A  24      89.636  22.266  44.337  1.00133.97           N  
ATOM   1686  CA  THR A  24      89.978  21.337  43.306  1.00133.97           C  
ATOM   1687  CB  THR A  24      89.829  19.908  43.743  1.00133.97           C  
ATOM   1688  OG1 THR A  24      90.133  19.012  42.686  1.00133.97           O  
ATOM   1689  CG2 THR A  24      88.419  19.682  44.284  1.00133.97           C  
ATOM   1690  C   THR A  24      89.090  21.654  42.149  1.00133.97           C  
ATOM   1691  O   THR A  24      87.968  22.122  42.321  1.00133.97           O  
ATOM   1692  N   TYR A  25      89.592  21.425  40.921  1.00111.74           N  
ATOM   1693  CA  TYR A  25      88.842  21.782  39.757  1.00111.74           C  
ATOM   1694  CB  TYR A  25      89.455  22.954  38.969  1.00111.74           C  
ATOM   1695  CG  TYR A  25      90.858  22.609  38.595  1.00111.74           C  
ATOM   1696  CD1 TYR A  25      91.879  22.755  39.508  1.00111.74           C  
ATOM   1697  CD2 TYR A  25      91.160  22.155  37.331  1.00111.74           C  
ATOM   1698  CE1 TYR A  25      93.177  22.448  39.175  1.00111.74           C  
ATOM   1699  CE2 TYR A  25      92.458  21.843  36.991  1.00111.74           C  
ATOM   1700  CZ  TYR A  25      93.469  21.990  37.913  1.00111.74           C  
ATOM   1701  OH  TYR A  25      94.801  21.674  37.571  1.00111.74           O  
ATOM   1702  C   TYR A  25      88.754  20.608  38.848  1.00111.74           C  
ATOM   1703  O   TYR A  25      89.437  19.601  39.024  1.00111.74           O  
ATOM   1704  N   GLN A  26      87.818  20.700  37.884  1.00 74.22           N  
ATOM   1705  CA  GLN A  26      87.649  19.678  36.902  1.00 74.22           C  
ATOM   1706  CB  GLN A  26      86.519  18.702  37.260  1.00 74.22           C  
ATOM   1707  CG  GLN A  26      86.313  17.596  36.228  1.00 74.22           C  
ATOM   1708  CD  GLN A  26      85.181  16.718  36.731  1.00 74.22           C  
ATOM   1709  OE1 GLN A  26      84.815  16.777  37.903  1.00 74.22           O  
ATOM   1710  NE2 GLN A  26      84.616  15.873  35.827  1.00 74.22           N  
ATOM   1711  C   GLN A  26      87.278  20.361  35.627  1.00 74.22           C  
ATOM   1712  O   GLN A  26      86.152  20.825  35.464  1.00 74.22           O  
ATOM   1713  N   THR A  27      88.234  20.453  34.687  1.00106.66           N  
ATOM   1714  CA  THR A  27      87.949  21.074  33.435  1.00106.66           C  
ATOM   1715  CB  THR A  27      88.510  22.459  33.337  1.00106.66           C  
ATOM   1716  OG1 THR A  27      89.925  22.427  33.447  1.00106.66           O  
ATOM   1717  CG2 THR A  27      87.922  23.289  34.488  1.00106.66           C  
ATOM   1718  C   THR A  27      88.596  20.236  32.409  1.00106.66           C  
ATOM   1719  O   THR A  27      89.642  19.637  32.639  1.00106.66           O  
ATOM   1720  N   THR A  28      87.912  20.059  31.282  1.00226.32           N  
ATOM   1721  CA  THR A  28      88.506  19.353  30.197  1.00226.32           C  
ATOM   1722  CB  THR A  28      87.461  18.840  29.252  1.00226.32           C  
ATOM   1723  OG1 THR A  28      86.550  18.003  29.950  1.00226.32           O  
ATOM   1724  CG2 THR A  28      88.147  18.053  28.123  1.00226.32           C  
ATOM   1725  C   THR A  28      89.398  20.300  29.437  1.00226.32           C  
ATOM   1726  O   THR A  28      90.461  19.897  28.963  1.00226.32           O  
ATOM   1727  N   TYR A  29      89.001  21.602  29.401  1.00109.81           N  
ATOM   1728  CA  TYR A  29      89.515  22.642  28.540  1.00109.81           C  
ATOM   1729  CB  TYR A  29      88.540  23.822  28.409  1.00109.81           C  
ATOM   1730  CG  TYR A  29      87.267  23.288  27.860  1.00109.81           C  
ATOM   1731  CD1 TYR A  29      87.085  23.209  26.504  1.00109.81           C  
ATOM   1732  CD2 TYR A  29      86.256  22.863  28.690  1.00109.81           C  
ATOM   1733  CE1 TYR A  29      85.919  22.714  25.977  1.00109.81           C  
ATOM   1734  CE2 TYR A  29      85.084  22.363  28.171  1.00109.81           C  
ATOM   1735  CZ  TYR A  29      84.913  22.288  26.810  1.00109.81           C  
ATOM   1736  OH  TYR A  29      83.715  21.777  26.268  1.00109.81           O  
ATOM   1737  C   TYR A  29      90.757  23.215  29.135  1.00109.81           C  
ATOM   1738  O   TYR A  29      90.935  23.214  30.349  1.00109.81           O  
ATOM   1739  N   LEU A  36      91.669  23.704  28.263  1.00106.50           N  
ATOM   1740  CA  LEU A  36      92.945  24.174  28.725  1.00106.50           C  
ATOM   1741  CB  LEU A  36      93.902  24.611  27.609  1.00106.50           C  
ATOM   1742  CG  LEU A  36      95.244  25.103  28.183  1.00106.50           C  
ATOM   1743  CD1 LEU A  36      96.099  23.932  28.690  1.00106.50           C  
ATOM   1744  CD2 LEU A  36      95.978  26.037  27.214  1.00106.50           C  
ATOM   1745  C   LEU A  36      92.790  25.373  29.604  1.00106.50           C  
ATOM   1746  O   LEU A  36      92.652  26.497  29.137  1.00106.50           O  
ATOM   1747  N   THR A  37      92.948  25.183  30.917  1.00 87.34           N  
ATOM   1748  CA  THR A  37      92.711  26.258  31.828  1.00 87.34           C  
ATOM   1749  CB  THR A  37      92.912  25.884  33.269  1.00 87.34           C  
ATOM   1750  OG1 THR A  37      94.257  25.484  33.490  1.00 87.34           O  
ATOM   1751  CG2 THR A  37      91.946  24.742  33.628  1.00 87.34           C  
ATOM   1752  C   THR A  37      93.639  27.385  31.534  1.00 87.34           C  
ATOM   1753  O   THR A  37      94.829  27.187  31.307  1.00 87.34           O  
ATOM   1754  N   ILE A  38      93.065  28.596  31.412  1.00156.72           N  
ATOM   1755  CA  ILE A  38      93.826  29.790  31.235  1.00156.72           C  
ATOM   1756  CB  ILE A  38      93.018  30.936  30.738  1.00156.72           C  
ATOM   1757  CG1 ILE A  38      91.950  31.239  31.772  1.00156.72           C  
ATOM   1758  CG2 ILE A  38      92.466  30.605  29.345  1.00156.72           C  
ATOM   1759  CD1 ILE A  38      91.437  32.664  31.727  1.00156.72           C  
ATOM   1760  C   ILE A  38      94.467  30.229  32.531  1.00156.72           C  
ATOM   1761  O   ILE A  38      95.630  30.618  32.512  1.00156.72           O  
ATOM   1762  N   ALA A  39      93.734  30.214  33.681  1.00125.50           N  
ATOM   1763  CA  ALA A  39      94.295  30.698  34.920  1.00125.50           C  
ATOM   1764  CB  ALA A  39      94.557  32.215  34.919  1.00125.50           C  
ATOM   1765  C   ALA A  39      93.392  30.396  36.065  1.00125.50           C  
ATOM   1766  O   ALA A  39      92.209  30.135  35.870  1.00125.50           O  
ATOM   1767  N   PHE A  40      93.952  30.435  37.297  1.00 93.48           N  
ATOM   1768  CA  PHE A  40      93.215  30.140  38.496  1.00 93.48           C  
ATOM   1769  CB  PHE A  40      93.782  28.942  39.270  1.00 93.48           C  
ATOM   1770  CG  PHE A  40      93.584  27.748  38.410  1.00 93.48           C  
ATOM   1771  CD1 PHE A  40      94.459  27.467  37.385  1.00 93.48           C  
ATOM   1772  CD2 PHE A  40      92.518  26.910  38.632  1.00 93.48           C  
ATOM   1773  CE1 PHE A  40      94.273  26.362  36.590  1.00 93.48           C  
ATOM   1774  CE2 PHE A  40      92.326  25.806  37.840  1.00 93.48           C  
ATOM   1775  CZ  PHE A  40      93.203  25.531  36.819  1.00 93.48           C  
ATOM   1776  C   PHE A  40      93.343  31.315  39.408  1.00 93.48           C  
ATOM   1777  O   PHE A  40      94.354  32.018  39.390  1.00 93.48           O  
ATOM   1778  N   PHE A  41      92.315  31.564  40.247  1.00179.29           N  
ATOM   1779  CA  PHE A  41      92.433  32.721  41.081  1.00179.29           C  
ATOM   1780  CB  PHE A  41      91.671  33.939  40.533  1.00179.29           C  
ATOM   1781  CG  PHE A  41      91.960  34.050  39.076  1.00179.29           C  
ATOM   1782  CD1 PHE A  41      93.144  34.566  38.602  1.00179.29           C  
ATOM   1783  CD2 PHE A  41      91.020  33.597  38.180  1.00179.29           C  
ATOM   1784  CE1 PHE A  41      93.371  34.642  37.248  1.00179.29           C  
ATOM   1785  CE2 PHE A  41      91.238  33.671  36.828  1.00179.29           C  
ATOM   1786  CZ  PHE A  41      92.417  34.197  36.365  1.00179.29           C  
ATOM   1787  C   PHE A  41      91.793  32.412  42.397  1.00179.29           C  
ATOM   1788  O   PHE A  41      91.021  31.463  42.531  1.00179.29           O  
ATOM   1789  N   TRP A  42      92.142  33.210  43.422  1.00116.76           N  
ATOM   1790  CA  TRP A  42      91.511  33.121  44.703  1.00116.76           C  
ATOM   1791  CB  TRP A  42      92.444  32.659  45.843  1.00116.76           C  
ATOM   1792  CG  TRP A  42      92.667  31.165  45.906  1.00116.76           C  
ATOM   1793  CD2 TRP A  42      91.800  30.294  46.648  1.00116.76           C  
ATOM   1794  CD1 TRP A  42      93.624  30.370  45.345  1.00116.76           C  
ATOM   1795  NE1 TRP A  42      93.404  29.055  45.691  1.00116.76           N  
ATOM   1796  CE2 TRP A  42      92.283  28.996  46.493  1.00116.76           C  
ATOM   1797  CE3 TRP A  42      90.688  30.559  47.393  1.00116.76           C  
ATOM   1798  CZ2 TRP A  42      91.654  27.938  47.088  1.00116.76           C  
ATOM   1799  CZ3 TRP A  42      90.058  29.493  47.994  1.00116.76           C  
ATOM   1800  CH2 TRP A  42      90.533  28.207  47.843  1.00116.76           C  
ATOM   1801  C   TRP A  42      91.019  34.494  45.013  1.00116.76           C  
ATOM   1802  O   TRP A  42      91.784  35.457  44.974  1.00116.76           O  
ATOM   1803  N   TYR A  43      89.715  34.617  45.335  1.00148.29           N  
ATOM   1804  CA  TYR A  43      89.143  35.908  45.583  1.00148.29           C  
ATOM   1805  CB  TYR A  43      87.871  36.210  44.770  1.00148.29           C  
ATOM   1806  CG  TYR A  43      88.188  36.311  43.318  1.00148.29           C  
ATOM   1807  CD1 TYR A  43      88.146  35.206  42.503  1.00148.29           C  
ATOM   1808  CD2 TYR A  43      88.516  37.526  42.766  1.00148.29           C  
ATOM   1809  CE1 TYR A  43      88.434  35.313  41.161  1.00148.29           C  
ATOM   1810  CE2 TYR A  43      88.804  37.639  41.428  1.00148.29           C  
ATOM   1811  CZ  TYR A  43      88.765  36.531  40.620  1.00148.29           C  
ATOM   1812  OH  TYR A  43      89.061  36.649  39.246  1.00148.29           O  
ATOM   1813  C   TYR A  43      88.700  35.951  47.004  1.00148.29           C  
ATOM   1814  O   TYR A  43      88.245  34.955  47.563  1.00148.29           O  
ATOM   1815  N   VAL A  44      88.853  37.128  47.636  1.00148.34           N  
ATOM   1816  CA  VAL A  44      88.404  37.266  48.985  1.00148.34           C  
ATOM   1817  CB  VAL A  44      89.520  37.632  49.919  1.00148.34           C  
ATOM   1818  CG1 VAL A  44      90.139  38.952  49.448  1.00148.34           C  
ATOM   1819  CG2 VAL A  44      88.988  37.662  51.358  1.00148.34           C  
ATOM   1820  C   VAL A  44      87.335  38.316  49.007  1.00148.34           C  
ATOM   1821  O   VAL A  44      87.510  39.412  48.478  1.00148.34           O  
ATOM   1822  N   GLN A  45      86.180  37.984  49.620  1.00101.35           N  
ATOM   1823  CA  GLN A  45      85.052  38.868  49.676  1.00101.35           C  
ATOM   1824  CB  GLN A  45      83.749  38.214  49.190  1.00101.35           C  
ATOM   1825  CG  GLN A  45      82.580  39.192  49.094  1.00101.35           C  
ATOM   1826  CD  GLN A  45      81.378  38.404  48.613  1.00101.35           C  
ATOM   1827  OE1 GLN A  45      81.257  37.211  48.890  1.00101.35           O  
ATOM   1828  NE2 GLN A  45      80.461  39.083  47.874  1.00101.35           N  
ATOM   1829  C   GLN A  45      84.827  39.283  51.100  1.00101.35           C  
ATOM   1830  O   GLN A  45      84.526  38.465  51.968  1.00101.35           O  
ATOM   1831  N   TYR A  46      84.951  40.599  51.361  1.00119.57           N  
ATOM   1832  CA  TYR A  46      84.772  41.203  52.655  1.00119.57           C  
ATOM   1833  CB  TYR A  46      85.591  42.491  52.832  1.00119.57           C  
ATOM   1834  CG  TYR A  46      87.018  42.091  52.639  1.00119.57           C  
ATOM   1835  CD1 TYR A  46      87.760  41.589  53.681  1.00119.57           C  
ATOM   1836  CD2 TYR A  46      87.612  42.193  51.401  1.00119.57           C  
ATOM   1837  CE1 TYR A  46      89.071  41.212  53.499  1.00119.57           C  
ATOM   1838  CE2 TYR A  46      88.923  41.817  51.213  1.00119.57           C  
ATOM   1839  CZ  TYR A  46      89.657  41.325  52.265  1.00119.57           C  
ATOM   1840  OH  TYR A  46      91.002  40.934  52.088  1.00119.57           O  
ATOM   1841  C   TYR A  46      83.299  41.493  52.808  1.00119.57           C  
ATOM   1842  O   TYR A  46      82.566  41.570  51.824  1.00119.57           O  
ATOM   1843  N   LEU A  48      82.820  41.686  54.055  1.00173.82           N  
ATOM   1844  CA  LEU A  48      81.404  41.696  54.341  1.00173.82           C  
ATOM   1845  CB  LEU A  48      81.091  42.188  55.755  1.00173.82           C  
ATOM   1846  CG  LEU A  48      81.674  41.310  56.861  1.00173.82           C  
ATOM   1847  CD1 LEU A  48      83.210  41.321  56.830  1.00173.82           C  
ATOM   1848  CD2 LEU A  48      81.089  41.720  58.216  1.00173.82           C  
ATOM   1849  C   LEU A  48      80.600  42.605  53.450  1.00173.82           C  
ATOM   1850  O   LEU A  48      79.677  42.138  52.784  1.00173.82           O  
ATOM   1851  N   ASN A  49      80.885  43.917  53.385  1.00188.04           N  
ATOM   1852  CA  ASN A  49      80.044  44.713  52.526  1.00188.04           C  
ATOM   1853  CB  ASN A  49      79.506  45.964  53.255  1.00188.04           C  
ATOM   1854  CG  ASN A  49      78.383  46.617  52.455  1.00188.04           C  
ATOM   1855  OD1 ASN A  49      78.617  47.225  51.413  1.00188.04           O  
ATOM   1856  ND2 ASN A  49      77.125  46.500  52.961  1.00188.04           N  
ATOM   1857  C   ASN A  49      80.913  45.152  51.400  1.00188.04           C  
ATOM   1858  O   ASN A  49      80.964  46.332  51.051  1.00188.04           O  
ATOM   1859  N   GLU A  50      81.590  44.187  50.753  1.00118.30           N  
ATOM   1860  CA  GLU A  50      82.501  44.600  49.731  1.00118.30           C  
ATOM   1861  CB  GLU A  50      83.975  44.536  50.160  1.00118.30           C  
ATOM   1862  CG  GLU A  50      84.348  45.549  51.240  1.00118.30           C  
ATOM   1863  CD  GLU A  50      84.470  46.912  50.578  1.00118.30           C  
ATOM   1864  OE1 GLU A  50      84.116  47.024  49.376  1.00118.30           O  
ATOM   1865  OE2 GLU A  50      84.927  47.861  51.269  1.00118.30           O  
ATOM   1866  C   GLU A  50      82.385  43.706  48.543  1.00118.30           C  
ATOM   1867  O   GLU A  50      81.682  42.696  48.543  1.00118.30           O  
ATOM   1868  N   ALA A  51      83.063  44.126  47.461  1.00 63.99           N  
ATOM   1869  CA  ALA A  51      83.135  43.374  46.245  1.00 63.99           C  
ATOM   1870  CB  ALA A  51      83.407  44.242  45.008  1.00 63.99           C  
ATOM   1871  C   ALA A  51      84.294  42.445  46.372  1.00 63.99           C  
ATOM   1872  O   ALA A  51      85.225  42.707  47.132  1.00 63.99           O  
ATOM   1873  N   PRO A  52      84.286  41.389  45.607  1.00140.04           N  
ATOM   1874  CA  PRO A  52      85.346  40.431  45.680  1.00140.04           C  
ATOM   1875  CD  PRO A  52      83.052  40.799  45.111  1.00140.04           C  
ATOM   1876  CB  PRO A  52      84.926  39.274  44.776  1.00140.04           C  
ATOM   1877  CG  PRO A  52      83.387  39.320  44.845  1.00140.04           C  
ATOM   1878  C   PRO A  52      86.648  41.076  45.340  1.00140.04           C  
ATOM   1879  O   PRO A  52      86.694  41.939  44.465  1.00140.04           O  
ATOM   1880  N   GLN A  53      87.727  40.704  46.051  1.00 76.12           N  
ATOM   1881  CA  GLN A  53      89.001  41.271  45.748  1.00 76.12           C  
ATOM   1882  CB  GLN A  53      89.619  42.062  46.916  1.00 76.12           C  
ATOM   1883  CG  GLN A  53      88.784  43.285  47.306  1.00 76.12           C  
ATOM   1884  CD  GLN A  53      89.475  43.992  48.460  1.00 76.12           C  
ATOM   1885  OE1 GLN A  53      88.887  44.834  49.136  1.00 76.12           O  
ATOM   1886  NE2 GLN A  53      90.771  43.643  48.690  1.00 76.12           N  
ATOM   1887  C   GLN A  53      89.905  40.131  45.426  1.00 76.12           C  
ATOM   1888  O   GLN A  53      89.758  39.041  45.978  1.00 76.12           O  
ATOM   1889  N   VAL A  54      90.853  40.351  44.498  1.00 83.97           N  
ATOM   1890  CA  VAL A  54      91.709  39.270  44.125  1.00 83.97           C  
ATOM   1891  CB  VAL A  54      92.408  39.467  42.815  1.00 83.97           C  
ATOM   1892  CG1 VAL A  54      93.393  38.304  42.602  1.00 83.97           C  
ATOM   1893  CG2 VAL A  54      91.335  39.591  41.720  1.00 83.97           C  
ATOM   1894  C   VAL A  54      92.743  39.137  45.186  1.00 83.97           C  
ATOM   1895  O   VAL A  54      93.419  40.098  45.552  1.00 83.97           O  
ATOM   1896  N   LEU A  55      92.787  37.935  45.778  1.00113.59           N  
ATOM   1897  CA  LEU A  55      93.752  37.554  46.754  1.00113.59           C  
ATOM   1898  CB  LEU A  55      93.272  36.296  47.499  1.00113.59           C  
ATOM   1899  CG  LEU A  55      94.166  35.816  48.647  1.00113.59           C  
ATOM   1900  CD1 LEU A  55      94.278  36.864  49.761  1.00113.59           C  
ATOM   1901  CD2 LEU A  55      93.652  34.480  49.186  1.00113.59           C  
ATOM   1902  C   LEU A  55      95.036  37.262  46.039  1.00113.59           C  
ATOM   1903  O   LEU A  55      96.115  37.610  46.514  1.00113.59           O  
ATOM   1904  N   LEU A  56      94.938  36.573  44.876  1.00169.05           N  
ATOM   1905  CA  LEU A  56      96.090  36.214  44.088  1.00169.05           C  
ATOM   1906  CB  LEU A  56      97.097  35.309  44.812  1.00169.05           C  
ATOM   1907  CG  LEU A  56      96.485  33.961  45.232  1.00169.05           C  
ATOM   1908  CD1 LEU A  56      97.556  32.988  45.736  1.00169.05           C  
ATOM   1909  CD2 LEU A  56      95.362  34.155  46.262  1.00169.05           C  
ATOM   1910  C   LEU A  56      95.621  35.427  42.892  1.00169.05           C  
ATOM   1911  O   LEU A  56      94.551  34.823  42.918  1.00169.05           O  
ATOM   1912  N   LYS A  57      96.424  35.414  41.803  1.00162.83           N  
ATOM   1913  CA  LYS A  57      96.088  34.675  40.610  1.00162.83           C  
ATOM   1914  CB  LYS A  57      95.812  35.548  39.389  1.00162.83           C  
ATOM   1915  CG  LYS A  57      97.093  36.254  38.944  1.00162.83           C  
ATOM   1916  CD  LYS A  57      97.098  36.684  37.480  1.00162.83           C  
ATOM   1917  CE  LYS A  57      97.874  35.728  36.573  1.00162.83           C  
ATOM   1918  NZ  LYS A  57      97.984  36.296  35.213  1.00162.83           N  
ATOM   1919  C   LYS A  57      97.302  33.913  40.192  1.00162.83           C  
ATOM   1920  O   LYS A  57      98.422  34.344  40.468  1.00162.83           O  
ATOM   1921  N   SER A  58      97.119  32.764  39.506  1.00 99.25           N  
ATOM   1922  CA  SER A  58      98.281  32.049  39.046  1.00 99.25           C  
ATOM   1923  CB  SER A  58      98.751  30.953  40.016  1.00 99.25           C  
ATOM   1924  OG  SER A  58      99.887  30.287  39.486  1.00 99.25           O  
ATOM   1925  C   SER A  58      98.002  31.380  37.730  1.00 99.25           C  
ATOM   1926  O   SER A  58      96.957  30.757  37.536  1.00 99.25           O  
ATOM   1927  N   SER A  59      98.888  31.607  36.737  1.00119.06           N  
ATOM   1928  CA  SER A  59      98.817  30.925  35.471  1.00119.06           C  
ATOM   1929  CB  SER A  59      99.181  31.837  34.290  1.00119.06           C  
ATOM   1930  OG  SER A  59      98.203  32.858  34.157  1.00119.06           O  
ATOM   1931  C   SER A  59      99.709  29.708  35.398  1.00119.06           C  
ATOM   1932  O   SER A  59      99.270  28.626  35.014  1.00119.06           O  
ATOM   1933  N   THR A  60     101.002  29.860  35.773  1.00136.46           N  
ATOM   1934  CA  THR A  60     101.982  28.809  35.623  1.00136.46           C  
ATOM   1935  CB  THR A  60     103.386  29.321  35.552  1.00136.46           C  
ATOM   1936  OG1 THR A  60     103.720  30.000  36.754  1.00136.46           O  
ATOM   1937  CG2 THR A  60     103.487  30.282  34.358  1.00136.46           C  
ATOM   1938  C   THR A  60     101.864  27.975  36.826  1.00136.46           C  
ATOM   1939  O   THR A  60     100.885  28.190  37.508  1.00136.46           O  
ATOM   1940  N   ASP A  65     102.796  27.010  37.046  1.00131.85           N  
ATOM   1941  CA  ASP A  65     102.928  25.996  38.077  1.00131.85           C  
ATOM   1942  CB  ASP A  65     103.756  24.794  37.574  1.00131.85           C  
ATOM   1943  CG  ASP A  65     103.288  23.514  38.265  1.00131.85           C  
ATOM   1944  OD1 ASP A  65     102.745  23.594  39.401  1.00131.85           O  
ATOM   1945  OD2 ASP A  65     103.451  22.427  37.647  1.00131.85           O  
ATOM   1946  C   ASP A  65     103.531  26.508  39.375  1.00131.85           C  
ATOM   1947  O   ASP A  65     103.797  25.719  40.279  1.00131.85           O  
ATOM   1948  N   ASN A  66     103.896  27.800  39.479  1.00 91.00           N  
ATOM   1949  CA  ASN A  66     104.599  28.294  40.644  1.00 91.00           C  
ATOM   1950  CB  ASN A  66     105.548  29.462  40.306  1.00 91.00           C  
ATOM   1951  CG  ASN A  66     106.657  29.517  41.353  1.00 91.00           C  
ATOM   1952  OD1 ASN A  66     106.703  28.686  42.258  1.00 91.00           O  
ATOM   1953  ND2 ASN A  66     107.560  30.527  41.242  1.00 91.00           N  
ATOM   1954  C   ASN A  66     103.668  28.728  41.753  1.00 91.00           C  
ATOM   1955  O   ASN A  66     102.492  28.365  41.793  1.00 91.00           O  
ATOM   1956  N   LYS A  67     104.219  29.479  42.743  1.00144.45           N  
ATOM   1957  CA  LYS A  67     103.451  29.926  43.869  1.00144.45           C  
ATOM   1958  CB  LYS A  67     104.080  29.567  45.225  1.00144.45           C  
ATOM   1959  CG  LYS A  67     105.106  30.549  45.776  1.00144.45           C  
ATOM   1960  CD  LYS A  67     105.513  30.202  47.210  1.00144.45           C  
ATOM   1961  CE  LYS A  67     104.326  29.945  48.140  1.00144.45           C  
ATOM   1962  NZ  LYS A  67     104.816  29.541  49.476  1.00144.45           N  
ATOM   1963  C   LYS A  67     103.319  31.417  43.832  1.00144.45           C  
ATOM   1964  O   LYS A  67     104.201  32.116  43.337  1.00144.45           O  
ATOM   1965  N   ARG A  68     102.193  31.952  44.358  1.00137.88           N  
ATOM   1966  CA  ARG A  68     102.023  33.377  44.341  1.00137.88           C  
ATOM   1967  CB  ARG A  68     100.908  33.891  43.411  1.00137.88           C  
ATOM   1968  CG  ARG A  68     100.896  35.420  43.331  1.00137.88           C  
ATOM   1969  CD  ARG A  68      99.899  36.080  44.283  1.00137.88           C  
ATOM   1970  NE  ARG A  68     100.317  37.501  44.450  1.00137.88           N  
ATOM   1971  CZ  ARG A  68      99.406  38.453  44.800  1.00137.88           C  
ATOM   1972  NH1 ARG A  68      98.075  38.161  44.809  1.00137.88           N  
ATOM   1973  NH2 ARG A  68      99.825  39.700  45.158  1.00137.88           N  
ATOM   1974  C   ARG A  68     101.717  33.836  45.729  1.00137.88           C  
ATOM   1975  O   ARG A  68     101.212  33.069  46.549  1.00137.88           O  
ATOM   1976  N   THR A  69     102.049  35.105  46.055  1.00 87.50           N  
ATOM   1977  CA  THR A  69     101.809  35.498  47.408  1.00 87.50           C  
ATOM   1978  CB  THR A  69     103.030  35.360  48.268  1.00 87.50           C  
ATOM   1979  OG1 THR A  69     103.473  34.011  48.258  1.00 87.50           O  
ATOM   1980  CG2 THR A  69     102.691  35.800  49.702  1.00 87.50           C  
ATOM   1981  C   THR A  69     101.357  36.920  47.525  1.00 87.50           C  
ATOM   1982  O   THR A  69     101.994  37.848  47.026  1.00 87.50           O  
ATOM   1983  N   GLU A  70     100.240  37.123  48.250  1.00165.27           N  
ATOM   1984  CA  GLU A  70      99.769  38.448  48.492  1.00165.27           C  
ATOM   1985  CB  GLU A  70      98.279  38.633  48.135  1.00165.27           C  
ATOM   1986  CG  GLU A  70      97.927  39.985  47.496  1.00165.27           C  
ATOM   1987  CD  GLU A  70      98.363  41.125  48.399  1.00165.27           C  
ATOM   1988  OE1 GLU A  70      99.594  41.387  48.466  1.00165.27           O  
ATOM   1989  OE2 GLU A  70      97.473  41.754  49.031  1.00165.27           O  
ATOM   1990  C   GLU A  70      99.961  38.609  49.970  1.00165.27           C  
ATOM   1991  O   GLU A  70      99.634  37.725  50.758  1.00165.27           O  
ATOM   1992  N   HIS A  72     100.417  39.794  50.379  1.00165.47           N  
ATOM   1993  CA  HIS A  72     100.841  40.143  51.704  1.00165.47           C  
ATOM   1994  ND1 HIS A  72     102.541  41.929  53.956  1.00165.47           N  
ATOM   1995  CG  HIS A  72     101.359  42.061  53.264  1.00165.47           C  
ATOM   1996  CB  HIS A  72     101.148  41.647  51.839  1.00165.47           C  
ATOM   1997  NE2 HIS A  72     101.054  42.757  55.389  1.00165.47           N  
ATOM   1998  CD2 HIS A  72     100.463  42.569  54.153  1.00165.47           C  
ATOM   1999  CE1 HIS A  72     102.302  42.359  55.221  1.00165.47           C  
ATOM   2000  C   HIS A  72      99.776  39.840  52.691  1.00165.47           C  
ATOM   2001  O   HIS A  72     100.041  39.712  53.888  1.00165.47           O  
ATOM   2002  N   GLN A  74      98.543  39.628  52.213  1.00111.46           N  
ATOM   2003  CA  GLN A  74      97.411  39.362  53.061  1.00111.46           C  
ATOM   2004  CB  GLN A  74      96.132  39.046  52.267  1.00111.46           C  
ATOM   2005  CG  GLN A  74      95.717  40.244  51.409  1.00111.46           C  
ATOM   2006  CD  GLN A  74      94.360  39.992  50.772  1.00111.46           C  
ATOM   2007  OE1 GLN A  74      93.613  39.108  51.188  1.00111.46           O  
ATOM   2008  NE2 GLN A  74      94.021  40.815  49.742  1.00111.46           N  
ATOM   2009  C   GLN A  74      97.766  38.211  53.962  1.00111.46           C  
ATOM   2010  O   GLN A  74      97.111  37.978  54.975  1.00111.46           O  
ATOM   2011  N   GLY A  75      98.795  37.432  53.584  1.00 64.59           N  
ATOM   2012  CA  GLY A  75      99.315  36.424  54.441  1.00 64.59           C  
ATOM   2013  C   GLY A  75      98.972  35.135  53.807  1.00 64.59           C  
ATOM   2014  O   GLY A  75      99.288  34.071  54.334  1.00 64.59           O  
ATOM   2015  N   PHE A  76      98.310  35.212  52.640  1.00112.66           N  
ATOM   2016  CA  PHE A  76      97.910  34.011  51.982  1.00112.66           C  
ATOM   2017  CB  PHE A  76      96.517  34.102  51.323  1.00112.66           C  
ATOM   2018  CG  PHE A  76      95.465  34.266  52.379  1.00112.66           C  
ATOM   2019  CD1 PHE A  76      95.138  33.218  53.199  1.00112.66           C  
ATOM   2020  CD2 PHE A  76      94.808  35.457  52.582  1.00112.66           C  
ATOM   2021  CE1 PHE A  76      94.179  33.341  54.176  1.00112.66           C  
ATOM   2022  CE2 PHE A  76      93.845  35.587  53.560  1.00112.66           C  
ATOM   2023  CZ  PHE A  76      93.520  34.526  54.365  1.00112.66           C  
ATOM   2024  C   PHE A  76      98.898  33.637  50.913  1.00112.66           C  
ATOM   2025  O   PHE A  76      99.543  34.489  50.301  1.00112.66           O  
ATOM   2026  N   HIS A  77      99.053  32.312  50.697  1.00 74.69           N  
ATOM   2027  CA  HIS A  77      99.910  31.775  49.676  1.00 74.69           C  
ATOM   2028  ND1 HIS A  77     101.023  28.815  50.590  1.00 74.69           N  
ATOM   2029  CG  HIS A  77     101.219  30.095  51.063  1.00 74.69           C  
ATOM   2030  CB  HIS A  77     101.290  31.316  50.187  1.00 74.69           C  
ATOM   2031  NE2 HIS A  77     101.190  28.652  52.801  1.00 74.69           N  
ATOM   2032  CD2 HIS A  77     101.320  29.975  52.416  1.00 74.69           C  
ATOM   2033  CE1 HIS A  77     101.012  27.993  51.669  1.00 74.69           C  
ATOM   2034  C   HIS A  77      99.238  30.542  49.161  1.00 74.69           C  
ATOM   2035  O   HIS A  77      98.623  29.799  49.925  1.00 74.69           O  
ATOM   2036  N   ALA A  78      99.320  30.298  47.838  1.00 63.57           N  
ATOM   2037  CA  ALA A  78      98.746  29.095  47.310  1.00 63.57           C  
ATOM   2038  CB  ALA A  78      97.266  29.256  46.921  1.00 63.57           C  
ATOM   2039  C   ALA A  78      99.503  28.720  46.075  1.00 63.57           C  
ATOM   2040  O   ALA A  78      99.771  29.550  45.207  1.00 63.57           O  
ATOM   2041  N   THR A  79      99.860  27.431  45.954  1.00157.12           N  
ATOM   2042  CA  THR A  79     100.563  26.995  44.784  1.00157.12           C  
ATOM   2043  CB  THR A  79     101.780  26.168  45.059  1.00157.12           C  
ATOM   2044  OG1 THR A  79     101.420  25.065  45.869  1.00157.12           O  
ATOM   2045  CG2 THR A  79     102.834  26.980  45.786  1.00157.12           C  
ATOM   2046  C   THR A  79      99.647  26.085  44.048  1.00157.12           C  
ATOM   2047  O   THR A  79      98.948  25.269  44.643  1.00157.12           O  
ATOM   2048  N   LEU A  80      99.626  26.237  42.717  1.00 92.31           N  
ATOM   2049  CA  LEU A  80      98.825  25.429  41.853  1.00 92.31           C  
ATOM   2050  CB  LEU A  80      98.612  26.092  40.480  1.00 92.31           C  
ATOM   2051  CG  LEU A  80      97.763  25.270  39.495  1.00 92.31           C  
ATOM   2052  CD1 LEU A  80      96.288  25.218  39.919  1.00 92.31           C  
ATOM   2053  CD2 LEU A  80      97.968  25.759  38.051  1.00 92.31           C  
ATOM   2054  C   LEU A  80      99.570  24.159  41.605  1.00 92.31           C  
ATOM   2055  O   LEU A  80     100.799  24.143  41.607  1.00 92.31           O  
ATOM   2056  N   HIS A  82      98.833  23.047  41.416  1.00 92.39           N  
ATOM   2057  CA  HIS A  82      99.479  21.815  41.072  1.00 92.39           C  
ATOM   2058  ND1 HIS A  82     102.103  21.409  43.033  1.00 92.39           N  
ATOM   2059  CG  HIS A  82     100.743  21.524  43.206  1.00 92.39           C  
ATOM   2060  CB  HIS A  82      99.735  20.912  42.281  1.00 92.39           C  
ATOM   2061  NE2 HIS A  82     101.795  22.638  44.859  1.00 92.39           N  
ATOM   2062  CD2 HIS A  82     100.571  22.280  44.323  1.00 92.39           C  
ATOM   2063  CE1 HIS A  82     102.685  22.091  44.049  1.00 92.39           C  
ATOM   2064  C   HIS A  82      98.572  21.102  40.134  1.00 92.39           C  
ATOM   2065  O   HIS A  82      97.614  20.453  40.546  1.00 92.39           O  
ATOM   2066  N   LYS A  84      98.885  21.168  38.833  1.00 72.06           N  
ATOM   2067  CA  LYS A  84      98.016  20.607  37.844  1.00 72.06           C  
ATOM   2068  CB  LYS A  84      98.531  20.854  36.420  1.00 72.06           C  
ATOM   2069  CG  LYS A  84      98.513  22.344  36.081  1.00 72.06           C  
ATOM   2070  CD  LYS A  84      99.271  22.729  34.812  1.00 72.06           C  
ATOM   2071  CE  LYS A  84      99.142  24.220  34.487  1.00 72.06           C  
ATOM   2072  NZ  LYS A  84      99.873  24.547  33.243  1.00 72.06           N  
ATOM   2073  C   LYS A  84      97.899  19.137  38.068  1.00 72.06           C  
ATOM   2074  O   LYS A  84      96.809  18.583  37.944  1.00 72.06           O  
ATOM   2075  N   SER A  85      99.012  18.483  38.455  1.00 96.27           N  
ATOM   2076  CA  SER A  85      99.058  17.056  38.608  1.00 96.27           C  
ATOM   2077  CB  SER A  85     100.355  16.608  39.297  1.00 96.27           C  
ATOM   2078  OG  SER A  85     101.475  17.108  38.582  1.00 96.27           O  
ATOM   2079  C   SER A  85      97.920  16.631  39.491  1.00 96.27           C  
ATOM   2080  O   SER A  85      97.101  15.799  39.100  1.00 96.27           O  
ATOM   2081  N   SER A  86      97.856  17.190  40.714  1.00 74.31           N  
ATOM   2082  CA  SER A  86      96.800  16.927  41.652  1.00 74.31           C  
ATOM   2083  CB  SER A  86      97.218  17.190  43.113  1.00 74.31           C  
ATOM   2084  OG  SER A  86      97.576  18.551  43.299  1.00 74.31           O  
ATOM   2085  C   SER A  86      95.594  17.772  41.327  1.00 74.31           C  
ATOM   2086  O   SER A  86      94.545  17.620  41.950  1.00 74.31           O  
ATOM   2087  N   SER A  87      95.701  18.686  40.340  1.00122.81           N  
ATOM   2088  CA  SER A  87      94.581  19.525  39.996  1.00122.81           C  
ATOM   2089  CB  SER A  87      93.409  18.712  39.427  1.00122.81           C  
ATOM   2090  OG  SER A  87      92.329  19.572  39.110  1.00122.81           O  
ATOM   2091  C   SER A  87      94.085  20.250  41.211  1.00122.81           C  
ATOM   2092  O   SER A  87      92.930  20.100  41.603  1.00122.81           O  
ATOM   2093  N   SER A  88      94.952  21.048  41.867  1.00 80.78           N  
ATOM   2094  CA  SER A  88      94.476  21.754  43.019  1.00 80.78           C  
ATOM   2095  CB  SER A  88      94.748  21.000  44.330  1.00 80.78           C  
ATOM   2096  OG  SER A  88      96.146  20.819  44.501  1.00 80.78           O  
ATOM   2097  C   SER A  88      95.146  23.084  43.116  1.00 80.78           C  
ATOM   2098  O   SER A  88      96.302  23.258  42.728  1.00 80.78           O  
ATOM   2099  N   PHE A  89      94.390  24.085  43.602  1.00150.03           N  
ATOM   2100  CA  PHE A  89      94.974  25.365  43.855  1.00150.03           C  
ATOM   2101  CB  PHE A  89      94.497  26.421  42.837  1.00150.03           C  
ATOM   2102  CG  PHE A  89      95.332  27.646  42.975  1.00150.03           C  
ATOM   2103  CD1 PHE A  89      96.696  27.543  43.100  1.00150.03           C  
ATOM   2104  CD2 PHE A  89      94.768  28.896  42.900  1.00150.03           C  
ATOM   2105  CE1 PHE A  89      97.483  28.664  43.211  1.00150.03           C  
ATOM   2106  CE2 PHE A  89      95.550  30.022  43.008  1.00150.03           C  
ATOM   2107  CZ  PHE A  89      96.908  29.910  43.172  1.00150.03           C  
ATOM   2108  C   PHE A  89      94.519  25.695  45.239  1.00150.03           C  
ATOM   2109  O   PHE A  89      93.572  26.456  45.437  1.00150.03           O  
ATOM   2110  N   HIS A  90      95.215  25.128  46.246  1.00 83.46           N  
ATOM   2111  CA  HIS A  90      94.783  25.288  47.603  1.00 83.46           C  
ATOM   2112  ND1 HIS A  90      94.539  21.634  48.794  1.00 83.46           N  
ATOM   2113  CG  HIS A  90      94.436  22.827  48.112  1.00 83.46           C  
ATOM   2114  CB  HIS A  90      95.129  24.095  48.515  1.00 83.46           C  
ATOM   2115  NE2 HIS A  90      93.203  21.259  47.055  1.00 83.46           N  
ATOM   2116  CD2 HIS A  90      93.617  22.579  47.053  1.00 83.46           C  
ATOM   2117  CE1 HIS A  90      93.782  20.732  48.119  1.00 83.46           C  
ATOM   2118  C   HIS A  90      95.421  26.499  48.191  1.00 83.46           C  
ATOM   2119  O   HIS A  90      96.624  26.726  48.065  1.00 83.46           O  
ATOM   2120  N   LEU A  91      94.590  27.305  48.872  1.00108.72           N  
ATOM   2121  CA  LEU A  91      95.029  28.503  49.516  1.00108.72           C  
ATOM   2122  CB  LEU A  91      93.960  29.604  49.469  1.00108.72           C  
ATOM   2123  CG  LEU A  91      94.314  30.863  50.271  1.00108.72           C  
ATOM   2124  CD1 LEU A  91      95.594  31.529  49.747  1.00108.72           C  
ATOM   2125  CD2 LEU A  91      93.116  31.818  50.317  1.00108.72           C  
ATOM   2126  C   LEU A  91      95.291  28.179  50.955  1.00108.72           C  
ATOM   2127  O   LEU A  91      94.521  27.454  51.584  1.00108.72           O  
ATOM   2128  N   GLN A  92      96.406  28.696  51.510  1.00 73.53           N  
ATOM   2129  CA  GLN A  92      96.722  28.407  52.886  1.00 73.53           C  
ATOM   2130  CB  GLN A  92      97.775  27.307  53.038  1.00 73.53           C  
ATOM   2131  CG  GLN A  92      97.411  26.011  52.322  1.00 73.53           C  
ATOM   2132  CD  GLN A  92      98.547  25.036  52.560  1.00 73.53           C  
ATOM   2133  OE1 GLN A  92      99.400  25.258  53.417  1.00 73.53           O  
ATOM   2134  NE2 GLN A  92      98.561  23.921  51.781  1.00 73.53           N  
ATOM   2135  C   GLN A  92      97.342  29.634  53.482  1.00 73.53           C  
ATOM   2136  O   GLN A  92      97.800  30.518  52.762  1.00 73.53           O  
ATOM   2137  N   LYS A  93      97.357  29.720  54.832  1.00 95.18           N  
ATOM   2138  CA  LYS A  93      97.961  30.838  55.508  1.00 95.18           C  
ATOM   2139  CB  LYS A  93      96.935  31.968  55.705  1.00 95.18           C  
ATOM   2140  CG  LYS A  93      97.431  33.229  56.410  1.00 95.18           C  
ATOM   2141  CD  LYS A  93      96.406  34.364  56.309  1.00 95.18           C  
ATOM   2142  CE  LYS A  93      96.685  35.563  57.216  1.00 95.18           C  
ATOM   2143  NZ  LYS A  93      95.547  36.506  57.159  1.00 95.18           N  
ATOM   2144  C   LYS A  93      98.391  30.365  56.871  1.00 95.18           C  
ATOM   2145  O   LYS A  93      97.564  29.913  57.656  1.00 95.18           O  
ATOM   2146  N   SER A  94      99.695  30.467  57.207  1.00 48.60           N  
ATOM   2147  CA  SER A  94     100.175  29.963  58.473  1.00 48.60           C  
ATOM   2148  CB  SER A  94     101.703  30.068  58.611  1.00 48.60           C  
ATOM   2149  OG  SER A  94     102.107  31.429  58.606  1.00 48.60           O  
ATOM   2150  C   SER A  94      99.574  30.711  59.624  1.00 48.60           C  
ATOM   2151  O   SER A  94      98.961  30.118  60.514  1.00 48.60           O  
ATOM   2152  N   SER A  95      99.729  32.045  59.634  1.00 97.10           N  
ATOM   2153  CA  SER A  95      99.217  32.825  60.725  1.00 97.10           C  
ATOM   2154  CB  SER A  95     100.204  33.926  61.157  1.00 97.10           C  
ATOM   2155  OG  SER A  95      99.686  34.677  62.244  1.00 97.10           O  
ATOM   2156  C   SER A  95      97.979  33.489  60.217  1.00 97.10           C  
ATOM   2157  O   SER A  95      97.949  34.000  59.100  1.00 97.10           O  
ATOM   2158  N   ALA A  96      96.898  33.487  61.019  1.00 58.56           N  
ATOM   2159  CA  ALA A  96      95.686  34.085  60.543  1.00 58.56           C  
ATOM   2160  CB  ALA A  96      94.473  33.143  60.610  1.00 58.56           C  
ATOM   2161  C   ALA A  96      95.364  35.283  61.380  1.00 58.56           C  
ATOM   2162  O   ALA A  96      95.339  35.222  62.609  1.00 58.56           O  
ATOM   2163  N   GLN A  97      95.101  36.414  60.702  1.00144.20           N  
ATOM   2164  CA  GLN A  97      94.759  37.650  61.334  1.00144.20           C  
ATOM   2165  CB  GLN A  97      95.212  38.824  60.466  1.00144.20           C  
ATOM   2166  CG  GLN A  97      94.582  38.719  59.077  1.00144.20           C  
ATOM   2167  CD  GLN A  97      95.266  39.710  58.162  1.00144.20           C  
ATOM   2168  OE1 GLN A  97      95.606  40.814  58.579  1.00144.20           O  
ATOM   2169  NE2 GLN A  97      95.483  39.314  56.880  1.00144.20           N  
ATOM   2170  C   GLN A  97      93.267  37.697  61.445  1.00144.20           C  
ATOM   2171  O   GLN A  97      92.568  36.932  60.790  1.00144.20           O  
ATOM   2172  N   LEU A  98      92.732  38.566  62.321  1.00 59.28           N  
ATOM   2173  CA  LEU A  98      91.308  38.697  62.444  1.00 59.28           C  
ATOM   2174  CB  LEU A  98      90.884  39.613  63.604  1.00 59.28           C  
ATOM   2175  CG  LEU A  98      91.230  39.045  64.992  1.00 59.28           C  
ATOM   2176  CD1 LEU A  98      90.780  39.993  66.116  1.00 59.28           C  
ATOM   2177  CD2 LEU A  98      90.676  37.622  65.159  1.00 59.28           C  
ATOM   2178  C   LEU A  98      90.797  39.299  61.175  1.00 59.28           C  
ATOM   2179  O   LEU A  98      89.715  38.959  60.696  1.00 59.28           O  
ATOM   2180  N   SER A  99      91.601  40.198  60.584  1.00105.37           N  
ATOM   2181  CA  SER A  99      91.249  40.934  59.408  1.00105.37           C  
ATOM   2182  CB  SER A  99      92.406  41.824  58.936  1.00105.37           C  
ATOM   2183  OG  SER A  99      92.049  42.481  57.732  1.00105.37           O  
ATOM   2184  C   SER A  99      90.926  39.991  58.295  1.00105.37           C  
ATOM   2185  O   SER A  99      90.164  40.331  57.391  1.00105.37           O  
ATOM   2186  N   ASP A 100      91.495  38.778  58.322  1.00193.63           N  
ATOM   2187  CA  ASP A 100      91.268  37.862  57.246  1.00193.63           C  
ATOM   2188  CB  ASP A 100      92.330  36.758  57.067  1.00193.63           C  
ATOM   2189  CG  ASP A 100      92.415  35.862  58.276  1.00193.63           C  
ATOM   2190  OD1 ASP A 100      91.373  35.665  58.947  1.00193.63           O  
ATOM   2191  OD2 ASP A 100      93.534  35.353  58.545  1.00193.63           O  
ATOM   2192  C   ASP A 100      89.870  37.312  57.203  1.00193.63           C  
ATOM   2193  O   ASP A 100      89.505  36.704  56.200  1.00193.63           O  
ATOM   2194  N   SER A 101      89.059  37.451  58.277  1.00 63.03           N  
ATOM   2195  CA  SER A 101      87.722  36.906  58.243  1.00 63.03           C  
ATOM   2196  CB  SER A 101      86.864  37.285  59.462  1.00 63.03           C  
ATOM   2197  OG  SER A 101      87.407  36.713  60.641  1.00 63.03           O  
ATOM   2198  C   SER A 101      87.011  37.430  57.027  1.00 63.03           C  
ATOM   2199  O   SER A 101      86.917  38.638  56.815  1.00 63.03           O  
ATOM   2200  N   ALA A 102      86.496  36.505  56.186  1.00 71.77           N  
ATOM   2201  CA  ALA A 102      85.817  36.885  54.980  1.00 71.77           C  
ATOM   2202  CB  ALA A 102      86.674  37.737  54.026  1.00 71.77           C  
ATOM   2203  C   ALA A 102      85.444  35.630  54.240  1.00 71.77           C  
ATOM   2204  O   ALA A 102      85.615  34.524  54.744  1.00 71.77           O  
ATOM   2205  N   LEU A 103      84.885  35.783  53.022  1.00147.09           N  
ATOM   2206  CA  LEU A 103      84.471  34.678  52.200  1.00147.09           C  
ATOM   2207  CB  LEU A 103      83.071  34.905  51.622  1.00147.09           C  
ATOM   2208  CG  LEU A 103      82.581  33.786  50.695  1.00147.09           C  
ATOM   2209  CD1 LEU A 103      82.340  32.469  51.439  1.00147.09           C  
ATOM   2210  CD2 LEU A 103      81.357  34.252  49.911  1.00147.09           C  
ATOM   2211  C   LEU A 103      85.435  34.554  51.053  1.00147.09           C  
ATOM   2212  O   LEU A 103      85.758  35.543  50.402  1.00147.09           O  
ATOM   2213  N   TYR A 104      85.904  33.324  50.744  1.00118.68           N  
ATOM   2214  CA  TYR A 104      86.916  33.174  49.730  1.00118.68           C  
ATOM   2215  CB  TYR A 104      88.154  32.413  50.234  1.00118.68           C  
ATOM   2216  CG  TYR A 104      88.841  33.219  51.281  1.00118.68           C  
ATOM   2217  CD1 TYR A 104      88.378  33.249  52.577  1.00118.68           C  
ATOM   2218  CD2 TYR A 104      89.969  33.938  50.962  1.00118.68           C  
ATOM   2219  CE1 TYR A 104      89.029  33.993  53.535  1.00118.68           C  
ATOM   2220  CE2 TYR A 104      90.624  34.682  51.914  1.00118.68           C  
ATOM   2221  CZ  TYR A 104      90.154  34.711  53.204  1.00118.68           C  
ATOM   2222  OH  TYR A 104      90.827  35.475  54.181  1.00118.68           O  
ATOM   2223  C   TYR A 104      86.389  32.360  48.593  1.00118.68           C  
ATOM   2224  O   TYR A 104      85.760  31.326  48.796  1.00118.68           O  
ATOM   2225  N   TYR A 105      86.662  32.800  47.348  1.00112.57           N  
ATOM   2226  CA  TYR A 105      86.177  32.055  46.220  1.00112.57           C  
ATOM   2227  CB  TYR A 105      85.258  32.848  45.278  1.00112.57           C  
ATOM   2228  CG  TYR A 105      83.916  33.001  45.904  1.00112.57           C  
ATOM   2229  CD1 TYR A 105      83.070  31.919  45.972  1.00112.57           C  
ATOM   2230  CD2 TYR A 105      83.489  34.212  46.395  1.00112.57           C  
ATOM   2231  CE1 TYR A 105      81.820  32.035  46.527  1.00112.57           C  
ATOM   2232  CE2 TYR A 105      82.238  34.335  46.952  1.00112.57           C  
ATOM   2233  CZ  TYR A 105      81.402  33.246  47.020  1.00112.57           C  
ATOM   2234  OH  TYR A 105      80.116  33.369  47.587  1.00112.57           O  
ATOM   2235  C   TYR A 105      87.310  31.576  45.374  1.00112.57           C  
ATOM   2236  O   TYR A 105      88.239  32.316  45.055  1.00112.57           O  
ATOM   2237  N   CYS A 106      87.241  30.288  44.992  1.00 82.99           N  
ATOM   2238  CA  CYS A 106      88.206  29.693  44.120  1.00 82.99           C  
ATOM   2239  CB  CYS A 106      88.419  28.189  44.392  1.00 82.99           C  
ATOM   2240  SG  CYS A 106      89.696  27.425  43.350  1.00 82.99           S  
ATOM   2241  C   CYS A 106      87.624  29.861  42.756  1.00 82.99           C  
ATOM   2242  O   CYS A 106      86.420  29.710  42.559  1.00 82.99           O  
ATOM   2243  N   ALA A 107      88.454  30.208  41.763  1.00 70.20           N  
ATOM   2244  CA  ALA A 107      87.856  30.449  40.485  1.00 70.20           C  
ATOM   2245  CB  ALA A 107      87.775  31.944  40.127  1.00 70.20           C  
ATOM   2246  C   ALA A 107      88.671  29.789  39.423  1.00 70.20           C  
ATOM   2247  O   ALA A 107      89.887  29.666  39.547  1.00 70.20           O  
ATOM   2248  N   LEU A 108      87.995  29.349  38.342  1.00166.04           N  
ATOM   2249  CA  LEU A 108      88.629  28.656  37.251  1.00166.04           C  
ATOM   2250  CB  LEU A 108      88.221  27.163  37.230  1.00166.04           C  
ATOM   2251  CG  LEU A 108      88.713  26.304  36.040  1.00166.04           C  
ATOM   2252  CD1 LEU A 108      87.951  26.603  34.739  1.00166.04           C  
ATOM   2253  CD2 LEU A 108      90.231  26.412  35.857  1.00166.04           C  
ATOM   2254  C   LEU A 108      88.198  29.269  35.952  1.00166.04           C  
ATOM   2255  O   LEU A 108      87.107  29.824  35.848  1.00166.04           O  
ATOM   2256  N   SER A 109      89.076  29.195  34.924  1.00123.06           N  
ATOM   2257  CA  SER A 109      88.735  29.664  33.607  1.00123.06           C  
ATOM   2258  CB  SER A 109      89.421  30.974  33.215  1.00123.06           C  
ATOM   2259  OG  SER A 109      89.027  32.022  34.086  1.00123.06           O  
ATOM   2260  C   SER A 109      89.143  28.603  32.625  1.00123.06           C  
ATOM   2261  O   SER A 109      90.249  28.067  32.659  1.00123.06           O  
ATOM   2262  N   LEU A 110      88.237  28.280  31.688  1.00130.96           N  
ATOM   2263  CA  LEU A 110      88.429  27.191  30.789  1.00130.96           C  
ATOM   2264  CB  LEU A 110      87.091  26.598  30.314  1.00130.96           C  
ATOM   2265  CG  LEU A 110      86.248  26.043  31.473  1.00130.96           C  
ATOM   2266  CD1 LEU A 110      84.910  25.455  31.000  1.00130.96           C  
ATOM   2267  CD2 LEU A 110      87.071  25.044  32.288  1.00130.96           C  
ATOM   2268  C   LEU A 110      89.153  27.572  29.568  1.00130.96           C  
ATOM   2269  O   LEU A 110      89.217  28.717  29.129  1.00130.96           O  
ATOM   2270  N   GLY A 111      89.726  26.550  28.951  1.00184.04           N  
ATOM   2271  CA  GLY A 111      90.406  26.857  27.768  1.00184.04           C  
ATOM   2272  C   GLY A 111      89.456  27.336  26.786  1.00184.04           C  
ATOM   2273  O   GLY A 111      89.701  28.317  26.084  1.00184.04           O  
ATOM   2274  N   ASN A 112      88.311  26.659  26.787  1.00133.45           N  
ATOM   2275  CA  ASN A 112      87.329  26.966  25.813  1.00133.45           C  
ATOM   2276  CB  ASN A 112      86.028  26.154  25.980  1.00133.45           C  
ATOM   2277  CG  ASN A 112      85.230  26.505  27.228  1.00133.45           C  
ATOM   2278  OD1 ASN A 112      84.686  27.600  27.360  1.00133.45           O  
ATOM   2279  ND2 ASN A 112      85.097  25.512  28.146  1.00133.45           N  
ATOM   2280  C   ASN A 112      87.011  28.405  25.959  1.00133.45           C  
ATOM   2281  O   ASN A 112      86.855  29.107  24.962  1.00133.45           O  
ATOM   2282  N   ALA A 122      86.942  28.901  27.203  1.00 77.07           N  
ATOM   2283  CA  ALA A 122      86.743  30.314  27.262  1.00 77.07           C  
ATOM   2284  CB  ALA A 122      85.273  30.723  27.456  1.00 77.07           C  
ATOM   2285  C   ALA A 122      87.511  30.847  28.420  1.00 77.07           C  
ATOM   2286  O   ALA A 122      87.058  30.787  29.561  1.00 77.07           O  
ATOM   2287  N   GLY A 123      88.673  31.456  28.130  1.00 38.54           N  
ATOM   2288  CA  GLY A 123      89.517  31.994  29.151  1.00 38.54           C  
ATOM   2289  C   GLY A 123      88.775  33.107  29.793  1.00 38.54           C  
ATOM   2290  O   GLY A 123      88.928  33.404  30.976  1.00 38.54           O  
ATOM   2291  N   ALA A 124      87.941  33.774  28.995  1.00104.82           N  
ATOM   2292  CA  ALA A 124      87.342  34.971  29.491  1.00104.82           C  
ATOM   2293  CB  ALA A 124      86.508  35.694  28.418  1.00104.82           C  
ATOM   2294  C   ALA A 124      86.453  34.791  30.691  1.00104.82           C  
ATOM   2295  O   ALA A 124      86.515  35.602  31.615  1.00104.82           O  
ATOM   2296  N   LYS A 125      85.606  33.742  30.731  1.00141.12           N  
ATOM   2297  CA  LYS A 125      84.628  33.677  31.785  1.00141.12           C  
ATOM   2298  CB  LYS A 125      83.278  33.098  31.326  1.00141.12           C  
ATOM   2299  CG  LYS A 125      83.374  31.689  30.735  1.00141.12           C  
ATOM   2300  CD  LYS A 125      82.008  31.058  30.454  1.00141.12           C  
ATOM   2301  CE  LYS A 125      82.072  29.718  29.718  1.00141.12           C  
ATOM   2302  NZ  LYS A 125      80.701  29.214  29.472  1.00141.12           N  
ATOM   2303  C   LYS A 125      85.127  32.877  32.926  1.00141.12           C  
ATOM   2304  O   LYS A 125      85.668  31.783  32.773  1.00141.12           O  
ATOM   2305  N   LEU A 126      84.930  33.443  34.127  1.00114.04           N  
ATOM   2306  CA  LEU A 126      85.351  32.812  35.333  1.00114.04           C  
ATOM   2307  CB  LEU A 126      85.655  33.799  36.473  1.00114.04           C  
ATOM   2308  CG  LEU A 126      86.816  34.771  36.207  1.00114.04           C  
ATOM   2309  CD1 LEU A 126      87.047  35.681  37.422  1.00114.04           C  
ATOM   2310  CD2 LEU A 126      88.092  34.028  35.779  1.00114.04           C  
ATOM   2311  C   LEU A 126      84.232  31.967  35.841  1.00114.04           C  
ATOM   2312  O   LEU A 126      83.062  32.319  35.704  1.00114.04           O  
ATOM   2313  N   THR A 127      84.579  30.808  36.432  1.00147.92           N  
ATOM   2314  CA  THR A 127      83.594  29.981  37.057  1.00147.92           C  
ATOM   2315  CB  THR A 127      83.543  28.572  36.527  1.00147.92           C  
ATOM   2316  OG1 THR A 127      82.350  27.936  36.956  1.00147.92           O  
ATOM   2317  CG2 THR A 127      84.764  27.779  37.021  1.00147.92           C  
ATOM   2318  C   THR A 127      84.011  29.948  38.486  1.00147.92           C  
ATOM   2319  O   THR A 127      85.198  29.828  38.787  1.00147.92           O  
ATOM   2320  N   PHE A 128      83.041  30.071  39.407  1.00 95.31           N  
ATOM   2321  CA  PHE A 128      83.364  30.185  40.796  1.00 95.31           C  
ATOM   2322  CB  PHE A 128      82.664  31.379  41.478  1.00 95.31           C  
ATOM   2323  CG  PHE A 128      83.224  32.655  40.938  1.00 95.31           C  
ATOM   2324  CD1 PHE A 128      82.838  33.140  39.709  1.00 95.31           C  
ATOM   2325  CD2 PHE A 128      84.129  33.383  41.677  1.00 95.31           C  
ATOM   2326  CE1 PHE A 128      83.358  34.317  39.220  1.00 95.31           C  
ATOM   2327  CE2 PHE A 128      84.650  34.561  41.194  1.00 95.31           C  
ATOM   2328  CZ  PHE A 128      84.267  35.032  39.961  1.00 95.31           C  
ATOM   2329  C   PHE A 128      82.901  28.962  41.504  1.00 95.31           C  
ATOM   2330  O   PHE A 128      82.063  28.207  41.012  1.00 95.31           O  
ATOM   2331  N   GLY A 129      83.507  28.718  42.679  1.00 74.51           N  
ATOM   2332  CA  GLY A 129      83.114  27.628  43.516  1.00 74.51           C  
ATOM   2333  C   GLY A 129      82.130  28.157  44.509  1.00 74.51           C  
ATOM   2334  O   GLY A 129      81.933  29.362  44.638  1.00 74.51           O  
ATOM   2335  N   GLY A 130      81.535  27.252  45.302  1.00 70.15           N  
ATOM   2336  CA  GLY A 130      80.540  27.651  46.256  1.00 70.15           C  
ATOM   2337  C   GLY A 130      81.163  28.638  47.191  1.00 70.15           C  
ATOM   2338  O   GLY A 130      80.489  29.564  47.643  1.00 70.15           O  
ATOM   2339  N   GLY A 131      82.454  28.448  47.540  1.00 72.56           N  
ATOM   2340  CA  GLY A 131      83.083  29.424  48.379  1.00 72.56           C  
ATOM   2341  C   GLY A 131      83.182  28.916  49.778  1.00 72.56           C  
ATOM   2342  O   GLY A 131      82.423  28.042  50.196  1.00 72.56           O  
ATOM   2343  N   THR A 132      84.156  29.468  50.534  1.00 82.59           N  
ATOM   2344  CA  THR A 132      84.330  29.073  51.891  1.00 82.59           C  
ATOM   2345  CB  THR A 132      85.632  28.381  52.123  1.00 82.59           C  
ATOM   2346  OG1 THR A 132      85.729  27.262  51.256  1.00 82.59           O  
ATOM   2347  CG2 THR A 132      85.684  27.920  53.589  1.00 82.59           C  
ATOM   2348  C   THR A 132      84.312  30.308  52.736  1.00 82.59           C  
ATOM   2349  O   THR A 132      84.972  31.308  52.446  1.00 82.59           O  
ATOM   2350  N   ARG A 133      83.510  30.253  53.810  1.00157.04           N  
ATOM   2351  CA  ARG A 133      83.391  31.315  54.759  1.00157.04           C  
ATOM   2352  CB  ARG A 133      82.055  31.265  55.512  1.00157.04           C  
ATOM   2353  CG  ARG A 133      81.774  32.467  56.410  1.00157.04           C  
ATOM   2354  CD  ARG A 133      81.237  33.683  55.654  1.00157.04           C  
ATOM   2355  NE  ARG A 133      80.865  34.706  56.670  1.00157.04           N  
ATOM   2356  CZ  ARG A 133      81.674  35.781  56.901  1.00157.04           C  
ATOM   2357  NH1 ARG A 133      82.793  35.971  56.142  1.00157.04           N  
ATOM   2358  NH2 ARG A 133      81.352  36.679  57.877  1.00157.04           N  
ATOM   2359  C   ARG A 133      84.487  31.087  55.744  1.00157.04           C  
ATOM   2360  O   ARG A 133      84.772  29.952  56.116  1.00157.04           O  
ATOM   2361  N   LEU A 134      85.161  32.162  56.178  1.00149.69           N  
ATOM   2362  CA  LEU A 134      86.236  31.973  57.101  1.00149.69           C  
ATOM   2363  CB  LEU A 134      87.597  32.120  56.383  1.00149.69           C  
ATOM   2364  CG  LEU A 134      88.874  31.951  57.226  1.00149.69           C  
ATOM   2365  CD1 LEU A 134      90.106  31.852  56.316  1.00149.69           C  
ATOM   2366  CD2 LEU A 134      89.044  33.099  58.228  1.00149.69           C  
ATOM   2367  C   LEU A 134      86.076  32.983  58.190  1.00149.69           C  
ATOM   2368  O   LEU A 134      86.203  34.184  57.962  1.00149.69           O  
ATOM   2369  N   THR A 135      85.759  32.512  59.414  1.00 54.33           N  
ATOM   2370  CA  THR A 135      85.630  33.430  60.502  1.00 54.33           C  
ATOM   2371  CB  THR A 135      84.319  33.342  61.229  1.00 54.33           C  
ATOM   2372  OG1 THR A 135      83.243  33.582  60.333  1.00 54.33           O  
ATOM   2373  CG2 THR A 135      84.311  34.399  62.348  1.00 54.33           C  
ATOM   2374  C   THR A 135      86.714  33.089  61.455  1.00 54.33           C  
ATOM   2375  O   THR A 135      86.778  31.975  61.972  1.00 54.33           O  
ATOM   2376  N   VAL A 136      87.613  34.057  61.698  1.00 96.48           N  
ATOM   2377  CA  VAL A 136      88.714  33.802  62.575  1.00 96.48           C  
ATOM   2378  CB  VAL A 136      89.995  34.424  62.088  1.00 96.48           C  
ATOM   2379  CG1 VAL A 136      89.776  35.928  61.876  1.00 96.48           C  
ATOM   2380  CG2 VAL A 136      91.114  34.111  63.092  1.00 96.48           C  
ATOM   2381  C   VAL A 136      88.360  34.352  63.954  1.00 96.48           C  
ATOM   2382  O   VAL A 136      88.194  35.593  64.090  1.00 96.48           O  
ATOM   2383  OXT VAL A 136      88.245  33.522  64.896  1.00 96.48           O  
TER
ATOM   2384  N   VAL B   3      85.790  49.664  38.799  1.00 43.94           N  
ATOM   2385  CA  VAL B   3      84.453  49.290  38.287  1.00 43.94           C  
ATOM   2386  CB  VAL B   3      84.293  47.801  38.356  1.00 43.94           C  
ATOM   2387  CG1 VAL B   3      82.842  47.439  38.009  1.00 43.94           C  
ATOM   2388  CG2 VAL B   3      85.339  47.159  37.430  1.00 43.94           C  
ATOM   2389  C   VAL B   3      83.382  49.916  39.118  1.00 43.94           C  
ATOM   2390  O   VAL B   3      83.308  49.683  40.323  1.00 43.94           O  
ATOM   2391  N   THR B   4      82.522  50.744  38.488  1.00 42.31           N  
ATOM   2392  CA  THR B   4      81.480  51.386  39.233  1.00 42.31           C  
ATOM   2393  CB  THR B   4      81.489  52.877  39.073  1.00 42.31           C  
ATOM   2394  OG1 THR B   4      82.748  53.397  39.475  1.00 42.31           O  
ATOM   2395  CG2 THR B   4      80.371  53.481  39.938  1.00 42.31           C  
ATOM   2396  C   THR B   4      80.171  50.893  38.715  1.00 42.31           C  
ATOM   2397  O   THR B   4      79.857  51.044  37.535  1.00 42.31           O  
ATOM   2398  N   GLN B   5      79.360  50.277  39.598  1.00113.10           N  
ATOM   2399  CA  GLN B   5      78.091  49.802  39.143  1.00113.10           C  
ATOM   2400  CB  GLN B   5      77.916  48.276  39.199  1.00113.10           C  
ATOM   2401  CG  GLN B   5      77.987  47.675  40.600  1.00113.10           C  
ATOM   2402  CD  GLN B   5      77.786  46.174  40.443  1.00113.10           C  
ATOM   2403  OE1 GLN B   5      76.759  45.728  39.936  1.00113.10           O  
ATOM   2404  NE2 GLN B   5      78.793  45.370  40.872  1.00113.10           N  
ATOM   2405  C   GLN B   5      77.023  50.424  39.963  1.00113.10           C  
ATOM   2406  O   GLN B   5      77.084  50.424  41.191  1.00113.10           O  
ATOM   2407  N   SER B   6      76.014  50.993  39.276  1.00100.43           N  
ATOM   2408  CA  SER B   6      74.916  51.604  39.956  1.00100.43           C  
ATOM   2409  CB  SER B   6      75.087  53.118  40.174  1.00100.43           C  
ATOM   2410  OG  SER B   6      75.124  53.801  38.931  1.00100.43           O  
ATOM   2411  C   SER B   6      73.708  51.380  39.113  1.00100.43           C  
ATOM   2412  O   SER B   6      73.824  51.101  37.918  1.00100.43           O  
ATOM   2413  N   PRO B   7      72.544  51.487  39.686  1.00 75.42           N  
ATOM   2414  CA  PRO B   7      72.325  51.834  41.063  1.00 75.42           C  
ATOM   2415  CD  PRO B   7      71.305  51.334  38.941  1.00 75.42           C  
ATOM   2416  CB  PRO B   7      70.823  52.067  41.195  1.00 75.42           C  
ATOM   2417  CG  PRO B   7      70.216  51.275  40.022  1.00 75.42           C  
ATOM   2418  C   PRO B   7      72.818  50.780  42.003  1.00 75.42           C  
ATOM   2419  O   PRO B   7      72.942  49.623  41.600  1.00 75.42           O  
ATOM   2420  N   ARG B   8      73.164  51.185  43.242  1.00140.84           N  
ATOM   2421  CA  ARG B   8      73.636  50.266  44.236  1.00140.84           C  
ATOM   2422  CB  ARG B   8      74.218  50.967  45.479  1.00140.84           C  
ATOM   2423  CG  ARG B   8      75.452  51.832  45.195  1.00140.84           C  
ATOM   2424  CD  ARG B   8      76.057  52.464  46.454  1.00140.84           C  
ATOM   2425  NE  ARG B   8      77.129  51.554  46.951  1.00140.84           N  
ATOM   2426  CZ  ARG B   8      78.440  51.821  46.675  1.00140.84           C  
ATOM   2427  NH1 ARG B   8      78.786  52.968  46.022  1.00140.84           N  
ATOM   2428  NH2 ARG B   8      79.410  50.943  47.064  1.00140.84           N  
ATOM   2429  C   ARG B   8      72.521  49.376  44.690  1.00140.84           C  
ATOM   2430  O   ARG B   8      72.686  48.159  44.746  1.00140.84           O  
ATOM   2431  N   ASN B   9      71.340  49.949  45.008  1.00 55.06           N  
ATOM   2432  CA  ASN B   9      70.276  49.118  45.501  1.00 55.06           C  
ATOM   2433  CB  ASN B   9      69.974  49.321  46.993  1.00 55.06           C  
ATOM   2434  CG  ASN B   9      71.164  48.804  47.786  1.00 55.06           C  
ATOM   2435  OD1 ASN B   9      71.446  47.607  47.807  1.00 55.06           O  
ATOM   2436  ND2 ASN B   9      71.890  49.738  48.456  1.00 55.06           N  
ATOM   2437  C   ASN B   9      69.028  49.437  44.741  1.00 55.06           C  
ATOM   2438  O   ASN B   9      68.774  50.591  44.397  1.00 55.06           O  
ATOM   2439  N   LYS B  10      68.218  48.398  44.446  1.00117.37           N  
ATOM   2440  CA  LYS B  10      66.999  48.628  43.726  1.00117.37           C  
ATOM   2441  CB  LYS B  10      67.173  48.565  42.198  1.00117.37           C  
ATOM   2442  CG  LYS B  10      65.876  48.761  41.405  1.00117.37           C  
ATOM   2443  CD  LYS B  10      65.280  50.168  41.488  1.00117.37           C  
ATOM   2444  CE  LYS B  10      64.327  50.363  42.666  1.00117.37           C  
ATOM   2445  NZ  LYS B  10      63.633  51.666  42.559  1.00117.37           N  
ATOM   2446  C   LYS B  10      65.987  47.585  44.094  1.00117.37           C  
ATOM   2447  O   LYS B  10      66.306  46.403  44.222  1.00117.37           O  
ATOM   2448  N   VAL B  11      64.721  48.020  44.280  1.00 45.91           N  
ATOM   2449  CA  VAL B  11      63.633  47.125  44.560  1.00 45.91           C  
ATOM   2450  CB  VAL B  11      63.003  47.342  45.906  1.00 45.91           C  
ATOM   2451  CG1 VAL B  11      61.802  46.391  46.038  1.00 45.91           C  
ATOM   2452  CG2 VAL B  11      64.069  47.149  46.998  1.00 45.91           C  
ATOM   2453  C   VAL B  11      62.577  47.413  43.538  1.00 45.91           C  
ATOM   2454  O   VAL B  11      62.303  48.574  43.233  1.00 45.91           O  
ATOM   2455  N   THR B  12      61.956  46.358  42.970  1.00144.31           N  
ATOM   2456  CA  THR B  12      60.966  46.564  41.949  1.00144.31           C  
ATOM   2457  CB  THR B  12      61.467  46.307  40.559  1.00144.31           C  
ATOM   2458  OG1 THR B  12      61.776  44.928  40.413  1.00144.31           O  
ATOM   2459  CG2 THR B  12      62.721  47.143  40.296  1.00144.31           C  
ATOM   2460  C   THR B  12      59.908  45.531  42.117  1.00144.31           C  
ATOM   2461  O   THR B  12      60.085  44.546  42.831  1.00144.31           O  
ATOM   2462  N   VAL B  13      58.770  45.746  41.433  1.00 63.55           N  
ATOM   2463  CA  VAL B  13      57.678  44.819  41.428  1.00 63.55           C  
ATOM   2464  CB  VAL B  13      56.346  45.472  41.171  1.00 63.55           C  
ATOM   2465  CG1 VAL B  13      55.240  44.403  41.186  1.00 63.55           C  
ATOM   2466  CG2 VAL B  13      56.135  46.601  42.190  1.00 63.55           C  
ATOM   2467  C   VAL B  13      57.929  43.902  40.278  1.00 63.55           C  
ATOM   2468  O   VAL B  13      58.680  44.233  39.363  1.00 63.55           O  
ATOM   2469  N   THR B  14      57.315  42.707  40.301  1.00131.60           N  
ATOM   2470  CA  THR B  14      57.518  41.804  39.213  1.00131.60           C  
ATOM   2471  CB  THR B  14      56.883  40.466  39.422  1.00131.60           C  
ATOM   2472  OG1 THR B  14      55.480  40.596  39.590  1.00131.60           O  
ATOM   2473  CG2 THR B  14      57.503  39.866  40.686  1.00131.60           C  
ATOM   2474  C   THR B  14      56.959  42.420  37.977  1.00131.60           C  
ATOM   2475  O   THR B  14      56.057  43.254  38.026  1.00131.60           O  
ATOM   2476  N   GLY B  15      57.542  42.041  36.825  1.00 28.05           N  
ATOM   2477  CA  GLY B  15      57.114  42.547  35.557  1.00 28.05           C  
ATOM   2478  C   GLY B  15      57.839  43.831  35.308  1.00 28.05           C  
ATOM   2479  O   GLY B  15      57.751  44.400  34.221  1.00 28.05           O  
ATOM   2480  N   GLY B  16      58.611  44.307  36.303  1.00 27.39           N  
ATOM   2481  CA  GLY B  16      59.270  45.573  36.157  1.00 27.39           C  
ATOM   2482  C   GLY B  16      60.421  45.429  35.211  1.00 27.39           C  
ATOM   2483  O   GLY B  16      60.822  44.319  34.863  1.00 27.39           O  
ATOM   2484  N   ASN B  17      60.961  46.585  34.759  1.00 73.64           N  
ATOM   2485  CA  ASN B  17      62.090  46.640  33.867  1.00 73.64           C  
ATOM   2486  CB  ASN B  17      61.870  47.509  32.609  1.00 73.64           C  
ATOM   2487  CG  ASN B  17      60.710  47.023  31.756  1.00 73.64           C  
ATOM   2488  OD1 ASN B  17      60.716  45.907  31.247  1.00 73.64           O  
ATOM   2489  ND2 ASN B  17      59.684  47.898  31.577  1.00 73.64           N  
ATOM   2490  C   ASN B  17      63.157  47.412  34.583  1.00 73.64           C  
ATOM   2491  O   ASN B  17      62.942  48.566  34.948  1.00 73.64           O  
ATOM   2492  N   VAL B  18      64.352  46.824  34.785  1.00 63.70           N  
ATOM   2493  CA  VAL B  18      65.365  47.588  35.454  1.00 63.70           C  
ATOM   2494  CB  VAL B  18      65.679  47.091  36.833  1.00 63.70           C  
ATOM   2495  CG1 VAL B  18      66.807  47.956  37.423  1.00 63.70           C  
ATOM   2496  CG2 VAL B  18      64.383  47.111  37.660  1.00 63.70           C  
ATOM   2497  C   VAL B  18      66.628  47.505  34.662  1.00 63.70           C  
ATOM   2498  O   VAL B  18      66.895  46.509  33.990  1.00 63.70           O  
ATOM   2499  N   THR B  19      67.430  48.587  34.700  1.00150.35           N  
ATOM   2500  CA  THR B  19      68.691  48.572  34.021  1.00150.35           C  
ATOM   2501  CB  THR B  19      68.820  49.620  32.958  1.00150.35           C  
ATOM   2502  OG1 THR B  19      68.638  50.909  33.519  1.00150.35           O  
ATOM   2503  CG2 THR B  19      67.772  49.380  31.875  1.00150.35           C  
ATOM   2504  C   THR B  19      69.760  48.877  35.021  1.00150.35           C  
ATOM   2505  O   THR B  19      69.787  49.953  35.616  1.00150.35           O  
ATOM   2506  N   LEU B  20      70.690  47.930  35.230  1.00 82.58           N  
ATOM   2507  CA  LEU B  20      71.777  48.194  36.123  1.00 82.58           C  
ATOM   2508  CB  LEU B  20      72.229  46.976  36.949  1.00 82.58           C  
ATOM   2509  CG  LEU B  20      71.166  46.397  37.902  1.00 82.58           C  
ATOM   2510  CD1 LEU B  20      71.717  45.188  38.673  1.00 82.58           C  
ATOM   2511  CD2 LEU B  20      70.602  47.466  38.845  1.00 82.58           C  
ATOM   2512  C   LEU B  20      72.933  48.555  35.244  1.00 82.58           C  
ATOM   2513  O   LEU B  20      73.247  47.827  34.306  1.00 82.58           O  
ATOM   2514  N   SER B  21      73.590  49.699  35.518  1.00 63.97           N  
ATOM   2515  CA  SER B  21      74.669  50.168  34.691  1.00 63.97           C  
ATOM   2516  CB  SER B  21      74.677  51.700  34.563  1.00 63.97           C  
ATOM   2517  OG  SER B  21      73.444  52.145  34.017  1.00 63.97           O  
ATOM   2518  C   SER B  21      75.996  49.764  35.272  1.00 63.97           C  
ATOM   2519  O   SER B  21      76.088  49.376  36.434  1.00 63.97           O  
ATOM   2520  N   CYS B  22      77.069  49.828  34.446  1.00 67.38           N  
ATOM   2521  CA  CYS B  22      78.401  49.515  34.903  1.00 67.38           C  
ATOM   2522  CB  CYS B  22      78.739  48.013  34.819  1.00 67.38           C  
ATOM   2523  SG  CYS B  22      80.445  47.651  35.334  1.00 67.38           S  
ATOM   2524  C   CYS B  22      79.397  50.239  34.038  1.00 67.38           C  
ATOM   2525  O   CYS B  22      79.336  50.154  32.813  1.00 67.38           O  
ATOM   2526  N   ARG B  23      80.356  50.973  34.647  1.00120.39           N  
ATOM   2527  CA  ARG B  23      81.345  51.645  33.843  1.00120.39           C  
ATOM   2528  CB  ARG B  23      81.198  53.175  33.787  1.00120.39           C  
ATOM   2529  CG  ARG B  23      82.343  53.836  33.012  1.00120.39           C  
ATOM   2530  CD  ARG B  23      82.187  55.344  32.810  1.00120.39           C  
ATOM   2531  NE  ARG B  23      81.069  55.549  31.848  1.00120.39           N  
ATOM   2532  CZ  ARG B  23      80.949  56.737  31.185  1.00120.39           C  
ATOM   2533  NH1 ARG B  23      81.844  57.741  31.414  1.00120.39           N  
ATOM   2534  NH2 ARG B  23      79.937  56.919  30.288  1.00120.39           N  
ATOM   2535  C   ARG B  23      82.713  51.378  34.388  1.00120.39           C  
ATOM   2536  O   ARG B  23      82.932  51.413  35.597  1.00120.39           O  
ATOM   2537  N   GLN B  24      83.675  51.093  33.484  1.00100.19           N  
ATOM   2538  CA  GLN B  24      85.039  50.865  33.868  1.00100.19           C  
ATOM   2539  CB  GLN B  24      85.416  49.371  33.787  1.00100.19           C  
ATOM   2540  CG  GLN B  24      85.144  48.727  32.422  1.00100.19           C  
ATOM   2541  CD  GLN B  24      86.394  48.756  31.557  1.00100.19           C  
ATOM   2542  OE1 GLN B  24      87.459  49.187  31.992  1.00100.19           O  
ATOM   2543  NE2 GLN B  24      86.264  48.267  30.294  1.00100.19           N  
ATOM   2544  C   GLN B  24      85.921  51.684  32.971  1.00100.19           C  
ATOM   2545  O   GLN B  24      85.969  51.478  31.762  1.00100.19           O  
ATOM   2546  N   THR B  25      86.642  52.648  33.578  1.00141.72           N  
ATOM   2547  CA  THR B  25      87.471  53.633  32.935  1.00141.72           C  
ATOM   2548  CB  THR B  25      87.781  54.788  33.835  1.00141.72           C  
ATOM   2549  OG1 THR B  25      86.578  55.367  34.321  1.00141.72           O  
ATOM   2550  CG2 THR B  25      88.534  55.828  33.000  1.00141.72           C  
ATOM   2551  C   THR B  25      88.770  53.067  32.406  1.00141.72           C  
ATOM   2552  O   THR B  25      89.392  53.669  31.531  1.00141.72           O  
ATOM   2553  N   ASN B  26      89.236  51.934  32.969  1.00123.42           N  
ATOM   2554  CA  ASN B  26      90.475  51.270  32.655  1.00123.42           C  
ATOM   2555  CB  ASN B  26      90.795  50.127  33.630  1.00123.42           C  
ATOM   2556  CG  ASN B  26      91.174  50.772  34.958  1.00123.42           C  
ATOM   2557  OD1 ASN B  26      91.349  51.987  35.044  1.00123.42           O  
ATOM   2558  ND2 ASN B  26      91.322  49.939  36.022  1.00123.42           N  
ATOM   2559  C   ASN B  26      90.443  50.725  31.258  1.00123.42           C  
ATOM   2560  O   ASN B  26      91.479  50.328  30.732  1.00123.42           O  
ATOM   2561  N   SER B  33      89.250  50.643  30.642  1.00 90.80           N  
ATOM   2562  CA  SER B  33      89.095  50.138  29.304  1.00 90.80           C  
ATOM   2563  CB  SER B  33      89.736  51.012  28.202  1.00 90.80           C  
ATOM   2564  OG  SER B  33      91.154  50.958  28.258  1.00 90.80           O  
ATOM   2565  C   SER B  33      89.627  48.748  29.201  1.00 90.80           C  
ATOM   2566  O   SER B  33      90.497  48.463  28.381  1.00 90.80           O  
ATOM   2567  N   HIS B  34      89.124  47.844  30.063  1.00 87.74           N  
ATOM   2568  CA  HIS B  34      89.492  46.464  29.966  1.00 87.74           C  
ATOM   2569  ND1 HIS B  34      91.149  46.261  32.688  1.00 87.74           N  
ATOM   2570  CG  HIS B  34      89.794  46.187  32.461  1.00 87.74           C  
ATOM   2571  CB  HIS B  34      89.165  45.637  31.217  1.00 87.74           C  
ATOM   2572  NE2 HIS B  34      90.156  47.080  34.501  1.00 87.74           N  
ATOM   2573  CD2 HIS B  34      89.203  46.693  33.577  1.00 87.74           C  
ATOM   2574  CE1 HIS B  34      91.310  46.803  33.923  1.00 87.74           C  
ATOM   2575  C   HIS B  34      88.701  45.901  28.826  1.00 87.74           C  
ATOM   2576  O   HIS B  34      87.648  46.432  28.470  1.00 87.74           O  
ATOM   2577  N   ASN B  35      89.225  44.844  28.175  1.00 88.44           N  
ATOM   2578  CA  ASN B  35      88.525  44.311  27.044  1.00 88.44           C  
ATOM   2579  CB  ASN B  35      89.399  43.479  26.103  1.00 88.44           C  
ATOM   2580  CG  ASN B  35      90.132  44.520  25.279  1.00 88.44           C  
ATOM   2581  OD1 ASN B  35      89.554  45.542  24.909  1.00 88.44           O  
ATOM   2582  ND2 ASN B  35      91.438  44.286  25.001  1.00 88.44           N  
ATOM   2583  C   ASN B  35      87.279  43.551  27.397  1.00 88.44           C  
ATOM   2584  O   ASN B  35      86.255  43.721  26.740  1.00 88.44           O  
ATOM   2585  N   TYR B  36      87.311  42.706  28.444  1.00192.63           N  
ATOM   2586  CA  TYR B  36      86.160  41.892  28.753  1.00192.63           C  
ATOM   2587  CB  TYR B  36      86.503  40.473  29.237  1.00192.63           C  
ATOM   2588  CG  TYR B  36      87.177  39.690  28.165  1.00192.63           C  
ATOM   2589  CD1 TYR B  36      88.542  39.761  28.002  1.00192.63           C  
ATOM   2590  CD2 TYR B  36      86.443  38.881  27.328  1.00192.63           C  
ATOM   2591  CE1 TYR B  36      89.170  39.040  27.015  1.00192.63           C  
ATOM   2592  CE2 TYR B  36      87.066  38.157  26.341  1.00192.63           C  
ATOM   2593  CZ  TYR B  36      88.429  38.237  26.183  1.00192.63           C  
ATOM   2594  OH  TYR B  36      89.066  37.493  25.168  1.00192.63           O  
ATOM   2595  C   TYR B  36      85.377  42.492  29.893  1.00192.63           C  
ATOM   2596  O   TYR B  36      85.941  43.141  30.772  1.00192.63           O  
ATOM   2597  N   MET B  37      84.033  42.310  29.875  1.00168.02           N  
ATOM   2598  CA  MET B  37      83.155  42.748  30.940  1.00168.02           C  
ATOM   2599  CB  MET B  37      82.255  43.931  30.542  1.00168.02           C  
ATOM   2600  CG  MET B  37      83.007  45.239  30.286  1.00168.02           C  
ATOM   2601  SD  MET B  37      83.462  46.171  31.776  1.00168.02           S  
ATOM   2602  CE  MET B  37      81.845  46.967  31.991  1.00168.02           C  
ATOM   2603  C   MET B  37      82.221  41.607  31.269  1.00168.02           C  
ATOM   2604  O   MET B  37      81.820  40.853  30.384  1.00168.02           O  
ATOM   2605  N   TYR B  38      81.834  41.453  32.560  1.00107.22           N  
ATOM   2606  CA  TYR B  38      81.007  40.333  32.937  1.00107.22           C  
ATOM   2607  CB  TYR B  38      81.810  39.251  33.683  1.00107.22           C  
ATOM   2608  CG  TYR B  38      82.990  38.889  32.845  1.00107.22           C  
ATOM   2609  CD1 TYR B  38      84.134  39.652  32.907  1.00107.22           C  
ATOM   2610  CD2 TYR B  38      82.964  37.796  32.011  1.00107.22           C  
ATOM   2611  CE1 TYR B  38      85.232  39.336  32.142  1.00107.22           C  
ATOM   2612  CE2 TYR B  38      84.060  37.476  31.242  1.00107.22           C  
ATOM   2613  CZ  TYR B  38      85.195  38.247  31.306  1.00107.22           C  
ATOM   2614  OH  TYR B  38      86.320  37.924  30.518  1.00107.22           O  
ATOM   2615  C   TYR B  38      79.940  40.777  33.905  1.00107.22           C  
ATOM   2616  O   TYR B  38      80.063  41.810  34.560  1.00107.22           O  
ATOM   2617  N   TRP B  39      78.832  40.002  33.982  1.00112.98           N  
ATOM   2618  CA  TRP B  39      77.807  40.208  34.973  1.00112.98           C  
ATOM   2619  CB  TRP B  39      76.453  40.725  34.447  1.00112.98           C  
ATOM   2620  CG  TRP B  39      76.387  42.227  34.297  1.00112.98           C  
ATOM   2621  CD2 TRP B  39      76.091  43.099  35.396  1.00112.98           C  
ATOM   2622  CD1 TRP B  39      76.587  43.024  33.212  1.00112.98           C  
ATOM   2623  NE1 TRP B  39      76.435  44.347  33.567  1.00112.98           N  
ATOM   2624  CE2 TRP B  39      76.130  44.404  34.913  1.00112.98           C  
ATOM   2625  CE3 TRP B  39      75.808  42.833  36.706  1.00112.98           C  
ATOM   2626  CZ2 TRP B  39      75.887  45.470  35.736  1.00112.98           C  
ATOM   2627  CZ3 TRP B  39      75.567  43.907  37.534  1.00112.98           C  
ATOM   2628  CH2 TRP B  39      75.606  45.201  37.059  1.00112.98           C  
ATOM   2629  C   TRP B  39      77.562  38.890  35.644  1.00112.98           C  
ATOM   2630  O   TRP B  39      77.239  37.905  34.985  1.00112.98           O  
ATOM   2631  N   TYR B  40      77.686  38.850  36.990  1.00 87.92           N  
ATOM   2632  CA  TYR B  40      77.515  37.633  37.740  1.00 87.92           C  
ATOM   2633  CB  TYR B  40      78.741  37.207  38.575  1.00 87.92           C  
ATOM   2634  CG  TYR B  40      79.845  36.710  37.703  1.00 87.92           C  
ATOM   2635  CD1 TYR B  40      80.753  37.577  37.141  1.00 87.92           C  
ATOM   2636  CD2 TYR B  40      79.976  35.362  37.461  1.00 87.92           C  
ATOM   2637  CE1 TYR B  40      81.771  37.104  36.345  1.00 87.92           C  
ATOM   2638  CE2 TYR B  40      80.990  34.884  36.665  1.00 87.92           C  
ATOM   2639  CZ  TYR B  40      81.891  35.757  36.104  1.00 87.92           C  
ATOM   2640  OH  TYR B  40      82.937  35.276  35.287  1.00 87.92           O  
ATOM   2641  C   TYR B  40      76.433  37.854  38.747  1.00 87.92           C  
ATOM   2642  O   TYR B  40      76.078  38.994  39.042  1.00 87.92           O  
ATOM   2643  N   ARG B  41      75.838  36.758  39.269  1.00158.72           N  
ATOM   2644  CA  ARG B  41      74.852  36.938  40.299  1.00158.72           C  
ATOM   2645  CB  ARG B  41      73.428  36.499  39.906  1.00158.72           C  
ATOM   2646  CG  ARG B  41      73.304  35.014  39.574  1.00158.72           C  
ATOM   2647  CD  ARG B  41      71.905  34.598  39.111  1.00158.72           C  
ATOM   2648  NE  ARG B  41      70.963  34.790  40.251  1.00158.72           N  
ATOM   2649  CZ  ARG B  41      69.623  34.606  40.060  1.00158.72           C  
ATOM   2650  NH1 ARG B  41      69.157  34.219  38.837  1.00158.72           N  
ATOM   2651  NH2 ARG B  41      68.752  34.812  41.090  1.00158.72           N  
ATOM   2652  C   ARG B  41      75.276  36.112  41.469  1.00158.72           C  
ATOM   2653  O   ARG B  41      75.586  34.932  41.326  1.00158.72           O  
ATOM   2654  N   GLN B  42      75.297  36.713  42.674  1.00 74.30           N  
ATOM   2655  CA  GLN B  42      75.753  35.975  43.813  1.00 74.30           C  
ATOM   2656  CB  GLN B  42      76.767  36.746  44.677  1.00 74.30           C  
ATOM   2657  CG  GLN B  42      77.280  35.962  45.887  1.00 74.30           C  
ATOM   2658  CD  GLN B  42      78.315  36.835  46.580  1.00 74.30           C  
ATOM   2659  OE1 GLN B  42      78.619  37.932  46.115  1.00 74.30           O  
ATOM   2660  NE2 GLN B  42      78.875  36.342  47.717  1.00 74.30           N  
ATOM   2661  C   GLN B  42      74.589  35.621  44.679  1.00 74.30           C  
ATOM   2662  O   GLN B  42      73.836  36.489  45.122  1.00 74.30           O  
ATOM   2663  N   ASP B  43      74.413  34.301  44.906  1.00109.18           N  
ATOM   2664  CA  ASP B  43      73.382  33.751  45.739  1.00109.18           C  
ATOM   2665  CB  ASP B  43      72.351  32.919  44.957  1.00109.18           C  
ATOM   2666  CG  ASP B  43      71.593  33.861  44.020  1.00109.18           C  
ATOM   2667  OD1 ASP B  43      72.135  34.945  43.681  1.00109.18           O  
ATOM   2668  OD2 ASP B  43      70.456  33.504  43.618  1.00109.18           O  
ATOM   2669  C   ASP B  43      74.087  32.851  46.716  1.00109.18           C  
ATOM   2670  O   ASP B  43      75.196  32.386  46.457  1.00109.18           O  
ATOM   2671  N   THR B  44      73.454  32.567  47.868  1.00138.85           N  
ATOM   2672  CA  THR B  44      74.145  31.889  48.927  1.00138.85           C  
ATOM   2673  CB  THR B  44      73.328  31.779  50.180  1.00138.85           C  
ATOM   2674  OG1 THR B  44      72.932  33.074  50.607  1.00138.85           O  
ATOM   2675  CG2 THR B  44      74.192  31.123  51.271  1.00138.85           C  
ATOM   2676  C   THR B  44      74.640  30.514  48.580  1.00138.85           C  
ATOM   2677  O   THR B  44      75.807  30.241  48.804  1.00138.85           O  
ATOM   2678  N   GLY B  45      73.808  29.601  48.055  1.00144.06           N  
ATOM   2679  CA  GLY B  45      74.207  28.237  47.816  1.00144.06           C  
ATOM   2680  C   GLY B  45      75.196  28.077  46.702  1.00144.06           C  
ATOM   2681  O   GLY B  45      76.068  27.216  46.774  1.00144.06           O  
ATOM   2682  N   HIS B  46      74.991  28.807  45.591  1.00180.90           N  
ATOM   2683  CA  HIS B  46      75.775  28.722  44.385  1.00180.90           C  
ATOM   2684  ND1 HIS B  46      73.022  27.393  43.473  1.00180.90           N  
ATOM   2685  CG  HIS B  46      74.155  27.798  42.805  1.00180.90           C  
ATOM   2686  CB  HIS B  46      74.948  29.017  43.137  1.00180.90           C  
ATOM   2687  NE2 HIS B  46      73.435  25.855  41.922  1.00180.90           N  
ATOM   2688  CD2 HIS B  46      74.392  26.850  41.862  1.00180.90           C  
ATOM   2689  CE1 HIS B  46      72.635  26.223  42.906  1.00180.90           C  
ATOM   2690  C   HIS B  46      77.045  29.506  44.327  1.00180.90           C  
ATOM   2691  O   HIS B  46      77.970  29.132  43.606  1.00180.90           O  
ATOM   2692  N   GLY B  47      77.128  30.642  45.031  1.00 55.92           N  
ATOM   2693  CA  GLY B  47      78.291  31.453  44.839  1.00 55.92           C  
ATOM   2694  C   GLY B  47      77.995  32.235  43.596  1.00 55.92           C  
ATOM   2695  O   GLY B  47      76.843  32.300  43.177  1.00 55.92           O  
ATOM   2696  N   LEU B  48      79.015  32.841  42.957  1.00153.23           N  
ATOM   2697  CA  LEU B  48      78.777  33.629  41.779  1.00153.23           C  
ATOM   2698  CB  LEU B  48      79.994  34.453  41.320  1.00153.23           C  
ATOM   2699  CG  LEU B  48      80.284  35.714  42.157  1.00153.23           C  
ATOM   2700  CD1 LEU B  48      80.550  35.385  43.630  1.00153.23           C  
ATOM   2701  CD2 LEU B  48      81.427  36.530  41.535  1.00153.23           C  
ATOM   2702  C   LEU B  48      78.376  32.756  40.619  1.00153.23           C  
ATOM   2703  O   LEU B  48      78.843  31.627  40.477  1.00153.23           O  
ATOM   2704  N   ARG B  49      77.461  33.273  39.762  1.00168.80           N  
ATOM   2705  CA  ARG B  49      77.035  32.596  38.560  1.00168.80           C  
ATOM   2706  CB  ARG B  49      75.574  32.129  38.581  1.00168.80           C  
ATOM   2707  CG  ARG B  49      75.213  31.189  39.725  1.00168.80           C  
ATOM   2708  CD  ARG B  49      73.736  30.802  39.691  1.00168.80           C  
ATOM   2709  NE  ARG B  49      73.398  30.182  40.998  1.00168.80           N  
ATOM   2710  CZ  ARG B  49      72.290  30.609  41.668  1.00168.80           C  
ATOM   2711  NH1 ARG B  49      71.518  31.600  41.137  1.00168.80           N  
ATOM   2712  NH2 ARG B  49      71.957  30.059  42.871  1.00168.80           N  
ATOM   2713  C   ARG B  49      77.081  33.612  37.448  1.00168.80           C  
ATOM   2714  O   ARG B  49      76.692  34.763  37.644  1.00168.80           O  
ATOM   2715  N   LEU B  50      77.505  33.193  36.233  1.00112.72           N  
ATOM   2716  CA  LEU B  50      77.706  34.096  35.119  1.00112.72           C  
ATOM   2717  CB  LEU B  50      78.824  33.616  34.176  1.00112.72           C  
ATOM   2718  CG  LEU B  50      79.079  34.537  32.970  1.00112.72           C  
ATOM   2719  CD1 LEU B  50      79.573  35.921  33.419  1.00112.72           C  
ATOM   2720  CD2 LEU B  50      80.011  33.866  31.947  1.00112.72           C  
ATOM   2721  C   LEU B  50      76.471  34.231  34.277  1.00112.72           C  
ATOM   2722  O   LEU B  50      75.918  33.237  33.809  1.00112.72           O  
ATOM   2723  N   ILE B  51      75.943  35.472  34.173  1.00111.99           N  
ATOM   2724  CA  ILE B  51      74.819  35.787  33.326  1.00111.99           C  
ATOM   2725  CB  ILE B  51      74.109  36.996  33.846  1.00111.99           C  
ATOM   2726  CG1 ILE B  51      73.726  36.754  35.315  1.00111.99           C  
ATOM   2727  CG2 ILE B  51      72.907  37.282  32.930  1.00111.99           C  
ATOM   2728  CD1 ILE B  51      73.428  38.036  36.089  1.00111.99           C  
ATOM   2729  C   ILE B  51      75.202  36.059  31.891  1.00111.99           C  
ATOM   2730  O   ILE B  51      74.729  35.394  30.972  1.00111.99           O  
ATOM   2731  N   HIS B  52      76.106  37.044  31.665  1.00 89.15           N  
ATOM   2732  CA  HIS B  52      76.465  37.431  30.323  1.00 89.15           C  
ATOM   2733  ND1 HIS B  52      73.008  37.873  29.950  1.00 89.15           N  
ATOM   2734  CG  HIS B  52      74.192  37.749  29.261  1.00 89.15           C  
ATOM   2735  CB  HIS B  52      75.478  38.403  29.657  1.00 89.15           C  
ATOM   2736  NE2 HIS B  52      72.599  36.546  28.212  1.00 89.15           N  
ATOM   2737  CD2 HIS B  52      73.926  36.937  28.203  1.00 89.15           C  
ATOM   2738  CE1 HIS B  52      72.088  37.133  29.279  1.00 89.15           C  
ATOM   2739  C   HIS B  52      77.784  38.140  30.368  1.00 89.15           C  
ATOM   2740  O   HIS B  52      78.152  38.705  31.396  1.00 89.15           O  
ATOM   2741  N   TYR B  53      78.543  38.105  29.247  1.00186.87           N  
ATOM   2742  CA  TYR B  53      79.810  38.786  29.216  1.00186.87           C  
ATOM   2743  CB  TYR B  53      81.005  37.935  29.699  1.00186.87           C  
ATOM   2744  CG  TYR B  53      81.242  36.756  28.819  1.00186.87           C  
ATOM   2745  CD1 TYR B  53      80.601  35.562  29.061  1.00186.87           C  
ATOM   2746  CD2 TYR B  53      82.114  36.841  27.758  1.00186.87           C  
ATOM   2747  CE1 TYR B  53      80.826  34.472  28.255  1.00186.87           C  
ATOM   2748  CE2 TYR B  53      82.345  35.754  26.951  1.00186.87           C  
ATOM   2749  CZ  TYR B  53      81.700  34.567  27.199  1.00186.87           C  
ATOM   2750  OH  TYR B  53      81.936  33.450  26.370  1.00186.87           O  
ATOM   2751  C   TYR B  53      80.075  39.312  27.833  1.00186.87           C  
ATOM   2752  O   TYR B  53      79.367  38.966  26.890  1.00186.87           O  
ATOM   2753  N   SER B  54      81.087  40.205  27.690  1.00163.07           N  
ATOM   2754  CA  SER B  54      81.413  40.788  26.410  1.00163.07           C  
ATOM   2755  CB  SER B  54      80.903  42.224  26.218  1.00163.07           C  
ATOM   2756  OG  SER B  54      79.492  42.271  26.180  1.00163.07           O  
ATOM   2757  C   SER B  54      82.897  40.971  26.295  1.00163.07           C  
ATOM   2758  O   SER B  54      83.577  41.285  27.270  1.00163.07           O  
ATOM   2759  N   TYR B  55      83.449  40.794  25.076  1.00224.07           N  
ATOM   2760  CA  TYR B  55      84.839  41.115  24.929  1.00224.07           C  
ATOM   2761  CB  TYR B  55      85.712  39.997  24.323  1.00224.07           C  
ATOM   2762  CG  TYR B  55      85.028  39.465  23.124  1.00224.07           C  
ATOM   2763  CD1 TYR B  55      84.974  40.202  21.968  1.00224.07           C  
ATOM   2764  CD2 TYR B  55      84.456  38.213  23.158  1.00224.07           C  
ATOM   2765  CE1 TYR B  55      84.335  39.696  20.865  1.00224.07           C  
ATOM   2766  CE2 TYR B  55      83.816  37.705  22.053  1.00224.07           C  
ATOM   2767  CZ  TYR B  55      83.756  38.454  20.905  1.00224.07           C  
ATOM   2768  OH  TYR B  55      83.103  37.956  19.760  1.00224.07           O  
ATOM   2769  C   TYR B  55      84.993  42.386  24.149  1.00224.07           C  
ATOM   2770  O   TYR B  55      86.020  42.596  23.503  1.00224.07           O  
ATOM   2771  N   GLY B  56      84.012  43.317  24.256  1.00 97.34           N  
ATOM   2772  CA  GLY B  56      84.213  44.574  23.589  1.00 97.34           C  
ATOM   2773  C   GLY B  56      82.920  45.146  23.142  1.00 97.34           C  
ATOM   2774  O   GLY B  56      81.874  44.507  23.186  1.00 97.34           O  
ATOM   2775  N   ALA B  57      82.980  46.389  22.643  1.00 55.44           N  
ATOM   2776  CA  ALA B  57      81.780  47.045  22.241  1.00 55.44           C  
ATOM   2777  CB  ALA B  57      82.009  48.463  21.691  1.00 55.44           C  
ATOM   2778  C   ALA B  57      81.105  46.250  21.169  1.00 55.44           C  
ATOM   2779  O   ALA B  57      81.743  45.720  20.258  1.00 55.44           O  
ATOM   2780  N   GLY B  58      79.769  46.121  21.288  1.00 39.29           N  
ATOM   2781  CA  GLY B  58      78.981  45.499  20.267  1.00 39.29           C  
ATOM   2782  C   GLY B  58      78.918  44.016  20.435  1.00 39.29           C  
ATOM   2783  O   GLY B  58      78.168  43.361  19.712  1.00 39.29           O  
ATOM   2784  N   ASN B  59      79.666  43.402  21.372  1.00138.13           N  
ATOM   2785  CA  ASN B  59      79.471  41.983  21.346  1.00138.13           C  
ATOM   2786  CB  ASN B  59      80.707  41.081  21.117  1.00138.13           C  
ATOM   2787  CG  ASN B  59      81.436  40.799  22.419  1.00138.13           C  
ATOM   2788  OD1 ASN B  59      81.550  39.654  22.852  1.00138.13           O  
ATOM   2789  ND2 ASN B  59      81.948  41.867  23.066  1.00138.13           N  
ATOM   2790  C   ASN B  59      78.847  41.564  22.628  1.00138.13           C  
ATOM   2791  O   ASN B  59      78.987  42.224  23.656  1.00138.13           O  
ATOM   2792  N   LEU B  60      78.087  40.460  22.555  1.00 62.90           N  
ATOM   2793  CA  LEU B  60      77.439  39.926  23.709  1.00 62.90           C  
ATOM   2794  CB  LEU B  60      75.930  40.234  23.749  1.00 62.90           C  
ATOM   2795  CG  LEU B  60      75.190  39.661  24.972  1.00 62.90           C  
ATOM   2796  CD1 LEU B  60      75.720  40.256  26.286  1.00 62.90           C  
ATOM   2797  CD2 LEU B  60      73.668  39.814  24.816  1.00 62.90           C  
ATOM   2798  C   LEU B  60      77.598  38.442  23.674  1.00 62.90           C  
ATOM   2799  O   LEU B  60      77.451  37.815  22.626  1.00 62.90           O  
ATOM   2800  N   GLN B  61      77.927  37.839  24.834  1.00 66.31           N  
ATOM   2801  CA  GLN B  61      78.079  36.416  24.895  1.00 66.31           C  
ATOM   2802  CB  GLN B  61      79.522  35.973  25.184  1.00 66.31           C  
ATOM   2803  CG  GLN B  61      80.548  36.556  24.206  1.00 66.31           C  
ATOM   2804  CD  GLN B  61      80.237  36.074  22.796  1.00 66.31           C  
ATOM   2805  OE1 GLN B  61      79.720  34.977  22.594  1.00 66.31           O  
ATOM   2806  NE2 GLN B  61      80.563  36.926  21.787  1.00 66.31           N  
ATOM   2807  C   GLN B  61      77.239  35.950  26.041  1.00 66.31           C  
ATOM   2808  O   GLN B  61      77.246  36.539  27.121  1.00 66.31           O  
ATOM   2809  N   ILE B  69      76.494  34.856  25.820  1.00143.71           N  
ATOM   2810  CA  ILE B  69      75.619  34.304  26.812  1.00143.71           C  
ATOM   2811  CB  ILE B  69      74.745  33.220  26.261  1.00143.71           C  
ATOM   2812  CG1 ILE B  69      73.817  33.748  25.161  1.00143.71           C  
ATOM   2813  CG2 ILE B  69      74.013  32.567  27.437  1.00143.71           C  
ATOM   2814  CD1 ILE B  69      73.131  32.625  24.386  1.00143.71           C  
ATOM   2815  C   ILE B  69      76.453  33.652  27.865  1.00143.71           C  
ATOM   2816  O   ILE B  69      77.460  33.012  27.568  1.00143.71           O  
ATOM   2817  N   GLY B  70      76.051  33.829  29.139  1.00 40.52           N  
ATOM   2818  CA  GLY B  70      76.738  33.217  30.239  1.00 40.52           C  
ATOM   2819  C   GLY B  70      76.070  31.913  30.525  1.00 40.52           C  
ATOM   2820  O   GLY B  70      75.404  31.334  29.667  1.00 40.52           O  
ATOM   2821  N   ASP B  71      76.298  31.390  31.744  1.00 81.96           N  
ATOM   2822  CA  ASP B  71      75.719  30.147  32.154  1.00 81.96           C  
ATOM   2823  CB  ASP B  71      76.309  29.624  33.473  1.00 81.96           C  
ATOM   2824  CG  ASP B  71      77.752  29.215  33.228  1.00 81.96           C  
ATOM   2825  OD1 ASP B  71      78.032  28.634  32.146  1.00 81.96           O  
ATOM   2826  OD2 ASP B  71      78.593  29.474  34.129  1.00 81.96           O  
ATOM   2827  C   ASP B  71      74.240  30.281  32.382  1.00 81.96           C  
ATOM   2828  O   ASP B  71      73.472  29.418  31.957  1.00 81.96           O  
ATOM   2829  N   VAL B  72      73.795  31.349  33.084  1.00176.36           N  
ATOM   2830  CA  VAL B  72      72.384  31.444  33.356  1.00176.36           C  
ATOM   2831  CB  VAL B  72      72.085  31.375  34.828  1.00176.36           C  
ATOM   2832  CG1 VAL B  72      72.892  32.463  35.553  1.00176.36           C  
ATOM   2833  CG2 VAL B  72      70.570  31.499  35.037  1.00176.36           C  
ATOM   2834  C   VAL B  72      71.796  32.735  32.808  1.00176.36           C  
ATOM   2835  O   VAL B  72      71.423  33.638  33.552  1.00176.36           O  
ATOM   2836  N   PRO B  73      71.665  32.824  31.510  1.00108.35           N  
ATOM   2837  CA  PRO B  73      71.152  33.977  30.803  1.00108.35           C  
ATOM   2838  CD  PRO B  73      72.095  31.765  30.618  1.00108.35           C  
ATOM   2839  CB  PRO B  73      71.535  33.742  29.343  1.00108.35           C  
ATOM   2840  CG  PRO B  73      71.604  32.208  29.231  1.00108.35           C  
ATOM   2841  C   PRO B  73      69.672  34.226  30.892  1.00108.35           C  
ATOM   2842  O   PRO B  73      69.256  35.365  30.675  1.00108.35           O  
ATOM   2843  N   ASP B  74      68.850  33.205  31.196  1.00111.07           N  
ATOM   2844  CA  ASP B  74      67.438  33.402  31.018  1.00111.07           C  
ATOM   2845  CB  ASP B  74      66.583  32.130  31.209  1.00111.07           C  
ATOM   2846  CG  ASP B  74      66.731  31.559  32.612  1.00111.07           C  
ATOM   2847  OD1 ASP B  74      67.480  32.138  33.443  1.00111.07           O  
ATOM   2848  OD2 ASP B  74      66.089  30.504  32.862  1.00111.07           O  
ATOM   2849  C   ASP B  74      66.919  34.523  31.858  1.00111.07           C  
ATOM   2850  O   ASP B  74      67.210  34.631  33.048  1.00111.07           O  
ATOM   2851  N   GLY B  75      66.130  35.410  31.212  1.00 32.85           N  
ATOM   2852  CA  GLY B  75      65.508  36.519  31.873  1.00 32.85           C  
ATOM   2853  C   GLY B  75      66.423  37.703  31.854  1.00 32.85           C  
ATOM   2854  O   GLY B  75      66.068  38.768  32.358  1.00 32.85           O  
ATOM   2855  N   TYR B  76      67.619  37.562  31.251  1.00107.61           N  
ATOM   2856  CA  TYR B  76      68.552  38.655  31.270  1.00107.61           C  
ATOM   2857  CB  TYR B  76      69.889  38.324  31.971  1.00107.61           C  
ATOM   2858  CG  TYR B  76      69.676  38.032  33.417  1.00107.61           C  
ATOM   2859  CD1 TYR B  76      69.693  39.045  34.337  1.00107.61           C  
ATOM   2860  CD2 TYR B  76      69.467  36.753  33.875  1.00107.61           C  
ATOM   2861  CE1 TYR B  76      69.498  38.794  35.674  1.00107.61           C  
ATOM   2862  CE2 TYR B  76      69.271  36.492  35.212  1.00107.61           C  
ATOM   2863  CZ  TYR B  76      69.285  37.516  36.121  1.00107.61           C  
ATOM   2864  OH  TYR B  76      69.085  37.255  37.494  1.00107.61           O  
ATOM   2865  C   TYR B  76      68.958  39.006  29.870  1.00107.61           C  
ATOM   2866  O   TYR B  76      69.031  38.148  28.991  1.00107.61           O  
ATOM   2867  N   LYS B  77      69.212  40.313  29.640  1.00103.07           N  
ATOM   2868  CA  LYS B  77      69.759  40.810  28.406  1.00103.07           C  
ATOM   2869  CB  LYS B  77      68.798  41.667  27.564  1.00103.07           C  
ATOM   2870  CG  LYS B  77      67.795  40.851  26.750  1.00103.07           C  
ATOM   2871  CD  LYS B  77      66.784  40.091  27.603  1.00103.07           C  
ATOM   2872  CE  LYS B  77      65.767  39.312  26.771  1.00103.07           C  
ATOM   2873  NZ  LYS B  77      64.890  38.519  27.659  1.00103.07           N  
ATOM   2874  C   LYS B  77      70.900  41.696  28.797  1.00103.07           C  
ATOM   2875  O   LYS B  77      70.914  42.237  29.900  1.00103.07           O  
ATOM   2876  N   ALA B  78      71.911  41.856  27.920  1.00 43.53           N  
ATOM   2877  CA  ALA B  78      73.022  42.702  28.270  1.00 43.53           C  
ATOM   2878  CB  ALA B  78      74.265  41.919  28.722  1.00 43.53           C  
ATOM   2879  C   ALA B  78      73.409  43.483  27.053  1.00 43.53           C  
ATOM   2880  O   ALA B  78      73.163  43.042  25.932  1.00 43.53           O  
ATOM   2881  N   THR B  79      74.000  44.687  27.242  1.00 54.92           N  
ATOM   2882  CA  THR B  79      74.390  45.474  26.103  1.00 54.92           C  
ATOM   2883  CB  THR B  79      73.409  46.565  25.798  1.00 54.92           C  
ATOM   2884  OG1 THR B  79      72.126  46.012  25.539  1.00 54.92           O  
ATOM   2885  CG2 THR B  79      73.915  47.352  24.578  1.00 54.92           C  
ATOM   2886  C   THR B  79      75.717  46.135  26.363  1.00 54.92           C  
ATOM   2887  O   THR B  79      75.901  46.798  27.384  1.00 54.92           O  
ATOM   2888  N   ARG B  80      76.677  45.984  25.421  1.00196.95           N  
ATOM   2889  CA  ARG B  80      77.958  46.626  25.564  1.00196.95           C  
ATOM   2890  CB  ARG B  80      79.141  45.691  25.261  1.00196.95           C  
ATOM   2891  CG  ARG B  80      80.501  46.373  25.411  1.00196.95           C  
ATOM   2892  CD  ARG B  80      80.907  46.654  26.861  1.00196.95           C  
ATOM   2893  NE  ARG B  80      81.719  45.498  27.332  1.00196.95           N  
ATOM   2894  CZ  ARG B  80      83.059  45.450  27.081  1.00196.95           C  
ATOM   2895  NH1 ARG B  80      83.666  46.457  26.390  1.00196.95           N  
ATOM   2896  NH2 ARG B  80      83.790  44.379  27.501  1.00196.95           N  
ATOM   2897  C   ARG B  80      78.019  47.737  24.559  1.00196.95           C  
ATOM   2898  O   ARG B  80      78.490  47.556  23.436  1.00196.95           O  
ATOM   2899  N   THR B  81      77.543  48.933  24.957  1.00 65.12           N  
ATOM   2900  CA  THR B  81      77.509  50.091  24.106  1.00 65.12           C  
ATOM   2901  CB  THR B  81      76.726  51.210  24.725  1.00 65.12           C  
ATOM   2902  OG1 THR B  81      77.316  51.596  25.959  1.00 65.12           O  
ATOM   2903  CG2 THR B  81      75.288  50.720  24.960  1.00 65.12           C  
ATOM   2904  C   THR B  81      78.895  50.598  23.837  1.00 65.12           C  
ATOM   2905  O   THR B  81      79.225  50.962  22.708  1.00 65.12           O  
ATOM   2906  N   THR B  82      79.746  50.629  24.880  1.00104.83           N  
ATOM   2907  CA  THR B  82      81.065  51.183  24.758  1.00104.83           C  
ATOM   2908  CB  THR B  82      81.240  52.413  25.607  1.00104.83           C  
ATOM   2909  OG1 THR B  82      80.211  53.345  25.343  1.00104.83           O  
ATOM   2910  CG2 THR B  82      82.584  53.078  25.288  1.00104.83           C  
ATOM   2911  C   THR B  82      81.993  50.182  25.372  1.00104.83           C  
ATOM   2912  O   THR B  82      81.557  49.245  26.036  1.00104.83           O  
ATOM   2913  N   GLN B  83      83.311  50.364  25.167  1.00172.90           N  
ATOM   2914  CA  GLN B  83      84.282  49.506  25.768  1.00172.90           C  
ATOM   2915  CB  GLN B  83      85.726  49.850  25.368  1.00172.90           C  
ATOM   2916  CG  GLN B  83      86.074  49.418  23.942  1.00172.90           C  
ATOM   2917  CD  GLN B  83      86.196  47.898  23.946  1.00172.90           C  
ATOM   2918  OE1 GLN B  83      86.247  47.278  25.006  1.00172.90           O  
ATOM   2919  NE2 GLN B  83      86.251  47.273  22.740  1.00172.90           N  
ATOM   2920  C   GLN B  83      84.152  49.664  27.249  1.00172.90           C  
ATOM   2921  O   GLN B  83      84.404  48.737  28.016  1.00172.90           O  
ATOM   2922  N   GLU B  84      83.824  50.891  27.678  1.00152.02           N  
ATOM   2923  CA  GLU B  84      83.666  51.273  29.053  1.00152.02           C  
ATOM   2924  CB  GLU B  84      83.629  52.800  29.203  1.00152.02           C  
ATOM   2925  CG  GLU B  84      84.727  53.515  28.412  1.00152.02           C  
ATOM   2926  CD  GLU B  84      86.008  52.693  28.446  1.00152.02           C  
ATOM   2927  OE1 GLU B  84      86.595  52.543  29.548  1.00152.02           O  
ATOM   2928  OE2 GLU B  84      86.425  52.210  27.360  1.00152.02           O  
ATOM   2929  C   GLU B  84      82.381  50.771  29.674  1.00152.02           C  
ATOM   2930  O   GLU B  84      82.367  50.399  30.847  1.00152.02           O  
ATOM   2931  N   ASP B  85      81.258  50.752  28.921  1.00 90.53           N  
ATOM   2932  CA  ASP B  85      79.975  50.546  29.557  1.00 90.53           C  
ATOM   2933  CB  ASP B  85      78.962  51.630  29.150  1.00 90.53           C  
ATOM   2934  CG  ASP B  85      79.485  52.969  29.655  1.00 90.53           C  
ATOM   2935  OD1 ASP B  85      79.931  53.021  30.832  1.00 90.53           O  
ATOM   2936  OD2 ASP B  85      79.460  53.954  28.868  1.00 90.53           O  
ATOM   2937  C   ASP B  85      79.356  49.213  29.238  1.00 90.53           C  
ATOM   2938  O   ASP B  85      79.348  48.774  28.088  1.00 90.53           O  
ATOM   2939  N   PHE B  86      78.818  48.534  30.282  1.00120.21           N  
ATOM   2940  CA  PHE B  86      78.137  47.277  30.103  1.00120.21           C  
ATOM   2941  CB  PHE B  86      79.054  46.081  30.440  1.00120.21           C  
ATOM   2942  CG  PHE B  86      78.402  44.823  29.988  1.00120.21           C  
ATOM   2943  CD1 PHE B  86      78.052  44.667  28.668  1.00120.21           C  
ATOM   2944  CD2 PHE B  86      78.188  43.784  30.860  1.00120.21           C  
ATOM   2945  CE1 PHE B  86      77.459  43.510  28.227  1.00120.21           C  
ATOM   2946  CE2 PHE B  86      77.596  42.621  30.426  1.00120.21           C  
ATOM   2947  CZ  PHE B  86      77.226  42.484  29.110  1.00120.21           C  
ATOM   2948  C   PHE B  86      76.924  47.284  31.005  1.00120.21           C  
ATOM   2949  O   PHE B  86      77.045  47.391  32.224  1.00120.21           O  
ATOM   2950  N   PHE B  87      75.715  47.134  30.412  1.00127.08           N  
ATOM   2951  CA  PHE B  87      74.460  47.233  31.125  1.00127.08           C  
ATOM   2952  CB  PHE B  87      73.414  48.104  30.398  1.00127.08           C  
ATOM   2953  CG  PHE B  87      73.833  49.529  30.308  1.00127.08           C  
ATOM   2954  CD1 PHE B  87      74.640  49.961  29.280  1.00127.08           C  
ATOM   2955  CD2 PHE B  87      73.406  50.437  31.249  1.00127.08           C  
ATOM   2956  CE1 PHE B  87      75.020  51.281  29.196  1.00127.08           C  
ATOM   2957  CE2 PHE B  87      73.782  51.756  31.169  1.00127.08           C  
ATOM   2958  CZ  PHE B  87      74.591  52.181  30.142  1.00127.08           C  
ATOM   2959  C   PHE B  87      73.782  45.893  31.150  1.00127.08           C  
ATOM   2960  O   PHE B  87      73.859  45.128  30.192  1.00127.08           O  
ATOM   2961  N   LEU B  88      73.066  45.586  32.256  1.00 79.17           N  
ATOM   2962  CA  LEU B  88      72.310  44.365  32.356  1.00 79.17           C  
ATOM   2963  CB  LEU B  88      72.598  43.568  33.638  1.00 79.17           C  
ATOM   2964  CG  LEU B  88      71.788  42.265  33.734  1.00 79.17           C  
ATOM   2965  CD1 LEU B  88      72.126  41.317  32.575  1.00 79.17           C  
ATOM   2966  CD2 LEU B  88      71.962  41.605  35.110  1.00 79.17           C  
ATOM   2967  C   LEU B  88      70.856  44.730  32.372  1.00 79.17           C  
ATOM   2968  O   LEU B  88      70.453  45.662  33.065  1.00 79.17           O  
ATOM   2969  N   LEU B  89      70.018  44.003  31.602  1.00126.14           N  
ATOM   2970  CA  LEU B  89      68.634  44.381  31.507  1.00126.14           C  
ATOM   2971  CB  LEU B  89      68.231  44.831  30.092  1.00126.14           C  
ATOM   2972  CG  LEU B  89      69.106  45.956  29.497  1.00126.14           C  
ATOM   2973  CD1 LEU B  89      69.060  47.226  30.347  1.00126.14           C  
ATOM   2974  CD2 LEU B  89      70.544  45.488  29.237  1.00126.14           C  
ATOM   2975  C   LEU B  89      67.744  43.217  31.849  1.00126.14           C  
ATOM   2976  O   LEU B  89      67.994  42.083  31.444  1.00126.14           O  
ATOM   2977  N   LEU B  90      66.668  43.484  32.625  1.00155.93           N  
ATOM   2978  CA  LEU B  90      65.702  42.470  32.947  1.00155.93           C  
ATOM   2979  CB  LEU B  90      65.422  42.304  34.454  1.00155.93           C  
ATOM   2980  CG  LEU B  90      66.654  42.109  35.349  1.00155.93           C  
ATOM   2981  CD1 LEU B  90      67.570  41.029  34.776  1.00155.93           C  
ATOM   2982  CD2 LEU B  90      67.355  43.428  35.690  1.00155.93           C  
ATOM   2983  C   LEU B  90      64.390  42.948  32.402  1.00155.93           C  
ATOM   2984  O   LEU B  90      63.708  43.745  33.046  1.00155.93           O  
ATOM   2985  N   GLU B  91      63.975  42.463  31.216  1.00 68.88           N  
ATOM   2986  CA  GLU B  91      62.751  42.974  30.662  1.00 68.88           C  
ATOM   2987  CB  GLU B  91      62.467  42.495  29.232  1.00 68.88           C  
ATOM   2988  CG  GLU B  91      63.352  43.200  28.205  1.00 68.88           C  
ATOM   2989  CD  GLU B  91      62.812  42.907  26.816  1.00 68.88           C  
ATOM   2990  OE1 GLU B  91      61.799  42.164  26.714  1.00 68.88           O  
ATOM   2991  OE2 GLU B  91      63.404  43.431  25.835  1.00 68.88           O  
ATOM   2992  C   GLU B  91      61.577  42.611  31.515  1.00 68.88           C  
ATOM   2993  O   GLU B  91      60.797  43.475  31.901  1.00 68.88           O  
ATOM   2994  N   LEU B  92      61.406  41.324  31.853  1.00173.87           N  
ATOM   2995  CA  LEU B  92      60.321  40.974  32.724  1.00173.87           C  
ATOM   2996  CB  LEU B  92      59.471  39.777  32.255  1.00173.87           C  
ATOM   2997  CG  LEU B  92      58.557  40.049  31.043  1.00173.87           C  
ATOM   2998  CD1 LEU B  92      57.422  41.028  31.392  1.00173.87           C  
ATOM   2999  CD2 LEU B  92      59.369  40.481  29.815  1.00173.87           C  
ATOM   3000  C   LEU B  92      60.988  40.548  33.980  1.00173.87           C  
ATOM   3001  O   LEU B  92      61.781  39.609  33.983  1.00173.87           O  
ATOM   3002  N   ALA B  93      60.694  41.250  35.082  1.00 52.72           N  
ATOM   3003  CA  ALA B  93      61.324  40.930  36.322  1.00 52.72           C  
ATOM   3004  CB  ALA B  93      61.242  42.065  37.358  1.00 52.72           C  
ATOM   3005  C   ALA B  93      60.669  39.716  36.896  1.00 52.72           C  
ATOM   3006  O   ALA B  93      59.565  39.338  36.508  1.00 52.72           O  
ATOM   3007  N   SER B  94      61.390  39.037  37.809  1.00 93.08           N  
ATOM   3008  CA  SER B  94      60.858  37.888  38.479  1.00 93.08           C  
ATOM   3009  CB  SER B  94      61.203  36.569  37.773  1.00 93.08           C  
ATOM   3010  OG  SER B  94      60.650  35.472  38.483  1.00 93.08           O  
ATOM   3011  C   SER B  94      61.505  37.854  39.829  1.00 93.08           C  
ATOM   3012  O   SER B  94      62.671  38.213  39.971  1.00 93.08           O  
ATOM   3013  N   PRO B  95      60.792  37.408  40.823  1.00129.56           N  
ATOM   3014  CA  PRO B  95      61.320  37.378  42.160  1.00129.56           C  
ATOM   3015  CD  PRO B  95      59.339  37.459  40.804  1.00129.56           C  
ATOM   3016  CB  PRO B  95      60.141  37.009  43.058  1.00129.56           C  
ATOM   3017  CG  PRO B  95      58.915  37.524  42.281  1.00129.56           C  
ATOM   3018  C   PRO B  95      62.467  36.427  42.246  1.00129.56           C  
ATOM   3019  O   PRO B  95      63.235  36.499  43.203  1.00129.56           O  
ATOM   3020  N   SER B  96      62.589  35.517  41.266  1.00 81.86           N  
ATOM   3021  CA  SER B  96      63.655  34.560  41.270  1.00 81.86           C  
ATOM   3022  CB  SER B  96      63.557  33.601  40.075  1.00 81.86           C  
ATOM   3023  OG  SER B  96      62.278  32.988  40.063  1.00 81.86           O  
ATOM   3024  C   SER B  96      64.927  35.328  41.116  1.00 81.86           C  
ATOM   3025  O   SER B  96      65.988  34.915  41.580  1.00 81.86           O  
ATOM   3026  N   GLN B  97      64.816  36.483  40.442  1.00101.12           N  
ATOM   3027  CA  GLN B  97      65.889  37.373  40.116  1.00101.12           C  
ATOM   3028  CB  GLN B  97      65.550  38.346  38.973  1.00101.12           C  
ATOM   3029  CG  GLN B  97      65.398  37.579  37.654  1.00101.12           C  
ATOM   3030  CD  GLN B  97      65.119  38.550  36.522  1.00101.12           C  
ATOM   3031  OE1 GLN B  97      65.087  39.763  36.719  1.00101.12           O  
ATOM   3032  NE2 GLN B  97      64.919  38.000  35.293  1.00101.12           N  
ATOM   3033  C   GLN B  97      66.438  38.101  41.310  1.00101.12           C  
ATOM   3034  O   GLN B  97      67.514  38.685  41.220  1.00101.12           O  
ATOM   3035  N   THR B  98      65.702  38.175  42.436  1.00141.26           N  
ATOM   3036  CA  THR B  98      66.209  38.908  43.572  1.00141.26           C  
ATOM   3037  CB  THR B  98      65.365  38.767  44.806  1.00141.26           C  
ATOM   3038  OG1 THR B  98      65.350  37.420  45.252  1.00141.26           O  
ATOM   3039  CG2 THR B  98      63.939  39.197  44.475  1.00141.26           C  
ATOM   3040  C   THR B  98      67.573  38.405  43.947  1.00141.26           C  
ATOM   3041  O   THR B  98      67.736  37.234  44.286  1.00141.26           O  
ATOM   3042  N   SER B  99      68.602  39.288  43.896  1.00134.25           N  
ATOM   3043  CA  SER B  99      69.916  38.867  44.300  1.00134.25           C  
ATOM   3044  CB  SER B  99      70.526  37.729  43.454  1.00134.25           C  
ATOM   3045  OG  SER B  99      70.980  38.203  42.197  1.00134.25           O  
ATOM   3046  C   SER B  99      70.873  40.029  44.285  1.00134.25           C  
ATOM   3047  O   SER B  99      70.475  41.190  44.175  1.00134.25           O  
ATOM   3048  N   LEU B 100      72.181  39.712  44.448  1.00 70.23           N  
ATOM   3049  CA  LEU B 100      73.255  40.674  44.457  1.00 70.23           C  
ATOM   3050  CB  LEU B 100      74.248  40.437  45.608  1.00 70.23           C  
ATOM   3051  CG  LEU B 100      75.420  41.436  45.660  1.00 70.23           C  
ATOM   3052  CD1 LEU B 100      74.928  42.872  45.901  1.00 70.23           C  
ATOM   3053  CD2 LEU B 100      76.476  40.998  46.689  1.00 70.23           C  
ATOM   3054  C   LEU B 100      74.021  40.502  43.180  1.00 70.23           C  
ATOM   3055  O   LEU B 100      74.515  39.416  42.886  1.00 70.23           O  
ATOM   3056  N   TYR B 101      74.189  41.592  42.405  1.00184.65           N  
ATOM   3057  CA  TYR B 101      74.816  41.465  41.120  1.00184.65           C  
ATOM   3058  CB  TYR B 101      73.999  42.077  39.965  1.00184.65           C  
ATOM   3059  CG  TYR B 101      72.720  41.328  39.790  1.00184.65           C  
ATOM   3060  CD1 TYR B 101      72.671  40.222  38.971  1.00184.65           C  
ATOM   3061  CD2 TYR B 101      71.571  41.725  40.437  1.00184.65           C  
ATOM   3062  CE1 TYR B 101      71.501  39.522  38.794  1.00184.65           C  
ATOM   3063  CE2 TYR B 101      70.396  41.028  40.263  1.00184.65           C  
ATOM   3064  CZ  TYR B 101      70.360  39.927  39.441  1.00184.65           C  
ATOM   3065  OH  TYR B 101      69.156  39.212  39.262  1.00184.65           O  
ATOM   3066  C   TYR B 101      76.116  42.199  41.130  1.00184.65           C  
ATOM   3067  O   TYR B 101      76.319  43.148  41.885  1.00184.65           O  
ATOM   3068  N   PHE B 102      77.063  41.714  40.305  1.00 91.44           N  
ATOM   3069  CA  PHE B 102      78.330  42.366  40.198  1.00 91.44           C  
ATOM   3070  CB  PHE B 102      79.493  41.596  40.853  1.00 91.44           C  
ATOM   3071  CG  PHE B 102      79.374  41.584  42.339  1.00 91.44           C  
ATOM   3072  CD1 PHE B 102      78.654  40.608  42.989  1.00 91.44           C  
ATOM   3073  CD2 PHE B 102      80.007  42.552  43.085  1.00 91.44           C  
ATOM   3074  CE1 PHE B 102      78.562  40.606  44.362  1.00 91.44           C  
ATOM   3075  CE2 PHE B 102      79.918  42.555  44.457  1.00 91.44           C  
ATOM   3076  CZ  PHE B 102      79.193  41.581  45.098  1.00 91.44           C  
ATOM   3077  C   PHE B 102      78.707  42.415  38.754  1.00 91.44           C  
ATOM   3078  O   PHE B 102      78.590  41.420  38.039  1.00 91.44           O  
ATOM   3079  N   CYS B 103      79.178  43.585  38.280  1.00126.01           N  
ATOM   3080  CA  CYS B 103      79.715  43.619  36.957  1.00126.01           C  
ATOM   3081  CB  CYS B 103      79.448  44.914  36.165  1.00126.01           C  
ATOM   3082  SG  CYS B 103      80.235  46.371  36.898  1.00126.01           S  
ATOM   3083  C   CYS B 103      81.185  43.496  37.168  1.00126.01           C  
ATOM   3084  O   CYS B 103      81.715  43.968  38.171  1.00126.01           O  
ATOM   3085  N   ALA B 104      81.890  42.827  36.245  1.00 69.96           N  
ATOM   3086  CA  ALA B 104      83.289  42.624  36.462  1.00 69.96           C  
ATOM   3087  CB  ALA B 104      83.640  41.174  36.815  1.00 69.96           C  
ATOM   3088  C   ALA B 104      84.016  42.943  35.203  1.00 69.96           C  
ATOM   3089  O   ALA B 104      83.431  42.913  34.124  1.00 69.96           O  
ATOM   3090  N   SER B 105      85.324  43.258  35.313  1.00 80.21           N  
ATOM   3091  CA  SER B 105      86.065  43.633  34.143  1.00 80.21           C  
ATOM   3092  CB  SER B 105      86.427  45.128  34.119  1.00 80.21           C  
ATOM   3093  OG  SER B 105      87.274  45.436  35.216  1.00 80.21           O  
ATOM   3094  C   SER B 105      87.348  42.871  34.081  1.00 80.21           C  
ATOM   3095  O   SER B 105      87.955  42.541  35.099  1.00 80.21           O  
ATOM   3096  N   SER B 106      87.779  42.564  32.842  1.00 98.68           N  
ATOM   3097  CA  SER B 106      89.012  41.884  32.631  1.00 98.68           C  
ATOM   3098  CB  SER B 106      88.927  40.348  32.512  1.00 98.68           C  
ATOM   3099  OG  SER B 106      88.241  39.958  31.336  1.00 98.68           O  
ATOM   3100  C   SER B 106      89.613  42.444  31.384  1.00 98.68           C  
ATOM   3101  O   SER B 106      88.955  42.958  30.482  1.00 98.68           O  
ATOM   3102  N   ASP B 107      90.926  42.265  31.326  1.00243.20           N  
ATOM   3103  CA  ASP B 107      91.905  42.822  30.482  1.00243.20           C  
ATOM   3104  CB  ASP B 107      93.256  42.335  30.961  1.00243.20           C  
ATOM   3105  CG  ASP B 107      93.478  42.834  32.383  1.00243.20           C  
ATOM   3106  OD1 ASP B 107      93.381  44.073  32.600  1.00243.20           O  
ATOM   3107  OD2 ASP B 107      93.753  41.986  33.272  1.00243.20           O  
ATOM   3108  C   ASP B 107      91.864  42.573  29.011  1.00243.20           C  
ATOM   3109  O   ASP B 107      92.535  43.356  28.369  1.00243.20           O  
ATOM   3110  N   GLY B 108      91.286  41.491  28.429  1.00 77.22           N  
ATOM   3111  CA  GLY B 108      91.263  41.372  26.971  1.00 77.22           C  
ATOM   3112  C   GLY B 108      92.666  41.475  26.400  1.00 77.22           C  
ATOM   3113  O   GLY B 108      93.597  41.095  27.087  1.00 77.22           O  
ATOM   3114  N   MET B 109      92.917  41.987  25.160  1.00204.57           N  
ATOM   3115  CA  MET B 109      94.302  41.972  24.661  1.00204.57           C  
ATOM   3116  CB  MET B 109      94.773  41.991  23.186  1.00204.57           C  
ATOM   3117  CG  MET B 109      96.163  41.361  23.009  1.00204.57           C  
ATOM   3118  SD  MET B 109      96.405  40.381  21.494  1.00204.57           S  
ATOM   3119  CE  MET B 109      97.894  39.550  22.118  1.00204.57           C  
ATOM   3120  C   MET B 109      95.117  42.962  25.323  1.00204.57           C  
ATOM   3121  O   MET B 109      96.343  42.964  25.218  1.00204.57           O  
ATOM   3122  N   ILE B 110      94.402  43.872  25.957  1.00133.17           N  
ATOM   3123  CA  ILE B 110      94.995  44.855  26.766  1.00133.17           C  
ATOM   3124  CB  ILE B 110      93.846  45.557  27.451  1.00133.17           C  
ATOM   3125  CG1 ILE B 110      93.045  46.240  26.338  1.00133.17           C  
ATOM   3126  CG2 ILE B 110      94.238  46.489  28.607  1.00133.17           C  
ATOM   3127  CD1 ILE B 110      91.620  46.606  26.728  1.00133.17           C  
ATOM   3128  C   ILE B 110      95.885  44.033  27.678  1.00133.17           C  
ATOM   3129  O   ILE B 110      96.894  44.566  28.108  1.00133.17           O  
ATOM   3130  N   SER B 122      95.539  42.773  28.090  1.00137.19           N  
ATOM   3131  CA  SER B 122      96.525  41.912  28.742  1.00137.19           C  
ATOM   3132  CB  SER B 122      96.691  41.924  30.245  1.00137.19           C  
ATOM   3133  OG  SER B 122      95.725  41.127  30.904  1.00137.19           O  
ATOM   3134  C   SER B 122      96.197  40.445  28.715  1.00137.19           C  
ATOM   3135  O   SER B 122      95.073  39.962  28.706  1.00137.19           O  
ATOM   3136  N   SER B 123      97.261  39.655  28.774  1.00121.56           N  
ATOM   3137  CA  SER B 123      97.213  38.260  28.900  1.00121.56           C  
ATOM   3138  CB  SER B 123      98.601  37.705  28.552  1.00121.56           C  
ATOM   3139  OG  SER B 123      98.880  37.878  27.173  1.00121.56           O  
ATOM   3140  C   SER B 123      96.803  37.995  30.328  1.00121.56           C  
ATOM   3141  O   SER B 123      96.200  36.965  30.624  1.00121.56           O  
ATOM   3142  N   SER B 124      97.132  38.916  31.266  1.00104.90           N  
ATOM   3143  CA  SER B 124      96.854  38.733  32.671  1.00104.90           C  
ATOM   3144  CB  SER B 124      97.158  39.971  33.538  1.00104.90           C  
ATOM   3145  OG  SER B 124      96.855  39.709  34.902  1.00104.90           O  
ATOM   3146  C   SER B 124      95.413  38.385  32.854  1.00104.90           C  
ATOM   3147  O   SER B 124      94.509  39.103  32.425  1.00104.90           O  
ATOM   3148  N   TYR B 125      95.181  37.234  33.514  1.00114.26           N  
ATOM   3149  CA  TYR B 125      93.864  36.724  33.724  1.00114.26           C  
ATOM   3150  CB  TYR B 125      93.774  35.215  33.965  1.00114.26           C  
ATOM   3151  CG  TYR B 125      93.899  34.624  32.607  1.00114.26           C  
ATOM   3152  CD1 TYR B 125      93.079  35.107  31.613  1.00114.26           C  
ATOM   3153  CD2 TYR B 125      94.838  33.670  32.295  1.00114.26           C  
ATOM   3154  CE1 TYR B 125      93.146  34.615  30.334  1.00114.26           C  
ATOM   3155  CE2 TYR B 125      94.907  33.170  31.016  1.00114.26           C  
ATOM   3156  CZ  TYR B 125      94.054  33.632  30.039  1.00114.26           C  
ATOM   3157  OH  TYR B 125      94.114  33.126  28.724  1.00114.26           O  
ATOM   3158  C   TYR B 125      93.031  37.462  34.733  1.00114.26           C  
ATOM   3159  O   TYR B 125      91.814  37.503  34.580  1.00114.26           O  
ATOM   3160  N   GLU B 126      93.628  38.048  35.789  1.00115.00           N  
ATOM   3161  CA  GLU B 126      92.863  38.605  36.880  1.00115.00           C  
ATOM   3162  CB  GLU B 126      93.739  39.264  37.967  1.00115.00           C  
ATOM   3163  CG  GLU B 126      94.655  40.380  37.463  1.00115.00           C  
ATOM   3164  CD  GLU B 126      95.709  40.627  38.538  1.00115.00           C  
ATOM   3165  OE1 GLU B 126      95.678  39.906  39.571  1.00115.00           O  
ATOM   3166  OE2 GLU B 126      96.564  41.531  38.337  1.00115.00           O  
ATOM   3167  C   GLU B 126      91.785  39.550  36.437  1.00115.00           C  
ATOM   3168  O   GLU B 126      91.915  40.308  35.478  1.00115.00           O  
ATOM   3169  N   GLN B 127      90.646  39.486  37.157  1.00128.54           N  
ATOM   3170  CA  GLN B 127      89.480  40.269  36.873  1.00128.54           C  
ATOM   3171  CB  GLN B 127      88.252  39.381  36.606  1.00128.54           C  
ATOM   3172  CG  GLN B 127      86.958  40.127  36.290  1.00128.54           C  
ATOM   3173  CD  GLN B 127      85.918  39.061  35.976  1.00128.54           C  
ATOM   3174  OE1 GLN B 127      85.864  38.541  34.861  1.00128.54           O  
ATOM   3175  NE2 GLN B 127      85.082  38.708  36.988  1.00128.54           N  
ATOM   3176  C   GLN B 127      89.194  41.147  38.053  1.00128.54           C  
ATOM   3177  O   GLN B 127      89.573  40.830  39.175  1.00128.54           O  
ATOM   3178  N   TYR B 128      88.524  42.295  37.814  1.00132.70           N  
ATOM   3179  CA  TYR B 128      88.184  43.229  38.855  1.00132.70           C  
ATOM   3180  CB  TYR B 128      88.712  44.657  38.622  1.00132.70           C  
ATOM   3181  CG  TYR B 128      90.168  44.700  38.937  1.00132.70           C  
ATOM   3182  CD1 TYR B 128      91.116  44.243  38.050  1.00132.70           C  
ATOM   3183  CD2 TYR B 128      90.579  45.221  40.141  1.00132.70           C  
ATOM   3184  CE1 TYR B 128      92.453  44.301  38.370  1.00132.70           C  
ATOM   3185  CE2 TYR B 128      91.912  45.282  40.467  1.00132.70           C  
ATOM   3186  CZ  TYR B 128      92.852  44.819  39.580  1.00132.70           C  
ATOM   3187  OH  TYR B 128      94.220  44.882  39.914  1.00132.70           O  
ATOM   3188  C   TYR B 128      86.685  43.329  38.919  1.00132.70           C  
ATOM   3189  O   TYR B 128      86.008  43.303  37.893  1.00132.70           O  
ATOM   3190  N   PHE B 129      86.132  43.454  40.148  1.00 82.99           N  
ATOM   3191  CA  PHE B 129      84.708  43.469  40.369  1.00 82.99           C  
ATOM   3192  CB  PHE B 129      84.233  42.441  41.414  1.00 82.99           C  
ATOM   3193  CG  PHE B 129      84.341  41.054  40.871  1.00 82.99           C  
ATOM   3194  CD1 PHE B 129      85.553  40.403  40.809  1.00 82.99           C  
ATOM   3195  CD2 PHE B 129      83.213  40.389  40.445  1.00 82.99           C  
ATOM   3196  CE1 PHE B 129      85.636  39.121  40.314  1.00 82.99           C  
ATOM   3197  CE2 PHE B 129      83.290  39.108  39.950  1.00 82.99           C  
ATOM   3198  CZ  PHE B 129      84.504  38.470  39.884  1.00 82.99           C  
ATOM   3199  C   PHE B 129      84.271  44.808  40.890  1.00 82.99           C  
ATOM   3200  O   PHE B 129      85.054  45.572  41.451  1.00 82.99           O  
ATOM   3201  N   GLY B 130      82.971  45.118  40.687  1.00 42.94           N  
ATOM   3202  CA  GLY B 130      82.380  46.358  41.112  1.00 42.94           C  
ATOM   3203  C   GLY B 130      81.795  46.177  42.477  1.00 42.94           C  
ATOM   3204  O   GLY B 130      81.740  45.069  42.999  1.00 42.94           O  
ATOM   3205  N   PRO B 131      81.316  47.254  43.043  1.00164.74           N  
ATOM   3206  CA  PRO B 131      80.767  47.255  44.373  1.00164.74           C  
ATOM   3207  CD  PRO B 131      81.733  48.579  42.616  1.00164.74           C  
ATOM   3208  CB  PRO B 131      80.447  48.718  44.681  1.00164.74           C  
ATOM   3209  CG  PRO B 131      81.461  49.498  43.820  1.00164.74           C  
ATOM   3210  C   PRO B 131      79.621  46.311  44.564  1.00164.74           C  
ATOM   3211  O   PRO B 131      79.586  45.640  45.594  1.00164.74           O  
ATOM   3212  N   GLY B 132      78.686  46.222  43.600  1.00 43.52           N  
ATOM   3213  CA  GLY B 132      77.603  45.292  43.752  1.00 43.52           C  
ATOM   3214  C   GLY B 132      76.300  46.023  43.704  1.00 43.52           C  
ATOM   3215  O   GLY B 132      76.244  47.248  43.793  1.00 43.52           O  
ATOM   3216  N   THR B 133      75.204  45.260  43.528  1.00 64.44           N  
ATOM   3217  CA  THR B 133      73.895  45.847  43.502  1.00 64.44           C  
ATOM   3218  CB  THR B 133      73.393  46.109  42.111  1.00 64.44           C  
ATOM   3219  OG1 THR B 133      74.239  47.042  41.452  1.00 64.44           O  
ATOM   3220  CG2 THR B 133      71.950  46.636  42.183  1.00 64.44           C  
ATOM   3221  C   THR B 133      72.932  44.905  44.164  1.00 64.44           C  
ATOM   3222  O   THR B 133      72.942  43.703  43.907  1.00 64.44           O  
ATOM   3223  N   ARG B 134      72.056  45.430  45.045  1.00136.35           N  
ATOM   3224  CA  ARG B 134      71.081  44.566  45.648  1.00136.35           C  
ATOM   3225  CB  ARG B 134      70.817  44.786  47.149  1.00136.35           C  
ATOM   3226  CG  ARG B 134      71.887  44.210  48.074  1.00136.35           C  
ATOM   3227  CD  ARG B 134      73.120  45.094  48.219  1.00136.35           C  
ATOM   3228  NE  ARG B 134      72.880  45.971  49.397  1.00136.35           N  
ATOM   3229  CZ  ARG B 134      73.923  46.637  49.973  1.00136.35           C  
ATOM   3230  NH1 ARG B 134      75.178  46.528  49.447  1.00136.35           N  
ATOM   3231  NH2 ARG B 134      73.709  47.411  51.076  1.00136.35           N  
ATOM   3232  C   ARG B 134      69.777  44.824  44.981  1.00136.35           C  
ATOM   3233  O   ARG B 134      69.258  45.939  45.008  1.00136.35           O  
ATOM   3234  N   LEU B 135      69.209  43.782  44.354  1.00 57.91           N  
ATOM   3235  CA  LEU B 135      67.947  43.965  43.709  1.00 57.91           C  
ATOM   3236  CB  LEU B 135      68.002  43.730  42.190  1.00 57.91           C  
ATOM   3237  CG  LEU B 135      66.652  43.907  41.469  1.00 57.91           C  
ATOM   3238  CD1 LEU B 135      66.141  45.355  41.550  1.00 57.91           C  
ATOM   3239  CD2 LEU B 135      66.730  43.377  40.028  1.00 57.91           C  
ATOM   3240  C   LEU B 135      66.991  42.974  44.276  1.00 57.91           C  
ATOM   3241  O   LEU B 135      67.266  41.775  44.317  1.00 57.91           O  
ATOM   3242  N   THR B 136      65.837  43.470  44.756  1.00 40.57           N  
ATOM   3243  CA  THR B 136      64.829  42.580  45.232  1.00 40.57           C  
ATOM   3244  CB  THR B 136      64.468  42.771  46.671  1.00 40.57           C  
ATOM   3245  OG1 THR B 136      65.615  42.585  47.489  1.00 40.57           O  
ATOM   3246  CG2 THR B 136      63.390  41.739  47.039  1.00 40.57           C  
ATOM   3247  C   THR B 136      63.612  42.847  44.405  1.00 40.57           C  
ATOM   3248  O   THR B 136      63.200  43.993  44.226  1.00 40.57           O  
ATOM   3249  N   VAL B 137      63.022  41.777  43.852  1.00 55.91           N  
ATOM   3250  CA  VAL B 137      61.850  41.923  43.042  1.00 55.91           C  
ATOM   3251  CB  VAL B 137      61.924  41.120  41.773  1.00 55.91           C  
ATOM   3252  CG1 VAL B 137      60.621  41.309  40.975  1.00 55.91           C  
ATOM   3253  CG2 VAL B 137      63.194  41.545  41.019  1.00 55.91           C  
ATOM   3254  C   VAL B 137      60.715  41.388  43.835  1.00 55.91           C  
ATOM   3255  O   VAL B 137      60.574  40.178  44.001  1.00 55.91           O  
ATOM   3256  N   LEU B 138      59.849  42.283  44.345  1.00 30.86           N  
ATOM   3257  CA  LEU B 138      58.741  41.822  45.121  1.00 30.86           C  
ATOM   3258  CB  LEU B 138      58.216  42.887  46.096  1.00 30.86           C  
ATOM   3259  CG  LEU B 138      59.249  43.258  47.175  1.00 30.86           C  
ATOM   3260  CD1 LEU B 138      58.710  44.327  48.135  1.00 30.86           C  
ATOM   3261  CD2 LEU B 138      59.734  42.003  47.919  1.00 30.86           C  
ATOM   3262  C   LEU B 138      57.628  41.486  44.138  1.00 30.86           C  
ATOM   3263  O   LEU B 138      57.661  42.037  43.008  1.00 30.86           O  
ATOM   3264  OXT LEU B 138      56.732  40.679  44.502  1.00 30.86           O  
TER
END
