# Supplementary material for: Predicting T cell receptor functionality against mutant epitopes
Source: Cell Genom. 2024 Aug 15;4(9):100634. doi: 10.1016/j.xgen.2024.100634 (PMC11480844; doi:10.1016/j.xgen.2024.100634)
Supplement: Data S7. Structural models of the murine dataset, related to Figure 3 and STAR Methods, Structural modeling — PDB files containing the structural models of the 36 murine TCRs, SIINFEKL, and the H-2Kb allele. [file mmc8.zip › SIINFEKL/B7_SIINFEKL.pdb]

ATOM      1  N   GLY M   1     119.387  17.993  21.484  1.00 11.10           N  
ATOM      2  CA  GLY M   1     119.470  19.367  20.941  1.00 11.10           C  
ATOM      3  C   GLY M   1     118.291  20.158  21.388  1.00 11.10           C  
ATOM      4  O   GLY M   1     117.313  19.614  21.900  1.00 11.10           O  
ATOM      5  N   PRO M   2     118.373  21.444  21.202  1.00115.14           N  
ATOM      6  CA  PRO M   2     117.283  22.283  21.605  1.00115.14           C  
ATOM      7  CD  PRO M   2     119.653  22.124  21.318  1.00115.14           C  
ATOM      8  CB  PRO M   2     117.835  23.707  21.621  1.00115.14           C  
ATOM      9  CG  PRO M   2     119.333  23.508  21.910  1.00115.14           C  
ATOM     10  C   PRO M   2     116.120  22.093  20.692  1.00115.14           C  
ATOM     11  O   PRO M   2     116.319  21.723  19.536  1.00115.14           O  
ATOM     12  N   HIS M   3     114.894  22.319  21.200  1.00 53.33           N  
ATOM     13  CA  HIS M   3     113.729  22.170  20.384  1.00 53.33           C  
ATOM     14  ND1 HIS M   3     114.151  19.197  19.104  1.00 53.33           N  
ATOM     15  CG  HIS M   3     113.855  19.669  20.364  1.00 53.33           C  
ATOM     16  CB  HIS M   3     112.979  20.854  20.638  1.00 53.33           C  
ATOM     17  NE2 HIS M   3     115.243  17.897  20.541  1.00 53.33           N  
ATOM     18  CD2 HIS M   3     114.530  18.862  21.229  1.00 53.33           C  
ATOM     19  CE1 HIS M   3     114.985  18.139  19.268  1.00 53.33           C  
ATOM     20  C   HIS M   3     112.830  23.305  20.733  1.00 53.33           C  
ATOM     21  O   HIS M   3     113.082  24.032  21.692  1.00 53.33           O  
ATOM     22  N   SER M   4     111.767  23.522  19.937  1.00 47.11           N  
ATOM     23  CA  SER M   4     110.924  24.626  20.273  1.00 47.11           C  
ATOM     24  CB  SER M   4     111.386  25.956  19.652  1.00 47.11           C  
ATOM     25  OG  SER M   4     111.322  25.884  18.235  1.00 47.11           O  
ATOM     26  C   SER M   4     109.544  24.366  19.780  1.00 47.11           C  
ATOM     27  O   SER M   4     109.320  23.546  18.891  1.00 47.11           O  
ATOM     28  N   LEU M   5     108.571  25.062  20.398  1.00 80.95           N  
ATOM     29  CA  LEU M   5     107.205  24.971  19.991  1.00 80.95           C  
ATOM     30  CB  LEU M   5     106.302  24.360  21.076  1.00 80.95           C  
ATOM     31  CG  LEU M   5     104.835  24.201  20.648  1.00 80.95           C  
ATOM     32  CD1 LEU M   5     104.698  23.154  19.532  1.00 80.95           C  
ATOM     33  CD2 LEU M   5     103.927  23.913  21.853  1.00 80.95           C  
ATOM     34  C   LEU M   5     106.760  26.382  19.783  1.00 80.95           C  
ATOM     35  O   LEU M   5     106.749  27.177  20.723  1.00 80.95           O  
ATOM     36  N   ARG M   6     106.388  26.744  18.539  1.00125.82           N  
ATOM     37  CA  ARG M   6     105.963  28.097  18.325  1.00125.82           C  
ATOM     38  CB  ARG M   6     106.959  28.945  17.511  1.00125.82           C  
ATOM     39  CG  ARG M   6     108.286  29.155  18.248  1.00125.82           C  
ATOM     40  CD  ARG M   6     109.155  30.286  17.691  1.00125.82           C  
ATOM     41  NE  ARG M   6     109.526  29.934  16.294  1.00125.82           N  
ATOM     42  CZ  ARG M   6     110.608  30.521  15.705  1.00125.82           C  
ATOM     43  NH1 ARG M   6     111.395  31.380  16.415  1.00125.82           N  
ATOM     44  NH2 ARG M   6     110.904  30.249  14.401  1.00125.82           N  
ATOM     45  C   ARG M   6     104.655  28.067  17.604  1.00125.82           C  
ATOM     46  O   ARG M   6     104.312  27.075  16.965  1.00125.82           O  
ATOM     47  N   TYR M   7     103.861  29.149  17.742  1.00 96.77           N  
ATOM     48  CA  TYR M   7     102.595  29.230  17.076  1.00 96.77           C  
ATOM     49  CB  TYR M   7     101.371  29.244  18.012  1.00 96.77           C  
ATOM     50  CG  TYR M   7     101.179  27.897  18.621  1.00 96.77           C  
ATOM     51  CD1 TYR M   7     100.444  26.943  17.956  1.00 96.77           C  
ATOM     52  CD2 TYR M   7     101.722  27.578  19.843  1.00 96.77           C  
ATOM     53  CE1 TYR M   7     100.249  25.696  18.497  1.00 96.77           C  
ATOM     54  CE2 TYR M   7     101.530  26.330  20.391  1.00 96.77           C  
ATOM     55  CZ  TYR M   7     100.792  25.386  19.719  1.00 96.77           C  
ATOM     56  OH  TYR M   7     100.594  24.106  20.278  1.00 96.77           O  
ATOM     57  C   TYR M   7     102.539  30.511  16.308  1.00 96.77           C  
ATOM     58  O   TYR M   7     102.775  31.592  16.845  1.00 96.77           O  
ATOM     59  N   PHE M   8     102.203  30.423  15.008  1.00 56.35           N  
ATOM     60  CA  PHE M   8     102.098  31.623  14.240  1.00 56.35           C  
ATOM     61  CB  PHE M   8     102.734  31.503  12.845  1.00 56.35           C  
ATOM     62  CG  PHE M   8     104.191  31.266  13.066  1.00 56.35           C  
ATOM     63  CD1 PHE M   8     104.661  29.994  13.300  1.00 56.35           C  
ATOM     64  CD2 PHE M   8     105.087  32.311  13.046  1.00 56.35           C  
ATOM     65  CE1 PHE M   8     106.001  29.765  13.507  1.00 56.35           C  
ATOM     66  CE2 PHE M   8     106.429  32.088  13.252  1.00 56.35           C  
ATOM     67  CZ  PHE M   8     106.888  30.813  13.483  1.00 56.35           C  
ATOM     68  C   PHE M   8     100.638  31.902  14.086  1.00 56.35           C  
ATOM     69  O   PHE M   8      99.893  31.110  13.509  1.00 56.35           O  
ATOM     70  N   VAL M   9     100.195  33.057  14.616  1.00 46.24           N  
ATOM     71  CA  VAL M   9      98.807  33.411  14.570  1.00 46.24           C  
ATOM     72  CB  VAL M   9      98.273  33.861  15.899  1.00 46.24           C  
ATOM     73  CG1 VAL M   9      96.811  34.302  15.721  1.00 46.24           C  
ATOM     74  CG2 VAL M   9      98.468  32.726  16.918  1.00 46.24           C  
ATOM     75  C   VAL M   9      98.673  34.563  13.634  1.00 46.24           C  
ATOM     76  O   VAL M   9      99.568  35.401  13.547  1.00 46.24           O  
ATOM     77  N   THR M  10      97.565  34.613  12.867  1.00125.57           N  
ATOM     78  CA  THR M  10      97.393  35.722  11.978  1.00125.57           C  
ATOM     79  CB  THR M  10      97.937  35.460  10.604  1.00125.57           C  
ATOM     80  OG1 THR M  10      97.868  36.637   9.813  1.00125.57           O  
ATOM     81  CG2 THR M  10      97.127  34.323   9.960  1.00125.57           C  
ATOM     82  C   THR M  10      95.935  36.033  11.848  1.00125.57           C  
ATOM     83  O   THR M  10      95.091  35.136  11.834  1.00125.57           O  
ATOM     84  N   ALA M  11      95.606  37.340  11.774  1.00 50.15           N  
ATOM     85  CA  ALA M  11      94.249  37.749  11.564  1.00 50.15           C  
ATOM     86  CB  ALA M  11      93.545  38.228  12.845  1.00 50.15           C  
ATOM     87  C   ALA M  11      94.292  38.909  10.623  1.00 50.15           C  
ATOM     88  O   ALA M  11      94.984  39.895  10.875  1.00 50.15           O  
ATOM     89  N   VAL M  12      93.530  38.821   9.515  1.00 64.00           N  
ATOM     90  CA  VAL M  12      93.527  39.876   8.546  1.00 64.00           C  
ATOM     91  CB  VAL M  12      93.968  39.423   7.184  1.00 64.00           C  
ATOM     92  CG1 VAL M  12      93.796  40.581   6.192  1.00 64.00           C  
ATOM     93  CG2 VAL M  12      95.411  38.907   7.278  1.00 64.00           C  
ATOM     94  C   VAL M  12      92.120  40.350   8.403  1.00 64.00           C  
ATOM     95  O   VAL M  12      91.204  39.559   8.188  1.00 64.00           O  
ATOM     96  N   SER M  13      91.921  41.676   8.512  1.00 95.60           N  
ATOM     97  CA  SER M  13      90.610  42.241   8.414  1.00 95.60           C  
ATOM     98  CB  SER M  13      90.560  43.665   8.996  1.00 95.60           C  
ATOM     99  OG  SER M  13      89.255  44.208   8.890  1.00 95.60           O  
ATOM    100  C   SER M  13      90.232  42.315   6.969  1.00 95.60           C  
ATOM    101  O   SER M  13      91.085  42.493   6.101  1.00 95.60           O  
ATOM    102  N   ARG M  14      88.928  42.140   6.676  1.00176.59           N  
ATOM    103  CA  ARG M  14      88.445  42.289   5.334  1.00176.59           C  
ATOM    104  CB  ARG M  14      87.921  40.975   4.726  1.00176.59           C  
ATOM    105  CG  ARG M  14      88.996  39.924   4.439  1.00176.59           C  
ATOM    106  CD  ARG M  14      88.417  38.590   3.954  1.00176.59           C  
ATOM    107  NE  ARG M  14      89.555  37.698   3.590  1.00176.59           N  
ATOM    108  CZ  ARG M  14      89.385  36.343   3.560  1.00176.59           C  
ATOM    109  NH1 ARG M  14      88.189  35.790   3.914  1.00176.59           N  
ATOM    110  NH2 ARG M  14      90.416  35.537   3.173  1.00176.59           N  
ATOM    111  C   ARG M  14      87.266  43.199   5.439  1.00176.59           C  
ATOM    112  O   ARG M  14      86.151  42.751   5.709  1.00176.59           O  
ATOM    113  N   PRO M  15      87.464  44.468   5.236  1.00144.44           N  
ATOM    114  CA  PRO M  15      86.330  45.332   5.365  1.00144.44           C  
ATOM    115  CD  PRO M  15      88.683  45.115   5.692  1.00144.44           C  
ATOM    116  CB  PRO M  15      86.885  46.746   5.507  1.00144.44           C  
ATOM    117  CG  PRO M  15      88.256  46.516   6.167  1.00144.44           C  
ATOM    118  C   PRO M  15      85.354  45.147   4.259  1.00144.44           C  
ATOM    119  O   PRO M  15      85.726  45.307   3.097  1.00144.44           O  
ATOM    120  N   GLY M  16      84.096  44.831   4.614  1.00 28.22           N  
ATOM    121  CA  GLY M  16      83.030  44.700   3.668  1.00 28.22           C  
ATOM    122  C   GLY M  16      82.998  43.294   3.164  1.00 28.22           C  
ATOM    123  O   GLY M  16      81.933  42.762   2.856  1.00 28.22           O  
ATOM    124  N   LEU M  17      84.174  42.647   3.075  1.00115.23           N  
ATOM    125  CA  LEU M  17      84.215  41.319   2.539  1.00115.23           C  
ATOM    126  CB  LEU M  17      85.650  40.811   2.293  1.00115.23           C  
ATOM    127  CG  LEU M  17      85.740  39.411   1.647  1.00115.23           C  
ATOM    128  CD1 LEU M  17      85.381  38.280   2.627  1.00115.23           C  
ATOM    129  CD2 LEU M  17      84.915  39.351   0.352  1.00115.23           C  
ATOM    130  C   LEU M  17      83.520  40.393   3.480  1.00115.23           C  
ATOM    131  O   LEU M  17      82.742  39.539   3.059  1.00115.23           O  
ATOM    132  N   GLY M  18      83.772  40.544   4.792  1.00 49.20           N  
ATOM    133  CA  GLY M  18      83.176  39.639   5.727  1.00 49.20           C  
ATOM    134  C   GLY M  18      84.060  39.606   6.926  1.00 49.20           C  
ATOM    135  O   GLY M  18      84.887  40.491   7.136  1.00 49.20           O  
ATOM    136  N   GLU M  19      83.904  38.557   7.747  1.00118.79           N  
ATOM    137  CA  GLU M  19      84.683  38.449   8.939  1.00118.79           C  
ATOM    138  CB  GLU M  19      84.281  37.240   9.788  1.00118.79           C  
ATOM    139  CG  GLU M  19      85.095  37.097  11.066  1.00118.79           C  
ATOM    140  CD  GLU M  19      84.729  35.745  11.643  1.00118.79           C  
ATOM    141  OE1 GLU M  19      83.553  35.574  12.063  1.00118.79           O  
ATOM    142  OE2 GLU M  19      85.622  34.858  11.656  1.00118.79           O  
ATOM    143  C   GLU M  19      86.115  38.269   8.546  1.00118.79           C  
ATOM    144  O   GLU M  19      86.438  37.654   7.531  1.00118.79           O  
ATOM    145  N   PRO M  20      86.985  38.808   9.350  1.00 74.88           N  
ATOM    146  CA  PRO M  20      88.390  38.712   9.070  1.00 74.88           C  
ATOM    147  CD  PRO M  20      86.659  40.018  10.087  1.00 74.88           C  
ATOM    148  CB  PRO M  20      89.067  39.686  10.031  1.00 74.88           C  
ATOM    149  CG  PRO M  20      87.992  40.764  10.266  1.00 74.88           C  
ATOM    150  C   PRO M  20      88.860  37.299   9.192  1.00 74.88           C  
ATOM    151  O   PRO M  20      88.265  36.534   9.949  1.00 74.88           O  
ATOM    152  N   ARG M  21      89.911  36.927   8.436  0.91169.93           N  
ATOM    153  CA  ARG M  21      90.412  35.584   8.461  0.91169.93           C  
ATOM    154  CB  ARG M  21      91.157  35.233   7.161  0.91169.93           C  
ATOM    155  CG  ARG M  21      91.573  33.771   7.020  0.91169.93           C  
ATOM    156  CD  ARG M  21      92.148  33.457   5.637  0.91169.93           C  
ATOM    157  NE  ARG M  21      92.520  32.016   5.610  0.91169.93           N  
ATOM    158  CZ  ARG M  21      92.566  31.352   4.419  0.91169.93           C  
ATOM    159  NH1 ARG M  21      92.224  31.996   3.267  0.91169.93           N  
ATOM    160  NH2 ARG M  21      92.955  30.045   4.374  0.91169.93           N  
ATOM    161  C   ARG M  21      91.358  35.458   9.616  0.91169.93           C  
ATOM    162  O   ARG M  21      92.213  36.314   9.833  0.91169.93           O  
ATOM    163  N   TYR M  22      91.216  34.366  10.392  1.00 69.21           N  
ATOM    164  CA  TYR M  22      92.028  34.142  11.555  1.00 69.21           C  
ATOM    165  CB  TYR M  22      91.170  34.179  12.835  1.00 69.21           C  
ATOM    166  CG  TYR M  22      91.994  33.880  14.037  1.00 69.21           C  
ATOM    167  CD1 TYR M  22      92.784  34.848  14.613  1.00 69.21           C  
ATOM    168  CD2 TYR M  22      91.952  32.627  14.603  1.00 69.21           C  
ATOM    169  CE1 TYR M  22      93.533  34.564  15.730  1.00 69.21           C  
ATOM    170  CE2 TYR M  22      92.698  32.338  15.720  1.00 69.21           C  
ATOM    171  CZ  TYR M  22      93.491  33.307  16.284  1.00 69.21           C  
ATOM    172  OH  TYR M  22      94.259  33.014  17.431  1.00 69.21           O  
ATOM    173  C   TYR M  22      92.628  32.776  11.424  1.00 69.21           C  
ATOM    174  O   TYR M  22      91.931  31.819  11.092  1.00 69.21           O  
ATOM    175  N   MET M  23      93.951  32.646  11.672  1.00 85.37           N  
ATOM    176  CA  MET M  23      94.551  31.349  11.535  1.00 85.37           C  
ATOM    177  CB  MET M  23      95.322  31.165  10.218  1.00 85.37           C  
ATOM    178  CG  MET M  23      94.427  31.136   8.979  1.00 85.37           C  
ATOM    179  SD  MET M  23      95.338  31.075   7.408  1.00 85.37           S  
ATOM    180  CE  MET M  23      96.053  29.438   7.721  1.00 85.37           C  
ATOM    181  C   MET M  23      95.541  31.132  12.633  1.00 85.37           C  
ATOM    182  O   MET M  23      96.197  32.063  13.100  1.00 85.37           O  
ATOM    183  N   GLU M  24      95.653  29.868  13.086  1.00 62.64           N  
ATOM    184  CA  GLU M  24      96.628  29.535  14.079  1.00 62.64           C  
ATOM    185  CB  GLU M  24      96.025  29.176  15.451  1.00 62.64           C  
ATOM    186  CG  GLU M  24      95.389  30.385  16.145  1.00 62.64           C  
ATOM    187  CD  GLU M  24      94.818  29.959  17.492  1.00 62.64           C  
ATOM    188  OE1 GLU M  24      95.562  29.309  18.273  1.00 62.64           O  
ATOM    189  OE2 GLU M  24      93.633  30.287  17.762  1.00 62.64           O  
ATOM    190  C   GLU M  24      97.376  28.354  13.557  1.00 62.64           C  
ATOM    191  O   GLU M  24      96.780  27.333  13.211  1.00 62.64           O  
ATOM    192  N   VAL M  25      98.713  28.477  13.462  1.00 49.40           N  
ATOM    193  CA  VAL M  25      99.501  27.384  12.974  1.00 49.40           C  
ATOM    194  CB  VAL M  25     100.162  27.678  11.659  1.00 49.40           C  
ATOM    195  CG1 VAL M  25     100.981  26.449  11.230  1.00 49.40           C  
ATOM    196  CG2 VAL M  25      99.079  28.096  10.650  1.00 49.40           C  
ATOM    197  C   VAL M  25     100.580  27.127  13.976  1.00 49.40           C  
ATOM    198  O   VAL M  25     101.222  28.055  14.465  1.00 49.40           O  
ATOM    199  N   GLY M  26     100.826  25.846  14.307  1.00 39.58           N  
ATOM    200  CA  GLY M  26     101.832  25.554  15.289  1.00 39.58           C  
ATOM    201  C   GLY M  26     102.968  24.863  14.609  1.00 39.58           C  
ATOM    202  O   GLY M  26     102.778  24.181  13.604  1.00 39.58           O  
ATOM    203  N   TYR M  27     104.197  25.041  15.140  1.00 59.84           N  
ATOM    204  CA  TYR M  27     105.334  24.397  14.549  1.00 59.84           C  
ATOM    205  CB  TYR M  27     106.287  25.355  13.810  1.00 59.84           C  
ATOM    206  CG  TYR M  27     105.621  25.922  12.604  1.00 59.84           C  
ATOM    207  CD1 TYR M  27     104.814  27.032  12.699  1.00 59.84           C  
ATOM    208  CD2 TYR M  27     105.818  25.345  11.370  1.00 59.84           C  
ATOM    209  CE1 TYR M  27     104.209  27.554  11.580  1.00 59.84           C  
ATOM    210  CE2 TYR M  27     105.216  25.863  10.248  1.00 59.84           C  
ATOM    211  CZ  TYR M  27     104.409  26.970  10.352  1.00 59.84           C  
ATOM    212  OH  TYR M  27     103.790  27.505   9.203  1.00 59.84           O  
ATOM    213  C   TYR M  27     106.172  23.786  15.626  1.00 59.84           C  
ATOM    214  O   TYR M  27     106.378  24.373  16.689  1.00 59.84           O  
ATOM    215  N   VAL M  28     106.675  22.563  15.368  1.00 58.26           N  
ATOM    216  CA  VAL M  28     107.613  21.960  16.263  1.00 58.26           C  
ATOM    217  CB  VAL M  28     107.229  20.581  16.715  1.00 58.26           C  
ATOM    218  CG1 VAL M  28     108.392  19.998  17.539  1.00 58.26           C  
ATOM    219  CG2 VAL M  28     105.906  20.669  17.495  1.00 58.26           C  
ATOM    220  C   VAL M  28     108.861  21.833  15.455  1.00 58.26           C  
ATOM    221  O   VAL M  28     108.884  21.135  14.442  1.00 58.26           O  
ATOM    222  N   ASP M  29     109.944  22.500  15.893  1.00 54.47           N  
ATOM    223  CA  ASP M  29     111.160  22.454  15.139  1.00 54.47           C  
ATOM    224  CB  ASP M  29     111.767  21.042  15.058  1.00 54.47           C  
ATOM    225  CG  ASP M  29     112.253  20.646  16.444  1.00 54.47           C  
ATOM    226  OD1 ASP M  29     112.461  21.561  17.285  1.00 54.47           O  
ATOM    227  OD2 ASP M  29     112.423  19.420  16.681  1.00 54.47           O  
ATOM    228  C   ASP M  29     110.862  22.903  13.742  1.00 54.47           C  
ATOM    229  O   ASP M  29     111.314  22.300  12.770  1.00 54.47           O  
ATOM    230  N   ASP M  30     110.077  23.986  13.614  1.00 54.14           N  
ATOM    231  CA  ASP M  30     109.773  24.567  12.339  1.00 54.14           C  
ATOM    232  CB  ASP M  30     111.027  25.085  11.617  1.00 54.14           C  
ATOM    233  CG  ASP M  30     111.574  26.243  12.441  1.00 54.14           C  
ATOM    234  OD1 ASP M  30     110.899  26.634  13.431  1.00 54.14           O  
ATOM    235  OD2 ASP M  30     112.672  26.752  12.092  1.00 54.14           O  
ATOM    236  C   ASP M  30     109.090  23.566  11.459  1.00 54.14           C  
ATOM    237  O   ASP M  30     109.219  23.618  10.237  1.00 54.14           O  
ATOM    238  N   THR M  31     108.327  22.630  12.056  1.00 61.13           N  
ATOM    239  CA  THR M  31     107.583  21.696  11.257  1.00 61.13           C  
ATOM    240  CB  THR M  31     107.921  20.265  11.551  1.00 61.13           C  
ATOM    241  OG1 THR M  31     109.309  20.039  11.359  1.00 61.13           O  
ATOM    242  CG2 THR M  31     107.116  19.365  10.603  1.00 61.13           C  
ATOM    243  C   THR M  31     106.143  21.887  11.627  1.00 61.13           C  
ATOM    244  O   THR M  31     105.771  21.700  12.784  1.00 61.13           O  
ATOM    245  N   GLU M  32     105.284  22.232  10.644  1.00 79.95           N  
ATOM    246  CA  GLU M  32     103.904  22.525  10.932  1.00 79.95           C  
ATOM    247  CB  GLU M  32     103.170  23.185   9.753  1.00 79.95           C  
ATOM    248  CG  GLU M  32     101.704  23.499  10.051  1.00 79.95           C  
ATOM    249  CD  GLU M  32     101.099  24.145   8.813  1.00 79.95           C  
ATOM    250  OE1 GLU M  32     101.881  24.567   7.920  1.00 79.95           O  
ATOM    251  OE2 GLU M  32      99.844  24.225   8.746  1.00 79.95           O  
ATOM    252  C   GLU M  32     103.163  21.264  11.254  1.00 79.95           C  
ATOM    253  O   GLU M  32     102.976  20.405  10.395  1.00 79.95           O  
ATOM    254  N   PHE M  33     102.835  21.086  12.551  1.00148.35           N  
ATOM    255  CA  PHE M  33     102.070  19.988  13.070  1.00148.35           C  
ATOM    256  CB  PHE M  33     102.575  19.499  14.442  1.00148.35           C  
ATOM    257  CG  PHE M  33     102.445  20.555  15.482  1.00148.35           C  
ATOM    258  CD1 PHE M  33     103.370  21.566  15.585  1.00148.35           C  
ATOM    259  CD2 PHE M  33     101.391  20.535  16.360  1.00148.35           C  
ATOM    260  CE1 PHE M  33     103.245  22.535  16.553  1.00148.35           C  
ATOM    261  CE2 PHE M  33     101.262  21.499  17.330  1.00148.35           C  
ATOM    262  CZ  PHE M  33     102.191  22.503  17.431  1.00148.35           C  
ATOM    263  C   PHE M  33     100.578  20.185  13.098  1.00148.35           C  
ATOM    264  O   PHE M  33      99.847  19.204  12.983  1.00148.35           O  
ATOM    265  N   VAL M  34     100.071  21.422  13.321  1.00 57.06           N  
ATOM    266  CA  VAL M  34      98.641  21.580  13.437  1.00 57.06           C  
ATOM    267  CB  VAL M  34      98.145  21.438  14.846  1.00 57.06           C  
ATOM    268  CG1 VAL M  34      98.458  20.013  15.331  1.00 57.06           C  
ATOM    269  CG2 VAL M  34      98.780  22.544  15.707  1.00 57.06           C  
ATOM    270  C   VAL M  34      98.231  22.946  12.971  1.00 57.06           C  
ATOM    271  O   VAL M  34      99.019  23.889  13.008  1.00 57.06           O  
ATOM    272  N   ARG M  35      96.961  23.085  12.523  1.00188.00           N  
ATOM    273  CA  ARG M  35      96.511  24.357  12.027  1.00188.00           C  
ATOM    274  CB  ARG M  35      96.755  24.511  10.514  1.00188.00           C  
ATOM    275  CG  ARG M  35      96.277  25.840   9.931  1.00188.00           C  
ATOM    276  CD  ARG M  35      96.525  25.983   8.426  1.00188.00           C  
ATOM    277  NE  ARG M  35      97.993  26.138   8.225  1.00188.00           N  
ATOM    278  CZ  ARG M  35      98.467  26.764   7.108  1.00188.00           C  
ATOM    279  NH1 ARG M  35      97.597  27.242   6.170  1.00188.00           N  
ATOM    280  NH2 ARG M  35      99.811  26.919   6.933  1.00188.00           N  
ATOM    281  C   ARG M  35      95.035  24.516  12.254  1.00188.00           C  
ATOM    282  O   ARG M  35      94.293  23.541  12.373  1.00188.00           O  
ATOM    283  N   PHE M  36      94.591  25.789  12.344  1.00 77.96           N  
ATOM    284  CA  PHE M  36      93.210  26.160  12.477  1.00 77.96           C  
ATOM    285  CB  PHE M  36      92.878  26.736  13.866  1.00 77.96           C  
ATOM    286  CG  PHE M  36      91.458  27.189  13.891  1.00 77.96           C  
ATOM    287  CD1 PHE M  36      90.425  26.285  13.999  1.00 77.96           C  
ATOM    288  CD2 PHE M  36      91.161  28.531  13.828  1.00 77.96           C  
ATOM    289  CE1 PHE M  36      89.118  26.715  14.028  1.00 77.96           C  
ATOM    290  CE2 PHE M  36      89.857  28.966  13.857  1.00 77.96           C  
ATOM    291  CZ  PHE M  36      88.832  28.057  13.957  1.00 77.96           C  
ATOM    292  C   PHE M  36      92.980  27.240  11.464  1.00 77.96           C  
ATOM    293  O   PHE M  36      93.776  28.171  11.363  1.00 77.96           O  
ATOM    294  N   ASP M  37      91.889  27.134  10.675  1.00 65.22           N  
ATOM    295  CA  ASP M  37      91.613  28.106   9.651  1.00 65.22           C  
ATOM    296  CB  ASP M  37      91.812  27.531   8.237  1.00 65.22           C  
ATOM    297  CG  ASP M  37      91.596  28.628   7.205  1.00 65.22           C  
ATOM    298  OD1 ASP M  37      91.282  29.780   7.606  1.00 65.22           O  
ATOM    299  OD2 ASP M  37      91.740  28.318   5.993  1.00 65.22           O  
ATOM    300  C   ASP M  37      90.176  28.509   9.773  1.00 65.22           C  
ATOM    301  O   ASP M  37      89.271  27.689   9.625  1.00 65.22           O  
ATOM    302  N   SER M  38      89.933  29.808  10.028  1.00 65.45           N  
ATOM    303  CA  SER M  38      88.599  30.298  10.233  1.00 65.45           C  
ATOM    304  CB  SER M  38      88.565  31.753  10.734  1.00 65.45           C  
ATOM    305  OG  SER M  38      89.077  32.629   9.741  1.00 65.45           O  
ATOM    306  C   SER M  38      87.810  30.241   8.961  1.00 65.45           C  
ATOM    307  O   SER M  38      86.581  30.212   8.996  1.00 65.45           O  
ATOM    308  N   ASP M  39      88.485  30.201   7.800  1.00173.38           N  
ATOM    309  CA  ASP M  39      87.762  30.311   6.567  1.00173.38           C  
ATOM    310  CB  ASP M  39      88.663  30.826   5.432  1.00173.38           C  
ATOM    311  CG  ASP M  39      87.795  31.503   4.387  1.00173.38           C  
ATOM    312  OD1 ASP M  39      86.599  31.752   4.690  1.00173.38           O  
ATOM    313  OD2 ASP M  39      88.318  31.792   3.278  1.00173.38           O  
ATOM    314  C   ASP M  39      87.219  28.975   6.157  1.00173.38           C  
ATOM    315  O   ASP M  39      87.604  28.429   5.124  1.00173.38           O  
ATOM    316  N   ALA M  40      86.277  28.420   6.943  1.00 77.63           N  
ATOM    317  CA  ALA M  40      85.693  27.166   6.561  1.00 77.63           C  
ATOM    318  CB  ALA M  40      86.481  25.940   7.053  1.00 77.63           C  
ATOM    319  C   ALA M  40      84.332  27.105   7.169  1.00 77.63           C  
ATOM    320  O   ALA M  40      84.019  27.862   8.087  1.00 77.63           O  
ATOM    321  N   GLU M  41      83.468  26.210   6.653  1.00118.13           N  
ATOM    322  CA  GLU M  41      82.151  26.137   7.209  1.00118.13           C  
ATOM    323  CB  GLU M  41      81.221  25.138   6.492  1.00118.13           C  
ATOM    324  CG  GLU M  41      81.668  23.677   6.568  1.00118.13           C  
ATOM    325  CD  GLU M  41      80.571  22.824   5.942  1.00118.13           C  
ATOM    326  OE1 GLU M  41      79.556  23.411   5.480  1.00118.13           O  
ATOM    327  OE2 GLU M  41      80.731  21.574   5.920  1.00118.13           O  
ATOM    328  C   GLU M  41      82.287  25.698   8.629  1.00118.13           C  
ATOM    329  O   GLU M  41      81.656  26.267   9.519  1.00118.13           O  
ATOM    330  N   ASN M  42      83.127  24.674   8.884  1.00129.43           N  
ATOM    331  CA  ASN M  42      83.300  24.242  10.239  1.00129.43           C  
ATOM    332  CB  ASN M  42      82.850  22.788  10.459  1.00129.43           C  
ATOM    333  CG  ASN M  42      82.691  22.554  11.953  1.00129.43           C  
ATOM    334  OD1 ASN M  42      82.477  23.491  12.720  1.00129.43           O  
ATOM    335  ND2 ASN M  42      82.803  21.269  12.381  1.00129.43           N  
ATOM    336  C   ASN M  42      84.764  24.302  10.541  1.00129.43           C  
ATOM    337  O   ASN M  42      85.489  23.323  10.365  1.00129.43           O  
ATOM    338  N   PRO M  43      85.225  25.422  11.018  1.00142.97           N  
ATOM    339  CA  PRO M  43      86.624  25.518  11.310  1.00142.97           C  
ATOM    340  CD  PRO M  43      84.668  26.701  10.608  1.00142.97           C  
ATOM    341  CB  PRO M  43      86.925  27.007  11.453  1.00142.97           C  
ATOM    342  CG  PRO M  43      85.857  27.676  10.572  1.00142.97           C  
ATOM    343  C   PRO M  43      86.954  24.727  12.528  1.00142.97           C  
ATOM    344  O   PRO M  43      86.149  24.703  13.457  1.00142.97           O  
ATOM    345  N   ARG M  44      88.115  24.050  12.541  1.00251.99           N  
ATOM    346  CA  ARG M  44      88.514  23.390  13.745  1.00251.99           C  
ATOM    347  CB  ARG M  44      87.754  22.094  14.086  1.00251.99           C  
ATOM    348  CG  ARG M  44      87.872  20.950  13.084  1.00251.99           C  
ATOM    349  CD  ARG M  44      87.084  19.717  13.537  1.00251.99           C  
ATOM    350  NE  ARG M  44      87.653  19.272  14.844  1.00251.99           N  
ATOM    351  CZ  ARG M  44      86.836  18.768  15.818  1.00251.99           C  
ATOM    352  NH1 ARG M  44      85.491  18.679  15.605  1.00251.99           N  
ATOM    353  NH2 ARG M  44      87.358  18.354  17.009  1.00251.99           N  
ATOM    354  C   ARG M  44      89.972  23.097  13.629  1.00251.99           C  
ATOM    355  O   ARG M  44      90.540  23.149  12.539  1.00251.99           O  
ATOM    356  N   TYR M  45      90.629  22.825  14.772  1.00113.81           N  
ATOM    357  CA  TYR M  45      92.016  22.468  14.735  1.00113.81           C  
ATOM    358  CB  TYR M  45      92.687  22.310  16.113  1.00113.81           C  
ATOM    359  CG  TYR M  45      93.421  23.547  16.505  1.00113.81           C  
ATOM    360  CD1 TYR M  45      92.811  24.699  16.953  1.00113.81           C  
ATOM    361  CD2 TYR M  45      94.793  23.509  16.426  1.00113.81           C  
ATOM    362  CE1 TYR M  45      93.576  25.792  17.302  1.00113.81           C  
ATOM    363  CE2 TYR M  45      95.559  24.591  16.771  1.00113.81           C  
ATOM    364  CZ  TYR M  45      94.949  25.736  17.210  1.00113.81           C  
ATOM    365  OH  TYR M  45      95.747  26.842  17.564  1.00113.81           O  
ATOM    366  C   TYR M  45      92.144  21.152  14.047  1.00113.81           C  
ATOM    367  O   TYR M  45      91.405  20.217  14.347  1.00113.81           O  
ATOM    368  N   GLU M  46      93.096  21.063  13.094  1.00129.55           N  
ATOM    369  CA  GLU M  46      93.313  19.857  12.341  1.00129.55           C  
ATOM    370  CB  GLU M  46      93.122  20.032  10.827  1.00129.55           C  
ATOM    371  CG  GLU M  46      91.706  20.364  10.369  1.00129.55           C  
ATOM    372  CD  GLU M  46      91.797  20.660   8.880  1.00129.55           C  
ATOM    373  OE1 GLU M  46      92.766  21.355   8.475  1.00129.55           O  
ATOM    374  OE2 GLU M  46      90.905  20.188   8.125  1.00129.55           O  
ATOM    375  C   GLU M  46      94.756  19.473  12.463  1.00129.55           C  
ATOM    376  O   GLU M  46      95.635  20.330  12.564  1.00129.55           O  
ATOM    377  N   PRO M  47      95.009  18.187  12.482  1.00185.62           N  
ATOM    378  CA  PRO M  47      96.367  17.708  12.519  1.00185.62           C  
ATOM    379  CD  PRO M  47      94.087  17.261  13.119  1.00185.62           C  
ATOM    380  CB  PRO M  47      96.293  16.250  12.961  1.00185.62           C  
ATOM    381  CG  PRO M  47      94.970  16.166  13.737  1.00185.62           C  
ATOM    382  C   PRO M  47      97.037  17.855  11.186  1.00185.62           C  
ATOM    383  O   PRO M  47      96.538  17.296  10.210  1.00185.62           O  
ATOM    384  N   ARG M  48      98.142  18.619  11.105  1.00129.12           N  
ATOM    385  CA  ARG M  48      98.913  18.703   9.899  1.00129.12           C  
ATOM    386  CB  ARG M  48      99.846  19.923   9.883  1.00129.12           C  
ATOM    387  CG  ARG M  48      99.075  21.245   9.908  1.00129.12           C  
ATOM    388  CD  ARG M  48      98.103  21.402   8.737  1.00129.12           C  
ATOM    389  NE  ARG M  48      98.914  21.447   7.487  1.00129.12           N  
ATOM    390  CZ  ARG M  48      98.299  21.551   6.273  1.00129.12           C  
ATOM    391  NH1 ARG M  48      96.937  21.608   6.199  1.00129.12           N  
ATOM    392  NH2 ARG M  48      99.047  21.602   5.132  1.00129.12           N  
ATOM    393  C   ARG M  48      99.745  17.470   9.741  1.00129.12           C  
ATOM    394  O   ARG M  48      99.745  16.828   8.692  1.00129.12           O  
ATOM    395  N   ALA M  49     100.465  17.101  10.820  1.00 53.36           N  
ATOM    396  CA  ALA M  49     101.361  15.979  10.814  1.00 53.36           C  
ATOM    397  CB  ALA M  49     102.519  16.120  11.815  1.00 53.36           C  
ATOM    398  C   ALA M  49     100.599  14.740  11.170  1.00 53.36           C  
ATOM    399  O   ALA M  49      99.618  14.787  11.908  1.00 53.36           O  
ATOM    400  N   ARG M  50     101.062  13.586  10.654  1.00 93.55           N  
ATOM    401  CA  ARG M  50     100.423  12.315  10.858  1.00 93.55           C  
ATOM    402  CB  ARG M  50     101.082  11.188  10.050  1.00 93.55           C  
ATOM    403  CG  ARG M  50     100.352   9.852  10.176  1.00 93.55           C  
ATOM    404  CD  ARG M  50     101.040   8.713   9.426  1.00 93.55           C  
ATOM    405  NE  ARG M  50     100.217   7.488   9.619  1.00 93.55           N  
ATOM    406  CZ  ARG M  50      99.171   7.242   8.778  1.00 93.55           C  
ATOM    407  NH1 ARG M  50      98.884   8.123   7.775  1.00 93.55           N  
ATOM    408  NH2 ARG M  50      98.413   6.118   8.937  1.00 93.55           N  
ATOM    409  C   ARG M  50     100.481  11.912  12.302  1.00 93.55           C  
ATOM    410  O   ARG M  50      99.525  11.354  12.837  1.00 93.55           O  
ATOM    411  N   TRP M  51     101.603  12.213  12.977  1.00106.74           N  
ATOM    412  CA  TRP M  51     101.870  11.797  14.326  1.00106.74           C  
ATOM    413  CB  TRP M  51     103.299  12.155  14.782  1.00106.74           C  
ATOM    414  CG  TRP M  51     103.747  13.571  14.499  1.00106.74           C  
ATOM    415  CD2 TRP M  51     103.669  14.670  15.421  1.00106.74           C  
ATOM    416  CD1 TRP M  51     104.339  14.058  13.370  1.00106.74           C  
ATOM    417  NE1 TRP M  51     104.637  15.389  13.530  1.00106.74           N  
ATOM    418  CE2 TRP M  51     104.233  15.779  14.788  1.00106.74           C  
ATOM    419  CE3 TRP M  51     103.176  14.749  16.691  1.00106.74           C  
ATOM    420  CZ2 TRP M  51     104.312  16.988  15.418  1.00106.74           C  
ATOM    421  CZ3 TRP M  51     103.256  15.970  17.323  1.00106.74           C  
ATOM    422  CH2 TRP M  51     103.813  17.068  16.699  1.00106.74           C  
ATOM    423  C   TRP M  51     100.863  12.362  15.281  1.00106.74           C  
ATOM    424  O   TRP M  51     100.660  11.812  16.362  1.00106.74           O  
ATOM    425  N   MET M  52     100.225  13.486  14.916  1.00130.04           N  
ATOM    426  CA  MET M  52      99.268  14.170  15.742  1.00130.04           C  
ATOM    427  CB  MET M  52      98.811  15.521  15.170  1.00130.04           C  
ATOM    428  CG  MET M  52      99.873  16.613  15.295  1.00130.04           C  
ATOM    429  SD  MET M  52     100.362  16.953  17.014  1.00130.04           S  
ATOM    430  CE  MET M  52      98.678  17.263  17.613  1.00130.04           C  
ATOM    431  C   MET M  52      98.041  13.340  15.975  1.00130.04           C  
ATOM    432  O   MET M  52      97.342  13.529  16.968  1.00130.04           O  
ATOM    433  N   GLU M  53      97.745  12.400  15.066  1.00127.59           N  
ATOM    434  CA  GLU M  53      96.543  11.615  15.100  1.00127.59           C  
ATOM    435  CB  GLU M  53      96.507  10.564  13.973  1.00127.59           C  
ATOM    436  CG  GLU M  53      97.708   9.615  13.958  1.00127.59           C  
ATOM    437  CD  GLU M  53      97.647   8.804  12.669  1.00127.59           C  
ATOM    438  OE1 GLU M  53      96.743   9.086  11.837  1.00127.59           O  
ATOM    439  OE2 GLU M  53      98.505   7.898  12.495  1.00127.59           O  
ATOM    440  C   GLU M  53      96.407  10.936  16.432  1.00127.59           C  
ATOM    441  O   GLU M  53      95.304  10.594  16.854  1.00127.59           O  
ATOM    442  N   GLN M  54      97.530  10.712  17.124  1.00121.53           N  
ATOM    443  CA  GLN M  54      97.578  10.040  18.391  1.00121.53           C  
ATOM    444  CB  GLN M  54      99.017   9.796  18.863  1.00121.53           C  
ATOM    445  CG  GLN M  54      99.090   9.083  20.210  1.00121.53           C  
ATOM    446  CD  GLN M  54     100.557   8.849  20.523  1.00121.53           C  
ATOM    447  OE1 GLN M  54     101.433   9.164  19.719  1.00121.53           O  
ATOM    448  NE2 GLN M  54     100.837   8.276  21.724  1.00121.53           N  
ATOM    449  C   GLN M  54      96.861  10.807  19.482  1.00121.53           C  
ATOM    450  O   GLN M  54      96.472  10.218  20.488  1.00121.53           O  
ATOM    451  N   GLU M  55      96.678  12.132  19.326  1.00224.83           N  
ATOM    452  CA  GLU M  55      96.283  13.033  20.385  1.00224.83           C  
ATOM    453  CB  GLU M  55      96.205  14.472  19.869  1.00224.83           C  
ATOM    454  CG  GLU M  55      96.160  15.480  21.000  1.00224.83           C  
ATOM    455  CD  GLU M  55      97.442  15.331  21.801  1.00224.83           C  
ATOM    456  OE1 GLU M  55      98.511  15.062  21.191  1.00224.83           O  
ATOM    457  OE2 GLU M  55      97.361  15.487  23.048  1.00224.83           O  
ATOM    458  C   GLU M  55      95.016  12.734  21.148  1.00224.83           C  
ATOM    459  O   GLU M  55      95.074  12.632  22.370  1.00224.83           O  
ATOM    460  N   GLY M  56      93.847  12.567  20.506  1.00 80.27           N  
ATOM    461  CA  GLY M  56      92.657  12.308  21.272  1.00 80.27           C  
ATOM    462  C   GLY M  56      91.765  13.506  21.169  1.00 80.27           C  
ATOM    463  O   GLY M  56      92.201  14.652  21.076  1.00 80.27           O  
ATOM    464  N   PRO M  58      90.498  13.198  21.205  1.00118.63           N  
ATOM    465  CA  PRO M  58      89.419  14.127  20.999  1.00118.63           C  
ATOM    466  CD  PRO M  58      90.048  11.964  21.827  1.00118.63           C  
ATOM    467  CB  PRO M  58      88.145  13.299  21.153  1.00118.63           C  
ATOM    468  CG  PRO M  58      88.561  12.195  22.141  1.00118.63           C  
ATOM    469  C   PRO M  58      89.404  15.294  21.935  1.00118.63           C  
ATOM    470  O   PRO M  58      89.022  16.379  21.500  1.00118.63           O  
ATOM    471  N   GLU M  59      89.795  15.120  23.212  1.00113.70           N  
ATOM    472  CA  GLU M  59      89.690  16.224  24.116  1.00113.70           C  
ATOM    473  CB  GLU M  59      90.221  15.921  25.525  1.00113.70           C  
ATOM    474  CG  GLU M  59      89.342  14.977  26.339  1.00113.70           C  
ATOM    475  CD  GLU M  59      90.027  14.789  27.682  1.00113.70           C  
ATOM    476  OE1 GLU M  59      91.174  15.291  27.827  1.00113.70           O  
ATOM    477  OE2 GLU M  59      89.421  14.141  28.576  1.00113.70           O  
ATOM    478  C   GLU M  59      90.548  17.312  23.593  1.00113.70           C  
ATOM    479  O   GLU M  59      90.143  18.469  23.519  1.00113.70           O  
ATOM    480  N   TYR M  60      91.752  16.931  23.155  1.00122.22           N  
ATOM    481  CA  TYR M  60      92.730  17.858  22.688  1.00122.22           C  
ATOM    482  CB  TYR M  60      93.975  17.129  22.162  1.00122.22           C  
ATOM    483  CG  TYR M  60      94.983  18.101  21.649  1.00122.22           C  
ATOM    484  CD1 TYR M  60      95.928  18.650  22.485  1.00122.22           C  
ATOM    485  CD2 TYR M  60      94.990  18.449  20.318  1.00122.22           C  
ATOM    486  CE1 TYR M  60      96.862  19.534  21.997  1.00122.22           C  
ATOM    487  CE2 TYR M  60      95.921  19.333  19.824  1.00122.22           C  
ATOM    488  CZ  TYR M  60      96.860  19.877  20.666  1.00122.22           C  
ATOM    489  OH  TYR M  60      97.819  20.783  20.164  1.00122.22           O  
ATOM    490  C   TYR M  60      92.167  18.671  21.561  1.00122.22           C  
ATOM    491  O   TYR M  60      92.280  19.893  21.550  1.00122.22           O  
ATOM    492  N   TRP M  61      91.529  18.029  20.574  1.00108.41           N  
ATOM    493  CA  TRP M  61      91.070  18.760  19.423  1.00108.41           C  
ATOM    494  CB  TRP M  61      90.579  17.828  18.308  1.00108.41           C  
ATOM    495  CG  TRP M  61      91.708  16.940  17.859  1.00108.41           C  
ATOM    496  CD2 TRP M  61      92.962  17.452  17.387  1.00108.41           C  
ATOM    497  CD1 TRP M  61      91.833  15.583  17.904  1.00108.41           C  
ATOM    498  NE1 TRP M  61      93.092  15.216  17.490  1.00108.41           N  
ATOM    499  CE2 TRP M  61      93.797  16.358  17.172  1.00108.41           C  
ATOM    500  CE3 TRP M  61      93.386  18.732  17.173  1.00108.41           C  
ATOM    501  CZ2 TRP M  61      95.080  16.530  16.738  1.00108.41           C  
ATOM    502  CZ3 TRP M  61      94.673  18.901  16.713  1.00108.41           C  
ATOM    503  CH2 TRP M  61      95.502  17.820  16.501  1.00108.41           C  
ATOM    504  C   TRP M  61      89.974  19.705  19.789  1.00108.41           C  
ATOM    505  O   TRP M  61      90.034  20.892  19.474  1.00108.41           O  
ATOM    506  N   GLU M  62      88.955  19.208  20.510  1.00 88.84           N  
ATOM    507  CA  GLU M  62      87.822  20.040  20.782  1.00 88.84           C  
ATOM    508  CB  GLU M  62      86.717  19.323  21.574  1.00 88.84           C  
ATOM    509  CG  GLU M  62      85.452  20.170  21.718  1.00 88.84           C  
ATOM    510  CD  GLU M  62      84.796  20.242  20.346  1.00 88.84           C  
ATOM    511  OE1 GLU M  62      85.230  19.473  19.449  1.00 88.84           O  
ATOM    512  OE2 GLU M  62      83.857  21.064  20.172  1.00 88.84           O  
ATOM    513  C   GLU M  62      88.273  21.199  21.597  1.00 88.84           C  
ATOM    514  O   GLU M  62      87.864  22.336  21.363  1.00 88.84           O  
ATOM    515  N   ARG M  63      89.148  20.939  22.580  1.00187.97           N  
ATOM    516  CA  ARG M  63      89.580  21.992  23.432  1.00187.97           C  
ATOM    517  CB  ARG M  63      90.466  21.472  24.576  1.00187.97           C  
ATOM    518  CG  ARG M  63      91.671  20.675  24.091  1.00187.97           C  
ATOM    519  CD  ARG M  63      92.338  19.815  25.160  1.00187.97           C  
ATOM    520  NE  ARG M  63      93.167  20.726  25.987  1.00187.97           N  
ATOM    521  CZ  ARG M  63      94.418  21.047  25.554  1.00187.97           C  
ATOM    522  NH1 ARG M  63      94.890  20.535  24.380  1.00187.97           N  
ATOM    523  NH2 ARG M  63      95.192  21.884  26.298  1.00187.97           N  
ATOM    524  C   ARG M  63      90.306  23.042  22.642  1.00187.97           C  
ATOM    525  O   ARG M  63      89.981  24.223  22.730  1.00187.97           O  
ATOM    526  N   GLU M  64      91.268  22.642  21.794  1.00114.74           N  
ATOM    527  CA  GLU M  64      92.030  23.595  21.030  1.00114.74           C  
ATOM    528  CB  GLU M  64      93.116  22.952  20.152  1.00114.74           C  
ATOM    529  CG  GLU M  64      94.256  22.341  20.962  1.00114.74           C  
ATOM    530  CD  GLU M  64      94.845  23.447  21.822  1.00114.74           C  
ATOM    531  OE1 GLU M  64      95.219  24.509  21.257  1.00114.74           O  
ATOM    532  OE2 GLU M  64      94.918  23.247  23.063  1.00114.74           O  
ATOM    533  C   GLU M  64      91.115  24.331  20.113  1.00114.74           C  
ATOM    534  O   GLU M  64      91.273  25.530  19.881  1.00114.74           O  
ATOM    535  N   THR M  65      90.123  23.617  19.563  1.00 48.00           N  
ATOM    536  CA  THR M  65      89.241  24.208  18.603  1.00 48.00           C  
ATOM    537  CB  THR M  65      88.220  23.233  18.093  1.00 48.00           C  
ATOM    538  OG1 THR M  65      88.867  22.108  17.517  1.00 48.00           O  
ATOM    539  CG2 THR M  65      87.351  23.933  17.035  1.00 48.00           C  
ATOM    540  C   THR M  65      88.512  25.333  19.260  1.00 48.00           C  
ATOM    541  O   THR M  65      88.398  26.420  18.696  1.00 48.00           O  
ATOM    542  N   GLN M  66      88.016  25.096  20.488  1.00105.77           N  
ATOM    543  CA  GLN M  66      87.256  26.076  21.204  1.00105.77           C  
ATOM    544  CB  GLN M  66      86.809  25.553  22.580  1.00105.77           C  
ATOM    545  CG  GLN M  66      85.911  24.318  22.506  1.00105.77           C  
ATOM    546  CD  GLN M  66      84.577  24.771  21.944  1.00105.77           C  
ATOM    547  OE1 GLN M  66      84.385  25.953  21.667  1.00105.77           O  
ATOM    548  NE2 GLN M  66      83.628  23.814  21.768  1.00105.77           N  
ATOM    549  C   GLN M  66      88.153  27.235  21.472  1.00105.77           C  
ATOM    550  O   GLN M  66      87.777  28.390  21.276  1.00105.77           O  
ATOM    551  N   LYS M  67      89.394  26.932  21.892  1.00 96.73           N  
ATOM    552  CA  LYS M  67      90.344  27.939  22.237  1.00 96.73           C  
ATOM    553  CB  LYS M  67      91.715  27.339  22.596  1.00 96.73           C  
ATOM    554  CG  LYS M  67      92.800  28.378  22.890  1.00 96.73           C  
ATOM    555  CD  LYS M  67      94.050  27.786  23.544  1.00 96.73           C  
ATOM    556  CE  LYS M  67      94.357  26.360  23.090  1.00 96.73           C  
ATOM    557  NZ  LYS M  67      95.372  25.750  23.978  1.00 96.73           N  
ATOM    558  C   LYS M  67      90.541  28.806  21.043  1.00 96.73           C  
ATOM    559  O   LYS M  67      90.540  30.032  21.144  1.00 96.73           O  
ATOM    560  N   ALA M  68      90.676  28.182  19.864  1.00 42.28           N  
ATOM    561  CA  ALA M  68      90.920  28.955  18.684  1.00 42.28           C  
ATOM    562  CB  ALA M  68      91.030  28.089  17.418  1.00 42.28           C  
ATOM    563  C   ALA M  68      89.772  29.887  18.490  1.00 42.28           C  
ATOM    564  O   ALA M  68      89.960  31.082  18.273  1.00 42.28           O  
ATOM    565  N   LYS M  69      88.537  29.381  18.635  0.96 56.13           N  
ATOM    566  CA  LYS M  69      87.406  30.219  18.377  0.96 56.13           C  
ATOM    567  CB  LYS M  69      86.063  29.489  18.533  0.96 56.13           C  
ATOM    568  CG  LYS M  69      85.809  28.496  17.399  0.96 56.13           C  
ATOM    569  CD  LYS M  69      84.623  27.564  17.641  0.96 56.13           C  
ATOM    570  CE  LYS M  69      84.355  26.613  16.473  0.96 56.13           C  
ATOM    571  NZ  LYS M  69      83.192  25.753  16.781  0.96 56.13           N  
ATOM    572  C   LYS M  69      87.432  31.382  19.311  0.96 56.13           C  
ATOM    573  O   LYS M  69      87.109  32.502  18.918  0.96 56.13           O  
ATOM    574  N   GLY M  70      87.811  31.162  20.582  1.00 38.37           N  
ATOM    575  CA  GLY M  70      87.818  32.279  21.476  1.00 38.37           C  
ATOM    576  C   GLY M  70      88.830  33.279  20.991  1.00 38.37           C  
ATOM    577  O   GLY M  70      88.544  34.469  20.883  1.00 38.37           O  
ATOM    578  N   ASN M  71      90.038  32.809  20.628  1.00 59.84           N  
ATOM    579  CA  ASN M  71      91.100  33.693  20.233  1.00 59.84           C  
ATOM    580  CB  ASN M  71      92.401  32.955  19.880  1.00 59.84           C  
ATOM    581  CG  ASN M  71      92.987  32.406  21.171  1.00 59.84           C  
ATOM    582  OD1 ASN M  71      93.123  33.125  22.161  1.00 59.84           O  
ATOM    583  ND2 ASN M  71      93.338  31.093  21.167  1.00 59.84           N  
ATOM    584  C   ASN M  71      90.672  34.448  19.021  1.00 59.84           C  
ATOM    585  O   ASN M  71      91.022  35.615  18.850  1.00 59.84           O  
ATOM    586  N   GLU M  72      89.899  33.796  18.141  1.00 73.57           N  
ATOM    587  CA  GLU M  72      89.491  34.428  16.925  1.00 73.57           C  
ATOM    588  CB  GLU M  72      88.553  33.516  16.119  1.00 73.57           C  
ATOM    589  CG  GLU M  72      88.067  34.109  14.799  1.00 73.57           C  
ATOM    590  CD  GLU M  72      86.935  33.220  14.302  1.00 73.57           C  
ATOM    591  OE1 GLU M  72      87.116  31.974  14.290  1.00 73.57           O  
ATOM    592  OE2 GLU M  72      85.865  33.781  13.942  1.00 73.57           O  
ATOM    593  C   GLU M  72      88.720  35.667  17.260  1.00 73.57           C  
ATOM    594  O   GLU M  72      89.043  36.759  16.798  1.00 73.57           O  
ATOM    595  N   GLN M  73      87.715  35.538  18.139  1.00134.28           N  
ATOM    596  CA  GLN M  73      86.878  36.656  18.452  1.00134.28           C  
ATOM    597  CB  GLN M  73      85.810  36.309  19.502  1.00134.28           C  
ATOM    598  CG  GLN M  73      84.955  37.504  19.920  1.00134.28           C  
ATOM    599  CD  GLN M  73      84.098  37.907  18.733  1.00134.28           C  
ATOM    600  OE1 GLN M  73      84.239  39.003  18.194  1.00134.28           O  
ATOM    601  NE2 GLN M  73      83.180  36.996  18.312  1.00134.28           N  
ATOM    602  C   GLN M  73      87.729  37.722  19.039  1.00134.28           C  
ATOM    603  O   GLN M  73      87.596  38.897  18.703  1.00134.28           O  
ATOM    604  N   SER M  74      88.668  37.319  19.905  1.00114.71           N  
ATOM    605  CA  SER M  74      89.451  38.265  20.630  1.00114.71           C  
ATOM    606  CB  SER M  74      90.440  37.595  21.589  1.00114.71           C  
ATOM    607  OG  SER M  74      91.021  38.574  22.431  1.00114.71           O  
ATOM    608  C   SER M  74      90.210  39.152  19.699  1.00114.71           C  
ATOM    609  O   SER M  74      90.241  40.365  19.892  1.00114.71           O  
ATOM    610  N   PHE M  75      90.834  38.575  18.660  1.00 70.53           N  
ATOM    611  CA  PHE M  75      91.618  39.327  17.722  1.00 70.53           C  
ATOM    612  CB  PHE M  75      92.407  38.454  16.730  1.00 70.53           C  
ATOM    613  CG  PHE M  75      93.577  37.886  17.459  1.00 70.53           C  
ATOM    614  CD1 PHE M  75      93.468  36.727  18.192  1.00 70.53           C  
ATOM    615  CD2 PHE M  75      94.795  38.526  17.405  1.00 70.53           C  
ATOM    616  CE1 PHE M  75      94.558  36.218  18.859  1.00 70.53           C  
ATOM    617  CE2 PHE M  75      95.887  38.021  18.070  1.00 70.53           C  
ATOM    618  CZ  PHE M  75      95.770  36.863  18.799  1.00 70.53           C  
ATOM    619  C   PHE M  75      90.736  40.234  16.935  1.00 70.53           C  
ATOM    620  O   PHE M  75      91.133  41.347  16.595  1.00 70.53           O  
ATOM    621  N   ARG M  76      89.507  39.779  16.637  0.93174.12           N  
ATOM    622  CA  ARG M  76      88.614  40.533  15.810  0.93174.12           C  
ATOM    623  CB  ARG M  76      87.219  39.887  15.750  0.93174.12           C  
ATOM    624  CG  ARG M  76      86.215  40.636  14.878  0.93174.12           C  
ATOM    625  CD  ARG M  76      84.771  40.161  15.064  0.93174.12           C  
ATOM    626  NE  ARG M  76      84.726  38.697  14.788  0.93174.12           N  
ATOM    627  CZ  ARG M  76      83.570  38.004  15.011  0.93174.12           C  
ATOM    628  NH1 ARG M  76      82.456  38.666  15.439  0.93174.12           N  
ATOM    629  NH2 ARG M  76      83.529  36.653  14.811  0.93174.12           N  
ATOM    630  C   ARG M  76      88.460  41.890  16.421  0.93174.12           C  
ATOM    631  O   ARG M  76      88.522  42.895  15.713  0.93174.12           O  
ATOM    632  N   VAL M  77      88.261  41.957  17.752  1.00134.72           N  
ATOM    633  CA  VAL M  77      88.130  43.235  18.394  1.00134.72           C  
ATOM    634  CB  VAL M  77      87.642  43.188  19.818  1.00134.72           C  
ATOM    635  CG1 VAL M  77      86.232  42.589  19.824  1.00134.72           C  
ATOM    636  CG2 VAL M  77      88.634  42.427  20.697  1.00134.72           C  
ATOM    637  C   VAL M  77      89.444  43.957  18.365  1.00134.72           C  
ATOM    638  O   VAL M  77      89.484  45.172  18.183  1.00134.72           O  
ATOM    639  N   ASP M  78      90.565  43.222  18.502  1.00 61.53           N  
ATOM    640  CA  ASP M  78      91.861  43.841  18.569  1.00 61.53           C  
ATOM    641  CB  ASP M  78      93.022  42.831  18.612  1.00 61.53           C  
ATOM    642  CG  ASP M  78      93.054  42.186  19.989  1.00 61.53           C  
ATOM    643  OD1 ASP M  78      92.630  42.859  20.966  1.00 61.53           O  
ATOM    644  OD2 ASP M  78      93.505  41.013  20.083  1.00 61.53           O  
ATOM    645  C   ASP M  78      92.047  44.661  17.340  1.00 61.53           C  
ATOM    646  O   ASP M  78      92.635  45.742  17.385  1.00 61.53           O  
ATOM    647  N   LEU M  79      91.531  44.172  16.203  1.00 52.58           N  
ATOM    648  CA  LEU M  79      91.711  44.894  14.981  1.00 52.58           C  
ATOM    649  CB  LEU M  79      91.015  44.207  13.795  1.00 52.58           C  
ATOM    650  CG  LEU M  79      91.565  42.800  13.494  1.00 52.58           C  
ATOM    651  CD1 LEU M  79      90.841  42.160  12.299  1.00 52.58           C  
ATOM    652  CD2 LEU M  79      93.093  42.819  13.318  1.00 52.58           C  
ATOM    653  C   LEU M  79      91.086  46.241  15.159  1.00 52.58           C  
ATOM    654  O   LEU M  79      91.682  47.262  14.823  1.00 52.58           O  
ATOM    655  N   ARG M  80      89.875  46.275  15.742  1.00131.34           N  
ATOM    656  CA  ARG M  80      89.143  47.497  15.912  1.00131.34           C  
ATOM    657  CB  ARG M  80      87.800  47.219  16.603  1.00131.34           C  
ATOM    658  CG  ARG M  80      86.916  46.289  15.768  1.00131.34           C  
ATOM    659  CD  ARG M  80      86.111  45.283  16.593  1.00131.34           C  
ATOM    660  NE  ARG M  80      84.862  45.932  17.075  1.00131.34           N  
ATOM    661  CZ  ARG M  80      83.918  45.163  17.691  1.00131.34           C  
ATOM    662  NH1 ARG M  80      84.134  43.825  17.857  1.00131.34           N  
ATOM    663  NH2 ARG M  80      82.759  45.722  18.142  1.00131.34           N  
ATOM    664  C   ARG M  80      89.944  48.417  16.779  1.00131.34           C  
ATOM    665  O   ARG M  80      90.134  49.588  16.452  1.00131.34           O  
ATOM    666  N   THR M  81      90.492  47.877  17.880  1.00 59.31           N  
ATOM    667  CA  THR M  81      91.179  48.659  18.866  1.00 59.31           C  
ATOM    668  CB  THR M  81      91.694  47.799  19.981  1.00 59.31           C  
ATOM    669  OG1 THR M  81      90.633  47.036  20.533  1.00 59.31           O  
ATOM    670  CG2 THR M  81      92.275  48.705  21.073  1.00 59.31           C  
ATOM    671  C   THR M  81      92.355  49.348  18.245  1.00 59.31           C  
ATOM    672  O   THR M  81      92.587  50.532  18.483  1.00 59.31           O  
ATOM    673  N   LEU M  82      93.120  48.625  17.411  1.00 67.79           N  
ATOM    674  CA  LEU M  82      94.306  49.169  16.819  1.00 67.79           C  
ATOM    675  CB  LEU M  82      95.053  48.124  15.977  1.00 67.79           C  
ATOM    676  CG  LEU M  82      95.526  46.934  16.835  1.00 67.79           C  
ATOM    677  CD1 LEU M  82      96.278  45.890  15.997  1.00 67.79           C  
ATOM    678  CD2 LEU M  82      96.330  47.414  18.054  1.00 67.79           C  
ATOM    679  C   LEU M  82      93.914  50.312  15.953  1.00 67.79           C  
ATOM    680  O   LEU M  82      94.578  51.347  15.919  1.00 67.79           O  
ATOM    681  N   LEU M  83      92.775  50.158  15.268  1.00145.92           N  
ATOM    682  CA  LEU M  83      92.301  51.149  14.366  1.00145.92           C  
ATOM    683  CB  LEU M  83      90.941  50.726  13.787  1.00145.92           C  
ATOM    684  CG  LEU M  83      90.406  51.642  12.683  1.00145.92           C  
ATOM    685  CD1 LEU M  83      90.006  53.018  13.235  1.00145.92           C  
ATOM    686  CD2 LEU M  83      91.400  51.705  11.512  1.00145.92           C  
ATOM    687  C   LEU M  83      92.145  52.399  15.168  1.00145.92           C  
ATOM    688  O   LEU M  83      92.430  53.486  14.677  1.00145.92           O  
ATOM    689  N   GLY M  84      91.667  52.281  16.422  1.00 34.79           N  
ATOM    690  CA  GLY M  84      91.489  53.426  17.270  1.00 34.79           C  
ATOM    691  C   GLY M  84      92.799  54.049  17.666  1.00 34.79           C  
ATOM    692  O   GLY M  84      92.945  55.269  17.608  1.00 34.79           O  
ATOM    693  N   TYR M  85      93.799  53.240  18.079  1.00 97.83           N  
ATOM    694  CA  TYR M  85      95.012  53.840  18.569  1.00 97.83           C  
ATOM    695  CB  TYR M  85      96.071  52.855  19.103  1.00 97.83           C  
ATOM    696  CG  TYR M  85      95.501  52.059  20.228  1.00 97.83           C  
ATOM    697  CD1 TYR M  85      94.944  52.673  21.323  1.00 97.83           C  
ATOM    698  CD2 TYR M  85      95.477  50.686  20.164  1.00 97.83           C  
ATOM    699  CE1 TYR M  85      94.411  51.933  22.353  1.00 97.83           C  
ATOM    700  CE2 TYR M  85      94.950  49.941  21.191  1.00 97.83           C  
ATOM    701  CZ  TYR M  85      94.417  50.562  22.293  1.00 97.83           C  
ATOM    702  OH  TYR M  85      93.873  49.799  23.348  1.00 97.83           O  
ATOM    703  C   TYR M  85      95.648  54.580  17.441  1.00 97.83           C  
ATOM    704  O   TYR M  85      96.183  55.673  17.617  1.00 97.83           O  
ATOM    705  N   TYR M  86      95.635  53.947  16.257  1.00 86.05           N  
ATOM    706  CA  TYR M  86      96.167  54.452  15.025  1.00 86.05           C  
ATOM    707  CB  TYR M  86      96.355  53.354  13.964  1.00 86.05           C  
ATOM    708  CG  TYR M  86      97.469  52.499  14.468  1.00 86.05           C  
ATOM    709  CD1 TYR M  86      98.767  52.943  14.379  1.00 86.05           C  
ATOM    710  CD2 TYR M  86      97.228  51.262  15.023  1.00 86.05           C  
ATOM    711  CE1 TYR M  86      99.811  52.175  14.838  1.00 86.05           C  
ATOM    712  CE2 TYR M  86      98.268  50.488  15.484  1.00 86.05           C  
ATOM    713  CZ  TYR M  86      99.561  50.944  15.393  1.00 86.05           C  
ATOM    714  OH  TYR M  86     100.632  50.155  15.864  1.00 86.05           O  
ATOM    715  C   TYR M  86      95.325  55.564  14.462  1.00 86.05           C  
ATOM    716  O   TYR M  86      95.839  56.447  13.779  1.00 86.05           O  
ATOM    717  N   ASN M  87      94.003  55.553  14.717  1.00 63.41           N  
ATOM    718  CA  ASN M  87      93.101  56.494  14.108  1.00 63.41           C  
ATOM    719  CB  ASN M  87      93.417  57.971  14.407  1.00 63.41           C  
ATOM    720  CG  ASN M  87      92.906  58.298  15.804  1.00 63.41           C  
ATOM    721  OD1 ASN M  87      92.234  57.488  16.441  1.00 63.41           O  
ATOM    722  ND2 ASN M  87      93.216  59.530  16.289  1.00 63.41           N  
ATOM    723  C   ASN M  87      93.144  56.286  12.628  1.00 63.41           C  
ATOM    724  O   ASN M  87      93.228  57.236  11.851  1.00 63.41           O  
ATOM    725  N   GLN M  88      93.087  55.005  12.213  1.00 59.22           N  
ATOM    726  CA  GLN M  88      93.119  54.624  10.829  1.00 59.22           C  
ATOM    727  CB  GLN M  88      93.753  53.242  10.613  1.00 59.22           C  
ATOM    728  CG  GLN M  88      95.208  53.168  11.075  1.00 59.22           C  
ATOM    729  CD  GLN M  88      95.675  51.731  10.905  1.00 59.22           C  
ATOM    730  OE1 GLN M  88      94.924  50.788  11.148  1.00 59.22           O  
ATOM    731  NE2 GLN M  88      96.952  51.558  10.472  1.00 59.22           N  
ATOM    732  C   GLN M  88      91.715  54.557  10.313  1.00 59.22           C  
ATOM    733  O   GLN M  88      90.757  54.536  11.083  1.00 59.22           O  
ATOM    734  N   SER M  89      91.558  54.558   8.972  1.00 44.30           N  
ATOM    735  CA  SER M  89      90.249  54.459   8.390  1.00 44.30           C  
ATOM    736  CB  SER M  89      90.195  54.882   6.911  1.00 44.30           C  
ATOM    737  OG  SER M  89      90.971  53.996   6.118  1.00 44.30           O  
ATOM    738  C   SER M  89      89.822  53.027   8.474  1.00 44.30           C  
ATOM    739  O   SER M  89      90.643  52.114   8.427  1.00 44.30           O  
ATOM    740  N   LYS M  90      88.504  52.804   8.621  1.00128.88           N  
ATOM    741  CA  LYS M  90      87.942  51.488   8.743  1.00128.88           C  
ATOM    742  CB  LYS M  90      86.453  51.522   9.139  1.00128.88           C  
ATOM    743  CG  LYS M  90      85.873  50.162   9.545  1.00128.88           C  
ATOM    744  CD  LYS M  90      85.783  49.143   8.408  1.00128.88           C  
ATOM    745  CE  LYS M  90      85.407  47.731   8.863  1.00128.88           C  
ATOM    746  NZ  LYS M  90      86.568  47.084   9.516  1.00128.88           N  
ATOM    747  C   LYS M  90      88.073  50.739   7.451  1.00128.88           C  
ATOM    748  O   LYS M  90      88.317  49.534   7.444  1.00128.88           O  
ATOM    749  N   GLY M  91      87.967  51.447   6.314  1.00 37.33           N  
ATOM    750  CA  GLY M  91      87.853  50.806   5.035  1.00 37.33           C  
ATOM    751  C   GLY M  91      88.990  49.874   4.721  1.00 37.33           C  
ATOM    752  O   GLY M  91      88.753  48.784   4.201  1.00 37.33           O  
ATOM    753  N   GLY M  92      90.248  50.246   5.018  1.00 28.93           N  
ATOM    754  CA  GLY M  92      91.347  49.418   4.587  1.00 28.93           C  
ATOM    755  C   GLY M  92      91.453  48.171   5.413  1.00 28.93           C  
ATOM    756  O   GLY M  92      90.873  48.066   6.493  1.00 28.93           O  
ATOM    757  N   SER M  93      92.204  47.175   4.884  1.00101.57           N  
ATOM    758  CA  SER M  93      92.449  45.937   5.574  1.00101.57           C  
ATOM    759  CB  SER M  93      92.631  44.707   4.669  1.00101.57           C  
ATOM    760  OG  SER M  93      91.376  44.234   4.214  1.00101.57           O  
ATOM    761  C   SER M  93      93.721  46.051   6.351  1.00101.57           C  
ATOM    762  O   SER M  93      94.617  46.818   6.001  1.00101.57           O  
ATOM    763  N   HIS M  94      93.837  45.254   7.432  1.00 74.44           N  
ATOM    764  CA  HIS M  94      95.023  45.305   8.238  1.00 74.44           C  
ATOM    765  ND1 HIS M  94      95.104  48.459   8.418  1.00 74.44           N  
ATOM    766  CG  HIS M  94      94.403  47.561   9.189  1.00 74.44           C  
ATOM    767  CB  HIS M  94      94.863  46.167   9.498  1.00 74.44           C  
ATOM    768  NE2 HIS M  94      93.255  49.500   9.080  1.00 74.44           N  
ATOM    769  CD2 HIS M  94      93.276  48.212   9.585  1.00 74.44           C  
ATOM    770  CE1 HIS M  94      94.373  49.602   8.385  1.00 74.44           C  
ATOM    771  C   HIS M  94      95.332  43.913   8.697  1.00 74.44           C  
ATOM    772  O   HIS M  94      94.503  43.012   8.574  1.00 74.44           O  
ATOM    773  N   THR M  95      96.554  43.695   9.234  0.90 49.44           N  
ATOM    774  CA  THR M  95      96.908  42.367   9.647  0.90 49.44           C  
ATOM    775  CB  THR M  95      97.866  41.707   8.699  0.90 49.44           C  
ATOM    776  OG1 THR M  95      97.309  41.664   7.394  0.90 49.44           O  
ATOM    777  CG2 THR M  95      98.158  40.282   9.197  0.90 49.44           C  
ATOM    778  C   THR M  95      97.588  42.394  10.982  0.90 49.44           C  
ATOM    779  O   THR M  95      98.324  43.323  11.315  0.90 49.44           O  
ATOM    780  N   ILE M  96      97.334  41.345  11.791  1.00 49.72           N  
ATOM    781  CA  ILE M  96      97.980  41.188  13.060  1.00 49.72           C  
ATOM    782  CB  ILE M  96      97.055  41.267  14.240  1.00 49.72           C  
ATOM    783  CG1 ILE M  96      96.421  42.664  14.349  1.00 49.72           C  
ATOM    784  CG2 ILE M  96      97.849  40.850  15.488  1.00 49.72           C  
ATOM    785  CD1 ILE M  96      95.311  42.745  15.397  1.00 49.72           C  
ATOM    786  C   ILE M  96      98.557  39.812  13.064  1.00 49.72           C  
ATOM    787  O   ILE M  96      97.898  38.852  12.667  1.00 49.72           O  
ATOM    788  N   GLN M  97      99.825  39.682  13.495  1.00106.13           N  
ATOM    789  CA  GLN M  97     100.423  38.383  13.532  1.00106.13           C  
ATOM    790  CB  GLN M  97     101.272  38.090  12.286  1.00106.13           C  
ATOM    791  CG  GLN M  97     102.361  39.123  12.023  1.00106.13           C  
ATOM    792  CD  GLN M  97     102.902  38.860  10.625  1.00106.13           C  
ATOM    793  OE1 GLN M  97     102.837  37.739  10.122  1.00106.13           O  
ATOM    794  NE2 GLN M  97     103.440  39.924   9.972  1.00106.13           N  
ATOM    795  C   GLN M  97     101.223  38.264  14.787  1.00106.13           C  
ATOM    796  O   GLN M  97     101.795  39.241  15.269  1.00106.13           O  
ATOM    797  N   VAL M  98     101.255  37.053  15.380  1.00125.80           N  
ATOM    798  CA  VAL M  98     101.962  36.921  16.617  1.00125.80           C  
ATOM    799  CB  VAL M  98     101.061  36.915  17.815  1.00125.80           C  
ATOM    800  CG1 VAL M  98     100.443  38.313  17.958  1.00125.80           C  
ATOM    801  CG2 VAL M  98     100.002  35.820  17.625  1.00125.80           C  
ATOM    802  C   VAL M  98     102.765  35.665  16.630  1.00125.80           C  
ATOM    803  O   VAL M  98     102.393  34.651  16.040  1.00125.80           O  
ATOM    804  N   ILE M  99     103.921  35.729  17.319  1.00 56.69           N  
ATOM    805  CA  ILE M  99     104.775  34.594  17.453  1.00 56.69           C  
ATOM    806  CB  ILE M  99     106.190  34.859  17.031  1.00 56.69           C  
ATOM    807  CG1 ILE M  99     106.227  35.221  15.537  1.00 56.69           C  
ATOM    808  CG2 ILE M  99     107.044  33.631  17.385  1.00 56.69           C  
ATOM    809  CD1 ILE M  99     107.584  35.732  15.065  1.00 56.69           C  
ATOM    810  C   ILE M  99     104.781  34.254  18.903  1.00 56.69           C  
ATOM    811  O   ILE M  99     105.157  35.065  19.748  1.00 56.69           O  
ATOM    812  N   SER M 100     104.333  33.032  19.229  1.00 57.42           N  
ATOM    813  CA  SER M 100     104.288  32.635  20.599  1.00 57.42           C  
ATOM    814  CB  SER M 100     102.844  32.455  21.096  1.00 57.42           C  
ATOM    815  OG  SER M 100     102.827  32.126  22.474  1.00 57.42           O  
ATOM    816  C   SER M 100     104.983  31.319  20.656  1.00 57.42           C  
ATOM    817  O   SER M 100     104.822  30.499  19.756  1.00 57.42           O  
ATOM    818  N   GLY M 101     105.797  31.074  21.700  1.00 35.97           N  
ATOM    819  CA  GLY M 101     106.453  29.802  21.728  1.00 35.97           C  
ATOM    820  C   GLY M 101     107.512  29.803  22.782  1.00 35.97           C  
ATOM    821  O   GLY M 101     107.744  30.805  23.458  1.00 35.97           O  
ATOM    822  N   CYS M 102     108.183  28.642  22.940  1.00 54.78           N  
ATOM    823  CA  CYS M 102     109.209  28.504  23.932  1.00 54.78           C  
ATOM    824  CB  CYS M 102     108.689  27.874  25.245  1.00 54.78           C  
ATOM    825  SG  CYS M 102     107.973  26.213  25.022  1.00 54.78           S  
ATOM    826  C   CYS M 102     110.290  27.616  23.383  1.00 54.78           C  
ATOM    827  O   CYS M 102     110.036  26.762  22.535  1.00 54.78           O  
ATOM    828  N   GLU M 103     111.544  27.821  23.845  1.00 68.70           N  
ATOM    829  CA  GLU M 103     112.649  27.000  23.425  1.00 68.70           C  
ATOM    830  CB  GLU M 103     113.856  27.767  22.854  1.00 68.70           C  
ATOM    831  CG  GLU M 103     113.691  28.305  21.436  1.00 68.70           C  
ATOM    832  CD  GLU M 103     115.024  28.927  21.037  1.00 68.70           C  
ATOM    833  OE1 GLU M 103     115.887  29.097  21.938  1.00 68.70           O  
ATOM    834  OE2 GLU M 103     115.201  29.236  19.829  1.00 68.70           O  
ATOM    835  C   GLU M 103     113.194  26.321  24.640  1.00 68.70           C  
ATOM    836  O   GLU M 103     113.376  26.948  25.684  1.00 68.70           O  
ATOM    837  N   VAL M 104     113.493  25.013  24.520  1.00 42.63           N  
ATOM    838  CA  VAL M 104     114.014  24.264  25.628  1.00 42.63           C  
ATOM    839  CB  VAL M 104     113.121  23.127  26.033  1.00 42.63           C  
ATOM    840  CG1 VAL M 104     111.775  23.697  26.513  1.00 42.63           C  
ATOM    841  CG2 VAL M 104     112.994  22.165  24.838  1.00 42.63           C  
ATOM    842  C   VAL M 104     115.319  23.664  25.201  1.00 42.63           C  
ATOM    843  O   VAL M 104     115.566  23.460  24.013  1.00 42.63           O  
ATOM    844  N   GLY M 105     116.209  23.388  26.176  1.00 22.29           N  
ATOM    845  CA  GLY M 105     117.493  22.825  25.871  1.00 22.29           C  
ATOM    846  C   GLY M 105     117.398  21.339  25.995  1.00 22.29           C  
ATOM    847  O   GLY M 105     116.325  20.786  26.229  1.00 22.29           O  
ATOM    848  N   SER M 106     118.548  20.655  25.849  1.00 25.29           N  
ATOM    849  CA  SER M 106     118.595  19.226  25.946  1.00 25.29           C  
ATOM    850  CB  SER M 106     119.990  18.655  25.642  1.00 25.29           C  
ATOM    851  OG  SER M 106     119.971  17.241  25.757  1.00 25.29           O  
ATOM    852  C   SER M 106     118.258  18.857  27.353  1.00 25.29           C  
ATOM    853  O   SER M 106     117.675  17.806  27.612  1.00 25.29           O  
ATOM    854  N   ASP M 107     118.636  19.733  28.301  1.00 53.17           N  
ATOM    855  CA  ASP M 107     118.397  19.514  29.696  1.00 53.17           C  
ATOM    856  CB  ASP M 107     119.133  20.521  30.597  1.00 53.17           C  
ATOM    857  CG  ASP M 107     118.671  21.932  30.275  1.00 53.17           C  
ATOM    858  OD1 ASP M 107     118.312  22.208  29.099  1.00 53.17           O  
ATOM    859  OD2 ASP M 107     118.687  22.763  31.216  1.00 53.17           O  
ATOM    860  C   ASP M 107     116.927  19.561  29.978  1.00 53.17           C  
ATOM    861  O   ASP M 107     116.444  18.851  30.859  1.00 53.17           O  
ATOM    862  N   GLY M 108     116.164  20.377  29.224  1.00 30.94           N  
ATOM    863  CA  GLY M 108     114.754  20.474  29.485  1.00 30.94           C  
ATOM    864  C   GLY M 108     114.477  21.799  30.120  1.00 30.94           C  
ATOM    865  O   GLY M 108     113.334  22.118  30.445  1.00 30.94           O  
ATOM    866  N   ARG M 109     115.530  22.609  30.324  1.00114.28           N  
ATOM    867  CA  ARG M 109     115.336  23.910  30.890  1.00114.28           C  
ATOM    868  CB  ARG M 109     116.610  24.528  31.478  1.00114.28           C  
ATOM    869  CG  ARG M 109     116.384  25.865  32.180  1.00114.28           C  
ATOM    870  CD  ARG M 109     117.659  26.414  32.815  1.00114.28           C  
ATOM    871  NE  ARG M 109     118.699  26.448  31.749  1.00114.28           N  
ATOM    872  CZ  ARG M 109     119.956  26.890  32.044  1.00114.28           C  
ATOM    873  NH1 ARG M 109     120.249  27.301  33.311  1.00114.28           N  
ATOM    874  NH2 ARG M 109     120.916  26.918  31.075  1.00114.28           N  
ATOM    875  C   ARG M 109     114.830  24.801  29.802  1.00114.28           C  
ATOM    876  O   ARG M 109     114.885  24.452  28.625  1.00114.28           O  
ATOM    877  N   LEU M 110     114.296  25.977  30.181  1.00 71.83           N  
ATOM    878  CA  LEU M 110     113.704  26.858  29.213  1.00 71.83           C  
ATOM    879  CB  LEU M 110     112.551  27.676  29.819  1.00 71.83           C  
ATOM    880  CG  LEU M 110     111.871  28.641  28.835  1.00 71.83           C  
ATOM    881  CD1 LEU M 110     111.131  27.874  27.729  1.00 71.83           C  
ATOM    882  CD2 LEU M 110     110.978  29.651  29.576  1.00 71.83           C  
ATOM    883  C   LEU M 110     114.730  27.837  28.723  1.00 71.83           C  
ATOM    884  O   LEU M 110     115.152  28.723  29.463  1.00 71.83           O  
ATOM    885  N   LEU M 111     115.167  27.686  27.452  1.00109.24           N  
ATOM    886  CA  LEU M 111     116.116  28.594  26.865  1.00109.24           C  
ATOM    887  CB  LEU M 111     116.551  28.170  25.450  1.00109.24           C  
ATOM    888  CG  LEU M 111     117.628  27.074  25.398  1.00109.24           C  
ATOM    889  CD1 LEU M 111     119.027  27.666  25.611  1.00109.24           C  
ATOM    890  CD2 LEU M 111     117.334  25.959  26.404  1.00109.24           C  
ATOM    891  C   LEU M 111     115.519  29.957  26.708  1.00109.24           C  
ATOM    892  O   LEU M 111     116.053  30.936  27.226  1.00109.24           O  
ATOM    893  N   ARG M 112     114.369  30.056  26.010  1.00187.49           N  
ATOM    894  CA  ARG M 112     113.806  31.358  25.793  1.00187.49           C  
ATOM    895  CB  ARG M 112     114.313  32.080  24.532  1.00187.49           C  
ATOM    896  CG  ARG M 112     115.688  32.729  24.669  0.93187.49           C  
ATOM    897  CD  ARG M 112     116.047  33.606  23.468  0.96187.49           C  
ATOM    898  NE  ARG M 112     114.948  34.598  23.293  0.94187.49           N  
ATOM    899  CZ  ARG M 112     114.977  35.783  23.970  0.91187.49           C  
ATOM    900  NH1 ARG M 112     116.027  36.074  24.792  1.00187.49           N  
ATOM    901  NH2 ARG M 112     113.956  36.678  23.827  1.00187.49           N  
ATOM    902  C   ARG M 112     112.331  31.243  25.604  1.00187.49           C  
ATOM    903  O   ARG M 112     111.809  30.184  25.260  1.00187.49           O  
ATOM    904  N   GLY M 113     111.623  32.369  25.821  1.00 45.52           N  
ATOM    905  CA  GLY M 113     110.202  32.399  25.632  1.00 45.52           C  
ATOM    906  C   GLY M 113     109.906  33.591  24.777  1.00 45.52           C  
ATOM    907  O   GLY M 113     110.474  34.663  24.989  1.00 45.52           O  
ATOM    908  N   TYR M 114     108.977  33.443  23.805  1.00170.33           N  
ATOM    909  CA  TYR M 114     108.735  34.534  22.901  1.00170.33           C  
ATOM    910  CB  TYR M 114     108.928  34.208  21.409  1.00170.33           C  
ATOM    911  CG  TYR M 114     110.172  33.448  21.121  1.00170.33           C  
ATOM    912  CD1 TYR M 114     110.122  32.075  21.145  1.00170.33           C  
ATOM    913  CD2 TYR M 114     111.359  34.067  20.810  1.00170.33           C  
ATOM    914  CE1 TYR M 114     111.234  31.321  20.869  1.00170.33           C  
ATOM    915  CE2 TYR M 114     112.478  33.315  20.532  1.00170.33           C  
ATOM    916  CZ  TYR M 114     112.416  31.944  20.561  1.00170.33           C  
ATOM    917  OH  TYR M 114     113.562  31.176  20.274  1.00170.33           O  
ATOM    918  C   TYR M 114     107.273  34.853  22.896  1.00170.33           C  
ATOM    919  O   TYR M 114     106.424  33.971  23.013  1.00170.33           O  
ATOM    920  N   GLN M 115     106.954  36.154  22.759  1.00 89.50           N  
ATOM    921  CA  GLN M 115     105.606  36.595  22.554  1.00 89.50           C  
ATOM    922  CB  GLN M 115     104.852  36.930  23.852  1.00 89.50           C  
ATOM    923  CG  GLN M 115     103.407  37.377  23.621  1.00 89.50           C  
ATOM    924  CD  GLN M 115     102.612  36.187  23.096  1.00 89.50           C  
ATOM    925  OE1 GLN M 115     102.817  35.047  23.511  1.00 89.50           O  
ATOM    926  NE2 GLN M 115     101.674  36.457  22.151  1.00 89.50           N  
ATOM    927  C   GLN M 115     105.756  37.854  21.759  1.00 89.50           C  
ATOM    928  O   GLN M 115     106.136  38.892  22.298  1.00 89.50           O  
ATOM    929  N   GLN M 116     105.455  37.806  20.446  1.00 65.92           N  
ATOM    930  CA  GLN M 116     105.705  38.974  19.649  1.00 65.92           C  
ATOM    931  CB  GLN M 116     106.803  38.736  18.600  1.00 65.92           C  
ATOM    932  CG  GLN M 116     108.145  38.351  19.224  1.00 65.92           C  
ATOM    933  CD  GLN M 116     109.110  38.018  18.097  1.00 65.92           C  
ATOM    934  OE1 GLN M 116     110.231  37.572  18.335  1.00 65.92           O  
ATOM    935  NE2 GLN M 116     108.659  38.233  16.832  1.00 65.92           N  
ATOM    936  C   GLN M 116     104.459  39.350  18.905  1.00 65.92           C  
ATOM    937  O   GLN M 116     103.756  38.498  18.364  1.00 65.92           O  
ATOM    938  N   TYR M 117     104.164  40.664  18.854  1.00 83.35           N  
ATOM    939  CA  TYR M 117     103.004  41.147  18.157  1.00 83.35           C  
ATOM    940  CB  TYR M 117     102.046  41.988  19.023  1.00 83.35           C  
ATOM    941  CG  TYR M 117     101.151  41.086  19.799  1.00 83.35           C  
ATOM    942  CD1 TYR M 117     101.618  40.324  20.845  1.00 83.35           C  
ATOM    943  CD2 TYR M 117      99.815  41.028  19.476  1.00 83.35           C  
ATOM    944  CE1 TYR M 117     100.760  39.505  21.542  1.00 83.35           C  
ATOM    945  CE2 TYR M 117      98.953  40.213  20.169  1.00 83.35           C  
ATOM    946  CZ  TYR M 117      99.428  39.448  21.204  1.00 83.35           C  
ATOM    947  OH  TYR M 117      98.549  38.608  21.919  1.00 83.35           O  
ATOM    948  C   TYR M 117     103.434  42.037  17.037  1.00 83.35           C  
ATOM    949  O   TYR M 117     104.247  42.941  17.221  1.00 83.35           O  
ATOM    950  N   ALA M 118     102.888  41.791  15.829  1.00 35.52           N  
ATOM    951  CA  ALA M 118     103.212  42.624  14.709  1.00 35.52           C  
ATOM    952  CB  ALA M 118     104.056  41.919  13.634  1.00 35.52           C  
ATOM    953  C   ALA M 118     101.932  43.059  14.075  1.00 35.52           C  
ATOM    954  O   ALA M 118     100.985  42.284  13.935  1.00 35.52           O  
ATOM    955  N   TYR M 119     101.880  44.341  13.675  1.00 70.28           N  
ATOM    956  CA  TYR M 119     100.697  44.878  13.076  1.00 70.28           C  
ATOM    957  CB  TYR M 119     100.129  46.038  13.913  1.00 70.28           C  
ATOM    958  CG  TYR M 119      98.838  46.529  13.356  1.00 70.28           C  
ATOM    959  CD1 TYR M 119      97.710  45.745  13.423  1.00 70.28           C  
ATOM    960  CD2 TYR M 119      98.743  47.787  12.808  1.00 70.28           C  
ATOM    961  CE1 TYR M 119      96.510  46.199  12.931  1.00 70.28           C  
ATOM    962  CE2 TYR M 119      97.545  48.247  12.314  1.00 70.28           C  
ATOM    963  CZ  TYR M 119      96.426  47.453  12.376  1.00 70.28           C  
ATOM    964  OH  TYR M 119      95.195  47.924  11.874  1.00 70.28           O  
ATOM    965  C   TYR M 119     101.107  45.398  11.738  1.00 70.28           C  
ATOM    966  O   TYR M 119     102.074  46.148  11.623  1.00 70.28           O  
ATOM    967  N   ASP M 120     100.389  44.976  10.681  1.00 50.64           N  
ATOM    968  CA  ASP M 120     100.663  45.441   9.354  1.00 50.64           C  
ATOM    969  CB  ASP M 120     100.332  46.934   9.168  1.00 50.64           C  
ATOM    970  CG  ASP M 120      98.820  47.098   9.277  1.00 50.64           C  
ATOM    971  OD1 ASP M 120      98.103  46.069   9.163  1.00 50.64           O  
ATOM    972  OD2 ASP M 120      98.362  48.256   9.477  1.00 50.64           O  
ATOM    973  C   ASP M 120     102.112  45.231   9.039  1.00 50.64           C  
ATOM    974  O   ASP M 120     102.738  46.064   8.385  1.00 50.64           O  
ATOM    975  N   GLY M 121     102.688  44.105   9.499  1.00 24.26           N  
ATOM    976  CA  GLY M 121     104.046  43.789   9.156  1.00 24.26           C  
ATOM    977  C   GLY M 121     105.015  44.605   9.962  1.00 24.26           C  
ATOM    978  O   GLY M 121     106.165  44.765   9.554  1.00 24.26           O  
ATOM    979  N   CYS M 122     104.595  45.157  11.118  1.00 35.81           N  
ATOM    980  CA  CYS M 122     105.534  45.916  11.903  1.00 35.81           C  
ATOM    981  CB  CYS M 122     105.231  47.424  11.941  1.00 35.81           C  
ATOM    982  SG  CYS M 122     105.426  48.219  10.318  1.00 35.81           S  
ATOM    983  C   CYS M 122     105.469  45.421  13.317  1.00 35.81           C  
ATOM    984  O   CYS M 122     104.426  44.957  13.770  1.00 35.81           O  
ATOM    985  N   ASP M 123     106.593  45.512  14.061  1.00112.60           N  
ATOM    986  CA  ASP M 123     106.610  45.012  15.409  1.00112.60           C  
ATOM    987  CB  ASP M 123     108.030  44.805  15.974  1.00112.60           C  
ATOM    988  CG  ASP M 123     108.755  46.141  16.005  1.00112.60           C  
ATOM    989  OD1 ASP M 123     108.859  46.796  14.934  1.00112.60           O  
ATOM    990  OD2 ASP M 123     109.219  46.523  17.111  1.00112.60           O  
ATOM    991  C   ASP M 123     105.855  45.949  16.302  1.00112.60           C  
ATOM    992  O   ASP M 123     106.239  47.103  16.483  1.00112.60           O  
ATOM    993  N   TYR M 124     104.683  45.492  16.794  1.00100.21           N  
ATOM    994  CA  TYR M 124     103.867  46.258  17.692  1.00100.21           C  
ATOM    995  CB  TYR M 124     102.426  45.716  17.699  1.00100.21           C  
ATOM    996  CG  TYR M 124     101.531  46.641  18.445  1.00100.21           C  
ATOM    997  CD1 TYR M 124     101.145  47.834  17.878  1.00100.21           C  
ATOM    998  CD2 TYR M 124     101.051  46.310  19.691  1.00100.21           C  
ATOM    999  CE1 TYR M 124     100.310  48.694  18.550  1.00100.21           C  
ATOM   1000  CE2 TYR M 124     100.214  47.166  20.368  1.00100.21           C  
ATOM   1001  CZ  TYR M 124      99.843  48.361  19.799  1.00100.21           C  
ATOM   1002  OH  TYR M 124      98.984  49.241  20.491  1.00100.21           O  
ATOM   1003  C   TYR M 124     104.392  46.238  19.105  1.00100.21           C  
ATOM   1004  O   TYR M 124     104.654  47.285  19.696  1.00100.21           O  
ATOM   1005  N   ILE M 125     104.584  45.028  19.680  1.00160.06           N  
ATOM   1006  CA  ILE M 125     104.991  44.916  21.057  1.00160.06           C  
ATOM   1007  CB  ILE M 125     103.821  45.054  21.992  1.00160.06           C  
ATOM   1008  CG1 ILE M 125     104.267  45.145  23.456  1.00160.06           C  
ATOM   1009  CG2 ILE M 125     102.841  43.908  21.702  1.00160.06           C  
ATOM   1010  CD1 ILE M 125     103.127  45.534  24.397  1.00160.06           C  
ATOM   1011  C   ILE M 125     105.590  43.555  21.257  1.00160.06           C  
ATOM   1012  O   ILE M 125     105.286  42.628  20.507  1.00160.06           O  
ATOM   1013  N   ALA M 126     106.465  43.390  22.277  1.00 45.05           N  
ATOM   1014  CA  ALA M 126     107.036  42.088  22.492  1.00 45.05           C  
ATOM   1015  CB  ALA M 126     108.314  41.836  21.673  1.00 45.05           C  
ATOM   1016  C   ALA M 126     107.400  41.920  23.937  1.00 45.05           C  
ATOM   1017  O   ALA M 126     107.678  42.884  24.648  1.00 45.05           O  
ATOM   1018  N   LEU M 127     107.390  40.653  24.401  1.00 66.30           N  
ATOM   1019  CA  LEU M 127     107.742  40.316  25.750  1.00 66.30           C  
ATOM   1020  CB  LEU M 127     107.139  38.963  26.180  1.00 66.30           C  
ATOM   1021  CG  LEU M 127     107.462  38.513  27.616  1.00 66.30           C  
ATOM   1022  CD1 LEU M 127     106.901  39.498  28.654  1.00 66.30           C  
ATOM   1023  CD2 LEU M 127     106.979  37.072  27.857  1.00 66.30           C  
ATOM   1024  C   LEU M 127     109.235  40.228  25.800  1.00 66.30           C  
ATOM   1025  O   LEU M 127     109.865  39.678  24.897  1.00 66.30           O  
ATOM   1026  N   ASN M 128     109.835  40.772  26.875  1.00 76.91           N  
ATOM   1027  CA  ASN M 128     111.261  40.798  27.028  1.00 76.91           C  
ATOM   1028  CB  ASN M 128     111.742  41.808  28.083  1.00 76.91           C  
ATOM   1029  CG  ASN M 128     111.460  43.200  27.541  1.00 76.91           C  
ATOM   1030  OD1 ASN M 128     110.926  44.062  28.237  1.00 76.91           O  
ATOM   1031  ND2 ASN M 128     111.832  43.428  26.254  1.00 76.91           N  
ATOM   1032  C   ASN M 128     111.731  39.442  27.448  1.00 76.91           C  
ATOM   1033  O   ASN M 128     110.940  38.549  27.743  1.00 76.91           O  
ATOM   1034  N   GLU M 129     113.065  39.266  27.458  0.92116.57           N  
ATOM   1035  CA  GLU M 129     113.710  38.035  27.812  0.92116.57           C  
ATOM   1036  CB  GLU M 129     115.234  38.144  27.682  0.92116.57           C  
ATOM   1037  CG  GLU M 129     115.805  39.285  28.524  0.78116.57           C  
ATOM   1038  CD  GLU M 129     117.300  39.353  28.278  0.75116.57           C  
ATOM   1039  OE1 GLU M 129     117.839  38.410  27.641  0.90116.57           O  
ATOM   1040  OE2 GLU M 129     117.924  40.354  28.722  0.92116.57           O  
ATOM   1041  C   GLU M 129     113.394  37.718  29.239  0.92116.57           C  
ATOM   1042  O   GLU M 129     113.238  36.555  29.609  0.92116.57           O  
ATOM   1043  N   ASP M 130     113.284  38.760  30.081  1.00 78.75           N  
ATOM   1044  CA  ASP M 130     113.022  38.578  31.478  1.00 78.75           C  
ATOM   1045  CB  ASP M 130     113.132  39.883  32.303  1.00 78.75           C  
ATOM   1046  CG  ASP M 130     112.165  40.959  31.818  1.00 78.75           C  
ATOM   1047  OD1 ASP M 130     111.187  40.633  31.097  1.00 78.75           O  
ATOM   1048  OD2 ASP M 130     112.409  42.145  32.166  1.00 78.75           O  
ATOM   1049  C   ASP M 130     111.674  37.940  31.642  1.00 78.75           C  
ATOM   1050  O   ASP M 130     111.392  37.334  32.674  1.00 78.75           O  
ATOM   1051  N   LEU M 131     110.801  38.092  30.626  1.00109.29           N  
ATOM   1052  CA  LEU M 131     109.465  37.559  30.597  1.00109.29           C  
ATOM   1053  CB  LEU M 131     109.372  36.073  30.998  1.00109.29           C  
ATOM   1054  CG  LEU M 131     110.016  35.113  29.975  1.00109.29           C  
ATOM   1055  CD1 LEU M 131     109.779  33.643  30.357  1.00109.29           C  
ATOM   1056  CD2 LEU M 131     109.558  35.430  28.542  1.00109.29           C  
ATOM   1057  C   LEU M 131     108.616  38.371  31.523  1.00109.29           C  
ATOM   1058  O   LEU M 131     107.407  38.166  31.629  1.00109.29           O  
ATOM   1059  N   LYS M 132     109.267  39.276  32.272  1.00168.46           N  
ATOM   1060  CA  LYS M 132     108.641  40.201  33.171  1.00168.46           C  
ATOM   1061  CB  LYS M 132     109.601  40.656  34.281  1.00168.46           C  
ATOM   1062  CG  LYS M 132     110.047  39.527  35.211  1.00168.46           C  
ATOM   1063  CD  LYS M 132     108.901  38.889  35.993  1.00168.46           C  
ATOM   1064  CE  LYS M 132     109.365  37.842  37.007  1.00168.46           C  
ATOM   1065  NZ  LYS M 132     109.939  38.512  38.195  1.00168.46           N  
ATOM   1066  C   LYS M 132     108.125  41.452  32.508  1.00168.46           C  
ATOM   1067  O   LYS M 132     107.052  41.939  32.863  1.00168.46           O  
ATOM   1068  N   THR M 133     108.871  42.006  31.523  1.00 81.54           N  
ATOM   1069  CA  THR M 133     108.591  43.353  31.079  1.00 81.54           C  
ATOM   1070  CB  THR M 133     109.819  44.216  31.232  1.00 81.54           C  
ATOM   1071  OG1 THR M 133     110.349  44.046  32.537  1.00 81.54           O  
ATOM   1072  CG2 THR M 133     109.450  45.700  31.075  1.00 81.54           C  
ATOM   1073  C   THR M 133     108.179  43.359  29.629  1.00 81.54           C  
ATOM   1074  O   THR M 133     108.137  42.315  28.980  1.00 81.54           O  
ATOM   1075  N   TRP M 134     107.832  44.553  29.087  1.00 83.46           N  
ATOM   1076  CA  TRP M 134     107.384  44.647  27.726  1.00 83.46           C  
ATOM   1077  CB  TRP M 134     105.903  45.043  27.608  1.00 83.46           C  
ATOM   1078  CG  TRP M 134     104.941  44.072  28.245  1.00 83.46           C  
ATOM   1079  CD2 TRP M 134     104.585  42.799  27.687  1.00 83.46           C  
ATOM   1080  CD1 TRP M 134     104.260  44.183  29.422  1.00 83.46           C  
ATOM   1081  NE1 TRP M 134     103.496  43.060  29.630  1.00 83.46           N  
ATOM   1082  CE2 TRP M 134     103.687  42.199  28.571  1.00 83.46           C  
ATOM   1083  CE3 TRP M 134     104.973  42.181  26.534  1.00 83.46           C  
ATOM   1084  CZ2 TRP M 134     103.164  40.964  28.313  1.00 83.46           C  
ATOM   1085  CZ3 TRP M 134     104.442  40.937  26.276  1.00 83.46           C  
ATOM   1086  CH2 TRP M 134     103.555  40.341  27.148  1.00 83.46           C  
ATOM   1087  C   TRP M 134     108.139  45.732  27.016  1.00 83.46           C  
ATOM   1088  O   TRP M 134     108.618  46.689  27.625  1.00 83.46           O  
ATOM   1089  N   THR M 135     108.276  45.589  25.681  1.00 40.66           N  
ATOM   1090  CA  THR M 135     108.885  46.615  24.882  1.00 40.66           C  
ATOM   1091  CB  THR M 135     110.110  46.177  24.137  1.00 40.66           C  
ATOM   1092  OG1 THR M 135     111.105  45.733  25.048  1.00 40.66           O  
ATOM   1093  CG2 THR M 135     110.639  47.370  23.322  1.00 40.66           C  
ATOM   1094  C   THR M 135     107.863  47.022  23.864  1.00 40.66           C  
ATOM   1095  O   THR M 135     107.287  46.174  23.183  1.00 40.66           O  
ATOM   1096  N   ALA M 136     107.615  48.343  23.737  1.00 50.14           N  
ATOM   1097  CA  ALA M 136     106.617  48.820  22.819  1.00 50.14           C  
ATOM   1098  CB  ALA M 136     105.611  49.792  23.461  1.00 50.14           C  
ATOM   1099  C   ALA M 136     107.299  49.564  21.710  1.00 50.14           C  
ATOM   1100  O   ALA M 136     108.282  50.269  21.927  1.00 50.14           O  
ATOM   1101  N   ALA M 137     106.827  49.340  20.467  1.00 55.58           N  
ATOM   1102  CA  ALA M 137     107.364  49.968  19.290  1.00 55.58           C  
ATOM   1103  CB  ALA M 137     106.865  49.305  17.996  1.00 55.58           C  
ATOM   1104  C   ALA M 137     107.025  51.426  19.184  1.00 55.58           C  
ATOM   1105  O   ALA M 137     107.903  52.253  18.936  1.00 55.58           O  
ATOM   1106  N   ASP M 138     105.736  51.782  19.375  1.00 65.57           N  
ATOM   1107  CA  ASP M 138     105.323  53.139  19.152  1.00 65.57           C  
ATOM   1108  CB  ASP M 138     104.652  53.359  17.783  1.00 65.57           C  
ATOM   1109  CG  ASP M 138     103.394  52.503  17.709  1.00 65.57           C  
ATOM   1110  OD1 ASP M 138     103.465  51.310  18.108  1.00 65.57           O  
ATOM   1111  OD2 ASP M 138     102.343  53.033  17.258  1.00 65.57           O  
ATOM   1112  C   ASP M 138     104.339  53.532  20.202  1.00 65.57           C  
ATOM   1113  O   ASP M 138     104.092  52.791  21.149  1.00 65.57           O  
ATOM   1114  N   MET M 139     103.725  54.719  20.030  1.00164.61           N  
ATOM   1115  CA  MET M 139     102.823  55.262  21.003  1.00164.61           C  
ATOM   1116  CB  MET M 139     102.339  56.686  20.650  1.00164.61           C  
ATOM   1117  CG  MET M 139     101.610  56.837  19.312  1.00164.61           C  
ATOM   1118  SD  MET M 139      99.890  56.248  19.287  1.00164.61           S  
ATOM   1119  CE  MET M 139      99.260  57.551  20.384  1.00164.61           C  
ATOM   1120  C   MET M 139     101.654  54.341  21.189  1.00164.61           C  
ATOM   1121  O   MET M 139     101.190  54.153  22.311  1.00164.61           O  
ATOM   1122  N   ALA M 140     101.158  53.718  20.104  1.00 40.57           N  
ATOM   1123  CA  ALA M 140     100.016  52.854  20.207  1.00 40.57           C  
ATOM   1124  CB  ALA M 140      99.612  52.254  18.848  1.00 40.57           C  
ATOM   1125  C   ALA M 140     100.340  51.714  21.125  1.00 40.57           C  
ATOM   1126  O   ALA M 140      99.536  51.337  21.976  1.00 40.57           O  
ATOM   1127  N   ALA M 141     101.557  51.159  20.999  1.00 47.97           N  
ATOM   1128  CA  ALA M 141     101.967  50.018  21.766  1.00 47.97           C  
ATOM   1129  CB  ALA M 141     103.399  49.563  21.436  1.00 47.97           C  
ATOM   1130  C   ALA M 141     101.922  50.354  23.223  1.00 47.97           C  
ATOM   1131  O   ALA M 141     101.569  49.510  24.046  1.00 47.97           O  
ATOM   1132  N   LEU M 142     102.272  51.601  23.587  1.00104.02           N  
ATOM   1133  CA  LEU M 142     102.308  51.970  24.973  1.00104.02           C  
ATOM   1134  CB  LEU M 142     102.759  53.415  25.232  1.00104.02           C  
ATOM   1135  CG  LEU M 142     104.280  53.611  25.128  1.00104.02           C  
ATOM   1136  CD1 LEU M 142     104.820  53.263  23.739  1.00104.02           C  
ATOM   1137  CD2 LEU M 142     104.675  55.022  25.571  1.00104.02           C  
ATOM   1138  C   LEU M 142     100.956  51.806  25.584  1.00104.02           C  
ATOM   1139  O   LEU M 142     100.850  51.344  26.718  1.00104.02           O  
ATOM   1140  N   ILE M 143      99.888  52.154  24.845  1.00102.19           N  
ATOM   1141  CA  ILE M 143      98.562  52.055  25.384  1.00102.19           C  
ATOM   1142  CB  ILE M 143      97.503  52.286  24.344  1.00102.19           C  
ATOM   1143  CG1 ILE M 143      97.611  53.676  23.702  1.00102.19           C  
ATOM   1144  CG2 ILE M 143      96.143  52.021  25.012  1.00102.19           C  
ATOM   1145  CD1 ILE M 143      97.318  54.819  24.666  1.00102.19           C  
ATOM   1146  C   ILE M 143      98.380  50.627  25.772  1.00102.19           C  
ATOM   1147  O   ILE M 143      97.867  50.313  26.844  1.00102.19           O  
ATOM   1148  N   THR M 144      98.812  49.725  24.877  1.00 63.42           N  
ATOM   1149  CA  THR M 144      98.693  48.316  25.078  1.00 63.42           C  
ATOM   1150  CB  THR M 144      99.105  47.535  23.864  1.00 63.42           C  
ATOM   1151  OG1 THR M 144      98.299  47.906  22.755  1.00 63.42           O  
ATOM   1152  CG2 THR M 144      98.941  46.035  24.157  1.00 63.42           C  
ATOM   1153  C   THR M 144      99.553  47.889  26.231  1.00 63.42           C  
ATOM   1154  O   THR M 144      99.186  46.993  26.987  1.00 63.42           O  
ATOM   1155  N   LYS M 145     100.741  48.497  26.382  1.00 83.55           N  
ATOM   1156  CA  LYS M 145     101.662  48.101  27.412  1.00 83.55           C  
ATOM   1157  CB  LYS M 145     102.994  48.864  27.310  1.00 83.55           C  
ATOM   1158  CG  LYS M 145     104.095  48.349  28.238  1.00 83.55           C  
ATOM   1159  CD  LYS M 145     105.480  48.886  27.868  1.00 83.55           C  
ATOM   1160  CE  LYS M 145     106.607  48.379  28.771  1.00 83.55           C  
ATOM   1161  NZ  LYS M 145     106.527  49.026  30.098  1.00 83.55           N  
ATOM   1162  C   LYS M 145     101.096  48.373  28.770  1.00 83.55           C  
ATOM   1163  O   LYS M 145     101.069  47.496  29.632  1.00 83.55           O  
ATOM   1164  N   HIS M 146     100.583  49.596  28.984  1.00111.44           N  
ATOM   1165  CA  HIS M 146     100.112  49.956  30.286  1.00111.44           C  
ATOM   1166  ND1 HIS M 146     101.503  52.856  31.124  1.00111.44           N  
ATOM   1167  CG  HIS M 146     100.664  52.396  30.134  1.00111.44           C  
ATOM   1168  CB  HIS M 146      99.578  51.393  30.355  1.00111.44           C  
ATOM   1169  NE2 HIS M 146     102.131  53.857  29.240  1.00111.44           N  
ATOM   1170  CD2 HIS M 146     101.061  53.017  28.991  1.00111.44           C  
ATOM   1171  CE1 HIS M 146     102.361  53.727  30.535  1.00111.44           C  
ATOM   1172  C   HIS M 146      98.994  49.040  30.624  1.00111.44           C  
ATOM   1173  O   HIS M 146      98.885  48.558  31.751  1.00111.44           O  
ATOM   1174  N   LYS M 147      98.137  48.765  29.631  1.00120.10           N  
ATOM   1175  CA  LYS M 147      97.000  47.942  29.880  1.00120.10           C  
ATOM   1176  CB  LYS M 147      96.148  47.726  28.615  1.00120.10           C  
ATOM   1177  CG  LYS M 147      94.865  46.923  28.848  1.00120.10           C  
ATOM   1178  CD  LYS M 147      94.027  46.717  27.582  1.00120.10           C  
ATOM   1179  CE  LYS M 147      93.661  48.010  26.847  1.00120.10           C  
ATOM   1180  NZ  LYS M 147      92.670  48.783  27.625  1.00120.10           N  
ATOM   1181  C   LYS M 147      97.481  46.589  30.303  1.00120.10           C  
ATOM   1182  O   LYS M 147      97.039  46.053  31.316  1.00120.10           O  
ATOM   1183  N   TRP M 148      98.440  46.017  29.552  1.00102.68           N  
ATOM   1184  CA  TRP M 148      98.889  44.683  29.825  1.00102.68           C  
ATOM   1185  CB  TRP M 148      99.860  44.124  28.771  1.00102.68           C  
ATOM   1186  CG  TRP M 148      99.189  43.808  27.454  1.00102.68           C  
ATOM   1187  CD2 TRP M 148      99.654  42.817  26.526  1.00102.68           C  
ATOM   1188  CD1 TRP M 148      98.051  44.334  26.918  1.00102.68           C  
ATOM   1189  NE1 TRP M 148      97.779  43.736  25.711  1.00102.68           N  
ATOM   1190  CE2 TRP M 148      98.756  42.798  25.458  1.00102.68           C  
ATOM   1191  CE3 TRP M 148     100.736  41.985  26.562  1.00102.68           C  
ATOM   1192  CZ2 TRP M 148      98.928  41.944  24.406  1.00102.68           C  
ATOM   1193  CZ3 TRP M 148     100.908  41.129  25.497  1.00102.68           C  
ATOM   1194  CH2 TRP M 148     100.022  41.109  24.440  1.00102.68           C  
ATOM   1195  C   TRP M 148      99.537  44.592  31.169  1.00102.68           C  
ATOM   1196  O   TRP M 148      99.268  43.666  31.930  1.00102.68           O  
ATOM   1197  N   GLU M 149     100.387  45.567  31.516  1.00 77.43           N  
ATOM   1198  CA  GLU M 149     101.114  45.502  32.753  1.00 77.43           C  
ATOM   1199  CB  GLU M 149     101.952  46.764  32.995  1.00 77.43           C  
ATOM   1200  CG  GLU M 149     103.029  46.998  31.941  1.00 77.43           C  
ATOM   1201  CD  GLU M 149     103.652  48.354  32.232  1.00 77.43           C  
ATOM   1202  OE1 GLU M 149     102.879  49.339  32.382  1.00 77.43           O  
ATOM   1203  OE2 GLU M 149     104.907  48.424  32.313  1.00 77.43           O  
ATOM   1204  C   GLU M 149     100.135  45.443  33.884  1.00 77.43           C  
ATOM   1205  O   GLU M 149     100.286  44.664  34.823  1.00 77.43           O  
ATOM   1206  N   GLN M 150      99.084  46.269  33.806  1.00135.09           N  
ATOM   1207  CA  GLN M 150      98.113  46.396  34.853  1.00135.09           C  
ATOM   1208  CB  GLN M 150      97.105  47.526  34.583  1.00135.09           C  
ATOM   1209  CG  GLN M 150      97.765  48.904  34.465  1.00135.09           C  
ATOM   1210  CD  GLN M 150      98.393  49.257  35.807  1.00135.09           C  
ATOM   1211  OE1 GLN M 150      99.601  49.464  35.908  1.00135.09           O  
ATOM   1212  NE2 GLN M 150      97.549  49.329  36.870  1.00135.09           N  
ATOM   1213  C   GLN M 150      97.351  45.107  34.990  1.00135.09           C  
ATOM   1214  O   GLN M 150      96.837  44.785  36.060  1.00135.09           O  
ATOM   1215  N   ALA M 151      97.196  44.382  33.870  1.00 64.46           N  
ATOM   1216  CA  ALA M 151      96.510  43.129  33.753  1.00 64.46           C  
ATOM   1217  CB  ALA M 151      96.480  42.663  32.288  1.00 64.46           C  
ATOM   1218  C   ALA M 151      97.220  42.059  34.524  1.00 64.46           C  
ATOM   1219  O   ALA M 151      96.592  41.179  35.111  1.00 64.46           O  
ATOM   1220  N   GLY M 152      98.563  42.091  34.536  1.00 45.94           N  
ATOM   1221  CA  GLY M 152      99.277  41.020  35.176  1.00 45.94           C  
ATOM   1222  C   GLY M 152      99.555  40.018  34.105  1.00 45.94           C  
ATOM   1223  O   GLY M 152      99.854  38.854  34.374  1.00 45.94           O  
ATOM   1224  N   GLU M 153      99.488  40.488  32.845  1.00133.13           N  
ATOM   1225  CA  GLU M 153      99.666  39.659  31.690  1.00133.13           C  
ATOM   1226  CB  GLU M 153      99.527  40.420  30.359  1.00133.13           C  
ATOM   1227  CG  GLU M 153      99.971  39.612  29.133  1.00133.13           C  
ATOM   1228  CD  GLU M 153      99.083  38.383  28.956  1.00133.13           C  
ATOM   1229  OE1 GLU M 153      98.378  38.004  29.929  1.00133.13           O  
ATOM   1230  OE2 GLU M 153      99.098  37.801  27.840  1.00133.13           O  
ATOM   1231  C   GLU M 153     101.001  38.989  31.681  1.00133.13           C  
ATOM   1232  O   GLU M 153     101.093  37.818  31.317  1.00133.13           O  
ATOM   1233  N   ALA M 154     102.075  39.682  32.091  1.00 62.42           N  
ATOM   1234  CA  ALA M 154     103.370  39.071  31.981  1.00 62.42           C  
ATOM   1235  CB  ALA M 154     104.506  39.970  32.499  1.00 62.42           C  
ATOM   1236  C   ALA M 154     103.407  37.807  32.787  1.00 62.42           C  
ATOM   1237  O   ALA M 154     103.920  36.792  32.318  1.00 62.42           O  
ATOM   1238  N   GLU M 155     102.849  37.816  34.012  1.00125.30           N  
ATOM   1239  CA  GLU M 155     102.954  36.637  34.829  1.00125.30           C  
ATOM   1240  CB  GLU M 155     102.417  36.812  36.255  1.00125.30           C  
ATOM   1241  CG  GLU M 155     100.906  37.007  36.316  1.00125.30           C  
ATOM   1242  CD  GLU M 155     100.494  36.883  37.772  1.00125.30           C  
ATOM   1243  OE1 GLU M 155     101.326  37.228  38.652  1.00125.30           O  
ATOM   1244  OE2 GLU M 155      99.341  36.441  38.023  1.00125.30           O  
ATOM   1245  C   GLU M 155     102.187  35.513  34.206  1.00125.30           C  
ATOM   1246  O   GLU M 155     102.645  34.374  34.174  1.00125.30           O  
ATOM   1247  N   ARG M 156     100.995  35.825  33.678  1.00101.69           N  
ATOM   1248  CA  ARG M 156     100.103  34.887  33.075  1.00101.69           C  
ATOM   1249  CB  ARG M 156      98.909  35.702  32.550  1.00101.69           C  
ATOM   1250  CG  ARG M 156      97.764  34.996  31.840  1.00101.69           C  
ATOM   1251  CD  ARG M 156      96.679  36.018  31.477  1.00101.69           C  
ATOM   1252  NE  ARG M 156      95.711  35.387  30.543  1.00101.69           N  
ATOM   1253  CZ  ARG M 156      96.071  35.211  29.241  1.00101.69           C  
ATOM   1254  NH1 ARG M 156      97.332  35.536  28.833  1.00101.69           N  
ATOM   1255  NH2 ARG M 156      95.175  34.706  28.348  1.00101.69           N  
ATOM   1256  C   ARG M 156     100.838  34.232  31.946  1.00101.69           C  
ATOM   1257  O   ARG M 156     100.833  33.007  31.822  1.00101.69           O  
ATOM   1258  N   LEU M 158     101.528  35.032  31.110  1.00144.61           N  
ATOM   1259  CA  LEU M 158     102.265  34.460  30.014  1.00144.61           C  
ATOM   1260  CB  LEU M 158     102.988  35.464  29.096  1.00144.61           C  
ATOM   1261  CG  LEU M 158     102.108  36.112  28.017  1.00144.61           C  
ATOM   1262  CD1 LEU M 158     102.929  37.080  27.147  1.00144.61           C  
ATOM   1263  CD2 LEU M 158     101.396  35.038  27.178  1.00144.61           C  
ATOM   1264  C   LEU M 158     103.335  33.574  30.542  1.00144.61           C  
ATOM   1265  O   LEU M 158     103.464  32.432  30.113  1.00144.61           O  
ATOM   1266  N   ARG M 159     104.065  34.053  31.560  1.00136.23           N  
ATOM   1267  CA  ARG M 159     105.219  33.385  32.084  1.00136.23           C  
ATOM   1268  CB  ARG M 159     105.708  34.092  33.359  1.00136.23           C  
ATOM   1269  CG  ARG M 159     107.015  33.587  33.967  1.00136.23           C  
ATOM   1270  CD  ARG M 159     107.263  34.225  35.336  1.00136.23           C  
ATOM   1271  NE  ARG M 159     108.686  34.018  35.714  1.00136.23           N  
ATOM   1272  CZ  ARG M 159     109.625  34.895  35.255  1.00136.23           C  
ATOM   1273  NH1 ARG M 159     109.268  35.861  34.359  1.00136.23           N  
ATOM   1274  NH2 ARG M 159     110.913  34.816  35.694  1.00136.23           N  
ATOM   1275  C   ARG M 159     104.803  32.009  32.459  1.00136.23           C  
ATOM   1276  O   ARG M 159     105.545  31.047  32.269  1.00136.23           O  
ATOM   1277  N   ALA M 160     103.587  31.877  33.002  1.00 60.87           N  
ATOM   1278  CA  ALA M 160     103.159  30.584  33.401  1.00 60.87           C  
ATOM   1279  CB  ALA M 160     101.769  30.596  34.061  1.00 60.87           C  
ATOM   1280  C   ALA M 160     103.075  29.676  32.220  1.00 60.87           C  
ATOM   1281  O   ALA M 160     103.566  28.549  32.253  1.00 60.87           O  
ATOM   1282  N   TYR M 161     102.471  30.168  31.128  1.00 93.06           N  
ATOM   1283  CA  TYR M 161     102.281  29.389  29.943  1.00 93.06           C  
ATOM   1284  CB  TYR M 161     101.585  30.241  28.858  1.00 93.06           C  
ATOM   1285  CG  TYR M 161     101.561  29.531  27.547  1.00 93.06           C  
ATOM   1286  CD1 TYR M 161     100.532  28.683  27.211  1.00 93.06           C  
ATOM   1287  CD2 TYR M 161     102.575  29.735  26.640  1.00 93.06           C  
ATOM   1288  CE1 TYR M 161     100.520  28.037  25.997  1.00 93.06           C  
ATOM   1289  CE2 TYR M 161     102.570  29.094  25.425  1.00 93.06           C  
ATOM   1290  CZ  TYR M 161     101.543  28.243  25.103  1.00 93.06           C  
ATOM   1291  OH  TYR M 161     101.542  27.587  23.854  1.00 93.06           O  
ATOM   1292  C   TYR M 161     103.608  28.964  29.415  1.00 93.06           C  
ATOM   1293  O   TYR M 161     103.865  27.776  29.232  1.00 93.06           O  
ATOM   1294  N   LEU M 162     104.515  29.935  29.230  1.00119.93           N  
ATOM   1295  CA  LEU M 162     105.789  29.660  28.640  1.00119.93           C  
ATOM   1296  CB  LEU M 162     106.663  30.926  28.546  1.00119.93           C  
ATOM   1297  CG  LEU M 162     106.194  31.983  27.524  1.00119.93           C  
ATOM   1298  CD1 LEU M 162     106.545  31.579  26.087  1.00119.93           C  
ATOM   1299  CD2 LEU M 162     104.701  32.295  27.672  1.00119.93           C  
ATOM   1300  C   LEU M 162     106.531  28.696  29.498  1.00119.93           C  
ATOM   1301  O   LEU M 162     107.041  27.685  29.018  1.00119.93           O  
ATOM   1302  N   GLU M 163     106.618  28.978  30.805  1.00 86.02           N  
ATOM   1303  CA  GLU M 163     107.394  28.086  31.598  1.00 86.02           C  
ATOM   1304  CB  GLU M 163     107.608  28.622  33.024  1.00 86.02           C  
ATOM   1305  CG  GLU M 163     108.461  29.894  33.042  1.00 86.02           C  
ATOM   1306  CD  GLU M 163     108.545  30.413  34.470  1.00 86.02           C  
ATOM   1307  OE1 GLU M 163     107.796  29.893  35.339  1.00 86.02           O  
ATOM   1308  OE2 GLU M 163     109.360  31.342  34.707  1.00 86.02           O  
ATOM   1309  C   GLU M 163     106.720  26.756  31.681  1.00 86.02           C  
ATOM   1310  O   GLU M 163     107.316  25.724  31.386  1.00 86.02           O  
ATOM   1311  N   GLY M 164     105.464  26.725  32.150  1.00 99.90           N  
ATOM   1312  CA  GLY M 164     104.887  25.427  32.321  1.00 99.90           C  
ATOM   1313  C   GLY M 164     104.228  24.744  31.163  1.00 99.90           C  
ATOM   1314  O   GLY M 164     104.653  23.670  30.746  1.00 99.90           O  
ATOM   1315  N   THR M 165     103.159  25.361  30.615  1.00165.99           N  
ATOM   1316  CA  THR M 165     102.341  24.687  29.640  1.00165.99           C  
ATOM   1317  CB  THR M 165     101.058  25.407  29.365  1.00165.99           C  
ATOM   1318  OG1 THR M 165     101.328  26.758  29.044  1.00165.99           O  
ATOM   1319  CG2 THR M 165     100.158  25.326  30.602  1.00165.99           C  
ATOM   1320  C   THR M 165     103.046  24.473  28.361  1.00165.99           C  
ATOM   1321  O   THR M 165     103.007  23.376  27.807  1.00165.99           O  
ATOM   1322  N   CYS M 166     103.739  25.510  27.880  1.00 61.22           N  
ATOM   1323  CA  CYS M 166     104.372  25.409  26.603  1.00 61.22           C  
ATOM   1324  CB  CYS M 166     105.196  26.667  26.244  1.00 61.22           C  
ATOM   1325  SG  CYS M 166     106.004  26.550  24.615  1.00 61.22           S  
ATOM   1326  C   CYS M 166     105.327  24.265  26.658  1.00 61.22           C  
ATOM   1327  O   CYS M 166     105.384  23.447  25.741  1.00 61.22           O  
ATOM   1328  N   VAL M 167     106.088  24.183  27.761  1.00119.99           N  
ATOM   1329  CA  VAL M 167     107.106  23.190  27.911  1.00119.99           C  
ATOM   1330  CB  VAL M 167     108.016  23.446  29.077  1.00119.99           C  
ATOM   1331  CG1 VAL M 167     107.337  22.999  30.381  1.00119.99           C  
ATOM   1332  CG2 VAL M 167     109.356  22.763  28.787  1.00119.99           C  
ATOM   1333  C   VAL M 167     106.530  21.814  28.052  1.00119.99           C  
ATOM   1334  O   VAL M 167     107.071  20.855  27.504  1.00119.99           O  
ATOM   1335  N   GLU M 168     105.417  21.664  28.794  1.00 53.40           N  
ATOM   1336  CA  GLU M 168     104.910  20.340  29.009  1.00 53.40           C  
ATOM   1337  CB  GLU M 168     103.660  20.317  29.902  1.00 53.40           C  
ATOM   1338  CG  GLU M 168     103.945  20.711  31.352  1.00 53.40           C  
ATOM   1339  CD  GLU M 168     102.632  20.646  32.118  1.00 53.40           C  
ATOM   1340  OE1 GLU M 168     101.563  20.577  31.453  1.00 53.40           O  
ATOM   1341  OE2 GLU M 168     102.679  20.666  33.376  1.00 53.40           O  
ATOM   1342  C   GLU M 168     104.531  19.752  27.685  1.00 53.40           C  
ATOM   1343  O   GLU M 168     104.843  18.597  27.398  1.00 53.40           O  
ATOM   1344  N   TRP M 169     103.849  20.547  26.840  1.00 86.37           N  
ATOM   1345  CA  TRP M 169     103.363  20.095  25.568  1.00 86.37           C  
ATOM   1346  CB  TRP M 169     102.411  21.105  24.910  1.00 86.37           C  
ATOM   1347  CG  TRP M 169     101.108  21.221  25.659  1.00 86.37           C  
ATOM   1348  CD2 TRP M 169     100.091  20.211  25.620  1.00 86.37           C  
ATOM   1349  CD1 TRP M 169     100.659  22.194  26.504  1.00 86.37           C  
ATOM   1350  NE1 TRP M 169      99.421  21.851  26.996  1.00 86.37           N  
ATOM   1351  CE2 TRP M 169      99.060  20.632  26.459  1.00 86.37           C  
ATOM   1352  CE3 TRP M 169     100.026  19.026  24.943  1.00 86.37           C  
ATOM   1353  CZ2 TRP M 169      97.943  19.868  26.637  1.00 86.37           C  
ATOM   1354  CZ3 TRP M 169      98.895  18.262  25.118  1.00 86.37           C  
ATOM   1355  CH2 TRP M 169      97.874  18.675  25.949  1.00 86.37           C  
ATOM   1356  C   TRP M 169     104.471  19.799  24.610  1.00 86.37           C  
ATOM   1357  O   TRP M 169     104.453  18.775  23.925  1.00 86.37           O  
ATOM   1358  N   LEU M 170     105.484  20.680  24.556  1.00124.70           N  
ATOM   1359  CA  LEU M 170     106.547  20.530  23.607  1.00124.70           C  
ATOM   1360  CB  LEU M 170     107.623  21.625  23.781  1.00124.70           C  
ATOM   1361  CG  LEU M 170     108.822  21.575  22.808  1.00124.70           C  
ATOM   1362  CD1 LEU M 170     109.737  20.371  23.057  1.00124.70           C  
ATOM   1363  CD2 LEU M 170     108.364  21.672  21.347  1.00124.70           C  
ATOM   1364  C   LEU M 170     107.161  19.193  23.858  1.00124.70           C  
ATOM   1365  O   LEU M 170     107.465  18.453  22.924  1.00124.70           O  
ATOM   1366  N   ARG M 171     107.334  18.843  25.142  1.00110.72           N  
ATOM   1367  CA  ARG M 171     107.931  17.597  25.517  1.00110.72           C  
ATOM   1368  CB  ARG M 171     108.026  17.487  27.047  1.00110.72           C  
ATOM   1369  CG  ARG M 171     108.896  18.590  27.656  1.00110.72           C  
ATOM   1370  CD  ARG M 171     108.554  18.919  29.110  1.00110.72           C  
ATOM   1371  NE  ARG M 171     108.856  17.721  29.938  1.00110.72           N  
ATOM   1372  CZ  ARG M 171     108.228  17.551  31.137  1.00110.72           C  
ATOM   1373  NH1 ARG M 171     107.311  18.467  31.564  1.00110.72           N  
ATOM   1374  NH2 ARG M 171     108.515  16.460  31.906  1.00110.72           N  
ATOM   1375  C   ARG M 171     107.054  16.497  25.019  1.00110.72           C  
ATOM   1376  O   ARG M 171     107.525  15.527  24.426  1.00110.72           O  
ATOM   1377  N   ARG M 172     105.734  16.645  25.226  1.00 84.91           N  
ATOM   1378  CA  ARG M 172     104.826  15.611  24.831  1.00 84.91           C  
ATOM   1379  CB  ARG M 172     103.363  15.908  25.198  1.00 84.91           C  
ATOM   1380  CG  ARG M 172     102.434  14.776  24.764  1.00 84.91           C  
ATOM   1381  CD  ARG M 172     100.959  14.982  25.104  1.00 84.91           C  
ATOM   1382  NE  ARG M 172     100.263  13.745  24.652  1.00 84.91           N  
ATOM   1383  CZ  ARG M 172      99.127  13.316  25.275  0.93 84.91           C  
ATOM   1384  NH1 ARG M 172      98.570  14.060  26.275  1.00 84.91           N  
ATOM   1385  NH2 ARG M 172      98.554  12.136  24.898  1.00 84.91           N  
ATOM   1386  C   ARG M 172     104.873  15.440  23.349  1.00 84.91           C  
ATOM   1387  O   ARG M 172     104.902  14.316  22.850  1.00 84.91           O  
ATOM   1388  N   TYR M 173     104.909  16.556  22.598  1.00100.75           N  
ATOM   1389  CA  TYR M 173     104.862  16.431  21.170  1.00100.75           C  
ATOM   1390  CB  TYR M 173     104.911  17.773  20.414  1.00100.75           C  
ATOM   1391  CG  TYR M 173     103.673  18.544  20.714  1.00100.75           C  
ATOM   1392  CD1 TYR M 173     102.442  18.046  20.356  1.00100.75           C  
ATOM   1393  CD2 TYR M 173     103.743  19.780  21.314  1.00100.75           C  
ATOM   1394  CE1 TYR M 173     101.295  18.754  20.619  1.00100.75           C  
ATOM   1395  CE2 TYR M 173     102.599  20.495  21.579  1.00100.75           C  
ATOM   1396  CZ  TYR M 173     101.374  19.979  21.233  1.00100.75           C  
ATOM   1397  OH  TYR M 173     100.196  20.706  21.500  1.00100.75           O  
ATOM   1398  C   TYR M 173     106.046  15.650  20.714  1.00100.75           C  
ATOM   1399  O   TYR M 173     105.905  14.725  19.917  1.00100.75           O  
ATOM   1400  N   LEU M 174     107.245  15.962  21.238  1.00120.70           N  
ATOM   1401  CA  LEU M 174     108.401  15.261  20.764  1.00120.70           C  
ATOM   1402  CB  LEU M 174     109.723  15.686  21.419  1.00120.70           C  
ATOM   1403  CG  LEU M 174     110.330  16.974  20.835  1.00120.70           C  
ATOM   1404  CD1 LEU M 174     109.457  18.211  21.064  1.00120.70           C  
ATOM   1405  CD2 LEU M 174     111.762  17.163  21.341  1.00120.70           C  
ATOM   1406  C   LEU M 174     108.233  13.799  21.012  1.00120.70           C  
ATOM   1407  O   LEU M 174     108.621  12.985  20.176  1.00120.70           O  
ATOM   1408  N   LYS M 175     107.618  13.427  22.149  1.00 83.69           N  
ATOM   1409  CA  LYS M 175     107.484  12.037  22.471  1.00 83.69           C  
ATOM   1410  CB  LYS M 175     106.672  11.797  23.754  1.00 83.69           C  
ATOM   1411  CG  LYS M 175     107.381  12.281  25.018  1.00 83.69           C  
ATOM   1412  CD  LYS M 175     106.476  12.326  26.250  1.00 83.69           C  
ATOM   1413  CE  LYS M 175     107.190  12.810  27.513  1.00 83.69           C  
ATOM   1414  NZ  LYS M 175     106.247  12.823  28.654  1.00 83.69           N  
ATOM   1415  C   LYS M 175     106.760  11.359  21.354  1.00 83.69           C  
ATOM   1416  O   LYS M 175     107.181  10.298  20.898  1.00 83.69           O  
ATOM   1417  N   ASN M 176     105.654  11.948  20.868  1.00283.94           N  
ATOM   1418  CA  ASN M 176     105.022  11.319  19.750  1.00283.94           C  
ATOM   1419  CB  ASN M 176     103.490  11.182  19.886  1.00283.94           C  
ATOM   1420  CG  ASN M 176     102.845  12.541  20.125  1.00283.94           C  
ATOM   1421  OD1 ASN M 176     102.150  13.076  19.264  1.00283.94           O  
ATOM   1422  ND2 ASN M 176     103.072  13.116  21.335  1.00283.94           N  
ATOM   1423  C   ASN M 176     105.355  12.145  18.546  1.00283.94           C  
ATOM   1424  O   ASN M 176     104.764  13.181  18.282  1.00283.94           O  
ATOM   1425  N   GLY M 177     106.268  11.684  17.691  1.00235.20           N  
ATOM   1426  CA  GLY M 177     106.621  12.553  16.610  1.00235.20           C  
ATOM   1427  C   GLY M 177     108.106  12.673  16.552  1.00235.20           C  
ATOM   1428  O   GLY M 177     108.648  13.313  15.655  1.00235.20           O  
ATOM   1429  N   ASN M 178     108.808  12.052  17.511  1.00122.63           N  
ATOM   1430  CA  ASN M 178     110.239  12.111  17.513  1.00122.63           C  
ATOM   1431  CB  ASN M 178     110.855  11.376  18.714  1.00122.63           C  
ATOM   1432  CG  ASN M 178     112.345  11.674  18.728  1.00122.63           C  
ATOM   1433  OD1 ASN M 178     112.864  12.351  17.843  1.00122.63           O  
ATOM   1434  ND2 ASN M 178     113.059  11.149  19.760  1.00122.63           N  
ATOM   1435  C   ASN M 178     110.754  11.449  16.274  1.00122.63           C  
ATOM   1436  O   ASN M 178     111.681  11.945  15.634  1.00122.63           O  
ATOM   1437  N   ALA M 179     110.153  10.312  15.880  1.00 38.83           N  
ATOM   1438  CA  ALA M 179     110.703   9.610  14.756  1.00 38.83           C  
ATOM   1439  CB  ALA M 179     109.930   8.322  14.424  1.00 38.83           C  
ATOM   1440  C   ALA M 179     110.644  10.494  13.550  1.00 38.83           C  
ATOM   1441  O   ALA M 179     111.624  10.617  12.814  1.00 38.83           O  
ATOM   1442  N   THR M 180     109.488  11.142  13.316  0.88125.99           N  
ATOM   1443  CA  THR M 180     109.364  11.965  12.148  0.88125.99           C  
ATOM   1444  CB  THR M 180     107.959  12.447  11.925  0.88125.99           C  
ATOM   1445  OG1 THR M 180     107.546  13.280  12.998  0.88125.99           O  
ATOM   1446  CG2 THR M 180     107.030  11.227  11.821  0.88125.99           C  
ATOM   1447  C   THR M 180     110.231  13.180  12.259  0.88125.99           C  
ATOM   1448  O   THR M 180     111.010  13.476  11.356  0.88125.99           O  
ATOM   1449  N   LEU M 181     110.140  13.900  13.394  1.00 53.37           N  
ATOM   1450  CA  LEU M 181     110.869  15.127  13.562  1.00 53.37           C  
ATOM   1451  CB  LEU M 181     110.733  15.741  14.966  1.00 53.37           C  
ATOM   1452  CG  LEU M 181     109.318  16.274  15.263  1.00 53.37           C  
ATOM   1453  CD1 LEU M 181     109.233  16.890  16.668  1.00 53.37           C  
ATOM   1454  CD2 LEU M 181     108.847  17.239  14.162  1.00 53.37           C  
ATOM   1455  C   LEU M 181     112.346  14.896  13.283  1.00 53.37           C  
ATOM   1456  O   LEU M 181     112.909  15.681  12.472  1.00 53.37           O  
ATOM   1457  OXT LEU M 181     112.930  13.946  13.869  1.00 53.37           O  
TER
ATOM   1458  N   SER P   1      99.474  22.829  23.076  1.00 81.99           N  
ATOM   1459  CA  SER P   1      98.428  23.866  23.030  1.00 81.99           C  
ATOM   1460  CB  SER P   1      97.566  23.781  24.293  1.00 81.99           C  
ATOM   1461  OG  SER P   1      96.997  22.485  24.384  1.00 81.99           O  
ATOM   1462  C   SER P   1      99.002  25.238  22.964  1.00 81.99           C  
ATOM   1463  O   SER P   1     100.099  25.486  23.457  1.00 81.99           O  
ATOM   1464  N   ILE P   2      98.240  26.170  22.365  1.00 96.12           N  
ATOM   1465  CA  ILE P   2      98.658  27.531  22.204  1.00 96.12           C  
ATOM   1466  CB  ILE P   2      98.176  28.166  20.931  1.00 96.12           C  
ATOM   1467  CG1 ILE P   2      98.780  29.571  20.768  1.00 96.12           C  
ATOM   1468  CG2 ILE P   2      96.639  28.133  20.927  1.00 96.12           C  
ATOM   1469  CD1 ILE P   2      98.556  30.174  19.382  1.00 96.12           C  
ATOM   1470  C   ILE P   2      98.053  28.284  23.348  1.00 96.12           C  
ATOM   1471  O   ILE P   2      97.130  27.801  23.993  1.00 96.12           O  
ATOM   1472  N   ILE P   3      98.618  29.456  23.683  1.00215.34           N  
ATOM   1473  CA  ILE P   3      98.156  30.274  24.771  1.00215.34           C  
ATOM   1474  CB  ILE P   3      99.140  31.341  25.163  1.00215.34           C  
ATOM   1475  CG1 ILE P   3      98.674  32.095  26.421  1.00215.34           C  
ATOM   1476  CG2 ILE P   3      99.344  32.252  23.942  1.00215.34           C  
ATOM   1477  CD1 ILE P   3      98.710  31.260  27.699  1.00215.34           C  
ATOM   1478  C   ILE P   3      96.891  30.980  24.382  1.00215.34           C  
ATOM   1479  O   ILE P   3      96.607  31.153  23.202  1.00215.34           O  
ATOM   1480  N   ASN P   4      96.032  31.317  25.368  1.00 93.77           N  
ATOM   1481  CA  ASN P   4      94.874  32.123  25.078  1.00 93.77           C  
ATOM   1482  CB  ASN P   4      93.798  32.047  26.172  1.00 93.77           C  
ATOM   1483  CG  ASN P   4      93.354  30.597  26.291  1.00 93.77           C  
ATOM   1484  OD1 ASN P   4      93.229  29.888  25.294  1.00 93.77           O  
ATOM   1485  ND2 ASN P   4      93.123  30.137  27.550  1.00 93.77           N  
ATOM   1486  C   ASN P   4      95.388  33.530  25.079  1.00 93.77           C  
ATOM   1487  O   ASN P   4      96.110  33.919  25.989  1.00 93.77           O  
ATOM   1488  N   PHE P   5      95.031  34.350  24.077  1.00175.17           N  
ATOM   1489  CA  PHE P   5      95.584  35.674  24.003  1.00175.17           C  
ATOM   1490  CB  PHE P   5      95.763  36.177  22.559  1.00175.17           C  
ATOM   1491  CG  PHE P   5      96.747  35.272  21.899  1.00175.17           C  
ATOM   1492  CD1 PHE P   5      96.334  34.129  21.258  1.00175.17           C  
ATOM   1493  CD2 PHE P   5      98.090  35.556  21.923  1.00175.17           C  
ATOM   1494  CE1 PHE P   5      97.237  33.288  20.649  1.00175.17           C  
ATOM   1495  CE2 PHE P   5      98.996  34.719  21.316  1.00175.17           C  
ATOM   1496  CZ  PHE P   5      98.576  33.581  20.675  1.00175.17           C  
ATOM   1497  C   PHE P   5      94.717  36.662  24.722  1.00175.17           C  
ATOM   1498  O   PHE P   5      93.536  36.424  24.967  1.00175.17           O  
ATOM   1499  N   GLU P   6      95.321  37.813  25.086  1.00112.51           N  
ATOM   1500  CA  GLU P   6      94.640  38.875  25.774  1.00112.51           C  
ATOM   1501  CB  GLU P   6      95.485  39.621  26.816  1.00112.51           C  
ATOM   1502  CG  GLU P   6      96.182  38.788  27.878  1.00112.51           C  
ATOM   1503  CD  GLU P   6      96.485  39.762  29.004  1.00112.51           C  
ATOM   1504  OE1 GLU P   6      97.135  40.806  28.726  1.00112.51           O  
ATOM   1505  OE2 GLU P   6      96.061  39.479  30.154  1.00112.51           O  
ATOM   1506  C   GLU P   6      94.483  39.963  24.768  1.00112.51           C  
ATOM   1507  O   GLU P   6      95.286  40.085  23.846  1.00112.51           O  
ATOM   1508  N   LYS P   7      93.462  40.812  24.968  1.00 94.40           N  
ATOM   1509  CA  LYS P   7      93.165  41.890  24.081  1.00 94.40           C  
ATOM   1510  CB  LYS P   7      91.801  42.535  24.372  1.00 94.40           C  
ATOM   1511  CG  LYS P   7      91.325  43.504  23.293  1.00 94.40           C  
ATOM   1512  CD  LYS P   7      89.839  43.837  23.418  1.00 94.40           C  
ATOM   1513  CE  LYS P   7      89.331  44.803  22.351  1.00 94.40           C  
ATOM   1514  NZ  LYS P   7      87.853  44.814  22.366  1.00 94.40           N  
ATOM   1515  C   LYS P   7      94.213  42.949  24.201  1.00 94.40           C  
ATOM   1516  O   LYS P   7      94.811  43.148  25.258  1.00 94.40           O  
ATOM   1517  N   LEU P   8      94.479  43.633  23.071  1.00150.76           N  
ATOM   1518  CA  LEU P   8      95.386  44.738  23.035  1.00150.76           C  
ATOM   1519  CB  LEU P   8      95.615  45.262  21.606  1.00150.76           C  
ATOM   1520  CG  LEU P   8      96.598  44.418  20.771  1.00150.76           C  
ATOM   1521  CD1 LEU P   8      98.047  44.806  21.072  1.00150.76           C  
ATOM   1522  CD2 LEU P   8      96.398  42.918  21.007  1.00150.76           C  
ATOM   1523  C   LEU P   8      94.718  45.840  23.843  1.00150.76           C  
ATOM   1524  O   LEU P   8      93.508  46.093  23.596  1.00150.76           O  
ATOM   1525  OXT LEU P   8      95.399  46.436  24.719  1.00150.76           O  
TER
ATOM   1526  N   GLN A   3      79.629  20.014  35.454  1.00100.87           N  
ATOM   1527  CA  GLN A   3      81.002  19.852  34.927  1.00100.87           C  
ATOM   1528  CB  GLN A   3      81.341  20.996  33.956  1.00100.87           C  
ATOM   1529  CG  GLN A   3      82.768  20.939  33.399  1.00100.87           C  
ATOM   1530  CD  GLN A   3      82.867  19.800  32.395  1.00100.87           C  
ATOM   1531  OE1 GLN A   3      82.141  18.812  32.484  1.00100.87           O  
ATOM   1532  NE2 GLN A   3      83.794  19.940  31.409  1.00100.87           N  
ATOM   1533  C   GLN A   3      81.994  19.895  36.047  1.00100.87           C  
ATOM   1534  O   GLN A   3      82.914  19.083  36.110  1.00100.87           O  
ATOM   1535  N   VAL A   4      81.840  20.860  36.972  1.00 63.49           N  
ATOM   1536  CA  VAL A   4      82.752  20.932  38.078  1.00 63.49           C  
ATOM   1537  CB  VAL A   4      83.345  22.293  38.289  1.00 63.49           C  
ATOM   1538  CG1 VAL A   4      84.234  22.244  39.542  1.00 63.49           C  
ATOM   1539  CG2 VAL A   4      84.099  22.706  37.014  1.00 63.49           C  
ATOM   1540  C   VAL A   4      81.991  20.574  39.306  1.00 63.49           C  
ATOM   1541  O   VAL A   4      80.818  20.912  39.434  1.00 63.49           O  
ATOM   1542  N   GLN A   5      82.631  19.849  40.245  1.00 88.60           N  
ATOM   1543  CA  GLN A   5      81.891  19.485  41.415  1.00 88.60           C  
ATOM   1544  CB  GLN A   5      81.524  17.992  41.489  1.00 88.60           C  
ATOM   1545  CG  GLN A   5      80.633  17.498  40.349  1.00 88.60           C  
ATOM   1546  CD  GLN A   5      81.529  17.161  39.166  1.00 88.60           C  
ATOM   1547  OE1 GLN A   5      82.724  17.453  39.173  1.00 88.60           O  
ATOM   1548  NE2 GLN A   5      80.938  16.523  38.121  1.00 88.60           N  
ATOM   1549  C   GLN A   5      82.703  19.758  42.641  1.00 88.60           C  
ATOM   1550  O   GLN A   5      83.892  19.451  42.706  1.00 88.60           O  
ATOM   1551  N   GLN A   6      82.039  20.357  43.647  1.00125.78           N  
ATOM   1552  CA  GLN A   6      82.585  20.586  44.954  1.00125.78           C  
ATOM   1553  CB  GLN A   6      82.134  21.929  45.549  1.00125.78           C  
ATOM   1554  CG  GLN A   6      82.572  23.154  44.747  1.00125.78           C  
ATOM   1555  CD  GLN A   6      83.866  23.674  45.346  1.00125.78           C  
ATOM   1556  OE1 GLN A   6      84.319  24.766  45.009  1.00125.78           O  
ATOM   1557  NE2 GLN A   6      84.468  22.882  46.274  1.00125.78           N  
ATOM   1558  C   GLN A   6      81.900  19.525  45.771  1.00125.78           C  
ATOM   1559  O   GLN A   6      80.671  19.460  45.772  1.00125.78           O  
ATOM   1560  N   SER A   7      82.665  18.665  46.465  1.00312.68           N  
ATOM   1561  CA  SER A   7      82.062  17.518  47.108  1.00312.68           C  
ATOM   1562  CB  SER A   7      83.082  16.440  47.512  1.00312.68           C  
ATOM   1563  OG  SER A   7      83.748  15.946  46.361  1.00312.68           O  
ATOM   1564  C   SER A   7      81.171  17.843  48.276  1.00312.68           C  
ATOM   1565  O   SER A   7      80.012  17.396  48.291  1.00312.68           O  
ATOM   1566  N   PRO A   8      81.669  18.540  49.284  1.00155.47           N  
ATOM   1567  CA  PRO A   8      80.805  18.855  50.374  1.00155.47           C  
ATOM   1568  CD  PRO A   8      83.054  18.455  49.741  1.00155.47           C  
ATOM   1569  CB  PRO A   8      81.647  18.882  51.645  1.00155.47           C  
ATOM   1570  CG  PRO A   8      83.069  19.119  51.129  1.00155.47           C  
ATOM   1571  C   PRO A   8      80.131  20.150  50.117  1.00155.47           C  
ATOM   1572  O   PRO A   8      80.814  21.106  49.761  1.00155.47           O  
ATOM   1573  N   THR A   9      78.811  20.201  50.326  1.00133.53           N  
ATOM   1574  CA  THR A   9      78.120  21.442  50.209  1.00133.53           C  
ATOM   1575  CB  THR A   9      76.630  21.285  50.241  1.00133.53           C  
ATOM   1576  OG1 THR A   9      76.220  20.739  51.486  1.00133.53           O  
ATOM   1577  CG2 THR A   9      76.208  20.358  49.088  1.00133.53           C  
ATOM   1578  C   THR A   9      78.515  22.246  51.402  1.00133.53           C  
ATOM   1579  O   THR A   9      78.685  23.457  51.301  1.00133.53           O  
ATOM   1580  N   SER A  10      78.661  21.591  52.577  1.00 93.27           N  
ATOM   1581  CA  SER A  10      79.007  22.340  53.751  1.00 93.27           C  
ATOM   1582  CB  SER A  10      77.780  22.716  54.600  1.00 93.27           C  
ATOM   1583  OG  SER A  10      78.177  23.483  55.726  1.00 93.27           O  
ATOM   1584  C   SER A  10      79.934  21.534  54.615  1.00 93.27           C  
ATOM   1585  O   SER A  10      79.905  20.303  54.615  1.00 93.27           O  
ATOM   1586  N   LEU A  11      80.809  22.241  55.365  1.00 71.25           N  
ATOM   1587  CA  LEU A  11      81.728  21.623  56.282  1.00 71.25           C  
ATOM   1588  CB  LEU A  11      83.168  21.556  55.739  1.00 71.25           C  
ATOM   1589  CG  LEU A  11      84.176  20.911  56.710  1.00 71.25           C  
ATOM   1590  CD1 LEU A  11      83.834  19.439  56.986  1.00 71.25           C  
ATOM   1591  CD2 LEU A  11      85.621  21.105  56.220  1.00 71.25           C  
ATOM   1592  C   LEU A  11      81.760  22.457  57.532  1.00 71.25           C  
ATOM   1593  O   LEU A  11      81.815  23.684  57.463  1.00 71.25           O  
ATOM   1594  N   VAL A  12      81.721  21.804  58.714  1.00 48.28           N  
ATOM   1595  CA  VAL A  12      81.743  22.506  59.971  1.00 48.28           C  
ATOM   1596  CB  VAL A  12      80.598  22.139  60.868  1.00 48.28           C  
ATOM   1597  CG1 VAL A  12      80.770  22.864  62.213  1.00 48.28           C  
ATOM   1598  CG2 VAL A  12      79.284  22.470  60.140  1.00 48.28           C  
ATOM   1599  C   VAL A  12      83.002  22.105  60.667  1.00 48.28           C  
ATOM   1600  O   VAL A  12      83.426  20.953  60.572  1.00 48.28           O  
ATOM   1601  N   LEU A  13      83.647  23.048  61.387  1.00121.11           N  
ATOM   1602  CA  LEU A  13      84.912  22.677  61.940  1.00121.11           C  
ATOM   1603  CB  LEU A  13      85.956  22.783  60.820  1.00121.11           C  
ATOM   1604  CG  LEU A  13      87.378  22.370  61.157  1.00121.11           C  
ATOM   1605  CD1 LEU A  13      87.404  20.952  61.730  1.00121.11           C  
ATOM   1606  CD2 LEU A  13      88.263  22.501  59.909  1.00121.11           C  
ATOM   1607  C   LEU A  13      85.254  23.599  63.079  1.00121.11           C  
ATOM   1608  O   LEU A  13      84.810  24.745  63.121  1.00121.11           O  
ATOM   1609  N   GLN A  14      86.055  23.110  64.052  1.00 49.80           N  
ATOM   1610  CA  GLN A  14      86.426  23.922  65.178  1.00 49.80           C  
ATOM   1611  CB  GLN A  14      86.699  23.124  66.467  1.00 49.80           C  
ATOM   1612  CG  GLN A  14      87.090  24.014  67.652  1.00 49.80           C  
ATOM   1613  CD  GLN A  14      87.336  23.134  68.870  1.00 49.80           C  
ATOM   1614  OE1 GLN A  14      86.675  23.280  69.897  1.00 49.80           O  
ATOM   1615  NE2 GLN A  14      88.316  22.198  68.760  1.00 49.80           N  
ATOM   1616  C   GLN A  14      87.683  24.650  64.828  1.00 49.80           C  
ATOM   1617  O   GLN A  14      88.515  24.148  64.075  1.00 49.80           O  
ATOM   1618  N   GLU A  15      87.855  25.866  65.383  1.00126.06           N  
ATOM   1619  CA  GLU A  15      89.019  26.643  65.073  1.00126.06           C  
ATOM   1620  CB  GLU A  15      89.142  27.969  65.848  1.00126.06           C  
ATOM   1621  CG  GLU A  15      88.106  29.031  65.481  1.00126.06           C  
ATOM   1622  CD  GLU A  15      86.864  28.793  66.324  1.00126.06           C  
ATOM   1623  OE1 GLU A  15      86.964  28.911  67.574  1.00126.06           O  
ATOM   1624  OE2 GLU A  15      85.797  28.490  65.727  1.00126.06           O  
ATOM   1625  C   GLU A  15      90.220  25.838  65.441  1.00126.06           C  
ATOM   1626  O   GLU A  15      90.216  25.102  66.426  1.00126.06           O  
ATOM   1627  N   GLY A  16      91.285  25.958  64.626  1.00 27.05           N  
ATOM   1628  CA  GLY A  16      92.516  25.274  64.885  1.00 27.05           C  
ATOM   1629  C   GLY A  16      92.623  24.088  63.977  1.00 27.05           C  
ATOM   1630  O   GLY A  16      93.725  23.643  63.662  1.00 27.05           O  
ATOM   1631  N   GLU A  17      91.478  23.556  63.511  1.00 73.69           N  
ATOM   1632  CA  GLU A  17      91.483  22.390  62.671  1.00 73.69           C  
ATOM   1633  CB  GLU A  17      90.113  21.703  62.603  1.00 73.69           C  
ATOM   1634  CG  GLU A  17      89.617  21.134  63.934  1.00 73.69           C  
ATOM   1635  CD  GLU A  17      90.029  19.674  64.008  1.00 73.69           C  
ATOM   1636  OE1 GLU A  17      90.586  19.167  62.999  1.00 73.69           O  
ATOM   1637  OE2 GLU A  17      89.785  19.043  65.071  1.00 73.69           O  
ATOM   1638  C   GLU A  17      91.827  22.802  61.272  1.00 73.69           C  
ATOM   1639  O   GLU A  17      91.605  23.945  60.876  1.00 73.69           O  
ATOM   1640  N   ASN A  18      92.415  21.870  60.491  1.00 36.99           N  
ATOM   1641  CA  ASN A  18      92.737  22.139  59.118  1.00 36.99           C  
ATOM   1642  CB  ASN A  18      93.948  21.342  58.604  1.00 36.99           C  
ATOM   1643  CG  ASN A  18      95.187  21.904  59.289  1.00 36.99           C  
ATOM   1644  OD1 ASN A  18      95.340  23.117  59.418  1.00 36.99           O  
ATOM   1645  ND2 ASN A  18      96.097  21.002  59.746  1.00 36.99           N  
ATOM   1646  C   ASN A  18      91.544  21.770  58.291  1.00 36.99           C  
ATOM   1647  O   ASN A  18      90.761  20.898  58.668  1.00 36.99           O  
ATOM   1648  N   ALA A  19      91.362  22.439  57.135  1.00 57.26           N  
ATOM   1649  CA  ALA A  19      90.220  22.113  56.324  1.00 57.26           C  
ATOM   1650  CB  ALA A  19      89.180  23.244  56.254  1.00 57.26           C  
ATOM   1651  C   ALA A  19      90.677  21.847  54.927  1.00 57.26           C  
ATOM   1652  O   ALA A  19      91.605  22.483  54.432  1.00 57.26           O  
ATOM   1653  N   GLU A  20      90.051  20.857  54.257  1.00120.93           N  
ATOM   1654  CA  GLU A  20      90.388  20.657  52.878  1.00120.93           C  
ATOM   1655  CB  GLU A  20      91.192  19.389  52.547  1.00120.93           C  
ATOM   1656  CG  GLU A  20      90.435  18.073  52.661  1.00120.93           C  
ATOM   1657  CD  GLU A  20      91.400  16.993  52.197  1.00120.93           C  
ATOM   1658  OE1 GLU A  20      92.630  17.182  52.392  1.00120.93           O  
ATOM   1659  OE2 GLU A  20      90.926  15.971  51.634  1.00120.93           O  
ATOM   1660  C   GLU A  20      89.114  20.641  52.098  1.00120.93           C  
ATOM   1661  O   GLU A  20      88.118  20.045  52.508  1.00120.93           O  
ATOM   1662  N   LEU A  21      89.116  21.335  50.945  1.00 89.05           N  
ATOM   1663  CA  LEU A  21      87.943  21.426  50.123  1.00 89.05           C  
ATOM   1664  CB  LEU A  21      87.568  22.884  49.809  1.00 89.05           C  
ATOM   1665  CG  LEU A  21      87.307  23.741  51.060  1.00 89.05           C  
ATOM   1666  CD1 LEU A  21      86.941  25.185  50.680  1.00 89.05           C  
ATOM   1667  CD2 LEU A  21      86.266  23.086  51.979  1.00 89.05           C  
ATOM   1668  C   LEU A  21      88.268  20.797  48.801  1.00 89.05           C  
ATOM   1669  O   LEU A  21      89.245  21.176  48.161  1.00 89.05           O  
ATOM   1670  N   GLN A  22      87.436  19.842  48.334  1.00150.50           N  
ATOM   1671  CA  GLN A  22      87.709  19.148  47.101  1.00150.50           C  
ATOM   1672  CB  GLN A  22      87.308  17.659  47.110  1.00150.50           C  
ATOM   1673  CG  GLN A  22      88.370  16.680  47.620  1.00150.50           C  
ATOM   1674  CD  GLN A  22      88.787  17.016  49.037  1.00150.50           C  
ATOM   1675  OE1 GLN A  22      89.977  17.139  49.319  1.00150.50           O  
ATOM   1676  NE2 GLN A  22      87.797  17.149  49.960  1.00150.50           N  
ATOM   1677  C   GLN A  22      86.975  19.759  45.951  1.00150.50           C  
ATOM   1678  O   GLN A  22      85.840  20.216  46.085  1.00150.50           O  
ATOM   1679  N   CYS A  23      87.648  19.785  44.779  1.00 70.85           N  
ATOM   1680  CA  CYS A  23      87.069  20.267  43.555  1.00 70.85           C  
ATOM   1681  CB  CYS A  23      87.625  21.645  43.144  1.00 70.85           C  
ATOM   1682  SG  CYS A  23      86.917  22.320  41.613  1.00 70.85           S  
ATOM   1683  C   CYS A  23      87.406  19.255  42.497  1.00 70.85           C  
ATOM   1684  O   CYS A  23      88.577  18.976  42.245  1.00 70.85           O  
ATOM   1685  N   ASN A  24      86.379  18.665  41.850  1.00 87.12           N  
ATOM   1686  CA  ASN A  24      86.626  17.655  40.857  1.00 87.12           C  
ATOM   1687  CB  ASN A  24      85.919  16.325  41.172  1.00 87.12           C  
ATOM   1688  CG  ASN A  24      86.440  15.251  40.228  1.00 87.12           C  
ATOM   1689  OD1 ASN A  24      86.227  15.310  39.018  1.00 87.12           O  
ATOM   1690  ND2 ASN A  24      87.147  14.239  40.798  1.00 87.12           N  
ATOM   1691  C   ASN A  24      86.103  18.154  39.545  1.00 87.12           C  
ATOM   1692  O   ASN A  24      85.096  18.859  39.501  1.00 87.12           O  
ATOM   1693  N   PHE A  25      86.804  17.816  38.439  1.00135.42           N  
ATOM   1694  CA  PHE A  25      86.382  18.249  37.136  1.00135.42           C  
ATOM   1695  CB  PHE A  25      87.045  19.554  36.662  1.00135.42           C  
ATOM   1696  CG  PHE A  25      88.520  19.362  36.673  1.00135.42           C  
ATOM   1697  CD1 PHE A  25      89.157  18.739  35.627  1.00135.42           C  
ATOM   1698  CD2 PHE A  25      89.265  19.819  37.735  1.00135.42           C  
ATOM   1699  CE1 PHE A  25      90.521  18.569  35.646  1.00135.42           C  
ATOM   1700  CE2 PHE A  25      90.629  19.652  37.760  1.00135.42           C  
ATOM   1701  CZ  PHE A  25      91.259  19.026  36.712  1.00135.42           C  
ATOM   1702  C   PHE A  25      86.658  17.165  36.133  1.00135.42           C  
ATOM   1703  O   PHE A  25      87.472  16.271  36.353  1.00135.42           O  
ATOM   1704  N   SER A  26      85.884  17.186  35.033  1.00140.69           N  
ATOM   1705  CA  SER A  26      85.929  16.236  33.956  1.00140.69           C  
ATOM   1706  CB  SER A  26      84.548  16.080  33.300  1.00140.69           C  
ATOM   1707  OG  SER A  26      84.612  15.154  32.229  1.00140.69           O  
ATOM   1708  C   SER A  26      86.889  16.614  32.855  1.00140.69           C  
ATOM   1709  O   SER A  26      87.089  15.824  31.932  1.00140.69           O  
ATOM   1710  N   THR A  27      87.479  17.826  32.892  1.00176.20           N  
ATOM   1711  CA  THR A  27      88.202  18.349  31.759  1.00176.20           C  
ATOM   1712  CB  THR A  27      87.740  19.759  31.500  1.00176.20           C  
ATOM   1713  OG1 THR A  27      88.252  20.270  30.281  1.00176.20           O  
ATOM   1714  CG2 THR A  27      88.139  20.640  32.695  1.00176.20           C  
ATOM   1715  C   THR A  27      89.710  18.308  31.905  1.00176.20           C  
ATOM   1716  O   THR A  27      90.248  17.738  32.852  1.00176.20           O  
ATOM   1717  N   SER A  28      90.426  18.892  30.902  1.00243.52           N  
ATOM   1718  CA  SER A  28      91.861  19.018  30.868  1.00243.52           C  
ATOM   1719  CB  SER A  28      92.411  18.832  29.442  1.00243.52           C  
ATOM   1720  OG  SER A  28      93.824  18.955  29.422  1.00243.52           O  
ATOM   1721  C   SER A  28      92.106  20.440  31.306  1.00243.52           C  
ATOM   1722  O   SER A  28      91.685  21.316  30.552  1.00243.52           O  
ATOM   1723  N   LEU A  37      92.842  20.636  32.459  1.00188.86           N  
ATOM   1724  CA  LEU A  37      93.006  21.781  33.363  1.00188.86           C  
ATOM   1725  CB  LEU A  37      93.339  21.245  34.776  1.00188.86           C  
ATOM   1726  CG  LEU A  37      93.372  22.226  35.966  1.00188.86           C  
ATOM   1727  CD1 LEU A  37      94.503  23.254  35.846  1.00188.86           C  
ATOM   1728  CD2 LEU A  37      91.989  22.832  36.251  1.00188.86           C  
ATOM   1729  C   LEU A  37      94.031  22.822  32.971  1.00188.86           C  
ATOM   1730  O   LEU A  37      95.240  22.611  33.068  1.00188.86           O  
ATOM   1731  N   ASN A  38      93.526  23.985  32.489  1.00120.19           N  
ATOM   1732  CA  ASN A  38      94.230  25.195  32.141  1.00120.19           C  
ATOM   1733  CB  ASN A  38      93.505  25.983  31.034  1.00120.19           C  
ATOM   1734  CG  ASN A  38      94.449  27.031  30.456  1.00120.19           C  
ATOM   1735  OD1 ASN A  38      94.748  28.043  31.087  1.00120.19           O  
ATOM   1736  ND2 ASN A  38      94.927  26.782  29.207  1.00120.19           N  
ATOM   1737  C   ASN A  38      94.426  26.125  33.308  1.00120.19           C  
ATOM   1738  O   ASN A  38      95.352  26.940  33.286  1.00120.19           O  
ATOM   1739  N   SER A  39      93.498  26.111  34.300  1.00134.48           N  
ATOM   1740  CA  SER A  39      93.634  27.004  35.424  1.00134.48           C  
ATOM   1741  CB  SER A  39      93.483  28.505  35.063  1.00134.48           C  
ATOM   1742  OG  SER A  39      92.149  28.811  34.691  1.00134.48           O  
ATOM   1743  C   SER A  39      92.637  26.745  36.485  1.00134.48           C  
ATOM   1744  O   SER A  39      91.497  26.402  36.197  1.00134.48           O  
ATOM   1745  N   MET A  40      93.041  26.925  37.759  1.00126.83           N  
ATOM   1746  CA  MET A  40      92.074  26.783  38.802  1.00126.83           C  
ATOM   1747  CB  MET A  40      92.205  25.501  39.606  1.00126.83           C  
ATOM   1748  CG  MET A  40      91.078  25.330  40.614  1.00126.83           C  
ATOM   1749  SD  MET A  40      90.601  23.595  40.691  1.00126.83           S  
ATOM   1750  CE  MET A  40      92.342  23.141  40.435  1.00126.83           C  
ATOM   1751  C   MET A  40      92.147  27.944  39.729  1.00126.83           C  
ATOM   1752  O   MET A  40      93.211  28.321  40.209  1.00126.83           O  
ATOM   1753  N   GLN A  41      90.986  28.564  39.997  1.00158.99           N  
ATOM   1754  CA  GLN A  41      90.978  29.661  40.910  1.00158.99           C  
ATOM   1755  CB  GLN A  41      90.919  31.065  40.274  1.00158.99           C  
ATOM   1756  CG  GLN A  41      89.665  31.426  39.488  1.00158.99           C  
ATOM   1757  CD  GLN A  41      89.972  32.759  38.817  1.00158.99           C  
ATOM   1758  OE1 GLN A  41      89.884  32.891  37.597  1.00158.99           O  
ATOM   1759  NE2 GLN A  41      90.365  33.775  39.633  1.00158.99           N  
ATOM   1760  C   GLN A  41      89.908  29.482  41.935  1.00158.99           C  
ATOM   1761  O   GLN A  41      88.810  29.007  41.658  1.00158.99           O  
ATOM   1762  N   TRP A  42      90.236  29.847  43.185  1.00102.95           N  
ATOM   1763  CA  TRP A  42      89.305  29.695  44.260  1.00102.95           C  
ATOM   1764  CB  TRP A  42      89.885  28.978  45.483  1.00102.95           C  
ATOM   1765  CG  TRP A  42      90.031  27.499  45.250  1.00102.95           C  
ATOM   1766  CD2 TRP A  42      89.026  26.540  45.606  1.00102.95           C  
ATOM   1767  CD1 TRP A  42      91.056  26.797  44.683  1.00102.95           C  
ATOM   1768  NE1 TRP A  42      90.749  25.458  44.663  1.00102.95           N  
ATOM   1769  CE2 TRP A  42      89.503  25.284  45.230  1.00102.95           C  
ATOM   1770  CE3 TRP A  42      87.803  26.693  46.197  1.00102.95           C  
ATOM   1771  CZ2 TRP A  42      88.762  24.159  45.440  1.00102.95           C  
ATOM   1772  CZ3 TRP A  42      87.059  25.556  46.410  1.00102.95           C  
ATOM   1773  CH2 TRP A  42      87.531  24.314  46.039  1.00102.95           C  
ATOM   1774  C   TRP A  42      88.834  31.045  44.682  1.00102.95           C  
ATOM   1775  O   TRP A  42      89.589  32.015  44.673  1.00102.95           O  
ATOM   1776  N   PHE A  43      87.542  31.116  45.063  1.00103.89           N  
ATOM   1777  CA  PHE A  43      86.917  32.348  45.433  1.00103.89           C  
ATOM   1778  CB  PHE A  43      85.770  32.728  44.465  1.00103.89           C  
ATOM   1779  CG  PHE A  43      86.307  32.968  43.080  1.00103.89           C  
ATOM   1780  CD1 PHE A  43      87.069  34.081  42.808  1.00103.89           C  
ATOM   1781  CD2 PHE A  43      86.029  32.107  42.040  1.00103.89           C  
ATOM   1782  CE1 PHE A  43      87.559  34.322  41.545  1.00103.89           C  
ATOM   1783  CE2 PHE A  43      86.515  32.342  40.773  1.00103.89           C  
ATOM   1784  CZ  PHE A  43      87.286  33.451  40.520  1.00103.89           C  
ATOM   1785  C   PHE A  43      86.346  32.206  46.817  1.00103.89           C  
ATOM   1786  O   PHE A  43      86.010  31.110  47.267  1.00103.89           O  
ATOM   1787  N   TYR A  44      86.220  33.354  47.514  1.00197.75           N  
ATOM   1788  CA  TYR A  44      85.817  33.468  48.891  1.00197.75           C  
ATOM   1789  CB  TYR A  44      86.846  34.358  49.597  1.00197.75           C  
ATOM   1790  CG  TYR A  44      86.860  34.215  51.065  1.00197.75           C  
ATOM   1791  CD1 TYR A  44      85.796  34.563  51.858  1.00197.75           C  
ATOM   1792  CD2 TYR A  44      87.982  33.682  51.638  1.00197.75           C  
ATOM   1793  CE1 TYR A  44      85.866  34.405  53.221  1.00197.75           C  
ATOM   1794  CE2 TYR A  44      88.064  33.521  52.995  1.00197.75           C  
ATOM   1795  CZ  TYR A  44      87.005  33.888  53.788  1.00197.75           C  
ATOM   1796  OH  TYR A  44      87.091  33.723  55.185  1.00197.75           O  
ATOM   1797  C   TYR A  44      84.579  34.321  48.877  1.00197.75           C  
ATOM   1798  O   TYR A  44      84.555  35.356  48.214  1.00197.75           O  
ATOM   1799  N   GLN A  45      83.510  33.929  49.594  1.00107.21           N  
ATOM   1800  CA  GLN A  45      82.360  34.788  49.601  1.00107.21           C  
ATOM   1801  CB  GLN A  45      81.269  34.382  48.591  1.00107.21           C  
ATOM   1802  CG  GLN A  45      80.057  35.318  48.571  1.00107.21           C  
ATOM   1803  CD  GLN A  45      79.255  35.026  47.312  1.00107.21           C  
ATOM   1804  OE1 GLN A  45      79.242  33.903  46.811  1.00107.21           O  
ATOM   1805  NE2 GLN A  45      78.572  36.071  46.776  1.00107.21           N  
ATOM   1806  C   GLN A  45      81.776  34.766  50.977  1.00107.21           C  
ATOM   1807  O   GLN A  45      81.502  33.716  51.554  1.00107.21           O  
ATOM   1808  N   ARG A  46      81.615  35.972  51.536  1.00199.41           N  
ATOM   1809  CA  ARG A  46      80.992  36.258  52.789  1.00199.41           C  
ATOM   1810  CB  ARG A  46      81.642  37.527  53.348  1.00199.41           C  
ATOM   1811  CG  ARG A  46      80.924  38.345  54.414  1.00199.41           C  
ATOM   1812  CD  ARG A  46      81.722  39.641  54.584  1.00199.41           C  
ATOM   1813  NE  ARG A  46      81.320  40.355  55.823  1.00199.41           N  
ATOM   1814  CZ  ARG A  46      81.750  39.883  57.031  1.00199.41           C  
ATOM   1815  NH1 ARG A  46      81.942  38.544  57.213  1.00199.41           N  
ATOM   1816  NH2 ARG A  46      82.001  40.757  58.047  1.00199.41           N  
ATOM   1817  C   ARG A  46      79.568  36.522  52.432  1.00199.41           C  
ATOM   1818  O   ARG A  46      79.289  36.975  51.322  1.00199.41           O  
ATOM   1819  N   PRO A  48      78.635  36.254  53.296  1.00159.27           N  
ATOM   1820  CA  PRO A  48      77.295  36.543  52.908  1.00159.27           C  
ATOM   1821  CD  PRO A  48      78.695  35.118  54.197  1.00159.27           C  
ATOM   1822  CB  PRO A  48      76.394  35.849  53.938  1.00159.27           C  
ATOM   1823  CG  PRO A  48      77.370  35.233  54.966  1.00159.27           C  
ATOM   1824  C   PRO A  48      77.175  38.032  52.778  1.00159.27           C  
ATOM   1825  O   PRO A  48      77.761  38.758  53.575  1.00159.27           O  
ATOM   1826  N   GLY A  49      76.461  38.534  51.759  1.00 38.30           N  
ATOM   1827  CA  GLY A  49      76.336  39.959  51.651  1.00 38.30           C  
ATOM   1828  C   GLY A  49      77.529  40.543  50.943  1.00 38.30           C  
ATOM   1829  O   GLY A  49      77.595  41.757  50.755  1.00 38.30           O  
ATOM   1830  N   GLY A  50      78.500  39.720  50.495  1.00 54.14           N  
ATOM   1831  CA  GLY A  50      79.658  40.347  49.907  1.00 54.14           C  
ATOM   1832  C   GLY A  50      79.875  39.854  48.510  1.00 54.14           C  
ATOM   1833  O   GLY A  50      79.203  38.940  48.037  1.00 54.14           O  
ATOM   1834  N   SER A  51      80.822  40.504  47.800  1.00 63.08           N  
ATOM   1835  CA  SER A  51      81.207  40.118  46.474  1.00 63.08           C  
ATOM   1836  CB  SER A  51      81.835  41.260  45.658  1.00 63.08           C  
ATOM   1837  OG  SER A  51      83.065  41.657  46.246  1.00 63.08           O  
ATOM   1838  C   SER A  51      82.251  39.067  46.629  1.00 63.08           C  
ATOM   1839  O   SER A  51      82.857  38.917  47.684  1.00 63.08           O  
ATOM   1840  N   LEU A  52      82.498  38.319  45.551  1.00133.62           N  
ATOM   1841  CA  LEU A  52      83.399  37.211  45.560  1.00133.62           C  
ATOM   1842  CB  LEU A  52      83.103  36.384  44.292  1.00133.62           C  
ATOM   1843  CG  LEU A  52      83.522  34.909  44.259  1.00133.62           C  
ATOM   1844  CD1 LEU A  52      82.714  34.097  45.286  1.00133.62           C  
ATOM   1845  CD2 LEU A  52      83.354  34.336  42.840  1.00133.62           C  
ATOM   1846  C   LEU A  52      84.813  37.751  45.562  1.00133.62           C  
ATOM   1847  O   LEU A  52      85.127  38.699  44.846  1.00133.62           O  
ATOM   1848  N   VAL A  53      85.716  37.190  46.398  1.00132.82           N  
ATOM   1849  CA  VAL A  53      87.088  37.636  46.388  1.00132.82           C  
ATOM   1850  CB  VAL A  53      87.590  38.208  47.676  1.00132.82           C  
ATOM   1851  CG1 VAL A  53      86.993  39.610  47.841  1.00132.82           C  
ATOM   1852  CG2 VAL A  53      87.191  37.254  48.810  1.00132.82           C  
ATOM   1853  C   VAL A  53      87.942  36.479  45.997  1.00132.82           C  
ATOM   1854  O   VAL A  53      87.559  35.327  46.185  1.00132.82           O  
ATOM   1855  N   SER A  54      89.129  36.749  45.415  1.00153.52           N  
ATOM   1856  CA  SER A  54      89.884  35.624  44.952  1.00153.52           C  
ATOM   1857  CB  SER A  54      90.453  35.761  43.532  1.00153.52           C  
ATOM   1858  OG  SER A  54      91.446  36.769  43.495  1.00153.52           O  
ATOM   1859  C   SER A  54      91.009  35.314  45.887  1.00153.52           C  
ATOM   1860  O   SER A  54      91.862  36.154  46.171  1.00153.52           O  
ATOM   1861  N   VAL A  55      90.966  34.096  46.463  1.00 78.78           N  
ATOM   1862  CA  VAL A  55      92.011  33.638  47.329  1.00 78.78           C  
ATOM   1863  CB  VAL A  55      91.593  32.552  48.277  1.00 78.78           C  
ATOM   1864  CG1 VAL A  55      92.821  32.151  49.117  1.00 78.78           C  
ATOM   1865  CG2 VAL A  55      90.416  33.069  49.125  1.00 78.78           C  
ATOM   1866  C   VAL A  55      93.210  33.143  46.587  1.00 78.78           C  
ATOM   1867  O   VAL A  55      94.338  33.473  46.953  1.00 78.78           O  
ATOM   1868  N   PHE A  56      93.023  32.329  45.525  1.00162.91           N  
ATOM   1869  CA  PHE A  56      94.224  31.785  44.965  1.00162.91           C  
ATOM   1870  CB  PHE A  56      94.583  30.421  45.570  1.00162.91           C  
ATOM   1871  CG  PHE A  56      96.056  30.390  45.739  1.00162.91           C  
ATOM   1872  CD1 PHE A  56      96.916  30.345  44.668  1.00162.91           C  
ATOM   1873  CD2 PHE A  56      96.571  30.459  47.013  1.00162.91           C  
ATOM   1874  CE1 PHE A  56      98.274  30.330  44.880  1.00162.91           C  
ATOM   1875  CE2 PHE A  56      97.925  30.441  47.231  1.00162.91           C  
ATOM   1876  CZ  PHE A  56      98.776  30.374  46.158  1.00162.91           C  
ATOM   1877  C   PHE A  56      93.987  31.526  43.520  1.00162.91           C  
ATOM   1878  O   PHE A  56      92.892  31.168  43.097  1.00162.91           O  
ATOM   1879  N   TYR A  57      95.039  31.699  42.710  1.00145.50           N  
ATOM   1880  CA  TYR A  57      94.887  31.404  41.329  1.00145.50           C  
ATOM   1881  CB  TYR A  57      94.685  32.692  40.523  1.00145.50           C  
ATOM   1882  CG  TYR A  57      95.139  32.492  39.147  1.00145.50           C  
ATOM   1883  CD1 TYR A  57      94.539  31.614  38.284  1.00145.50           C  
ATOM   1884  CD2 TYR A  57      96.246  33.190  38.764  1.00145.50           C  
ATOM   1885  CE1 TYR A  57      95.045  31.492  37.016  1.00145.50           C  
ATOM   1886  CE2 TYR A  57      96.751  33.076  37.503  1.00145.50           C  
ATOM   1887  CZ  TYR A  57      96.147  32.223  36.626  1.00145.50           C  
ATOM   1888  OH  TYR A  57      96.658  32.115  35.317  1.00145.50           O  
ATOM   1889  C   TYR A  57      96.001  30.508  40.890  1.00145.50           C  
ATOM   1890  O   TYR A  57      97.175  30.794  41.126  1.00145.50           O  
ATOM   1891  N   ASN A  58      95.607  29.352  40.294  1.00178.59           N  
ATOM   1892  CA  ASN A  58      96.491  28.298  39.853  1.00178.59           C  
ATOM   1893  CB  ASN A  58      96.388  27.069  40.801  1.00178.59           C  
ATOM   1894  CG  ASN A  58      97.248  25.876  40.365  1.00178.59           C  
ATOM   1895  OD1 ASN A  58      97.002  24.742  40.776  1.00178.59           O  
ATOM   1896  ND2 ASN A  58      98.276  26.122  39.511  1.00178.59           N  
ATOM   1897  C   ASN A  58      96.137  27.798  38.463  1.00178.59           C  
ATOM   1898  O   ASN A  58      95.570  26.716  38.364  1.00178.59           O  
ATOM   1899  N   PRO A  59      96.438  28.518  37.390  1.00273.64           N  
ATOM   1900  CA  PRO A  59      96.247  28.071  36.026  1.00273.64           C  
ATOM   1901  CD  PRO A  59      97.452  29.552  37.467  1.00273.64           C  
ATOM   1902  CB  PRO A  59      96.803  29.186  35.159  1.00273.64           C  
ATOM   1903  CG  PRO A  59      97.965  29.708  36.027  1.00273.64           C  
ATOM   1904  C   PRO A  59      97.043  26.835  35.756  1.00273.64           C  
ATOM   1905  O   PRO A  59      96.593  25.895  35.112  1.00273.64           O  
ATOM   1906  N   SER A  66      98.293  26.830  36.189  1.00156.49           N  
ATOM   1907  CA  SER A  66      99.078  25.665  35.995  1.00156.49           C  
ATOM   1908  CB  SER A  66      99.823  25.672  34.651  1.00156.49           C  
ATOM   1909  OG  SER A  66     100.574  24.479  34.500  1.00156.49           O  
ATOM   1910  C   SER A  66     100.104  25.737  37.094  1.00156.49           C  
ATOM   1911  O   SER A  66     100.224  26.774  37.742  1.00156.49           O  
ATOM   1912  N   GLY A  67     100.820  24.632  37.386  1.00100.57           N  
ATOM   1913  CA  GLY A  67     101.962  24.692  38.274  1.00100.57           C  
ATOM   1914  C   GLY A  67     101.729  24.580  39.721  1.00100.57           C  
ATOM   1915  O   GLY A  67     100.688  24.123  40.183  1.00100.57           O  
ATOM   1916  N   THR A  68     102.779  25.030  40.446  1.00 93.41           N  
ATOM   1917  CA  THR A  68     102.918  24.842  41.856  1.00 93.41           C  
ATOM   1918  CB  THR A  68     104.154  24.041  42.184  1.00 93.41           C  
ATOM   1919  OG1 THR A  68     104.128  22.826  41.450  1.00 93.41           O  
ATOM   1920  CG2 THR A  68     104.198  23.703  43.686  1.00 93.41           C  
ATOM   1921  C   THR A  68     102.983  26.155  42.573  1.00 93.41           C  
ATOM   1922  O   THR A  68     103.372  27.195  42.037  1.00 93.41           O  
ATOM   1923  N   LYS A  69     102.661  26.042  43.872  1.00203.21           N  
ATOM   1924  CA  LYS A  69     102.261  27.060  44.787  1.00203.21           C  
ATOM   1925  CB  LYS A  69     101.157  26.540  45.721  1.00203.21           C  
ATOM   1926  CG  LYS A  69     101.420  25.087  46.135  1.00203.21           C  
ATOM   1927  CD  LYS A  69     102.740  24.879  46.882  1.00203.21           C  
ATOM   1928  CE  LYS A  69     103.165  23.411  46.979  1.00203.21           C  
ATOM   1929  NZ  LYS A  69     102.210  22.656  47.820  1.00203.21           N  
ATOM   1930  C   LYS A  69     103.300  27.655  45.664  1.00203.21           C  
ATOM   1931  O   LYS A  69     104.435  27.197  45.794  1.00203.21           O  
ATOM   1932  N   GLN A  70     102.856  28.770  46.280  1.00135.19           N  
ATOM   1933  CA  GLN A  70     103.602  29.489  47.259  1.00135.19           C  
ATOM   1934  CB  GLN A  70     103.582  31.022  47.090  1.00135.19           C  
ATOM   1935  CG  GLN A  70     104.531  31.552  46.009  1.00135.19           C  
ATOM   1936  CD  GLN A  70     103.975  31.228  44.630  1.00135.19           C  
ATOM   1937  OE1 GLN A  70     104.727  30.941  43.700  1.00135.19           O  
ATOM   1938  NE2 GLN A  70     102.625  31.287  44.487  1.00135.19           N  
ATOM   1939  C   GLN A  70     102.988  29.168  48.583  1.00135.19           C  
ATOM   1940  O   GLN A  70     101.772  29.228  48.755  1.00135.19           O  
ATOM   1941  N   SER A  72     103.845  28.835  49.564  1.00 77.00           N  
ATOM   1942  CA  SER A  72     103.421  28.396  50.863  1.00 77.00           C  
ATOM   1943  CB  SER A  72     104.587  28.002  51.786  1.00 77.00           C  
ATOM   1944  OG  SER A  72     105.307  26.910  51.234  1.00 77.00           O  
ATOM   1945  C   SER A  72     102.691  29.494  51.566  1.00 77.00           C  
ATOM   1946  O   SER A  72     102.856  30.675  51.263  1.00 77.00           O  
ATOM   1947  N   GLY A  74     101.847  29.097  52.540  1.00 21.17           N  
ATOM   1948  CA  GLY A  74     101.083  30.036  53.306  1.00 21.17           C  
ATOM   1949  C   GLY A  74      99.991  29.277  53.996  1.00 21.17           C  
ATOM   1950  O   GLY A  74      99.955  28.048  53.959  1.00 21.17           O  
ATOM   1951  N   ARG A  75      99.069  30.011  54.654  1.00131.08           N  
ATOM   1952  CA  ARG A  75      97.981  29.404  55.371  1.00131.08           C  
ATOM   1953  CB  ARG A  75      97.071  30.418  56.095  1.00131.08           C  
ATOM   1954  CG  ARG A  75      97.679  31.050  57.348  1.00131.08           C  
ATOM   1955  CD  ARG A  75      96.707  31.957  58.113  1.00131.08           C  
ATOM   1956  NE  ARG A  75      95.542  31.119  58.521  1.00131.08           N  
ATOM   1957  CZ  ARG A  75      94.302  31.344  57.997  1.00131.08           C  
ATOM   1958  NH1 ARG A  75      94.077  32.414  57.179  1.00131.08           N  
ATOM   1959  NH2 ARG A  75      93.277  30.494  58.296  1.00131.08           N  
ATOM   1960  C   ARG A  75      97.103  28.683  54.400  1.00131.08           C  
ATOM   1961  O   ARG A  75      96.630  27.582  54.687  1.00131.08           O  
ATOM   1962  N   LEU A  76      96.839  29.306  53.232  1.00125.02           N  
ATOM   1963  CA  LEU A  76      95.996  28.668  52.262  1.00125.02           C  
ATOM   1964  CB  LEU A  76      94.770  29.499  51.829  1.00125.02           C  
ATOM   1965  CG  LEU A  76      93.615  29.466  52.854  1.00125.02           C  
ATOM   1966  CD1 LEU A  76      94.038  30.040  54.209  1.00125.02           C  
ATOM   1967  CD2 LEU A  76      92.344  30.134  52.305  1.00125.02           C  
ATOM   1968  C   LEU A  76      96.794  28.299  51.057  1.00125.02           C  
ATOM   1969  O   LEU A  76      97.565  29.099  50.529  1.00125.02           O  
ATOM   1970  N   THR A  77      96.631  27.034  50.614  1.00122.89           N  
ATOM   1971  CA  THR A  77      97.340  26.563  49.460  1.00122.89           C  
ATOM   1972  CB  THR A  77      98.625  25.867  49.810  1.00122.89           C  
ATOM   1973  OG1 THR A  77      99.399  26.691  50.665  1.00122.89           O  
ATOM   1974  CG2 THR A  77      99.432  25.641  48.525  1.00122.89           C  
ATOM   1975  C   THR A  77      96.443  25.569  48.767  1.00122.89           C  
ATOM   1976  O   THR A  77      95.376  25.232  49.279  1.00122.89           O  
ATOM   1977  N   SER A  78      96.844  25.100  47.561  1.00110.97           N  
ATOM   1978  CA  SER A  78      96.107  24.109  46.821  1.00110.97           C  
ATOM   1979  CB  SER A  78      95.384  24.637  45.564  1.00110.97           C  
ATOM   1980  OG  SER A  78      94.294  25.474  45.920  1.00110.97           O  
ATOM   1981  C   SER A  78      97.069  23.069  46.335  1.00110.97           C  
ATOM   1982  O   SER A  78      98.285  23.250  46.399  1.00110.97           O  
ATOM   1983  N   THR A  79      96.529  21.913  45.886  1.00129.56           N  
ATOM   1984  CA  THR A  79      97.333  20.863  45.324  1.00129.56           C  
ATOM   1985  CB  THR A  79      97.872  19.914  46.357  1.00129.56           C  
ATOM   1986  OG1 THR A  79      98.749  18.974  45.755  1.00129.56           O  
ATOM   1987  CG2 THR A  79      96.691  19.193  47.031  1.00129.56           C  
ATOM   1988  C   THR A  79      96.458  20.064  44.403  1.00129.56           C  
ATOM   1989  O   THR A  79      95.239  20.029  44.567  1.00129.56           O  
ATOM   1990  N   THR A  80      97.065  19.393  43.402  1.00121.54           N  
ATOM   1991  CA  THR A  80      96.298  18.591  42.492  1.00121.54           C  
ATOM   1992  CB  THR A  80      96.621  18.834  41.046  1.00121.54           C  
ATOM   1993  OG1 THR A  80      95.742  18.087  40.218  1.00121.54           O  
ATOM   1994  CG2 THR A  80      98.079  18.417  40.789  1.00121.54           C  
ATOM   1995  C   THR A  80      96.620  17.159  42.776  1.00121.54           C  
ATOM   1996  O   THR A  80      97.727  16.832  43.198  1.00121.54           O  
ATOM   1997  N   VAL A  82      95.637  16.257  42.591  1.00116.35           N  
ATOM   1998  CA  VAL A  82      95.934  14.867  42.786  1.00116.35           C  
ATOM   1999  CB  VAL A  82      94.731  14.014  43.049  1.00116.35           C  
ATOM   2000  CG1 VAL A  82      94.141  14.412  44.412  1.00116.35           C  
ATOM   2001  CG2 VAL A  82      93.745  14.180  41.880  1.00116.35           C  
ATOM   2002  C   VAL A  82      96.607  14.373  41.528  1.00116.35           C  
ATOM   2003  O   VAL A  82      96.186  14.714  40.425  1.00116.35           O  
ATOM   2004  N   ILE A  84      97.683  13.558  41.650  1.00157.94           N  
ATOM   2005  CA  ILE A  84      98.419  13.156  40.474  1.00157.94           C  
ATOM   2006  CB  ILE A  84      99.692  12.416  40.770  1.00157.94           C  
ATOM   2007  CG1 ILE A  84     100.418  12.103  39.450  1.00157.94           C  
ATOM   2008  CG2 ILE A  84      99.356  11.169  41.605  1.00157.94           C  
ATOM   2009  CD1 ILE A  84     100.866  13.348  38.684  1.00157.94           C  
ATOM   2010  C   ILE A  84      97.599  12.293  39.565  1.00157.94           C  
ATOM   2011  O   ILE A  84      97.536  12.549  38.365  1.00157.94           O  
ATOM   2012  N   LYS A  85      96.963  11.238  40.104  1.00 87.07           N  
ATOM   2013  CA  LYS A  85      96.211  10.313  39.303  1.00 87.07           C  
ATOM   2014  CB  LYS A  85      95.844   9.042  40.079  1.00 87.07           C  
ATOM   2015  CG  LYS A  85      95.220   7.956  39.201  1.00 87.07           C  
ATOM   2016  CD  LYS A  85      95.156   6.588  39.881  1.00 87.07           C  
ATOM   2017  CE  LYS A  85      94.533   5.494  39.012  1.00 87.07           C  
ATOM   2018  NZ  LYS A  85      94.469   4.224  39.769  1.00 87.07           N  
ATOM   2019  C   LYS A  85      94.925  10.900  38.798  1.00 87.07           C  
ATOM   2020  O   LYS A  85      94.541  10.657  37.654  1.00 87.07           O  
ATOM   2021  N   GLU A  86      94.236  11.703  39.635  1.00 69.09           N  
ATOM   2022  CA  GLU A  86      92.879  12.081  39.338  1.00 69.09           C  
ATOM   2023  CB  GLU A  86      91.949  11.866  40.549  1.00 69.09           C  
ATOM   2024  CG  GLU A  86      90.460  12.080  40.266  1.00 69.09           C  
ATOM   2025  CD  GLU A  86      89.706  11.922  41.582  1.00 69.09           C  
ATOM   2026  OE1 GLU A  86      90.379  11.698  42.623  1.00 69.09           O  
ATOM   2027  OE2 GLU A  86      88.450  12.030  41.568  1.00 69.09           O  
ATOM   2028  C   GLU A  86      92.734  13.515  38.926  1.00 69.09           C  
ATOM   2029  O   GLU A  86      93.611  14.350  39.140  1.00 69.09           O  
ATOM   2030  N   ARG A  87      91.581  13.812  38.286  1.00161.51           N  
ATOM   2031  CA  ARG A  87      91.246  15.145  37.872  1.00161.51           C  
ATOM   2032  CB  ARG A  87      90.189  15.169  36.757  1.00161.51           C  
ATOM   2033  CG  ARG A  87      90.588  14.402  35.496  1.00161.51           C  
ATOM   2034  CD  ARG A  87      91.711  15.072  34.707  1.00161.51           C  
ATOM   2035  NE  ARG A  87      92.951  14.938  35.519  1.00161.51           N  
ATOM   2036  CZ  ARG A  87      94.135  15.416  35.038  1.00161.51           C  
ATOM   2037  NH1 ARG A  87      94.179  16.020  33.815  1.00161.51           N  
ATOM   2038  NH2 ARG A  87      95.273  15.290  35.781  1.00161.51           N  
ATOM   2039  C   ARG A  87      90.594  15.778  39.061  1.00161.51           C  
ATOM   2040  O   ARG A  87      89.369  15.886  39.132  1.00161.51           O  
ATOM   2041  N   ARG A  88      91.410  16.219  40.037  1.00145.77           N  
ATOM   2042  CA  ARG A  88      90.852  16.802  41.219  1.00145.77           C  
ATOM   2043  CB  ARG A  88      90.426  15.771  42.280  1.00145.77           C  
ATOM   2044  CG  ARG A  88      89.833  16.418  43.536  1.00145.77           C  
ATOM   2045  CD  ARG A  88      89.955  15.566  44.801  1.00145.77           C  
ATOM   2046  NE  ARG A  88      89.139  14.335  44.623  1.00145.77           N  
ATOM   2047  CZ  ARG A  88      88.883  13.541  45.703  1.00145.77           C  
ATOM   2048  NH1 ARG A  88      89.353  13.898  46.935  1.00145.77           N  
ATOM   2049  NH2 ARG A  88      88.158  12.395  45.551  1.00145.77           N  
ATOM   2050  C   ARG A  88      91.914  17.619  41.875  1.00145.77           C  
ATOM   2051  O   ARG A  88      93.082  17.235  41.892  1.00145.77           O  
ATOM   2052  N   SER A  89      91.517  18.774  42.442  1.00130.07           N  
ATOM   2053  CA  SER A  89      92.429  19.597  43.179  1.00130.07           C  
ATOM   2054  CB  SER A  89      92.716  20.945  42.524  1.00130.07           C  
ATOM   2055  OG  SER A  89      91.571  21.757  42.709  1.00130.07           O  
ATOM   2056  C   SER A  89      91.761  19.943  44.477  1.00130.07           C  
ATOM   2057  O   SER A  89      90.536  19.886  44.602  1.00130.07           O  
ATOM   2058  N   SER A  90      92.559  20.316  45.497  1.00 73.57           N  
ATOM   2059  CA  SER A  90      91.945  20.657  46.747  1.00 73.57           C  
ATOM   2060  CB  SER A  90      92.181  19.618  47.861  1.00 73.57           C  
ATOM   2061  OG  SER A  90      91.546  18.388  47.538  1.00 73.57           O  
ATOM   2062  C   SER A  90      92.505  21.953  47.237  1.00 73.57           C  
ATOM   2063  O   SER A  90      93.608  22.357  46.870  1.00 73.57           O  
ATOM   2064  N   LEU A  91      91.711  22.659  48.066  1.00 93.73           N  
ATOM   2065  CA  LEU A  91      92.155  23.859  48.707  1.00 93.73           C  
ATOM   2066  CB  LEU A  91      91.101  24.986  48.719  1.00 93.73           C  
ATOM   2067  CG  LEU A  91      91.564  26.285  49.412  1.00 93.73           C  
ATOM   2068  CD1 LEU A  91      92.799  26.888  48.725  1.00 93.73           C  
ATOM   2069  CD2 LEU A  91      90.411  27.297  49.522  1.00 93.73           C  
ATOM   2070  C   LEU A  91      92.446  23.455  50.116  1.00 93.73           C  
ATOM   2071  O   LEU A  91      91.689  22.700  50.724  1.00 93.73           O  
ATOM   2072  N   HIS A  92      93.583  23.917  50.667  1.00 73.95           N  
ATOM   2073  CA  HIS A  92      93.920  23.514  51.998  1.00 73.95           C  
ATOM   2074  ND1 HIS A  92      94.478  20.305  51.982  1.00 73.95           N  
ATOM   2075  CG  HIS A  92      95.121  21.388  51.421  1.00 73.95           C  
ATOM   2076  CB  HIS A  92      95.237  22.726  52.088  1.00 73.95           C  
ATOM   2077  NE2 HIS A  92      95.211  19.646  49.989  1.00 73.95           N  
ATOM   2078  CD2 HIS A  92      95.563  20.968  50.204  1.00 73.95           C  
ATOM   2079  CE1 HIS A  92      94.562  19.291  51.083  1.00 73.95           C  
ATOM   2080  C   HIS A  92      94.030  24.729  52.854  1.00 73.95           C  
ATOM   2081  O   HIS A  92      94.668  25.715  52.490  1.00 73.95           O  
ATOM   2082  N   ILE A  93      93.379  24.680  54.031  1.00 49.58           N  
ATOM   2083  CA  ILE A  93      93.409  25.791  54.931  1.00 49.58           C  
ATOM   2084  CB  ILE A  93      92.036  26.261  55.318  1.00 49.58           C  
ATOM   2085  CG1 ILE A  93      91.244  26.681  54.068  1.00 49.58           C  
ATOM   2086  CG2 ILE A  93      92.183  27.387  56.356  1.00 49.58           C  
ATOM   2087  CD1 ILE A  93      89.748  26.863  54.323  1.00 49.58           C  
ATOM   2088  C   ILE A  93      94.074  25.307  56.179  1.00 49.58           C  
ATOM   2089  O   ILE A  93      93.659  24.309  56.769  1.00 49.58           O  
ATOM   2090  N   SER A  94      95.128  26.019  56.620  1.00 47.43           N  
ATOM   2091  CA  SER A  94      95.847  25.599  57.786  1.00 47.43           C  
ATOM   2092  CB  SER A  94      97.356  25.885  57.695  1.00 47.43           C  
ATOM   2093  OG  SER A  94      98.013  25.449  58.875  1.00 47.43           O  
ATOM   2094  C   SER A  94      95.324  26.374  58.958  1.00 47.43           C  
ATOM   2095  O   SER A  94      95.085  27.576  58.854  1.00 47.43           O  
ATOM   2096  N   SER A  95      95.140  25.687  60.109  1.00105.66           N  
ATOM   2097  CA  SER A  95      94.692  26.292  61.337  1.00105.66           C  
ATOM   2098  CB  SER A  95      95.784  27.076  62.081  1.00105.66           C  
ATOM   2099  OG  SER A  95      96.760  26.179  62.584  1.00105.66           O  
ATOM   2100  C   SER A  95      93.542  27.213  61.091  1.00105.66           C  
ATOM   2101  O   SER A  95      93.690  28.433  61.142  1.00105.66           O  
ATOM   2102  N   SER A  96      92.352  26.640  60.835  1.00 48.82           N  
ATOM   2103  CA  SER A  96      91.190  27.418  60.513  1.00 48.82           C  
ATOM   2104  CB  SER A  96      89.941  26.554  60.253  1.00 48.82           C  
ATOM   2105  OG  SER A  96      89.562  25.866  61.437  1.00 48.82           O  
ATOM   2106  C   SER A  96      90.867  28.356  61.634  1.00 48.82           C  
ATOM   2107  O   SER A  96      90.993  28.024  62.812  1.00 48.82           O  
ATOM   2108  N   GLN A  97      90.423  29.573  61.255  1.00 60.71           N  
ATOM   2109  CA  GLN A  97      90.070  30.628  62.162  1.00 60.71           C  
ATOM   2110  CB  GLN A  97      90.867  31.912  61.882  1.00 60.71           C  
ATOM   2111  CG  GLN A  97      92.376  31.712  62.046  1.00 60.71           C  
ATOM   2112  CD  GLN A  97      93.091  32.926  61.473  1.00 60.71           C  
ATOM   2113  OE1 GLN A  97      92.511  33.708  60.720  1.00 60.71           O  
ATOM   2114  NE2 GLN A  97      94.394  33.085  61.829  1.00 60.71           N  
ATOM   2115  C   GLN A  97      88.617  30.924  61.933  1.00 60.71           C  
ATOM   2116  O   GLN A  97      88.035  30.526  60.926  1.00 60.71           O  
ATOM   2117  N   ILE A  98      87.992  31.646  62.879  1.00126.13           N  
ATOM   2118  CA  ILE A  98      86.590  31.950  62.822  1.00126.13           C  
ATOM   2119  CB  ILE A  98      86.131  32.766  63.990  1.00126.13           C  
ATOM   2120  CG1 ILE A  98      86.440  32.043  65.308  1.00126.13           C  
ATOM   2121  CG2 ILE A  98      84.635  33.047  63.795  1.00126.13           C  
ATOM   2122  CD1 ILE A  98      86.257  32.929  66.539  1.00126.13           C  
ATOM   2123  C   ILE A  98      86.313  32.770  61.599  1.00126.13           C  
ATOM   2124  O   ILE A  98      85.290  32.596  60.940  1.00126.13           O  
ATOM   2125  N   THR A  99      87.238  33.686  61.268  1.00 65.95           N  
ATOM   2126  CA  THR A  99      87.102  34.629  60.193  1.00 65.95           C  
ATOM   2127  CB  THR A  99      88.260  35.578  60.101  1.00 65.95           C  
ATOM   2128  OG1 THR A  99      89.457  34.871  59.815  1.00 65.95           O  
ATOM   2129  CG2 THR A  99      88.390  36.318  61.443  1.00 65.95           C  
ATOM   2130  C   THR A  99      86.997  33.921  58.876  1.00 65.95           C  
ATOM   2131  O   THR A  99      86.440  34.467  57.926  1.00 65.95           O  
ATOM   2132  N   ASP A 100      87.565  32.707  58.771  1.00 79.59           N  
ATOM   2133  CA  ASP A 100      87.585  31.946  57.552  1.00 79.59           C  
ATOM   2134  CB  ASP A 100      88.434  30.665  57.654  1.00 79.59           C  
ATOM   2135  CG  ASP A 100      89.900  31.068  57.759  1.00 79.59           C  
ATOM   2136  OD1 ASP A 100      90.310  32.033  57.063  1.00 79.59           O  
ATOM   2137  OD2 ASP A 100      90.628  30.412  58.553  1.00 79.59           O  
ATOM   2138  C   ASP A 100      86.200  31.540  57.141  1.00 79.59           C  
ATOM   2139  O   ASP A 100      85.986  31.208  55.977  1.00 79.59           O  
ATOM   2140  N   SER A 101      85.227  31.506  58.075  1.00 99.32           N  
ATOM   2141  CA  SER A 101      83.914  31.035  57.721  1.00 99.32           C  
ATOM   2142  CB  SER A 101      82.901  31.071  58.883  1.00 99.32           C  
ATOM   2143  OG  SER A 101      82.710  32.400  59.340  1.00 99.32           O  
ATOM   2144  C   SER A 101      83.379  31.820  56.564  1.00 99.32           C  
ATOM   2145  O   SER A 101      83.572  33.032  56.469  1.00 99.32           O  
ATOM   2146  N   GLY A 102      82.703  31.116  55.628  1.00 35.10           N  
ATOM   2147  CA  GLY A 102      82.153  31.753  54.465  1.00 35.10           C  
ATOM   2148  C   GLY A 102      81.986  30.706  53.403  1.00 35.10           C  
ATOM   2149  O   GLY A 102      82.079  29.510  53.676  1.00 35.10           O  
ATOM   2150  N   THR A 103      81.732  31.136  52.147  1.00 54.44           N  
ATOM   2151  CA  THR A 103      81.548  30.185  51.088  1.00 54.44           C  
ATOM   2152  CB  THR A 103      80.324  30.419  50.251  1.00 54.44           C  
ATOM   2153  OG1 THR A 103      79.156  30.363  51.057  1.00 54.44           O  
ATOM   2154  CG2 THR A 103      80.267  29.336  49.159  1.00 54.44           C  
ATOM   2155  C   THR A 103      82.726  30.258  50.164  1.00 54.44           C  
ATOM   2156  O   THR A 103      83.188  31.341  49.817  1.00 54.44           O  
ATOM   2157  N   TYR A 104      83.231  29.081  49.734  1.00105.30           N  
ATOM   2158  CA  TYR A 104      84.381  28.987  48.876  1.00105.30           C  
ATOM   2159  CB  TYR A 104      85.470  28.049  49.423  1.00105.30           C  
ATOM   2160  CG  TYR A 104      86.242  28.734  50.498  1.00105.30           C  
ATOM   2161  CD1 TYR A 104      85.716  28.962  51.750  1.00105.30           C  
ATOM   2162  CD2 TYR A 104      87.532  29.127  50.234  1.00105.30           C  
ATOM   2163  CE1 TYR A 104      86.470  29.588  52.716  1.00105.30           C  
ATOM   2164  CE2 TYR A 104      88.290  29.751  51.192  1.00105.30           C  
ATOM   2165  CZ  TYR A 104      87.758  29.984  52.436  1.00105.30           C  
ATOM   2166  OH  TYR A 104      88.541  30.625  53.419  1.00105.30           O  
ATOM   2167  C   TYR A 104      83.976  28.416  47.551  1.00105.30           C  
ATOM   2168  O   TYR A 104      83.372  27.346  47.476  1.00105.30           O  
ATOM   2169  N   LEU A 105      84.327  29.118  46.453  1.00 79.85           N  
ATOM   2170  CA  LEU A 105      83.949  28.645  45.149  1.00 79.85           C  
ATOM   2171  CB  LEU A 105      83.275  29.719  44.283  1.00 79.85           C  
ATOM   2172  CG  LEU A 105      81.883  30.145  44.770  1.00 79.85           C  
ATOM   2173  CD1 LEU A 105      81.304  31.244  43.866  1.00 79.85           C  
ATOM   2174  CD2 LEU A 105      80.941  28.935  44.883  1.00 79.85           C  
ATOM   2175  C   LEU A 105      85.168  28.224  44.386  1.00 79.85           C  
ATOM   2176  O   LEU A 105      86.186  28.912  44.387  1.00 79.85           O  
ATOM   2177  N   CYS A 106      85.074  27.062  43.705  1.00 73.90           N  
ATOM   2178  CA  CYS A 106      86.111  26.553  42.850  1.00 73.90           C  
ATOM   2179  CB  CYS A 106      86.118  25.008  42.793  1.00 73.90           C  
ATOM   2180  SG  CYS A 106      87.389  24.301  41.702  1.00 73.90           S  
ATOM   2181  C   CYS A 106      85.772  27.053  41.482  1.00 73.90           C  
ATOM   2182  O   CYS A 106      84.635  26.907  41.035  1.00 73.90           O  
ATOM   2183  N   ALA A 107      86.743  27.686  40.790  1.00 85.40           N  
ATOM   2184  CA  ALA A 107      86.444  28.199  39.489  1.00 85.40           C  
ATOM   2185  CB  ALA A 107      86.308  29.724  39.438  1.00 85.40           C  
ATOM   2186  C   ALA A 107      87.554  27.841  38.583  1.00 85.40           C  
ATOM   2187  O   ALA A 107      88.721  28.060  38.882  1.00 85.40           O  
ATOM   2188  N   MET A 108      87.225  27.285  37.418  1.00163.44           N  
ATOM   2189  CA  MET A 108      88.294  26.963  36.550  1.00163.44           C  
ATOM   2190  CB  MET A 108      88.652  25.467  36.591  1.00163.44           C  
ATOM   2191  CG  MET A 108      87.436  24.556  36.411  1.00163.44           C  
ATOM   2192  SD  MET A 108      87.662  22.865  37.041  1.00163.44           S  
ATOM   2193  CE  MET A 108      87.683  23.360  38.790  1.00163.44           C  
ATOM   2194  C   MET A 108      87.816  27.307  35.214  1.00163.44           C  
ATOM   2195  O   MET A 108      86.613  27.432  34.994  1.00163.44           O  
ATOM   2196  N   GLU A 109      88.769  27.569  34.319  1.00185.52           N  
ATOM   2197  CA  GLU A 109      88.384  27.759  32.976  1.00185.52           C  
ATOM   2198  CB  GLU A 109      87.538  28.970  32.568  1.00185.52           C  
ATOM   2199  CG  GLU A 109      86.053  28.565  32.587  1.00185.52           C  
ATOM   2200  CD  GLU A 109      85.775  27.726  31.344  1.00185.52           C  
ATOM   2201  OE1 GLU A 109      86.093  26.506  31.368  1.00185.52           O  
ATOM   2202  OE2 GLU A 109      85.248  28.294  30.351  1.00185.52           O  
ATOM   2203  C   GLU A 109      89.477  27.439  32.065  1.00185.52           C  
ATOM   2204  O   GLU A 109      90.605  27.126  32.451  1.00185.52           O  
ATOM   2205  N   ARG A 110      89.122  27.478  30.789  1.00190.56           N  
ATOM   2206  CA  ARG A 110      90.023  26.905  29.882  1.00190.56           C  
ATOM   2207  CB  ARG A 110      89.409  25.653  29.240  1.00190.56           C  
ATOM   2208  CG  ARG A 110      88.797  24.707  30.280  1.00190.56           C  
ATOM   2209  CD  ARG A 110      88.173  23.450  29.677  1.00190.56           C  
ATOM   2210  NE  ARG A 110      89.293  22.689  29.068  1.00190.56           N  
ATOM   2211  CZ  ARG A 110      89.661  22.950  27.782  1.00190.56           C  
ATOM   2212  NH1 ARG A 110      88.917  23.800  27.014  1.00190.56           N  
ATOM   2213  NH2 ARG A 110      90.786  22.370  27.274  1.00190.56           N  
ATOM   2214  C   ARG A 110      90.318  27.846  28.787  1.00190.56           C  
ATOM   2215  O   ARG A 110      90.071  29.041  28.818  1.00190.56           O  
ATOM   2216  N   ASP A 111      90.904  27.284  27.751  1.00163.57           N  
ATOM   2217  CA  ASP A 111      91.372  28.041  26.650  1.00163.57           C  
ATOM   2218  CB  ASP A 111      92.090  27.135  25.640  1.00163.57           C  
ATOM   2219  CG  ASP A 111      93.425  26.716  26.243  1.00163.57           C  
ATOM   2220  OD1 ASP A 111      94.315  27.597  26.377  1.00163.57           O  
ATOM   2221  OD2 ASP A 111      93.567  25.512  26.587  1.00163.57           O  
ATOM   2222  C   ASP A 111      90.311  28.749  25.866  1.00163.57           C  
ATOM   2223  O   ASP A 111      90.531  29.883  25.454  1.00163.57           O  
ATOM   2224  N   MET A 112      89.137  28.141  25.629  1.00161.34           N  
ATOM   2225  CA  MET A 112      88.221  28.741  24.696  1.00161.34           C  
ATOM   2226  CB  MET A 112      86.926  27.926  24.510  1.00161.34           C  
ATOM   2227  CG  MET A 112      86.025  28.453  23.386  1.00161.34           C  
ATOM   2228  SD  MET A 112      85.070  29.952  23.772  1.00161.34           S  
ATOM   2229  CE  MET A 112      83.536  29.066  24.173  1.00161.34           C  
ATOM   2230  C   MET A 112      87.826  30.121  25.117  1.00161.34           C  
ATOM   2231  O   MET A 112      87.798  31.026  24.285  1.00161.34           O  
ATOM   2232  N   GLY A 123      87.528  30.350  26.408  1.00 25.48           N  
ATOM   2233  CA  GLY A 123      87.097  31.678  26.741  1.00 25.48           C  
ATOM   2234  C   GLY A 123      87.574  32.060  28.105  1.00 25.48           C  
ATOM   2235  O   GLY A 123      88.028  31.222  28.880  1.00 25.48           O  
ATOM   2236  N   TYR A 124      87.462  33.374  28.402  1.00156.23           N  
ATOM   2237  CA  TYR A 124      87.843  34.040  29.624  1.00156.23           C  
ATOM   2238  CB  TYR A 124      87.538  35.570  29.604  1.00156.23           C  
ATOM   2239  CG  TYR A 124      88.178  36.244  30.789  1.00156.23           C  
ATOM   2240  CD1 TYR A 124      87.750  36.023  32.080  1.00156.23           C  
ATOM   2241  CD2 TYR A 124      89.222  37.123  30.614  1.00156.23           C  
ATOM   2242  CE1 TYR A 124      88.353  36.595  33.166  1.00156.23           C  
ATOM   2243  CE2 TYR A 124      89.843  37.714  31.697  1.00156.23           C  
ATOM   2244  CZ  TYR A 124      89.402  37.450  32.973  1.00156.23           C  
ATOM   2245  OH  TYR A 124      90.019  38.028  34.097  1.00156.23           O  
ATOM   2246  C   TYR A 124      86.978  33.545  30.737  1.00156.23           C  
ATOM   2247  O   TYR A 124      87.448  33.327  31.850  1.00156.23           O  
ATOM   2248  N   LYS A 125      85.677  33.386  30.458  1.00181.84           N  
ATOM   2249  CA  LYS A 125      84.677  33.118  31.452  1.00181.84           C  
ATOM   2250  CB  LYS A 125      83.326  32.726  30.838  1.00181.84           C  
ATOM   2251  CG  LYS A 125      83.407  31.408  30.066  1.00181.84           C  
ATOM   2252  CD  LYS A 125      82.062  30.891  29.556  1.00181.84           C  
ATOM   2253  CE  LYS A 125      81.780  31.299  28.110  1.00181.84           C  
ATOM   2254  NZ  LYS A 125      82.847  30.776  27.226  1.00181.84           N  
ATOM   2255  C   LYS A 125      85.112  31.994  32.310  1.00181.84           C  
ATOM   2256  O   LYS A 125      85.911  31.169  31.891  1.00181.84           O  
ATOM   2257  N   LEU A 126      84.643  31.988  33.570  1.00110.38           N  
ATOM   2258  CA  LEU A 126      84.972  30.932  34.478  1.00110.38           C  
ATOM   2259  CB  LEU A 126      85.403  31.405  35.876  1.00110.38           C  
ATOM   2260  CG  LEU A 126      86.773  32.102  35.924  1.00110.38           C  
ATOM   2261  CD1 LEU A 126      87.112  32.530  37.360  1.00110.38           C  
ATOM   2262  CD2 LEU A 126      87.870  31.226  35.296  1.00110.38           C  
ATOM   2263  C   LEU A 126      83.769  30.080  34.694  1.00110.38           C  
ATOM   2264  O   LEU A 126      82.638  30.505  34.470  1.00110.38           O  
ATOM   2265  N   THR A 127      84.007  28.819  35.112  1.00140.22           N  
ATOM   2266  CA  THR A 127      82.913  27.968  35.451  1.00140.22           C  
ATOM   2267  CB  THR A 127      82.915  26.645  34.740  1.00140.22           C  
ATOM   2268  OG1 THR A 127      81.643  26.030  34.864  1.00140.22           O  
ATOM   2269  CG2 THR A 127      84.002  25.739  35.343  1.00140.22           C  
ATOM   2270  C   THR A 127      83.063  27.732  36.914  1.00140.22           C  
ATOM   2271  O   THR A 127      84.168  27.522  37.415  1.00140.22           O  
ATOM   2272  N   PHE A 128      81.939  27.784  37.643  1.00104.22           N  
ATOM   2273  CA  PHE A 128      81.995  27.688  39.067  1.00104.22           C  
ATOM   2274  CB  PHE A 128      81.210  28.808  39.786  1.00104.22           C  
ATOM   2275  CG  PHE A 128      81.797  30.147  39.480  1.00104.22           C  
ATOM   2276  CD1 PHE A 128      81.505  30.790  38.298  1.00104.22           C  
ATOM   2277  CD2 PHE A 128      82.623  30.775  40.385  1.00104.22           C  
ATOM   2278  CE1 PHE A 128      82.043  32.026  38.020  1.00104.22           C  
ATOM   2279  CE2 PHE A 128      83.163  32.011  40.112  1.00104.22           C  
ATOM   2280  CZ  PHE A 128      82.873  32.640  38.927  1.00104.22           C  
ATOM   2281  C   PHE A 128      81.318  26.424  39.471  1.00104.22           C  
ATOM   2282  O   PHE A 128      80.510  25.860  38.736  1.00104.22           O  
ATOM   2283  N   GLY A 129      81.691  25.917  40.656  1.00 57.82           N  
ATOM   2284  CA  GLY A 129      81.017  24.785  41.201  1.00 57.82           C  
ATOM   2285  C   GLY A 129      79.966  25.345  42.104  1.00 57.82           C  
ATOM   2286  O   GLY A 129      79.860  26.557  42.257  1.00 57.82           O  
ATOM   2287  N   THR A 130      79.190  24.471  42.764  1.00124.21           N  
ATOM   2288  CA  THR A 130      78.129  24.881  43.641  1.00124.21           C  
ATOM   2289  CB  THR A 130      77.354  23.726  44.209  1.00124.21           C  
ATOM   2290  OG1 THR A 130      78.198  22.915  45.012  1.00124.21           O  
ATOM   2291  CG2 THR A 130      76.771  22.900  43.049  1.00124.21           C  
ATOM   2292  C   THR A 130      78.715  25.639  44.790  1.00124.21           C  
ATOM   2293  O   THR A 130      78.074  26.538  45.333  1.00124.21           O  
ATOM   2294  N   GLY A 131      79.936  25.266  45.220  1.00 36.73           N  
ATOM   2295  CA  GLY A 131      80.581  25.972  46.294  1.00 36.73           C  
ATOM   2296  C   GLY A 131      80.446  25.186  47.560  1.00 36.73           C  
ATOM   2297  O   GLY A 131      79.584  24.317  47.685  1.00 36.73           O  
ATOM   2298  N   THR A 132      81.329  25.477  48.540  1.00 52.10           N  
ATOM   2299  CA  THR A 132      81.270  24.803  49.804  1.00 52.10           C  
ATOM   2300  CB  THR A 132      82.517  24.042  50.148  1.00 52.10           C  
ATOM   2301  OG1 THR A 132      82.768  23.040  49.174  1.00 52.10           O  
ATOM   2302  CG2 THR A 132      82.339  23.406  51.538  1.00 52.10           C  
ATOM   2303  C   THR A 132      81.087  25.828  50.875  1.00 52.10           C  
ATOM   2304  O   THR A 132      81.749  26.864  50.884  1.00 52.10           O  
ATOM   2305  N   SER A 133      80.167  25.544  51.818  1.00 97.81           N  
ATOM   2306  CA  SER A 133      79.918  26.425  52.918  1.00 97.81           C  
ATOM   2307  CB  SER A 133      78.464  26.400  53.416  1.00 97.81           C  
ATOM   2308  OG  SER A 133      77.587  26.849  52.394  1.00 97.81           O  
ATOM   2309  C   SER A 133      80.762  25.917  54.032  1.00 97.81           C  
ATOM   2310  O   SER A 133      80.652  24.763  54.442  1.00 97.81           O  
ATOM   2311  N   LEU A 134      81.646  26.787  54.542  1.00 69.16           N  
ATOM   2312  CA  LEU A 134      82.543  26.401  55.584  1.00 69.16           C  
ATOM   2313  CB  LEU A 134      84.007  26.718  55.218  1.00 69.16           C  
ATOM   2314  CG  LEU A 134      85.055  26.362  56.289  1.00 69.16           C  
ATOM   2315  CD1 LEU A 134      85.127  24.848  56.546  1.00 69.16           C  
ATOM   2316  CD2 LEU A 134      86.422  26.973  55.933  1.00 69.16           C  
ATOM   2317  C   LEU A 134      82.204  27.192  56.802  1.00 69.16           C  
ATOM   2318  O   LEU A 134      82.136  28.419  56.755  1.00 69.16           O  
ATOM   2319  N   LEU A 135      81.944  26.505  57.931  1.00136.84           N  
ATOM   2320  CA  LEU A 135      81.736  27.242  59.141  1.00136.84           C  
ATOM   2321  CB  LEU A 135      80.401  27.003  59.858  1.00136.84           C  
ATOM   2322  CG  LEU A 135      80.324  27.791  61.182  1.00136.84           C  
ATOM   2323  CD1 LEU A 135      80.456  29.305  60.944  1.00136.84           C  
ATOM   2324  CD2 LEU A 135      79.070  27.422  61.988  1.00136.84           C  
ATOM   2325  C   LEU A 135      82.812  26.847  60.090  1.00136.84           C  
ATOM   2326  O   LEU A 135      83.051  25.663  60.327  1.00136.84           O  
ATOM   2327  N   VAL A 136      83.503  27.852  60.655  1.00 31.24           N  
ATOM   2328  CA  VAL A 136      84.553  27.569  61.580  1.00 31.24           C  
ATOM   2329  CB  VAL A 136      85.835  28.268  61.238  1.00 31.24           C  
ATOM   2330  CG1 VAL A 136      86.852  28.004  62.359  1.00 31.24           C  
ATOM   2331  CG2 VAL A 136      86.296  27.781  59.852  1.00 31.24           C  
ATOM   2332  C   VAL A 136      84.100  28.064  62.946  1.00 31.24           C  
ATOM   2333  O   VAL A 136      83.807  29.283  63.072  1.00 31.24           O  
ATOM   2334  OXT VAL A 136      84.041  27.224  63.884  1.00 31.24           O  
TER
ATOM   2335  N   VAL B   3      84.991  47.144  40.914  1.00 38.77           N  
ATOM   2336  CA  VAL B   3      83.888  47.265  39.934  1.00 38.77           C  
ATOM   2337  CB  VAL B   3      83.628  45.943  39.278  1.00 38.77           C  
ATOM   2338  CG1 VAL B   3      82.418  46.093  38.342  1.00 38.77           C  
ATOM   2339  CG2 VAL B   3      84.916  45.485  38.573  1.00 38.77           C  
ATOM   2340  C   VAL B   3      82.634  47.713  40.604  1.00 38.77           C  
ATOM   2341  O   VAL B   3      82.347  47.316  41.733  1.00 38.77           O  
ATOM   2342  N   THR B   4      81.849  48.564  39.914  1.00 45.23           N  
ATOM   2343  CA  THR B   4      80.651  49.066  40.517  1.00 45.23           C  
ATOM   2344  CB  THR B   4      80.562  50.565  40.504  1.00 45.23           C  
ATOM   2345  OG1 THR B   4      81.678  51.132  41.172  1.00 45.23           O  
ATOM   2346  CG2 THR B   4      79.260  50.985  41.207  1.00 45.23           C  
ATOM   2347  C   THR B   4      79.489  48.566  39.727  1.00 45.23           C  
ATOM   2348  O   THR B   4      79.543  48.469  38.502  1.00 45.23           O  
ATOM   2349  N   GLN B   5      78.404  48.195  40.430  1.00135.12           N  
ATOM   2350  CA  GLN B   5      77.238  47.773  39.722  1.00135.12           C  
ATOM   2351  CB  GLN B   5      77.068  46.248  39.619  1.00135.12           C  
ATOM   2352  CG  GLN B   5      76.838  45.536  40.949  1.00135.12           C  
ATOM   2353  CD  GLN B   5      76.746  44.048  40.650  1.00135.12           C  
ATOM   2354  OE1 GLN B   5      77.638  43.278  40.999  1.00135.12           O  
ATOM   2355  NE2 GLN B   5      75.644  43.628  39.974  1.00135.12           N  
ATOM   2356  C   GLN B   5      76.056  48.348  40.411  1.00135.12           C  
ATOM   2357  O   GLN B   5      75.881  48.166  41.615  1.00135.12           O  
ATOM   2358  N   SER B   6      75.224  49.076  39.640  1.00 52.67           N  
ATOM   2359  CA  SER B   6      74.042  49.687  40.164  1.00 52.67           C  
ATOM   2360  CB  SER B   6      74.183  51.203  40.381  1.00 52.67           C  
ATOM   2361  OG  SER B   6      74.451  51.848  39.146  1.00 52.67           O  
ATOM   2362  C   SER B   6      72.971  49.469  39.147  1.00 52.67           C  
ATOM   2363  O   SER B   6      73.260  49.259  37.970  1.00 52.67           O  
ATOM   2364  N   PRO B   7      71.736  49.492  39.565  1.00 83.55           N  
ATOM   2365  CA  PRO B   7      71.359  49.726  40.929  1.00 83.55           C  
ATOM   2366  CD  PRO B   7      70.618  49.619  38.648  1.00 83.55           C  
ATOM   2367  CB  PRO B   7      69.858  50.022  40.906  1.00 83.55           C  
ATOM   2368  CG  PRO B   7      69.380  49.480  39.548  1.00 83.55           C  
ATOM   2369  C   PRO B   7      71.716  48.552  41.779  1.00 83.55           C  
ATOM   2370  O   PRO B   7      71.989  47.481  41.239  1.00 83.55           O  
ATOM   2371  N   ARG B   8      71.808  48.773  43.106  1.00125.15           N  
ATOM   2372  CA  ARG B   8      72.111  47.741  44.053  1.00125.15           C  
ATOM   2373  CB  ARG B   8      72.397  48.323  45.446  1.00125.15           C  
ATOM   2374  CG  ARG B   8      73.651  49.199  45.469  1.00125.15           C  
ATOM   2375  CD  ARG B   8      74.808  48.605  46.275  1.00125.15           C  
ATOM   2376  NE  ARG B   8      74.958  47.176  45.882  1.00125.15           N  
ATOM   2377  CZ  ARG B   8      75.665  46.326  46.682  1.00125.15           C  
ATOM   2378  NH1 ARG B   8      76.245  46.790  47.827  1.00125.15           N  
ATOM   2379  NH2 ARG B   8      75.790  45.010  46.341  1.00125.15           N  
ATOM   2380  C   ARG B   8      70.963  46.785  44.170  1.00125.15           C  
ATOM   2381  O   ARG B   8      71.153  45.572  44.117  1.00125.15           O  
ATOM   2382  N   ASN B   9      69.726  47.295  44.333  1.00126.93           N  
ATOM   2383  CA  ASN B   9      68.627  46.379  44.434  1.00126.93           C  
ATOM   2384  CB  ASN B   9      68.184  46.052  45.873  1.00126.93           C  
ATOM   2385  CG  ASN B   9      67.772  47.323  46.587  1.00126.93           C  
ATOM   2386  OD1 ASN B   9      66.736  47.912  46.286  1.00126.93           O  
ATOM   2387  ND2 ASN B   9      68.602  47.747  47.577  1.00126.93           N  
ATOM   2388  C   ASN B   9      67.483  46.924  43.649  1.00126.93           C  
ATOM   2389  O   ASN B   9      67.289  48.137  43.568  1.00126.93           O  
ATOM   2390  N   LYS B  10      66.704  46.024  43.015  1.00140.12           N  
ATOM   2391  CA  LYS B  10      65.625  46.489  42.200  1.00140.12           C  
ATOM   2392  CB  LYS B  10      66.040  46.639  40.724  1.00140.12           C  
ATOM   2393  CG  LYS B  10      65.128  47.541  39.891  1.00140.12           C  
ATOM   2394  CD  LYS B  10      63.685  47.062  39.789  1.00140.12           C  
ATOM   2395  CE  LYS B  10      62.787  48.017  39.000  1.00140.12           C  
ATOM   2396  NZ  LYS B  10      62.587  49.268  39.766  1.00140.12           N  
ATOM   2397  C   LYS B  10      64.516  45.484  42.263  1.00140.12           C  
ATOM   2398  O   LYS B  10      64.748  44.276  42.230  1.00140.12           O  
ATOM   2399  N   VAL B  11      63.266  45.978  42.368  1.00 39.98           N  
ATOM   2400  CA  VAL B  11      62.114  45.125  42.382  1.00 39.98           C  
ATOM   2401  CB  VAL B  11      61.276  45.276  43.617  1.00 39.98           C  
ATOM   2402  CG1 VAL B  11      60.018  44.404  43.467  1.00 39.98           C  
ATOM   2403  CG2 VAL B  11      62.139  44.929  44.842  1.00 39.98           C  
ATOM   2404  C   VAL B  11      61.268  45.552  41.226  1.00 39.98           C  
ATOM   2405  O   VAL B  11      61.130  46.746  40.964  1.00 39.98           O  
ATOM   2406  N   ALA B  12      60.683  44.583  40.493  1.00 46.37           N  
ATOM   2407  CA  ALA B  12      59.893  44.947  39.353  1.00 46.37           C  
ATOM   2408  CB  ALA B  12      60.715  45.075  38.060  1.00 46.37           C  
ATOM   2409  C   ALA B  12      58.869  43.884  39.110  1.00 46.37           C  
ATOM   2410  O   ALA B  12      58.962  42.773  39.628  1.00 46.37           O  
ATOM   2411  N   VAL B  13      57.839  44.236  38.315  1.00 55.71           N  
ATOM   2412  CA  VAL B  13      56.773  43.344  37.960  1.00 55.71           C  
ATOM   2413  CB  VAL B  13      55.478  44.061  37.692  1.00 55.71           C  
ATOM   2414  CG1 VAL B  13      54.392  43.047  37.300  1.00 55.71           C  
ATOM   2415  CG2 VAL B  13      55.116  44.870  38.945  1.00 55.71           C  
ATOM   2416  C   VAL B  13      57.181  42.617  36.719  1.00 55.71           C  
ATOM   2417  O   VAL B  13      58.055  43.066  35.979  1.00 55.71           O  
ATOM   2418  N   THR B  14      56.562  41.449  36.464  1.00115.88           N  
ATOM   2419  CA  THR B  14      56.928  40.698  35.305  1.00115.88           C  
ATOM   2420  CB  THR B  14      56.254  39.363  35.209  1.00115.88           C  
ATOM   2421  OG1 THR B  14      56.916  38.551  34.250  1.00115.88           O  
ATOM   2422  CG2 THR B  14      54.791  39.583  34.792  1.00115.88           C  
ATOM   2423  C   THR B  14      56.553  41.496  34.101  1.00115.88           C  
ATOM   2424  O   THR B  14      55.663  42.343  34.148  1.00115.88           O  
ATOM   2425  N   GLY B  15      57.277  41.269  32.988  1.00 20.07           N  
ATOM   2426  CA  GLY B  15      57.001  41.955  31.762  1.00 20.07           C  
ATOM   2427  C   GLY B  15      57.737  43.254  31.796  1.00 20.07           C  
ATOM   2428  O   GLY B  15      57.800  43.970  30.798  1.00 20.07           O  
ATOM   2429  N   GLY B  16      58.343  43.581  32.952  1.00 19.18           N  
ATOM   2430  CA  GLY B  16      59.022  44.837  33.072  1.00 19.18           C  
ATOM   2431  C   GLY B  16      60.327  44.743  32.351  1.00 19.18           C  
ATOM   2432  O   GLY B  16      60.753  43.663  31.946  1.00 19.18           O  
ATOM   2433  N   LYS B  17      60.983  45.905  32.162  1.00 45.62           N  
ATOM   2434  CA  LYS B  17      62.260  45.966  31.512  1.00 45.62           C  
ATOM   2435  CB  LYS B  17      62.249  46.857  30.257  1.00 45.62           C  
ATOM   2436  CG  LYS B  17      63.594  46.949  29.535  1.00 45.62           C  
ATOM   2437  CD  LYS B  17      63.494  47.616  28.161  1.00 45.62           C  
ATOM   2438  CE  LYS B  17      64.838  47.771  27.448  1.00 45.62           C  
ATOM   2439  NZ  LYS B  17      64.639  48.424  26.134  1.00 45.62           N  
ATOM   2440  C   LYS B  17      63.205  46.595  32.482  1.00 45.62           C  
ATOM   2441  O   LYS B  17      62.944  47.684  32.990  1.00 45.62           O  
ATOM   2442  N   VAL B  18      64.338  45.925  32.770  1.00 55.58           N  
ATOM   2443  CA  VAL B  18      65.264  46.489  33.707  1.00 55.58           C  
ATOM   2444  CB  VAL B  18      65.402  45.683  34.966  1.00 55.58           C  
ATOM   2445  CG1 VAL B  18      66.450  46.357  35.867  1.00 55.58           C  
ATOM   2446  CG2 VAL B  18      64.018  45.534  35.617  1.00 55.58           C  
ATOM   2447  C   VAL B  18      66.619  46.507  33.079  1.00 55.58           C  
ATOM   2448  O   VAL B  18      66.943  45.665  32.243  1.00 55.58           O  
ATOM   2449  N   THR B  19      67.441  47.506  33.456  1.00 63.71           N  
ATOM   2450  CA  THR B  19      68.778  47.561  32.949  1.00 63.71           C  
ATOM   2451  CB  THR B  19      69.035  48.787  32.122  1.00 63.71           C  
ATOM   2452  OG1 THR B  19      68.130  48.833  31.029  1.00 63.71           O  
ATOM   2453  CG2 THR B  19      70.483  48.749  31.605  1.00 63.71           C  
ATOM   2454  C   THR B  19      69.701  47.613  34.127  1.00 63.71           C  
ATOM   2455  O   THR B  19      69.748  48.610  34.846  1.00 63.71           O  
ATOM   2456  N   LEU B  20      70.472  46.532  34.353  1.00 95.64           N  
ATOM   2457  CA  LEU B  20      71.409  46.521  35.441  1.00 95.64           C  
ATOM   2458  CB  LEU B  20      71.707  45.118  35.996  1.00 95.64           C  
ATOM   2459  CG  LEU B  20      70.474  44.351  36.499  1.00 95.64           C  
ATOM   2460  CD1 LEU B  20      70.872  43.003  37.120  1.00 95.64           C  
ATOM   2461  CD2 LEU B  20      69.620  45.217  37.434  1.00 95.64           C  
ATOM   2462  C   LEU B  20      72.696  46.982  34.848  1.00 95.64           C  
ATOM   2463  O   LEU B  20      73.197  46.362  33.913  1.00 95.64           O  
ATOM   2464  N   SER B  21      73.266  48.084  35.369  1.00 55.04           N  
ATOM   2465  CA  SER B  21      74.465  48.614  34.786  1.00 55.04           C  
ATOM   2466  CB  SER B  21      74.492  50.151  34.769  1.00 55.04           C  
ATOM   2467  OG  SER B  21      73.423  50.646  33.976  1.00 55.04           O  
ATOM   2468  C   SER B  21      75.671  48.160  35.549  1.00 55.04           C  
ATOM   2469  O   SER B  21      75.573  47.626  36.651  1.00 55.04           O  
ATOM   2470  N   CYS B  22      76.858  48.350  34.938  1.00 67.64           N  
ATOM   2471  CA  CYS B  22      78.105  48.024  35.568  1.00 67.64           C  
ATOM   2472  CB  CYS B  22      78.588  46.589  35.286  1.00 67.64           C  
ATOM   2473  SG  CYS B  22      80.183  46.224  36.077  1.00 67.64           S  
ATOM   2474  C   CYS B  22      79.141  48.968  35.031  1.00 67.64           C  
ATOM   2475  O   CYS B  22      79.229  49.180  33.823  1.00 67.64           O  
ATOM   2476  N   ASN B  23      79.955  49.560  35.933  1.00102.92           N  
ATOM   2477  CA  ASN B  23      80.980  50.497  35.549  1.00102.92           C  
ATOM   2478  CB  ASN B  23      80.911  51.856  36.269  1.00102.92           C  
ATOM   2479  CG  ASN B  23      79.909  52.763  35.587  1.00102.92           C  
ATOM   2480  OD1 ASN B  23      80.075  53.119  34.422  1.00102.92           O  
ATOM   2481  ND2 ASN B  23      78.847  53.165  36.334  1.00102.92           N  
ATOM   2482  C   ASN B  23      82.298  49.949  35.973  1.00102.92           C  
ATOM   2483  O   ASN B  23      82.398  49.267  36.991  1.00102.92           O  
ATOM   2484  N   GLN B  24      83.353  50.253  35.190  1.00141.19           N  
ATOM   2485  CA  GLN B  24      84.656  49.760  35.519  1.00141.19           C  
ATOM   2486  CB  GLN B  24      84.850  48.355  34.918  1.00141.19           C  
ATOM   2487  CG  GLN B  24      86.193  47.686  35.174  1.00141.19           C  
ATOM   2488  CD  GLN B  24      86.980  47.862  33.892  1.00141.19           C  
ATOM   2489  OE1 GLN B  24      87.968  48.587  33.861  1.00141.19           O  
ATOM   2490  NE2 GLN B  24      86.523  47.195  32.797  1.00141.19           N  
ATOM   2491  C   GLN B  24      85.689  50.733  35.008  1.00141.19           C  
ATOM   2492  O   GLN B  24      85.760  51.024  33.817  1.00141.19           O  
ATOM   2493  N   THR B  25      86.474  51.296  35.951  1.00160.87           N  
ATOM   2494  CA  THR B  25      87.522  52.279  35.800  1.00160.87           C  
ATOM   2495  CB  THR B  25      87.758  53.036  37.073  1.00160.87           C  
ATOM   2496  OG1 THR B  25      88.712  54.065  36.863  1.00160.87           O  
ATOM   2497  CG2 THR B  25      88.244  52.056  38.152  1.00160.87           C  
ATOM   2498  C   THR B  25      88.842  51.709  35.358  1.00160.87           C  
ATOM   2499  O   THR B  25      89.708  52.444  34.883  1.00160.87           O  
ATOM   2500  N   ASN B  26      89.037  50.393  35.550  1.00112.77           N  
ATOM   2501  CA  ASN B  26      90.271  49.677  35.392  1.00112.77           C  
ATOM   2502  CB  ASN B  26      90.123  48.197  35.773  1.00112.77           C  
ATOM   2503  CG  ASN B  26      89.660  48.151  37.221  1.00112.77           C  
ATOM   2504  OD1 ASN B  26      90.158  48.888  38.071  1.00112.77           O  
ATOM   2505  ND2 ASN B  26      88.664  47.271  37.509  1.00112.77           N  
ATOM   2506  C   ASN B  26      90.793  49.725  33.985  1.00112.77           C  
ATOM   2507  O   ASN B  26      91.970  49.448  33.773  1.00112.77           O  
ATOM   2508  N   ASN B  33      89.947  50.043  32.985  1.00 70.11           N  
ATOM   2509  CA  ASN B  33      90.335  50.027  31.600  1.00 70.11           C  
ATOM   2510  CB  ASN B  33      91.628  50.812  31.312  1.00 70.11           C  
ATOM   2511  CG  ASN B  33      91.693  51.086  29.814  1.00 70.11           C  
ATOM   2512  OD1 ASN B  33      91.003  50.451  29.019  1.00 70.11           O  
ATOM   2513  ND2 ASN B  33      92.548  52.066  29.415  1.00 70.11           N  
ATOM   2514  C   ASN B  33      90.533  48.599  31.183  1.00 70.11           C  
ATOM   2515  O   ASN B  33      91.356  48.297  30.319  1.00 70.11           O  
ATOM   2516  N   HIS B  34      89.763  47.677  31.802  1.00 59.73           N  
ATOM   2517  CA  HIS B  34      89.810  46.283  31.461  1.00 59.73           C  
ATOM   2518  ND1 HIS B  34      89.650  44.729  34.971  1.00 59.73           N  
ATOM   2519  CG  HIS B  34      90.084  45.268  33.780  1.00 59.73           C  
ATOM   2520  CB  HIS B  34      89.240  45.349  32.543  1.00 59.73           C  
ATOM   2521  NE2 HIS B  34      91.753  45.374  35.295  1.00 59.73           N  
ATOM   2522  CD2 HIS B  34      91.370  45.658  33.995  1.00 59.73           C  
ATOM   2523  CE1 HIS B  34      90.688  44.818  35.841  1.00 59.73           C  
ATOM   2524  C   HIS B  34      89.009  46.043  30.218  1.00 59.73           C  
ATOM   2525  O   HIS B  34      87.936  46.613  30.022  1.00 59.73           O  
ATOM   2526  N   ASN B  35      89.544  45.184  29.330  1.00 60.07           N  
ATOM   2527  CA  ASN B  35      88.900  44.843  28.094  1.00 60.07           C  
ATOM   2528  CB  ASN B  35      89.832  44.083  27.137  1.00 60.07           C  
ATOM   2529  CG  ASN B  35      90.972  45.014  26.748  1.00 60.07           C  
ATOM   2530  OD1 ASN B  35      90.776  46.212  26.556  1.00 60.07           O  
ATOM   2531  ND2 ASN B  35      92.204  44.448  26.636  1.00 60.07           N  
ATOM   2532  C   ASN B  35      87.705  43.959  28.337  1.00 60.07           C  
ATOM   2533  O   ASN B  35      86.683  44.110  27.669  1.00 60.07           O  
ATOM   2534  N   ASN B  36      87.785  43.019  29.309  1.00104.62           N  
ATOM   2535  CA  ASN B  36      86.739  42.025  29.393  1.00104.62           C  
ATOM   2536  CB  ASN B  36      87.296  40.597  29.464  1.00104.62           C  
ATOM   2537  CG  ASN B  36      88.054  40.360  28.167  1.00104.62           C  
ATOM   2538  OD1 ASN B  36      87.600  40.736  27.088  1.00104.62           O  
ATOM   2539  ND2 ASN B  36      89.255  39.733  28.275  1.00104.62           N  
ATOM   2540  C   ASN B  36      85.819  42.223  30.568  1.00104.62           C  
ATOM   2541  O   ASN B  36      86.236  42.635  31.650  1.00104.62           O  
ATOM   2542  N   MET B  37      84.511  41.921  30.365  1.00 88.94           N  
ATOM   2543  CA  MET B  37      83.527  42.048  31.414  1.00 88.94           C  
ATOM   2544  CB  MET B  37      82.693  43.338  31.336  1.00 88.94           C  
ATOM   2545  CG  MET B  37      83.537  44.589  31.591  1.00 88.94           C  
ATOM   2546  SD  MET B  37      82.607  46.148  31.673  1.00 88.94           S  
ATOM   2547  CE  MET B  37      81.947  45.855  33.339  1.00 88.94           C  
ATOM   2548  C   MET B  37      82.589  40.866  31.378  1.00 88.94           C  
ATOM   2549  O   MET B  37      82.386  40.253  30.329  1.00 88.94           O  
ATOM   2550  N   TYR B  38      81.997  40.504  32.546  1.00134.73           N  
ATOM   2551  CA  TYR B  38      81.166  39.328  32.592  1.00134.73           C  
ATOM   2552  CB  TYR B  38      81.870  38.134  33.255  1.00134.73           C  
ATOM   2553  CG  TYR B  38      83.281  38.244  32.813  1.00134.73           C  
ATOM   2554  CD1 TYR B  38      83.729  37.754  31.610  1.00134.73           C  
ATOM   2555  CD2 TYR B  38      84.156  38.894  33.644  1.00134.73           C  
ATOM   2556  CE1 TYR B  38      85.048  37.911  31.252  1.00134.73           C  
ATOM   2557  CE2 TYR B  38      85.470  39.053  33.295  1.00134.73           C  
ATOM   2558  CZ  TYR B  38      85.912  38.561  32.097  1.00134.73           C  
ATOM   2559  OH  TYR B  38      87.260  38.735  31.740  1.00134.73           O  
ATOM   2560  C   TYR B  38      79.973  39.598  33.469  1.00134.73           C  
ATOM   2561  O   TYR B  38      80.012  40.467  34.340  1.00134.73           O  
ATOM   2562  N   TRP B  39      78.866  38.853  33.240  1.00103.25           N  
ATOM   2563  CA  TRP B  39      77.700  38.921  34.084  1.00103.25           C  
ATOM   2564  CB  TRP B  39      76.435  39.520  33.433  1.00103.25           C  
ATOM   2565  CG  TRP B  39      76.396  41.030  33.336  1.00103.25           C  
ATOM   2566  CD2 TRP B  39      76.052  41.884  34.439  1.00103.25           C  
ATOM   2567  CD1 TRP B  39      76.641  41.852  32.276  1.00103.25           C  
ATOM   2568  NE1 TRP B  39      76.469  43.166  32.648  1.00103.25           N  
ATOM   2569  CE2 TRP B  39      76.106  43.199  33.978  1.00103.25           C  
ATOM   2570  CE3 TRP B  39      75.715  41.595  35.730  1.00103.25           C  
ATOM   2571  CZ2 TRP B  39      75.823  44.249  34.806  1.00103.25           C  
ATOM   2572  CZ3 TRP B  39      75.433  42.656  36.563  1.00103.25           C  
ATOM   2573  CH2 TRP B  39      75.486  43.958  36.110  1.00103.25           C  
ATOM   2574  C   TRP B  39      77.357  37.516  34.486  1.00103.25           C  
ATOM   2575  O   TRP B  39      77.245  36.637  33.635  1.00103.25           O  
ATOM   2576  N   TYR B  40      77.164  37.280  35.803  1.00 90.78           N  
ATOM   2577  CA  TYR B  40      76.853  35.979  36.335  1.00 90.78           C  
ATOM   2578  CB  TYR B  40      77.901  35.405  37.311  1.00 90.78           C  
ATOM   2579  CG  TYR B  40      79.182  35.063  36.627  1.00 90.78           C  
ATOM   2580  CD1 TYR B  40      80.185  35.996  36.490  1.00 90.78           C  
ATOM   2581  CD2 TYR B  40      79.386  33.794  36.134  1.00 90.78           C  
ATOM   2582  CE1 TYR B  40      81.368  35.669  35.868  1.00 90.78           C  
ATOM   2583  CE2 TYR B  40      80.566  33.461  35.511  1.00 90.78           C  
ATOM   2584  CZ  TYR B  40      81.560  34.400  35.376  1.00 90.78           C  
ATOM   2585  OH  TYR B  40      82.773  34.062  34.738  1.00 90.78           O  
ATOM   2586  C   TYR B  40      75.617  36.113  37.168  1.00 90.78           C  
ATOM   2587  O   TYR B  40      75.216  37.216  37.536  1.00 90.78           O  
ATOM   2588  N   ARG B  41      74.970  34.966  37.464  1.00177.55           N  
ATOM   2589  CA  ARG B  41      73.774  34.948  38.257  1.00177.55           C  
ATOM   2590  CB  ARG B  41      72.579  34.496  37.401  1.00177.55           C  
ATOM   2591  CG  ARG B  41      71.290  34.210  38.158  1.00177.55           C  
ATOM   2592  CD  ARG B  41      70.150  33.762  37.242  1.00177.55           C  
ATOM   2593  NE  ARG B  41      69.082  33.221  38.124  1.00177.55           N  
ATOM   2594  CZ  ARG B  41      67.949  32.682  37.590  1.00177.55           C  
ATOM   2595  NH1 ARG B  41      67.736  32.723  36.242  1.00177.55           N  
ATOM   2596  NH2 ARG B  41      67.040  32.086  38.414  1.00177.55           N  
ATOM   2597  C   ARG B  41      73.973  33.961  39.362  1.00177.55           C  
ATOM   2598  O   ARG B  41      74.230  32.784  39.119  1.00177.55           O  
ATOM   2599  N   GLN B  42      73.834  34.420  40.620  1.00 72.95           N  
ATOM   2600  CA  GLN B  42      74.061  33.553  41.736  1.00 72.95           C  
ATOM   2601  CB  GLN B  42      74.842  34.220  42.884  1.00 72.95           C  
ATOM   2602  CG  GLN B  42      75.086  33.298  44.082  1.00 72.95           C  
ATOM   2603  CD  GLN B  42      75.749  34.115  45.183  1.00 72.95           C  
ATOM   2604  OE1 GLN B  42      76.248  35.214  44.943  1.00 72.95           O  
ATOM   2605  NE2 GLN B  42      75.753  33.569  46.428  1.00 72.95           N  
ATOM   2606  C   GLN B  42      72.750  33.148  42.316  1.00 72.95           C  
ATOM   2607  O   GLN B  42      71.916  33.981  42.673  1.00 72.95           O  
ATOM   2608  N   ASP B  43      72.554  31.822  42.409  1.00 85.65           N  
ATOM   2609  CA  ASP B  43      71.380  31.241  42.980  1.00 85.65           C  
ATOM   2610  CB  ASP B  43      70.481  30.573  41.929  1.00 85.65           C  
ATOM   2611  CG  ASP B  43      69.991  31.651  40.975  1.00 85.65           C  
ATOM   2612  OD1 ASP B  43      69.095  32.445  41.366  1.00 85.65           O  
ATOM   2613  OD2 ASP B  43      70.526  31.701  39.838  1.00 85.65           O  
ATOM   2614  C   ASP B  43      71.879  30.145  43.861  1.00 85.65           C  
ATOM   2615  O   ASP B  43      72.888  29.509  43.558  1.00 85.65           O  
ATOM   2616  N   THR B  44      71.199  29.897  44.993  1.00 90.19           N  
ATOM   2617  CA  THR B  44      71.670  28.833  45.822  1.00 90.19           C  
ATOM   2618  CB  THR B  44      71.045  28.820  47.186  1.00 90.19           C  
ATOM   2619  OG1 THR B  44      71.280  30.060  47.838  1.00 90.19           O  
ATOM   2620  CG2 THR B  44      71.674  27.680  48.003  1.00 90.19           C  
ATOM   2621  C   THR B  44      71.309  27.567  45.116  1.00 90.19           C  
ATOM   2622  O   THR B  44      70.298  27.500  44.420  1.00 90.19           O  
ATOM   2623  N   GLY B  45      72.160  26.534  45.247  1.00 41.06           N  
ATOM   2624  CA  GLY B  45      71.879  25.274  44.626  1.00 41.06           C  
ATOM   2625  C   GLY B  45      72.662  25.167  43.353  1.00 41.06           C  
ATOM   2626  O   GLY B  45      72.937  24.062  42.888  1.00 41.06           O  
ATOM   2627  N   HIS B  46      73.067  26.305  42.754  1.00143.28           N  
ATOM   2628  CA  HIS B  46      73.771  26.190  41.506  1.00143.28           C  
ATOM   2629  ND1 HIS B  46      70.560  26.112  40.546  1.00143.28           N  
ATOM   2630  CG  HIS B  46      71.779  26.032  39.911  1.00143.28           C  
ATOM   2631  CB  HIS B  46      73.001  26.801  40.320  1.00143.28           C  
ATOM   2632  NE2 HIS B  46      70.305  24.686  38.859  1.00143.28           N  
ATOM   2633  CD2 HIS B  46      71.605  25.157  38.883  1.00143.28           C  
ATOM   2634  CE1 HIS B  46      69.715  25.288  39.876  1.00143.28           C  
ATOM   2635  C   HIS B  46      75.063  26.938  41.568  1.00143.28           C  
ATOM   2636  O   HIS B  46      76.024  26.598  40.877  1.00143.28           O  
ATOM   2637  N   GLY B  47      75.128  27.991  42.396  1.00115.83           N  
ATOM   2638  CA  GLY B  47      76.338  28.753  42.427  1.00115.83           C  
ATOM   2639  C   GLY B  47      76.274  29.703  41.268  1.00115.83           C  
ATOM   2640  O   GLY B  47      75.274  29.756  40.555  1.00115.83           O  
ATOM   2641  N   LEU B  48      77.364  30.461  41.030  1.00134.98           N  
ATOM   2642  CA  LEU B  48      77.371  31.444  39.978  1.00134.98           C  
ATOM   2643  CB  LEU B  48      78.645  32.308  39.944  1.00134.98           C  
ATOM   2644  CG  LEU B  48      78.761  33.326  41.097  1.00134.98           C  
ATOM   2645  CD1 LEU B  48      78.711  32.643  42.473  1.00134.98           C  
ATOM   2646  CD2 LEU B  48      80.016  34.199  40.929  1.00134.98           C  
ATOM   2647  C   LEU B  48      77.230  30.783  38.638  1.00134.98           C  
ATOM   2648  O   LEU B  48      77.712  29.673  38.422  1.00134.98           O  
ATOM   2649  N   ARG B  49      76.508  31.454  37.710  1.00 95.23           N  
ATOM   2650  CA  ARG B  49      76.342  30.974  36.364  1.00 95.23           C  
ATOM   2651  CB  ARG B  49      74.971  30.329  36.108  1.00 95.23           C  
ATOM   2652  CG  ARG B  49      74.813  28.996  36.845  1.00 95.23           C  
ATOM   2653  CD  ARG B  49      73.448  28.337  36.650  1.00 95.23           C  
ATOM   2654  NE  ARG B  49      72.445  29.216  37.310  1.00 95.23           N  
ATOM   2655  CZ  ARG B  49      71.126  29.118  36.975  1.00 95.23           C  
ATOM   2656  NH1 ARG B  49      70.726  28.202  36.045  1.00 95.23           N  
ATOM   2657  NH2 ARG B  49      70.211  29.938  37.566  1.00 95.23           N  
ATOM   2658  C   ARG B  49      76.511  32.153  35.443  1.00 95.23           C  
ATOM   2659  O   ARG B  49      76.050  33.253  35.743  1.00 95.23           O  
ATOM   2660  N   LEU B  50      77.164  31.937  34.278  1.00109.70           N  
ATOM   2661  CA  LEU B  50      77.533  32.988  33.359  1.00109.70           C  
ATOM   2662  CB  LEU B  50      78.804  32.635  32.565  1.00109.70           C  
ATOM   2663  CG  LEU B  50      79.221  33.673  31.506  1.00109.70           C  
ATOM   2664  CD1 LEU B  50      79.648  35.005  32.141  1.00109.70           C  
ATOM   2665  CD2 LEU B  50      80.282  33.091  30.558  1.00109.70           C  
ATOM   2666  C   LEU B  50      76.450  33.235  32.351  1.00109.70           C  
ATOM   2667  O   LEU B  50      76.043  32.325  31.630  1.00109.70           O  
ATOM   2668  N   ILE B  51      75.880  34.464  32.366  1.00158.71           N  
ATOM   2669  CA  ILE B  51      74.894  34.892  31.408  1.00158.71           C  
ATOM   2670  CB  ILE B  51      74.110  36.065  31.926  1.00158.71           C  
ATOM   2671  CG1 ILE B  51      73.482  35.751  33.297  1.00158.71           C  
ATOM   2672  CG2 ILE B  51      73.076  36.451  30.855  1.00158.71           C  
ATOM   2673  CD1 ILE B  51      72.454  34.624  33.277  1.00158.71           C  
ATOM   2674  C   ILE B  51      75.508  35.345  30.104  1.00158.71           C  
ATOM   2675  O   ILE B  51      75.249  34.767  29.049  1.00158.71           O  
ATOM   2676  N   HIS B  52      76.387  36.380  30.163  1.00 84.01           N  
ATOM   2677  CA  HIS B  52      76.964  36.973  28.978  1.00 84.01           C  
ATOM   2678  ND1 HIS B  52      74.742  36.971  26.525  1.00 84.01           N  
ATOM   2679  CG  HIS B  52      74.826  37.617  27.738  1.00 84.01           C  
ATOM   2680  CB  HIS B  52      76.111  38.088  28.347  1.00 84.01           C  
ATOM   2681  NE2 HIS B  52      72.662  37.166  27.285  1.00 84.01           N  
ATOM   2682  CD2 HIS B  52      73.546  37.728  28.189  1.00 84.01           C  
ATOM   2683  CE1 HIS B  52      73.427  36.725  26.303  1.00 84.01           C  
ATOM   2684  C   HIS B  52      78.252  37.642  29.366  1.00 84.01           C  
ATOM   2685  O   HIS B  52      78.407  38.080  30.505  1.00 84.01           O  
ATOM   2686  N   TYR B  53      79.216  37.737  28.417  1.00181.27           N  
ATOM   2687  CA  TYR B  53      80.468  38.393  28.691  1.00181.27           C  
ATOM   2688  CB  TYR B  53      81.607  37.445  29.117  1.00181.27           C  
ATOM   2689  CG  TYR B  53      81.854  36.436  28.050  1.00181.27           C  
ATOM   2690  CD1 TYR B  53      81.107  35.281  28.013  1.00181.27           C  
ATOM   2691  CD2 TYR B  53      82.819  36.639  27.091  1.00181.27           C  
ATOM   2692  CE1 TYR B  53      81.322  34.337  27.039  1.00181.27           C  
ATOM   2693  CE2 TYR B  53      83.039  35.696  26.113  1.00181.27           C  
ATOM   2694  CZ  TYR B  53      82.290  34.544  26.088  1.00181.27           C  
ATOM   2695  OH  TYR B  53      82.511  33.573  25.088  1.00181.27           O  
ATOM   2696  C   TYR B  53      80.894  39.198  27.495  1.00181.27           C  
ATOM   2697  O   TYR B  53      80.259  39.141  26.442  1.00181.27           O  
ATOM   2698  N   SER B  54      81.962  40.020  27.644  1.00 97.03           N  
ATOM   2699  CA  SER B  54      82.373  40.853  26.544  1.00 97.03           C  
ATOM   2700  CB  SER B  54      81.739  42.249  26.588  1.00 97.03           C  
ATOM   2701  OG  SER B  54      82.352  43.076  25.612  1.00 97.03           O  
ATOM   2702  C   SER B  54      83.860  41.080  26.556  1.00 97.03           C  
ATOM   2703  O   SER B  54      84.462  41.355  27.591  1.00 97.03           O  
ATOM   2704  N   TYR B  55      84.468  40.958  25.360  1.00148.25           N  
ATOM   2705  CA  TYR B  55      85.844  41.191  25.014  1.00148.25           C  
ATOM   2706  CB  TYR B  55      86.258  40.572  23.667  1.00148.25           C  
ATOM   2707  CG  TYR B  55      86.280  39.094  23.847  1.00148.25           C  
ATOM   2708  CD1 TYR B  55      87.255  38.516  24.623  1.00148.25           C  
ATOM   2709  CD2 TYR B  55      85.352  38.287  23.230  1.00148.25           C  
ATOM   2710  CE1 TYR B  55      87.300  37.154  24.800  1.00148.25           C  
ATOM   2711  CE2 TYR B  55      85.392  36.924  23.402  1.00148.25           C  
ATOM   2712  CZ  TYR B  55      86.365  36.356  24.189  1.00148.25           C  
ATOM   2713  OH  TYR B  55      86.409  34.958  24.368  1.00148.25           O  
ATOM   2714  C   TYR B  55      86.157  42.656  24.950  1.00148.25           C  
ATOM   2715  O   TYR B  55      87.328  43.037  24.907  1.00148.25           O  
ATOM   2716  N   GLY B  56      85.129  43.509  24.759  1.00 54.02           N  
ATOM   2717  CA  GLY B  56      85.399  44.916  24.681  1.00 54.02           C  
ATOM   2718  C   GLY B  56      84.267  45.561  23.972  1.00 54.02           C  
ATOM   2719  O   GLY B  56      83.286  44.913  23.618  1.00 54.02           O  
ATOM   2720  N   ALA B  57      84.413  46.868  23.703  1.00 47.33           N  
ATOM   2721  CA  ALA B  57      83.344  47.618  23.128  1.00 47.33           C  
ATOM   2722  CB  ALA B  57      83.713  49.080  22.822  1.00 47.33           C  
ATOM   2723  C   ALA B  57      82.891  46.983  21.856  1.00 47.33           C  
ATOM   2724  O   ALA B  57      83.688  46.536  21.031  1.00 47.33           O  
ATOM   2725  N   GLY B  58      81.554  46.908  21.701  1.00 37.19           N  
ATOM   2726  CA  GLY B  58      80.952  46.438  20.490  1.00 37.19           C  
ATOM   2727  C   GLY B  58      80.880  44.951  20.473  1.00 37.19           C  
ATOM   2728  O   GLY B  58      80.378  44.374  19.510  1.00 37.19           O  
ATOM   2729  N   SER B  59      81.369  44.274  21.526  1.00100.67           N  
ATOM   2730  CA  SER B  59      81.283  42.847  21.462  1.00100.67           C  
ATOM   2731  CB  SER B  59      82.645  42.127  21.474  1.00100.67           C  
ATOM   2732  OG  SER B  59      83.240  42.220  22.759  1.00100.67           O  
ATOM   2733  C   SER B  59      80.522  42.363  22.652  1.00100.67           C  
ATOM   2734  O   SER B  59      80.597  42.927  23.742  1.00100.67           O  
ATOM   2735  N   THR B  60      79.705  41.319  22.440  1.00 52.55           N  
ATOM   2736  CA  THR B  60      79.027  40.677  23.523  1.00 52.55           C  
ATOM   2737  CB  THR B  60      77.608  41.124  23.720  1.00 52.55           C  
ATOM   2738  OG1 THR B  60      76.839  40.859  22.556  1.00 52.55           O  
ATOM   2739  CG2 THR B  60      77.602  42.629  24.040  1.00 52.55           C  
ATOM   2740  C   THR B  60      79.003  39.228  23.170  1.00 52.55           C  
ATOM   2741  O   THR B  60      78.828  38.873  22.004  1.00 52.55           O  
ATOM   2742  N   GLU B  61      79.195  38.343  24.166  1.00 81.84           N  
ATOM   2743  CA  GLU B  61      79.191  36.947  23.853  1.00 81.84           C  
ATOM   2744  CB  GLU B  61      80.576  36.287  23.944  1.00 81.84           C  
ATOM   2745  CG  GLU B  61      81.533  36.772  22.854  1.00 81.84           C  
ATOM   2746  CD  GLU B  61      80.957  36.349  21.508  1.00 81.84           C  
ATOM   2747  OE1 GLU B  61      80.299  35.276  21.457  1.00 81.84           O  
ATOM   2748  OE2 GLU B  61      81.165  37.096  20.515  1.00 81.84           O  
ATOM   2749  C   GLU B  61      78.284  36.241  24.805  1.00 81.84           C  
ATOM   2750  O   GLU B  61      78.172  36.602  25.976  1.00 81.84           O  
ATOM   2751  N   LYS B  69      77.599  35.202  24.292  1.00 86.73           N  
ATOM   2752  CA  LYS B  69      76.690  34.427  25.080  1.00 86.73           C  
ATOM   2753  CB  LYS B  69      75.873  33.422  24.249  1.00 86.73           C  
ATOM   2754  CG  LYS B  69      74.883  34.049  23.266  1.00 86.73           C  
ATOM   2755  CD  LYS B  69      73.741  34.814  23.934  1.00 86.73           C  
ATOM   2756  CE  LYS B  69      72.670  35.282  22.946  1.00 86.73           C  
ATOM   2757  NZ  LYS B  69      71.503  35.817  23.682  1.00 86.73           N  
ATOM   2758  C   LYS B  69      77.497  33.605  26.029  1.00 86.73           C  
ATOM   2759  O   LYS B  69      78.559  33.089  25.681  1.00 86.73           O  
ATOM   2760  N   GLY B  70      77.001  33.484  27.274  1.00 25.25           N  
ATOM   2761  CA  GLY B  70      77.628  32.671  28.269  1.00 25.25           C  
ATOM   2762  C   GLY B  70      76.881  31.379  28.296  1.00 25.25           C  
ATOM   2763  O   GLY B  70      76.313  30.952  27.293  1.00 25.25           O  
ATOM   2764  N   ASP B  71      76.899  30.701  29.457  1.00 63.29           N  
ATOM   2765  CA  ASP B  71      76.226  29.443  29.571  1.00 63.29           C  
ATOM   2766  CB  ASP B  71      76.525  28.727  30.899  1.00 63.29           C  
ATOM   2767  CG  ASP B  71      77.978  28.276  30.880  1.00 63.29           C  
ATOM   2768  OD1 ASP B  71      78.630  28.420  29.812  1.00 63.29           O  
ATOM   2769  OD2 ASP B  71      78.453  27.775  31.934  1.00 63.29           O  
ATOM   2770  C   ASP B  71      74.731  29.625  29.505  1.00 63.29           C  
ATOM   2771  O   ASP B  71      74.060  28.885  28.786  1.00 63.29           O  
ATOM   2772  N   ILE B  72      74.159  30.596  30.261  1.00101.57           N  
ATOM   2773  CA  ILE B  72      72.725  30.739  30.263  1.00101.57           C  
ATOM   2774  CB  ILE B  72      72.131  30.473  31.622  1.00101.57           C  
ATOM   2775  CG1 ILE B  72      72.710  31.426  32.687  1.00101.57           C  
ATOM   2776  CG2 ILE B  72      72.353  28.986  31.942  1.00101.57           C  
ATOM   2777  CD1 ILE B  72      71.920  31.444  33.995  1.00101.57           C  
ATOM   2778  C   ILE B  72      72.310  32.113  29.796  1.00101.57           C  
ATOM   2779  O   ILE B  72      71.898  32.964  30.583  1.00101.57           O  
ATOM   2780  N   PRO B  73      72.367  32.337  28.513  1.00115.19           N  
ATOM   2781  CA  PRO B  73      72.015  33.614  27.941  1.00115.19           C  
ATOM   2782  CD  PRO B  73      73.281  31.593  27.666  1.00115.19           C  
ATOM   2783  CB  PRO B  73      72.701  33.664  26.573  1.00115.19           C  
ATOM   2784  CG  PRO B  73      73.087  32.206  26.273  1.00115.19           C  
ATOM   2785  C   PRO B  73      70.553  33.948  27.859  1.00115.19           C  
ATOM   2786  O   PRO B  73      70.249  35.138  27.784  1.00115.19           O  
ATOM   2787  N   ASP B  74      69.668  32.927  27.883  1.00176.66           N  
ATOM   2788  CA  ASP B  74      68.231  32.958  27.708  1.00176.66           C  
ATOM   2789  CB  ASP B  74      67.481  32.293  28.876  1.00176.66           C  
ATOM   2790  CG  ASP B  74      67.808  30.806  28.857  1.00176.66           C  
ATOM   2791  OD1 ASP B  74      67.619  30.167  27.788  1.00176.66           O  
ATOM   2792  OD2 ASP B  74      68.268  30.294  29.912  1.00176.66           O  
ATOM   2793  C   ASP B  74      67.676  34.342  27.529  1.00176.66           C  
ATOM   2794  O   ASP B  74      68.018  35.026  26.570  1.00176.66           O  
ATOM   2795  N   GLY B  75      66.853  34.773  28.505  1.00132.15           N  
ATOM   2796  CA  GLY B  75      66.035  35.952  28.649  1.00132.15           C  
ATOM   2797  C   GLY B  75      66.826  37.226  28.646  1.00132.15           C  
ATOM   2798  O   GLY B  75      66.234  38.302  28.693  1.00132.15           O  
ATOM   2799  N   TYR B  76      68.167  37.158  28.714  1.00149.29           N  
ATOM   2800  CA  TYR B  76      68.945  38.357  28.870  1.00149.29           C  
ATOM   2801  CB  TYR B  76      70.095  38.168  29.868  1.00149.29           C  
ATOM   2802  CG  TYR B  76      69.553  37.608  31.136  1.00149.29           C  
ATOM   2803  CD1 TYR B  76      69.080  38.435  32.120  1.00149.29           C  
ATOM   2804  CD2 TYR B  76      69.512  36.249  31.344  1.00149.29           C  
ATOM   2805  CE1 TYR B  76      68.587  37.913  33.291  1.00149.29           C  
ATOM   2806  CE2 TYR B  76      69.020  35.720  32.515  1.00149.29           C  
ATOM   2807  CZ  TYR B  76      68.556  36.556  33.496  1.00149.29           C  
ATOM   2808  OH  TYR B  76      68.050  36.026  34.702  1.00149.29           O  
ATOM   2809  C   TYR B  76      69.636  38.757  27.596  1.00149.29           C  
ATOM   2810  O   TYR B  76      69.957  37.928  26.746  1.00149.29           O  
ATOM   2811  N   LYS B  77      69.844  40.088  27.441  1.00 53.04           N  
ATOM   2812  CA  LYS B  77      70.594  40.663  26.358  1.00 53.04           C  
ATOM   2813  CB  LYS B  77      69.796  41.656  25.498  1.00 53.04           C  
ATOM   2814  CG  LYS B  77      68.718  40.992  24.642  1.00 53.04           C  
ATOM   2815  CD  LYS B  77      67.743  41.984  24.007  1.00 53.04           C  
ATOM   2816  CE  LYS B  77      66.695  41.320  23.112  1.00 53.04           C  
ATOM   2817  NZ  LYS B  77      65.795  42.347  22.541  1.00 53.04           N  
ATOM   2818  C   LYS B  77      71.710  41.433  27.002  1.00 53.04           C  
ATOM   2819  O   LYS B  77      71.552  41.945  28.107  1.00 53.04           O  
ATOM   2820  N   ALA B  78      72.882  41.528  26.341  1.00 44.90           N  
ATOM   2821  CA  ALA B  78      73.977  42.249  26.933  1.00 44.90           C  
ATOM   2822  CB  ALA B  78      75.231  41.386  27.154  1.00 44.90           C  
ATOM   2823  C   ALA B  78      74.352  43.345  25.986  1.00 44.90           C  
ATOM   2824  O   ALA B  78      74.075  43.257  24.793  1.00 44.90           O  
ATOM   2825  N   SER B  79      74.949  44.442  26.502  1.00 58.24           N  
ATOM   2826  CA  SER B  79      75.348  45.494  25.609  1.00 58.24           C  
ATOM   2827  CB  SER B  79      74.325  46.641  25.536  1.00 58.24           C  
ATOM   2828  OG  SER B  79      74.774  47.645  24.639  1.00 58.24           O  
ATOM   2829  C   SER B  79      76.639  46.076  26.101  1.00 58.24           C  
ATOM   2830  O   SER B  79      76.784  46.365  27.287  1.00 58.24           O  
ATOM   2831  N   ARG B  80      77.637  46.252  25.205  1.00129.66           N  
ATOM   2832  CA  ARG B  80      78.830  46.889  25.685  1.00129.66           C  
ATOM   2833  CB  ARG B  80      80.064  45.974  25.735  1.00129.66           C  
ATOM   2834  CG  ARG B  80      81.109  46.477  26.736  1.00129.66           C  
ATOM   2835  CD  ARG B  80      82.214  45.465  27.026  1.00129.66           C  
ATOM   2836  NE  ARG B  80      82.850  45.827  28.322  1.00129.66           N  
ATOM   2837  CZ  ARG B  80      84.192  46.067  28.399  1.00129.66           C  
ATOM   2838  NH1 ARG B  80      84.955  46.099  27.270  1.00129.66           N  
ATOM   2839  NH2 ARG B  80      84.776  46.258  29.616  1.00129.66           N  
ATOM   2840  C   ARG B  80      79.125  48.046  24.781  1.00129.66           C  
ATOM   2841  O   ARG B  80      79.847  47.933  23.791  1.00129.66           O  
ATOM   2842  N   PRO B  81      78.541  49.164  25.115  1.00 83.07           N  
ATOM   2843  CA  PRO B  81      78.695  50.384  24.371  1.00 83.07           C  
ATOM   2844  CD  PRO B  81      77.429  49.214  26.047  1.00 83.07           C  
ATOM   2845  CB  PRO B  81      77.586  51.317  24.863  1.00 83.07           C  
ATOM   2846  CG  PRO B  81      77.148  50.716  26.211  1.00 83.07           C  
ATOM   2847  C   PRO B  81      80.056  50.987  24.479  1.00 83.07           C  
ATOM   2848  O   PRO B  81      80.488  51.642  23.531  1.00 83.07           O  
ATOM   2849  N   SER B  82      80.742  50.803  25.621  1.00 58.99           N  
ATOM   2850  CA  SER B  82      82.032  51.400  25.782  1.00 58.99           C  
ATOM   2851  CB  SER B  82      81.997  52.788  26.447  1.00 58.99           C  
ATOM   2852  OG  SER B  82      81.493  52.686  27.770  1.00 58.99           O  
ATOM   2853  C   SER B  82      82.837  50.499  26.654  1.00 58.99           C  
ATOM   2854  O   SER B  82      82.312  49.580  27.279  1.00 58.99           O  
ATOM   2855  N   GLN B  83      84.150  50.772  26.729  1.00 73.82           N  
ATOM   2856  CA  GLN B  83      85.067  49.969  27.483  1.00 73.82           C  
ATOM   2857  CB  GLN B  83      86.486  50.571  27.464  1.00 73.82           C  
ATOM   2858  CG  GLN B  83      87.522  49.814  28.299  1.00 73.82           C  
ATOM   2859  CD  GLN B  83      88.171  48.732  27.447  1.00 73.82           C  
ATOM   2860  OE1 GLN B  83      87.854  48.568  26.270  1.00 73.82           O  
ATOM   2861  NE2 GLN B  83      89.119  47.976  28.060  1.00 73.82           N  
ATOM   2862  C   GLN B  83      84.612  49.952  28.914  1.00 73.82           C  
ATOM   2863  O   GLN B  83      84.640  48.913  29.570  1.00 73.82           O  
ATOM   2864  N   GLU B  84      84.186  51.114  29.441  0.75117.72           N  
ATOM   2865  CA  GLU B  84      83.814  51.237  30.825  0.75117.72           C  
ATOM   2866  CB  GLU B  84      83.638  52.707  31.237  0.75117.72           C  
ATOM   2867  CG  GLU B  84      84.915  53.535  31.080  0.75117.72           C  
ATOM   2868  CD  GLU B  84      85.137  53.774  29.590  0.75117.72           C  
ATOM   2869  OE1 GLU B  84      84.509  54.719  29.044  0.75117.72           O  
ATOM   2870  OE2 GLU B  84      85.931  53.013  28.975  0.75117.72           O  
ATOM   2871  C   GLU B  84      82.527  50.531  31.164  0.75117.72           C  
ATOM   2872  O   GLU B  84      82.445  49.850  32.187  0.75117.72           O  
ATOM   2873  N   ASN B  85      81.487  50.641  30.311  1.00 70.83           N  
ATOM   2874  CA  ASN B  85      80.190  50.182  30.739  1.00 70.83           C  
ATOM   2875  CB  ASN B  85      79.056  51.150  30.351  1.00 70.83           C  
ATOM   2876  CG  ASN B  85      79.302  52.496  31.016  1.00 70.83           C  
ATOM   2877  OD1 ASN B  85      80.111  52.613  31.935  1.00 70.83           O  
ATOM   2878  ND2 ASN B  85      78.583  53.547  30.539  1.00 70.83           N  
ATOM   2879  C   ASN B  85      79.811  48.871  30.119  1.00 70.83           C  
ATOM   2880  O   ASN B  85      80.080  48.617  28.946  1.00 70.83           O  
ATOM   2881  N   PHE B  86      79.170  47.998  30.933  1.00115.06           N  
ATOM   2882  CA  PHE B  86      78.641  46.746  30.463  1.00115.06           C  
ATOM   2883  CB  PHE B  86      79.593  45.572  30.772  1.00115.06           C  
ATOM   2884  CG  PHE B  86      79.149  44.328  30.078  1.00115.06           C  
ATOM   2885  CD1 PHE B  86      78.916  44.325  28.723  1.00115.06           C  
ATOM   2886  CD2 PHE B  86      79.037  43.143  30.769  1.00115.06           C  
ATOM   2887  CE1 PHE B  86      78.527  43.175  28.076  1.00115.06           C  
ATOM   2888  CE2 PHE B  86      78.650  41.990  30.126  1.00115.06           C  
ATOM   2889  CZ  PHE B  86      78.389  42.004  28.778  1.00115.06           C  
ATOM   2890  C   PHE B  86      77.330  46.572  31.176  1.00115.06           C  
ATOM   2891  O   PHE B  86      77.277  46.626  32.405  1.00115.06           O  
ATOM   2892  N   SER B  87      76.229  46.356  30.420  1.00105.05           N  
ATOM   2893  CA  SER B  87      74.934  46.295  31.043  1.00105.05           C  
ATOM   2894  CB  SER B  87      74.023  47.477  30.671  1.00105.05           C  
ATOM   2895  OG  SER B  87      74.589  48.699  31.119  1.00105.05           O  
ATOM   2896  C   SER B  87      74.204  45.066  30.606  1.00105.05           C  
ATOM   2897  O   SER B  87      74.425  44.530  29.521  1.00105.05           O  
ATOM   2898  N   LEU B  88      73.291  44.598  31.480  1.00 86.93           N  
ATOM   2899  CA  LEU B  88      72.496  43.442  31.197  1.00 86.93           C  
ATOM   2900  CB  LEU B  88      72.512  42.434  32.359  1.00 86.93           C  
ATOM   2901  CG  LEU B  88      71.789  41.113  32.063  1.00 86.93           C  
ATOM   2902  CD1 LEU B  88      72.397  40.419  30.834  1.00 86.93           C  
ATOM   2903  CD2 LEU B  88      71.791  40.201  33.301  1.00 86.93           C  
ATOM   2904  C   LEU B  88      71.098  43.937  30.978  1.00 86.93           C  
ATOM   2905  O   LEU B  88      70.625  44.816  31.696  1.00 86.93           O  
ATOM   2906  N   ILE B  89      70.396  43.394  29.961  1.00 53.09           N  
ATOM   2907  CA  ILE B  89      69.085  43.891  29.642  1.00 53.09           C  
ATOM   2908  CB  ILE B  89      68.997  44.408  28.236  1.00 53.09           C  
ATOM   2909  CG1 ILE B  89      70.008  45.545  28.015  1.00 53.09           C  
ATOM   2910  CG2 ILE B  89      67.538  44.814  27.966  1.00 53.09           C  
ATOM   2911  CD1 ILE B  89      70.237  45.874  26.540  1.00 53.09           C  
ATOM   2912  C   ILE B  89      68.101  42.770  29.739  1.00 53.09           C  
ATOM   2913  O   ILE B  89      68.360  41.655  29.287  1.00 53.09           O  
ATOM   2914  N   LEU B  90      66.936  43.048  30.358  1.00150.00           N  
ATOM   2915  CA  LEU B  90      65.900  42.067  30.492  1.00150.00           C  
ATOM   2916  CB  LEU B  90      65.520  41.816  31.964  1.00150.00           C  
ATOM   2917  CG  LEU B  90      66.707  41.493  32.896  1.00150.00           C  
ATOM   2918  CD1 LEU B  90      67.635  42.706  33.070  1.00150.00           C  
ATOM   2919  CD2 LEU B  90      66.225  40.957  34.252  1.00150.00           C  
ATOM   2920  C   LEU B  90      64.686  42.686  29.869  1.00150.00           C  
ATOM   2921  O   LEU B  90      63.936  43.393  30.540  1.00150.00           O  
ATOM   2922  N   GLU B  91      64.442  42.405  28.574  1.00 83.31           N  
ATOM   2923  CA  GLU B  91      63.359  43.026  27.865  1.00 83.31           C  
ATOM   2924  CB  GLU B  91      63.285  42.562  26.401  1.00 83.31           C  
ATOM   2925  CG  GLU B  91      64.524  42.918  25.576  1.00 83.31           C  
ATOM   2926  CD  GLU B  91      64.496  44.410  25.278  1.00 83.31           C  
ATOM   2927  OE1 GLU B  91      63.630  45.117  25.859  1.00 83.31           O  
ATOM   2928  OE2 GLU B  91      65.344  44.863  24.463  1.00 83.31           O  
ATOM   2929  C   GLU B  91      62.065  42.645  28.508  1.00 83.31           C  
ATOM   2930  O   GLU B  91      61.250  43.507  28.832  1.00 83.31           O  
ATOM   2931  N   LEU B  92      61.845  41.333  28.719  1.00158.75           N  
ATOM   2932  CA  LEU B  92      60.640  40.887  29.352  1.00158.75           C  
ATOM   2933  CB  LEU B  92      59.841  39.861  28.530  1.00158.75           C  
ATOM   2934  CG  LEU B  92      59.271  40.411  27.209  1.00158.75           C  
ATOM   2935  CD1 LEU B  92      60.385  40.763  26.210  1.00158.75           C  
ATOM   2936  CD2 LEU B  92      58.224  39.455  26.619  1.00158.75           C  
ATOM   2937  C   LEU B  92      61.073  40.198  30.602  1.00158.75           C  
ATOM   2938  O   LEU B  92      61.734  39.162  30.555  1.00158.75           O  
ATOM   2939  N   ALA B  93      60.697  40.763  31.761  1.00 62.47           N  
ATOM   2940  CA  ALA B  93      61.118  40.225  33.019  1.00 62.47           C  
ATOM   2941  CB  ALA B  93      60.985  41.221  34.185  1.00 62.47           C  
ATOM   2942  C   ALA B  93      60.303  39.019  33.360  1.00 62.47           C  
ATOM   2943  O   ALA B  93      59.204  38.824  32.845  1.00 62.47           O  
ATOM   2944  N   THR B  94      60.868  38.149  34.222  1.00116.16           N  
ATOM   2945  CA  THR B  94      60.177  36.975  34.670  1.00116.16           C  
ATOM   2946  CB  THR B  94      60.463  35.779  33.809  1.00116.16           C  
ATOM   2947  OG1 THR B  94      59.759  34.643  34.285  1.00116.16           O  
ATOM   2948  CG2 THR B  94      61.978  35.520  33.806  1.00116.16           C  
ATOM   2949  C   THR B  94      60.644  36.679  36.064  1.00116.16           C  
ATOM   2950  O   THR B  94      61.796  36.929  36.411  1.00116.16           O  
ATOM   2951  N   PRO B  95      59.770  36.128  36.864  1.00138.11           N  
ATOM   2952  CA  PRO B  95      60.085  35.818  38.234  1.00138.11           C  
ATOM   2953  CD  PRO B  95      58.349  36.370  36.679  1.00138.11           C  
ATOM   2954  CB  PRO B  95      58.764  35.416  38.880  1.00138.11           C  
ATOM   2955  CG  PRO B  95      57.721  36.212  38.074  1.00138.11           C  
ATOM   2956  C   PRO B  95      61.170  34.803  38.338  1.00138.11           C  
ATOM   2957  O   PRO B  95      61.789  34.698  39.396  1.00138.11           O  
ATOM   2958  N   SER B  96      61.407  34.033  37.264  1.00 42.18           N  
ATOM   2959  CA  SER B  96      62.453  33.059  37.304  1.00 42.18           C  
ATOM   2960  CB  SER B  96      62.518  32.199  36.029  1.00 42.18           C  
ATOM   2961  OG  SER B  96      62.817  33.012  34.904  1.00 42.18           O  
ATOM   2962  C   SER B  96      63.741  33.806  37.424  1.00 42.18           C  
ATOM   2963  O   SER B  96      64.718  33.295  37.963  1.00 42.18           O  
ATOM   2964  N   GLN B  97      63.749  35.051  36.916  1.00102.83           N  
ATOM   2965  CA  GLN B  97      64.875  35.938  36.885  1.00102.83           C  
ATOM   2966  CB  GLN B  97      64.691  37.101  35.901  1.00102.83           C  
ATOM   2967  CG  GLN B  97      64.681  36.589  34.458  1.00102.83           C  
ATOM   2968  CD  GLN B  97      64.496  37.765  33.517  1.00102.83           C  
ATOM   2969  OE1 GLN B  97      64.422  38.913  33.949  1.00102.83           O  
ATOM   2970  NE2 GLN B  97      64.419  37.475  32.190  1.00102.83           N  
ATOM   2971  C   GLN B  97      65.271  36.451  38.242  1.00102.83           C  
ATOM   2972  O   GLN B  97      66.382  36.949  38.392  1.00102.83           O  
ATOM   2973  N   THR B  98      64.374  36.432  39.250  1.00141.51           N  
ATOM   2974  CA  THR B  98      64.731  36.954  40.551  1.00141.51           C  
ATOM   2975  CB  THR B  98      63.706  36.698  41.616  1.00141.51           C  
ATOM   2976  OG1 THR B  98      63.554  35.304  41.836  1.00141.51           O  
ATOM   2977  CG2 THR B  98      62.373  37.297  41.164  1.00141.51           C  
ATOM   2978  C   THR B  98      66.006  36.317  41.021  1.00141.51           C  
ATOM   2979  O   THR B  98      66.100  35.094  41.118  1.00141.51           O  
ATOM   2980  N   SER B  99      67.036  37.147  41.314  1.00 64.92           N  
ATOM   2981  CA  SER B  99      68.289  36.590  41.743  1.00 64.92           C  
ATOM   2982  CB  SER B  99      68.926  35.685  40.669  1.00 64.92           C  
ATOM   2983  OG  SER B  99      70.078  35.023  41.171  1.00 64.92           O  
ATOM   2984  C   SER B  99      69.247  37.713  42.036  1.00 64.92           C  
ATOM   2985  O   SER B  99      68.878  38.888  42.022  1.00 64.92           O  
ATOM   2986  N   VAL B 100      70.513  37.358  42.351  1.00 68.85           N  
ATOM   2987  CA  VAL B 100      71.543  38.324  42.606  1.00 68.85           C  
ATOM   2988  CB  VAL B 100      72.275  38.076  43.893  1.00 68.85           C  
ATOM   2989  CG1 VAL B 100      73.409  39.106  44.027  1.00 68.85           C  
ATOM   2990  CG2 VAL B 100      71.257  38.124  45.045  1.00 68.85           C  
ATOM   2991  C   VAL B 100      72.530  38.231  41.483  1.00 68.85           C  
ATOM   2992  O   VAL B 100      73.029  37.153  41.168  1.00 68.85           O  
ATOM   2993  N   TYR B 101      72.873  39.381  40.867  1.00 90.77           N  
ATOM   2994  CA  TYR B 101      73.730  39.356  39.714  1.00 90.77           C  
ATOM   2995  CB  TYR B 101      73.152  40.093  38.490  1.00 90.77           C  
ATOM   2996  CG  TYR B 101      71.890  39.431  38.044  1.00 90.77           C  
ATOM   2997  CD1 TYR B 101      70.688  39.752  38.633  1.00 90.77           C  
ATOM   2998  CD2 TYR B 101      71.903  38.497  37.032  1.00 90.77           C  
ATOM   2999  CE1 TYR B 101      69.521  39.151  38.224  1.00 90.77           C  
ATOM   3000  CE2 TYR B 101      70.739  37.892  36.618  1.00 90.77           C  
ATOM   3001  CZ  TYR B 101      69.545  38.218  37.215  1.00 90.77           C  
ATOM   3002  OH  TYR B 101      68.348  37.600  36.793  1.00 90.77           O  
ATOM   3003  C   TYR B 101      75.006  40.058  40.045  1.00 90.77           C  
ATOM   3004  O   TYR B 101      75.072  40.886  40.952  1.00 90.77           O  
ATOM   3005  N   PHE B 102      76.085  39.683  39.334  1.00154.90           N  
ATOM   3006  CA  PHE B 102      77.338  40.333  39.551  1.00154.90           C  
ATOM   3007  CB  PHE B 102      78.385  39.483  40.295  1.00154.90           C  
ATOM   3008  CG  PHE B 102      77.877  39.086  41.636  1.00154.90           C  
ATOM   3009  CD1 PHE B 102      78.080  39.881  42.739  1.00154.90           C  
ATOM   3010  CD2 PHE B 102      77.200  37.901  41.786  1.00154.90           C  
ATOM   3011  CE1 PHE B 102      77.611  39.501  43.974  1.00154.90           C  
ATOM   3012  CE2 PHE B 102      76.729  37.516  43.019  1.00154.90           C  
ATOM   3013  CZ  PHE B 102      76.934  38.316  44.117  1.00154.90           C  
ATOM   3014  C   PHE B 102      77.958  40.551  38.214  1.00154.90           C  
ATOM   3015  O   PHE B 102      77.946  39.664  37.362  1.00154.90           O  
ATOM   3016  N   CYS B 103      78.526  41.750  37.996  1.00122.05           N  
ATOM   3017  CA  CYS B 103      79.256  41.971  36.789  1.00122.05           C  
ATOM   3018  CB  CYS B 103      79.109  43.389  36.207  1.00122.05           C  
ATOM   3019  SG  CYS B 103      79.787  44.660  37.311  1.00122.05           S  
ATOM   3020  C   CYS B 103      80.685  41.805  37.194  1.00122.05           C  
ATOM   3021  O   CYS B 103      81.013  41.983  38.365  1.00122.05           O  
ATOM   3022  N   ALA B 104      81.574  41.431  36.252  1.00 59.19           N  
ATOM   3023  CA  ALA B 104      82.944  41.227  36.632  1.00 59.19           C  
ATOM   3024  CB  ALA B 104      83.284  39.757  36.936  1.00 59.19           C  
ATOM   3025  C   ALA B 104      83.826  41.662  35.508  1.00 59.19           C  
ATOM   3026  O   ALA B 104      83.384  41.782  34.367  1.00 59.19           O  
ATOM   3027  N   SER B 105      85.110  41.937  35.819  1.00 56.89           N  
ATOM   3028  CA  SER B 105      86.043  42.339  34.809  1.00 56.89           C  
ATOM   3029  CB  SER B 105      86.385  43.840  34.839  1.00 56.89           C  
ATOM   3030  OG  SER B 105      87.084  44.159  36.033  1.00 56.89           O  
ATOM   3031  C   SER B 105      87.314  41.597  35.055  1.00 56.89           C  
ATOM   3032  O   SER B 105      87.595  41.167  36.174  1.00 56.89           O  
ATOM   3033  N   GLY B 106      88.122  41.427  33.992  1.00 61.70           N  
ATOM   3034  CA  GLY B 106      89.349  40.706  34.130  1.00 61.70           C  
ATOM   3035  C   GLY B 106      90.235  41.087  32.976  1.00 61.70           C  
ATOM   3036  O   GLY B 106      89.783  41.689  32.004  1.00 61.70           O  
ATOM   3037  N   ASP B 107      91.529  40.710  33.046  1.00191.51           N  
ATOM   3038  CA  ASP B 107      92.505  41.116  32.071  1.00191.51           C  
ATOM   3039  CB  ASP B 107      93.814  41.533  32.739  1.00191.51           C  
ATOM   3040  CG  ASP B 107      93.563  42.860  33.438  1.00191.51           C  
ATOM   3041  OD1 ASP B 107      93.087  43.804  32.753  1.00191.51           O  
ATOM   3042  OD2 ASP B 107      93.828  42.945  34.667  1.00191.51           O  
ATOM   3043  C   ASP B 107      92.830  40.047  31.085  1.00191.51           C  
ATOM   3044  O   ASP B 107      93.733  39.249  31.330  1.00191.51           O  
ATOM   3045  N   PRO B 108      92.329  40.305  29.887  1.00223.96           N  
ATOM   3046  CA  PRO B 108      92.084  39.355  28.822  1.00223.96           C  
ATOM   3047  CD  PRO B 108      92.424  41.664  29.375  1.00223.96           C  
ATOM   3048  CB  PRO B 108      92.281  40.115  27.518  1.00223.96           C  
ATOM   3049  CG  PRO B 108      92.009  41.579  27.898  1.00223.96           C  
ATOM   3050  C   PRO B 108      92.761  38.035  28.871  1.00223.96           C  
ATOM   3051  O   PRO B 108      93.946  37.939  29.168  1.00223.96           O  
ATOM   3052  N   GLY B 109      91.950  36.991  28.614  1.00 75.45           N  
ATOM   3053  CA  GLY B 109      92.348  35.618  28.659  1.00 75.45           C  
ATOM   3054  C   GLY B 109      91.703  35.064  29.877  1.00 75.45           C  
ATOM   3055  O   GLY B 109      91.564  35.785  30.849  1.00 75.45           O  
ATOM   3056  N   ASP B 123      91.268  33.792  29.872  1.00122.24           N  
ATOM   3057  CA  ASP B 123      90.589  33.212  31.006  1.00122.24           C  
ATOM   3058  CB  ASP B 123      89.920  31.864  30.747  1.00122.24           C  
ATOM   3059  CG  ASP B 123      91.044  30.863  30.604  1.00122.24           C  
ATOM   3060  OD1 ASP B 123      92.008  31.160  29.854  1.00122.24           O  
ATOM   3061  OD2 ASP B 123      90.959  29.786  31.257  1.00122.24           O  
ATOM   3062  C   ASP B 123      91.548  32.930  32.110  1.00122.24           C  
ATOM   3063  O   ASP B 123      91.151  32.819  33.269  1.00122.24           O  
ATOM   3064  N   GLN B 124      92.833  32.734  31.782  1.00128.51           N  
ATOM   3065  CA  GLN B 124      93.737  32.351  32.814  1.00128.51           C  
ATOM   3066  CB  GLN B 124      95.101  31.794  32.339  1.00128.51           C  
ATOM   3067  CG  GLN B 124      95.968  32.696  31.469  1.00128.51           C  
ATOM   3068  CD  GLN B 124      97.255  31.933  31.172  1.00128.51           C  
ATOM   3069  OE1 GLN B 124      98.027  32.303  30.289  1.00128.51           O  
ATOM   3070  NE2 GLN B 124      97.496  30.834  31.936  1.00128.51           N  
ATOM   3071  C   GLN B 124      93.867  33.413  33.866  1.00128.51           C  
ATOM   3072  O   GLN B 124      94.159  33.075  34.997  1.00128.51           O  
ATOM   3073  N   ASP B 125      93.674  34.718  33.597  1.00127.06           N  
ATOM   3074  CA  ASP B 125      93.876  35.641  34.692  1.00127.06           C  
ATOM   3075  CB  ASP B 125      94.228  37.079  34.273  1.00127.06           C  
ATOM   3076  CG  ASP B 125      93.005  37.745  33.678  1.00127.06           C  
ATOM   3077  OD1 ASP B 125      92.566  37.359  32.564  1.00127.06           O  
ATOM   3078  OD2 ASP B 125      92.500  38.676  34.358  1.00127.06           O  
ATOM   3079  C   ASP B 125      92.692  35.693  35.632  1.00127.06           C  
ATOM   3080  O   ASP B 125      91.626  35.138  35.366  1.00127.06           O  
ATOM   3081  N   THR B 126      92.884  36.377  36.789  1.00108.70           N  
ATOM   3082  CA  THR B 126      91.905  36.500  37.837  1.00108.70           C  
ATOM   3083  CB  THR B 126      92.494  37.073  39.091  1.00108.70           C  
ATOM   3084  OG1 THR B 126      91.524  37.110  40.126  1.00108.70           O  
ATOM   3085  CG2 THR B 126      93.003  38.491  38.780  1.00108.70           C  
ATOM   3086  C   THR B 126      90.815  37.433  37.402  1.00108.70           C  
ATOM   3087  O   THR B 126      91.026  38.321  36.580  1.00108.70           O  
ATOM   3088  N   GLN B 127      89.599  37.242  37.957  1.00131.81           N  
ATOM   3089  CA  GLN B 127      88.475  38.071  37.627  1.00131.81           C  
ATOM   3090  CB  GLN B 127      87.266  37.270  37.120  1.00131.81           C  
ATOM   3091  CG  GLN B 127      86.711  36.258  38.120  1.00131.81           C  
ATOM   3092  CD  GLN B 127      85.590  35.518  37.405  1.00131.81           C  
ATOM   3093  OE1 GLN B 127      85.099  34.496  37.880  1.00131.81           O  
ATOM   3094  NE2 GLN B 127      85.171  36.053  36.228  1.00131.81           N  
ATOM   3095  C   GLN B 127      88.087  38.869  38.835  1.00131.81           C  
ATOM   3096  O   GLN B 127      88.262  38.424  39.966  1.00131.81           O  
ATOM   3097  N   TYR B 128      87.560  40.095  38.624  1.00118.56           N  
ATOM   3098  CA  TYR B 128      87.188  40.941  39.724  1.00118.56           C  
ATOM   3099  CB  TYR B 128      87.840  42.334  39.679  1.00118.56           C  
ATOM   3100  CG  TYR B 128      89.296  42.157  39.948  1.00118.56           C  
ATOM   3101  CD1 TYR B 128      90.157  41.753  38.953  1.00118.56           C  
ATOM   3102  CD2 TYR B 128      89.801  42.400  41.205  1.00118.56           C  
ATOM   3103  CE1 TYR B 128      91.499  41.593  39.210  1.00118.56           C  
ATOM   3104  CE2 TYR B 128      91.141  42.242  41.468  1.00118.56           C  
ATOM   3105  CZ  TYR B 128      91.992  41.837  40.470  1.00118.56           C  
ATOM   3106  OH  TYR B 128      93.368  41.674  40.738  1.00118.56           O  
ATOM   3107  C   TYR B 128      85.705  41.123  39.677  1.00118.56           C  
ATOM   3108  O   TYR B 128      85.136  41.424  38.629  1.00118.56           O  
ATOM   3109  N   PHE B 129      85.043  40.957  40.842  1.00 92.32           N  
ATOM   3110  CA  PHE B 129      83.609  40.968  40.903  1.00 92.32           C  
ATOM   3111  CB  PHE B 129      83.044  39.800  41.727  1.00 92.32           C  
ATOM   3112  CG  PHE B 129      83.460  38.516  41.092  1.00 92.32           C  
ATOM   3113  CD1 PHE B 129      84.736  38.030  41.275  1.00 92.32           C  
ATOM   3114  CD2 PHE B 129      82.572  37.789  40.331  1.00 92.32           C  
ATOM   3115  CE1 PHE B 129      85.123  36.843  40.700  1.00 92.32           C  
ATOM   3116  CE2 PHE B 129      82.952  36.601  39.754  1.00 92.32           C  
ATOM   3117  CZ  PHE B 129      84.228  36.130  39.939  1.00 92.32           C  
ATOM   3118  C   PHE B 129      83.125  42.220  41.571  1.00 92.32           C  
ATOM   3119  O   PHE B 129      83.824  42.827  42.382  1.00 92.32           O  
ATOM   3120  N   GLY B 130      81.894  42.643  41.206  1.00 43.99           N  
ATOM   3121  CA  GLY B 130      81.271  43.813  41.765  1.00 43.99           C  
ATOM   3122  C   GLY B 130      80.416  43.404  42.928  1.00 43.99           C  
ATOM   3123  O   GLY B 130      80.168  42.220  43.150  1.00 43.99           O  
ATOM   3124  N   PRO B 131      79.936  44.383  43.657  1.00 85.77           N  
ATOM   3125  CA  PRO B 131      79.144  44.170  44.841  1.00 85.77           C  
ATOM   3126  CD  PRO B 131      79.740  45.716  43.108  1.00 85.77           C  
ATOM   3127  CB  PRO B 131      78.686  45.558  45.285  1.00 85.77           C  
ATOM   3128  CG  PRO B 131      78.625  46.346  43.965  1.00 85.77           C  
ATOM   3129  C   PRO B 131      77.981  43.247  44.633  1.00 85.77           C  
ATOM   3130  O   PRO B 131      77.815  42.335  45.442  1.00 85.77           O  
ATOM   3131  N   GLY B 132      77.161  43.455  43.582  1.00 45.60           N  
ATOM   3132  CA  GLY B 132      76.055  42.568  43.338  1.00 45.60           C  
ATOM   3133  C   GLY B 132      74.788  43.358  43.200  1.00 45.60           C  
ATOM   3134  O   GLY B 132      74.748  44.559  43.466  1.00 45.60           O  
ATOM   3135  N   THR B 133      73.702  42.685  42.761  1.00126.87           N  
ATOM   3136  CA  THR B 133      72.455  43.384  42.620  1.00126.87           C  
ATOM   3137  CB  THR B 133      72.189  43.868  41.225  1.00126.87           C  
ATOM   3138  OG1 THR B 133      71.233  44.915  41.248  1.00126.87           O  
ATOM   3139  CG2 THR B 133      71.645  42.697  40.392  1.00126.87           C  
ATOM   3140  C   THR B 133      71.345  42.449  43.011  1.00126.87           C  
ATOM   3141  O   THR B 133      71.385  41.254  42.720  1.00126.87           O  
ATOM   3142  N   ARG B 134      70.306  42.978  43.687  1.00100.17           N  
ATOM   3143  CA  ARG B 134      69.215  42.147  44.110  1.00100.17           C  
ATOM   3144  CB  ARG B 134      68.677  42.512  45.503  1.00100.17           C  
ATOM   3145  CG  ARG B 134      69.707  42.488  46.630  1.00100.17           C  
ATOM   3146  CD  ARG B 134      69.127  42.984  47.955  1.00100.17           C  
ATOM   3147  NE  ARG B 134      70.207  42.924  48.977  1.00100.17           N  
ATOM   3148  CZ  ARG B 134      70.103  43.673  50.114  1.00100.17           C  
ATOM   3149  NH1 ARG B 134      69.014  44.472  50.306  1.00100.17           N  
ATOM   3150  NH2 ARG B 134      71.089  43.623  51.056  1.00100.17           N  
ATOM   3151  C   ARG B 134      68.075  42.441  43.199  1.00100.17           C  
ATOM   3152  O   ARG B 134      67.544  43.550  43.202  1.00100.17           O  
ATOM   3153  N   LEU B 135      67.650  41.455  42.395  1.00 53.88           N  
ATOM   3154  CA  LEU B 135      66.537  41.727  41.539  1.00 53.88           C  
ATOM   3155  CB  LEU B 135      66.838  41.488  40.050  1.00 53.88           C  
ATOM   3156  CG  LEU B 135      65.640  41.781  39.128  1.00 53.88           C  
ATOM   3157  CD1 LEU B 135      65.249  43.266  39.172  1.00 53.88           C  
ATOM   3158  CD2 LEU B 135      65.901  41.272  37.701  1.00 53.88           C  
ATOM   3159  C   LEU B 135      65.437  40.797  41.917  1.00 53.88           C  
ATOM   3160  O   LEU B 135      65.608  39.579  41.915  1.00 53.88           O  
ATOM   3161  N   LEU B 136      64.272  41.362  42.279  1.00 55.85           N  
ATOM   3162  CA  LEU B 136      63.142  40.543  42.590  1.00 55.85           C  
ATOM   3163  CB  LEU B 136      62.599  40.765  44.012  1.00 55.85           C  
ATOM   3164  CG  LEU B 136      61.382  39.889  44.363  1.00 55.85           C  
ATOM   3165  CD1 LEU B 136      61.745  38.396  44.370  1.00 55.85           C  
ATOM   3166  CD2 LEU B 136      60.731  40.352  45.677  1.00 55.85           C  
ATOM   3167  C   LEU B 136      62.070  40.941  41.632  1.00 55.85           C  
ATOM   3168  O   LEU B 136      61.689  42.107  41.559  1.00 55.85           O  
ATOM   3169  N   VAL B 137      61.570  39.980  40.839  1.00127.45           N  
ATOM   3170  CA  VAL B 137      60.517  40.309  39.929  1.00127.45           C  
ATOM   3171  CB  VAL B 137      60.805  39.872  38.531  1.00127.45           C  
ATOM   3172  CG1 VAL B 137      61.829  40.824  37.899  1.00127.45           C  
ATOM   3173  CG2 VAL B 137      61.379  38.461  38.641  1.00127.45           C  
ATOM   3174  C   VAL B 137      59.269  39.644  40.400  1.00127.45           C  
ATOM   3175  O   VAL B 137      59.103  38.432  40.276  1.00127.45           O  
ATOM   3176  N   LEU B 138      58.338  40.450  40.944  1.00 66.63           N  
ATOM   3177  CA  LEU B 138      57.106  39.910  41.431  1.00 66.63           C  
ATOM   3178  CB  LEU B 138      56.502  40.712  42.595  1.00 66.63           C  
ATOM   3179  CG  LEU B 138      57.368  40.700  43.868  1.00 66.63           C  
ATOM   3180  CD1 LEU B 138      58.722  41.387  43.631  1.00 66.63           C  
ATOM   3181  CD2 LEU B 138      56.606  41.285  45.067  1.00 66.63           C  
ATOM   3182  C   LEU B 138      56.107  39.955  40.284  1.00 66.63           C  
ATOM   3183  O   LEU B 138      56.425  40.586  39.242  1.00 66.63           O  
ATOM   3184  OXT LEU B 138      55.006  39.362  40.438  1.00 66.63           O  
TER
END
