# Supplementary material for: Predicting T cell receptor functionality against mutant epitopes
Source: Cell Genom. 2024 Aug 15;4(9):100634. doi: 10.1016/j.xgen.2024.100634 (PMC11480844; doi:10.1016/j.xgen.2024.100634)
Supplement: Data S7. Structural models of the murine dataset, related to Figure 3 and STAR Methods, Structural modeling — PDB files containing the structural models of the 36 murine TCRs, SIINFEKL, and the H-2Kb allele. [file mmc8.zip › SIINFEKL/E4_SIINFEKL.pdb]

ATOM      1  N   GLY M   1     122.017  18.491  24.945  1.00 10.88           N  
ATOM      2  CA  GLY M   1     121.933  19.762  24.191  1.00 10.88           C  
ATOM      3  C   GLY M   1     120.676  20.480  24.545  1.00 10.88           C  
ATOM      4  O   GLY M   1     119.750  19.905  25.115  1.00 10.88           O  
ATOM      5  N   PRO M   2     120.638  21.737  24.207  1.00113.05           N  
ATOM      6  CA  PRO M   2     119.480  22.528  24.510  1.00113.05           C  
ATOM      7  CD  PRO M   2     121.855  22.534  24.209  1.00113.05           C  
ATOM      8  CB  PRO M   2     119.908  23.982  24.328  1.00113.05           C  
ATOM      9  CG  PRO M   2     121.419  23.952  24.614  1.00113.05           C  
ATOM     10  C   PRO M   2     118.336  22.126  23.644  1.00113.05           C  
ATOM     11  O   PRO M   2     118.565  21.620  22.546  1.00113.05           O  
ATOM     12  N   HIS M   3     117.096  22.330  24.126  1.00 50.70           N  
ATOM     13  CA  HIS M   3     115.938  21.968  23.366  1.00 50.70           C  
ATOM     14  ND1 HIS M   3     116.632  18.799  22.864  1.00 50.70           N  
ATOM     15  CG  HIS M   3     116.223  19.538  23.951  1.00 50.70           C  
ATOM     16  CB  HIS M   3     115.264  20.687  23.882  1.00 50.70           C  
ATOM     17  NE2 HIS M   3     117.678  17.955  24.635  1.00 50.70           N  
ATOM     18  CD2 HIS M   3     116.872  19.008  25.026  1.00 50.70           C  
ATOM     19  CE1 HIS M   3     117.502  17.867  23.329  1.00 50.70           C  
ATOM     20  C   HIS M   3     114.960  23.080  23.542  1.00 50.70           C  
ATOM     21  O   HIS M   3     115.158  23.960  24.377  1.00 50.70           O  
ATOM     22  N   SER M   4     113.880  23.095  22.736  1.00 43.54           N  
ATOM     23  CA  SER M   4     112.946  24.166  22.905  1.00 43.54           C  
ATOM     24  CB  SER M   4     113.312  25.418  22.091  1.00 43.54           C  
ATOM     25  OG  SER M   4     113.302  25.118  20.703  1.00 43.54           O  
ATOM     26  C   SER M   4     111.593  23.721  22.458  1.00 43.54           C  
ATOM     27  O   SER M   4     111.452  22.783  21.673  1.00 43.54           O  
ATOM     28  N   LEU M   5     110.552  24.387  22.995  1.00 76.99           N  
ATOM     29  CA  LEU M   5     109.200  24.119  22.609  1.00 76.99           C  
ATOM     30  CB  LEU M   5     108.361  23.520  23.752  1.00 76.99           C  
ATOM     31  CG  LEU M   5     106.921  23.146  23.360  1.00 76.99           C  
ATOM     32  CD1 LEU M   5     106.904  21.995  22.341  1.00 76.99           C  
ATOM     33  CD2 LEU M   5     106.064  22.853  24.603  1.00 76.99           C  
ATOM     34  C   LEU M   5     108.616  25.451  22.258  1.00 76.99           C  
ATOM     35  O   LEU M   5     108.546  26.344  23.102  1.00 76.99           O  
ATOM     36  N   ARG M   6     108.185  25.622  20.993  1.00 91.50           N  
ATOM     37  CA  ARG M   6     107.645  26.884  20.573  1.00 91.50           C  
ATOM     38  CB  ARG M   6     108.408  27.525  19.401  1.00 91.50           C  
ATOM     39  CG  ARG M   6     109.839  27.982  19.680  1.00 91.50           C  
ATOM     40  CD  ARG M   6     110.486  28.568  18.422  1.00 91.50           C  
ATOM     41  NE  ARG M   6     111.802  29.161  18.781  1.00 91.50           N  
ATOM     42  CZ  ARG M   6     112.459  29.932  17.864  1.00 91.50           C  
ATOM     43  NH1 ARG M   6     111.909  30.135  16.631  1.00 91.50           N  
ATOM     44  NH2 ARG M   6     113.657  30.502  18.178  1.00 91.50           N  
ATOM     45  C   ARG M   6     106.284  26.620  20.015  1.00 91.50           C  
ATOM     46  O   ARG M   6     105.981  25.504  19.599  1.00 91.50           O  
ATOM     47  N   TYR M   7     105.408  27.646  20.032  1.00 93.87           N  
ATOM     48  CA  TYR M   7     104.115  27.521  19.423  1.00 93.87           C  
ATOM     49  CB  TYR M   7     102.924  27.529  20.402  1.00 93.87           C  
ATOM     50  CG  TYR M   7     102.876  26.246  21.158  1.00 93.87           C  
ATOM     51  CD1 TYR M   7     102.220  25.162  20.624  1.00 93.87           C  
ATOM     52  CD2 TYR M   7     103.478  26.115  22.387  1.00 93.87           C  
ATOM     53  CE1 TYR M   7     102.158  23.969  21.301  1.00 93.87           C  
ATOM     54  CE2 TYR M   7     103.418  24.922  23.072  1.00 93.87           C  
ATOM     55  CZ  TYR M   7     102.757  23.848  22.529  1.00 93.87           C  
ATOM     56  OH  TYR M   7     102.694  22.624  23.227  1.00 93.87           O  
ATOM     57  C   TYR M   7     103.911  28.701  18.526  1.00 93.87           C  
ATOM     58  O   TYR M   7     104.032  29.848  18.956  1.00 93.87           O  
ATOM     59  N   PHE M   8     103.581  28.455  17.244  1.00 54.80           N  
ATOM     60  CA  PHE M   8     103.317  29.559  16.373  1.00 54.80           C  
ATOM     61  CB  PHE M   8     103.912  29.407  14.965  1.00 54.80           C  
ATOM     62  CG  PHE M   8     105.388  29.494  15.123  1.00 54.80           C  
ATOM     63  CD1 PHE M   8     106.112  28.393  15.517  1.00 54.80           C  
ATOM     64  CD2 PHE M   8     106.047  30.678  14.881  1.00 54.80           C  
ATOM     65  CE1 PHE M   8     107.476  28.471  15.665  1.00 54.80           C  
ATOM     66  CE2 PHE M   8     107.411  30.762  15.027  1.00 54.80           C  
ATOM     67  CZ  PHE M   8     108.127  29.657  15.420  1.00 54.80           C  
ATOM     68  C   PHE M   8     101.836  29.653  16.234  1.00 54.80           C  
ATOM     69  O   PHE M   8     101.177  28.719  15.780  1.00 54.80           O  
ATOM     70  N   VAL M   9     101.277  30.807  16.636  1.00 44.90           N  
ATOM     71  CA  VAL M   9      99.860  30.998  16.576  1.00 44.90           C  
ATOM     72  CB  VAL M   9      99.282  31.521  17.859  1.00 44.90           C  
ATOM     73  CG1 VAL M   9      97.780  31.780  17.662  1.00 44.90           C  
ATOM     74  CG2 VAL M   9      99.602  30.519  18.980  1.00 44.90           C  
ATOM     75  C   VAL M   9      99.598  32.025  15.530  1.00 44.90           C  
ATOM     76  O   VAL M   9     100.397  32.937  15.335  1.00 44.90           O  
ATOM     77  N   THR M  10      98.486  31.876  14.783  1.00123.08           N  
ATOM     78  CA  THR M  10      98.191  32.866  13.794  1.00123.08           C  
ATOM     79  CB  THR M  10      98.743  32.522  12.443  1.00123.08           C  
ATOM     80  OG1 THR M  10      98.592  33.617  11.551  1.00123.08           O  
ATOM     81  CG2 THR M  10      98.005  31.282  11.913  1.00123.08           C  
ATOM     82  C   THR M  10      96.707  33.007  13.669  1.00123.08           C  
ATOM     83  O   THR M  10      95.965  32.031  13.777  1.00123.08           O  
ATOM     84  N   ALA M  11      96.238  34.256  13.461  1.00 49.35           N  
ATOM     85  CA  ALA M  11      94.840  34.488  13.236  1.00 49.35           C  
ATOM     86  CB  ALA M  11      94.093  35.009  14.475  1.00 49.35           C  
ATOM     87  C   ALA M  11      94.746  35.544  12.183  1.00 49.35           C  
ATOM     88  O   ALA M  11      95.330  36.618  12.320  1.00 49.35           O  
ATOM     89  N   VAL M  12      93.987  35.268  11.103  1.00 62.89           N  
ATOM     90  CA  VAL M  12      93.861  36.221  10.038  1.00 62.89           C  
ATOM     91  CB  VAL M  12      94.316  35.691   8.709  1.00 62.89           C  
ATOM     92  CG1 VAL M  12      93.997  36.732   7.627  1.00 62.89           C  
ATOM     93  CG2 VAL M  12      95.806  35.332   8.794  1.00 62.89           C  
ATOM     94  C   VAL M  12      92.410  36.527   9.877  1.00 62.89           C  
ATOM     95  O   VAL M  12      91.589  35.621   9.749  1.00 62.89           O  
ATOM     96  N   SER M  13      92.060  37.826   9.862  1.00 46.71           N  
ATOM     97  CA  SER M  13      90.687  38.210   9.721  1.00 46.71           C  
ATOM     98  CB  SER M  13      90.420  39.666  10.135  1.00 46.71           C  
ATOM     99  OG  SER M  13      91.111  40.548   9.262  1.00 46.71           O  
ATOM    100  C   SER M  13      90.306  38.092   8.284  1.00 46.71           C  
ATOM    101  O   SER M  13      91.133  38.266   7.391  1.00 46.71           O  
ATOM    102  N   ARG M  14      89.025  37.759   8.037  1.00182.12           N  
ATOM    103  CA  ARG M  14      88.507  37.699   6.703  1.00182.12           C  
ATOM    104  CB  ARG M  14      88.025  36.296   6.300  1.00182.12           C  
ATOM    105  CG  ARG M  14      89.112  35.249   6.052  1.00182.12           C  
ATOM    106  CD  ARG M  14      88.508  33.871   5.758  1.00182.12           C  
ATOM    107  NE  ARG M  14      89.577  32.971   5.240  1.00182.12           N  
ATOM    108  CZ  ARG M  14      89.316  31.639   5.087  1.00182.12           C  
ATOM    109  NH1 ARG M  14      88.122  31.126   5.506  1.00182.12           N  
ATOM    110  NH2 ARG M  14      90.244  30.820   4.512  1.00182.12           N  
ATOM    111  C   ARG M  14      87.276  38.539   6.725  1.00182.12           C  
ATOM    112  O   ARG M  14      86.211  38.073   7.133  1.00182.12           O  
ATOM    113  N   PRO M  15      87.371  39.764   6.308  1.00141.55           N  
ATOM    114  CA  PRO M  15      86.180  40.556   6.340  1.00141.55           C  
ATOM    115  CD  PRO M  15      88.554  40.560   6.593  1.00141.55           C  
ATOM    116  CB  PRO M  15      86.632  42.009   6.236  1.00141.55           C  
ATOM    117  CG  PRO M  15      88.039  41.985   6.861  1.00141.55           C  
ATOM    118  C   PRO M  15      85.218  40.125   5.287  1.00141.55           C  
ATOM    119  O   PRO M  15      85.578  40.131   4.111  1.00141.55           O  
ATOM    120  N   GLY M  16      83.988  39.768   5.698  1.00 28.42           N  
ATOM    121  CA  GLY M  16      82.936  39.414   4.794  1.00 28.42           C  
ATOM    122  C   GLY M  16      83.038  37.959   4.472  1.00 28.42           C  
ATOM    123  O   GLY M  16      82.029  37.292   4.247  1.00 28.42           O  
ATOM    124  N   LEU M  17      84.270  37.423   4.451  1.00117.99           N  
ATOM    125  CA  LEU M  17      84.443  36.053   4.078  1.00117.99           C  
ATOM    126  CB  LEU M  17      85.922  35.673   3.890  1.00117.99           C  
ATOM    127  CG  LEU M  17      86.143  34.249   3.341  1.00117.99           C  
ATOM    128  CD1 LEU M  17      85.852  33.163   4.389  1.00117.99           C  
ATOM    129  CD2 LEU M  17      85.350  34.036   2.042  1.00117.99           C  
ATOM    130  C   LEU M  17      83.840  35.178   5.128  1.00117.99           C  
ATOM    131  O   LEU M  17      83.141  34.216   4.817  1.00117.99           O  
ATOM    132  N   GLY M  18      84.077  35.499   6.412  1.00 42.48           N  
ATOM    133  CA  GLY M  18      83.575  34.646   7.447  1.00 42.48           C  
ATOM    134  C   GLY M  18      84.439  34.857   8.645  1.00 42.48           C  
ATOM    135  O   GLY M  18      85.121  35.875   8.761  1.00 42.48           O  
ATOM    136  N   GLU M  19      84.431  33.880   9.572  1.00104.47           N  
ATOM    137  CA  GLU M  19      85.199  34.007  10.776  1.00104.47           C  
ATOM    138  CB  GLU M  19      84.948  32.874  11.785  1.00104.47           C  
ATOM    139  CG  GLU M  19      83.482  32.729  12.197  1.00104.47           C  
ATOM    140  CD  GLU M  19      82.984  34.064  12.728  1.00104.47           C  
ATOM    141  OE1 GLU M  19      83.686  34.674  13.578  1.00104.47           O  
ATOM    142  OE2 GLU M  19      81.887  34.493  12.282  1.00104.47           O  
ATOM    143  C   GLU M  19      86.644  33.938  10.388  1.00104.47           C  
ATOM    144  O   GLU M  19      87.022  33.273   9.427  1.00104.47           O  
ATOM    145  N   PRO M  20      87.465  34.629  11.122  1.00 73.24           N  
ATOM    146  CA  PRO M  20      88.867  34.625  10.806  1.00 73.24           C  
ATOM    147  CD  PRO M  20      87.046  35.892  11.708  1.00 73.24           C  
ATOM    148  CB  PRO M  20      89.473  35.769  11.616  1.00 73.24           C  
ATOM    149  CG  PRO M  20      88.310  36.769  11.749  1.00 73.24           C  
ATOM    150  C   PRO M  20      89.480  33.289  11.072  1.00 73.24           C  
ATOM    151  O   PRO M  20      88.985  32.566  11.934  1.00 73.24           O  
ATOM    152  N   ARG M  21      90.543  32.927  10.323  0.91221.53           N  
ATOM    153  CA  ARG M  21      91.170  31.655  10.540  0.91221.53           C  
ATOM    154  CB  ARG M  21      91.944  31.101   9.335  0.91221.53           C  
ATOM    155  CG  ARG M  21      91.057  30.464   8.274  0.91221.53           C  
ATOM    156  CD  ARG M  21      91.852  29.906   7.094  0.91221.53           C  
ATOM    157  NE  ARG M  21      93.012  29.155   7.648  0.91221.53           N  
ATOM    158  CZ  ARG M  21      93.787  28.396   6.820  0.91221.53           C  
ATOM    159  NH1 ARG M  21      93.458  28.269   5.503  0.91221.53           N  
ATOM    160  NH2 ARG M  21      94.892  27.760   7.305  0.91221.53           N  
ATOM    161  C   ARG M  21      92.148  31.771  11.662  0.91221.53           C  
ATOM    162  O   ARG M  21      92.902  32.737  11.761  0.91221.53           O  
ATOM    163  N   TYR M  22      92.160  30.749  12.538  1.00 70.14           N  
ATOM    164  CA  TYR M  22      93.029  30.726  13.679  1.00 70.14           C  
ATOM    165  CB  TYR M  22      92.221  30.762  14.992  1.00 70.14           C  
ATOM    166  CG  TYR M  22      93.110  30.683  16.186  1.00 70.14           C  
ATOM    167  CD1 TYR M  22      93.787  31.792  16.638  1.00 70.14           C  
ATOM    168  CD2 TYR M  22      93.241  29.497  16.871  1.00 70.14           C  
ATOM    169  CE1 TYR M  22      94.596  31.714  17.749  1.00 70.14           C  
ATOM    170  CE2 TYR M  22      94.047  29.413  17.981  1.00 70.14           C  
ATOM    171  CZ  TYR M  22      94.726  30.523  18.421  1.00 70.14           C  
ATOM    172  OH  TYR M  22      95.552  30.433  19.561  1.00 70.14           O  
ATOM    173  C   TYR M  22      93.774  29.430  13.637  1.00 70.14           C  
ATOM    174  O   TYR M  22      93.176  28.381  13.402  1.00 70.14           O  
ATOM    175  N   MET M  23      95.109  29.462  13.852  1.00 57.54           N  
ATOM    176  CA  MET M  23      95.843  28.227  13.819  1.00 57.54           C  
ATOM    177  CB  MET M  23      96.594  27.971  12.500  1.00 57.54           C  
ATOM    178  CG  MET M  23      95.672  27.743  11.301  1.00 57.54           C  
ATOM    179  SD  MET M  23      96.528  27.271   9.768  1.00 57.54           S  
ATOM    180  CE  MET M  23      97.358  28.870   9.543  1.00 57.54           C  
ATOM    181  C   MET M  23      96.871  28.222  14.903  1.00 57.54           C  
ATOM    182  O   MET M  23      97.420  29.259  15.273  1.00 57.54           O  
ATOM    183  N   GLU M  24      97.139  27.022  15.459  1.00 53.65           N  
ATOM    184  CA  GLU M  24      98.157  26.885  16.458  1.00 53.65           C  
ATOM    185  CB  GLU M  24      97.612  26.554  17.863  1.00 53.65           C  
ATOM    186  CG  GLU M  24      96.822  27.708  18.493  1.00 53.65           C  
ATOM    187  CD  GLU M  24      96.321  27.294  19.875  1.00 53.65           C  
ATOM    188  OE1 GLU M  24      96.836  26.290  20.430  1.00 53.65           O  
ATOM    189  OE2 GLU M  24      95.407  27.985  20.399  1.00 53.65           O  
ATOM    190  C   GLU M  24      99.037  25.761  16.014  1.00 53.65           C  
ATOM    191  O   GLU M  24      98.559  24.661  15.734  1.00 53.65           O  
ATOM    192  N   VAL M  25     100.355  26.023  15.911  1.00 53.35           N  
ATOM    193  CA  VAL M  25     101.263  24.985  15.514  1.00 53.35           C  
ATOM    194  CB  VAL M  25     101.921  25.234  14.188  1.00 53.35           C  
ATOM    195  CG1 VAL M  25     102.889  24.074  13.897  1.00 53.35           C  
ATOM    196  CG2 VAL M  25     100.828  25.411  13.122  1.00 53.35           C  
ATOM    197  C   VAL M  25     102.352  24.926  16.537  1.00 53.35           C  
ATOM    198  O   VAL M  25     102.870  25.955  16.962  1.00 53.35           O  
ATOM    199  N   GLY M  26     102.753  23.712  16.958  1.00 41.52           N  
ATOM    200  CA  GLY M  26     103.783  23.633  17.956  1.00 41.52           C  
ATOM    201  C   GLY M  26     104.994  23.005  17.341  1.00 41.52           C  
ATOM    202  O   GLY M  26     104.882  22.190  16.429  1.00 41.52           O  
ATOM    203  N   TYR M  27     106.195  23.385  17.829  1.00 60.31           N  
ATOM    204  CA  TYR M  27     107.403  22.829  17.288  1.00 60.31           C  
ATOM    205  CB  TYR M  27     108.248  23.829  16.476  1.00 60.31           C  
ATOM    206  CG  TYR M  27     107.515  24.284  15.258  1.00 60.31           C  
ATOM    207  CD1 TYR M  27     106.604  25.312  15.331  1.00 60.31           C  
ATOM    208  CD2 TYR M  27     107.750  23.694  14.036  1.00 60.31           C  
ATOM    209  CE1 TYR M  27     105.935  25.738  14.207  1.00 60.31           C  
ATOM    210  CE2 TYR M  27     107.085  24.116  12.908  1.00 60.31           C  
ATOM    211  CZ  TYR M  27     106.173  25.141  12.993  1.00 60.31           C  
ATOM    212  OH  TYR M  27     105.486  25.580  11.842  1.00 60.31           O  
ATOM    213  C   TYR M  27     108.301  22.413  18.412  1.00 60.31           C  
ATOM    214  O   TYR M  27     108.440  23.118  19.411  1.00 60.31           O  
ATOM    215  N   VAL M  28     108.936  21.234  18.262  1.00 54.83           N  
ATOM    216  CA  VAL M  28     109.927  20.801  19.202  1.00 54.83           C  
ATOM    217  CB  VAL M  28     109.693  19.417  19.737  1.00 54.83           C  
ATOM    218  CG1 VAL M  28     110.903  19.019  20.602  1.00 54.83           C  
ATOM    219  CG2 VAL M  28     108.352  19.397  20.490  1.00 54.83           C  
ATOM    220  C   VAL M  28     111.193  20.751  18.415  1.00 54.83           C  
ATOM    221  O   VAL M  28     111.319  19.960  17.480  1.00 54.83           O  
ATOM    222  N   ASP M  29     112.178  21.584  18.791  1.00 54.89           N  
ATOM    223  CA  ASP M  29     113.406  21.618  18.057  1.00 54.89           C  
ATOM    224  CB  ASP M  29     114.207  20.308  18.169  1.00 54.89           C  
ATOM    225  CG  ASP M  29     114.721  20.187  19.600  1.00 54.89           C  
ATOM    226  OD1 ASP M  29     114.762  21.230  20.306  1.00 54.89           O  
ATOM    227  OD2 ASP M  29     115.080  19.050  20.007  1.00 54.89           O  
ATOM    228  C   ASP M  29     113.084  21.874  16.615  1.00 54.89           C  
ATOM    229  O   ASP M  29     113.613  21.222  15.716  1.00 54.89           O  
ATOM    230  N   ASP M  30     112.191  22.847  16.363  1.00 52.67           N  
ATOM    231  CA  ASP M  30     111.850  23.236  15.025  1.00 52.67           C  
ATOM    232  CB  ASP M  30     113.060  23.757  14.232  1.00 52.67           C  
ATOM    233  CG  ASP M  30     113.494  25.075  14.857  1.00 52.67           C  
ATOM    234  OD1 ASP M  30     112.808  25.530  15.811  1.00 52.67           O  
ATOM    235  OD2 ASP M  30     114.514  25.647  14.387  1.00 52.67           O  
ATOM    236  C   ASP M  30     111.269  22.076  14.278  1.00 52.67           C  
ATOM    237  O   ASP M  30     111.390  21.998  13.056  1.00 52.67           O  
ATOM    238  N   THR M  31     110.604  21.147  14.989  1.00 60.94           N  
ATOM    239  CA  THR M  31     109.969  20.053  14.311  1.00 60.94           C  
ATOM    240  CB  THR M  31     110.420  18.713  14.813  1.00 60.94           C  
ATOM    241  OG1 THR M  31     111.825  18.582  14.671  1.00 60.94           O  
ATOM    242  CG2 THR M  31     109.712  17.620  14.000  1.00 60.94           C  
ATOM    243  C   THR M  31     108.508  20.162  14.630  1.00 60.94           C  
ATOM    244  O   THR M  31     108.122  20.080  15.794  1.00 60.94           O  
ATOM    245  N   GLU M  32     107.646  20.324  13.604  1.00 85.87           N  
ATOM    246  CA  GLU M  32     106.241  20.512  13.861  1.00 85.87           C  
ATOM    247  CB  GLU M  32     105.456  21.001  12.632  1.00 85.87           C  
ATOM    248  CG  GLU M  32     103.960  21.194  12.896  1.00 85.87           C  
ATOM    249  CD  GLU M  32     103.300  21.652  11.601  1.00 85.87           C  
ATOM    250  OE1 GLU M  32     103.984  22.335  10.792  1.00 85.87           O  
ATOM    251  OE2 GLU M  32     102.100  21.323  11.402  1.00 85.87           O  
ATOM    252  C   GLU M  32     105.630  19.213  14.281  1.00 85.87           C  
ATOM    253  O   GLU M  32     105.546  18.272  13.493  1.00 85.87           O  
ATOM    254  N   PHE M  33     105.306  19.107  15.588  1.00145.18           N  
ATOM    255  CA  PHE M  33     104.660  17.974  16.185  1.00145.18           C  
ATOM    256  CB  PHE M  33     105.175  17.668  17.604  1.00145.18           C  
ATOM    257  CG  PHE M  33     104.804  18.742  18.564  1.00145.18           C  
ATOM    258  CD1 PHE M  33     105.514  19.918  18.645  1.00145.18           C  
ATOM    259  CD2 PHE M  33     103.726  18.568  19.395  1.00145.18           C  
ATOM    260  CE1 PHE M  33     105.155  20.894  19.546  1.00145.18           C  
ATOM    261  CE2 PHE M  33     103.363  19.538  20.297  1.00145.18           C  
ATOM    262  CZ  PHE M  33     104.078  20.706  20.377  1.00145.18           C  
ATOM    263  C   PHE M  33     103.155  18.004  16.175  1.00145.18           C  
ATOM    264  O   PHE M  33     102.542  16.943  16.106  1.00145.18           O  
ATOM    265  N   VAL M  34     102.508  19.190  16.304  1.00 61.27           N  
ATOM    266  CA  VAL M  34     101.066  19.200  16.400  1.00 61.27           C  
ATOM    267  CB  VAL M  34     100.570  19.124  17.812  1.00 61.27           C  
ATOM    268  CG1 VAL M  34     101.011  17.779  18.410  1.00 61.27           C  
ATOM    269  CG2 VAL M  34     101.092  20.353  18.579  1.00 61.27           C  
ATOM    270  C   VAL M  34     100.505  20.463  15.817  1.00 61.27           C  
ATOM    271  O   VAL M  34     101.191  21.480  15.733  1.00 61.27           O  
ATOM    272  N   ARG M  35      99.212  20.433  15.409  1.00213.79           N  
ATOM    273  CA  ARG M  35      98.645  21.597  14.782  1.00213.79           C  
ATOM    274  CB  ARG M  35      98.867  21.561  13.258  1.00213.79           C  
ATOM    275  CG  ARG M  35      98.749  22.892  12.516  1.00213.79           C  
ATOM    276  CD  ARG M  35      99.172  22.755  11.049  1.00213.79           C  
ATOM    277  NE  ARG M  35      99.509  24.108  10.525  1.00213.79           N  
ATOM    278  CZ  ARG M  35     100.627  24.301   9.762  1.00213.79           C  
ATOM    279  NH1 ARG M  35     101.482  23.266   9.516  1.00213.79           N  
ATOM    280  NH2 ARG M  35     100.892  25.537   9.246  1.00213.79           N  
ATOM    281  C   ARG M  35      97.159  21.625  15.013  1.00213.79           C  
ATOM    282  O   ARG M  35      96.528  20.593  15.234  1.00213.79           O  
ATOM    283  N   PHE M  36      96.571  22.842  14.986  1.00 79.35           N  
ATOM    284  CA  PHE M  36      95.154  23.055  15.104  1.00 79.35           C  
ATOM    285  CB  PHE M  36      94.764  23.694  16.450  1.00 79.35           C  
ATOM    286  CG  PHE M  36      93.311  24.027  16.453  1.00 79.35           C  
ATOM    287  CD1 PHE M  36      92.360  23.058  16.675  1.00 79.35           C  
ATOM    288  CD2 PHE M  36      92.903  25.326  16.252  1.00 79.35           C  
ATOM    289  CE1 PHE M  36      91.022  23.379  16.681  1.00 79.35           C  
ATOM    290  CE2 PHE M  36      91.567  25.652  16.257  1.00 79.35           C  
ATOM    291  CZ  PHE M  36      90.623  24.677  16.472  1.00 79.35           C  
ATOM    292  C   PHE M  36      94.793  24.020  14.015  1.00 79.35           C  
ATOM    293  O   PHE M  36      95.480  25.022  13.831  1.00 79.35           O  
ATOM    294  N   ASP M  37      93.714  23.738  13.250  1.00 63.06           N  
ATOM    295  CA  ASP M  37      93.320  24.611  12.175  1.00 63.06           C  
ATOM    296  CB  ASP M  37      93.578  24.005  10.780  1.00 63.06           C  
ATOM    297  CG  ASP M  37      93.275  25.047   9.706  1.00 63.06           C  
ATOM    298  OD1 ASP M  37      92.779  26.149  10.062  1.00 63.06           O  
ATOM    299  OD2 ASP M  37      93.534  24.752   8.508  1.00 63.06           O  
ATOM    300  C   ASP M  37      91.846  24.857  12.293  1.00 63.06           C  
ATOM    301  O   ASP M  37      91.039  23.930  12.249  1.00 63.06           O  
ATOM    302  N   SER M  38      91.458  26.138  12.428  1.00101.92           N  
ATOM    303  CA  SER M  38      90.082  26.504  12.604  1.00101.92           C  
ATOM    304  CB  SER M  38      89.910  27.999  12.913  1.00101.92           C  
ATOM    305  OG  SER M  38      88.533  28.302  13.064  1.00101.92           O  
ATOM    306  C   SER M  38      89.296  26.223  11.357  1.00101.92           C  
ATOM    307  O   SER M  38      88.084  26.022  11.421  1.00101.92           O  
ATOM    308  N   ASP M  39      89.961  26.186  10.189  1.00178.33           N  
ATOM    309  CA  ASP M  39      89.224  26.068   8.964  1.00178.33           C  
ATOM    310  CB  ASP M  39      90.001  26.638   7.765  1.00178.33           C  
ATOM    311  CG  ASP M  39      89.011  26.908   6.648  1.00178.33           C  
ATOM    312  OD1 ASP M  39      87.785  26.845   6.931  1.00178.33           O  
ATOM    313  OD2 ASP M  39      89.459  27.183   5.503  1.00178.33           O  
ATOM    314  C   ASP M  39      88.921  24.634   8.661  1.00178.33           C  
ATOM    315  O   ASP M  39      89.409  24.080   7.676  1.00178.33           O  
ATOM    316  N   ALA M  40      88.064  23.997   9.478  1.00 76.97           N  
ATOM    317  CA  ALA M  40      87.729  22.635   9.191  1.00 76.97           C  
ATOM    318  CB  ALA M  40      88.655  21.613   9.875  1.00 76.97           C  
ATOM    319  C   ALA M  40      86.345  22.391   9.684  1.00 76.97           C  
ATOM    320  O   ALA M  40      85.793  23.190  10.438  1.00 76.97           O  
ATOM    321  N   GLU M  41      85.741  21.270   9.247  1.00 80.72           N  
ATOM    322  CA  GLU M  41      84.406  20.974   9.670  1.00 80.72           C  
ATOM    323  CB  GLU M  41      83.931  19.588   9.205  1.00 80.72           C  
ATOM    324  CG  GLU M  41      83.861  19.404   7.692  1.00 80.72           C  
ATOM    325  CD  GLU M  41      83.541  17.936   7.441  1.00 80.72           C  
ATOM    326  OE1 GLU M  41      84.035  17.082   8.225  1.00 80.72           O  
ATOM    327  OE2 GLU M  41      82.795  17.648   6.468  1.00 80.72           O  
ATOM    328  C   GLU M  41      84.459  20.870  11.152  1.00 80.72           C  
ATOM    329  O   GLU M  41      83.686  21.512  11.862  1.00 80.72           O  
ATOM    330  N   ASN M  42      85.403  20.054  11.654  1.00131.49           N  
ATOM    331  CA  ASN M  42      85.535  19.913  13.069  1.00131.49           C  
ATOM    332  CB  ASN M  42      85.216  18.489  13.554  1.00131.49           C  
ATOM    333  CG  ASN M  42      85.006  18.532  15.059  1.00131.49           C  
ATOM    334  OD1 ASN M  42      84.961  19.603  15.661  1.00131.49           O  
ATOM    335  ND2 ASN M  42      84.876  17.334  15.688  1.00131.49           N  
ATOM    336  C   ASN M  42      86.972  20.170  13.375  1.00131.49           C  
ATOM    337  O   ASN M  42      87.809  19.270  13.287  1.00131.49           O  
ATOM    338  N   PRO M  43      87.292  21.372  13.749  1.00100.90           N  
ATOM    339  CA  PRO M  43      88.660  21.679  14.034  1.00100.90           C  
ATOM    340  CD  PRO M  43      86.541  22.547  13.347  1.00100.90           C  
ATOM    341  CB  PRO M  43      88.778  23.205  13.995  1.00100.90           C  
ATOM    342  CG  PRO M  43      87.322  23.708  13.983  1.00100.90           C  
ATOM    343  C   PRO M  43      89.073  21.062  15.321  1.00100.90           C  
ATOM    344  O   PRO M  43      88.277  21.045  16.259  1.00100.90           O  
ATOM    345  N   ARG M  44      90.305  20.528  15.381  1.00260.95           N  
ATOM    346  CA  ARG M  44      90.791  20.015  16.621  1.00260.95           C  
ATOM    347  CB  ARG M  44      90.139  18.699  17.083  1.00260.95           C  
ATOM    348  CG  ARG M  44      90.274  17.519  16.127  1.00260.95           C  
ATOM    349  CD  ARG M  44      89.523  16.283  16.626  1.00260.95           C  
ATOM    350  NE  ARG M  44      90.198  15.810  17.867  1.00260.95           N  
ATOM    351  CZ  ARG M  44      89.460  15.498  18.974  1.00260.95           C  
ATOM    352  NH1 ARG M  44      88.107  15.686  18.974  1.00260.95           N  
ATOM    353  NH2 ARG M  44      90.074  15.003  20.086  1.00260.95           N  
ATOM    354  C   ARG M  44      92.269  19.837  16.493  1.00260.95           C  
ATOM    355  O   ARG M  44      92.811  19.833  15.389  1.00260.95           O  
ATOM    356  N   TYR M  45      92.964  19.736  17.643  1.00116.86           N  
ATOM    357  CA  TYR M  45      94.378  19.497  17.637  1.00116.86           C  
ATOM    358  CB  TYR M  45      95.060  19.531  19.023  1.00116.86           C  
ATOM    359  CG  TYR M  45      95.794  20.815  19.221  1.00116.86           C  
ATOM    360  CD1 TYR M  45      95.198  22.027  19.499  1.00116.86           C  
ATOM    361  CD2 TYR M  45      97.164  20.759  19.130  1.00116.86           C  
ATOM    362  CE1 TYR M  45      95.974  23.158  19.666  1.00116.86           C  
ATOM    363  CE2 TYR M  45      97.940  21.876  19.295  1.00116.86           C  
ATOM    364  CZ  TYR M  45      97.347  23.080  19.561  1.00116.86           C  
ATOM    365  OH  TYR M  45      98.169  24.213  19.725  1.00116.86           O  
ATOM    366  C   TYR M  45      94.644  18.147  17.058  1.00116.86           C  
ATOM    367  O   TYR M  45      93.983  17.171  17.404  1.00116.86           O  
ATOM    368  N   GLU M  46      95.623  18.067  16.132  1.00165.43           N  
ATOM    369  CA  GLU M  46      95.955  16.805  15.534  1.00165.43           C  
ATOM    370  CB  GLU M  46      95.435  16.678  14.099  1.00165.43           C  
ATOM    371  CG  GLU M  46      95.912  17.814  13.203  1.00165.43           C  
ATOM    372  CD  GLU M  46      95.283  17.623  11.837  1.00165.43           C  
ATOM    373  OE1 GLU M  46      94.473  16.670  11.682  1.00165.43           O  
ATOM    374  OE2 GLU M  46      95.604  18.433  10.928  1.00165.43           O  
ATOM    375  C   GLU M  46      97.449  16.634  15.527  1.00165.43           C  
ATOM    376  O   GLU M  46      98.208  17.597  15.425  1.00165.43           O  
ATOM    377  N   PRO M  47      97.879  15.404  15.687  1.00109.91           N  
ATOM    378  CA  PRO M  47      99.283  15.075  15.720  1.00109.91           C  
ATOM    379  CD  PRO M  47      97.058  14.372  16.289  1.00109.91           C  
ATOM    380  CB  PRO M  47      99.381  13.693  16.372  1.00109.91           C  
ATOM    381  CG  PRO M  47      97.953  13.122  16.277  1.00109.91           C  
ATOM    382  C   PRO M  47      99.950  15.149  14.385  1.00109.91           C  
ATOM    383  O   PRO M  47      99.526  14.455  13.463  1.00109.91           O  
ATOM    384  N   ARG M  48     100.968  16.017  14.248  1.00125.73           N  
ATOM    385  CA  ARG M  48     101.766  16.066  13.060  1.00125.73           C  
ATOM    386  CB  ARG M  48     102.544  17.384  12.935  1.00125.73           C  
ATOM    387  CG  ARG M  48     101.620  18.593  12.777  1.00125.73           C  
ATOM    388  CD  ARG M  48     100.731  18.527  11.533  1.00125.73           C  
ATOM    389  NE  ARG M  48     101.632  18.415  10.351  1.00125.73           N  
ATOM    390  CZ  ARG M  48     101.114  18.457   9.089  1.00125.73           C  
ATOM    391  NH1 ARG M  48      99.776  18.661   8.913  1.00125.73           N  
ATOM    392  NH2 ARG M  48     101.931  18.294   8.006  1.00125.73           N  
ATOM    393  C   ARG M  48     102.747  14.933  13.051  1.00125.73           C  
ATOM    394  O   ARG M  48     102.848  14.186  12.080  1.00125.73           O  
ATOM    395  N   ALA M  49     103.478  14.770  14.172  1.00 49.53           N  
ATOM    396  CA  ALA M  49     104.516  13.782  14.296  1.00 49.53           C  
ATOM    397  CB  ALA M  49     105.587  14.151  15.336  1.00 49.53           C  
ATOM    398  C   ALA M  49     103.913  12.481  14.716  1.00 49.53           C  
ATOM    399  O   ALA M  49     102.905  12.446  15.418  1.00 49.53           O  
ATOM    400  N   ARG M  50     104.549  11.368  14.302  1.00 84.59           N  
ATOM    401  CA  ARG M  50     104.072  10.039  14.562  1.00 84.59           C  
ATOM    402  CB  ARG M  50     104.916   8.958  13.863  1.00 84.59           C  
ATOM    403  CG  ARG M  50     104.173   7.632  13.700  1.00 84.59           C  
ATOM    404  CD  ARG M  50     103.108   7.705  12.603  1.00 84.59           C  
ATOM    405  NE  ARG M  50     102.290   6.461  12.650  1.00 84.59           N  
ATOM    406  CZ  ARG M  50     102.650   5.360  11.927  1.00 84.59           C  
ATOM    407  NH1 ARG M  50     103.810   5.361  11.209  1.00 84.59           N  
ATOM    408  NH2 ARG M  50     101.844   4.258  11.919  1.00 84.59           N  
ATOM    409  C   ARG M  50     104.115   9.745  16.033  1.00 84.59           C  
ATOM    410  O   ARG M  50     103.208   9.118  16.576  1.00 84.59           O  
ATOM    411  N   TRP M  51     105.166  10.226  16.720  1.00101.47           N  
ATOM    412  CA  TRP M  51     105.420   9.941  18.106  1.00101.47           C  
ATOM    413  CB  TRP M  51     106.780  10.481  18.582  1.00101.47           C  
ATOM    414  CG  TRP M  51     107.062  11.924  18.240  1.00101.47           C  
ATOM    415  CD2 TRP M  51     106.776  13.045  19.088  1.00101.47           C  
ATOM    416  CD1 TRP M  51     107.656  12.429  17.120  1.00101.47           C  
ATOM    417  NE1 TRP M  51     107.762  13.795  17.219  1.00101.47           N  
ATOM    418  CE2 TRP M  51     107.226  14.188  18.427  1.00101.47           C  
ATOM    419  CE3 TRP M  51     106.188  13.117  20.318  1.00101.47           C  
ATOM    420  CZ2 TRP M  51     107.096  15.425  18.987  1.00101.47           C  
ATOM    421  CZ3 TRP M  51     106.063  14.366  20.882  1.00101.47           C  
ATOM    422  CH2 TRP M  51     106.508  15.497  20.230  1.00101.47           C  
ATOM    423  C   TRP M  51     104.324  10.465  18.983  1.00101.47           C  
ATOM    424  O   TRP M  51     104.153   9.989  20.103  1.00101.47           O  
ATOM    425  N   MET M  52     103.576  11.478  18.510  1.00124.36           N  
ATOM    426  CA  MET M  52     102.515  12.098  19.259  1.00124.36           C  
ATOM    427  CB  MET M  52     101.900  13.335  18.582  1.00124.36           C  
ATOM    428  CG  MET M  52     102.785  14.577  18.676  1.00124.36           C  
ATOM    429  SD  MET M  52     103.124  15.101  20.385  1.00124.36           S  
ATOM    430  CE  MET M  52     101.384  15.223  20.880  1.00124.36           C  
ATOM    431  C   MET M  52     101.406  11.122  19.505  1.00124.36           C  
ATOM    432  O   MET M  52     100.637  11.277  20.452  1.00124.36           O  
ATOM    433  N   GLU M  53     101.296  10.088  18.657  1.00 69.37           N  
ATOM    434  CA  GLU M  53     100.234   9.126  18.720  1.00 69.37           C  
ATOM    435  CB  GLU M  53     100.468   7.947  17.765  1.00 69.37           C  
ATOM    436  CG  GLU M  53     100.458   8.356  16.294  1.00 69.37           C  
ATOM    437  CD  GLU M  53     100.704   7.102  15.472  1.00 69.37           C  
ATOM    438  OE1 GLU M  53     101.323   6.150  16.015  1.00 69.37           O  
ATOM    439  OE2 GLU M  53     100.274   7.081  14.287  1.00 69.37           O  
ATOM    440  C   GLU M  53     100.174   8.568  20.108  1.00 69.37           C  
ATOM    441  O   GLU M  53      99.123   8.118  20.561  1.00 69.37           O  
ATOM    442  N   GLN M  54     101.311   8.579  20.822  1.00114.72           N  
ATOM    443  CA  GLN M  54     101.408   8.028  22.143  1.00114.72           C  
ATOM    444  CB  GLN M  54     102.803   8.246  22.757  1.00114.72           C  
ATOM    445  CG  GLN M  54     103.938   7.516  22.032  1.00114.72           C  
ATOM    446  CD  GLN M  54     104.061   6.116  22.614  1.00114.72           C  
ATOM    447  OE1 GLN M  54     103.979   5.929  23.827  1.00114.72           O  
ATOM    448  NE2 GLN M  54     104.266   5.105  21.729  1.00114.72           N  
ATOM    449  C   GLN M  54     100.425   8.712  23.049  1.00114.72           C  
ATOM    450  O   GLN M  54      99.891   8.090  23.964  1.00114.72           O  
ATOM    451  N   GLU M  55     100.171  10.014  22.831  1.00302.21           N  
ATOM    452  CA  GLU M  55      99.322  10.787  23.692  1.00302.21           C  
ATOM    453  CB  GLU M  55      99.385  12.271  23.314  1.00302.21           C  
ATOM    454  CG  GLU M  55      99.253  13.205  24.504  1.00302.21           C  
ATOM    455  CD  GLU M  55     100.598  13.234  25.222  1.00302.21           C  
ATOM    456  OE1 GLU M  55     101.557  12.558  24.759  1.00302.21           O  
ATOM    457  OE2 GLU M  55     100.678  13.946  26.255  1.00302.21           O  
ATOM    458  C   GLU M  55      97.911  10.289  23.537  1.00302.21           C  
ATOM    459  O   GLU M  55      97.505   9.877  22.452  1.00302.21           O  
ATOM    460  N   GLY M  56      97.128  10.310  24.640  1.00119.85           N  
ATOM    461  CA  GLY M  56      95.786   9.785  24.643  1.00119.85           C  
ATOM    462  C   GLY M  56      94.806  10.818  24.165  1.00119.85           C  
ATOM    463  O   GLY M  56      95.142  11.970  23.898  1.00119.85           O  
ATOM    464  N   PRO M  58      93.573  10.380  24.066  1.00145.92           N  
ATOM    465  CA  PRO M  58      92.498  11.217  23.595  1.00145.92           C  
ATOM    466  CD  PRO M  58      93.322   8.974  23.792  1.00145.92           C  
ATOM    467  CB  PRO M  58      91.315  10.280  23.367  1.00145.92           C  
ATOM    468  CG  PRO M  58      91.981   8.932  23.040  1.00145.92           C  
ATOM    469  C   PRO M  58      92.187  12.377  24.486  1.00145.92           C  
ATOM    470  O   PRO M  58      91.705  13.395  23.991  1.00145.92           O  
ATOM    471  N   GLU M  59      92.447  12.250  25.795  1.00126.83           N  
ATOM    472  CA  GLU M  59      92.157  13.304  26.724  1.00126.83           C  
ATOM    473  CB  GLU M  59      92.530  12.892  28.152  1.00126.83           C  
ATOM    474  CG  GLU M  59      93.986  12.434  28.246  1.00126.83           C  
ATOM    475  CD  GLU M  59      94.183  11.756  29.584  1.00126.83           C  
ATOM    476  OE1 GLU M  59      93.873  12.402  30.621  1.00126.83           O  
ATOM    477  OE2 GLU M  59      94.639  10.582  29.588  1.00126.83           O  
ATOM    478  C   GLU M  59      92.988  14.489  26.346  1.00126.83           C  
ATOM    479  O   GLU M  59      92.518  15.627  26.362  1.00126.83           O  
ATOM    480  N   TYR M  60      94.247  14.227  25.952  1.00 93.77           N  
ATOM    481  CA  TYR M  60      95.196  15.249  25.622  1.00 93.77           C  
ATOM    482  CB  TYR M  60      96.510  14.621  25.119  1.00 93.77           C  
ATOM    483  CG  TYR M  60      97.470  15.655  24.632  1.00 93.77           C  
ATOM    484  CD1 TYR M  60      98.370  16.246  25.488  1.00 93.77           C  
ATOM    485  CD2 TYR M  60      97.479  16.019  23.305  1.00 93.77           C  
ATOM    486  CE1 TYR M  60      99.258  17.191  25.026  1.00 93.77           C  
ATOM    487  CE2 TYR M  60      98.364  16.963  22.836  1.00 93.77           C  
ATOM    488  CZ  TYR M  60      99.257  17.551  23.699  1.00 93.77           C  
ATOM    489  OH  TYR M  60     100.170  18.519  23.227  1.00 93.77           O  
ATOM    490  C   TYR M  60      94.641  16.066  24.503  1.00 93.77           C  
ATOM    491  O   TYR M  60      94.616  17.295  24.572  1.00 93.77           O  
ATOM    492  N   TRP M  61      94.143  15.388  23.456  1.00 90.16           N  
ATOM    493  CA  TRP M  61      93.685  16.077  22.288  1.00 90.16           C  
ATOM    494  CB  TRP M  61      93.196  15.110  21.198  1.00 90.16           C  
ATOM    495  CG  TRP M  61      94.262  14.145  20.741  1.00 90.16           C  
ATOM    496  CD2 TRP M  61      95.522  14.547  20.186  1.00 90.16           C  
ATOM    497  CD1 TRP M  61      94.288  12.783  20.816  1.00 90.16           C  
ATOM    498  NE1 TRP M  61      95.485  12.310  20.335  1.00 90.16           N  
ATOM    499  CE2 TRP M  61      96.258  13.385  19.949  1.00 90.16           C  
ATOM    500  CE3 TRP M  61      96.029  15.784  19.907  1.00 90.16           C  
ATOM    501  CZ2 TRP M  61      97.519  13.443  19.428  1.00 90.16           C  
ATOM    502  CZ3 TRP M  61      97.299  15.839  19.375  1.00 90.16           C  
ATOM    503  CH2 TRP M  61      98.029  14.691  19.142  1.00 90.16           C  
ATOM    504  C   TRP M  61      92.532  16.954  22.646  1.00 90.16           C  
ATOM    505  O   TRP M  61      92.555  18.159  22.398  1.00 90.16           O  
ATOM    506  N   GLU M  62      91.519  16.379  23.314  1.00 97.56           N  
ATOM    507  CA  GLU M  62      90.309  17.098  23.580  1.00 97.56           C  
ATOM    508  CB  GLU M  62      89.328  16.269  24.426  1.00 97.56           C  
ATOM    509  CG  GLU M  62      87.930  16.879  24.517  1.00 97.56           C  
ATOM    510  CD  GLU M  62      87.209  16.579  23.210  1.00 97.56           C  
ATOM    511  OE1 GLU M  62      87.503  15.515  22.602  1.00 97.56           O  
ATOM    512  OE2 GLU M  62      86.355  17.410  22.802  1.00 97.56           O  
ATOM    513  C   GLU M  62      90.657  18.322  24.366  1.00 97.56           C  
ATOM    514  O   GLU M  62      90.121  19.406  24.134  1.00 97.56           O  
ATOM    515  N   ARG M  63      91.594  18.172  25.314  1.00223.95           N  
ATOM    516  CA  ARG M  63      91.965  19.241  26.192  1.00223.95           C  
ATOM    517  CB  ARG M  63      93.096  18.836  27.143  1.00223.95           C  
ATOM    518  CG  ARG M  63      92.764  17.717  28.122  1.00223.95           C  
ATOM    519  CD  ARG M  63      94.036  17.149  28.743  1.00223.95           C  
ATOM    520  NE  ARG M  63      95.069  18.213  28.595  1.00223.95           N  
ATOM    521  CZ  ARG M  63      96.314  17.930  28.116  1.00223.95           C  
ATOM    522  NH1 ARG M  63      96.661  16.651  27.792  1.00223.95           N  
ATOM    523  NH2 ARG M  63      97.216  18.942  27.953  1.00223.95           N  
ATOM    524  C   ARG M  63      92.525  20.386  25.419  1.00223.95           C  
ATOM    525  O   ARG M  63      92.060  21.520  25.541  1.00223.95           O  
ATOM    526  N   GLU M  64      93.534  20.090  24.580  1.00113.97           N  
ATOM    527  CA  GLU M  64      94.222  21.091  23.822  1.00113.97           C  
ATOM    528  CB  GLU M  64      95.350  20.531  22.936  1.00113.97           C  
ATOM    529  CG  GLU M  64      96.580  20.084  23.719  1.00113.97           C  
ATOM    530  CD  GLU M  64      97.168  21.321  24.371  1.00113.97           C  
ATOM    531  OE1 GLU M  64      96.938  22.443  23.843  1.00113.97           O  
ATOM    532  OE2 GLU M  64      97.854  21.159  25.411  1.00113.97           O  
ATOM    533  C   GLU M  64      93.239  21.707  22.901  1.00113.97           C  
ATOM    534  O   GLU M  64      93.252  22.913  22.660  1.00113.97           O  
ATOM    535  N   THR M  65      92.342  20.870  22.369  1.00 60.13           N  
ATOM    536  CA  THR M  65      91.408  21.324  21.392  1.00 60.13           C  
ATOM    537  CB  THR M  65      90.513  20.218  20.914  1.00 60.13           C  
ATOM    538  OG1 THR M  65      91.296  19.166  20.368  1.00 60.13           O  
ATOM    539  CG2 THR M  65      89.555  20.771  19.844  1.00 60.13           C  
ATOM    540  C   THR M  65      90.558  22.386  22.003  1.00 60.13           C  
ATOM    541  O   THR M  65      90.341  23.431  21.394  1.00 60.13           O  
ATOM    542  N   GLN M  66      90.065  22.153  23.233  1.00117.26           N  
ATOM    543  CA  GLN M  66      89.189  23.095  23.857  1.00117.26           C  
ATOM    544  CB  GLN M  66      88.623  22.567  25.187  1.00117.26           C  
ATOM    545  CG  GLN M  66      87.884  21.231  25.047  1.00117.26           C  
ATOM    546  CD  GLN M  66      86.711  21.411  24.093  1.00117.26           C  
ATOM    547  OE1 GLN M  66      86.525  20.630  23.161  1.00117.26           O  
ATOM    548  NE2 GLN M  66      85.891  22.468  24.334  1.00117.26           N  
ATOM    549  C   GLN M  66      89.973  24.334  24.149  1.00117.26           C  
ATOM    550  O   GLN M  66      89.477  25.446  23.969  1.00117.26           O  
ATOM    551  N   LYS M  67      91.235  24.174  24.606  1.00157.23           N  
ATOM    552  CA  LYS M  67      92.008  25.336  24.909  1.00157.23           C  
ATOM    553  CB  LYS M  67      93.404  25.070  25.508  1.00157.23           C  
ATOM    554  CG  LYS M  67      94.488  24.662  24.513  1.00157.23           C  
ATOM    555  CD  LYS M  67      95.900  24.879  25.065  1.00157.23           C  
ATOM    556  CE  LYS M  67      96.068  24.458  26.527  1.00157.23           C  
ATOM    557  NZ  LYS M  67      96.262  22.995  26.617  1.00157.23           N  
ATOM    558  C   LYS M  67      92.179  26.117  23.659  1.00157.23           C  
ATOM    559  O   LYS M  67      92.083  27.343  23.665  1.00157.23           O  
ATOM    560  N   ALA M  68      92.405  25.415  22.539  1.00 45.46           N  
ATOM    561  CA  ALA M  68      92.598  26.099  21.294  1.00 45.46           C  
ATOM    562  CB  ALA M  68      92.807  25.135  20.112  1.00 45.46           C  
ATOM    563  C   ALA M  68      91.360  26.889  21.029  1.00 45.46           C  
ATOM    564  O   ALA M  68      91.420  28.075  20.711  1.00 45.46           O  
ATOM    565  N   LYS M  69      90.189  26.266  21.228  0.96 70.88           N  
ATOM    566  CA  LYS M  69      88.980  26.958  20.909  0.96 70.88           C  
ATOM    567  CB  LYS M  69      87.728  26.077  21.039  0.96 70.88           C  
ATOM    568  CG  LYS M  69      87.648  25.068  19.889  0.96 70.88           C  
ATOM    569  CD  LYS M  69      86.617  23.955  20.071  0.96 70.88           C  
ATOM    570  CE  LYS M  69      86.562  22.990  18.881  0.96 70.88           C  
ATOM    571  NZ  LYS M  69      85.598  21.898  19.146  0.96 70.88           N  
ATOM    572  C   LYS M  69      88.867  28.170  21.778  0.96 70.88           C  
ATOM    573  O   LYS M  69      88.414  29.215  21.314  0.96 70.88           O  
ATOM    574  N   GLY M  70      89.269  28.087  23.064  1.00 49.83           N  
ATOM    575  CA  GLY M  70      89.151  29.280  23.844  1.00 49.83           C  
ATOM    576  C   GLY M  70      90.053  30.331  23.257  1.00 49.83           C  
ATOM    577  O   GLY M  70      89.651  31.476  23.059  1.00 49.83           O  
ATOM    578  N   ASN M  71      91.300  29.951  22.920  1.00 68.03           N  
ATOM    579  CA  ASN M  71      92.260  30.890  22.392  1.00 68.03           C  
ATOM    580  CB  ASN M  71      93.616  30.234  22.071  1.00 68.03           C  
ATOM    581  CG  ASN M  71      94.295  29.851  23.381  1.00 68.03           C  
ATOM    582  OD1 ASN M  71      94.294  30.617  24.343  1.00 68.03           O  
ATOM    583  ND2 ASN M  71      94.896  28.631  23.423  1.00 68.03           N  
ATOM    584  C   ASN M  71      91.738  31.480  21.116  1.00 68.03           C  
ATOM    585  O   ASN M  71      91.959  32.654  20.822  1.00 68.03           O  
ATOM    586  N   GLU M  72      91.026  30.682  20.306  1.00 61.78           N  
ATOM    587  CA  GLU M  72      90.566  31.193  19.046  1.00 61.78           C  
ATOM    588  CB  GLU M  72      89.726  30.158  18.279  1.00 61.78           C  
ATOM    589  CG  GLU M  72      89.214  30.661  16.930  1.00 61.78           C  
ATOM    590  CD  GLU M  72      88.266  29.610  16.370  1.00 61.78           C  
ATOM    591  OE1 GLU M  72      88.508  28.398  16.615  1.00 61.78           O  
ATOM    592  OE2 GLU M  72      87.281  30.010  15.693  1.00 61.78           O  
ATOM    593  C   GLU M  72      89.679  32.374  19.289  1.00 61.78           C  
ATOM    594  O   GLU M  72      89.875  33.441  18.710  1.00 61.78           O  
ATOM    595  N   GLN M  73      88.709  32.236  20.207  1.00 55.69           N  
ATOM    596  CA  GLN M  73      87.768  33.294  20.418  1.00 55.69           C  
ATOM    597  CB  GLN M  73      86.738  32.958  21.510  1.00 55.69           C  
ATOM    598  CG  GLN M  73      85.856  31.748  21.192  1.00 55.69           C  
ATOM    599  CD  GLN M  73      84.901  32.125  20.070  1.00 55.69           C  
ATOM    600  OE1 GLN M  73      85.247  32.062  18.891  1.00 55.69           O  
ATOM    601  NE2 GLN M  73      83.658  32.526  20.446  1.00 55.69           N  
ATOM    602  C   GLN M  73      88.519  34.489  20.891  1.00 55.69           C  
ATOM    603  O   GLN M  73      88.276  35.608  20.444  1.00 55.69           O  
ATOM    604  N   SER M  74      89.499  34.263  21.780  1.00105.67           N  
ATOM    605  CA  SER M  74      90.196  35.344  22.402  1.00105.67           C  
ATOM    606  CB  SER M  74      91.282  34.851  23.371  1.00105.67           C  
ATOM    607  OG  SER M  74      92.422  34.381  22.669  1.00105.67           O  
ATOM    608  C   SER M  74      90.818  36.223  21.363  1.00105.67           C  
ATOM    609  O   SER M  74      90.704  37.446  21.435  1.00105.67           O  
ATOM    610  N   PHE M  75      91.475  35.621  20.357  1.00 76.72           N  
ATOM    611  CA  PHE M  75      92.143  36.353  19.316  1.00 76.72           C  
ATOM    612  CB  PHE M  75      93.011  35.478  18.393  1.00 76.72           C  
ATOM    613  CG  PHE M  75      94.244  35.119  19.148  1.00 76.72           C  
ATOM    614  CD1 PHE M  75      94.265  34.023  19.978  1.00 76.72           C  
ATOM    615  CD2 PHE M  75      95.382  35.886  19.027  1.00 76.72           C  
ATOM    616  CE1 PHE M  75      95.405  33.697  20.674  1.00 76.72           C  
ATOM    617  CE2 PHE M  75      96.524  35.564  19.721  1.00 76.72           C  
ATOM    618  CZ  PHE M  75      96.536  34.467  20.548  1.00 76.72           C  
ATOM    619  C   PHE M  75      91.162  37.075  18.455  1.00 76.72           C  
ATOM    620  O   PHE M  75      91.460  38.173  17.985  1.00 76.72           O  
ATOM    621  N   ARG M  76      89.972  36.485  18.214  0.93152.06           N  
ATOM    622  CA  ARG M  76      89.072  37.115  17.290  0.93152.06           C  
ATOM    623  CB  ARG M  76      87.746  36.375  17.025  0.93152.06           C  
ATOM    624  CG  ARG M  76      86.803  36.225  18.217  0.93152.06           C  
ATOM    625  CD  ARG M  76      85.397  35.790  17.801  0.93152.06           C  
ATOM    626  NE  ARG M  76      85.522  34.507  17.055  0.93152.06           N  
ATOM    627  CZ  ARG M  76      84.401  33.853  16.635  0.93152.06           C  
ATOM    628  NH1 ARG M  76      83.171  34.408  16.845  0.93152.06           N  
ATOM    629  NH2 ARG M  76      84.508  32.645  16.008  0.93152.06           N  
ATOM    630  C   ARG M  76      88.756  38.475  17.805  0.93152.06           C  
ATOM    631  O   ARG M  76      88.661  39.425  17.030  0.93152.06           O  
ATOM    632  N   VAL M  77      88.588  38.597  19.134  1.00 68.21           N  
ATOM    633  CA  VAL M  77      88.356  39.877  19.723  1.00 68.21           C  
ATOM    634  CB  VAL M  77      88.132  39.805  21.186  1.00 68.21           C  
ATOM    635  CG1 VAL M  77      88.305  41.237  21.684  1.00 68.21           C  
ATOM    636  CG2 VAL M  77      86.745  39.200  21.463  1.00 68.21           C  
ATOM    637  C   VAL M  77      89.553  40.754  19.540  1.00 68.21           C  
ATOM    638  O   VAL M  77      89.422  41.933  19.215  1.00 68.21           O  
ATOM    639  N   ASP M  78      90.759  40.185  19.711  1.00 49.78           N  
ATOM    640  CA  ASP M  78      91.966  40.960  19.652  1.00 49.78           C  
ATOM    641  CB  ASP M  78      93.241  40.104  19.751  1.00 49.78           C  
ATOM    642  CG  ASP M  78      93.382  39.603  21.181  1.00 49.78           C  
ATOM    643  OD1 ASP M  78      92.838  40.266  22.104  1.00 49.78           O  
ATOM    644  OD2 ASP M  78      94.042  38.545  21.368  1.00 49.78           O  
ATOM    645  C   ASP M  78      92.002  41.652  18.333  1.00 49.78           C  
ATOM    646  O   ASP M  78      92.468  42.786  18.233  1.00 49.78           O  
ATOM    647  N   LEU M  79      91.489  40.990  17.286  1.00 55.97           N  
ATOM    648  CA  LEU M  79      91.538  41.599  15.993  1.00 55.97           C  
ATOM    649  CB  LEU M  79      90.850  40.752  14.910  1.00 55.97           C  
ATOM    650  CG  LEU M  79      91.484  39.366  14.703  1.00 55.97           C  
ATOM    651  CD1 LEU M  79      90.750  38.587  13.602  1.00 55.97           C  
ATOM    652  CD2 LEU M  79      92.997  39.464  14.454  1.00 55.97           C  
ATOM    653  C   LEU M  79      90.786  42.888  16.066  1.00 55.97           C  
ATOM    654  O   LEU M  79      91.285  43.923  15.633  1.00 55.97           O  
ATOM    655  N   ARG M  80      89.578  42.875  16.662  1.00101.56           N  
ATOM    656  CA  ARG M  80      88.807  44.084  16.684  1.00101.56           C  
ATOM    657  CB  ARG M  80      87.425  43.932  17.339  1.00101.56           C  
ATOM    658  CG  ARG M  80      86.414  43.197  16.458  1.00101.56           C  
ATOM    659  CD  ARG M  80      84.973  43.320  16.954  1.00101.56           C  
ATOM    660  NE  ARG M  80      84.821  42.455  18.158  1.00101.56           N  
ATOM    661  CZ  ARG M  80      84.417  41.160  18.008  1.00101.56           C  
ATOM    662  NH1 ARG M  80      84.220  40.647  16.760  1.00101.56           N  
ATOM    663  NH2 ARG M  80      84.199  40.379  19.107  1.00101.56           N  
ATOM    664  C   ARG M  80      89.552  45.128  17.446  1.00101.56           C  
ATOM    665  O   ARG M  80      89.656  46.272  17.008  1.00101.56           O  
ATOM    666  N   THR M  81      90.148  44.732  18.581  1.00 61.16           N  
ATOM    667  CA  THR M  81      90.783  45.664  19.463  1.00 61.16           C  
ATOM    668  CB  THR M  81      91.412  44.949  20.620  1.00 61.16           C  
ATOM    669  OG1 THR M  81      90.445  44.120  21.246  1.00 61.16           O  
ATOM    670  CG2 THR M  81      91.900  45.986  21.637  1.00 61.16           C  
ATOM    671  C   THR M  81      91.854  46.400  18.713  1.00 61.16           C  
ATOM    672  O   THR M  81      91.968  47.621  18.811  1.00 61.16           O  
ATOM    673  N   LEU M  82      92.654  45.675  17.913  1.00 56.67           N  
ATOM    674  CA  LEU M  82      93.748  46.272  17.201  1.00 56.67           C  
ATOM    675  CB  LEU M  82      94.555  45.234  16.407  1.00 56.67           C  
ATOM    676  CG  LEU M  82      95.185  44.170  17.325  1.00 56.67           C  
ATOM    677  CD1 LEU M  82      95.999  43.140  16.529  1.00 56.67           C  
ATOM    678  CD2 LEU M  82      95.987  44.823  18.462  1.00 56.67           C  
ATOM    679  C   LEU M  82      93.216  47.288  16.243  1.00 56.67           C  
ATOM    680  O   LEU M  82      93.769  48.379  16.117  1.00 56.67           O  
ATOM    681  N   LEU M  83      92.096  46.971  15.570  1.00 95.70           N  
ATOM    682  CA  LEU M  83      91.548  47.890  14.621  1.00 95.70           C  
ATOM    683  CB  LEU M  83      90.254  47.385  13.957  1.00 95.70           C  
ATOM    684  CG  LEU M  83      90.491  46.379  12.811  1.00 95.70           C  
ATOM    685  CD1 LEU M  83      91.024  47.096  11.561  1.00 95.70           C  
ATOM    686  CD2 LEU M  83      91.417  45.226  13.225  1.00 95.70           C  
ATOM    687  C   LEU M  83      91.257  49.165  15.339  1.00 95.70           C  
ATOM    688  O   LEU M  83      91.417  50.240  14.770  1.00 95.70           O  
ATOM    689  N   GLY M  84      90.797  49.087  16.599  1.00 31.06           N  
ATOM    690  CA  GLY M  84      90.514  50.288  17.333  1.00 31.06           C  
ATOM    691  C   GLY M  84      91.766  51.081  17.597  1.00 31.06           C  
ATOM    692  O   GLY M  84      91.791  52.292  17.380  1.00 31.06           O  
ATOM    693  N   TYR M  85      92.854  50.431  18.063  1.00 84.60           N  
ATOM    694  CA  TYR M  85      94.025  51.188  18.421  1.00 84.60           C  
ATOM    695  CB  TYR M  85      95.175  50.347  19.007  1.00 84.60           C  
ATOM    696  CG  TYR M  85      94.741  49.764  20.307  1.00 84.60           C  
ATOM    697  CD1 TYR M  85      94.550  50.560  21.413  1.00 84.60           C  
ATOM    698  CD2 TYR M  85      94.555  48.409  20.426  1.00 84.60           C  
ATOM    699  CE1 TYR M  85      94.156  50.015  22.615  1.00 84.60           C  
ATOM    700  CE2 TYR M  85      94.164  47.862  21.623  1.00 84.60           C  
ATOM    701  CZ  TYR M  85      93.961  48.659  22.721  1.00 84.60           C  
ATOM    702  OH  TYR M  85      93.558  48.086  23.947  1.00 84.60           O  
ATOM    703  C   TYR M  85      94.567  51.843  17.191  1.00 84.60           C  
ATOM    704  O   TYR M  85      94.974  53.004  17.219  1.00 84.60           O  
ATOM    705  N   TYR M  86      94.616  51.074  16.091  1.00 85.62           N  
ATOM    706  CA  TYR M  86      95.109  51.485  14.808  1.00 85.62           C  
ATOM    707  CB  TYR M  86      95.420  50.309  13.867  1.00 85.62           C  
ATOM    708  CG  TYR M  86      96.638  49.650  14.420  1.00 85.62           C  
ATOM    709  CD1 TYR M  86      97.865  50.254  14.270  1.00 85.62           C  
ATOM    710  CD2 TYR M  86      96.564  48.441  15.074  1.00 85.62           C  
ATOM    711  CE1 TYR M  86      99.003  49.669  14.769  1.00 85.62           C  
ATOM    712  CE2 TYR M  86      97.702  47.851  15.576  1.00 85.62           C  
ATOM    713  CZ  TYR M  86      98.923  48.466  15.424  1.00 85.62           C  
ATOM    714  OH  TYR M  86     100.093  47.868  15.936  1.00 85.62           O  
ATOM    715  C   TYR M  86      94.188  52.449  14.127  1.00 85.62           C  
ATOM    716  O   TYR M  86      94.635  53.277  13.336  1.00 85.62           O  
ATOM    717  N   ASN M  87      92.871  52.366  14.392  1.00 96.60           N  
ATOM    718  CA  ASN M  87      91.943  53.200  13.684  1.00 96.60           C  
ATOM    719  CB  ASN M  87      92.326  54.694  13.750  1.00 96.60           C  
ATOM    720  CG  ASN M  87      91.199  55.550  13.189  1.00 96.60           C  
ATOM    721  OD1 ASN M  87      91.182  55.891  12.007  1.00 96.60           O  
ATOM    722  ND2 ASN M  87      90.227  55.917  14.066  1.00 96.60           N  
ATOM    723  C   ASN M  87      91.966  52.757  12.255  1.00 96.60           C  
ATOM    724  O   ASN M  87      91.939  53.569  11.333  1.00 96.60           O  
ATOM    725  N   GLN M  88      92.027  51.427  12.045  1.00 56.53           N  
ATOM    726  CA  GLN M  88      92.047  50.874  10.722  1.00 56.53           C  
ATOM    727  CB  GLN M  88      92.804  49.537  10.649  1.00 56.53           C  
ATOM    728  CG  GLN M  88      94.300  49.678  10.944  1.00 56.53           C  
ATOM    729  CD  GLN M  88      94.936  48.299  10.846  1.00 56.53           C  
ATOM    730  OE1 GLN M  88      94.276  47.284  11.057  1.00 56.53           O  
ATOM    731  NE2 GLN M  88      96.257  48.257  10.522  1.00 56.53           N  
ATOM    732  C   GLN M  88      90.640  50.626  10.280  1.00 56.53           C  
ATOM    733  O   GLN M  88      89.722  50.536  11.095  1.00 56.53           O  
ATOM    734  N   SER M  89      90.434  50.543   8.949  1.00 43.62           N  
ATOM    735  CA  SER M  89      89.128  50.270   8.429  1.00 43.62           C  
ATOM    736  CB  SER M  89      88.973  50.607   6.935  1.00 43.62           C  
ATOM    737  OG  SER M  89      89.816  49.775   6.153  1.00 43.62           O  
ATOM    738  C   SER M  89      88.886  48.808   8.602  1.00 43.62           C  
ATOM    739  O   SER M  89      89.815  48.003   8.590  1.00 43.62           O  
ATOM    740  N   LYS M  90      87.608  48.439   8.789  1.00116.39           N  
ATOM    741  CA  LYS M  90      87.205  47.080   8.997  1.00116.39           C  
ATOM    742  CB  LYS M  90      85.725  46.938   9.367  1.00116.39           C  
ATOM    743  CG  LYS M  90      85.315  45.473   9.498  1.00116.39           C  
ATOM    744  CD  LYS M  90      86.017  44.751  10.646  1.00116.39           C  
ATOM    745  CE  LYS M  90      85.641  43.274  10.753  1.00116.39           C  
ATOM    746  NZ  LYS M  90      86.352  42.499   9.714  1.00116.39           N  
ATOM    747  C   LYS M  90      87.414  46.247   7.770  1.00116.39           C  
ATOM    748  O   LYS M  90      87.749  45.069   7.874  1.00116.39           O  
ATOM    749  N   GLY M  91      87.249  46.839   6.575  1.00 36.79           N  
ATOM    750  CA  GLY M  91      87.204  46.080   5.355  1.00 36.79           C  
ATOM    751  C   GLY M  91      88.428  45.240   5.120  1.00 36.79           C  
ATOM    752  O   GLY M  91      88.305  44.095   4.689  1.00 36.79           O  
ATOM    753  N   GLY M  92      89.639  45.761   5.387  1.00 25.79           N  
ATOM    754  CA  GLY M  92      90.815  45.001   5.053  1.00 25.79           C  
ATOM    755  C   GLY M  92      90.990  43.859   6.006  1.00 25.79           C  
ATOM    756  O   GLY M  92      90.379  43.816   7.073  1.00 25.79           O  
ATOM    757  N   SER M  93      91.852  42.890   5.623  1.00 91.02           N  
ATOM    758  CA  SER M  93      92.107  41.759   6.469  1.00 91.02           C  
ATOM    759  CB  SER M  93      92.235  40.418   5.728  1.00 91.02           C  
ATOM    760  OG  SER M  93      93.487  40.355   5.062  1.00 91.02           O  
ATOM    761  C   SER M  93      93.421  41.988   7.145  1.00 91.02           C  
ATOM    762  O   SER M  93      94.293  42.673   6.612  1.00 91.02           O  
ATOM    763  N   HIS M  94      93.599  41.415   8.353  1.00 72.30           N  
ATOM    764  CA  HIS M  94      94.834  41.627   9.052  1.00 72.30           C  
ATOM    765  ND1 HIS M  94      95.060  44.726   8.663  1.00 72.30           N  
ATOM    766  CG  HIS M  94      94.319  44.011   9.577  1.00 72.30           C  
ATOM    767  CB  HIS M  94      94.735  42.692  10.146  1.00 72.30           C  
ATOM    768  NE2 HIS M  94      93.235  45.923   9.077  1.00 72.30           N  
ATOM    769  CD2 HIS M  94      93.208  44.757   9.819  1.00 72.30           C  
ATOM    770  CE1 HIS M  94      94.366  45.860   8.398  1.00 72.30           C  
ATOM    771  C   HIS M  94      95.255  40.345   9.695  1.00 72.30           C  
ATOM    772  O   HIS M  94      94.499  39.375   9.725  1.00 72.30           O  
ATOM    773  N   THR M  95      96.501  40.304  10.216  0.90 50.62           N  
ATOM    774  CA  THR M  95      96.976  39.077  10.787  0.90 50.62           C  
ATOM    775  CB  THR M  95      97.981  38.387   9.915  0.90 50.62           C  
ATOM    776  OG1 THR M  95      97.414  38.112   8.643  0.90 50.62           O  
ATOM    777  CG2 THR M  95      98.414  37.080  10.598  0.90 50.62           C  
ATOM    778  C   THR M  95      97.661  39.334  12.093  0.90 50.62           C  
ATOM    779  O   THR M  95      98.289  40.371  12.304  0.90 50.62           O  
ATOM    780  N   ILE M  96      97.534  38.358  13.015  1.00 46.63           N  
ATOM    781  CA  ILE M  96      98.190  38.406  14.286  1.00 46.63           C  
ATOM    782  CB  ILE M  96      97.247  38.477  15.451  1.00 46.63           C  
ATOM    783  CG1 ILE M  96      96.411  39.767  15.404  1.00 46.63           C  
ATOM    784  CG2 ILE M  96      98.073  38.322  16.738  1.00 46.63           C  
ATOM    785  CD1 ILE M  96      95.269  39.783  16.419  1.00 46.63           C  
ATOM    786  C   ILE M  96      98.923  37.111  14.414  1.00 46.63           C  
ATOM    787  O   ILE M  96      98.371  36.050  14.126  1.00 46.63           O  
ATOM    788  N   GLN M  97     100.202  37.168  14.829  1.00102.97           N  
ATOM    789  CA  GLN M  97     100.949  35.956  14.987  1.00102.97           C  
ATOM    790  CB  GLN M  97     101.861  35.662  13.785  1.00102.97           C  
ATOM    791  CG  GLN M  97     102.860  36.774  13.482  1.00102.97           C  
ATOM    792  CD  GLN M  97     103.503  36.450  12.142  1.00102.97           C  
ATOM    793  OE1 GLN M  97     103.174  35.448  11.508  1.00102.97           O  
ATOM    794  NE2 GLN M  97     104.441  37.324  11.691  1.00102.97           N  
ATOM    795  C   GLN M  97     101.747  36.056  16.247  1.00102.97           C  
ATOM    796  O   GLN M  97     102.212  37.132  16.617  1.00102.97           O  
ATOM    797  N   VAL M  98     101.901  34.924  16.967  1.00122.15           N  
ATOM    798  CA  VAL M  98     102.618  34.985  18.204  1.00122.15           C  
ATOM    799  CB  VAL M  98     101.728  34.961  19.409  1.00122.15           C  
ATOM    800  CG1 VAL M  98     100.945  36.279  19.462  1.00122.15           C  
ATOM    801  CG2 VAL M  98     100.811  33.735  19.302  1.00122.15           C  
ATOM    802  C   VAL M  98     103.565  33.840  18.317  1.00122.15           C  
ATOM    803  O   VAL M  98     103.320  32.741  17.820  1.00122.15           O  
ATOM    804  N   ILE M  99     104.701  34.106  18.988  1.00 55.50           N  
ATOM    805  CA  ILE M  99     105.690  33.102  19.208  1.00 55.50           C  
ATOM    806  CB  ILE M  99     107.051  33.515  18.737  1.00 55.50           C  
ATOM    807  CG1 ILE M  99     107.017  33.753  17.219  1.00 55.50           C  
ATOM    808  CG2 ILE M  99     108.065  32.446  19.175  1.00 55.50           C  
ATOM    809  CD1 ILE M  99     108.265  34.441  16.676  1.00 55.50           C  
ATOM    810  C   ILE M  99     105.754  32.902  20.683  1.00 55.50           C  
ATOM    811  O   ILE M  99     106.079  33.818  21.436  1.00 55.50           O  
ATOM    812  N   SER M 100     105.415  31.683  21.136  1.00 97.56           N  
ATOM    813  CA  SER M 100     105.474  31.397  22.534  1.00 97.56           C  
ATOM    814  CB  SER M 100     104.121  31.001  23.147  1.00 97.56           C  
ATOM    815  OG  SER M 100     103.225  32.101  23.116  1.00 97.56           O  
ATOM    816  C   SER M 100     106.361  30.211  22.655  1.00 97.56           C  
ATOM    817  O   SER M 100     106.344  29.336  21.792  1.00 97.56           O  
ATOM    818  N   GLY M 101     107.180  30.148  23.717  1.00 33.35           N  
ATOM    819  CA  GLY M 101     108.018  28.994  23.820  1.00 33.35           C  
ATOM    820  C   GLY M 101     109.045  29.214  24.879  1.00 33.35           C  
ATOM    821  O   GLY M 101     109.156  30.300  25.447  1.00 33.35           O  
ATOM    822  N   CYS M 102     109.832  28.152  25.156  1.00 51.65           N  
ATOM    823  CA  CYS M 102     110.855  28.215  26.159  1.00 51.65           C  
ATOM    824  CB  CYS M 102     110.392  27.648  27.519  1.00 51.65           C  
ATOM    825  SG  CYS M 102     109.873  25.904  27.423  1.00 51.65           S  
ATOM    826  C   CYS M 102     112.017  27.386  25.695  1.00 51.65           C  
ATOM    827  O   CYS M 102     111.851  26.440  24.926  1.00 51.65           O  
ATOM    828  N   GLU M 103     113.242  27.740  26.140  1.00 60.83           N  
ATOM    829  CA  GLU M 103     114.410  26.980  25.785  1.00 60.83           C  
ATOM    830  CB  GLU M 103     115.492  27.799  25.067  1.00 60.83           C  
ATOM    831  CG  GLU M 103     115.097  28.218  23.656  1.00 60.83           C  
ATOM    832  CD  GLU M 103     116.190  29.124  23.115  1.00 60.83           C  
ATOM    833  OE1 GLU M 103     116.502  30.141  23.790  1.00 60.83           O  
ATOM    834  OE2 GLU M 103     116.727  28.812  22.020  1.00 60.83           O  
ATOM    835  C   GLU M 103     115.033  26.501  27.056  1.00 60.83           C  
ATOM    836  O   GLU M 103     115.163  27.260  28.015  1.00 60.83           O  
ATOM    837  N   VAL M 104     115.452  25.221  27.085  1.00 37.14           N  
ATOM    838  CA  VAL M 104     116.032  24.664  28.275  1.00 37.14           C  
ATOM    839  CB  VAL M 104     115.223  23.529  28.837  1.00 37.14           C  
ATOM    840  CG1 VAL M 104     113.859  24.078  29.290  1.00 37.14           C  
ATOM    841  CG2 VAL M 104     115.112  22.431  27.765  1.00 37.14           C  
ATOM    842  C   VAL M 104     117.388  24.125  27.929  1.00 37.14           C  
ATOM    843  O   VAL M 104     117.656  23.773  26.782  1.00 37.14           O  
ATOM    844  N   GLY M 105     118.296  24.080  28.926  1.00 20.37           N  
ATOM    845  CA  GLY M 105     119.623  23.581  28.703  1.00 20.37           C  
ATOM    846  C   GLY M 105     119.640  22.116  29.014  1.00 20.37           C  
ATOM    847  O   GLY M 105     118.611  21.515  29.316  1.00 20.37           O  
ATOM    848  N   SER M 106     120.839  21.505  28.955  1.00 70.07           N  
ATOM    849  CA  SER M 106     120.980  20.101  29.218  1.00 70.07           C  
ATOM    850  CB  SER M 106     122.413  19.586  29.003  1.00 70.07           C  
ATOM    851  OG  SER M 106     122.776  19.700  27.635  1.00 70.07           O  
ATOM    852  C   SER M 106     120.630  19.861  30.651  1.00 70.07           C  
ATOM    853  O   SER M 106     120.073  18.820  30.998  1.00 70.07           O  
ATOM    854  N   ASP M 107     120.960  20.834  31.519  1.00 53.88           N  
ATOM    855  CA  ASP M 107     120.707  20.702  32.922  1.00 53.88           C  
ATOM    856  CB  ASP M 107     121.382  21.785  33.787  1.00 53.88           C  
ATOM    857  CG  ASP M 107     120.802  23.153  33.482  1.00 53.88           C  
ATOM    858  OD1 ASP M 107     120.682  23.517  32.282  1.00 53.88           O  
ATOM    859  OD2 ASP M 107     120.468  23.861  34.469  1.00 53.88           O  
ATOM    860  C   ASP M 107     119.232  20.706  33.169  1.00 53.88           C  
ATOM    861  O   ASP M 107     118.755  20.065  34.104  1.00 53.88           O  
ATOM    862  N   GLY M 108     118.454  21.408  32.323  1.00 31.24           N  
ATOM    863  CA  GLY M 108     117.039  21.448  32.556  1.00 31.24           C  
ATOM    864  C   GLY M 108     116.679  22.816  33.044  1.00 31.24           C  
ATOM    865  O   GLY M 108     115.522  23.083  33.370  1.00 31.24           O  
ATOM    866  N   ARG M 109     117.675  23.718  33.118  1.00 68.60           N  
ATOM    867  CA  ARG M 109     117.412  25.068  33.525  1.00 68.60           C  
ATOM    868  CB  ARG M 109     118.671  25.860  33.922  1.00 68.60           C  
ATOM    869  CG  ARG M 109     118.357  27.257  34.460  1.00 68.60           C  
ATOM    870  CD  ARG M 109     119.599  28.062  34.847  1.00 68.60           C  
ATOM    871  NE  ARG M 109     119.139  29.392  35.337  1.00 68.60           N  
ATOM    872  CZ  ARG M 109     120.054  30.352  35.660  1.00 68.60           C  
ATOM    873  NH1 ARG M 109     121.388  30.079  35.555  1.00 68.60           N  
ATOM    874  NH2 ARG M 109     119.640  31.582  36.082  1.00 68.60           N  
ATOM    875  C   ARG M 109     116.781  25.762  32.359  1.00 68.60           C  
ATOM    876  O   ARG M 109     116.843  25.273  31.232  1.00 68.60           O  
ATOM    877  N   LEU M 110     116.127  26.914  32.605  1.00 63.06           N  
ATOM    878  CA  LEU M 110     115.448  27.586  31.529  1.00 63.06           C  
ATOM    879  CB  LEU M 110     114.167  28.304  31.993  1.00 63.06           C  
ATOM    880  CG  LEU M 110     113.412  29.036  30.871  1.00 63.06           C  
ATOM    881  CD1 LEU M 110     112.923  28.050  29.798  1.00 63.06           C  
ATOM    882  CD2 LEU M 110     112.276  29.901  31.442  1.00 63.06           C  
ATOM    883  C   LEU M 110     116.363  28.614  30.942  1.00 63.06           C  
ATOM    884  O   LEU M 110     116.682  29.616  31.582  1.00 63.06           O  
ATOM    885  N   LEU M 111     116.831  28.370  29.699  1.00 53.88           N  
ATOM    886  CA  LEU M 111     117.719  29.280  29.034  1.00 53.88           C  
ATOM    887  CB  LEU M 111     118.250  28.711  27.708  1.00 53.88           C  
ATOM    888  CG  LEU M 111     119.073  27.423  27.880  1.00 53.88           C  
ATOM    889  CD1 LEU M 111     119.579  26.905  26.523  1.00 53.88           C  
ATOM    890  CD2 LEU M 111     120.194  27.606  28.918  1.00 53.88           C  
ATOM    891  C   LEU M 111     117.014  30.562  28.706  1.00 53.88           C  
ATOM    892  O   LEU M 111     117.460  31.638  29.099  1.00 53.88           O  
ATOM    893  N   ARG M 112     115.869  30.483  27.994  1.00153.48           N  
ATOM    894  CA  ARG M 112     115.179  31.689  27.628  1.00153.48           C  
ATOM    895  CB  ARG M 112     115.583  32.305  26.278  1.00153.48           C  
ATOM    896  CG  ARG M 112     116.799  33.225  26.320  0.93153.48           C  
ATOM    897  CD  ARG M 112     116.847  34.149  25.102  0.96153.48           C  
ATOM    898  NE  ARG M 112     115.526  34.838  25.043  0.94153.48           N  
ATOM    899  CZ  ARG M 112     115.135  35.488  23.909  0.91153.48           C  
ATOM    900  NH1 ARG M 112     115.966  35.534  22.828  1.00153.48           N  
ATOM    901  NH2 ARG M 112     113.911  36.093  23.857  1.00153.48           N  
ATOM    902  C   ARG M 112     113.720  31.419  27.481  1.00153.48           C  
ATOM    903  O   ARG M 112     113.294  30.285  27.268  1.00153.48           O  
ATOM    904  N   GLY M 113     112.911  32.492  27.575  1.00 39.95           N  
ATOM    905  CA  GLY M 113     111.495  32.355  27.405  1.00 39.95           C  
ATOM    906  C   GLY M 113     111.056  33.458  26.499  1.00 39.95           C  
ATOM    907  O   GLY M 113     111.477  34.604  26.651  1.00 39.95           O  
ATOM    908  N   TYR M 114     110.185  33.140  25.522  1.00191.77           N  
ATOM    909  CA  TYR M 114     109.752  34.167  24.625  1.00191.77           C  
ATOM    910  CB  TYR M 114     110.448  34.150  23.252  1.00191.77           C  
ATOM    911  CG  TYR M 114     110.941  32.767  23.038  1.00191.77           C  
ATOM    912  CD1 TYR M 114     110.081  31.710  22.878  1.00191.77           C  
ATOM    913  CD2 TYR M 114     112.297  32.545  22.989  1.00191.77           C  
ATOM    914  CE1 TYR M 114     110.584  30.445  22.688  1.00191.77           C  
ATOM    915  CE2 TYR M 114     112.803  31.284  22.799  1.00191.77           C  
ATOM    916  CZ  TYR M 114     111.941  30.229  22.652  1.00191.77           C  
ATOM    917  OH  TYR M 114     112.451  28.929  22.458  1.00191.77           O  
ATOM    918  C   TYR M 114     108.271  34.197  24.455  1.00191.77           C  
ATOM    919  O   TYR M 114     107.577  33.187  24.556  1.00191.77           O  
ATOM    920  N   GLN M 115     107.756  35.425  24.251  1.00 91.56           N  
ATOM    921  CA  GLN M 115     106.373  35.681  23.995  1.00 91.56           C  
ATOM    922  CB  GLN M 115     105.608  36.093  25.267  1.00 91.56           C  
ATOM    923  CG  GLN M 115     104.097  36.243  25.087  1.00 91.56           C  
ATOM    924  CD  GLN M 115     103.480  34.850  25.027  1.00 91.56           C  
ATOM    925  OE1 GLN M 115     103.905  33.931  25.725  1.00 91.56           O  
ATOM    926  NE2 GLN M 115     102.444  34.685  24.164  1.00 91.56           N  
ATOM    927  C   GLN M 115     106.394  36.853  23.067  1.00 91.56           C  
ATOM    928  O   GLN M 115     106.687  37.975  23.480  1.00 91.56           O  
ATOM    929  N   GLN M 116     106.083  36.638  21.776  1.00 67.15           N  
ATOM    930  CA  GLN M 116     106.209  37.743  20.872  1.00 67.15           C  
ATOM    931  CB  GLN M 116     107.373  37.538  19.889  1.00 67.15           C  
ATOM    932  CG  GLN M 116     108.711  37.414  20.627  1.00 67.15           C  
ATOM    933  CD  GLN M 116     109.789  36.993  19.642  1.00 67.15           C  
ATOM    934  OE1 GLN M 116     110.898  36.634  20.034  1.00 67.15           O  
ATOM    935  NE2 GLN M 116     109.454  37.032  18.325  1.00 67.15           N  
ATOM    936  C   GLN M 116     104.935  37.898  20.098  1.00 67.15           C  
ATOM    937  O   GLN M 116     104.342  36.920  19.647  1.00 67.15           O  
ATOM    938  N   TYR M 117     104.479  39.157  19.927  1.00 80.80           N  
ATOM    939  CA  TYR M 117     103.265  39.420  19.204  1.00 80.80           C  
ATOM    940  CB  TYR M 117     102.211  40.205  20.012  1.00 80.80           C  
ATOM    941  CG  TYR M 117     101.501  39.277  20.940  1.00 80.80           C  
ATOM    942  CD1 TYR M 117     102.123  38.727  22.038  1.00 80.80           C  
ATOM    943  CD2 TYR M 117     100.178  38.977  20.708  1.00 80.80           C  
ATOM    944  CE1 TYR M 117     101.436  37.878  22.875  1.00 80.80           C  
ATOM    945  CE2 TYR M 117      99.487  38.131  21.541  1.00 80.80           C  
ATOM    946  CZ  TYR M 117     100.117  37.578  22.627  1.00 80.80           C  
ATOM    947  OH  TYR M 117      99.410  36.709  23.484  1.00 80.80           O  
ATOM    948  C   TYR M 117     103.576  40.239  17.993  1.00 80.80           C  
ATOM    949  O   TYR M 117     104.276  41.246  18.072  1.00 80.80           O  
ATOM    950  N   ALA M 118     103.056  39.809  16.824  1.00 35.53           N  
ATOM    951  CA  ALA M 118     103.279  40.538  15.610  1.00 35.53           C  
ATOM    952  CB  ALA M 118     104.168  39.796  14.597  1.00 35.53           C  
ATOM    953  C   ALA M 118     101.953  40.778  14.964  1.00 35.53           C  
ATOM    954  O   ALA M 118     101.077  39.913  14.946  1.00 35.53           O  
ATOM    955  N   TYR M 119     101.778  41.994  14.413  1.00 66.92           N  
ATOM    956  CA  TYR M 119     100.547  42.344  13.777  1.00 66.92           C  
ATOM    957  CB  TYR M 119      99.883  43.551  14.460  1.00 66.92           C  
ATOM    958  CG  TYR M 119      98.535  43.789  13.880  1.00 66.92           C  
ATOM    959  CD1 TYR M 119      97.545  42.848  14.037  1.00 66.92           C  
ATOM    960  CD2 TYR M 119      98.248  44.962  13.220  1.00 66.92           C  
ATOM    961  CE1 TYR M 119      96.289  43.060  13.525  1.00 66.92           C  
ATOM    962  CE2 TYR M 119      96.992  45.180  12.707  1.00 66.92           C  
ATOM    963  CZ  TYR M 119      96.013  44.228  12.859  1.00 66.92           C  
ATOM    964  OH  TYR M 119      94.722  44.448  12.338  1.00 66.92           O  
ATOM    965  C   TYR M 119     100.890  42.712  12.370  1.00 66.92           C  
ATOM    966  O   TYR M 119     101.771  43.535  12.130  1.00 66.92           O  
ATOM    967  N   ASP M 120     100.209  42.074  11.401  1.00 61.76           N  
ATOM    968  CA  ASP M 120     100.429  42.334  10.008  1.00 61.76           C  
ATOM    969  CB  ASP M 120      99.870  43.684   9.533  1.00 61.76           C  
ATOM    970  CG  ASP M 120      98.356  43.550   9.500  1.00 61.76           C  
ATOM    971  OD1 ASP M 120      97.854  42.642   8.785  1.00 61.76           O  
ATOM    972  OD2 ASP M 120      97.677  44.356  10.187  1.00 61.76           O  
ATOM    973  C   ASP M 120     101.891  42.272   9.699  1.00 61.76           C  
ATOM    974  O   ASP M 120     102.416  43.117   8.976  1.00 61.76           O  
ATOM    975  N   GLY M 121     102.591  41.261  10.244  1.00 27.18           N  
ATOM    976  CA  GLY M 121     103.969  41.063   9.902  1.00 27.18           C  
ATOM    977  C   GLY M 121     104.850  42.067  10.579  1.00 27.18           C  
ATOM    978  O   GLY M 121     105.948  42.343  10.097  1.00 27.18           O  
ATOM    979  N   CYS M 122     104.411  42.656  11.707  1.00 77.99           N  
ATOM    980  CA  CYS M 122     105.285  43.596  12.350  1.00 77.99           C  
ATOM    981  CB  CYS M 122     104.850  45.052  12.144  1.00 77.99           C  
ATOM    982  SG  CYS M 122     106.037  46.223  12.853  1.00 77.99           S  
ATOM    983  C   CYS M 122     105.261  43.315  13.823  1.00 77.99           C  
ATOM    984  O   CYS M 122     104.251  42.862  14.355  1.00 77.99           O  
ATOM    985  N   ASP M 123     106.377  43.587  14.533  1.00114.65           N  
ATOM    986  CA  ASP M 123     106.431  43.274  15.935  1.00114.65           C  
ATOM    987  CB  ASP M 123     107.859  43.236  16.509  1.00114.65           C  
ATOM    988  CG  ASP M 123     108.482  44.612  16.348  1.00114.65           C  
ATOM    989  OD1 ASP M 123     108.397  45.178  15.225  1.00114.65           O  
ATOM    990  OD2 ASP M 123     109.034  45.123  17.359  1.00114.65           O  
ATOM    991  C   ASP M 123     105.613  44.256  16.717  1.00114.65           C  
ATOM    992  O   ASP M 123     105.904  45.451  16.742  1.00114.65           O  
ATOM    993  N   TYR M 124     104.492  43.765  17.288  1.00 96.09           N  
ATOM    994  CA  TYR M 124     103.610  44.541  18.115  1.00 96.09           C  
ATOM    995  CB  TYR M 124     102.231  43.860  18.205  1.00 96.09           C  
ATOM    996  CG  TYR M 124     101.231  44.737  18.881  1.00 96.09           C  
ATOM    997  CD1 TYR M 124     100.692  45.814  18.216  1.00 96.09           C  
ATOM    998  CD2 TYR M 124     100.802  44.466  20.160  1.00 96.09           C  
ATOM    999  CE1 TYR M 124      99.756  46.620  18.821  1.00 96.09           C  
ATOM   1000  CE2 TYR M 124      99.866  45.268  20.771  1.00 96.09           C  
ATOM   1001  CZ  TYR M 124      99.342  46.347  20.101  1.00 96.09           C  
ATOM   1002  OH  TYR M 124      98.379  47.172  20.723  1.00 96.09           O  
ATOM   1003  C   TYR M 124     104.147  44.726  19.511  1.00 96.09           C  
ATOM   1004  O   TYR M 124     104.287  45.852  19.986  1.00 96.09           O  
ATOM   1005  N   ILE M 125     104.485  43.613  20.204  1.00219.05           N  
ATOM   1006  CA  ILE M 125     104.890  43.707  21.583  1.00219.05           C  
ATOM   1007  CB  ILE M 125     103.671  43.906  22.451  1.00219.05           C  
ATOM   1008  CG1 ILE M 125     103.990  44.265  23.909  1.00219.05           C  
ATOM   1009  CG2 ILE M 125     102.794  42.654  22.299  1.00219.05           C  
ATOM   1010  CD1 ILE M 125     104.478  43.091  24.744  1.00219.05           C  
ATOM   1011  C   ILE M 125     105.613  42.437  21.942  1.00219.05           C  
ATOM   1012  O   ILE M 125     105.357  41.392  21.343  1.00219.05           O  
ATOM   1013  N   ALA M 126     106.549  42.485  22.919  1.00 47.20           N  
ATOM   1014  CA  ALA M 126     107.242  41.274  23.271  1.00 47.20           C  
ATOM   1015  CB  ALA M 126     108.509  41.031  22.432  1.00 47.20           C  
ATOM   1016  C   ALA M 126     107.668  41.321  24.709  1.00 47.20           C  
ATOM   1017  O   ALA M 126     107.884  42.386  25.284  1.00 47.20           O  
ATOM   1018  N   LEU M 127     107.780  40.124  25.323  1.00 63.70           N  
ATOM   1019  CA  LEU M 127     108.215  39.970  26.683  1.00 63.70           C  
ATOM   1020  CB  LEU M 127     107.812  38.605  27.272  1.00 63.70           C  
ATOM   1021  CG  LEU M 127     108.273  38.355  28.721  1.00 63.70           C  
ATOM   1022  CD1 LEU M 127     107.632  39.348  29.704  1.00 63.70           C  
ATOM   1023  CD2 LEU M 127     108.046  36.888  29.126  1.00 63.70           C  
ATOM   1024  C   LEU M 127     109.706  40.048  26.685  1.00 63.70           C  
ATOM   1025  O   LEU M 127     110.371  39.453  25.839  1.00 63.70           O  
ATOM   1026  N   ASN M 128     110.266  40.783  27.664  1.00 76.96           N  
ATOM   1027  CA  ASN M 128     111.683  40.951  27.773  1.00 76.96           C  
ATOM   1028  CB  ASN M 128     112.089  42.135  28.663  1.00 76.96           C  
ATOM   1029  CG  ASN M 128     111.721  43.402  27.907  1.00 76.96           C  
ATOM   1030  OD1 ASN M 128     111.176  44.349  28.471  1.00 76.96           O  
ATOM   1031  ND2 ASN M 128     112.032  43.423  26.584  1.00 76.96           N  
ATOM   1032  C   ASN M 128     112.264  39.705  28.358  1.00 76.96           C  
ATOM   1033  O   ASN M 128     111.546  38.800  28.777  1.00 76.96           O  
ATOM   1034  N   GLU M 129     113.607  39.632  28.363  0.92 62.06           N  
ATOM   1035  CA  GLU M 129     114.326  38.494  28.854  0.92 62.06           C  
ATOM   1036  CB  GLU M 129     115.836  38.620  28.636  0.92 62.06           C  
ATOM   1037  CG  GLU M 129     116.204  38.594  27.156  0.78 62.06           C  
ATOM   1038  CD  GLU M 129     117.710  38.724  27.066  0.75 62.06           C  
ATOM   1039  OE1 GLU M 129     118.301  39.394  27.954  0.90 62.06           O  
ATOM   1040  OE2 GLU M 129     118.289  38.152  26.104  0.92 62.06           O  
ATOM   1041  C   GLU M 129     114.069  38.358  30.318  0.92 62.06           C  
ATOM   1042  O   GLU M 129     114.037  37.252  30.855  0.92 62.06           O  
ATOM   1043  N   ASP M 130     113.873  39.496  31.002  1.00 82.18           N  
ATOM   1044  CA  ASP M 130     113.645  39.490  32.415  1.00 82.18           C  
ATOM   1045  CB  ASP M 130     113.615  40.908  33.036  1.00 82.18           C  
ATOM   1046  CG  ASP M 130     112.519  41.789  32.442  1.00 82.18           C  
ATOM   1047  OD1 ASP M 130     111.595  41.262  31.769  1.00 82.18           O  
ATOM   1048  OD2 ASP M 130     112.601  43.028  32.659  1.00 82.18           O  
ATOM   1049  C   ASP M 130     112.379  38.740  32.701  1.00 82.18           C  
ATOM   1050  O   ASP M 130     112.186  38.248  33.811  1.00 82.18           O  
ATOM   1051  N   LEU M 131     111.469  38.655  31.708  1.00 99.73           N  
ATOM   1052  CA  LEU M 131     110.212  37.964  31.828  1.00 99.73           C  
ATOM   1053  CB  LEU M 131     110.335  36.612  32.558  1.00 99.73           C  
ATOM   1054  CG  LEU M 131     111.197  35.567  31.825  1.00 99.73           C  
ATOM   1055  CD1 LEU M 131     111.270  34.251  32.616  1.00 99.73           C  
ATOM   1056  CD2 LEU M 131     110.725  35.357  30.377  1.00 99.73           C  
ATOM   1057  C   LEU M 131     109.288  38.824  32.636  1.00 99.73           C  
ATOM   1058  O   LEU M 131     108.096  38.541  32.759  1.00 99.73           O  
ATOM   1059  N   LYS M 132     109.853  39.863  33.268  1.00107.58           N  
ATOM   1060  CA  LYS M 132     109.138  40.822  34.059  1.00107.58           C  
ATOM   1061  CB  LYS M 132     110.049  41.472  35.109  1.00107.58           C  
ATOM   1062  CG  LYS M 132     110.593  40.445  36.099  1.00107.58           C  
ATOM   1063  CD  LYS M 132     111.808  40.922  36.894  1.00107.58           C  
ATOM   1064  CE  LYS M 132     112.378  39.833  37.803  1.00107.58           C  
ATOM   1065  NZ  LYS M 132     113.729  40.211  38.275  1.00107.58           N  
ATOM   1066  C   LYS M 132     108.500  41.930  33.268  1.00107.58           C  
ATOM   1067  O   LYS M 132     107.374  42.325  33.564  1.00107.58           O  
ATOM   1068  N   THR M 133     109.198  42.470  32.241  1.00140.39           N  
ATOM   1069  CA  THR M 133     108.717  43.678  31.613  1.00140.39           C  
ATOM   1070  CB  THR M 133     109.700  44.817  31.657  1.00140.39           C  
ATOM   1071  OG1 THR M 133     110.938  44.433  31.078  1.00140.39           O  
ATOM   1072  CG2 THR M 133     109.899  45.257  33.116  1.00140.39           C  
ATOM   1073  C   THR M 133     108.330  43.470  30.183  1.00140.39           C  
ATOM   1074  O   THR M 133     108.380  42.359  29.661  1.00140.39           O  
ATOM   1075  N   TRP M 134     107.895  44.570  29.520  1.00 92.68           N  
ATOM   1076  CA  TRP M 134     107.428  44.461  28.166  1.00 92.68           C  
ATOM   1077  CB  TRP M 134     105.910  44.673  28.039  1.00 92.68           C  
ATOM   1078  CG  TRP M 134     105.068  43.699  28.829  1.00 92.68           C  
ATOM   1079  CD2 TRP M 134     104.935  42.300  28.529  1.00 92.68           C  
ATOM   1080  CD1 TRP M 134     104.318  43.926  29.947  1.00 92.68           C  
ATOM   1081  NE1 TRP M 134     103.718  42.758  30.356  1.00 92.68           N  
ATOM   1082  CE2 TRP M 134     104.092  41.749  29.493  1.00 92.68           C  
ATOM   1083  CE3 TRP M 134     105.474  41.537  27.533  1.00 92.68           C  
ATOM   1084  CZ2 TRP M 134     103.773  40.421  29.476  1.00 92.68           C  
ATOM   1085  CZ3 TRP M 134     105.147  40.199  27.517  1.00 92.68           C  
ATOM   1086  CH2 TRP M 134     104.312  39.651  28.469  1.00 92.68           C  
ATOM   1087  C   TRP M 134     108.057  45.530  27.321  1.00 92.68           C  
ATOM   1088  O   TRP M 134     108.434  46.598  27.805  1.00 92.68           O  
ATOM   1089  N   THR M 135     108.200  45.241  26.009  1.00 40.22           N  
ATOM   1090  CA  THR M 135     108.694  46.209  25.072  1.00 40.22           C  
ATOM   1091  CB  THR M 135     109.942  45.787  24.355  1.00 40.22           C  
ATOM   1092  OG1 THR M 135     110.986  45.557  25.289  1.00 40.22           O  
ATOM   1093  CG2 THR M 135     110.346  46.894  23.365  1.00 40.22           C  
ATOM   1094  C   THR M 135     107.619  46.383  24.046  1.00 40.22           C  
ATOM   1095  O   THR M 135     107.100  45.406  23.506  1.00 40.22           O  
ATOM   1096  N   ALA M 136     107.252  47.648  23.754  1.00 45.49           N  
ATOM   1097  CA  ALA M 136     106.196  47.903  22.814  1.00 45.49           C  
ATOM   1098  CB  ALA M 136     105.087  48.808  23.373  1.00 45.49           C  
ATOM   1099  C   ALA M 136     106.774  48.594  21.617  1.00 45.49           C  
ATOM   1100  O   ALA M 136     107.667  49.431  21.733  1.00 45.49           O  
ATOM   1101  N   ALA M 137     106.317  48.181  20.419  1.00 53.90           N  
ATOM   1102  CA  ALA M 137     106.763  48.728  19.167  1.00 53.90           C  
ATOM   1103  CB  ALA M 137     106.334  47.871  17.965  1.00 53.90           C  
ATOM   1104  C   ALA M 137     106.258  50.118  18.913  1.00 53.90           C  
ATOM   1105  O   ALA M 137     107.027  50.997  18.523  1.00 53.90           O  
ATOM   1106  N   ASP M 138     104.945  50.356  19.127  1.00 66.78           N  
ATOM   1107  CA  ASP M 138     104.387  51.631  18.771  1.00 66.78           C  
ATOM   1108  CB  ASP M 138     103.663  51.625  17.409  1.00 66.78           C  
ATOM   1109  CG  ASP M 138     102.507  50.633  17.462  1.00 66.78           C  
ATOM   1110  OD1 ASP M 138     102.715  49.509  17.992  1.00 66.78           O  
ATOM   1111  OD2 ASP M 138     101.399  50.988  16.977  1.00 66.78           O  
ATOM   1112  C   ASP M 138     103.401  52.067  19.806  1.00 66.78           C  
ATOM   1113  O   ASP M 138     103.311  51.501  20.894  1.00 66.78           O  
ATOM   1114  N   MET M 139     102.627  53.114  19.462  1.00 68.60           N  
ATOM   1115  CA  MET M 139     101.668  53.707  20.347  1.00 68.60           C  
ATOM   1116  CB  MET M 139     100.914  54.878  19.695  1.00 68.60           C  
ATOM   1117  CG  MET M 139     101.816  56.067  19.372  1.00 68.60           C  
ATOM   1118  SD  MET M 139     102.523  56.871  20.839  1.00 68.60           S  
ATOM   1119  CE  MET M 139     103.518  58.066  19.904  1.00 68.60           C  
ATOM   1120  C   MET M 139     100.643  52.682  20.715  1.00 68.60           C  
ATOM   1121  O   MET M 139     100.264  52.569  21.879  1.00 68.60           O  
ATOM   1122  N   ALA M 140     100.185  51.883  19.734  1.00 46.36           N  
ATOM   1123  CA  ALA M 140      99.144  50.927  19.983  1.00 46.36           C  
ATOM   1124  CB  ALA M 140      98.770  50.128  18.723  1.00 46.36           C  
ATOM   1125  C   ALA M 140      99.600  49.944  21.017  1.00 46.36           C  
ATOM   1126  O   ALA M 140      98.858  49.607  21.939  1.00 46.36           O  
ATOM   1127  N   ALA M 141     100.858  49.490  20.913  1.00 41.74           N  
ATOM   1128  CA  ALA M 141     101.381  48.489  21.797  1.00 41.74           C  
ATOM   1129  CB  ALA M 141     102.839  48.113  21.480  1.00 41.74           C  
ATOM   1130  C   ALA M 141     101.342  48.995  23.203  1.00 41.74           C  
ATOM   1131  O   ALA M 141     101.091  48.229  24.133  1.00 41.74           O  
ATOM   1132  N   LEU M 142     101.586  50.305  23.397  1.00 50.85           N  
ATOM   1133  CA  LEU M 142     101.658  50.854  24.721  1.00 50.85           C  
ATOM   1134  CB  LEU M 142     101.962  52.360  24.745  1.00 50.85           C  
ATOM   1135  CG  LEU M 142     103.376  52.702  24.246  1.00 50.85           C  
ATOM   1136  CD1 LEU M 142     103.692  54.193  24.440  1.00 50.85           C  
ATOM   1137  CD2 LEU M 142     104.425  51.782  24.890  1.00 50.85           C  
ATOM   1138  C   LEU M 142     100.358  50.647  25.426  1.00 50.85           C  
ATOM   1139  O   LEU M 142     100.339  50.293  26.603  1.00 50.85           O  
ATOM   1140  N   ILE M 143      99.230  50.839  24.726  1.00 41.99           N  
ATOM   1141  CA  ILE M 143      97.960  50.680  25.366  1.00 41.99           C  
ATOM   1142  CB  ILE M 143      96.824  50.968  24.435  1.00 41.99           C  
ATOM   1143  CG1 ILE M 143      96.907  52.431  23.959  1.00 41.99           C  
ATOM   1144  CG2 ILE M 143      95.514  50.627  25.164  1.00 41.99           C  
ATOM   1145  CD1 ILE M 143      96.014  52.742  22.759  1.00 41.99           C  
ATOM   1146  C   ILE M 143      97.877  49.262  25.839  1.00 41.99           C  
ATOM   1147  O   ILE M 143      97.385  48.990  26.932  1.00 41.99           O  
ATOM   1148  N   THR M 144      98.362  48.318  25.014  1.00 60.22           N  
ATOM   1149  CA  THR M 144      98.373  46.928  25.365  1.00 60.22           C  
ATOM   1150  CB  THR M 144      98.850  46.056  24.243  1.00 60.22           C  
ATOM   1151  OG1 THR M 144      97.984  46.192  23.125  1.00 60.22           O  
ATOM   1152  CG2 THR M 144      98.882  44.595  24.722  1.00 60.22           C  
ATOM   1153  C   THR M 144      99.281  46.711  26.540  1.00 60.22           C  
ATOM   1154  O   THR M 144      99.005  45.873  27.396  1.00 60.22           O  
ATOM   1155  N   LYS M 145     100.409  47.441  26.595  1.00 66.42           N  
ATOM   1156  CA  LYS M 145     101.378  47.286  27.646  1.00 66.42           C  
ATOM   1157  CB  LYS M 145     102.605  48.190  27.444  1.00 66.42           C  
ATOM   1158  CG  LYS M 145     103.650  48.045  28.549  1.00 66.42           C  
ATOM   1159  CD  LYS M 145     104.941  48.820  28.285  1.00 66.42           C  
ATOM   1160  CE  LYS M 145     105.891  48.831  29.482  1.00 66.42           C  
ATOM   1161  NZ  LYS M 145     107.088  49.639  29.169  1.00 66.42           N  
ATOM   1162  C   LYS M 145     100.802  47.669  28.975  1.00 66.42           C  
ATOM   1163  O   LYS M 145     100.887  46.906  29.937  1.00 66.42           O  
ATOM   1164  N   HIS M 146     100.163  48.852  29.053  1.00160.49           N  
ATOM   1165  CA  HIS M 146      99.684  49.332  30.316  1.00160.49           C  
ATOM   1166  ND1 HIS M 146      99.570  52.262  28.409  1.00160.49           N  
ATOM   1167  CG  HIS M 146      99.684  51.788  29.695  1.00160.49           C  
ATOM   1168  CB  HIS M 146      98.889  50.642  30.225  1.00160.49           C  
ATOM   1169  NE2 HIS M 146     101.107  53.513  29.415  1.00160.49           N  
ATOM   1170  CD2 HIS M 146     100.627  52.562  30.297  1.00160.49           C  
ATOM   1171  CE1 HIS M 146     100.442  53.295  28.296  1.00160.49           C  
ATOM   1172  C   HIS M 146      98.715  48.331  30.810  1.00160.49           C  
ATOM   1173  O   HIS M 146      98.720  47.953  31.980  1.00160.49           O  
ATOM   1174  N   LYS M 147      97.862  47.869  29.891  1.00 78.76           N  
ATOM   1175  CA  LYS M 147      96.850  46.938  30.254  1.00 78.76           C  
ATOM   1176  CB  LYS M 147      96.003  46.519  29.045  1.00 78.76           C  
ATOM   1177  CG  LYS M 147      94.911  45.510  29.386  1.00 78.76           C  
ATOM   1178  CD  LYS M 147      94.085  45.108  28.169  1.00 78.76           C  
ATOM   1179  CE  LYS M 147      93.270  43.837  28.387  1.00 78.76           C  
ATOM   1180  NZ  LYS M 147      93.028  43.182  27.083  1.00 78.76           N  
ATOM   1181  C   LYS M 147      97.486  45.695  30.779  1.00 78.76           C  
ATOM   1182  O   LYS M 147      97.113  45.204  31.841  1.00 78.76           O  
ATOM   1183  N   TRP M 148      98.491  45.158  30.065  1.00103.90           N  
ATOM   1184  CA  TRP M 148      99.067  43.914  30.488  1.00103.90           C  
ATOM   1185  CB  TRP M 148     100.076  43.317  29.492  1.00103.90           C  
ATOM   1186  CG  TRP M 148      99.423  42.690  28.284  1.00103.90           C  
ATOM   1187  CD2 TRP M 148     100.023  41.655  27.490  1.00103.90           C  
ATOM   1188  CD1 TRP M 148      98.186  42.913  27.755  1.00103.90           C  
ATOM   1189  NE1 TRP M 148      97.977  42.080  26.682  1.00103.90           N  
ATOM   1190  CE2 TRP M 148      99.100  41.299  26.509  1.00103.90           C  
ATOM   1191  CE3 TRP M 148     101.240  41.044  27.577  1.00103.90           C  
ATOM   1192  CZ2 TRP M 148      99.380  40.321  25.598  1.00103.90           C  
ATOM   1193  CZ3 TRP M 148     101.524  40.064  26.651  1.00103.90           C  
ATOM   1194  CH2 TRP M 148     100.611  39.710  25.680  1.00103.90           C  
ATOM   1195  C   TRP M 148      99.747  44.043  31.816  1.00103.90           C  
ATOM   1196  O   TRP M 148      99.550  43.208  32.697  1.00103.90           O  
ATOM   1197  N   GLU M 149     100.540  45.108  32.019  1.00 82.40           N  
ATOM   1198  CA  GLU M 149     101.287  45.229  33.241  1.00 82.40           C  
ATOM   1199  CB  GLU M 149     102.051  46.560  33.341  1.00 82.40           C  
ATOM   1200  CG  GLU M 149     103.163  46.745  32.310  1.00 82.40           C  
ATOM   1201  CD  GLU M 149     103.671  48.176  32.445  1.00 82.40           C  
ATOM   1202  OE1 GLU M 149     102.898  49.025  32.965  1.00 82.40           O  
ATOM   1203  OE2 GLU M 149     104.831  48.444  32.032  1.00 82.40           O  
ATOM   1204  C   GLU M 149     100.327  45.236  34.386  1.00 82.40           C  
ATOM   1205  O   GLU M 149     100.547  44.615  35.424  1.00 82.40           O  
ATOM   1206  N   GLN M 150      99.210  45.940  34.200  1.00169.92           N  
ATOM   1207  CA  GLN M 150      98.216  46.128  35.211  1.00169.92           C  
ATOM   1208  CB  GLN M 150      97.055  46.963  34.644  1.00169.92           C  
ATOM   1209  CG  GLN M 150      96.161  47.625  35.685  1.00169.92           C  
ATOM   1210  CD  GLN M 150      96.568  49.088  35.752  1.00169.92           C  
ATOM   1211  OE1 GLN M 150      96.292  49.861  34.835  1.00169.92           O  
ATOM   1212  NE2 GLN M 150      97.248  49.482  36.861  1.00169.92           N  
ATOM   1213  C   GLN M 150      97.641  44.789  35.590  1.00169.92           C  
ATOM   1214  O   GLN M 150      97.310  44.542  36.748  1.00169.92           O  
ATOM   1215  N   ALA M 151      97.472  43.905  34.593  1.00 82.76           N  
ATOM   1216  CA  ALA M 151      96.846  42.619  34.716  1.00 82.76           C  
ATOM   1217  CB  ALA M 151      96.671  41.991  33.343  1.00 82.76           C  
ATOM   1218  C   ALA M 151      97.638  41.700  35.559  1.00 82.76           C  
ATOM   1219  O   ALA M 151      97.065  40.931  36.322  1.00 82.76           O  
ATOM   1220  N   GLY M 152      98.974  41.760  35.463  1.00 55.08           N  
ATOM   1221  CA  GLY M 152      99.750  40.788  36.173  1.00 55.08           C  
ATOM   1222  C   GLY M 152     100.064  39.736  35.163  1.00 55.08           C  
ATOM   1223  O   GLY M 152     100.453  38.623  35.503  1.00 55.08           O  
ATOM   1224  N   GLU M 153      99.914  40.079  33.870  1.00151.90           N  
ATOM   1225  CA  GLU M 153     100.163  39.130  32.823  1.00151.90           C  
ATOM   1226  CB  GLU M 153      99.928  39.681  31.405  1.00151.90           C  
ATOM   1227  CG  GLU M 153     100.478  38.788  30.279  1.00151.90           C  
ATOM   1228  CD  GLU M 153     100.167  37.309  30.527  1.00151.90           C  
ATOM   1229  OE1 GLU M 153      99.271  36.981  31.350  1.00151.90           O  
ATOM   1230  OE2 GLU M 153     100.888  36.472  29.922  1.00151.90           O  
ATOM   1231  C   GLU M 153     101.565  38.615  32.874  1.00151.90           C  
ATOM   1232  O   GLU M 153     101.771  37.414  32.720  1.00151.90           O  
ATOM   1233  N   ALA M 154     102.566  39.475  33.137  1.00 61.67           N  
ATOM   1234  CA  ALA M 154     103.932  39.022  33.079  1.00 61.67           C  
ATOM   1235  CB  ALA M 154     104.945  40.111  33.471  1.00 61.67           C  
ATOM   1236  C   ALA M 154     104.102  37.883  34.039  1.00 61.67           C  
ATOM   1237  O   ALA M 154     104.768  36.897  33.723  1.00 61.67           O  
ATOM   1238  N   GLU M 155     103.487  37.978  35.232  1.00129.87           N  
ATOM   1239  CA  GLU M 155     103.666  36.918  36.180  1.00129.87           C  
ATOM   1240  CB  GLU M 155     103.153  37.264  37.590  1.00129.87           C  
ATOM   1241  CG  GLU M 155     101.649  37.490  37.685  1.00129.87           C  
ATOM   1242  CD  GLU M 155     101.378  38.218  38.990  1.00129.87           C  
ATOM   1243  OE1 GLU M 155     101.575  39.463  39.018  1.00129.87           O  
ATOM   1244  OE2 GLU M 155     100.984  37.544  39.978  1.00129.87           O  
ATOM   1245  C   GLU M 155     103.014  35.652  35.707  1.00129.87           C  
ATOM   1246  O   GLU M 155     103.639  34.593  35.755  1.00129.87           O  
ATOM   1247  N   ARG M 156     101.763  35.716  35.198  1.00207.73           N  
ATOM   1248  CA  ARG M 156     101.125  34.486  34.811  1.00207.73           C  
ATOM   1249  CB  ARG M 156      99.677  34.646  34.316  1.00207.73           C  
ATOM   1250  CG  ARG M 156      98.967  33.299  34.124  1.00207.73           C  
ATOM   1251  CD  ARG M 156      98.919  32.799  32.677  1.00207.73           C  
ATOM   1252  NE  ARG M 156      97.988  33.691  31.931  1.00207.73           N  
ATOM   1253  CZ  ARG M 156      97.953  33.667  30.568  1.00207.73           C  
ATOM   1254  NH1 ARG M 156      98.732  32.787  29.882  1.00207.73           N  
ATOM   1255  NH2 ARG M 156      97.145  34.528  29.884  1.00207.73           N  
ATOM   1256  C   ARG M 156     101.939  33.889  33.704  1.00207.73           C  
ATOM   1257  O   ARG M 156     102.124  32.674  33.644  1.00207.73           O  
ATOM   1258  N   LEU M 158     102.466  34.737  32.800  1.00110.73           N  
ATOM   1259  CA  LEU M 158     103.213  34.241  31.676  1.00110.73           C  
ATOM   1260  CB  LEU M 158     103.663  35.389  30.752  1.00110.73           C  
ATOM   1261  CG  LEU M 158     104.107  34.983  29.330  1.00110.73           C  
ATOM   1262  CD1 LEU M 158     104.664  36.202  28.577  1.00110.73           C  
ATOM   1263  CD2 LEU M 158     105.040  33.763  29.303  1.00110.73           C  
ATOM   1264  C   LEU M 158     104.444  33.532  32.176  1.00110.73           C  
ATOM   1265  O   LEU M 158     104.714  32.394  31.793  1.00110.73           O  
ATOM   1266  N   ARG M 159     105.185  34.151  33.116  1.00193.28           N  
ATOM   1267  CA  ARG M 159     106.434  33.597  33.565  1.00193.28           C  
ATOM   1268  CB  ARG M 159     107.173  34.490  34.580  1.00193.28           C  
ATOM   1269  CG  ARG M 159     106.435  34.742  35.891  1.00193.28           C  
ATOM   1270  CD  ARG M 159     106.899  36.011  36.611  1.00193.28           C  
ATOM   1271  NE  ARG M 159     108.354  35.895  36.903  1.00193.28           N  
ATOM   1272  CZ  ARG M 159     109.002  36.970  37.438  1.00193.28           C  
ATOM   1273  NH1 ARG M 159     108.304  38.108  37.720  1.00193.28           N  
ATOM   1274  NH2 ARG M 159     110.343  36.916  37.685  1.00193.28           N  
ATOM   1275  C   ARG M 159     106.191  32.248  34.153  1.00193.28           C  
ATOM   1276  O   ARG M 159     107.044  31.367  34.064  1.00193.28           O  
ATOM   1277  N   ALA M 160     105.027  32.044  34.789  1.00 37.66           N  
ATOM   1278  CA  ALA M 160     104.750  30.762  35.368  1.00 37.66           C  
ATOM   1279  CB  ALA M 160     103.381  30.713  36.065  1.00 37.66           C  
ATOM   1280  C   ALA M 160     104.736  29.739  34.272  1.00 37.66           C  
ATOM   1281  O   ALA M 160     105.336  28.674  34.402  1.00 37.66           O  
ATOM   1282  N   TYR M 161     104.081  30.059  33.140  1.00160.94           N  
ATOM   1283  CA  TYR M 161     103.942  29.147  32.041  1.00160.94           C  
ATOM   1284  CB  TYR M 161     103.167  29.848  30.900  1.00160.94           C  
ATOM   1285  CG  TYR M 161     103.223  29.094  29.613  1.00160.94           C  
ATOM   1286  CD1 TYR M 161     104.243  29.333  28.720  1.00160.94           C  
ATOM   1287  CD2 TYR M 161     102.259  28.172  29.280  1.00160.94           C  
ATOM   1288  CE1 TYR M 161     104.311  28.654  27.527  1.00160.94           C  
ATOM   1289  CE2 TYR M 161     102.320  27.487  28.088  1.00160.94           C  
ATOM   1290  CZ  TYR M 161     103.350  27.726  27.209  1.00160.94           C  
ATOM   1291  OH  TYR M 161     103.420  27.027  25.985  1.00160.94           O  
ATOM   1292  C   TYR M 161     105.303  28.782  31.540  1.00160.94           C  
ATOM   1293  O   TYR M 161     105.671  27.608  31.505  1.00160.94           O  
ATOM   1294  N   LEU M 162     106.121  29.797  31.216  1.00 68.48           N  
ATOM   1295  CA  LEU M 162     107.406  29.533  30.642  1.00 68.48           C  
ATOM   1296  CB  LEU M 162     108.180  30.820  30.309  1.00 68.48           C  
ATOM   1297  CG  LEU M 162     107.466  31.716  29.281  1.00 68.48           C  
ATOM   1298  CD1 LEU M 162     108.292  32.972  28.959  1.00 68.48           C  
ATOM   1299  CD2 LEU M 162     107.068  30.921  28.029  1.00 68.48           C  
ATOM   1300  C   LEU M 162     108.240  28.769  31.614  1.00 68.48           C  
ATOM   1301  O   LEU M 162     108.846  27.755  31.272  1.00 68.48           O  
ATOM   1302  N   GLU M 163     108.291  29.237  32.869  1.00 90.17           N  
ATOM   1303  CA  GLU M 163     109.132  28.575  33.813  1.00 90.17           C  
ATOM   1304  CB  GLU M 163     109.115  29.312  35.169  1.00 90.17           C  
ATOM   1305  CG  GLU M 163     109.625  30.759  35.084  1.00 90.17           C  
ATOM   1306  CD  GLU M 163     109.245  31.508  36.360  1.00 90.17           C  
ATOM   1307  OE1 GLU M 163     108.347  31.017  37.095  1.00 90.17           O  
ATOM   1308  OE2 GLU M 163     109.844  32.588  36.612  1.00 90.17           O  
ATOM   1309  C   GLU M 163     108.624  27.179  34.041  1.00 90.17           C  
ATOM   1310  O   GLU M 163     109.342  26.200  33.857  1.00 90.17           O  
ATOM   1311  N   GLY M 164     107.374  27.045  34.513  1.00 88.41           N  
ATOM   1312  CA  GLY M 164     106.892  25.732  34.838  1.00 88.41           C  
ATOM   1313  C   GLY M 164     106.307  24.862  33.762  1.00 88.41           C  
ATOM   1314  O   GLY M 164     106.848  23.802  33.451  1.00 88.41           O  
ATOM   1315  N   THR M 165     105.187  25.305  33.148  1.00146.15           N  
ATOM   1316  CA  THR M 165     104.434  24.396  32.323  1.00146.15           C  
ATOM   1317  CB  THR M 165     103.032  24.848  32.037  1.00146.15           C  
ATOM   1318  OG1 THR M 165     102.238  23.744  31.632  1.00146.15           O  
ATOM   1319  CG2 THR M 165     103.066  25.878  30.915  1.00146.15           C  
ATOM   1320  C   THR M 165     105.141  24.100  31.043  1.00146.15           C  
ATOM   1321  O   THR M 165     105.197  22.947  30.618  1.00146.15           O  
ATOM   1322  N   CYS M 166     105.739  25.128  30.416  1.00 51.77           N  
ATOM   1323  CA  CYS M 166     106.367  24.940  29.143  1.00 51.77           C  
ATOM   1324  CB  CYS M 166     107.080  26.211  28.633  1.00 51.77           C  
ATOM   1325  SG  CYS M 166     107.878  25.977  27.012  1.00 51.77           S  
ATOM   1326  C   CYS M 166     107.413  23.894  29.307  1.00 51.77           C  
ATOM   1327  O   CYS M 166     107.536  22.987  28.485  1.00 51.77           O  
ATOM   1328  N   VAL M 167     108.184  23.997  30.402  1.00 48.24           N  
ATOM   1329  CA  VAL M 167     109.279  23.112  30.668  1.00 48.24           C  
ATOM   1330  CB  VAL M 167     110.078  23.534  31.863  1.00 48.24           C  
ATOM   1331  CG1 VAL M 167     111.200  22.506  32.089  1.00 48.24           C  
ATOM   1332  CG2 VAL M 167     110.579  24.971  31.637  1.00 48.24           C  
ATOM   1333  C   VAL M 167     108.800  21.718  30.929  1.00 48.24           C  
ATOM   1334  O   VAL M 167     109.417  20.754  30.480  1.00 48.24           O  
ATOM   1335  N   GLU M 168     107.690  21.562  31.672  1.00 52.12           N  
ATOM   1336  CA  GLU M 168     107.260  20.238  32.023  1.00 52.12           C  
ATOM   1337  CB  GLU M 168     105.973  20.238  32.855  1.00 52.12           C  
ATOM   1338  CG  GLU M 168     106.134  20.867  34.235  1.00 52.12           C  
ATOM   1339  CD  GLU M 168     104.745  20.967  34.847  1.00 52.12           C  
ATOM   1340  OE1 GLU M 168     103.768  20.545  34.172  1.00 52.12           O  
ATOM   1341  OE2 GLU M 168     104.640  21.471  35.996  1.00 52.12           O  
ATOM   1342  C   GLU M 168     106.949  19.470  30.781  1.00 52.12           C  
ATOM   1343  O   GLU M 168     107.380  18.330  30.623  1.00 52.12           O  
ATOM   1344  N   TRP M 169     106.184  20.085  29.863  1.00 81.58           N  
ATOM   1345  CA  TRP M 169     105.770  19.416  28.661  1.00 81.58           C  
ATOM   1346  CB  TRP M 169     104.680  20.173  27.882  1.00 81.58           C  
ATOM   1347  CG  TRP M 169     103.328  20.114  28.554  1.00 81.58           C  
ATOM   1348  CD2 TRP M 169     102.450  18.979  28.475  1.00 81.58           C  
ATOM   1349  CD1 TRP M 169     102.702  21.035  29.341  1.00 81.58           C  
ATOM   1350  NE1 TRP M 169     101.486  20.547  29.757  1.00 81.58           N  
ATOM   1351  CE2 TRP M 169     101.318  19.282  29.233  1.00 81.58           C  
ATOM   1352  CE3 TRP M 169     102.578  17.782  27.830  1.00 81.58           C  
ATOM   1353  CZ2 TRP M 169     100.293  18.388  29.355  1.00 81.58           C  
ATOM   1354  CZ3 TRP M 169     101.540  16.885  27.953  1.00 81.58           C  
ATOM   1355  CH2 TRP M 169     100.420  17.183  28.701  1.00 81.58           C  
ATOM   1356  C   TRP M 169     106.928  19.158  27.744  1.00 81.58           C  
ATOM   1357  O   TRP M 169     107.027  18.079  27.159  1.00 81.58           O  
ATOM   1358  N   LEU M 170     107.853  20.128  27.615  1.00120.23           N  
ATOM   1359  CA  LEU M 170     108.943  20.003  26.686  1.00120.23           C  
ATOM   1360  CB  LEU M 170     109.928  21.188  26.791  1.00120.23           C  
ATOM   1361  CG  LEU M 170     111.092  21.210  25.772  1.00120.23           C  
ATOM   1362  CD1 LEU M 170     112.091  20.066  25.983  1.00120.23           C  
ATOM   1363  CD2 LEU M 170     110.571  21.279  24.331  1.00120.23           C  
ATOM   1364  C   LEU M 170     109.679  18.755  27.043  1.00120.23           C  
ATOM   1365  O   LEU M 170     110.076  17.981  26.172  1.00120.23           O  
ATOM   1366  N   ARG M 171     109.864  18.532  28.354  1.00 91.94           N  
ATOM   1367  CA  ARG M 171     110.555  17.381  28.852  1.00 91.94           C  
ATOM   1368  CB  ARG M 171     110.672  17.444  30.385  1.00 91.94           C  
ATOM   1369  CG  ARG M 171     111.531  18.625  30.852  1.00 91.94           C  
ATOM   1370  CD  ARG M 171     111.287  19.079  32.295  1.00 91.94           C  
ATOM   1371  NE  ARG M 171     111.487  17.911  33.194  1.00 91.94           N  
ATOM   1372  CZ  ARG M 171     110.410  17.187  33.620  1.00 91.94           C  
ATOM   1373  NH1 ARG M 171     109.148  17.553  33.248  1.00 91.94           N  
ATOM   1374  NH2 ARG M 171     110.601  16.103  34.425  1.00 91.94           N  
ATOM   1375  C   ARG M 171     109.773  16.162  28.474  1.00 91.94           C  
ATOM   1376  O   ARG M 171     110.328  15.165  28.013  1.00 91.94           O  
ATOM   1377  N   ARG M 172     108.440  16.231  28.644  1.00 98.24           N  
ATOM   1378  CA  ARG M 172     107.582  15.113  28.368  1.00 98.24           C  
ATOM   1379  CB  ARG M 172     106.113  15.440  28.675  1.00 98.24           C  
ATOM   1380  CG  ARG M 172     105.165  14.260  28.487  1.00 98.24           C  
ATOM   1381  CD  ARG M 172     103.709  14.615  28.785  1.00 98.24           C  
ATOM   1382  NE  ARG M 172     102.930  13.352  28.708  1.00 98.24           N  
ATOM   1383  CZ  ARG M 172     102.793  12.576  29.822  0.93 98.24           C  
ATOM   1384  NH1 ARG M 172     103.297  13.008  31.014  1.00 98.24           N  
ATOM   1385  NH2 ARG M 172     102.151  11.375  29.746  1.00 98.24           N  
ATOM   1386  C   ARG M 172     107.659  14.764  26.914  1.00 98.24           C  
ATOM   1387  O   ARG M 172     107.790  13.595  26.552  1.00 98.24           O  
ATOM   1388  N   TYR M 173     107.604  15.779  26.035  1.00 85.41           N  
ATOM   1389  CA  TYR M 173     107.596  15.488  24.631  1.00 85.41           C  
ATOM   1390  CB  TYR M 173     107.494  16.729  23.726  1.00 85.41           C  
ATOM   1391  CG  TYR M 173     106.163  17.372  23.912  1.00 85.41           C  
ATOM   1392  CD1 TYR M 173     105.009  16.695  23.588  1.00 85.41           C  
ATOM   1393  CD2 TYR M 173     106.071  18.668  24.364  1.00 85.41           C  
ATOM   1394  CE1 TYR M 173     103.781  17.289  23.745  1.00 85.41           C  
ATOM   1395  CE2 TYR M 173     104.846  19.269  24.523  1.00 85.41           C  
ATOM   1396  CZ  TYR M 173     103.701  18.577  24.215  1.00 85.41           C  
ATOM   1397  OH  TYR M 173     102.440  19.186  24.373  1.00 85.41           O  
ATOM   1398  C   TYR M 173     108.879  14.809  24.277  1.00 85.41           C  
ATOM   1399  O   TYR M 173     108.878  13.806  23.570  1.00 85.41           O  
ATOM   1400  N   LEU M 174     110.008  15.306  24.802  1.00 58.04           N  
ATOM   1401  CA  LEU M 174     111.275  14.761  24.423  1.00 58.04           C  
ATOM   1402  CB  LEU M 174     112.450  15.412  25.170  1.00 58.04           C  
ATOM   1403  CG  LEU M 174     112.589  16.922  24.902  1.00 58.04           C  
ATOM   1404  CD1 LEU M 174     113.779  17.510  25.675  1.00 58.04           C  
ATOM   1405  CD2 LEU M 174     112.634  17.230  23.396  1.00 58.04           C  
ATOM   1406  C   LEU M 174     111.292  13.306  24.765  1.00 58.04           C  
ATOM   1407  O   LEU M 174     111.805  12.491  23.998  1.00 58.04           O  
ATOM   1408  N   LYS M 175     110.697  12.935  25.913  1.00132.26           N  
ATOM   1409  CA  LYS M 175     110.749  11.569  26.345  1.00132.26           C  
ATOM   1410  CB  LYS M 175     109.947  11.317  27.634  1.00132.26           C  
ATOM   1411  CG  LYS M 175     110.404  12.186  28.807  1.00132.26           C  
ATOM   1412  CD  LYS M 175     111.890  12.048  29.146  1.00132.26           C  
ATOM   1413  CE  LYS M 175     112.345  12.959  30.290  1.00132.26           C  
ATOM   1414  NZ  LYS M 175     113.810  12.851  30.477  1.00132.26           N  
ATOM   1415  C   LYS M 175     110.147  10.719  25.276  1.00132.26           C  
ATOM   1416  O   LYS M 175     110.712   9.689  24.911  1.00132.26           O  
ATOM   1417  N   ASN M 176     108.988  11.130  24.731  1.00229.24           N  
ATOM   1418  CA  ASN M 176     108.406  10.348  23.683  1.00229.24           C  
ATOM   1419  CB  ASN M 176     106.874  10.256  23.766  1.00229.24           C  
ATOM   1420  CG  ASN M 176     106.495   9.490  25.023  1.00229.24           C  
ATOM   1421  OD1 ASN M 176     105.904  10.046  25.948  1.00229.24           O  
ATOM   1422  ND2 ASN M 176     106.838   8.175  25.062  1.00229.24           N  
ATOM   1423  C   ASN M 176     108.706  11.081  22.417  1.00229.24           C  
ATOM   1424  O   ASN M 176     108.007  12.007  22.036  1.00229.24           O  
ATOM   1425  N   GLY M 177     109.697  10.653  21.638  1.00234.09           N  
ATOM   1426  CA  GLY M 177     109.979  11.455  20.486  1.00234.09           C  
ATOM   1427  C   GLY M 177     111.443  11.733  20.432  1.00234.09           C  
ATOM   1428  O   GLY M 177     111.929  12.321  19.468  1.00234.09           O  
ATOM   1429  N   ASN M 178     112.190  11.313  21.465  1.00121.05           N  
ATOM   1430  CA  ASN M 178     113.603  11.546  21.462  1.00121.05           C  
ATOM   1431  CB  ASN M 178     114.301  11.089  22.755  1.00121.05           C  
ATOM   1432  CG  ASN M 178     115.784  11.400  22.611  1.00121.05           C  
ATOM   1433  OD1 ASN M 178     116.499  10.752  21.850  1.00121.05           O  
ATOM   1434  ND2 ASN M 178     116.262  12.431  23.360  1.00121.05           N  
ATOM   1435  C   ASN M 178     114.224  10.806  20.324  1.00121.05           C  
ATOM   1436  O   ASN M 178     115.125  11.325  19.666  1.00121.05           O  
ATOM   1437  N   ALA M 179     113.759   9.573  20.044  1.00 37.99           N  
ATOM   1438  CA  ALA M 179     114.422   8.820  19.019  1.00 37.99           C  
ATOM   1439  CB  ALA M 179     113.807   7.426  18.800  1.00 37.99           C  
ATOM   1440  C   ALA M 179     114.322   9.564  17.725  1.00 37.99           C  
ATOM   1441  O   ALA M 179     115.318   9.727  17.019  1.00 37.99           O  
ATOM   1442  N   THR M 180     113.114  10.044  17.377  0.88119.63           N  
ATOM   1443  CA  THR M 180     112.972  10.732  16.127  0.88119.63           C  
ATOM   1444  CB  THR M 180     111.541  11.003  15.778  0.88119.63           C  
ATOM   1445  OG1 THR M 180     110.938  11.818  16.771  0.88119.63           O  
ATOM   1446  CG2 THR M 180     110.803   9.659  15.676  0.88119.63           C  
ATOM   1447  C   THR M 180     113.678  12.049  16.165  0.88119.63           C  
ATOM   1448  O   THR M 180     114.480  12.355  15.286  0.88119.63           O  
ATOM   1449  N   LEU M 181     113.413  12.844  17.218  1.00 44.78           N  
ATOM   1450  CA  LEU M 181     113.956  14.165  17.348  1.00 44.78           C  
ATOM   1451  CB  LEU M 181     113.686  14.786  18.729  1.00 44.78           C  
ATOM   1452  CG  LEU M 181     112.200  15.111  18.967  1.00 44.78           C  
ATOM   1453  CD1 LEU M 181     111.967  15.728  20.356  1.00 44.78           C  
ATOM   1454  CD2 LEU M 181     111.649  15.993  17.836  1.00 44.78           C  
ATOM   1455  C   LEU M 181     115.460  14.129  17.128  1.00 44.78           C  
ATOM   1456  O   LEU M 181     115.925  14.832  16.190  1.00 44.78           O  
ATOM   1457  OXT LEU M 181     116.160  13.407  17.887  1.00 44.78           O  
TER
ATOM   1458  N   SER P   1     101.484  21.230  25.930  1.00 73.94           N  
ATOM   1459  CA  SER P   1     100.379  22.207  25.944  1.00 73.94           C  
ATOM   1460  CB  SER P   1      99.653  22.167  27.304  1.00 73.94           C  
ATOM   1461  OG  SER P   1      99.192  20.854  27.588  1.00 73.94           O  
ATOM   1462  C   SER P   1     100.863  23.609  25.725  1.00 73.94           C  
ATOM   1463  O   SER P   1     101.939  23.997  26.177  1.00 73.94           O  
ATOM   1464  N   ILE P   2     100.047  24.417  25.025  1.00 87.04           N  
ATOM   1465  CA  ILE P   2     100.361  25.789  24.736  1.00 87.04           C  
ATOM   1466  CB  ILE P   2      99.852  26.257  23.402  1.00 87.04           C  
ATOM   1467  CG1 ILE P   2     100.243  27.727  23.165  1.00 87.04           C  
ATOM   1468  CG2 ILE P   2      98.342  25.980  23.334  1.00 87.04           C  
ATOM   1469  CD1 ILE P   2      99.996  28.200  21.733  1.00 87.04           C  
ATOM   1470  C   ILE P   2      99.695  26.613  25.798  1.00 87.04           C  
ATOM   1471  O   ILE P   2      98.815  26.129  26.504  1.00 87.04           O  
ATOM   1472  N   ILE P   3     100.173  27.858  25.989  1.00228.26           N  
ATOM   1473  CA  ILE P   3      99.683  28.814  26.952  1.00228.26           C  
ATOM   1474  CB  ILE P   3     100.523  30.063  26.990  1.00228.26           C  
ATOM   1475  CG1 ILE P   3     100.111  30.998  28.134  1.00228.26           C  
ATOM   1476  CG2 ILE P   3     100.434  30.734  25.613  1.00228.26           C  
ATOM   1477  CD1 ILE P   3     100.456  30.489  29.531  1.00228.26           C  
ATOM   1478  C   ILE P   3      98.278  29.226  26.605  1.00228.26           C  
ATOM   1479  O   ILE P   3      97.810  28.967  25.504  1.00228.26           O  
ATOM   1480  N   ASN P   4      97.513  29.778  27.577  1.00147.25           N  
ATOM   1481  CA  ASN P   4      96.208  30.315  27.264  1.00147.25           C  
ATOM   1482  CB  ASN P   4      95.106  29.914  28.259  1.00147.25           C  
ATOM   1483  CG  ASN P   4      94.781  28.449  27.998  1.00147.25           C  
ATOM   1484  OD1 ASN P   4      95.609  27.567  28.217  1.00147.25           O  
ATOM   1485  ND2 ASN P   4      93.546  28.178  27.498  1.00147.25           N  
ATOM   1486  C   ASN P   4      96.336  31.802  27.291  1.00147.25           C  
ATOM   1487  O   ASN P   4      96.483  32.415  28.345  1.00147.25           O  
ATOM   1488  N   PHE P   5      96.220  32.408  26.099  1.00213.76           N  
ATOM   1489  CA  PHE P   5      96.447  33.799  25.847  1.00213.76           C  
ATOM   1490  CB  PHE P   5      96.459  34.135  24.346  1.00213.76           C  
ATOM   1491  CG  PHE P   5      97.566  33.331  23.753  1.00213.76           C  
ATOM   1492  CD1 PHE P   5      97.353  32.029  23.372  1.00213.76           C  
ATOM   1493  CD2 PHE P   5      98.819  33.865  23.585  1.00213.76           C  
ATOM   1494  CE1 PHE P   5      98.365  31.272  22.829  1.00213.76           C  
ATOM   1495  CE2 PHE P   5      99.833  33.111  23.042  1.00213.76           C  
ATOM   1496  CZ  PHE P   5      99.613  31.812  22.660  1.00213.76           C  
ATOM   1497  C   PHE P   5      95.418  34.654  26.512  1.00213.76           C  
ATOM   1498  O   PHE P   5      94.323  34.230  26.874  1.00213.76           O  
ATOM   1499  N   GLU P   6      95.831  35.915  26.683  1.00223.13           N  
ATOM   1500  CA  GLU P   6      95.257  37.035  27.345  1.00223.13           C  
ATOM   1501  CB  GLU P   6      96.384  37.576  28.235  1.00223.13           C  
ATOM   1502  CG  GLU P   6      97.685  37.949  27.514  1.00223.13           C  
ATOM   1503  CD  GLU P   6      98.469  36.677  27.227  1.00223.13           C  
ATOM   1504  OE1 GLU P   6      99.099  36.134  28.171  1.00223.13           O  
ATOM   1505  OE2 GLU P   6      98.419  36.209  26.057  1.00223.13           O  
ATOM   1506  C   GLU P   6      95.024  38.050  26.259  1.00223.13           C  
ATOM   1507  O   GLU P   6      95.808  38.126  25.317  1.00223.13           O  
ATOM   1508  N   LYS P   7      93.961  38.873  26.369  1.00156.36           N  
ATOM   1509  CA  LYS P   7      93.619  39.817  25.335  1.00156.36           C  
ATOM   1510  CB  LYS P   7      92.174  40.330  25.413  1.00156.36           C  
ATOM   1511  CG  LYS P   7      91.215  39.371  24.705  1.00156.36           C  
ATOM   1512  CD  LYS P   7      91.334  37.937  25.215  1.00156.36           C  
ATOM   1513  CE  LYS P   7      92.529  37.199  24.601  1.00156.36           C  
ATOM   1514  NZ  LYS P   7      92.930  36.060  25.453  1.00156.36           N  
ATOM   1515  C   LYS P   7      94.571  40.973  25.248  1.00156.36           C  
ATOM   1516  O   LYS P   7      95.250  41.333  26.208  1.00156.36           O  
ATOM   1517  N   LEU P   8      94.663  41.558  24.031  1.00 94.84           N  
ATOM   1518  CA  LEU P   8      95.517  42.681  23.773  1.00 94.84           C  
ATOM   1519  CB  LEU P   8      95.879  42.838  22.283  1.00 94.84           C  
ATOM   1520  CG  LEU P   8      96.797  41.731  21.726  1.00 94.84           C  
ATOM   1521  CD1 LEU P   8      97.088  41.941  20.232  1.00 94.84           C  
ATOM   1522  CD2 LEU P   8      98.095  41.630  22.542  1.00 94.84           C  
ATOM   1523  C   LEU P   8      94.765  43.938  24.170  1.00 94.84           C  
ATOM   1524  O   LEU P   8      93.516  43.857  24.304  1.00 94.84           O  
ATOM   1525  OXT LEU P   8      95.423  45.000  24.331  1.00 94.84           O  
TER
ATOM   1526  N   GLN A   2      84.642  18.871  33.023  1.00101.53           N  
ATOM   1527  CA  GLN A   2      85.378  19.539  34.120  1.00101.53           C  
ATOM   1528  CB  GLN A   2      85.867  20.920  33.638  1.00101.53           C  
ATOM   1529  CG  GLN A   2      86.653  21.738  34.663  1.00101.53           C  
ATOM   1530  CD  GLN A   2      87.168  22.985  33.953  1.00101.53           C  
ATOM   1531  OE1 GLN A   2      88.101  22.916  33.155  1.00101.53           O  
ATOM   1532  NE2 GLN A   2      86.540  24.157  34.242  1.00101.53           N  
ATOM   1533  C   GLN A   2      84.513  19.687  35.337  1.00101.53           C  
ATOM   1534  O   GLN A   2      83.406  20.229  35.275  1.00101.53           O  
ATOM   1535  N   SER A   3      85.002  19.179  36.489  1.00 79.46           N  
ATOM   1536  CA  SER A   3      84.209  19.227  37.680  1.00 79.46           C  
ATOM   1537  CB  SER A   3      83.343  17.973  37.877  1.00 79.46           C  
ATOM   1538  OG  SER A   3      84.175  16.834  38.038  1.00 79.46           O  
ATOM   1539  C   SER A   3      85.103  19.333  38.884  1.00 79.46           C  
ATOM   1540  O   SER A   3      86.295  19.043  38.826  1.00 79.46           O  
ATOM   1541  N   VAL A   4      84.532  19.792  40.017  1.00133.84           N  
ATOM   1542  CA  VAL A   4      85.249  19.859  41.264  1.00133.84           C  
ATOM   1543  CB  VAL A   4      85.583  21.249  41.734  1.00133.84           C  
ATOM   1544  CG1 VAL A   4      86.516  21.911  40.713  1.00133.84           C  
ATOM   1545  CG2 VAL A   4      84.282  22.024  41.983  1.00133.84           C  
ATOM   1546  C   VAL A   4      84.335  19.271  42.283  1.00133.84           C  
ATOM   1547  O   VAL A   4      83.117  19.323  42.129  1.00133.84           O  
ATOM   1548  N   THR A   5      84.889  18.651  43.339  1.00 60.22           N  
ATOM   1549  CA  THR A   5      84.013  18.075  44.307  1.00 60.22           C  
ATOM   1550  CB  THR A   5      83.811  16.600  44.108  1.00 60.22           C  
ATOM   1551  OG1 THR A   5      83.298  16.355  42.806  1.00 60.22           O  
ATOM   1552  CG2 THR A   5      82.818  16.086  45.163  1.00 60.22           C  
ATOM   1553  C   THR A   5      84.575  18.279  45.675  1.00 60.22           C  
ATOM   1554  O   THR A   5      85.707  17.895  45.969  1.00 60.22           O  
ATOM   1555  N   GLN A   6      83.769  18.902  46.554  1.00 79.00           N  
ATOM   1556  CA  GLN A   6      84.146  19.067  47.923  1.00 79.00           C  
ATOM   1557  CB  GLN A   6      83.902  20.492  48.439  1.00 79.00           C  
ATOM   1558  CG  GLN A   6      84.767  21.516  47.697  1.00 79.00           C  
ATOM   1559  CD  GLN A   6      84.428  22.908  48.203  1.00 79.00           C  
ATOM   1560  OE1 GLN A   6      83.855  23.718  47.476  1.00 79.00           O  
ATOM   1561  NE2 GLN A   6      84.789  23.201  49.481  1.00 79.00           N  
ATOM   1562  C   GLN A   6      83.273  18.106  48.668  1.00 79.00           C  
ATOM   1563  O   GLN A   6      82.047  18.222  48.684  1.00 79.00           O  
ATOM   1564  N   PRO A   7      83.915  17.130  49.249  1.00116.00           N  
ATOM   1565  CA  PRO A   7      83.278  16.038  49.936  1.00116.00           C  
ATOM   1566  CD  PRO A   7      85.350  17.176  49.478  1.00116.00           C  
ATOM   1567  CB  PRO A   7      84.425  15.140  50.404  1.00116.00           C  
ATOM   1568  CG  PRO A   7      85.611  16.111  50.555  1.00116.00           C  
ATOM   1569  C   PRO A   7      82.393  16.436  51.077  1.00116.00           C  
ATOM   1570  O   PRO A   7      81.406  15.739  51.309  1.00116.00           O  
ATOM   1571  N   ASP A   8      82.713  17.514  51.821  1.00105.71           N  
ATOM   1572  CA  ASP A   8      81.896  17.809  52.966  1.00105.71           C  
ATOM   1573  CB  ASP A   8      82.679  17.822  54.290  1.00105.71           C  
ATOM   1574  CG  ASP A   8      83.159  16.409  54.598  1.00105.71           C  
ATOM   1575  OD1 ASP A   8      83.084  15.533  53.697  1.00105.71           O  
ATOM   1576  OD2 ASP A   8      83.618  16.189  55.751  1.00105.71           O  
ATOM   1577  C   ASP A   8      81.286  19.166  52.823  1.00105.71           C  
ATOM   1578  O   ASP A   8      81.984  20.156  52.617  1.00105.71           O  
ATOM   1579  N   ALA A   9      79.943  19.223  52.902  1.00 52.17           N  
ATOM   1580  CA  ALA A   9      79.189  20.443  52.841  1.00 52.17           C  
ATOM   1581  CB  ALA A   9      77.672  20.196  52.780  1.00 52.17           C  
ATOM   1582  C   ALA A   9      79.460  21.262  54.065  1.00 52.17           C  
ATOM   1583  O   ALA A   9      79.566  22.483  53.983  1.00 52.17           O  
ATOM   1584  N   ARG A  10      79.540  20.626  55.253  1.00156.90           N  
ATOM   1585  CA  ARG A  10      79.804  21.426  56.416  1.00156.90           C  
ATOM   1586  CB  ARG A  10      78.540  21.913  57.149  1.00156.90           C  
ATOM   1587  CG  ARG A  10      77.570  20.823  57.599  1.00156.90           C  
ATOM   1588  CD  ARG A  10      76.257  21.417  58.110  1.00156.90           C  
ATOM   1589  NE  ARG A  10      75.346  20.293  58.456  1.00156.90           N  
ATOM   1590  CZ  ARG A  10      75.395  19.730  59.697  1.00156.90           C  
ATOM   1591  NH1 ARG A  10      76.293  20.182  60.622  1.00156.90           N  
ATOM   1592  NH2 ARG A  10      74.542  18.713  60.013  1.00156.90           N  
ATOM   1593  C   ARG A  10      80.716  20.706  57.358  1.00156.90           C  
ATOM   1594  O   ARG A  10      80.594  19.502  57.574  1.00156.90           O  
ATOM   1595  N   VAL A  11      81.680  21.456  57.934  1.00 48.15           N  
ATOM   1596  CA  VAL A  11      82.649  20.882  58.825  1.00 48.15           C  
ATOM   1597  CB  VAL A  11      84.036  20.876  58.248  1.00 48.15           C  
ATOM   1598  CG1 VAL A  11      85.011  20.294  59.287  1.00 48.15           C  
ATOM   1599  CG2 VAL A  11      84.005  20.108  56.916  1.00 48.15           C  
ATOM   1600  C   VAL A  11      82.683  21.714  60.073  1.00 48.15           C  
ATOM   1601  O   VAL A  11      82.419  22.915  60.039  1.00 48.15           O  
ATOM   1602  N   THR A  12      82.983  21.080  61.225  1.00124.76           N  
ATOM   1603  CA  THR A  12      83.068  21.804  62.466  1.00124.76           C  
ATOM   1604  CB  THR A  12      81.981  21.456  63.437  1.00124.76           C  
ATOM   1605  OG1 THR A  12      82.066  20.085  63.787  1.00124.76           O  
ATOM   1606  CG2 THR A  12      80.620  21.743  62.790  1.00124.76           C  
ATOM   1607  C   THR A  12      84.352  21.421  63.136  1.00124.76           C  
ATOM   1608  O   THR A  12      84.719  20.247  63.157  1.00124.76           O  
ATOM   1609  N   VAL A  13      85.075  22.413  63.704  1.00104.41           N  
ATOM   1610  CA  VAL A  13      86.298  22.105  64.394  1.00104.41           C  
ATOM   1611  CB  VAL A  13      87.533  22.285  63.561  1.00104.41           C  
ATOM   1612  CG1 VAL A  13      87.487  21.296  62.386  1.00104.41           C  
ATOM   1613  CG2 VAL A  13      87.628  23.761  63.141  1.00104.41           C  
ATOM   1614  C   VAL A  13      86.442  23.040  65.551  1.00104.41           C  
ATOM   1615  O   VAL A  13      85.926  24.156  65.537  1.00104.41           O  
ATOM   1616  N   SER A  14      87.172  22.593  66.591  1.00 65.06           N  
ATOM   1617  CA  SER A  14      87.395  23.395  67.758  1.00 65.06           C  
ATOM   1618  CB  SER A  14      87.979  22.579  68.926  1.00 65.06           C  
ATOM   1619  OG  SER A  14      88.179  23.407  70.059  1.00 65.06           O  
ATOM   1620  C   SER A  14      88.383  24.454  67.378  1.00 65.06           C  
ATOM   1621  O   SER A  14      89.218  24.245  66.502  1.00 65.06           O  
ATOM   1622  N   GLU A  15      88.313  25.630  68.033  1.00 39.37           N  
ATOM   1623  CA  GLU A  15      89.210  26.693  67.684  1.00 39.37           C  
ATOM   1624  CB  GLU A  15      88.895  28.039  68.360  1.00 39.37           C  
ATOM   1625  CG  GLU A  15      89.864  29.155  67.957  1.00 39.37           C  
ATOM   1626  CD  GLU A  15      89.454  30.426  68.686  1.00 39.37           C  
ATOM   1627  OE1 GLU A  15      89.432  30.403  69.945  1.00 39.37           O  
ATOM   1628  OE2 GLU A  15      89.154  31.437  67.993  1.00 39.37           O  
ATOM   1629  C   GLU A  15      90.595  26.308  68.088  1.00 39.37           C  
ATOM   1630  O   GLU A  15      90.801  25.599  69.071  1.00 39.37           O  
ATOM   1631  N   GLY A  16      91.587  26.757  67.297  1.00 23.81           N  
ATOM   1632  CA  GLY A  16      92.964  26.512  67.614  1.00 23.81           C  
ATOM   1633  C   GLY A  16      93.401  25.232  66.975  1.00 23.81           C  
ATOM   1634  O   GLY A  16      94.586  24.904  66.991  1.00 23.81           O  
ATOM   1635  N   ALA A  17      92.448  24.476  66.396  1.00 40.06           N  
ATOM   1636  CA  ALA A  17      92.753  23.216  65.774  1.00 40.06           C  
ATOM   1637  CB  ALA A  17      91.551  22.257  65.711  1.00 40.06           C  
ATOM   1638  C   ALA A  17      93.213  23.452  64.367  1.00 40.06           C  
ATOM   1639  O   ALA A  17      93.145  24.569  63.852  1.00 40.06           O  
ATOM   1640  N   SER A  18      93.747  22.387  63.726  1.00 78.21           N  
ATOM   1641  CA  SER A  18      94.191  22.460  62.361  1.00 78.21           C  
ATOM   1642  CB  SER A  18      95.239  21.398  61.991  1.00 78.21           C  
ATOM   1643  OG  SER A  18      96.438  21.628  62.716  1.00 78.21           O  
ATOM   1644  C   SER A  18      92.999  22.266  61.469  1.00 78.21           C  
ATOM   1645  O   SER A  18      91.959  21.777  61.906  1.00 78.21           O  
ATOM   1646  N   LEU A  19      93.113  22.655  60.178  1.00 75.73           N  
ATOM   1647  CA  LEU A  19      91.976  22.544  59.312  1.00 75.73           C  
ATOM   1648  CB  LEU A  19      91.355  23.909  58.969  1.00 75.73           C  
ATOM   1649  CG  LEU A  19      90.175  23.818  57.989  1.00 75.73           C  
ATOM   1650  CD1 LEU A  19      89.041  22.944  58.551  1.00 75.73           C  
ATOM   1651  CD2 LEU A  19      89.706  25.220  57.567  1.00 75.73           C  
ATOM   1652  C   LEU A  19      92.330  21.880  58.022  1.00 75.73           C  
ATOM   1653  O   LEU A  19      93.393  22.116  57.447  1.00 75.73           O  
ATOM   1654  N   GLN A  20      91.425  21.006  57.534  1.00123.77           N  
ATOM   1655  CA  GLN A  20      91.639  20.375  56.268  1.00123.77           C  
ATOM   1656  CB  GLN A  20      92.017  18.894  56.376  1.00123.77           C  
ATOM   1657  CG  GLN A  20      92.237  18.244  55.013  1.00123.77           C  
ATOM   1658  CD  GLN A  20      92.594  16.788  55.247  1.00123.77           C  
ATOM   1659  OE1 GLN A  20      92.254  16.210  56.278  1.00123.77           O  
ATOM   1660  NE2 GLN A  20      93.300  16.176  54.259  1.00123.77           N  
ATOM   1661  C   GLN A  20      90.363  20.449  55.488  1.00123.77           C  
ATOM   1662  O   GLN A  20      89.354  19.852  55.861  1.00123.77           O  
ATOM   1663  N   LEU A  21      90.378  21.201  54.372  1.00 65.00           N  
ATOM   1664  CA  LEU A  21      89.227  21.266  53.518  1.00 65.00           C  
ATOM   1665  CB  LEU A  21      88.824  22.692  53.107  1.00 65.00           C  
ATOM   1666  CG  LEU A  21      88.285  23.533  54.277  1.00 65.00           C  
ATOM   1667  CD1 LEU A  21      87.870  24.937  53.812  1.00 65.00           C  
ATOM   1668  CD2 LEU A  21      87.160  22.788  55.013  1.00 65.00           C  
ATOM   1669  C   LEU A  21      89.607  20.538  52.274  1.00 65.00           C  
ATOM   1670  O   LEU A  21      90.503  20.964  51.548  1.00 65.00           O  
ATOM   1671  N   ARG A  22      88.918  19.418  51.994  1.00211.97           N  
ATOM   1672  CA  ARG A  22      89.286  18.595  50.879  1.00211.97           C  
ATOM   1673  CB  ARG A  22      88.845  17.130  51.022  1.00211.97           C  
ATOM   1674  CG  ARG A  22      89.528  16.347  52.138  1.00211.97           C  
ATOM   1675  CD  ARG A  22      89.059  14.893  52.199  1.00211.97           C  
ATOM   1676  NE  ARG A  22      89.926  14.190  53.180  1.00211.97           N  
ATOM   1677  CZ  ARG A  22      91.112  13.645  52.778  1.00211.97           C  
ATOM   1678  NH1 ARG A  22      91.499  13.727  51.471  1.00211.97           N  
ATOM   1679  NH2 ARG A  22      91.916  13.026  53.690  1.00211.97           N  
ATOM   1680  C   ARG A  22      88.651  19.068  49.611  1.00211.97           C  
ATOM   1681  O   ARG A  22      87.491  19.472  49.586  1.00211.97           O  
ATOM   1682  N   CYS A  23      89.423  19.004  48.505  1.00 63.01           N  
ATOM   1683  CA  CYS A  23      88.911  19.337  47.208  1.00 63.01           C  
ATOM   1684  CB  CYS A  23      89.320  20.742  46.713  1.00 63.01           C  
ATOM   1685  SG  CYS A  23      88.739  21.101  45.025  1.00 63.01           S  
ATOM   1686  C   CYS A  23      89.463  18.341  46.241  1.00 63.01           C  
ATOM   1687  O   CYS A  23      90.619  17.937  46.338  1.00 63.01           O  
ATOM   1688  N   LYS A  24      88.623  17.878  45.298  1.00 96.58           N  
ATOM   1689  CA  LYS A  24      89.099  17.006  44.270  1.00 96.58           C  
ATOM   1690  CB  LYS A  24      88.721  15.529  44.465  1.00 96.58           C  
ATOM   1691  CG  LYS A  24      89.543  14.889  45.587  1.00 96.58           C  
ATOM   1692  CD  LYS A  24      89.064  13.507  46.027  1.00 96.58           C  
ATOM   1693  CE  LYS A  24      89.934  12.887  47.124  1.00 96.58           C  
ATOM   1694  NZ  LYS A  24      91.311  12.681  46.621  1.00 96.58           N  
ATOM   1695  C   LYS A  24      88.499  17.526  43.012  1.00 96.58           C  
ATOM   1696  O   LYS A  24      87.397  18.057  43.027  1.00 96.58           O  
ATOM   1697  N   TYR A  25      89.222  17.447  41.884  1.00 83.85           N  
ATOM   1698  CA  TYR A  25      88.664  17.963  40.673  1.00 83.85           C  
ATOM   1699  CB  TYR A  25      89.315  19.277  40.208  1.00 83.85           C  
ATOM   1700  CG  TYR A  25      90.767  19.027  39.983  1.00 83.85           C  
ATOM   1701  CD1 TYR A  25      91.224  18.540  38.780  1.00 83.85           C  
ATOM   1702  CD2 TYR A  25      91.677  19.280  40.983  1.00 83.85           C  
ATOM   1703  CE1 TYR A  25      92.566  18.315  38.579  1.00 83.85           C  
ATOM   1704  CE2 TYR A  25      93.020  19.057  40.789  1.00 83.85           C  
ATOM   1705  CZ  TYR A  25      93.467  18.573  39.584  1.00 83.85           C  
ATOM   1706  OH  TYR A  25      94.845  18.343  39.381  1.00 83.85           O  
ATOM   1707  C   TYR A  25      88.887  16.946  39.617  1.00 83.85           C  
ATOM   1708  O   TYR A  25      89.731  16.062  39.757  1.00 83.85           O  
ATOM   1709  N   SER A  26      88.083  17.019  38.543  1.00 80.98           N  
ATOM   1710  CA  SER A  26      88.290  16.079  37.494  1.00 80.98           C  
ATOM   1711  CB  SER A  26      87.116  15.104  37.303  1.00 80.98           C  
ATOM   1712  OG  SER A  26      87.395  14.202  36.243  1.00 80.98           O  
ATOM   1713  C   SER A  26      88.432  16.848  36.233  1.00 80.98           C  
ATOM   1714  O   SER A  26      87.451  17.345  35.685  1.00 80.98           O  
ATOM   1715  N   TYR A  27      89.685  17.027  35.785  1.00155.86           N  
ATOM   1716  CA  TYR A  27      89.916  17.563  34.488  1.00155.86           C  
ATOM   1717  CB  TYR A  27      90.049  19.097  34.427  1.00155.86           C  
ATOM   1718  CG  TYR A  27      89.942  19.457  32.981  1.00155.86           C  
ATOM   1719  CD1 TYR A  27      88.733  19.326  32.336  1.00155.86           C  
ATOM   1720  CD2 TYR A  27      91.018  19.936  32.271  1.00155.86           C  
ATOM   1721  CE1 TYR A  27      88.599  19.646  31.006  1.00155.86           C  
ATOM   1722  CE2 TYR A  27      90.893  20.258  30.937  1.00155.86           C  
ATOM   1723  CZ  TYR A  27      89.684  20.110  30.303  1.00155.86           C  
ATOM   1724  OH  TYR A  27      89.554  20.439  28.937  1.00155.86           O  
ATOM   1725  C   TYR A  27      91.205  16.933  34.027  1.00155.86           C  
ATOM   1726  O   TYR A  27      92.155  16.826  34.797  1.00155.86           O  
ATOM   1727  N   SER A  28      91.258  16.441  32.774  1.00179.59           N  
ATOM   1728  CA  SER A  28      92.440  15.807  32.223  1.00179.59           C  
ATOM   1729  CB  SER A  28      92.141  14.995  30.955  1.00179.59           C  
ATOM   1730  OG  SER A  28      91.235  13.946  31.242  1.00179.59           O  
ATOM   1731  C   SER A  28      93.443  16.831  31.792  1.00179.59           C  
ATOM   1732  O   SER A  28      94.633  16.535  31.661  1.00179.59           O  
ATOM   1733  N   GLY A  36      92.972  18.056  31.497  1.00 54.22           N  
ATOM   1734  CA  GLY A  36      93.878  19.065  31.047  1.00 54.22           C  
ATOM   1735  C   GLY A  36      94.552  19.600  32.260  1.00 54.22           C  
ATOM   1736  O   GLY A  36      94.186  19.243  33.376  1.00 54.22           O  
ATOM   1737  N   THR A  37      95.578  20.452  32.065  1.00 70.57           N  
ATOM   1738  CA  THR A  37      96.250  21.063  33.176  1.00 70.57           C  
ATOM   1739  CB  THR A  37      97.636  21.529  32.835  1.00 70.57           C  
ATOM   1740  OG1 THR A  37      98.418  20.435  32.375  1.00 70.57           O  
ATOM   1741  CG2 THR A  37      98.277  22.149  34.087  1.00 70.57           C  
ATOM   1742  C   THR A  37      95.432  22.265  33.553  1.00 70.57           C  
ATOM   1743  O   THR A  37      95.167  23.129  32.718  1.00 70.57           O  
ATOM   1744  N   PRO A  38      94.974  22.315  34.776  1.00140.41           N  
ATOM   1745  CA  PRO A  38      94.155  23.419  35.198  1.00140.41           C  
ATOM   1746  CD  PRO A  38      94.589  21.088  35.456  1.00140.41           C  
ATOM   1747  CB  PRO A  38      92.989  22.805  35.973  1.00140.41           C  
ATOM   1748  CG  PRO A  38      93.577  21.504  36.533  1.00140.41           C  
ATOM   1749  C   PRO A  38      94.899  24.392  36.054  1.00140.41           C  
ATOM   1750  O   PRO A  38      96.066  24.178  36.372  1.00140.41           O  
ATOM   1751  N   TYR A  39      94.203  25.474  36.431  1.00225.95           N  
ATOM   1752  CA  TYR A  39      94.606  26.426  37.410  1.00225.95           C  
ATOM   1753  CB  TYR A  39      94.564  27.861  36.896  1.00225.95           C  
ATOM   1754  CG  TYR A  39      95.700  27.972  35.931  1.00225.95           C  
ATOM   1755  CD1 TYR A  39      95.578  27.533  34.633  1.00225.95           C  
ATOM   1756  CD2 TYR A  39      96.918  28.464  36.335  1.00225.95           C  
ATOM   1757  CE1 TYR A  39      96.611  27.645  33.732  1.00225.95           C  
ATOM   1758  CE2 TYR A  39      97.959  28.578  35.441  1.00225.95           C  
ATOM   1759  CZ  TYR A  39      97.807  28.180  34.135  1.00225.95           C  
ATOM   1760  OH  TYR A  39      98.872  28.304  33.216  1.00225.95           O  
ATOM   1761  C   TYR A  39      93.619  26.207  38.513  1.00225.95           C  
ATOM   1762  O   TYR A  39      92.447  25.940  38.253  1.00225.95           O  
ATOM   1763  N   LEU A  40      94.091  26.237  39.773  1.00111.24           N  
ATOM   1764  CA  LEU A  40      93.259  25.913  40.902  1.00111.24           C  
ATOM   1765  CB  LEU A  40      93.830  24.754  41.733  1.00111.24           C  
ATOM   1766  CG  LEU A  40      93.892  23.427  40.954  1.00111.24           C  
ATOM   1767  CD1 LEU A  40      94.478  22.298  41.815  1.00111.24           C  
ATOM   1768  CD2 LEU A  40      92.515  23.060  40.380  1.00111.24           C  
ATOM   1769  C   LEU A  40      93.147  27.093  41.810  1.00111.24           C  
ATOM   1770  O   LEU A  40      94.065  27.909  41.889  1.00111.24           O  
ATOM   1771  N   PHE A  41      91.995  27.212  42.517  1.00112.93           N  
ATOM   1772  CA  PHE A  41      91.824  28.335  43.398  1.00112.93           C  
ATOM   1773  CB  PHE A  41      91.117  29.524  42.724  1.00112.93           C  
ATOM   1774  CG  PHE A  41      91.948  29.939  41.557  1.00112.93           C  
ATOM   1775  CD1 PHE A  41      91.754  29.350  40.329  1.00112.93           C  
ATOM   1776  CD2 PHE A  41      92.918  30.907  41.683  1.00112.93           C  
ATOM   1777  CE1 PHE A  41      92.513  29.718  39.243  1.00112.93           C  
ATOM   1778  CE2 PHE A  41      93.682  31.279  40.600  1.00112.93           C  
ATOM   1779  CZ  PHE A  41      93.479  30.685  39.377  1.00112.93           C  
ATOM   1780  C   PHE A  41      90.979  27.960  44.586  1.00112.93           C  
ATOM   1781  O   PHE A  41      90.274  26.950  44.597  1.00112.93           O  
ATOM   1782  N   TRP A  42      91.078  28.780  45.655  1.00 94.05           N  
ATOM   1783  CA  TRP A  42      90.243  28.645  46.816  1.00 94.05           C  
ATOM   1784  CB  TRP A  42      90.951  28.164  48.093  1.00 94.05           C  
ATOM   1785  CG  TRP A  42      91.198  26.680  48.138  1.00 94.05           C  
ATOM   1786  CD2 TRP A  42      90.243  25.732  48.637  1.00 94.05           C  
ATOM   1787  CD1 TRP A  42      92.291  25.968  47.752  1.00 94.05           C  
ATOM   1788  NE1 TRP A  42      92.080  24.631  47.983  1.00 94.05           N  
ATOM   1789  CE2 TRP A  42      90.823  24.470  48.527  1.00 94.05           C  
ATOM   1790  CE3 TRP A  42      88.988  25.897  49.150  1.00 94.05           C  
ATOM   1791  CZ2 TRP A  42      90.156  23.348  48.931  1.00 94.05           C  
ATOM   1792  CZ3 TRP A  42      88.314  24.764  49.550  1.00 94.05           C  
ATOM   1793  CH2 TRP A  42      88.887  23.514  49.443  1.00 94.05           C  
ATOM   1794  C   TRP A  42      89.698  29.997  47.131  1.00 94.05           C  
ATOM   1795  O   TRP A  42      90.430  30.985  47.121  1.00 94.05           O  
ATOM   1796  N   TYR A  43      88.384  30.062  47.432  1.00 79.89           N  
ATOM   1797  CA  TYR A  43      87.737  31.302  47.767  1.00 79.89           C  
ATOM   1798  CB  TYR A  43      86.652  31.751  46.771  1.00 79.89           C  
ATOM   1799  CG  TYR A  43      87.307  32.292  45.549  1.00 79.89           C  
ATOM   1800  CD1 TYR A  43      87.722  31.465  44.531  1.00 79.89           C  
ATOM   1801  CD2 TYR A  43      87.499  33.649  45.429  1.00 79.89           C  
ATOM   1802  CE1 TYR A  43      88.322  31.989  43.410  1.00 79.89           C  
ATOM   1803  CE2 TYR A  43      88.099  34.178  44.312  1.00 79.89           C  
ATOM   1804  CZ  TYR A  43      88.512  33.346  43.301  1.00 79.89           C  
ATOM   1805  OH  TYR A  43      89.129  33.886  42.152  1.00 79.89           O  
ATOM   1806  C   TYR A  43      87.043  31.154  49.088  1.00 79.89           C  
ATOM   1807  O   TYR A  43      86.689  30.050  49.497  1.00 79.89           O  
ATOM   1808  N   VAL A  44      86.854  32.282  49.808  1.00137.07           N  
ATOM   1809  CA  VAL A  44      86.187  32.229  51.080  1.00137.07           C  
ATOM   1810  CB  VAL A  44      87.106  32.535  52.228  1.00137.07           C  
ATOM   1811  CG1 VAL A  44      87.681  33.945  52.040  1.00137.07           C  
ATOM   1812  CG2 VAL A  44      86.342  32.350  53.545  1.00137.07           C  
ATOM   1813  C   VAL A  44      85.057  33.210  51.092  1.00137.07           C  
ATOM   1814  O   VAL A  44      85.198  34.365  50.696  1.00137.07           O  
ATOM   1815  N   GLN A  45      83.882  32.754  51.560  1.00 86.54           N  
ATOM   1816  CA  GLN A  45      82.724  33.585  51.627  1.00 86.54           C  
ATOM   1817  CB  GLN A  45      81.504  32.992  50.905  1.00 86.54           C  
ATOM   1818  CG  GLN A  45      80.270  33.888  50.978  1.00 86.54           C  
ATOM   1819  CD  GLN A  45      79.178  33.252  50.139  1.00 86.54           C  
ATOM   1820  OE1 GLN A  45      78.694  33.854  49.183  1.00 86.54           O  
ATOM   1821  NE2 GLN A  45      78.775  32.004  50.498  1.00 86.54           N  
ATOM   1822  C   GLN A  45      82.385  33.751  53.072  1.00 86.54           C  
ATOM   1823  O   GLN A  45      82.286  32.782  53.822  1.00 86.54           O  
ATOM   1824  N   TYR A  46      82.183  35.008  53.499  1.00120.67           N  
ATOM   1825  CA  TYR A  46      81.834  35.277  54.863  1.00120.67           C  
ATOM   1826  CB  TYR A  46      82.655  36.383  55.557  1.00120.67           C  
ATOM   1827  CG  TYR A  46      84.066  35.934  55.736  1.00120.67           C  
ATOM   1828  CD1 TYR A  46      84.388  35.041  56.732  1.00120.67           C  
ATOM   1829  CD2 TYR A  46      85.066  36.389  54.907  1.00120.67           C  
ATOM   1830  CE1 TYR A  46      85.684  34.617  56.911  1.00120.67           C  
ATOM   1831  CE2 TYR A  46      86.365  35.970  55.083  1.00120.67           C  
ATOM   1832  CZ  TYR A  46      86.677  35.084  56.087  1.00120.67           C  
ATOM   1833  OH  TYR A  46      88.007  34.650  56.274  1.00120.67           O  
ATOM   1834  C   TYR A  46      80.427  35.762  54.798  1.00120.67           C  
ATOM   1835  O   TYR A  46      79.864  35.839  53.711  1.00120.67           O  
ATOM   1836  N   PRO A  48      79.806  36.041  55.908  1.00156.92           N  
ATOM   1837  CA  PRO A  48      78.440  36.470  55.839  1.00156.92           C  
ATOM   1838  CD  PRO A  48      80.084  35.320  57.140  1.00156.92           C  
ATOM   1839  CB  PRO A  48      77.912  36.419  57.270  1.00156.92           C  
ATOM   1840  CG  PRO A  48      78.751  35.299  57.914  1.00156.92           C  
ATOM   1841  C   PRO A  48      78.305  37.801  55.173  1.00156.92           C  
ATOM   1842  O   PRO A  48      79.152  38.667  55.376  1.00156.92           O  
ATOM   1843  N   ARG A  49      77.250  37.968  54.355  1.00341.51           N  
ATOM   1844  CA  ARG A  49      76.957  39.198  53.673  1.00341.51           C  
ATOM   1845  CB  ARG A  49      76.531  40.334  54.640  1.00341.51           C  
ATOM   1846  CG  ARG A  49      76.163  41.671  53.972  1.00341.51           C  
ATOM   1847  CD  ARG A  49      75.882  42.819  54.948  1.00341.51           C  
ATOM   1848  NE  ARG A  49      76.062  44.109  54.213  1.00341.51           N  
ATOM   1849  CZ  ARG A  49      75.051  44.699  53.506  1.00341.51           C  
ATOM   1850  NH1 ARG A  49      73.822  44.111  53.413  1.00341.51           N  
ATOM   1851  NH2 ARG A  49      75.276  45.893  52.882  1.00341.51           N  
ATOM   1852  C   ARG A  49      78.141  39.627  52.847  1.00341.51           C  
ATOM   1853  O   ARG A  49      78.328  40.812  52.572  1.00341.51           O  
ATOM   1854  N   GLN A  50      78.970  38.681  52.368  1.00100.60           N  
ATOM   1855  CA  GLN A  50      80.078  39.176  51.603  1.00100.60           C  
ATOM   1856  CB  GLN A  50      81.437  39.079  52.316  1.00100.60           C  
ATOM   1857  CG  GLN A  50      81.538  40.027  53.513  1.00100.60           C  
ATOM   1858  CD  GLN A  50      82.972  40.013  54.013  1.00100.60           C  
ATOM   1859  OE1 GLN A  50      83.825  39.313  53.469  1.00100.60           O  
ATOM   1860  NE2 GLN A  50      83.251  40.816  55.074  1.00100.60           N  
ATOM   1861  C   GLN A  50      80.181  38.439  50.308  1.00100.60           C  
ATOM   1862  O   GLN A  50      79.435  37.498  50.038  1.00100.60           O  
ATOM   1863  N   GLY A  51      81.096  38.922  49.443  1.00 60.85           N  
ATOM   1864  CA  GLY A  51      81.353  38.304  48.179  1.00 60.85           C  
ATOM   1865  C   GLY A  51      82.583  37.474  48.351  1.00 60.85           C  
ATOM   1866  O   GLY A  51      83.404  37.743  49.227  1.00 60.85           O  
ATOM   1867  N   LEU A  52      82.767  36.477  47.464  1.00137.23           N  
ATOM   1868  CA  LEU A  52      83.869  35.564  47.572  1.00137.23           C  
ATOM   1869  CB  LEU A  52      83.923  34.515  46.445  1.00137.23           C  
ATOM   1870  CG  LEU A  52      82.830  33.430  46.520  1.00137.23           C  
ATOM   1871  CD1 LEU A  52      81.414  34.026  46.465  1.00137.23           C  
ATOM   1872  CD2 LEU A  52      83.058  32.359  45.441  1.00137.23           C  
ATOM   1873  C   LEU A  52      85.158  36.328  47.555  1.00137.23           C  
ATOM   1874  O   LEU A  52      85.263  37.419  46.996  1.00137.23           O  
ATOM   1875  N   GLN A  53      86.174  35.779  48.246  1.00139.07           N  
ATOM   1876  CA  GLN A  53      87.459  36.406  48.281  1.00139.07           C  
ATOM   1877  CB  GLN A  53      87.814  36.908  49.687  1.00139.07           C  
ATOM   1878  CG  GLN A  53      89.060  37.779  49.742  1.00139.07           C  
ATOM   1879  CD  GLN A  53      89.003  38.528  51.061  1.00139.07           C  
ATOM   1880  OE1 GLN A  53      89.936  38.486  51.862  1.00139.07           O  
ATOM   1881  NE2 GLN A  53      87.868  39.242  51.289  1.00139.07           N  
ATOM   1882  C   GLN A  53      88.439  35.362  47.845  1.00139.07           C  
ATOM   1883  O   GLN A  53      88.252  34.184  48.140  1.00139.07           O  
ATOM   1884  N   LEU A  54      89.504  35.766  47.118  1.00149.31           N  
ATOM   1885  CA  LEU A  54      90.453  34.824  46.591  1.00149.31           C  
ATOM   1886  CB  LEU A  54      91.167  35.334  45.328  1.00149.31           C  
ATOM   1887  CG  LEU A  54      92.262  34.386  44.816  1.00149.31           C  
ATOM   1888  CD1 LEU A  54      91.688  33.007  44.463  1.00149.31           C  
ATOM   1889  CD2 LEU A  54      93.045  35.026  43.659  1.00149.31           C  
ATOM   1890  C   LEU A  54      91.495  34.577  47.635  1.00149.31           C  
ATOM   1891  O   LEU A  54      92.243  35.478  48.015  1.00149.31           O  
ATOM   1892  N   LEU A  55      91.469  33.367  48.225  1.00157.19           N  
ATOM   1893  CA  LEU A  55      92.484  32.956  49.145  1.00157.19           C  
ATOM   1894  CB  LEU A  55      92.066  31.774  50.037  1.00157.19           C  
ATOM   1895  CG  LEU A  55      91.018  32.120  51.109  1.00157.19           C  
ATOM   1896  CD1 LEU A  55      90.669  30.884  51.951  1.00157.19           C  
ATOM   1897  CD2 LEU A  55      91.474  33.307  51.972  1.00157.19           C  
ATOM   1898  C   LEU A  55      93.721  32.519  48.421  1.00157.19           C  
ATOM   1899  O   LEU A  55      94.830  32.912  48.783  1.00157.19           O  
ATOM   1900  N   LEU A  56      93.561  31.686  47.365  1.00100.50           N  
ATOM   1901  CA  LEU A  56      94.735  31.112  46.766  1.00100.50           C  
ATOM   1902  CB  LEU A  56      95.023  29.692  47.276  1.00100.50           C  
ATOM   1903  CG  LEU A  56      95.323  29.622  48.785  1.00100.50           C  
ATOM   1904  CD1 LEU A  56      95.602  28.175  49.222  1.00100.50           C  
ATOM   1905  CD2 LEU A  56      96.446  30.595  49.185  1.00100.50           C  
ATOM   1906  C   LEU A  56      94.593  31.003  45.291  1.00100.50           C  
ATOM   1907  O   LEU A  56      93.496  30.963  44.737  1.00100.50           O  
ATOM   1908  N   LYS A  57      95.754  30.960  44.620  1.00152.96           N  
ATOM   1909  CA  LYS A  57      95.787  30.809  43.200  1.00152.96           C  
ATOM   1910  CB  LYS A  57      95.946  32.161  42.485  1.00152.96           C  
ATOM   1911  CG  LYS A  57      96.936  33.096  43.186  1.00152.96           C  
ATOM   1912  CD  LYS A  57      97.137  34.438  42.475  1.00152.96           C  
ATOM   1913  CE  LYS A  57      97.881  35.475  43.323  1.00152.96           C  
ATOM   1914  NZ  LYS A  57      97.952  36.769  42.607  1.00152.96           N  
ATOM   1915  C   LYS A  57      96.941  29.918  42.881  1.00152.96           C  
ATOM   1916  O   LYS A  57      98.048  30.131  43.370  1.00152.96           O  
ATOM   1917  N   TYR A  58      96.696  28.862  42.079  1.00136.42           N  
ATOM   1918  CA  TYR A  58      97.746  27.963  41.698  1.00136.42           C  
ATOM   1919  CB  TYR A  58      97.442  26.514  42.129  1.00136.42           C  
ATOM   1920  CG  TYR A  58      98.411  25.567  41.505  1.00136.42           C  
ATOM   1921  CD1 TYR A  58      99.696  25.448  41.981  1.00136.42           C  
ATOM   1922  CD2 TYR A  58      98.019  24.774  40.449  1.00136.42           C  
ATOM   1923  CE1 TYR A  58     100.579  24.566  41.403  1.00136.42           C  
ATOM   1924  CE2 TYR A  58      98.896  23.890  39.866  1.00136.42           C  
ATOM   1925  CZ  TYR A  58     100.180  23.786  40.345  1.00136.42           C  
ATOM   1926  OH  TYR A  58     101.086  22.882  39.753  1.00136.42           O  
ATOM   1927  C   TYR A  58      97.876  27.992  40.206  1.00136.42           C  
ATOM   1928  O   TYR A  58      96.999  27.518  39.481  1.00136.42           O  
ATOM   1929  N   TYR A  59      98.931  28.665  39.705  1.00228.45           N  
ATOM   1930  CA  TYR A  59      99.196  28.658  38.298  1.00228.45           C  
ATOM   1931  CB  TYR A  59     100.166  29.786  37.886  1.00228.45           C  
ATOM   1932  CG  TYR A  59      99.611  31.099  38.332  1.00228.45           C  
ATOM   1933  CD1 TYR A  59      99.641  31.420  39.664  1.00228.45           C  
ATOM   1934  CD2 TYR A  59      99.093  32.021  37.449  1.00228.45           C  
ATOM   1935  CE1 TYR A  59      99.147  32.621  40.111  1.00228.45           C  
ATOM   1936  CE2 TYR A  59      98.595  33.228  37.888  1.00228.45           C  
ATOM   1937  CZ  TYR A  59      98.621  33.529  39.227  1.00228.45           C  
ATOM   1938  OH  TYR A  59      98.118  34.759  39.699  1.00228.45           O  
ATOM   1939  C   TYR A  59      99.876  27.375  37.916  1.00228.45           C  
ATOM   1940  O   TYR A  59      99.394  26.618  37.071  1.00228.45           O  
ATOM   1941  N   SER A  60     101.014  27.100  38.603  1.00147.85           N  
ATOM   1942  CA  SER A  60     101.867  25.981  38.311  1.00147.85           C  
ATOM   1943  CB  SER A  60     102.302  25.958  36.832  1.00147.85           C  
ATOM   1944  OG  SER A  60     102.995  24.759  36.521  1.00147.85           O  
ATOM   1945  C   SER A  60     103.098  26.118  39.167  1.00147.85           C  
ATOM   1946  O   SER A  60     103.119  26.874  40.138  1.00147.85           O  
ATOM   1947  N   GLY A  65     104.170  25.371  38.826  1.00 26.39           N  
ATOM   1948  CA  GLY A  65     105.390  25.458  39.574  1.00 26.39           C  
ATOM   1949  C   GLY A  65     105.228  24.680  40.840  1.00 26.39           C  
ATOM   1950  O   GLY A  65     104.758  23.543  40.824  1.00 26.39           O  
ATOM   1951  N   ASP A  66     105.634  25.281  41.976  1.00 64.97           N  
ATOM   1952  CA  ASP A  66     105.583  24.611  43.244  1.00 64.97           C  
ATOM   1953  CB  ASP A  66     106.099  25.485  44.402  1.00 64.97           C  
ATOM   1954  CG  ASP A  66     106.210  24.623  45.650  1.00 64.97           C  
ATOM   1955  OD1 ASP A  66     106.994  23.637  45.623  1.00 64.97           O  
ATOM   1956  OD2 ASP A  66     105.520  24.946  46.652  1.00 64.97           O  
ATOM   1957  C   ASP A  66     104.158  24.241  43.540  1.00 64.97           C  
ATOM   1958  O   ASP A  66     103.226  25.010  43.308  1.00 64.97           O  
ATOM   1959  N   PRO A  67     103.992  23.034  44.022  1.00167.10           N  
ATOM   1960  CA  PRO A  67     102.689  22.511  44.351  1.00167.10           C  
ATOM   1961  CD  PRO A  67     104.926  21.978  43.669  1.00167.10           C  
ATOM   1962  CB  PRO A  67     102.883  21.012  44.560  1.00167.10           C  
ATOM   1963  CG  PRO A  67     104.106  20.678  43.690  1.00167.10           C  
ATOM   1964  C   PRO A  67     102.049  23.184  45.517  1.00167.10           C  
ATOM   1965  O   PRO A  67     100.822  23.157  45.609  1.00167.10           O  
ATOM   1966  N   VAL A  68     102.847  23.777  46.422  1.00 64.10           N  
ATOM   1967  CA  VAL A  68     102.250  24.379  47.574  1.00 64.10           C  
ATOM   1968  CB  VAL A  68     103.064  24.237  48.829  1.00 64.10           C  
ATOM   1969  CG1 VAL A  68     102.320  24.947  49.972  1.00 64.10           C  
ATOM   1970  CG2 VAL A  68     103.322  22.746  49.092  1.00 64.10           C  
ATOM   1971  C   VAL A  68     102.116  25.840  47.310  1.00 64.10           C  
ATOM   1972  O   VAL A  68     103.075  26.507  46.926  1.00 64.10           O  
ATOM   1973  N   VAL A  69     100.897  26.374  47.509  1.00 46.38           N  
ATOM   1974  CA  VAL A  69     100.673  27.771  47.292  1.00 46.38           C  
ATOM   1975  CB  VAL A  69      99.497  28.046  46.402  1.00 46.38           C  
ATOM   1976  CG1 VAL A  69      99.799  27.493  44.997  1.00 46.38           C  
ATOM   1977  CG2 VAL A  69      98.247  27.432  47.056  1.00 46.38           C  
ATOM   1978  C   VAL A  69     100.403  28.385  48.625  1.00 46.38           C  
ATOM   1979  O   VAL A  69      99.775  27.769  49.484  1.00 46.38           O  
ATOM   1980  N   GLN A  70     100.885  29.624  48.836  1.00138.49           N  
ATOM   1981  CA  GLN A  70     100.725  30.247  50.115  1.00138.49           C  
ATOM   1982  CB  GLN A  70     102.024  30.863  50.662  1.00138.49           C  
ATOM   1983  CG  GLN A  70     103.177  29.864  50.786  1.00138.49           C  
ATOM   1984  CD  GLN A  70     102.807  28.806  51.814  1.00138.49           C  
ATOM   1985  OE1 GLN A  70     102.418  29.120  52.937  1.00138.49           O  
ATOM   1986  NE2 GLN A  70     102.933  27.511  51.416  1.00138.49           N  
ATOM   1987  C   GLN A  70      99.743  31.359  49.969  1.00138.49           C  
ATOM   1988  O   GLN A  70      99.657  32.008  48.926  1.00138.49           O  
ATOM   1989  N   GLY A  72      98.964  31.595  51.039  1.00 47.55           N  
ATOM   1990  CA  GLY A  72      97.991  32.638  51.005  1.00 47.55           C  
ATOM   1991  C   GLY A  72      98.040  33.334  52.319  1.00 47.55           C  
ATOM   1992  O   GLY A  72      98.839  33.000  53.193  1.00 47.55           O  
ATOM   1993  N   VAL A  73      97.163  34.338  52.475  1.00 51.82           N  
ATOM   1994  CA  VAL A  73      97.113  35.122  53.667  1.00 51.82           C  
ATOM   1995  CB  VAL A  73      96.325  36.388  53.497  1.00 51.82           C  
ATOM   1996  CG1 VAL A  73      97.009  37.249  52.418  1.00 51.82           C  
ATOM   1997  CG2 VAL A  73      94.866  36.017  53.175  1.00 51.82           C  
ATOM   1998  C   VAL A  73      96.459  34.319  54.746  1.00 51.82           C  
ATOM   1999  O   VAL A  73      95.710  33.379  54.482  1.00 51.82           O  
ATOM   2000  N   ASN A  74      96.767  34.684  56.005  1.00 91.42           N  
ATOM   2001  CA  ASN A  74      96.185  34.107  57.183  1.00 91.42           C  
ATOM   2002  CB  ASN A  74      94.647  34.203  57.196  1.00 91.42           C  
ATOM   2003  CG  ASN A  74      94.223  35.664  57.281  1.00 91.42           C  
ATOM   2004  OD1 ASN A  74      94.805  36.453  58.023  1.00 91.42           O  
ATOM   2005  ND2 ASN A  74      93.174  36.036  56.498  1.00 91.42           N  
ATOM   2006  C   ASN A  74      96.524  32.654  57.362  1.00 91.42           C  
ATOM   2007  O   ASN A  74      95.702  31.893  57.865  1.00 91.42           O  
ATOM   2008  N   GLY A  75      97.728  32.209  56.963  1.00 39.74           N  
ATOM   2009  CA  GLY A  75      98.115  30.859  57.276  1.00 39.74           C  
ATOM   2010  C   GLY A  75      97.411  29.880  56.387  1.00 39.74           C  
ATOM   2011  O   GLY A  75      97.445  28.677  56.645  1.00 39.74           O  
ATOM   2012  N   PHE A  76      96.744  30.355  55.319  1.00147.80           N  
ATOM   2013  CA  PHE A  76      96.087  29.416  54.458  1.00147.80           C  
ATOM   2014  CB  PHE A  76      94.842  29.956  53.724  1.00147.80           C  
ATOM   2015  CG  PHE A  76      93.713  30.120  54.684  1.00147.80           C  
ATOM   2016  CD1 PHE A  76      93.004  29.021  55.105  1.00147.80           C  
ATOM   2017  CD2 PHE A  76      93.362  31.355  55.177  1.00147.80           C  
ATOM   2018  CE1 PHE A  76      91.958  29.144  55.989  1.00147.80           C  
ATOM   2019  CE2 PHE A  76      92.315  31.484  56.061  1.00147.80           C  
ATOM   2020  CZ  PHE A  76      91.608  30.380  56.470  1.00147.80           C  
ATOM   2021  C   PHE A  76      97.046  29.000  53.389  1.00147.80           C  
ATOM   2022  O   PHE A  76      97.804  29.812  52.861  1.00147.80           O  
ATOM   2023  N   GLU A  77      97.042  27.696  53.055  1.00 73.24           N  
ATOM   2024  CA  GLU A  77      97.885  27.210  52.006  1.00 73.24           C  
ATOM   2025  CB  GLU A  77      99.297  26.833  52.471  1.00 73.24           C  
ATOM   2026  CG  GLU A  77      99.314  25.795  53.590  1.00 73.24           C  
ATOM   2027  CD  GLU A  77     100.770  25.488  53.888  1.00 73.24           C  
ATOM   2028  OE1 GLU A  77     101.638  25.847  53.049  1.00 73.24           O  
ATOM   2029  OE2 GLU A  77     101.036  24.891  54.965  1.00 73.24           O  
ATOM   2030  C   GLU A  77      97.245  25.976  51.469  1.00 73.24           C  
ATOM   2031  O   GLU A  77      96.489  25.303  52.166  1.00 73.24           O  
ATOM   2032  N   ALA A  78      97.511  25.659  50.190  1.00 46.69           N  
ATOM   2033  CA  ALA A  78      96.941  24.465  49.648  1.00 46.69           C  
ATOM   2034  CB  ALA A  78      95.707  24.715  48.766  1.00 46.69           C  
ATOM   2035  C   ALA A  78      97.976  23.826  48.788  1.00 46.69           C  
ATOM   2036  O   ALA A  78      98.833  24.507  48.227  1.00 46.69           O  
ATOM   2037  N   GLU A  79      97.934  22.482  48.684  1.00100.10           N  
ATOM   2038  CA  GLU A  79      98.876  21.814  47.835  1.00100.10           C  
ATOM   2039  CB  GLU A  79      99.648  20.640  48.454  1.00100.10           C  
ATOM   2040  CG  GLU A  79     100.876  21.047  49.258  1.00100.10           C  
ATOM   2041  CD  GLU A  79     101.774  19.821  49.361  1.00100.10           C  
ATOM   2042  OE1 GLU A  79     101.355  18.734  48.883  1.00100.10           O  
ATOM   2043  OE2 GLU A  79     102.898  19.959  49.912  1.00100.10           O  
ATOM   2044  C   GLU A  79      98.156  21.212  46.681  1.00100.10           C  
ATOM   2045  O   GLU A  79      97.062  20.667  46.811  1.00100.10           O  
ATOM   2046  N   PHE A  80      98.796  21.301  45.504  1.00 89.57           N  
ATOM   2047  CA  PHE A  80      98.297  20.732  44.293  1.00 89.57           C  
ATOM   2048  CB  PHE A  80      98.679  21.582  43.066  1.00 89.57           C  
ATOM   2049  CG  PHE A  80      98.520  20.786  41.815  1.00 89.57           C  
ATOM   2050  CD1 PHE A  80      97.283  20.461  41.310  1.00 89.57           C  
ATOM   2051  CD2 PHE A  80      99.642  20.387  41.125  1.00 89.57           C  
ATOM   2052  CE1 PHE A  80      97.173  19.731  40.149  1.00 89.57           C  
ATOM   2053  CE2 PHE A  80      99.538  19.659  39.965  1.00 89.57           C  
ATOM   2054  CZ  PHE A  80      98.299  19.328  39.474  1.00 89.57           C  
ATOM   2055  C   PHE A  80      98.921  19.382  44.164  1.00 89.57           C  
ATOM   2056  O   PHE A  80     100.136  19.239  44.283  1.00 89.57           O  
ATOM   2057  N   ILE A  82      98.087  18.340  43.967  1.00 60.50           N  
ATOM   2058  CA  ILE A  82      98.617  17.019  43.800  1.00 60.50           C  
ATOM   2059  CB  ILE A  82      98.148  16.060  44.853  1.00 60.50           C  
ATOM   2060  CG1 ILE A  82      98.624  16.520  46.240  1.00 60.50           C  
ATOM   2061  CG2 ILE A  82      98.626  14.650  44.466  1.00 60.50           C  
ATOM   2062  CD1 ILE A  82      97.961  15.770  47.394  1.00 60.50           C  
ATOM   2063  C   ILE A  82      98.116  16.502  42.496  1.00 60.50           C  
ATOM   2064  O   ILE A  82      96.931  16.216  42.344  1.00 60.50           O  
ATOM   2065  N   LYS A  84      99.021  16.361  41.514  1.00 78.65           N  
ATOM   2066  CA  LYS A  84      98.626  15.876  40.228  1.00 78.65           C  
ATOM   2067  CB  LYS A  84      99.748  15.977  39.178  1.00 78.65           C  
ATOM   2068  CG  LYS A  84     101.016  15.197  39.527  1.00 78.65           C  
ATOM   2069  CD  LYS A  84     101.989  15.071  38.352  1.00 78.65           C  
ATOM   2070  CE  LYS A  84     103.314  14.400  38.717  1.00 78.65           C  
ATOM   2071  NZ  LYS A  84     104.182  14.312  37.521  1.00 78.65           N  
ATOM   2072  C   LYS A  84      98.212  14.444  40.355  1.00 78.65           C  
ATOM   2073  O   LYS A  84      97.266  14.000  39.707  1.00 78.65           O  
ATOM   2074  N   SER A  85      98.918  13.674  41.202  1.00 90.49           N  
ATOM   2075  CA  SER A  85      98.625  12.277  41.324  1.00 90.49           C  
ATOM   2076  CB  SER A  85      99.556  11.575  42.320  1.00 90.49           C  
ATOM   2077  OG  SER A  85      99.217  10.201  42.403  1.00 90.49           O  
ATOM   2078  C   SER A  85      97.227  12.091  41.828  1.00 90.49           C  
ATOM   2079  O   SER A  85      96.442  11.338  41.253  1.00 90.49           O  
ATOM   2080  N   ASN A  86      96.916  12.766  42.949  1.00148.36           N  
ATOM   2081  CA  ASN A  86      95.669  12.716  43.657  1.00148.36           C  
ATOM   2082  CB  ASN A  86      95.786  13.253  45.092  1.00148.36           C  
ATOM   2083  CG  ASN A  86      94.511  12.853  45.810  1.00148.36           C  
ATOM   2084  OD1 ASN A  86      93.807  11.946  45.371  1.00148.36           O  
ATOM   2085  ND2 ASN A  86      94.195  13.556  46.930  1.00148.36           N  
ATOM   2086  C   ASN A  86      94.586  13.514  42.986  1.00148.36           C  
ATOM   2087  O   ASN A  86      93.405  13.263  43.218  1.00148.36           O  
ATOM   2088  N   SER A  87      94.958  14.513  42.160  1.00 83.69           N  
ATOM   2089  CA  SER A  87      94.037  15.452  41.573  1.00 83.69           C  
ATOM   2090  CB  SER A  87      93.042  14.853  40.551  1.00 83.69           C  
ATOM   2091  OG  SER A  87      92.056  14.049  41.179  1.00 83.69           O  
ATOM   2092  C   SER A  87      93.288  16.135  42.675  1.00 83.69           C  
ATOM   2093  O   SER A  87      92.060  16.169  42.687  1.00 83.69           O  
ATOM   2094  N   SER A  88      94.035  16.691  43.655  1.00 77.33           N  
ATOM   2095  CA  SER A  88      93.406  17.383  44.744  1.00 77.33           C  
ATOM   2096  CB  SER A  88      93.364  16.561  46.043  1.00 77.33           C  
ATOM   2097  OG  SER A  88      94.682  16.236  46.458  1.00 77.33           O  
ATOM   2098  C   SER A  88      94.130  18.668  45.022  1.00 77.33           C  
ATOM   2099  O   SER A  88      95.317  18.815  44.730  1.00 77.33           O  
ATOM   2100  N   PHE A  89      93.393  19.668  45.551  1.00185.89           N  
ATOM   2101  CA  PHE A  89      93.999  20.918  45.911  1.00185.89           C  
ATOM   2102  CB  PHE A  89      93.612  22.017  44.901  1.00185.89           C  
ATOM   2103  CG  PHE A  89      94.375  23.272  45.143  1.00185.89           C  
ATOM   2104  CD1 PHE A  89      95.732  23.319  44.928  1.00185.89           C  
ATOM   2105  CD2 PHE A  89      93.725  24.416  45.540  1.00185.89           C  
ATOM   2106  CE1 PHE A  89      96.433  24.483  45.137  1.00185.89           C  
ATOM   2107  CE2 PHE A  89      94.422  25.583  45.749  1.00185.89           C  
ATOM   2108  CZ  PHE A  89      95.780  25.619  45.550  1.00185.89           C  
ATOM   2109  C   PHE A  89      93.446  21.259  47.259  1.00185.89           C  
ATOM   2110  O   PHE A  89      92.666  22.197  47.402  1.00185.89           O  
ATOM   2111  N   HIS A  90      93.885  20.526  48.300  1.00100.05           N  
ATOM   2112  CA  HIS A  90      93.328  20.697  49.612  1.00100.05           C  
ATOM   2113  ND1 HIS A  90      91.892  17.834  49.984  1.00100.05           N  
ATOM   2114  CG  HIS A  90      93.212  18.204  50.080  1.00100.05           C  
ATOM   2115  CB  HIS A  90      93.671  19.544  50.573  1.00100.05           C  
ATOM   2116  NE2 HIS A  90      93.084  16.095  49.288  1.00100.05           N  
ATOM   2117  CD2 HIS A  90      93.929  17.129  49.652  1.00100.05           C  
ATOM   2118  CE1 HIS A  90      91.871  16.566  49.504  1.00100.05           C  
ATOM   2119  C   HIS A  90      93.848  21.951  50.241  1.00100.05           C  
ATOM   2120  O   HIS A  90      95.035  22.259  50.162  1.00100.05           O  
ATOM   2121  N   LEU A  91      92.945  22.700  50.907  1.00 89.43           N  
ATOM   2122  CA  LEU A  91      93.302  23.894  51.620  1.00 89.43           C  
ATOM   2123  CB  LEU A  91      92.179  24.952  51.615  1.00 89.43           C  
ATOM   2124  CG  LEU A  91      92.494  26.235  52.411  1.00 89.43           C  
ATOM   2125  CD1 LEU A  91      93.613  27.053  51.754  1.00 89.43           C  
ATOM   2126  CD2 LEU A  91      91.225  27.063  52.659  1.00 89.43           C  
ATOM   2127  C   LEU A  91      93.498  23.478  53.045  1.00 89.43           C  
ATOM   2128  O   LEU A  91      92.669  22.758  53.596  1.00 89.43           O  
ATOM   2129  N   ARG A  92      94.608  23.921  53.675  1.00280.77           N  
ATOM   2130  CA  ARG A  92      94.935  23.526  55.023  1.00280.77           C  
ATOM   2131  CB  ARG A  92      96.214  22.670  55.101  1.00280.77           C  
ATOM   2132  CG  ARG A  92      96.117  21.268  54.502  1.00280.77           C  
ATOM   2133  CD  ARG A  92      97.474  20.571  54.326  1.00280.77           C  
ATOM   2134  NE  ARG A  92      98.081  21.067  53.056  1.00280.77           N  
ATOM   2135  CZ  ARG A  92      99.073  22.005  53.035  1.00280.77           C  
ATOM   2136  NH1 ARG A  92      99.633  22.472  54.188  1.00280.77           N  
ATOM   2137  NH2 ARG A  92      99.519  22.461  51.829  1.00280.77           N  
ATOM   2138  C   ARG A  92      95.292  24.752  55.808  1.00280.77           C  
ATOM   2139  O   ARG A  92      95.672  25.775  55.240  1.00280.77           O  
ATOM   2140  N   LYS A  93      95.165  24.665  57.153  1.00 64.22           N  
ATOM   2141  CA  LYS A  93      95.550  25.737  58.033  1.00 64.22           C  
ATOM   2142  CB  LYS A  93      94.397  26.711  58.321  1.00 64.22           C  
ATOM   2143  CG  LYS A  93      94.818  27.969  59.076  1.00 64.22           C  
ATOM   2144  CD  LYS A  93      93.768  29.079  59.000  1.00 64.22           C  
ATOM   2145  CE  LYS A  93      94.168  30.352  59.745  1.00 64.22           C  
ATOM   2146  NZ  LYS A  93      93.126  31.389  59.573  1.00 64.22           N  
ATOM   2147  C   LYS A  93      95.979  25.120  59.337  1.00 64.22           C  
ATOM   2148  O   LYS A  93      95.410  24.118  59.764  1.00 64.22           O  
ATOM   2149  N   ALA A  94      97.036  25.672  59.975  1.00 49.05           N  
ATOM   2150  CA  ALA A  94      97.557  25.142  61.210  1.00 49.05           C  
ATOM   2151  CB  ALA A  94      98.894  25.792  61.609  1.00 49.05           C  
ATOM   2152  C   ALA A  94      96.615  25.327  62.365  1.00 49.05           C  
ATOM   2153  O   ALA A  94      96.309  24.370  63.077  1.00 49.05           O  
ATOM   2154  N   SER A  95      96.114  26.562  62.585  1.00 57.30           N  
ATOM   2155  CA  SER A  95      95.237  26.775  63.703  1.00 57.30           C  
ATOM   2156  CB  SER A  95      95.932  27.407  64.923  1.00 57.30           C  
ATOM   2157  OG  SER A  95      96.366  28.724  64.618  1.00 57.30           O  
ATOM   2158  C   SER A  95      94.169  27.720  63.263  1.00 57.30           C  
ATOM   2159  O   SER A  95      94.438  28.867  62.910  1.00 57.30           O  
ATOM   2160  N   VAL A  96      92.909  27.255  63.295  1.00 47.70           N  
ATOM   2161  CA  VAL A  96      91.823  28.070  62.850  1.00 47.70           C  
ATOM   2162  CB  VAL A  96      90.691  27.279  62.263  1.00 47.70           C  
ATOM   2163  CG1 VAL A  96      91.197  26.567  60.997  1.00 47.70           C  
ATOM   2164  CG2 VAL A  96      90.158  26.319  63.339  1.00 47.70           C  
ATOM   2165  C   VAL A  96      91.296  28.835  64.016  1.00 47.70           C  
ATOM   2166  O   VAL A  96      91.392  28.396  65.160  1.00 47.70           O  
ATOM   2167  N   HIS A  97      90.736  30.026  63.736  1.00 85.11           N  
ATOM   2168  CA  HIS A  97      90.186  30.862  64.758  1.00 85.11           C  
ATOM   2169  ND1 HIS A  97      92.749  31.797  66.531  1.00 85.11           N  
ATOM   2170  CG  HIS A  97      92.330  32.030  65.242  1.00 85.11           C  
ATOM   2171  CB  HIS A  97      90.896  32.216  64.858  1.00 85.11           C  
ATOM   2172  NE2 HIS A  97      94.572  31.792  65.259  1.00 85.11           N  
ATOM   2173  CD2 HIS A  97      93.456  32.024  64.476  1.00 85.11           C  
ATOM   2174  CE1 HIS A  97      94.098  31.662  66.485  1.00 85.11           C  
ATOM   2175  C   HIS A  97      88.741  31.090  64.425  1.00 85.11           C  
ATOM   2176  O   HIS A  97      88.275  30.800  63.325  1.00 85.11           O  
ATOM   2177  N   TRP A  98      87.990  31.642  65.390  1.00 73.52           N  
ATOM   2178  CA  TRP A  98      86.569  31.799  65.277  1.00 73.52           C  
ATOM   2179  CB  TRP A  98      85.969  32.386  66.565  1.00 73.52           C  
ATOM   2180  CG  TRP A  98      84.465  32.330  66.657  1.00 73.52           C  
ATOM   2181  CD2 TRP A  98      83.593  33.465  66.561  1.00 73.52           C  
ATOM   2182  CD1 TRP A  98      83.667  31.251  66.904  1.00 73.52           C  
ATOM   2183  NE1 TRP A  98      82.353  31.644  66.971  1.00 73.52           N  
ATOM   2184  CE2 TRP A  98      82.292  33.005  66.764  1.00 73.52           C  
ATOM   2185  CE3 TRP A  98      83.856  34.785  66.334  1.00 73.52           C  
ATOM   2186  CZ2 TRP A  98      81.229  33.861  66.740  1.00 73.52           C  
ATOM   2187  CZ3 TRP A  98      82.781  35.644  66.304  1.00 73.52           C  
ATOM   2188  CH2 TRP A  98      81.493  35.192  66.504  1.00 73.52           C  
ATOM   2189  C   TRP A  98      86.224  32.682  64.111  1.00 73.52           C  
ATOM   2190  O   TRP A  98      85.290  32.396  63.364  1.00 73.52           O  
ATOM   2191  N   SER A  99      86.985  33.770  63.898  1.00 57.49           N  
ATOM   2192  CA  SER A  99      86.674  34.696  62.842  1.00 57.49           C  
ATOM   2193  CB  SER A  99      87.632  35.896  62.807  1.00 57.49           C  
ATOM   2194  OG  SER A  99      88.953  35.453  62.532  1.00 57.49           O  
ATOM   2195  C   SER A  99      86.767  34.001  61.516  1.00 57.49           C  
ATOM   2196  O   SER A  99      86.247  34.490  60.514  1.00 57.49           O  
ATOM   2197  N   ASP A 100      87.457  32.850  61.482  1.00 95.67           N  
ATOM   2198  CA  ASP A 100      87.677  32.051  60.304  1.00 95.67           C  
ATOM   2199  CB  ASP A 100      88.759  30.979  60.506  1.00 95.67           C  
ATOM   2200  CG  ASP A 100      90.092  31.705  60.577  1.00 95.67           C  
ATOM   2201  OD1 ASP A 100      90.365  32.529  59.666  1.00 95.67           O  
ATOM   2202  OD2 ASP A 100      90.861  31.445  61.538  1.00 95.67           O  
ATOM   2203  C   ASP A 100      86.428  31.359  59.852  1.00 95.67           C  
ATOM   2204  O   ASP A 100      86.393  30.840  58.739  1.00 95.67           O  
ATOM   2205  N   SER A 101      85.397  31.248  60.711  1.00 61.46           N  
ATOM   2206  CA  SER A 101      84.219  30.533  60.305  1.00 61.46           C  
ATOM   2207  CB  SER A 101      83.116  30.559  61.377  1.00 61.46           C  
ATOM   2208  OG  SER A 101      81.990  29.815  60.941  1.00 61.46           O  
ATOM   2209  C   SER A 101      83.686  31.159  59.048  1.00 61.46           C  
ATOM   2210  O   SER A 101      83.568  32.379  58.948  1.00 61.46           O  
ATOM   2211  N   ALA A 102      83.358  30.321  58.038  1.00 58.95           N  
ATOM   2212  CA  ALA A 102      82.883  30.852  56.789  1.00 58.95           C  
ATOM   2213  CB  ALA A 102      83.871  31.824  56.126  1.00 58.95           C  
ATOM   2214  C   ALA A 102      82.680  29.714  55.830  1.00 58.95           C  
ATOM   2215  O   ALA A 102      82.760  28.544  56.201  1.00 58.95           O  
ATOM   2216  N   VAL A 103      82.376  30.052  54.557  1.00 78.99           N  
ATOM   2217  CA  VAL A 103      82.153  29.068  53.533  1.00 78.99           C  
ATOM   2218  CB  VAL A 103      80.949  29.392  52.698  1.00 78.99           C  
ATOM   2219  CG1 VAL A 103      80.779  28.304  51.631  1.00 78.99           C  
ATOM   2220  CG2 VAL A 103      79.735  29.608  53.611  1.00 78.99           C  
ATOM   2221  C   VAL A 103      83.326  29.147  52.593  1.00 78.99           C  
ATOM   2222  O   VAL A 103      83.684  30.232  52.152  1.00 78.99           O  
ATOM   2223  N   TYR A 104      83.948  28.006  52.227  1.00 98.63           N  
ATOM   2224  CA  TYR A 104      85.104  28.070  51.366  1.00 98.63           C  
ATOM   2225  CB  TYR A 104      86.334  27.345  51.947  1.00 98.63           C  
ATOM   2226  CG  TYR A 104      86.788  27.996  53.215  1.00 98.63           C  
ATOM   2227  CD1 TYR A 104      86.114  27.794  54.400  1.00 98.63           C  
ATOM   2228  CD2 TYR A 104      87.911  28.793  53.226  1.00 98.63           C  
ATOM   2229  CE1 TYR A 104      86.545  28.384  55.568  1.00 98.63           C  
ATOM   2230  CE2 TYR A 104      88.348  29.386  54.388  1.00 98.63           C  
ATOM   2231  CZ  TYR A 104      87.665  29.183  55.562  1.00 98.63           C  
ATOM   2232  OH  TYR A 104      88.118  29.791  56.752  1.00 98.63           O  
ATOM   2233  C   TYR A 104      84.793  27.381  50.060  1.00 98.63           C  
ATOM   2234  O   TYR A 104      84.226  26.290  50.047  1.00 98.63           O  
ATOM   2235  N   PHE A 105      85.170  27.996  48.912  1.00 82.22           N  
ATOM   2236  CA  PHE A 105      84.856  27.385  47.645  1.00 82.22           C  
ATOM   2237  CB  PHE A 105      84.098  28.307  46.668  1.00 82.22           C  
ATOM   2238  CG  PHE A 105      82.760  28.648  47.229  1.00 82.22           C  
ATOM   2239  CD1 PHE A 105      81.729  27.737  47.198  1.00 82.22           C  
ATOM   2240  CD2 PHE A 105      82.527  29.894  47.764  1.00 82.22           C  
ATOM   2241  CE1 PHE A 105      80.494  28.058  47.710  1.00 82.22           C  
ATOM   2242  CE2 PHE A 105      81.294  30.221  48.276  1.00 82.22           C  
ATOM   2243  CZ  PHE A 105      80.274  29.302  48.253  1.00 82.22           C  
ATOM   2244  C   PHE A 105      86.110  26.999  46.919  1.00 82.22           C  
ATOM   2245  O   PHE A 105      87.020  27.806  46.737  1.00 82.22           O  
ATOM   2246  N   CYS A 106      86.181  25.727  46.477  1.00 61.21           N  
ATOM   2247  CA  CYS A 106      87.283  25.275  45.682  1.00 61.21           C  
ATOM   2248  CB  CYS A 106      87.513  23.753  45.810  1.00 61.21           C  
ATOM   2249  SG  CYS A 106      88.915  23.121  44.844  1.00 61.21           S  
ATOM   2250  C   CYS A 106      86.886  25.596  44.277  1.00 61.21           C  
ATOM   2251  O   CYS A 106      85.701  25.639  43.957  1.00 61.21           O  
ATOM   2252  N   ALA A 107      87.855  25.872  43.393  1.00 80.64           N  
ATOM   2253  CA  ALA A 107      87.474  26.175  42.048  1.00 80.64           C  
ATOM   2254  CB  ALA A 107      87.385  27.682  41.764  1.00 80.64           C  
ATOM   2255  C   ALA A 107      88.549  25.633  41.171  1.00 80.64           C  
ATOM   2256  O   ALA A 107      89.700  25.550  41.593  1.00 80.64           O  
ATOM   2257  N   VAL A 108      88.197  25.226  39.933  1.00 95.87           N  
ATOM   2258  CA  VAL A 108      89.190  24.703  39.038  1.00 95.87           C  
ATOM   2259  CB  VAL A 108      89.160  23.206  38.939  1.00 95.87           C  
ATOM   2260  CG1 VAL A 108      90.222  22.763  37.927  1.00 95.87           C  
ATOM   2261  CG2 VAL A 108      89.359  22.605  40.335  1.00 95.87           C  
ATOM   2262  C   VAL A 108      88.901  25.209  37.659  1.00 95.87           C  
ATOM   2263  O   VAL A 108      87.747  25.223  37.231  1.00 95.87           O  
ATOM   2264  N   SER A 109      89.962  25.620  36.925  1.00164.23           N  
ATOM   2265  CA  SER A 109      89.829  26.124  35.578  1.00164.23           C  
ATOM   2266  CB  SER A 109      90.127  27.626  35.453  1.00164.23           C  
ATOM   2267  OG  SER A 109      89.973  28.043  34.104  1.00164.23           O  
ATOM   2268  C   SER A 109      90.850  25.423  34.723  1.00164.23           C  
ATOM   2269  O   SER A 109      92.021  25.360  35.062  1.00164.23           O  
ATOM   2270  N   ALA A 110      90.432  24.781  33.626  1.00169.26           N  
ATOM   2271  CA  ALA A 110      91.354  24.051  32.799  1.00169.26           C  
ATOM   2272  CB  ALA A 110      90.624  22.996  31.964  1.00169.26           C  
ATOM   2273  C   ALA A 110      92.179  24.814  31.845  1.00169.26           C  
ATOM   2274  O   ALA A 110      93.396  24.684  31.745  1.00169.26           O  
ATOM   2275  N   GLY A 111      91.546  25.654  31.055  1.00330.72           N  
ATOM   2276  CA  GLY A 111      92.466  26.187  30.133  1.00330.72           C  
ATOM   2277  C   GLY A 111      92.541  27.671  30.405  1.00330.72           C  
ATOM   2278  O   GLY A 111      91.880  28.304  29.569  1.00330.72           O  
ATOM   2279  N   GLN A 112      93.365  28.161  31.468  1.00210.72           N  
ATOM   2280  CA  GLN A 112      93.550  29.504  32.089  1.00210.72           C  
ATOM   2281  CB  GLN A 112      93.700  29.513  33.616  1.00210.72           C  
ATOM   2282  CG  GLN A 112      93.760  30.905  34.247  1.00210.72           C  
ATOM   2283  CD  GLN A 112      95.218  31.306  34.421  1.00210.72           C  
ATOM   2284  OE1 GLN A 112      95.836  31.887  33.532  1.00210.72           O  
ATOM   2285  NE2 GLN A 112      95.786  30.994  35.616  1.00210.72           N  
ATOM   2286  C   GLN A 112      94.629  30.347  31.445  1.00210.72           C  
ATOM   2287  O   GLN A 112      95.695  29.879  31.046  1.00210.72           O  
ATOM   2288  N   GLY A 113      94.351  31.670  31.387  1.00 57.76           N  
ATOM   2289  CA  GLY A 113      95.119  32.673  30.707  1.00 57.76           C  
ATOM   2290  C   GLY A 113      94.179  33.140  29.645  1.00 57.76           C  
ATOM   2291  O   GLY A 113      94.040  34.335  29.394  1.00 57.76           O  
ATOM   2292  N   GLY A 122      93.476  32.177  29.018  1.00 36.42           N  
ATOM   2293  CA  GLY A 122      92.436  32.476  28.082  1.00 36.42           C  
ATOM   2294  C   GLY A 122      91.224  32.653  28.936  1.00 36.42           C  
ATOM   2295  O   GLY A 122      91.327  32.540  30.156  1.00 36.42           O  
ATOM   2296  N   SER A 123      90.045  32.933  28.330  1.00113.92           N  
ATOM   2297  CA  SER A 123      88.866  33.162  29.128  1.00113.92           C  
ATOM   2298  CB  SER A 123      87.700  33.771  28.329  1.00113.92           C  
ATOM   2299  OG  SER A 123      86.576  33.974  29.173  1.00113.92           O  
ATOM   2300  C   SER A 123      88.437  31.846  29.666  1.00113.92           C  
ATOM   2301  O   SER A 123      87.607  31.141  29.088  1.00113.92           O  
ATOM   2302  N   ALA A 124      89.000  31.579  30.857  1.00241.58           N  
ATOM   2303  CA  ALA A 124      89.025  30.396  31.645  1.00241.58           C  
ATOM   2304  CB  ALA A 124      89.931  30.558  32.879  1.00241.58           C  
ATOM   2305  C   ALA A 124      87.740  29.823  32.156  1.00241.58           C  
ATOM   2306  O   ALA A 124      87.492  28.650  31.914  1.00241.58           O  
ATOM   2307  N   LYS A 125      86.868  30.579  32.839  1.00265.73           N  
ATOM   2308  CA  LYS A 125      85.702  29.954  33.422  1.00265.73           C  
ATOM   2309  CB  LYS A 125      84.849  29.116  32.452  1.00265.73           C  
ATOM   2310  CG  LYS A 125      84.270  29.830  31.235  1.00265.73           C  
ATOM   2311  CD  LYS A 125      83.840  28.829  30.158  1.00265.73           C  
ATOM   2312  CE  LYS A 125      82.792  27.819  30.633  1.00265.73           C  
ATOM   2313  NZ  LYS A 125      82.463  26.881  29.536  1.00265.73           N  
ATOM   2314  C   LYS A 125      86.135  28.974  34.473  1.00265.73           C  
ATOM   2315  O   LYS A 125      86.712  27.912  34.212  1.00265.73           O  
ATOM   2316  N   LEU A 126      85.825  29.314  35.728  1.00126.13           N  
ATOM   2317  CA  LEU A 126      86.130  28.422  36.796  1.00126.13           C  
ATOM   2318  CB  LEU A 126      86.384  29.132  38.138  1.00126.13           C  
ATOM   2319  CG  LEU A 126      87.629  30.040  38.148  1.00126.13           C  
ATOM   2320  CD1 LEU A 126      87.820  30.711  39.519  1.00126.13           C  
ATOM   2321  CD2 LEU A 126      88.881  29.276  37.690  1.00126.13           C  
ATOM   2322  C   LEU A 126      84.937  27.553  36.999  1.00126.13           C  
ATOM   2323  O   LEU A 126      83.814  27.938  36.674  1.00126.13           O  
ATOM   2324  N   ILE A 127      85.168  26.328  37.505  1.00190.48           N  
ATOM   2325  CA  ILE A 127      84.077  25.478  37.858  1.00190.48           C  
ATOM   2326  CB  ILE A 127      84.137  24.103  37.222  1.00190.48           C  
ATOM   2327  CG1 ILE A 127      82.826  23.320  37.446  1.00190.48           C  
ATOM   2328  CG2 ILE A 127      85.409  23.369  37.682  1.00190.48           C  
ATOM   2329  CD1 ILE A 127      82.520  22.975  38.904  1.00190.48           C  
ATOM   2330  C   ILE A 127      84.170  25.371  39.349  1.00190.48           C  
ATOM   2331  O   ILE A 127      85.193  24.957  39.894  1.00190.48           O  
ATOM   2332  N   PHE A 128      83.098  25.789  40.049  1.00 97.23           N  
ATOM   2333  CA  PHE A 128      83.095  25.834  41.487  1.00 97.23           C  
ATOM   2334  CB  PHE A 128      82.289  27.013  42.072  1.00 97.23           C  
ATOM   2335  CG  PHE A 128      83.011  28.300  41.850  1.00 97.23           C  
ATOM   2336  CD1 PHE A 128      83.021  28.908  40.616  1.00 97.23           C  
ATOM   2337  CD2 PHE A 128      83.660  28.916  42.896  1.00 97.23           C  
ATOM   2338  CE1 PHE A 128      83.683  30.100  40.426  1.00 97.23           C  
ATOM   2339  CE2 PHE A 128      84.321  30.108  42.713  1.00 97.23           C  
ATOM   2340  CZ  PHE A 128      84.336  30.703  41.475  1.00 97.23           C  
ATOM   2341  C   PHE A 128      82.484  24.595  42.055  1.00 97.23           C  
ATOM   2342  O   PHE A 128      81.693  23.909  41.410  1.00 97.23           O  
ATOM   2343  N   GLY A 129      82.877  24.273  43.303  1.00 43.91           N  
ATOM   2344  CA  GLY A 129      82.333  23.139  43.986  1.00 43.91           C  
ATOM   2345  C   GLY A 129      81.207  23.614  44.846  1.00 43.91           C  
ATOM   2346  O   GLY A 129      80.979  24.812  44.993  1.00 43.91           O  
ATOM   2347  N   GLU A 130      80.508  22.671  45.502  1.00101.42           N  
ATOM   2348  CA  GLU A 130      79.382  23.040  46.313  1.00101.42           C  
ATOM   2349  CB  GLU A 130      78.656  21.854  46.975  1.00101.42           C  
ATOM   2350  CG  GLU A 130      79.482  21.107  48.022  1.00101.42           C  
ATOM   2351  CD  GLU A 130      78.526  20.226  48.816  1.00101.42           C  
ATOM   2352  OE1 GLU A 130      77.305  20.240  48.499  1.00101.42           O  
ATOM   2353  OE2 GLU A 130      79.001  19.530  49.752  1.00101.42           O  
ATOM   2354  C   GLU A 130      79.868  23.941  47.407  1.00101.42           C  
ATOM   2355  O   GLU A 130      79.130  24.827  47.840  1.00101.42           O  
ATOM   2356  N   GLY A 131      81.111  23.720  47.902  1.00 38.32           N  
ATOM   2357  CA  GLY A 131      81.646  24.577  48.924  1.00 38.32           C  
ATOM   2358  C   GLY A 131      81.485  23.916  50.257  1.00 38.32           C  
ATOM   2359  O   GLY A 131      80.635  23.041  50.424  1.00 38.32           O  
ATOM   2360  N   THR A 132      82.316  24.329  51.246  1.00 48.11           N  
ATOM   2361  CA  THR A 132      82.224  23.744  52.553  1.00 48.11           C  
ATOM   2362  CB  THR A 132      83.459  23.002  52.967  1.00 48.11           C  
ATOM   2363  OG1 THR A 132      83.738  21.957  52.047  1.00 48.11           O  
ATOM   2364  CG2 THR A 132      83.234  22.420  54.372  1.00 48.11           C  
ATOM   2365  C   THR A 132      82.004  24.821  53.574  1.00 48.11           C  
ATOM   2366  O   THR A 132      82.659  25.862  53.560  1.00 48.11           O  
ATOM   2367  N   LYS A 133      81.058  24.570  54.501  1.00191.41           N  
ATOM   2368  CA  LYS A 133      80.739  25.461  55.580  1.00191.41           C  
ATOM   2369  CB  LYS A 133      79.257  25.394  56.002  1.00191.41           C  
ATOM   2370  CG  LYS A 133      78.279  26.241  55.190  1.00191.41           C  
ATOM   2371  CD  LYS A 133      78.404  27.739  55.463  1.00191.41           C  
ATOM   2372  CE  LYS A 133      77.885  28.149  56.844  1.00191.41           C  
ATOM   2373  NZ  LYS A 133      78.877  27.793  57.884  1.00191.41           N  
ATOM   2374  C   LYS A 133      81.482  24.968  56.777  1.00191.41           C  
ATOM   2375  O   LYS A 133      81.104  23.965  57.380  1.00191.41           O  
ATOM   2376  N   LEU A 134      82.551  25.678  57.172  1.00 74.39           N  
ATOM   2377  CA  LEU A 134      83.298  25.259  58.320  1.00 74.39           C  
ATOM   2378  CB  LEU A 134      84.814  25.461  58.170  1.00 74.39           C  
ATOM   2379  CG  LEU A 134      85.614  25.029  59.410  1.00 74.39           C  
ATOM   2380  CD1 LEU A 134      85.470  23.521  59.672  1.00 74.39           C  
ATOM   2381  CD2 LEU A 134      87.077  25.492  59.313  1.00 74.39           C  
ATOM   2382  C   LEU A 134      82.867  26.102  59.473  1.00 74.39           C  
ATOM   2383  O   LEU A 134      82.657  27.304  59.322  1.00 74.39           O  
ATOM   2384  N   THR A 135      82.699  25.484  60.660  1.00120.61           N  
ATOM   2385  CA  THR A 135      82.318  26.248  61.813  1.00120.61           C  
ATOM   2386  CB  THR A 135      81.019  25.818  62.431  1.00120.61           C  
ATOM   2387  OG1 THR A 135      81.116  24.480  62.894  1.00120.61           O  
ATOM   2388  CG2 THR A 135      79.901  25.936  61.381  1.00120.61           C  
ATOM   2389  C   THR A 135      83.377  26.065  62.850  1.00120.61           C  
ATOM   2390  O   THR A 135      83.807  24.947  63.133  1.00120.61           O  
ATOM   2391  N   VAL A 136      83.833  27.182  63.446  1.00 33.25           N  
ATOM   2392  CA  VAL A 136      84.851  27.092  64.447  1.00 33.25           C  
ATOM   2393  CB  VAL A 136      85.924  28.127  64.288  1.00 33.25           C  
ATOM   2394  CG1 VAL A 136      86.870  28.036  65.496  1.00 33.25           C  
ATOM   2395  CG2 VAL A 136      86.625  27.899  62.939  1.00 33.25           C  
ATOM   2396  C   VAL A 136      84.208  27.304  65.810  1.00 33.25           C  
ATOM   2397  O   VAL A 136      83.911  28.481  66.152  1.00 33.25           O  
ATOM   2398  OXT VAL A 136      84.016  26.290  66.534  1.00 33.25           O  
TER
ATOM   2399  N   ILE B   3      85.177  45.520  42.054  1.00116.39           N  
ATOM   2400  CA  ILE B   3      84.102  45.745  41.060  1.00116.39           C  
ATOM   2401  CB  ILE B   3      83.991  44.598  40.102  1.00116.39           C  
ATOM   2402  CG1 ILE B   3      83.549  43.315  40.818  1.00116.39           C  
ATOM   2403  CG2 ILE B   3      85.342  44.454  39.389  1.00116.39           C  
ATOM   2404  CD1 ILE B   3      83.138  42.206  39.850  1.00116.39           C  
ATOM   2405  C   ILE B   3      82.783  45.933  41.727  1.00116.39           C  
ATOM   2406  O   ILE B   3      82.533  45.364  42.790  1.00116.39           O  
ATOM   2407  N   THR B   4      81.896  46.743  41.113  1.00124.22           N  
ATOM   2408  CA  THR B   4      80.651  47.002  41.773  1.00124.22           C  
ATOM   2409  CB  THR B   4      80.375  48.455  42.020  1.00124.22           C  
ATOM   2410  OG1 THR B   4      80.238  49.152  40.791  1.00124.22           O  
ATOM   2411  CG2 THR B   4      81.540  49.038  42.834  1.00124.22           C  
ATOM   2412  C   THR B   4      79.520  46.481  40.954  1.00124.22           C  
ATOM   2413  O   THR B   4      79.470  46.648  39.736  1.00124.22           O  
ATOM   2414  N   GLN B   5      78.570  45.822  41.642  1.00 62.36           N  
ATOM   2415  CA  GLN B   5      77.409  45.280  41.008  1.00 62.36           C  
ATOM   2416  CB  GLN B   5      77.148  43.816  41.394  1.00 62.36           C  
ATOM   2417  CG  GLN B   5      78.269  42.871  40.964  1.00 62.36           C  
ATOM   2418  CD  GLN B   5      77.969  41.486  41.517  1.00 62.36           C  
ATOM   2419  OE1 GLN B   5      76.841  41.000  41.442  1.00 62.36           O  
ATOM   2420  NE2 GLN B   5      79.012  40.832  42.095  1.00 62.36           N  
ATOM   2421  C   GLN B   5      76.252  46.078  41.503  1.00 62.36           C  
ATOM   2422  O   GLN B   5      76.061  46.225  42.709  1.00 62.36           O  
ATOM   2423  N   THR B   6      75.456  46.629  40.569  1.00 63.86           N  
ATOM   2424  CA  THR B   6      74.324  47.421  40.949  1.00 63.86           C  
ATOM   2425  CB  THR B   6      74.482  48.865  40.553  1.00 63.86           C  
ATOM   2426  OG1 THR B   6      75.665  49.403  41.123  1.00 63.86           O  
ATOM   2427  CG2 THR B   6      73.268  49.670  41.039  1.00 63.86           C  
ATOM   2428  C   THR B   6      73.163  46.875  40.184  1.00 63.86           C  
ATOM   2429  O   THR B   6      73.334  46.435  39.046  1.00 63.86           O  
ATOM   2430  N   PRO B   7      71.979  46.869  40.741  1.00 83.67           N  
ATOM   2431  CA  PRO B   7      71.740  47.328  42.086  1.00 83.67           C  
ATOM   2432  CD  PRO B   7      70.797  47.004  39.908  1.00 83.67           C  
ATOM   2433  CB  PRO B   7      70.284  47.799  42.124  1.00 83.67           C  
ATOM   2434  CG  PRO B   7      69.633  47.138  40.899  1.00 83.67           C  
ATOM   2435  C   PRO B   7      72.025  46.247  43.077  1.00 83.67           C  
ATOM   2436  O   PRO B   7      72.194  45.097  42.674  1.00 83.67           O  
ATOM   2437  N   LYS B   8      72.123  46.608  44.372  1.00102.25           N  
ATOM   2438  CA  LYS B   8      72.362  45.640  45.400  1.00102.25           C  
ATOM   2439  CB  LYS B   8      72.647  46.281  46.768  1.00102.25           C  
ATOM   2440  CG  LYS B   8      73.194  45.289  47.795  1.00102.25           C  
ATOM   2441  CD  LYS B   8      73.782  45.955  49.041  1.00102.25           C  
ATOM   2442  CE  LYS B   8      74.364  44.965  50.051  1.00102.25           C  
ATOM   2443  NZ  LYS B   8      75.739  44.584  49.651  1.00102.25           N  
ATOM   2444  C   LYS B   8      71.161  44.757  45.549  1.00102.25           C  
ATOM   2445  O   LYS B   8      71.285  43.533  45.585  1.00102.25           O  
ATOM   2446  N   PHE B   9      69.956  45.360  45.618  1.00 50.91           N  
ATOM   2447  CA  PHE B   9      68.756  44.592  45.803  1.00 50.91           C  
ATOM   2448  CB  PHE B   9      67.968  44.977  47.068  1.00 50.91           C  
ATOM   2449  CG  PHE B   9      68.763  44.564  48.258  1.00 50.91           C  
ATOM   2450  CD1 PHE B   9      68.640  43.292  48.766  1.00 50.91           C  
ATOM   2451  CD2 PHE B   9      69.628  45.446  48.864  1.00 50.91           C  
ATOM   2452  CE1 PHE B   9      69.370  42.903  49.863  1.00 50.91           C  
ATOM   2453  CE2 PHE B   9      70.361  45.063  49.962  1.00 50.91           C  
ATOM   2454  CZ  PHE B   9      70.232  43.789  50.463  1.00 50.91           C  
ATOM   2455  C   PHE B   9      67.853  44.868  44.641  1.00 50.91           C  
ATOM   2456  O   PHE B   9      67.807  45.989  44.137  1.00 50.91           O  
ATOM   2457  N   LEU B  10      67.108  43.837  44.182  1.00 72.20           N  
ATOM   2458  CA  LEU B  10      66.249  44.027  43.046  1.00 72.20           C  
ATOM   2459  CB  LEU B  10      66.813  43.343  41.781  1.00 72.20           C  
ATOM   2460  CG  LEU B  10      65.982  43.530  40.498  1.00 72.20           C  
ATOM   2461  CD1 LEU B  10      65.891  45.012  40.100  1.00 72.20           C  
ATOM   2462  CD2 LEU B  10      66.526  42.654  39.356  1.00 72.20           C  
ATOM   2463  C   LEU B  10      64.899  43.444  43.344  1.00 72.20           C  
ATOM   2464  O   LEU B  10      64.782  42.301  43.787  1.00 72.20           O  
ATOM   2465  N   ILE B  11      63.835  44.238  43.088  1.00 95.73           N  
ATOM   2466  CA  ILE B  11      62.476  43.823  43.305  1.00 95.73           C  
ATOM   2467  CB  ILE B  11      61.636  44.886  43.960  1.00 95.73           C  
ATOM   2468  CG1 ILE B  11      62.175  45.237  45.358  1.00 95.73           C  
ATOM   2469  CG2 ILE B  11      60.173  44.411  43.958  1.00 95.73           C  
ATOM   2470  CD1 ILE B  11      62.138  44.072  46.345  1.00 95.73           C  
ATOM   2471  C   ILE B  11      61.889  43.607  41.945  1.00 95.73           C  
ATOM   2472  O   ILE B  11      61.840  44.530  41.134  1.00 95.73           O  
ATOM   2473  N   GLY B  12      61.419  42.376  41.656  1.00 34.63           N  
ATOM   2474  CA  GLY B  12      60.899  42.116  40.344  1.00 34.63           C  
ATOM   2475  C   GLY B  12      59.565  41.469  40.483  1.00 34.63           C  
ATOM   2476  O   GLY B  12      59.179  41.023  41.562  1.00 34.63           O  
ATOM   2477  N   GLN B  13      58.819  41.421  39.365  1.00 86.83           N  
ATOM   2478  CA  GLN B  13      57.535  40.792  39.339  1.00 86.83           C  
ATOM   2479  CB  GLN B  13      56.396  41.728  38.897  1.00 86.83           C  
ATOM   2480  CG  GLN B  13      56.549  42.281  37.481  1.00 86.83           C  
ATOM   2481  CD  GLN B  13      55.349  43.178  37.209  1.00 86.83           C  
ATOM   2482  OE1 GLN B  13      54.429  43.269  38.021  1.00 86.83           O  
ATOM   2483  NE2 GLN B  13      55.356  43.865  36.034  1.00 86.83           N  
ATOM   2484  C   GLN B  13      57.654  39.669  38.370  1.00 86.83           C  
ATOM   2485  O   GLN B  13      58.610  39.598  37.600  1.00 86.83           O  
ATOM   2486  N   GLU B  14      56.689  38.737  38.398  1.00 44.73           N  
ATOM   2487  CA  GLU B  14      56.787  37.588  37.553  1.00 44.73           C  
ATOM   2488  CB  GLU B  14      55.679  36.563  37.833  1.00 44.73           C  
ATOM   2489  CG  GLU B  14      55.852  35.236  37.100  1.00 44.73           C  
ATOM   2490  CD  GLU B  14      54.758  34.313  37.610  1.00 44.73           C  
ATOM   2491  OE1 GLU B  14      54.043  34.721  38.564  1.00 44.73           O  
ATOM   2492  OE2 GLU B  14      54.625  33.189  37.059  1.00 44.73           O  
ATOM   2493  C   GLU B  14      56.711  38.006  36.116  1.00 44.73           C  
ATOM   2494  O   GLU B  14      55.884  38.833  35.733  1.00 44.73           O  
ATOM   2495  N   GLY B  15      57.616  37.443  35.288  1.00 21.11           N  
ATOM   2496  CA  GLY B  15      57.623  37.668  33.869  1.00 21.11           C  
ATOM   2497  C   GLY B  15      58.281  38.973  33.544  1.00 21.11           C  
ATOM   2498  O   GLY B  15      58.277  39.397  32.389  1.00 21.11           O  
ATOM   2499  N   GLN B  16      58.873  39.648  34.545  1.00 43.68           N  
ATOM   2500  CA  GLN B  16      59.485  40.923  34.295  1.00 43.68           C  
ATOM   2501  CB  GLN B  16      59.615  41.780  35.568  1.00 43.68           C  
ATOM   2502  CG  GLN B  16      60.263  43.150  35.355  1.00 43.68           C  
ATOM   2503  CD  GLN B  16      60.312  43.854  36.705  1.00 43.68           C  
ATOM   2504  OE1 GLN B  16      59.300  43.975  37.396  1.00 43.68           O  
ATOM   2505  NE2 GLN B  16      61.525  44.323  37.102  1.00 43.68           N  
ATOM   2506  C   GLN B  16      60.866  40.709  33.756  1.00 43.68           C  
ATOM   2507  O   GLN B  16      61.522  39.718  34.074  1.00 43.68           O  
ATOM   2508  N   LYS B  17      61.330  41.640  32.893  1.00 87.77           N  
ATOM   2509  CA  LYS B  17      62.671  41.581  32.386  1.00 87.77           C  
ATOM   2510  CB  LYS B  17      62.981  42.590  31.271  1.00 87.77           C  
ATOM   2511  CG  LYS B  17      62.413  42.246  29.903  1.00 87.77           C  
ATOM   2512  CD  LYS B  17      62.493  43.425  28.937  1.00 87.77           C  
ATOM   2513  CE  LYS B  17      62.320  43.020  27.476  0.52 87.77           C  
ATOM   2514  NZ  LYS B  17      62.317  44.227  26.620  0.52 87.77           N  
ATOM   2515  C   LYS B  17      63.561  41.997  33.507  1.00 87.77           C  
ATOM   2516  O   LYS B  17      63.195  42.850  34.312  1.00 87.77           O  
ATOM   2517  N   LEU B  18      64.762  41.400  33.602  1.00 86.87           N  
ATOM   2518  CA  LEU B  18      65.626  41.811  34.663  1.00 86.87           C  
ATOM   2519  CB  LEU B  18      65.944  40.724  35.703  1.00 86.87           C  
ATOM   2520  CG  LEU B  18      64.706  40.260  36.491  1.00 86.87           C  
ATOM   2521  CD1 LEU B  18      65.111  39.428  37.714  1.00 86.87           C  
ATOM   2522  CD2 LEU B  18      63.780  41.432  36.847  1.00 86.87           C  
ATOM   2523  C   LEU B  18      66.921  42.278  34.092  1.00 86.87           C  
ATOM   2524  O   LEU B  18      67.471  41.673  33.174  1.00 86.87           O  
ATOM   2525  N   THR B  19      67.428  43.411  34.612  1.00 58.29           N  
ATOM   2526  CA  THR B  19      68.698  43.897  34.166  1.00 58.29           C  
ATOM   2527  CB  THR B  19      68.592  45.108  33.285  1.00 58.29           C  
ATOM   2528  OG1 THR B  19      67.786  44.817  32.151  1.00 58.29           O  
ATOM   2529  CG2 THR B  19      70.004  45.513  32.832  1.00 58.29           C  
ATOM   2530  C   THR B  19      69.486  44.280  35.384  1.00 58.29           C  
ATOM   2531  O   THR B  19      68.976  44.951  36.280  1.00 58.29           O  
ATOM   2532  N   LEU B  20      70.749  43.814  35.467  1.00184.71           N  
ATOM   2533  CA  LEU B  20      71.615  44.222  36.538  1.00184.71           C  
ATOM   2534  CB  LEU B  20      71.831  43.172  37.647  1.00184.71           C  
ATOM   2535  CG  LEU B  20      72.567  41.895  37.199  1.00184.71           C  
ATOM   2536  CD1 LEU B  20      72.736  40.917  38.369  1.00184.71           C  
ATOM   2537  CD2 LEU B  20      71.872  41.234  36.001  1.00184.71           C  
ATOM   2538  C   LEU B  20      72.944  44.495  35.920  1.00184.71           C  
ATOM   2539  O   LEU B  20      73.395  43.745  35.057  1.00184.71           O  
ATOM   2540  N   LYS B  21      73.615  45.579  36.352  1.00121.88           N  
ATOM   2541  CA  LYS B  21      74.857  45.929  35.727  1.00121.88           C  
ATOM   2542  CB  LYS B  21      74.980  47.421  35.390  1.00121.88           C  
ATOM   2543  CG  LYS B  21      74.995  48.353  36.597  1.00121.88           C  
ATOM   2544  CD  LYS B  21      75.365  49.784  36.208  1.00121.88           C  
ATOM   2545  CE  LYS B  21      75.445  50.751  37.387  0.04121.88           C  
ATOM   2546  NZ  LYS B  21      75.691  52.124  36.893  0.04121.88           N  
ATOM   2547  C   LYS B  21      76.013  45.529  36.587  1.00121.88           C  
ATOM   2548  O   LYS B  21      75.847  45.031  37.698  1.00121.88           O  
ATOM   2549  N   CYS B  22      77.232  45.679  36.030  1.00 72.62           N  
ATOM   2550  CA  CYS B  22      78.444  45.368  36.728  1.00 72.62           C  
ATOM   2551  CB  CYS B  22      78.852  43.890  36.567  1.00 72.62           C  
ATOM   2552  SG  CYS B  22      80.501  43.500  37.222  1.00 72.62           S  
ATOM   2553  C   CYS B  22      79.531  46.196  36.115  1.00 72.62           C  
ATOM   2554  O   CYS B  22      79.730  46.166  34.902  1.00 72.62           O  
ATOM   2555  N   GLN B  23      80.275  46.960  36.942  1.00 70.07           N  
ATOM   2556  CA  GLN B  23      81.328  47.770  36.401  1.00 70.07           C  
ATOM   2557  CB  GLN B  23      81.107  49.281  36.574  1.00 70.07           C  
ATOM   2558  CG  GLN B  23      79.847  49.765  35.855  1.00 70.07           C  
ATOM   2559  CD  GLN B  23      79.890  51.281  35.772  1.00 70.07           C  
ATOM   2560  OE1 GLN B  23      80.593  51.846  34.936  1.00 70.07           O  
ATOM   2561  NE2 GLN B  23      79.116  51.965  36.657  1.00 70.07           N  
ATOM   2562  C   GLN B  23      82.596  47.404  37.101  1.00 70.07           C  
ATOM   2563  O   GLN B  23      82.582  47.066  38.284  1.00 70.07           O  
ATOM   2564  N   GLN B  24      83.728  47.431  36.362  1.00183.44           N  
ATOM   2565  CA  GLN B  24      84.994  47.091  36.943  1.00183.44           C  
ATOM   2566  CB  GLN B  24      85.421  45.630  36.687  1.00183.44           C  
ATOM   2567  CG  GLN B  24      85.569  45.244  35.215  1.00183.44           C  
ATOM   2568  CD  GLN B  24      86.910  45.698  34.663  1.00183.44           C  
ATOM   2569  OE1 GLN B  24      87.889  45.842  35.394  1.00183.44           O  
ATOM   2570  NE2 GLN B  24      86.950  45.923  33.321  1.00183.44           N  
ATOM   2571  C   GLN B  24      86.053  48.013  36.414  1.00183.44           C  
ATOM   2572  O   GLN B  24      86.149  48.270  35.216  1.00183.44           O  
ATOM   2573  N   ASN B  25      86.822  48.581  37.361  1.00165.25           N  
ATOM   2574  CA  ASN B  25      87.913  49.511  37.230  1.00165.25           C  
ATOM   2575  CB  ASN B  25      88.153  50.324  38.513  1.00165.25           C  
ATOM   2576  CG  ASN B  25      86.972  51.259  38.696  1.00165.25           C  
ATOM   2577  OD1 ASN B  25      86.487  51.852  37.734  1.00165.25           O  
ATOM   2578  ND2 ASN B  25      86.491  51.397  39.961  1.00165.25           N  
ATOM   2579  C   ASN B  25      89.220  48.863  36.917  1.00165.25           C  
ATOM   2580  O   ASN B  25      90.161  49.535  36.499  1.00165.25           O  
ATOM   2581  N   PHE B  26      89.311  47.550  37.154  1.00186.51           N  
ATOM   2582  CA  PHE B  26      90.516  46.787  37.185  1.00186.51           C  
ATOM   2583  CB  PHE B  26      90.266  45.366  37.707  1.00186.51           C  
ATOM   2584  CG  PHE B  26      89.692  45.555  39.076  1.00186.51           C  
ATOM   2585  CD1 PHE B  26      88.331  45.667  39.249  1.00186.51           C  
ATOM   2586  CD2 PHE B  26      90.502  45.642  40.186  1.00186.51           C  
ATOM   2587  CE1 PHE B  26      87.785  45.849  40.498  1.00186.51           C  
ATOM   2588  CE2 PHE B  26      89.963  45.825  41.440  1.00186.51           C  
ATOM   2589  CZ  PHE B  26      88.602  45.928  41.599  1.00186.51           C  
ATOM   2590  C   PHE B  26      91.243  46.750  35.876  1.00186.51           C  
ATOM   2591  O   PHE B  26      92.424  46.438  35.901  1.00186.51           O  
ATOM   2592  N   ASN B  33      90.602  47.031  34.720  1.00140.04           N  
ATOM   2593  CA  ASN B  33      91.219  46.933  33.419  1.00140.04           C  
ATOM   2594  CB  ASN B  33      92.568  47.656  33.256  1.00140.04           C  
ATOM   2595  CG  ASN B  33      92.254  49.099  32.871  1.00140.04           C  
ATOM   2596  OD1 ASN B  33      91.296  49.367  32.146  1.00140.04           O  
ATOM   2597  ND2 ASN B  33      93.090  50.055  33.358  1.00140.04           N  
ATOM   2598  C   ASN B  33      91.336  45.501  33.071  1.00140.04           C  
ATOM   2599  O   ASN B  33      92.213  45.060  32.335  1.00140.04           O  
ATOM   2600  N   HIS B  34      90.340  44.781  33.585  1.00130.69           N  
ATOM   2601  CA  HIS B  34      90.043  43.405  33.492  1.00130.69           C  
ATOM   2602  ND1 HIS B  34      89.030  42.573  37.118  1.00130.69           N  
ATOM   2603  CG  HIS B  34      89.709  42.860  35.955  1.00130.69           C  
ATOM   2604  CB  HIS B  34      89.047  43.074  34.623  1.00130.69           C  
ATOM   2605  NE2 HIS B  34      91.195  42.520  37.620  1.00130.69           N  
ATOM   2606  CD2 HIS B  34      91.031  42.828  36.281  1.00130.69           C  
ATOM   2607  CE1 HIS B  34      89.966  42.377  38.081  1.00130.69           C  
ATOM   2608  C   HIS B  34      89.351  43.154  32.184  1.00130.69           C  
ATOM   2609  O   HIS B  34      88.241  43.629  31.970  1.00130.69           O  
ATOM   2610  N   ASP B  35      89.982  42.403  31.250  1.00127.65           N  
ATOM   2611  CA  ASP B  35      89.217  42.141  30.063  1.00127.65           C  
ATOM   2612  CB  ASP B  35      89.956  42.137  28.722  1.00127.65           C  
ATOM   2613  CG  ASP B  35      90.041  43.596  28.274  1.00127.65           C  
ATOM   2614  OD1 ASP B  35      89.705  44.494  29.091  1.00127.65           O  
ATOM   2615  OD2 ASP B  35      90.411  43.833  27.094  1.00127.65           O  
ATOM   2616  C   ASP B  35      88.197  41.035  30.190  1.00127.65           C  
ATOM   2617  O   ASP B  35      87.228  41.025  29.433  1.00127.65           O  
ATOM   2618  N   THR B  36      88.379  40.048  31.098  1.00 91.95           N  
ATOM   2619  CA  THR B  36      87.397  38.994  31.225  1.00 91.95           C  
ATOM   2620  CB  THR B  36      87.978  37.722  31.761  1.00 91.95           C  
ATOM   2621  OG1 THR B  36      89.108  37.334  31.001  1.00 91.95           O  
ATOM   2622  CG2 THR B  36      86.900  36.630  31.675  1.00 91.95           C  
ATOM   2623  C   THR B  36      86.386  39.400  32.275  1.00 91.95           C  
ATOM   2624  O   THR B  36      86.742  40.074  33.242  1.00 91.95           O  
ATOM   2625  N   MET B  37      85.104  38.976  32.118  1.00 83.30           N  
ATOM   2626  CA  MET B  37      84.066  39.272  33.081  1.00 83.30           C  
ATOM   2627  CB  MET B  37      83.274  40.552  32.765  1.00 83.30           C  
ATOM   2628  CG  MET B  37      84.136  41.810  32.897  1.00 83.30           C  
ATOM   2629  SD  MET B  37      83.249  43.379  32.672  1.00 83.30           S  
ATOM   2630  CE  MET B  37      82.312  43.253  34.223  1.00 83.30           C  
ATOM   2631  C   MET B  37      83.101  38.114  33.132  1.00 83.30           C  
ATOM   2632  O   MET B  37      82.913  37.412  32.138  1.00 83.30           O  
ATOM   2633  N   TYR B  38      82.445  37.891  34.301  1.00 99.46           N  
ATOM   2634  CA  TYR B  38      81.620  36.718  34.449  1.00 99.46           C  
ATOM   2635  CB  TYR B  38      82.271  35.638  35.332  1.00 99.46           C  
ATOM   2636  CG  TYR B  38      83.599  35.255  34.773  1.00 99.46           C  
ATOM   2637  CD1 TYR B  38      84.693  36.067  34.970  1.00 99.46           C  
ATOM   2638  CD2 TYR B  38      83.761  34.080  34.075  1.00 99.46           C  
ATOM   2639  CE1 TYR B  38      85.925  35.721  34.468  1.00 99.46           C  
ATOM   2640  CE2 TYR B  38      84.991  33.728  33.569  1.00 99.46           C  
ATOM   2641  CZ  TYR B  38      86.075  34.550  33.765  1.00 99.46           C  
ATOM   2642  OH  TYR B  38      87.339  34.194  33.249  1.00 99.46           O  
ATOM   2643  C   TYR B  38      80.336  37.035  35.163  1.00 99.46           C  
ATOM   2644  O   TYR B  38      80.174  38.087  35.779  1.00 99.46           O  
ATOM   2645  N   TRP B  39      79.361  36.107  35.049  1.00109.34           N  
ATOM   2646  CA  TRP B  39      78.155  36.174  35.824  1.00109.34           C  
ATOM   2647  CB  TRP B  39      76.907  36.650  35.065  1.00109.34           C  
ATOM   2648  CG  TRP B  39      76.880  38.139  34.836  1.00109.34           C  
ATOM   2649  CD2 TRP B  39      76.583  39.090  35.868  1.00109.34           C  
ATOM   2650  CD1 TRP B  39      77.138  38.859  33.709  1.00109.34           C  
ATOM   2651  NE1 TRP B  39      77.021  40.203  33.974  1.00109.34           N  
ATOM   2652  CE2 TRP B  39      76.680  40.358  35.299  1.00109.34           C  
ATOM   2653  CE3 TRP B  39      76.262  38.918  37.183  1.00109.34           C  
ATOM   2654  CZ2 TRP B  39      76.459  41.482  36.040  1.00109.34           C  
ATOM   2655  CZ3 TRP B  39      76.031  40.055  37.926  1.00109.34           C  
ATOM   2656  CH2 TRP B  39      76.127  41.312  37.365  1.00109.34           C  
ATOM   2657  C   TRP B  39      77.890  34.791  36.320  1.00109.34           C  
ATOM   2658  O   TRP B  39      77.773  33.853  35.534  1.00109.34           O  
ATOM   2659  N   TYR B  40      77.762  34.644  37.652  1.00 98.94           N  
ATOM   2660  CA  TYR B  40      77.544  33.366  38.263  1.00 98.94           C  
ATOM   2661  CB  TYR B  40      78.587  32.972  39.329  1.00 98.94           C  
ATOM   2662  CG  TYR B  40      79.919  32.692  38.714  1.00 98.94           C  
ATOM   2663  CD1 TYR B  40      80.822  33.704  38.482  1.00 98.94           C  
ATOM   2664  CD2 TYR B  40      80.269  31.402  38.383  1.00 98.94           C  
ATOM   2665  CE1 TYR B  40      82.051  33.428  37.924  1.00 98.94           C  
ATOM   2666  CE2 TYR B  40      81.495  31.121  37.825  1.00 98.94           C  
ATOM   2667  CZ  TYR B  40      82.389  32.138  37.593  1.00 98.94           C  
ATOM   2668  OH  TYR B  40      83.649  31.854  37.022  1.00 98.94           O  
ATOM   2669  C   TYR B  40      76.248  33.459  39.000  1.00 98.94           C  
ATOM   2670  O   TYR B  40      75.739  34.551  39.251  1.00 98.94           O  
ATOM   2671  N   ARG B  41      75.648  32.292  39.310  1.00124.65           N  
ATOM   2672  CA  ARG B  41      74.431  32.284  40.070  1.00124.65           C  
ATOM   2673  CB  ARG B  41      73.280  31.639  39.276  1.00124.65           C  
ATOM   2674  CG  ARG B  41      71.890  31.687  39.912  1.00124.65           C  
ATOM   2675  CD  ARG B  41      70.830  31.120  38.962  1.00124.65           C  
ATOM   2676  NE  ARG B  41      69.512  31.110  39.654  1.00124.65           N  
ATOM   2677  CZ  ARG B  41      68.560  30.215  39.256  1.00124.65           C  
ATOM   2678  NH1 ARG B  41      68.836  29.326  38.259  1.00124.65           N  
ATOM   2679  NH2 ARG B  41      67.337  30.205  39.862  1.00124.65           N  
ATOM   2680  C   ARG B  41      74.691  31.480  41.303  1.00124.65           C  
ATOM   2681  O   ARG B  41      75.090  30.320  41.224  1.00124.65           O  
ATOM   2682  N   GLN B  42      74.465  32.078  42.488  1.00 92.19           N  
ATOM   2683  CA  GLN B  42      74.770  31.373  43.699  1.00 92.19           C  
ATOM   2684  CB  GLN B  42      75.494  32.253  44.735  1.00 92.19           C  
ATOM   2685  CG  GLN B  42      75.868  31.515  46.021  1.00 92.19           C  
ATOM   2686  CD  GLN B  42      76.618  32.488  46.918  1.00 92.19           C  
ATOM   2687  OE1 GLN B  42      76.143  32.858  47.990  1.00 92.19           O  
ATOM   2688  NE2 GLN B  42      77.828  32.918  46.470  1.00 92.19           N  
ATOM   2689  C   GLN B  42      73.494  30.869  44.289  1.00 92.19           C  
ATOM   2690  O   GLN B  42      72.612  31.634  44.678  1.00 92.19           O  
ATOM   2691  N   ASP B  43      73.377  29.530  44.335  1.00 97.38           N  
ATOM   2692  CA  ASP B  43      72.256  28.850  44.903  1.00 97.38           C  
ATOM   2693  CB  ASP B  43      71.566  27.908  43.908  1.00 97.38           C  
ATOM   2694  CG  ASP B  43      70.967  28.800  42.829  1.00 97.38           C  
ATOM   2695  OD1 ASP B  43      70.694  29.989  43.140  1.00 97.38           O  
ATOM   2696  OD2 ASP B  43      70.779  28.315  41.683  1.00 97.38           O  
ATOM   2697  C   ASP B  43      72.815  28.029  46.026  1.00 97.38           C  
ATOM   2698  O   ASP B  43      73.988  27.658  46.021  1.00 97.38           O  
ATOM   2699  N   SER B  44      71.971  27.719  47.022  1.00178.51           N  
ATOM   2700  CA  SER B  44      72.428  27.079  48.219  1.00178.51           C  
ATOM   2701  CB  SER B  44      71.297  26.845  49.234  1.00178.51           C  
ATOM   2702  OG  SER B  44      70.776  28.089  49.676  1.00178.51           O  
ATOM   2703  C   SER B  44      73.079  25.755  47.980  1.00178.51           C  
ATOM   2704  O   SER B  44      74.202  25.565  48.420  1.00178.51           O  
ATOM   2705  N   GLY B  45      72.393  24.795  47.335  1.00142.24           N  
ATOM   2706  CA  GLY B  45      72.872  23.451  47.144  1.00142.24           C  
ATOM   2707  C   GLY B  45      74.006  23.337  46.175  1.00142.24           C  
ATOM   2708  O   GLY B  45      74.896  22.516  46.371  1.00142.24           O  
ATOM   2709  N   LYS B  46      73.929  24.065  45.047  1.00135.14           N  
ATOM   2710  CA  LYS B  46      74.861  23.980  43.952  1.00135.14           C  
ATOM   2711  CB  LYS B  46      74.216  24.466  42.652  1.00135.14           C  
ATOM   2712  CG  LYS B  46      73.018  23.601  42.267  1.00135.14           C  
ATOM   2713  CD  LYS B  46      72.132  24.210  41.186  1.00135.14           C  
ATOM   2714  CE  LYS B  46      70.990  23.289  40.757  1.00135.14           C  
ATOM   2715  NZ  LYS B  46      71.541  22.062  40.139  1.00135.14           N  
ATOM   2716  C   LYS B  46      76.160  24.712  44.109  1.00135.14           C  
ATOM   2717  O   LYS B  46      77.201  24.227  43.666  1.00135.14           O  
ATOM   2718  N   GLY B  47      76.138  25.915  44.708  1.00 48.89           N  
ATOM   2719  CA  GLY B  47      77.326  26.716  44.728  1.00 48.89           C  
ATOM   2720  C   GLY B  47      77.263  27.528  43.459  1.00 48.89           C  
ATOM   2721  O   GLY B  47      76.283  27.443  42.722  1.00 48.89           O  
ATOM   2722  N   LEU B  48      78.318  28.315  43.153  1.00131.73           N  
ATOM   2723  CA  LEU B  48      78.323  29.187  42.006  1.00131.73           C  
ATOM   2724  CB  LEU B  48      79.613  30.019  41.895  1.00131.73           C  
ATOM   2725  CG  LEU B  48      79.726  31.126  42.961  1.00131.73           C  
ATOM   2726  CD1 LEU B  48      79.541  30.561  44.376  1.00131.73           C  
ATOM   2727  CD2 LEU B  48      81.049  31.899  42.818  1.00131.73           C  
ATOM   2728  C   LEU B  48      78.184  28.390  40.739  1.00131.73           C  
ATOM   2729  O   LEU B  48      78.663  27.262  40.639  1.00131.73           O  
ATOM   2730  N   ARG B  49      77.480  28.976  39.741  1.00229.02           N  
ATOM   2731  CA  ARG B  49      77.253  28.350  38.468  1.00229.02           C  
ATOM   2732  CB  ARG B  49      75.836  27.764  38.441  1.00229.02           C  
ATOM   2733  CG  ARG B  49      75.615  26.629  37.456  1.00229.02           C  
ATOM   2734  CD  ARG B  49      74.424  25.755  37.855  1.00229.02           C  
ATOM   2735  NE  ARG B  49      73.390  26.651  38.443  1.00229.02           N  
ATOM   2736  CZ  ARG B  49      72.143  26.169  38.712  1.00229.02           C  
ATOM   2737  NH1 ARG B  49      71.835  24.873  38.411  1.00229.02           N  
ATOM   2738  NH2 ARG B  49      71.212  26.977  39.299  1.00229.02           N  
ATOM   2739  C   ARG B  49      77.387  29.450  37.442  1.00229.02           C  
ATOM   2740  O   ARG B  49      76.845  30.536  37.630  1.00229.02           O  
ATOM   2741  N   LEU B  50      78.085  29.191  36.312  1.00111.79           N  
ATOM   2742  CA  LEU B  50      78.427  30.230  35.369  1.00111.79           C  
ATOM   2743  CB  LEU B  50      79.731  29.908  34.617  1.00111.79           C  
ATOM   2744  CG  LEU B  50      80.170  30.965  33.587  1.00111.79           C  
ATOM   2745  CD1 LEU B  50      80.509  32.301  34.262  1.00111.79           C  
ATOM   2746  CD2 LEU B  50      81.316  30.435  32.709  1.00111.79           C  
ATOM   2747  C   LEU B  50      77.348  30.390  34.351  1.00111.79           C  
ATOM   2748  O   LEU B  50      76.980  29.427  33.682  1.00111.79           O  
ATOM   2749  N   ILE B  51      76.724  31.590  34.314  1.00105.99           N  
ATOM   2750  CA  ILE B  51      75.766  31.912  33.299  1.00105.99           C  
ATOM   2751  CB  ILE B  51      74.876  33.036  33.736  1.00105.99           C  
ATOM   2752  CG1 ILE B  51      74.210  32.667  35.072  1.00105.99           C  
ATOM   2753  CG2 ILE B  51      73.881  33.335  32.599  1.00105.99           C  
ATOM   2754  CD1 ILE B  51      73.563  33.847  35.793  1.00105.99           C  
ATOM   2755  C   ILE B  51      76.432  32.349  32.021  1.00105.99           C  
ATOM   2756  O   ILE B  51      76.333  31.681  30.993  1.00105.99           O  
ATOM   2757  N   TYR B  52      77.192  33.470  32.078  1.00110.32           N  
ATOM   2758  CA  TYR B  52      77.812  34.026  30.899  1.00110.32           C  
ATOM   2759  CB  TYR B  52      77.035  35.167  30.213  1.00110.32           C  
ATOM   2760  CG  TYR B  52      75.831  34.650  29.506  1.00110.32           C  
ATOM   2761  CD1 TYR B  52      75.974  33.934  28.344  1.00110.32           C  
ATOM   2762  CD2 TYR B  52      74.566  34.855  30.003  1.00110.32           C  
ATOM   2763  CE1 TYR B  52      74.885  33.454  27.664  1.00110.32           C  
ATOM   2764  CE2 TYR B  52      73.466  34.377  29.328  1.00110.32           C  
ATOM   2765  CZ  TYR B  52      73.626  33.680  28.155  1.00110.32           C  
ATOM   2766  OH  TYR B  52      72.509  33.186  27.451  1.00110.32           O  
ATOM   2767  C   TYR B  52      79.129  34.640  31.250  1.00110.32           C  
ATOM   2768  O   TYR B  52      79.363  35.030  32.394  1.00110.32           O  
ATOM   2769  N   TYR B  53      80.036  34.726  30.250  1.00 84.35           N  
ATOM   2770  CA  TYR B  53      81.293  35.390  30.453  1.00 84.35           C  
ATOM   2771  CB  TYR B  53      82.451  34.498  30.947  1.00 84.35           C  
ATOM   2772  CG  TYR B  53      82.817  33.461  29.946  1.00 84.35           C  
ATOM   2773  CD1 TYR B  53      83.758  33.718  28.976  1.00 84.35           C  
ATOM   2774  CD2 TYR B  53      82.222  32.223  29.991  1.00 84.35           C  
ATOM   2775  CE1 TYR B  53      84.101  32.750  28.062  1.00 84.35           C  
ATOM   2776  CE2 TYR B  53      82.559  31.252  29.081  1.00 84.35           C  
ATOM   2777  CZ  TYR B  53      83.502  31.513  28.117  1.00 84.35           C  
ATOM   2778  OH  TYR B  53      83.846  30.511  27.185  1.00 84.35           O  
ATOM   2779  C   TYR B  53      81.681  36.093  29.185  1.00 84.35           C  
ATOM   2780  O   TYR B  53      81.032  35.928  28.152  1.00 84.35           O  
ATOM   2781  N   SER B  54      82.732  36.942  29.249  1.00 90.45           N  
ATOM   2782  CA  SER B  54      83.119  37.708  28.095  1.00 90.45           C  
ATOM   2783  CB  SER B  54      82.392  39.059  28.019  1.00 90.45           C  
ATOM   2784  OG  SER B  54      83.031  39.896  27.067  1.00 90.45           O  
ATOM   2785  C   SER B  54      84.585  38.043  28.119  1.00 90.45           C  
ATOM   2786  O   SER B  54      85.178  38.295  29.165  1.00 90.45           O  
ATOM   2787  N   ILE B  55      85.203  37.987  26.922  1.00122.18           N  
ATOM   2788  CA  ILE B  55      86.559  38.351  26.589  1.00122.18           C  
ATOM   2789  CB  ILE B  55      87.015  37.702  25.307  1.00122.18           C  
ATOM   2790  CG1 ILE B  55      86.989  36.172  25.473  1.00122.18           C  
ATOM   2791  CG2 ILE B  55      88.408  38.235  24.929  1.00122.18           C  
ATOM   2792  CD1 ILE B  55      87.193  35.405  24.167  1.00122.18           C  
ATOM   2793  C   ILE B  55      86.723  39.847  26.479  1.00122.18           C  
ATOM   2794  O   ILE B  55      87.837  40.364  26.549  1.00122.18           O  
ATOM   2795  N   THR B  56      85.651  40.570  26.102  1.00162.66           N  
ATOM   2796  CA  THR B  56      85.715  42.005  26.032  1.00162.66           C  
ATOM   2797  CB  THR B  56      86.867  42.575  25.262  1.00162.66           C  
ATOM   2798  OG1 THR B  56      86.990  43.969  25.512  1.00162.66           O  
ATOM   2799  CG2 THR B  56      86.603  42.334  23.777  1.00162.66           C  
ATOM   2800  C   THR B  56      84.463  42.436  25.362  1.00162.66           C  
ATOM   2801  O   THR B  56      83.534  41.645  25.235  1.00162.66           O  
ATOM   2802  N   GLU B  57      84.416  43.693  24.882  1.00106.59           N  
ATOM   2803  CA  GLU B  57      83.212  44.170  24.286  1.00106.59           C  
ATOM   2804  CB  GLU B  57      83.242  45.648  23.849  1.00106.59           C  
ATOM   2805  CG  GLU B  57      84.248  45.969  22.746  1.00106.59           C  
ATOM   2806  CD  GLU B  57      84.144  47.459  22.453  1.00106.59           C  
ATOM   2807  OE1 GLU B  57      83.521  48.181  23.280  1.00106.59           O  
ATOM   2808  OE2 GLU B  57      84.686  47.898  21.405  1.00106.59           O  
ATOM   2809  C   GLU B  57      82.826  43.324  23.116  1.00106.59           C  
ATOM   2810  O   GLU B  57      83.664  42.814  22.372  1.00106.59           O  
ATOM   2811  N   ASN B  58      81.496  43.157  22.965  1.00 87.74           N  
ATOM   2812  CA  ASN B  58      80.863  42.425  21.907  1.00 87.74           C  
ATOM   2813  CB  ASN B  58      81.455  42.764  20.528  1.00 87.74           C  
ATOM   2814  CG  ASN B  58      81.235  44.246  20.252  1.00 87.74           C  
ATOM   2815  OD1 ASN B  58      82.185  44.985  20.000  1.00 87.74           O  
ATOM   2816  ND2 ASN B  58      79.952  44.696  20.295  1.00 87.74           N  
ATOM   2817  C   ASN B  58      81.035  40.954  22.113  1.00 87.74           C  
ATOM   2818  O   ASN B  58      80.512  40.154  21.341  1.00 87.74           O  
ATOM   2819  N   ASP B  59      81.708  40.543  23.198  1.00 89.66           N  
ATOM   2820  CA  ASP B  59      81.896  39.137  23.392  1.00 89.66           C  
ATOM   2821  CB  ASP B  59      83.334  38.760  23.801  1.00 89.66           C  
ATOM   2822  CG  ASP B  59      83.500  37.245  23.728  1.00 89.66           C  
ATOM   2823  OD1 ASP B  59      82.640  36.511  24.286  1.00 89.66           O  
ATOM   2824  OD2 ASP B  59      84.506  36.800  23.114  1.00 89.66           O  
ATOM   2825  C   ASP B  59      80.992  38.693  24.494  1.00 89.66           C  
ATOM   2826  O   ASP B  59      81.030  39.223  25.603  1.00 89.66           O  
ATOM   2827  N   LEU B  60      80.104  37.730  24.191  1.00105.30           N  
ATOM   2828  CA  LEU B  60      79.304  37.156  25.226  1.00105.30           C  
ATOM   2829  CB  LEU B  60      77.800  37.451  25.112  1.00105.30           C  
ATOM   2830  CG  LEU B  60      77.012  37.176  26.411  1.00105.30           C  
ATOM   2831  CD1 LEU B  60      75.518  36.964  26.130  1.00105.30           C  
ATOM   2832  CD2 LEU B  60      77.657  36.092  27.283  1.00105.30           C  
ATOM   2833  C   LEU B  60      79.427  35.682  24.981  1.00105.30           C  
ATOM   2834  O   LEU B  60      79.102  35.208  23.894  1.00105.30           O  
ATOM   2835  N   GLN B  61      79.887  34.913  25.987  1.00 69.07           N  
ATOM   2836  CA  GLN B  61      80.030  33.497  25.792  1.00 69.07           C  
ATOM   2837  CB  GLN B  61      81.435  32.972  26.120  1.00 69.07           C  
ATOM   2838  CG  GLN B  61      81.573  31.469  25.890  1.00 69.07           C  
ATOM   2839  CD  GLN B  61      81.886  31.253  24.418  1.00 69.07           C  
ATOM   2840  OE1 GLN B  61      81.500  32.049  23.565  1.00 69.07           O  
ATOM   2841  NE2 GLN B  61      82.616  30.146  24.113  1.00 69.07           N  
ATOM   2842  C   GLN B  61      79.111  32.802  26.742  1.00 69.07           C  
ATOM   2843  O   GLN B  61      79.019  33.168  27.912  1.00 69.07           O  
ATOM   2844  N   LYS B  69      78.411  31.757  26.255  1.00 79.30           N  
ATOM   2845  CA  LYS B  69      77.488  31.052  27.097  1.00 79.30           C  
ATOM   2846  CB  LYS B  69      76.490  30.155  26.347  1.00 79.30           C  
ATOM   2847  CG  LYS B  69      75.303  30.905  25.744  1.00 79.30           C  
ATOM   2848  CD  LYS B  69      74.464  30.040  24.802  1.00 79.30           C  
ATOM   2849  CE  LYS B  69      73.080  30.622  24.510  1.00 79.30           C  
ATOM   2850  NZ  LYS B  69      72.197  30.422  25.683  1.00 79.30           N  
ATOM   2851  C   LYS B  69      78.220  30.186  28.070  1.00 79.30           C  
ATOM   2852  O   LYS B  69      79.230  29.561  27.749  1.00 79.30           O  
ATOM   2853  N   GLY B  70      77.715  30.174  29.320  1.00 35.01           N  
ATOM   2854  CA  GLY B  70      78.220  29.316  30.348  1.00 35.01           C  
ATOM   2855  C   GLY B  70      77.276  28.166  30.403  1.00 35.01           C  
ATOM   2856  O   GLY B  70      76.415  28.007  29.541  1.00 35.01           O  
ATOM   2857  N   ASP B  71      77.409  27.328  31.439  1.00 91.88           N  
ATOM   2858  CA  ASP B  71      76.571  26.176  31.536  1.00 91.88           C  
ATOM   2859  CB  ASP B  71      77.020  25.222  32.654  1.00 91.88           C  
ATOM   2860  CG  ASP B  71      78.390  24.679  32.274  1.00 91.88           C  
ATOM   2861  OD1 ASP B  71      78.637  24.475  31.055  1.00 91.88           O  
ATOM   2862  OD2 ASP B  71      79.212  24.460  33.203  1.00 91.88           O  
ATOM   2863  C   ASP B  71      75.151  26.587  31.836  1.00 91.88           C  
ATOM   2864  O   ASP B  71      74.201  25.947  31.390  1.00 91.88           O  
ATOM   2865  N   LEU B  72      75.009  27.642  32.660  1.00162.15           N  
ATOM   2866  CA  LEU B  72      73.830  28.238  33.235  1.00162.15           C  
ATOM   2867  CB  LEU B  72      74.135  28.994  34.548  1.00162.15           C  
ATOM   2868  CG  LEU B  72      72.891  29.543  35.279  1.00162.15           C  
ATOM   2869  CD1 LEU B  72      71.864  28.432  35.550  1.00162.15           C  
ATOM   2870  CD2 LEU B  72      73.286  30.295  36.560  1.00162.15           C  
ATOM   2871  C   LEU B  72      73.034  29.143  32.307  1.00162.15           C  
ATOM   2872  O   LEU B  72      72.000  29.673  32.705  1.00162.15           O  
ATOM   2873  N   SER B  73      73.507  29.412  31.077  1.00164.57           N  
ATOM   2874  CA  SER B  73      73.014  30.443  30.186  1.00164.57           C  
ATOM   2875  CB  SER B  73      73.720  30.416  28.821  1.00164.57           C  
ATOM   2876  OG  SER B  73      75.110  30.653  28.967  1.00164.57           O  
ATOM   2877  C   SER B  73      71.547  30.435  29.828  1.00164.57           C  
ATOM   2878  O   SER B  73      71.071  31.470  29.361  1.00164.57           O  
ATOM   2879  N   GLU B  74      70.777  29.350  30.060  1.00270.84           N  
ATOM   2880  CA  GLU B  74      69.476  29.235  29.436  1.00270.84           C  
ATOM   2881  CB  GLU B  74      68.683  28.015  29.941  1.00270.84           C  
ATOM   2882  CG  GLU B  74      69.239  26.673  29.459  1.00270.84           C  
ATOM   2883  CD  GLU B  74      70.600  26.465  30.101  0.50270.84           C  
ATOM   2884  OE1 GLU B  74      70.711  26.677  31.339  0.71270.84           O  
ATOM   2885  OE2 GLU B  74      71.549  26.090  29.361  1.00270.84           O  
ATOM   2886  C   GLU B  74      68.575  30.433  29.587  1.00270.84           C  
ATOM   2887  O   GLU B  74      68.363  31.112  28.598  1.00270.84           O  
ATOM   2888  N   GLY B  75      68.121  30.809  30.790  1.00160.76           N  
ATOM   2889  CA  GLY B  75      67.147  31.854  31.043  1.00160.76           C  
ATOM   2890  C   GLY B  75      67.631  33.255  30.752  1.00160.76           C  
ATOM   2891  O   GLY B  75      66.821  34.183  30.716  1.00160.76           O  
ATOM   2892  N   TYR B  76      68.956  33.470  30.627  1.00232.50           N  
ATOM   2893  CA  TYR B  76      69.484  34.808  30.646  1.00232.50           C  
ATOM   2894  CB  TYR B  76      70.585  34.924  31.712  1.00232.50           C  
ATOM   2895  CG  TYR B  76      70.045  34.285  32.947  1.00232.50           C  
ATOM   2896  CD1 TYR B  76      70.177  32.924  33.111  1.00232.50           C  
ATOM   2897  CD2 TYR B  76      69.401  35.008  33.925  1.00232.50           C  
ATOM   2898  CE1 TYR B  76      69.689  32.294  34.228  1.00232.50           C  
ATOM   2899  CE2 TYR B  76      68.911  34.381  35.049  1.00232.50           C  
ATOM   2900  CZ  TYR B  76      69.055  33.022  35.204  1.00232.50           C  
ATOM   2901  OH  TYR B  76      68.552  32.379  36.355  1.00232.50           O  
ATOM   2902  C   TYR B  76      70.171  35.166  29.360  1.00232.50           C  
ATOM   2903  O   TYR B  76      70.459  34.313  28.524  1.00232.50           O  
ATOM   2904  N   ASP B  77      70.399  36.487  29.166  1.00 82.61           N  
ATOM   2905  CA  ASP B  77      71.139  37.007  28.048  1.00 82.61           C  
ATOM   2906  CB  ASP B  77      70.256  37.708  27.005  1.00 82.61           C  
ATOM   2907  CG  ASP B  77      71.077  37.862  25.736  1.00 82.61           C  
ATOM   2908  OD1 ASP B  77      72.243  37.387  25.732  1.00 82.61           O  
ATOM   2909  OD2 ASP B  77      70.543  38.440  24.751  1.00 82.61           O  
ATOM   2910  C   ASP B  77      72.074  38.037  28.617  1.00 82.61           C  
ATOM   2911  O   ASP B  77      71.770  38.637  29.645  1.00 82.61           O  
ATOM   2912  N   ALA B  78      73.250  38.267  27.990  1.00 57.41           N  
ATOM   2913  CA  ALA B  78      74.161  39.233  28.544  1.00 57.41           C  
ATOM   2914  CB  ALA B  78      75.338  38.600  29.307  1.00 57.41           C  
ATOM   2915  C   ALA B  78      74.753  40.036  27.429  1.00 57.41           C  
ATOM   2916  O   ALA B  78      74.787  39.596  26.282  1.00 57.41           O  
ATOM   2917  N   SER B  79      75.218  41.267  27.735  1.00 45.43           N  
ATOM   2918  CA  SER B  79      75.818  42.074  26.712  1.00 45.43           C  
ATOM   2919  CB  SER B  79      74.862  43.124  26.119  1.00 45.43           C  
ATOM   2920  OG  SER B  79      74.500  44.068  27.116  1.00 45.43           O  
ATOM   2921  C   SER B  79      76.978  42.813  27.307  1.00 45.43           C  
ATOM   2922  O   SER B  79      76.916  43.277  28.446  1.00 45.43           O  
ATOM   2923  N   ARG B  80      78.081  42.932  26.536  1.00 96.79           N  
ATOM   2924  CA  ARG B  80      79.249  43.630  26.999  1.00 96.79           C  
ATOM   2925  CB  ARG B  80      80.528  42.778  26.874  1.00 96.79           C  
ATOM   2926  CG  ARG B  80      81.793  43.408  27.464  1.00 96.79           C  
ATOM   2927  CD  ARG B  80      81.816  43.397  28.995  1.00 96.79           C  
ATOM   2928  NE  ARG B  80      83.170  43.828  29.446  1.00 96.79           N  
ATOM   2929  CZ  ARG B  80      84.146  42.894  29.640  1.00 96.79           C  
ATOM   2930  NH1 ARG B  80      83.884  41.583  29.377  1.00 96.79           N  
ATOM   2931  NH2 ARG B  80      85.377  43.258  30.102  1.00 96.79           N  
ATOM   2932  C   ARG B  80      79.438  44.812  26.103  1.00 96.79           C  
ATOM   2933  O   ARG B  80      79.983  44.694  25.007  1.00 96.79           O  
ATOM   2934  N   GLU B  81      78.962  45.990  26.546  1.00 52.37           N  
ATOM   2935  CA  GLU B  81      79.092  47.191  25.774  1.00 52.37           C  
ATOM   2936  CB  GLU B  81      78.210  48.330  26.309  1.00 52.37           C  
ATOM   2937  CG  GLU B  81      76.716  48.034  26.149  0.50 52.37           C  
ATOM   2938  CD  GLU B  81      75.930  49.215  26.695  0.50 52.37           C  
ATOM   2939  OE1 GLU B  81      75.793  50.222  25.952  1.00 52.37           O  
ATOM   2940  OE2 GLU B  81      75.459  49.128  27.861  1.00 52.37           O  
ATOM   2941  C   GLU B  81      80.518  47.659  25.773  1.00 52.37           C  
ATOM   2942  O   GLU B  81      81.042  48.063  24.735  1.00 52.37           O  
ATOM   2943  N   LYS B  82      81.187  47.602  26.944  1.00138.06           N  
ATOM   2944  CA  LYS B  82      82.519  48.134  27.068  1.00138.06           C  
ATOM   2945  CB  LYS B  82      82.567  49.467  27.829  1.00138.06           C  
ATOM   2946  CG  LYS B  82      81.730  50.582  27.217  1.00138.06           C  
ATOM   2947  CD  LYS B  82      81.490  51.752  28.175  1.00138.06           C  
ATOM   2948  CE  LYS B  82      80.453  51.449  29.260  1.00138.06           C  
ATOM   2949  NZ  LYS B  82      80.118  52.681  30.011  1.00138.06           N  
ATOM   2950  C   LYS B  82      83.326  47.217  27.928  1.00138.06           C  
ATOM   2951  O   LYS B  82      82.797  46.312  28.568  1.00138.06           O  
ATOM   2952  N   LYS B  83      84.651  47.465  27.982  1.00138.27           N  
ATOM   2953  CA  LYS B  83      85.546  46.667  28.772  1.00138.27           C  
ATOM   2954  CB  LYS B  83      87.010  47.139  28.732  1.00138.27           C  
ATOM   2955  CG  LYS B  83      87.757  46.925  27.419  1.00138.27           C  
ATOM   2956  CD  LYS B  83      89.086  47.688  27.390  1.00138.27           C  
ATOM   2957  CE  LYS B  83      89.959  47.441  28.625  1.00138.27           C  
ATOM   2958  NZ  LYS B  83      91.168  48.294  28.576  1.00138.27           N  
ATOM   2959  C   LYS B  83      85.165  46.791  30.216  1.00138.27           C  
ATOM   2960  O   LYS B  83      85.225  45.819  30.969  1.00138.27           O  
ATOM   2961  N   SER B  84      84.808  48.016  30.643  1.00 75.45           N  
ATOM   2962  CA  SER B  84      84.510  48.297  32.020  1.00 75.45           C  
ATOM   2963  CB  SER B  84      84.503  49.803  32.337  1.00 75.45           C  
ATOM   2964  OG  SER B  84      83.418  50.443  31.683  1.00 75.45           O  
ATOM   2965  C   SER B  84      83.174  47.759  32.444  1.00 75.45           C  
ATOM   2966  O   SER B  84      82.968  47.521  33.635  1.00 75.45           O  
ATOM   2967  N   SER B  85      82.218  47.548  31.514  1.00 66.32           N  
ATOM   2968  CA  SER B  85      80.913  47.197  32.008  1.00 66.32           C  
ATOM   2969  CB  SER B  85      79.877  48.311  31.767  1.00 66.32           C  
ATOM   2970  OG  SER B  85      78.609  47.928  32.278  1.00 66.32           O  
ATOM   2971  C   SER B  85      80.387  45.938  31.375  1.00 66.32           C  
ATOM   2972  O   SER B  85      80.622  45.665  30.198  1.00 66.32           O  
ATOM   2973  N   PHE B  86      79.657  45.128  32.180  1.00112.11           N  
ATOM   2974  CA  PHE B  86      79.067  43.908  31.693  1.00112.11           C  
ATOM   2975  CB  PHE B  86      79.959  42.689  32.016  1.00112.11           C  
ATOM   2976  CG  PHE B  86      79.489  41.469  31.296  1.00112.11           C  
ATOM   2977  CD1 PHE B  86      79.381  41.462  29.924  1.00112.11           C  
ATOM   2978  CD2 PHE B  86      79.219  40.306  31.979  1.00112.11           C  
ATOM   2979  CE1 PHE B  86      78.967  40.337  29.249  1.00112.11           C  
ATOM   2980  CE2 PHE B  86      78.806  39.178  31.308  1.00112.11           C  
ATOM   2981  CZ  PHE B  86      78.674  39.189  29.942  1.00112.11           C  
ATOM   2982  C   PHE B  86      77.724  43.764  32.353  1.00112.11           C  
ATOM   2983  O   PHE B  86      77.617  43.787  33.579  1.00112.11           O  
ATOM   2984  N   SER B  87      76.652  43.589  31.546  1.00109.33           N  
ATOM   2985  CA  SER B  87      75.336  43.520  32.117  1.00109.33           C  
ATOM   2986  CB  SER B  87      74.384  44.624  31.626  1.00109.33           C  
ATOM   2987  OG  SER B  87      74.818  45.890  32.102  1.00109.33           O  
ATOM   2988  C   SER B  87      74.707  42.204  31.792  1.00109.33           C  
ATOM   2989  O   SER B  87      74.991  41.586  30.766  1.00109.33           O  
ATOM   2990  N   LEU B  88      73.834  41.741  32.709  1.00 82.03           N  
ATOM   2991  CA  LEU B  88      73.147  40.498  32.533  1.00 82.03           C  
ATOM   2992  CB  LEU B  88      73.405  39.519  33.695  1.00 82.03           C  
ATOM   2993  CG  LEU B  88      72.706  38.155  33.565  1.00 82.03           C  
ATOM   2994  CD1 LEU B  88      73.248  37.353  32.369  1.00 82.03           C  
ATOM   2995  CD2 LEU B  88      72.785  37.377  34.888  1.00 82.03           C  
ATOM   2996  C   LEU B  88      71.680  40.800  32.486  1.00 82.03           C  
ATOM   2997  O   LEU B  88      71.213  41.741  33.127  1.00 82.03           O  
ATOM   2998  N   THR B  89      70.909  40.026  31.693  1.00 74.30           N  
ATOM   2999  CA  THR B  89      69.494  40.278  31.624  1.00 74.30           C  
ATOM   3000  CB  THR B  89      69.014  40.677  30.261  1.00 74.30           C  
ATOM   3001  OG1 THR B  89      69.714  41.821  29.799  1.00 74.30           O  
ATOM   3002  CG2 THR B  89      67.521  41.013  30.363  1.00 74.30           C  
ATOM   3003  C   THR B  89      68.771  39.006  31.958  1.00 74.30           C  
ATOM   3004  O   THR B  89      69.087  37.942  31.428  1.00 74.30           O  
ATOM   3005  N   VAL B  90      67.774  39.099  32.861  1.00 76.98           N  
ATOM   3006  CA  VAL B  90      66.944  37.985  33.220  1.00 76.98           C  
ATOM   3007  CB  VAL B  90      66.505  38.024  34.655  1.00 76.98           C  
ATOM   3008  CG1 VAL B  90      65.528  36.866  34.911  1.00 76.98           C  
ATOM   3009  CG2 VAL B  90      67.758  37.991  35.547  1.00 76.98           C  
ATOM   3010  C   VAL B  90      65.728  38.115  32.359  1.00 76.98           C  
ATOM   3011  O   VAL B  90      64.937  39.042  32.515  1.00 76.98           O  
ATOM   3012  N   THR B  91      65.545  37.177  31.415  1.00126.64           N  
ATOM   3013  CA  THR B  91      64.477  37.324  30.472  1.00126.64           C  
ATOM   3014  CB  THR B  91      64.528  36.296  29.375  1.00126.64           C  
ATOM   3015  OG1 THR B  91      63.583  36.623  28.372  1.00126.64           O  
ATOM   3016  CG2 THR B  91      64.262  34.890  29.941  1.00126.64           C  
ATOM   3017  C   THR B  91      63.137  37.287  31.137  1.00126.64           C  
ATOM   3018  O   THR B  91      62.331  38.196  30.939  1.00126.64           O  
ATOM   3019  N   SER B  92      62.852  36.263  31.965  1.00 51.85           N  
ATOM   3020  CA  SER B  92      61.563  36.229  32.588  1.00 51.85           C  
ATOM   3021  CB  SER B  92      60.595  35.228  31.934  1.00 51.85           C  
ATOM   3022  OG  SER B  92      59.343  35.245  32.602  1.00 51.85           O  
ATOM   3023  C   SER B  92      61.755  35.802  34.004  1.00 51.85           C  
ATOM   3024  O   SER B  92      62.240  34.704  34.278  1.00 51.85           O  
ATOM   3025  N   ALA B  93      61.357  36.665  34.954  1.00 40.89           N  
ATOM   3026  CA  ALA B  93      61.520  36.318  36.335  1.00 40.89           C  
ATOM   3027  CB  ALA B  93      61.330  37.504  37.297  1.00 40.89           C  
ATOM   3028  C   ALA B  93      60.506  35.274  36.685  1.00 40.89           C  
ATOM   3029  O   ALA B  93      59.348  35.349  36.278  1.00 40.89           O  
ATOM   3030  N   GLN B  94      60.919  34.268  37.478  1.00114.52           N  
ATOM   3031  CA  GLN B  94      60.006  33.222  37.841  1.00114.52           C  
ATOM   3032  CB  GLN B  94      60.674  31.868  38.118  1.00114.52           C  
ATOM   3033  CG  GLN B  94      61.680  31.856  39.260  1.00114.52           C  
ATOM   3034  CD  GLN B  94      62.184  30.426  39.319  1.00114.52           C  
ATOM   3035  OE1 GLN B  94      61.430  29.508  39.638  1.00114.52           O  
ATOM   3036  NE2 GLN B  94      63.482  30.220  38.969  1.00114.52           N  
ATOM   3037  C   GLN B  94      59.161  33.643  39.003  1.00114.52           C  
ATOM   3038  O   GLN B  94      59.476  34.586  39.726  1.00114.52           O  
ATOM   3039  N   LYS B  95      58.044  32.916  39.202  1.00 69.13           N  
ATOM   3040  CA  LYS B  95      57.031  33.273  40.154  1.00 69.13           C  
ATOM   3041  CB  LYS B  95      55.862  32.271  40.167  1.00 69.13           C  
ATOM   3042  CG  LYS B  95      54.656  32.732  40.988  1.00 69.13           C  
ATOM   3043  CD  LYS B  95      53.392  31.917  40.708  1.00 69.13           C  
ATOM   3044  CE  LYS B  95      52.141  32.451  41.407  1.00 69.13           C  
ATOM   3045  NZ  LYS B  95      50.957  31.673  40.977  1.00 69.13           N  
ATOM   3046  C   LYS B  95      57.555  33.344  41.554  1.00 69.13           C  
ATOM   3047  O   LYS B  95      57.257  34.301  42.266  1.00 69.13           O  
ATOM   3048  N   ASN B  96      58.333  32.351  42.021  1.00156.76           N  
ATOM   3049  CA  ASN B  96      58.728  32.472  43.398  1.00156.76           C  
ATOM   3050  CB  ASN B  96      58.325  31.241  44.226  1.00156.76           C  
ATOM   3051  CG  ASN B  96      56.804  31.155  44.229  1.00156.76           C  
ATOM   3052  OD1 ASN B  96      56.227  30.108  43.939  1.00156.76           O  
ATOM   3053  ND2 ASN B  96      56.132  32.290  44.561  1.00156.76           N  
ATOM   3054  C   ASN B  96      60.216  32.576  43.460  1.00156.76           C  
ATOM   3055  O   ASN B  96      60.850  31.982  44.329  1.00156.76           O  
ATOM   3056  N   GLU B  97      60.808  33.409  42.592  1.00126.11           N  
ATOM   3057  CA  GLU B  97      62.236  33.461  42.486  1.00126.11           C  
ATOM   3058  CB  GLU B  97      62.692  34.119  41.171  1.00126.11           C  
ATOM   3059  CG  GLU B  97      64.207  34.154  40.974  1.00126.11           C  
ATOM   3060  CD  GLU B  97      64.699  32.732  40.737  1.00126.11           C  
ATOM   3061  OE1 GLU B  97      63.950  31.778  41.074  1.00126.11           O  
ATOM   3062  OE2 GLU B  97      65.839  32.585  40.220  1.00126.11           O  
ATOM   3063  C   GLU B  97      62.878  34.191  43.629  1.00126.11           C  
ATOM   3064  O   GLU B  97      62.315  35.119  44.209  1.00126.11           O  
ATOM   3065  N   MET B  98      64.087  33.714  44.002  1.00114.21           N  
ATOM   3066  CA  MET B  98      64.960  34.319  44.972  1.00114.21           C  
ATOM   3067  CB  MET B  98      64.717  33.838  46.413  1.00114.21           C  
ATOM   3068  CG  MET B  98      63.359  34.241  46.997  1.00114.21           C  
ATOM   3069  SD  MET B  98      63.183  36.004  47.403  1.00114.21           S  
ATOM   3070  CE  MET B  98      61.529  35.845  48.139  1.00114.21           C  
ATOM   3071  C   MET B  98      66.340  33.864  44.579  1.00114.21           C  
ATOM   3072  O   MET B  98      66.611  32.664  44.561  1.00114.21           O  
ATOM   3073  N   ALA B  99      67.262  34.795  44.250  1.00 62.30           N  
ATOM   3074  CA  ALA B  99      68.561  34.340  43.831  1.00 62.30           C  
ATOM   3075  CB  ALA B  99      68.636  33.966  42.339  1.00 62.30           C  
ATOM   3076  C   ALA B  99      69.574  35.415  44.072  1.00 62.30           C  
ATOM   3077  O   ALA B  99      69.236  36.592  44.190  1.00 62.30           O  
ATOM   3078  N   VAL B 100      70.861  35.016  44.172  1.00119.80           N  
ATOM   3079  CA  VAL B 100      71.901  35.983  44.365  1.00119.80           C  
ATOM   3080  CB  VAL B 100      72.684  35.782  45.634  1.00119.80           C  
ATOM   3081  CG1 VAL B 100      73.533  34.505  45.536  1.00119.80           C  
ATOM   3082  CG2 VAL B 100      73.491  37.058  45.905  1.00119.80           C  
ATOM   3083  C   VAL B 100      72.828  35.885  43.191  1.00119.80           C  
ATOM   3084  O   VAL B 100      73.272  34.797  42.827  1.00119.80           O  
ATOM   3085  N   PHE B 101      73.149  37.031  42.556  1.00104.70           N  
ATOM   3086  CA  PHE B 101      73.988  36.990  41.393  1.00104.70           C  
ATOM   3087  CB  PHE B 101      73.407  37.730  40.173  1.00104.70           C  
ATOM   3088  CG  PHE B 101      72.182  37.000  39.728  1.00104.70           C  
ATOM   3089  CD1 PHE B 101      72.289  35.857  38.975  1.00104.70           C  
ATOM   3090  CD2 PHE B 101      70.924  37.434  40.073  1.00104.70           C  
ATOM   3091  CE1 PHE B 101      71.172  35.172  38.561  1.00104.70           C  
ATOM   3092  CE2 PHE B 101      69.802  36.752  39.658  1.00104.70           C  
ATOM   3093  CZ  PHE B 101      69.919  35.616  38.899  1.00104.70           C  
ATOM   3094  C   PHE B 101      75.294  37.634  41.724  1.00104.70           C  
ATOM   3095  O   PHE B 101      75.375  38.540  42.553  1.00104.70           O  
ATOM   3096  N   LEU B 102      76.370  37.142  41.083  1.00 92.23           N  
ATOM   3097  CA  LEU B 102      77.672  37.668  41.342  1.00 92.23           C  
ATOM   3098  CB  LEU B 102      78.567  36.695  42.134  1.00 92.23           C  
ATOM   3099  CG  LEU B 102      78.105  36.419  43.579  1.00 92.23           C  
ATOM   3100  CD1 LEU B 102      79.037  35.420  44.284  1.00 92.23           C  
ATOM   3101  CD2 LEU B 102      77.967  37.724  44.380  1.00 92.23           C  
ATOM   3102  C   LEU B 102      78.372  37.891  40.037  1.00 92.23           C  
ATOM   3103  O   LEU B 102      78.448  37.004  39.189  1.00 92.23           O  
ATOM   3104  N   CYS B 103      78.912  39.105  39.851  1.00 93.57           N  
ATOM   3105  CA  CYS B 103      79.691  39.421  38.694  1.00 93.57           C  
ATOM   3106  CB  CYS B 103      79.438  40.865  38.221  1.00 93.57           C  
ATOM   3107  SG  CYS B 103      80.633  41.481  37.003  1.00 93.57           S  
ATOM   3108  C   CYS B 103      81.122  39.335  39.137  1.00 93.57           C  
ATOM   3109  O   CYS B 103      81.422  39.628  40.290  1.00 93.57           O  
ATOM   3110  N   ALA B 104      82.043  38.891  38.255  1.00 75.48           N  
ATOM   3111  CA  ALA B 104      83.439  38.830  38.606  1.00 75.48           C  
ATOM   3112  CB  ALA B 104      83.951  37.397  38.826  1.00 75.48           C  
ATOM   3113  C   ALA B 104      84.190  39.412  37.453  1.00 75.48           C  
ATOM   3114  O   ALA B 104      83.749  39.281  36.314  1.00 75.48           O  
ATOM   3115  N   SER B 105      85.340  40.081  37.713  1.00117.19           N  
ATOM   3116  CA  SER B 105      86.072  40.702  36.639  1.00117.19           C  
ATOM   3117  CB  SER B 105      86.158  42.236  36.746  1.00117.19           C  
ATOM   3118  OG  SER B 105      84.865  42.816  36.665  1.00117.19           O  
ATOM   3119  C   SER B 105      87.476  40.210  36.678  1.00117.19           C  
ATOM   3120  O   SER B 105      87.986  39.849  37.738  1.00117.19           O  
ATOM   3121  N   SER B 106      88.144  40.185  35.504  1.00175.56           N  
ATOM   3122  CA  SER B 106      89.498  39.729  35.473  1.00175.56           C  
ATOM   3123  CB  SER B 106      89.643  38.212  35.249  1.00175.56           C  
ATOM   3124  OG  SER B 106      91.018  37.850  35.234  1.00175.56           O  
ATOM   3125  C   SER B 106      90.183  40.409  34.338  1.00175.56           C  
ATOM   3126  O   SER B 106      89.543  40.724  33.341  1.00175.56           O  
ATOM   3127  N   ILE B 107      91.504  40.658  34.466  1.00251.69           N  
ATOM   3128  CA  ILE B 107      92.215  41.477  33.541  1.00251.69           C  
ATOM   3129  CB  ILE B 107      93.269  42.297  34.225  1.00251.69           C  
ATOM   3130  CG1 ILE B 107      93.988  43.193  33.210  1.00251.69           C  
ATOM   3131  CG2 ILE B 107      94.190  41.352  35.019  1.00251.69           C  
ATOM   3132  CD1 ILE B 107      94.682  44.403  33.833  1.00251.69           C  
ATOM   3133  C   ILE B 107      92.842  40.680  32.475  1.00251.69           C  
ATOM   3134  O   ILE B 107      93.765  39.894  32.733  1.00251.69           O  
ATOM   3135  N   TRP B 108      92.409  41.009  31.228  1.00252.79           N  
ATOM   3136  CA  TRP B 108      92.800  40.191  30.138  1.00252.79           C  
ATOM   3137  CB  TRP B 108      92.304  40.396  28.711  1.00252.79           C  
ATOM   3138  CG  TRP B 108      91.270  39.363  28.345  1.00252.79           C  
ATOM   3139  CD2 TRP B 108      91.239  38.027  28.878  1.00252.79           C  
ATOM   3140  CD1 TRP B 108      90.199  39.465  27.521  1.00252.79           C  
ATOM   3141  NE1 TRP B 108      89.503  38.284  27.491  1.00252.79           N  
ATOM   3142  CE2 TRP B 108      90.127  37.389  28.325  1.00252.79           C  
ATOM   3143  CE3 TRP B 108      92.071  37.380  29.748  1.00252.79           C  
ATOM   3144  CZ2 TRP B 108      89.832  36.095  28.631  1.00252.79           C  
ATOM   3145  CZ3 TRP B 108      91.762  36.083  30.077  1.00252.79           C  
ATOM   3146  CH2 TRP B 108      90.663  35.465  29.526  1.00252.79           C  
ATOM   3147  C   TRP B 108      94.242  39.996  30.005  1.00252.79           C  
ATOM   3148  O   TRP B 108      94.546  38.868  29.679  1.00252.79           O  
ATOM   3149  N   GLY B 109      95.148  40.975  30.225  1.00144.28           N  
ATOM   3150  CA  GLY B 109      96.559  40.710  30.030  1.00144.28           C  
ATOM   3151  C   GLY B 109      96.880  39.518  30.877  1.00144.28           C  
ATOM   3152  O   GLY B 109      97.596  38.623  30.443  1.00144.28           O  
ATOM   3153  N   ASP B 123      96.355  39.511  32.113  1.00222.17           N  
ATOM   3154  CA  ASP B 123      96.203  38.339  32.920  1.00222.17           C  
ATOM   3155  CB  ASP B 123      95.904  37.083  32.084  1.00222.17           C  
ATOM   3156  CG  ASP B 123      95.349  36.029  33.029  1.00222.17           C  
ATOM   3157  OD1 ASP B 123      94.202  36.222  33.517  1.00222.17           O  
ATOM   3158  OD2 ASP B 123      96.062  35.023  33.283  1.00222.17           O  
ATOM   3159  C   ASP B 123      97.228  37.949  33.939  1.00222.17           C  
ATOM   3160  O   ASP B 123      98.131  37.186  33.620  1.00222.17           O  
ATOM   3161  N   SER B 124      97.124  38.451  35.195  1.00113.89           N  
ATOM   3162  CA  SER B 124      97.813  37.827  36.303  1.00113.89           C  
ATOM   3163  CB  SER B 124      98.029  38.705  37.547  1.00113.89           C  
ATOM   3164  OG  SER B 124      98.635  37.945  38.584  1.00113.89           O  
ATOM   3165  C   SER B 124      96.883  36.726  36.735  1.00113.89           C  
ATOM   3166  O   SER B 124      97.222  35.869  37.550  1.00113.89           O  
ATOM   3167  N   TYR B 125      95.668  36.749  36.149  1.00187.03           N  
ATOM   3168  CA  TYR B 125      94.546  35.871  36.355  1.00187.03           C  
ATOM   3169  CB  TYR B 125      94.905  34.372  36.192  1.00187.03           C  
ATOM   3170  CG  TYR B 125      93.651  33.555  36.133  1.00187.03           C  
ATOM   3171  CD1 TYR B 125      92.840  33.607  35.021  1.00187.03           C  
ATOM   3172  CD2 TYR B 125      93.266  32.760  37.191  1.00187.03           C  
ATOM   3173  CE1 TYR B 125      91.680  32.870  34.956  1.00187.03           C  
ATOM   3174  CE2 TYR B 125      92.109  32.021  37.133  1.00187.03           C  
ATOM   3175  CZ  TYR B 125      91.314  32.073  36.013  1.00187.03           C  
ATOM   3176  OH  TYR B 125      90.126  31.314  35.952  1.00187.03           O  
ATOM   3177  C   TYR B 125      93.827  36.138  37.657  1.00187.03           C  
ATOM   3178  O   TYR B 125      93.057  35.312  38.138  1.00187.03           O  
ATOM   3179  N   GLU B 126      93.987  37.326  38.269  1.00 47.39           N  
ATOM   3180  CA  GLU B 126      93.180  37.545  39.440  1.00 47.39           C  
ATOM   3181  CB  GLU B 126      93.592  38.770  40.276  1.00 47.39           C  
ATOM   3182  CG  GLU B 126      94.954  38.626  40.959  1.00 47.39           C  
ATOM   3183  CD  GLU B 126      95.195  39.882  41.787  1.00 47.39           C  
ATOM   3184  OE1 GLU B 126      94.263  40.724  41.872  1.00 47.39           O  
ATOM   3185  OE2 GLU B 126      96.316  40.014  42.349  1.00 47.39           O  
ATOM   3186  C   GLU B 126      91.764  37.764  38.988  1.00 47.39           C  
ATOM   3187  O   GLU B 126      91.517  38.444  37.992  1.00 47.39           O  
ATOM   3188  N   GLN B 127      90.793  37.162  39.710  1.00 96.10           N  
ATOM   3189  CA  GLN B 127      89.391  37.332  39.441  1.00 96.10           C  
ATOM   3190  CB  GLN B 127      88.675  35.991  39.199  1.00 96.10           C  
ATOM   3191  CG  GLN B 127      87.182  36.099  38.886  1.00 96.10           C  
ATOM   3192  CD  GLN B 127      86.643  34.679  38.766  1.00 96.10           C  
ATOM   3193  OE1 GLN B 127      86.218  34.077  39.751  1.00 96.10           O  
ATOM   3194  NE2 GLN B 127      86.670  34.121  37.526  1.00 96.10           N  
ATOM   3195  C   GLN B 127      88.816  37.913  40.692  1.00 96.10           C  
ATOM   3196  O   GLN B 127      89.010  37.363  41.774  1.00 96.10           O  
ATOM   3197  N   TYR B 128      88.090  39.043  40.585  1.00137.08           N  
ATOM   3198  CA  TYR B 128      87.513  39.642  41.754  1.00137.08           C  
ATOM   3199  CB  TYR B 128      87.880  41.120  41.987  1.00137.08           C  
ATOM   3200  CG  TYR B 128      89.260  41.224  42.544  1.00137.08           C  
ATOM   3201  CD1 TYR B 128      90.364  41.328  41.729  1.00137.08           C  
ATOM   3202  CD2 TYR B 128      89.442  41.222  43.909  1.00137.08           C  
ATOM   3203  CE1 TYR B 128      91.624  41.429  42.275  1.00137.08           C  
ATOM   3204  CE2 TYR B 128      90.696  41.321  44.461  1.00137.08           C  
ATOM   3205  CZ  TYR B 128      91.792  41.428  43.641  1.00137.08           C  
ATOM   3206  OH  TYR B 128      93.083  41.531  44.202  1.00137.08           O  
ATOM   3207  C   TYR B 128      86.027  39.589  41.603  1.00137.08           C  
ATOM   3208  O   TYR B 128      85.495  39.731  40.503  1.00137.08           O  
ATOM   3209  N   PHE B 129      85.324  39.364  42.731  1.00 80.15           N  
ATOM   3210  CA  PHE B 129      83.896  39.241  42.747  1.00 80.15           C  
ATOM   3211  CB  PHE B 129      83.400  38.077  43.626  1.00 80.15           C  
ATOM   3212  CG  PHE B 129      83.793  36.779  43.004  1.00 80.15           C  
ATOM   3213  CD1 PHE B 129      85.084  36.309  43.088  1.00 80.15           C  
ATOM   3214  CD2 PHE B 129      82.852  36.014  42.352  1.00 80.15           C  
ATOM   3215  CE1 PHE B 129      85.430  35.106  42.518  1.00 80.15           C  
ATOM   3216  CE2 PHE B 129      83.192  34.810  41.781  1.00 80.15           C  
ATOM   3217  CZ  PHE B 129      84.485  34.354  41.861  1.00 80.15           C  
ATOM   3218  C   PHE B 129      83.332  40.489  43.352  1.00 80.15           C  
ATOM   3219  O   PHE B 129      84.002  41.175  44.122  1.00 80.15           O  
ATOM   3220  N   GLY B 130      82.083  40.831  42.971  1.00 41.35           N  
ATOM   3221  CA  GLY B 130      81.416  41.990  43.497  1.00 41.35           C  
ATOM   3222  C   GLY B 130      80.554  41.573  44.649  1.00 41.35           C  
ATOM   3223  O   GLY B 130      80.331  40.390  44.897  1.00 41.35           O  
ATOM   3224  N   PRO B 131      80.031  42.568  45.317  1.00 80.50           N  
ATOM   3225  CA  PRO B 131      79.231  42.375  46.497  1.00 80.50           C  
ATOM   3226  CD  PRO B 131      79.729  43.829  44.660  1.00 80.50           C  
ATOM   3227  CB  PRO B 131      78.659  43.749  46.831  1.00 80.50           C  
ATOM   3228  CG  PRO B 131      78.550  44.421  45.450  1.00 80.50           C  
ATOM   3229  C   PRO B 131      78.142  41.373  46.274  1.00 80.50           C  
ATOM   3230  O   PRO B 131      77.955  40.509  47.128  1.00 80.50           O  
ATOM   3231  N   GLY B 132      77.409  41.463  45.150  1.00 43.55           N  
ATOM   3232  CA  GLY B 132      76.364  40.512  44.899  1.00 43.55           C  
ATOM   3233  C   GLY B 132      75.083  41.250  44.679  1.00 43.55           C  
ATOM   3234  O   GLY B 132      75.003  42.466  44.851  1.00 43.55           O  
ATOM   3235  N   THR B 133      74.033  40.508  44.275  1.00 65.45           N  
ATOM   3236  CA  THR B 133      72.759  41.115  44.003  1.00 65.45           C  
ATOM   3237  CB  THR B 133      72.500  41.289  42.533  1.00 65.45           C  
ATOM   3238  OG1 THR B 133      73.503  42.113  41.957  1.00 65.45           O  
ATOM   3239  CG2 THR B 133      71.112  41.920  42.333  1.00 65.45           C  
ATOM   3240  C   THR B 133      71.687  40.220  44.543  1.00 65.45           C  
ATOM   3241  O   THR B 133      71.677  39.016  44.288  1.00 65.45           O  
ATOM   3242  N   ARG B 134      70.728  40.797  45.293  1.00101.97           N  
ATOM   3243  CA  ARG B 134      69.693  39.984  45.860  1.00101.97           C  
ATOM   3244  CB  ARG B 134      69.338  40.365  47.310  1.00101.97           C  
ATOM   3245  CG  ARG B 134      70.519  40.341  48.286  1.00101.97           C  
ATOM   3246  CD  ARG B 134      71.057  38.948  48.615  1.00101.97           C  
ATOM   3247  NE  ARG B 134      72.190  39.127  49.570  0.50101.97           N  
ATOM   3248  CZ  ARG B 134      73.435  39.445  49.110  0.50101.97           C  
ATOM   3249  NH1 ARG B 134      73.643  39.625  47.773  1.00101.97           N  
ATOM   3250  NH2 ARG B 134      74.476  39.593  49.980  1.00101.97           N  
ATOM   3251  C   ARG B 134      68.461  40.213  45.056  1.00101.97           C  
ATOM   3252  O   ARG B 134      67.961  41.334  44.966  1.00101.97           O  
ATOM   3253  N   LEU B 135      67.934  39.137  44.451  1.00 56.34           N  
ATOM   3254  CA  LEU B 135      66.760  39.291  43.651  1.00 56.34           C  
ATOM   3255  CB  LEU B 135      66.873  38.618  42.272  1.00 56.34           C  
ATOM   3256  CG  LEU B 135      65.611  38.773  41.402  1.00 56.34           C  
ATOM   3257  CD1 LEU B 135      65.353  40.246  41.052  1.00 56.34           C  
ATOM   3258  CD2 LEU B 135      65.670  37.865  40.161  1.00 56.34           C  
ATOM   3259  C   LEU B 135      65.634  38.629  44.363  1.00 56.34           C  
ATOM   3260  O   LEU B 135      65.735  37.469  44.762  1.00 56.34           O  
ATOM   3261  N   THR B 136      64.534  39.378  44.567  1.00125.50           N  
ATOM   3262  CA  THR B 136      63.366  38.811  45.164  1.00125.50           C  
ATOM   3263  CB  THR B 136      63.091  39.334  46.548  1.00125.50           C  
ATOM   3264  OG1 THR B 136      61.991  38.642  47.116  1.00125.50           O  
ATOM   3265  CG2 THR B 136      62.814  40.845  46.503  1.00125.50           C  
ATOM   3266  C   THR B 136      62.216  39.149  44.266  1.00125.50           C  
ATOM   3267  O   THR B 136      61.973  40.314  43.955  1.00125.50           O  
ATOM   3268  N   VAL B 137      61.483  38.121  43.796  1.00 38.82           N  
ATOM   3269  CA  VAL B 137      60.374  38.404  42.936  1.00 38.82           C  
ATOM   3270  CB  VAL B 137      60.112  37.332  41.916  1.00 38.82           C  
ATOM   3271  CG1 VAL B 137      58.825  37.679  41.147  1.00 38.82           C  
ATOM   3272  CG2 VAL B 137      61.356  37.203  41.021  1.00 38.82           C  
ATOM   3273  C   VAL B 137      59.165  38.503  43.802  1.00 38.82           C  
ATOM   3274  O   VAL B 137      58.866  37.597  44.578  1.00 38.82           O  
ATOM   3275  N   LEU B 138      58.434  39.627  43.686  1.00 66.37           N  
ATOM   3276  CA  LEU B 138      57.254  39.817  44.474  1.00 66.37           C  
ATOM   3277  CB  LEU B 138      57.066  41.272  44.935  1.00 66.37           C  
ATOM   3278  CG  LEU B 138      58.181  41.770  45.872  1.00 66.37           C  
ATOM   3279  CD1 LEU B 138      59.544  41.774  45.164  1.00 66.37           C  
ATOM   3280  CD2 LEU B 138      57.829  43.136  46.483  1.00 66.37           C  
ATOM   3281  C   LEU B 138      56.076  39.483  43.572  1.00 66.37           C  
ATOM   3282  O   LEU B 138      55.874  40.224  42.573  1.00 66.37           O  
ATOM   3283  OXT LEU B 138      55.362  38.489  43.870  1.00 66.37           O  
TER
END
