# Supplementary material for: Predicting T cell receptor functionality against mutant epitopes
Source: Cell Genom. 2024 Aug 15;4(9):100634. doi: 10.1016/j.xgen.2024.100634 (PMC11480844; doi:10.1016/j.xgen.2024.100634)
Supplement: Data S7. Structural models of the murine dataset, related to Figure 3 and STAR Methods, Structural modeling — PDB files containing the structural models of the 36 murine TCRs, SIINFEKL, and the H-2Kb allele. [file mmc8.zip › SIINFEKL/E8_SIINFEKL.pdb]

ATOM      1  N   GLY M   1     122.131  19.210  25.101  1.00 15.60           N  
ATOM      2  CA  GLY M   1     121.612  19.931  23.918  1.00 15.60           C  
ATOM      3  C   GLY M   1     120.376  20.693  24.252  1.00 15.60           C  
ATOM      4  O   GLY M   1     119.349  20.133  24.632  1.00 15.60           O  
ATOM      5  N   PRO M   2     120.475  21.981  24.113  1.00117.50           N  
ATOM      6  CA  PRO M   2     119.339  22.804  24.402  1.00117.50           C  
ATOM      7  CD  PRO M   2     121.723  22.651  24.442  1.00117.50           C  
ATOM      8  CB  PRO M   2     119.875  24.225  24.558  1.00117.50           C  
ATOM      9  CG  PRO M   2     121.318  24.007  25.044  1.00117.50           C  
ATOM     10  C   PRO M   2     118.306  22.654  23.337  1.00117.50           C  
ATOM     11  O   PRO M   2     118.653  22.300  22.211  1.00117.50           O  
ATOM     12  N   HIS M   3     117.028  22.896  23.682  1.00 47.87           N  
ATOM     13  CA  HIS M   3     115.978  22.780  22.718  1.00 47.87           C  
ATOM     14  ND1 HIS M   3     116.392  19.815  21.399  1.00 47.87           N  
ATOM     15  CG  HIS M   3     115.990  20.263  22.638  1.00 47.87           C  
ATOM     16  CB  HIS M   3     115.154  21.489  22.859  1.00 47.87           C  
ATOM     17  NE2 HIS M   3     117.252  18.408  22.891  1.00 47.87           N  
ATOM     18  CD2 HIS M   3     116.523  19.391  23.537  1.00 47.87           C  
ATOM     19  CE1 HIS M   3     117.143  18.705  21.608  1.00 47.87           C  
ATOM     20  C   HIS M   3     115.071  23.945  22.930  1.00 47.87           C  
ATOM     21  O   HIS M   3     115.201  24.671  23.915  1.00 47.87           O  
ATOM     22  N   SER M   4     114.139  24.183  21.987  1.00 97.40           N  
ATOM     23  CA  SER M   4     113.284  25.318  22.157  1.00 97.40           C  
ATOM     24  CB  SER M   4     113.796  26.582  21.449  1.00 97.40           C  
ATOM     25  OG  SER M   4     115.052  26.973  21.977  1.00 97.40           O  
ATOM     26  C   SER M   4     111.959  25.040  21.535  1.00 97.40           C  
ATOM     27  O   SER M   4     111.823  24.190  20.655  1.00 97.40           O  
ATOM     28  N   LEU M   5     110.934  25.767  22.017  1.00 81.87           N  
ATOM     29  CA  LEU M   5     109.627  25.680  21.447  1.00 81.87           C  
ATOM     30  CB  LEU M   5     108.588  25.094  22.417  1.00 81.87           C  
ATOM     31  CG  LEU M   5     107.180  24.955  21.815  1.00 81.87           C  
ATOM     32  CD1 LEU M   5     107.170  23.946  20.655  1.00 81.87           C  
ATOM     33  CD2 LEU M   5     106.144  24.616  22.898  1.00 81.87           C  
ATOM     34  C   LEU M   5     109.232  27.090  21.160  1.00 81.87           C  
ATOM     35  O   LEU M   5     109.099  27.901  22.076  1.00 81.87           O  
ATOM     36  N   ARG M   6     109.044  27.431  19.871  1.00128.46           N  
ATOM     37  CA  ARG M   6     108.667  28.781  19.574  1.00128.46           C  
ATOM     38  CB  ARG M   6     109.780  29.603  18.896  1.00128.46           C  
ATOM     39  CG  ARG M   6     110.969  29.859  19.831  1.00128.46           C  
ATOM     40  CD  ARG M   6     111.966  30.903  19.321  1.00128.46           C  
ATOM     41  NE  ARG M   6     112.647  30.327  18.131  1.00128.46           N  
ATOM     42  CZ  ARG M   6     113.778  30.911  17.637  1.00128.46           C  
ATOM     43  NH1 ARG M   6     114.330  31.989  18.264  1.00128.46           N  
ATOM     44  NH2 ARG M   6     114.352  30.416  16.503  1.00128.46           N  
ATOM     45  C   ARG M   6     107.470  28.749  18.680  1.00128.46           C  
ATOM     46  O   ARG M   6     107.203  27.747  18.021  1.00128.46           O  
ATOM     47  N   TYR M   7     106.675  29.838  18.690  1.00 98.26           N  
ATOM     48  CA  TYR M   7     105.529  29.910  17.835  1.00 98.26           C  
ATOM     49  CB  TYR M   7     104.170  29.946  18.566  1.00 98.26           C  
ATOM     50  CG  TYR M   7     103.878  28.624  19.199  1.00 98.26           C  
ATOM     51  CD1 TYR M   7     103.219  27.646  18.491  1.00 98.26           C  
ATOM     52  CD2 TYR M   7     104.254  28.355  20.494  1.00 98.26           C  
ATOM     53  CE1 TYR M   7     102.938  26.426  19.060  1.00 98.26           C  
ATOM     54  CE2 TYR M   7     103.974  27.137  21.071  1.00 98.26           C  
ATOM     55  CZ  TYR M   7     103.316  26.169  20.354  1.00 98.26           C  
ATOM     56  OH  TYR M   7     103.028  24.918  20.941  1.00 98.26           O  
ATOM     57  C   TYR M   7     105.606  31.180  17.043  1.00 98.26           C  
ATOM     58  O   TYR M   7     105.767  32.268  17.595  1.00 98.26           O  
ATOM     59  N   PHE M   8     105.479  31.072  15.707  1.00 55.77           N  
ATOM     60  CA  PHE M   8     105.494  32.253  14.899  1.00 55.77           C  
ATOM     61  CB  PHE M   8     106.282  32.095  13.587  1.00 55.77           C  
ATOM     62  CG  PHE M   8     107.716  31.896  13.944  1.00 55.77           C  
ATOM     63  CD1 PHE M   8     108.150  30.679  14.414  1.00 55.77           C  
ATOM     64  CD2 PHE M   8     108.629  32.916  13.800  1.00 55.77           C  
ATOM     65  CE1 PHE M   8     109.470  30.481  14.744  1.00 55.77           C  
ATOM     66  CE2 PHE M   8     109.951  32.726  14.129  1.00 55.77           C  
ATOM     67  CZ  PHE M   8     110.373  31.508  14.604  1.00 55.77           C  
ATOM     68  C   PHE M   8     104.072  32.546  14.545  1.00 55.77           C  
ATOM     69  O   PHE M   8     103.381  31.731  13.934  1.00 55.77           O  
ATOM     70  N   VAL M   9     103.599  33.741  14.936  1.00 46.01           N  
ATOM     71  CA  VAL M   9     102.241  34.104  14.676  1.00 46.01           C  
ATOM     72  CB  VAL M   9     101.520  34.611  15.891  1.00 46.01           C  
ATOM     73  CG1 VAL M   9     100.120  35.088  15.469  1.00 46.01           C  
ATOM     74  CG2 VAL M   9     101.506  33.498  16.952  1.00 46.01           C  
ATOM     75  C   VAL M   9     102.263  35.223  13.692  1.00 46.01           C  
ATOM     76  O   VAL M   9     103.185  36.037  13.692  1.00 46.01           O  
ATOM     77  N   THR M  10     101.266  35.265  12.786  1.00123.13           N  
ATOM     78  CA  THR M  10     101.233  36.345  11.848  1.00123.13           C  
ATOM     79  CB  THR M  10     101.960  36.032  10.572  1.00123.13           C  
ATOM     80  OG1 THR M  10     102.014  37.181   9.742  1.00123.13           O  
ATOM     81  CG2 THR M  10     101.243  34.876   9.856  1.00123.13           C  
ATOM     82  C   THR M  10      99.810  36.664  11.511  1.00123.13           C  
ATOM     83  O   THR M  10      98.966  35.775  11.396  1.00123.13           O  
ATOM     84  N   ALA M  11      99.506  37.971  11.367  1.00 47.76           N  
ATOM     85  CA  ALA M  11      98.192  38.379  10.967  1.00 47.76           C  
ATOM     86  CB  ALA M  11      97.318  38.867  12.134  1.00 47.76           C  
ATOM     87  C   ALA M  11      98.369  39.531  10.034  1.00 47.76           C  
ATOM     88  O   ALA M  11      99.042  40.507  10.361  1.00 47.76           O  
ATOM     89  N   VAL M  12      97.751  39.452   8.841  1.00 59.81           N  
ATOM     90  CA  VAL M  12      97.896  40.523   7.898  1.00 59.81           C  
ATOM     91  CB  VAL M  12      98.555  40.096   6.620  1.00 59.81           C  
ATOM     92  CG1 VAL M  12      98.539  41.280   5.644  1.00 59.81           C  
ATOM     93  CG2 VAL M  12      99.964  39.574   6.939  1.00 59.81           C  
ATOM     94  C   VAL M  12      96.525  40.989   7.536  1.00 59.81           C  
ATOM     95  O   VAL M  12      95.676  40.187   7.155  1.00 59.81           O  
ATOM     96  N   SER M  13      96.277  42.309   7.636  1.00 48.77           N  
ATOM     97  CA  SER M  13      94.975  42.823   7.323  1.00 48.77           C  
ATOM     98  CB  SER M  13      94.720  44.232   7.884  1.00 48.77           C  
ATOM     99  OG  SER M  13      95.582  45.166   7.252  1.00 48.77           O  
ATOM    100  C   SER M  13      94.846  42.916   5.841  1.00 48.77           C  
ATOM    101  O   SER M  13      95.829  43.118   5.132  1.00 48.77           O  
ATOM    102  N   ARG M  14      93.619  42.733   5.323  1.00199.67           N  
ATOM    103  CA  ARG M  14      93.411  42.917   3.920  1.00199.67           C  
ATOM    104  CB  ARG M  14      93.143  41.602   3.169  1.00199.67           C  
ATOM    105  CG  ARG M  14      94.371  40.691   3.089  1.00199.67           C  
ATOM    106  CD  ARG M  14      94.083  39.318   2.477  1.00199.67           C  
ATOM    107  NE  ARG M  14      93.187  38.592   3.420  1.00199.67           N  
ATOM    108  CZ  ARG M  14      92.695  37.363   3.088  1.00199.67           C  
ATOM    109  NH1 ARG M  14      93.026  36.791   1.893  1.00199.67           N  
ATOM    110  NH2 ARG M  14      91.872  36.708   3.956  1.00199.67           N  
ATOM    111  C   ARG M  14      92.197  43.775   3.798  1.00199.67           C  
ATOM    112  O   ARG M  14      91.066  43.292   3.818  1.00199.67           O  
ATOM    113  N   PRO M  15      92.405  45.051   3.674  1.00141.43           N  
ATOM    114  CA  PRO M  15      91.258  45.899   3.572  1.00141.43           C  
ATOM    115  CD  PRO M  15      93.492  45.702   4.387  1.00141.43           C  
ATOM    116  CB  PRO M  15      91.753  47.316   3.841  1.00141.43           C  
ATOM    117  CG  PRO M  15      92.956  47.091   4.777  1.00141.43           C  
ATOM    118  C   PRO M  15      90.556  45.706   2.272  1.00141.43           C  
ATOM    119  O   PRO M  15      91.178  45.867   1.223  1.00141.43           O  
ATOM    120  N   GLY M  16      89.255  45.374   2.335  1.00 26.37           N  
ATOM    121  CA  GLY M  16      88.436  45.218   1.173  1.00 26.37           C  
ATOM    122  C   GLY M  16      88.507  43.795   0.724  1.00 26.37           C  
ATOM    123  O   GLY M  16      87.538  43.252   0.196  1.00 26.37           O  
ATOM    124  N   LEU M  17      89.669  43.148   0.925  1.00119.49           N  
ATOM    125  CA  LEU M  17      89.827  41.799   0.469  1.00119.49           C  
ATOM    126  CB  LEU M  17      91.284  41.306   0.581  1.00119.49           C  
ATOM    127  CG  LEU M  17      91.569  39.970  -0.137  1.00119.49           C  
ATOM    128  CD1 LEU M  17      90.840  38.787   0.519  1.00119.49           C  
ATOM    129  CD2 LEU M  17      91.294  40.085  -1.646  1.00119.49           C  
ATOM    130  C   LEU M  17      88.946  40.910   1.290  1.00119.49           C  
ATOM    131  O   LEU M  17      88.264  40.036   0.757  1.00119.49           O  
ATOM    132  N   GLY M  18      88.921  41.133   2.621  1.00 45.91           N  
ATOM    133  CA  GLY M  18      88.148  40.300   3.498  1.00 45.91           C  
ATOM    134  C   GLY M  18      88.821  40.317   4.836  1.00 45.91           C  
ATOM    135  O   GLY M  18      89.621  41.204   5.127  1.00 45.91           O  
ATOM    136  N   GLU M  19      88.509  39.320   5.689  1.00 97.14           N  
ATOM    137  CA  GLU M  19      89.085  39.254   7.003  1.00 97.14           C  
ATOM    138  CB  GLU M  19      88.487  38.132   7.870  1.00 97.14           C  
ATOM    139  CG  GLU M  19      87.006  38.336   8.198  1.00 97.14           C  
ATOM    140  CD  GLU M  19      86.904  39.380   9.298  1.00 97.14           C  
ATOM    141  OE1 GLU M  19      87.109  39.008  10.486  1.00 97.14           O  
ATOM    142  OE2 GLU M  19      86.618  40.560   8.967  1.00 97.14           O  
ATOM    143  C   GLU M  19      90.548  38.978   6.840  1.00 97.14           C  
ATOM    144  O   GLU M  19      90.979  38.277   5.926  1.00 97.14           O  
ATOM    145  N   PRO M  20      91.321  39.525   7.733  1.00 70.09           N  
ATOM    146  CA  PRO M  20      92.750  39.382   7.657  1.00 70.09           C  
ATOM    147  CD  PRO M  20      90.932  40.766   8.383  1.00 70.09           C  
ATOM    148  CB  PRO M  20      93.310  40.358   8.687  1.00 70.09           C  
ATOM    149  CG  PRO M  20      92.249  41.474   8.740  1.00 70.09           C  
ATOM    150  C   PRO M  20      93.160  37.964   7.870  1.00 70.09           C  
ATOM    151  O   PRO M  20      92.441  37.236   8.551  1.00 70.09           O  
ATOM    152  N   ARG M  21      94.295  37.532   7.279  0.91139.69           N  
ATOM    153  CA  ARG M  21      94.669  36.164   7.477  0.91139.69           C  
ATOM    154  CB  ARG M  21      95.414  35.510   6.300  0.91139.69           C  
ATOM    155  CG  ARG M  21      96.766  36.130   5.964  0.91139.69           C  
ATOM    156  CD  ARG M  21      97.364  35.575   4.670  0.91139.69           C  
ATOM    157  NE  ARG M  21      97.455  34.094   4.809  0.91139.69           N  
ATOM    158  CZ  ARG M  21      97.396  33.306   3.696  0.91139.69           C  
ATOM    159  NH1 ARG M  21      97.247  33.876   2.464  0.91139.69           N  
ATOM    160  NH2 ARG M  21      97.483  31.949   3.815  0.91139.69           N  
ATOM    161  C   ARG M  21      95.525  36.073   8.699  0.91139.69           C  
ATOM    162  O   ARG M  21      96.380  36.920   8.953  0.91139.69           O  
ATOM    163  N   TYR M  22      95.292  35.014   9.496  1.00 71.26           N  
ATOM    164  CA  TYR M  22      95.982  34.816  10.736  1.00 71.26           C  
ATOM    165  CB  TYR M  22      94.994  34.877  11.917  1.00 71.26           C  
ATOM    166  CG  TYR M  22      95.678  34.623  13.212  1.00 71.26           C  
ATOM    167  CD1 TYR M  22      96.403  35.616  13.827  1.00 71.26           C  
ATOM    168  CD2 TYR M  22      95.568  33.394  13.823  1.00 71.26           C  
ATOM    169  CE1 TYR M  22      97.025  35.381  15.029  1.00 71.26           C  
ATOM    170  CE2 TYR M  22      96.189  33.153  15.027  1.00 71.26           C  
ATOM    171  CZ  TYR M  22      96.921  34.151  15.631  1.00 71.26           C  
ATOM    172  OH  TYR M  22      97.567  33.931  16.866  1.00 71.26           O  
ATOM    173  C   TYR M  22      96.599  33.452  10.691  1.00 71.26           C  
ATOM    174  O   TYR M  22      95.961  32.494  10.255  1.00 71.26           O  
ATOM    175  N   MET M  23      97.872  33.326  11.127  1.00 82.86           N  
ATOM    176  CA  MET M  23      98.493  32.030  11.080  1.00 82.86           C  
ATOM    177  CB  MET M  23      99.478  31.864   9.911  1.00 82.86           C  
ATOM    178  CG  MET M  23      98.819  31.915   8.533  1.00 82.86           C  
ATOM    179  SD  MET M  23      99.994  31.859   7.147  1.00 82.86           S  
ATOM    180  CE  MET M  23     100.520  30.152   7.464  1.00 82.86           C  
ATOM    181  C   MET M  23      99.284  31.805  12.328  1.00 82.86           C  
ATOM    182  O   MET M  23      99.886  32.724  12.880  1.00 82.86           O  
ATOM    183  N   GLU M  24      99.285  30.546  12.810  1.00 65.54           N  
ATOM    184  CA  GLU M  24     100.054  30.197  13.966  1.00 65.54           C  
ATOM    185  CB  GLU M  24      99.181  29.832  15.185  1.00 65.54           C  
ATOM    186  CG  GLU M  24      98.423  31.045  15.743  1.00 65.54           C  
ATOM    187  CD  GLU M  24      97.566  30.639  16.938  1.00 65.54           C  
ATOM    188  OE1 GLU M  24      97.200  29.439  17.034  1.00 65.54           O  
ATOM    189  OE2 GLU M  24      97.251  31.535  17.764  1.00 65.54           O  
ATOM    190  C   GLU M  24     100.872  29.010  13.577  1.00 65.54           C  
ATOM    191  O   GLU M  24     100.344  27.989  13.149  1.00 65.54           O  
ATOM    192  N   VAL M  25     102.209  29.140  13.702  1.00 53.46           N  
ATOM    193  CA  VAL M  25     103.071  28.057  13.334  1.00 53.46           C  
ATOM    194  CB  VAL M  25     103.950  28.410  12.170  1.00 53.46           C  
ATOM    195  CG1 VAL M  25     104.847  27.207  11.836  1.00 53.46           C  
ATOM    196  CG2 VAL M  25     103.058  28.885  11.011  1.00 53.46           C  
ATOM    197  C   VAL M  25     103.957  27.795  14.513  1.00 53.46           C  
ATOM    198  O   VAL M  25     104.491  28.718  15.115  1.00 53.46           O  
ATOM    199  N   GLY M  26     104.147  26.508  14.870  1.00 41.28           N  
ATOM    200  CA  GLY M  26     104.980  26.213  16.000  1.00 41.28           C  
ATOM    201  C   GLY M  26     106.199  25.511  15.500  1.00 41.28           C  
ATOM    202  O   GLY M  26     106.150  24.806  14.494  1.00 41.28           O  
ATOM    203  N   TYR M  27     107.342  25.702  16.193  1.00 63.69           N  
ATOM    204  CA  TYR M  27     108.552  25.063  15.766  1.00 63.69           C  
ATOM    205  CB  TYR M  27     109.592  26.035  15.171  1.00 63.69           C  
ATOM    206  CG  TYR M  27     109.074  26.631  13.907  1.00 63.69           C  
ATOM    207  CD1 TYR M  27     108.223  27.713  13.936  1.00 63.69           C  
ATOM    208  CD2 TYR M  27     109.454  26.117  12.689  1.00 63.69           C  
ATOM    209  CE1 TYR M  27     107.750  28.265  12.769  1.00 63.69           C  
ATOM    210  CE2 TYR M  27     108.984  26.666  11.519  1.00 63.69           C  
ATOM    211  CZ  TYR M  27     108.131  27.743  11.558  1.00 63.69           C  
ATOM    212  OH  TYR M  27     107.646  28.309  10.359  1.00 63.69           O  
ATOM    213  C   TYR M  27     109.227  24.449  16.950  1.00 63.69           C  
ATOM    214  O   TYR M  27     109.290  25.041  18.028  1.00 63.69           O  
ATOM    215  N   VAL M  28     109.744  23.219  16.772  1.00 62.07           N  
ATOM    216  CA  VAL M  28     110.546  22.613  17.789  1.00 62.07           C  
ATOM    217  CB  VAL M  28     110.111  21.227  18.168  1.00 62.07           C  
ATOM    218  CG1 VAL M  28     111.165  20.619  19.109  1.00 62.07           C  
ATOM    219  CG2 VAL M  28     108.704  21.305  18.786  1.00 62.07           C  
ATOM    220  C   VAL M  28     111.895  22.491  17.168  1.00 62.07           C  
ATOM    221  O   VAL M  28     112.070  21.778  16.181  1.00 62.07           O  
ATOM    222  N   ASP M  29     112.900  23.172  17.745  1.00 58.07           N  
ATOM    223  CA  ASP M  29     114.210  23.120  17.170  1.00 58.07           C  
ATOM    224  CB  ASP M  29     114.830  21.714  17.206  1.00 58.07           C  
ATOM    225  CG  ASP M  29     115.136  21.391  18.658  1.00 58.07           C  
ATOM    226  OD1 ASP M  29     115.383  22.351  19.434  1.00 58.07           O  
ATOM    227  OD2 ASP M  29     115.121  20.182  19.013  1.00 58.07           O  
ATOM    228  C   ASP M  29     114.121  23.548  15.739  1.00 58.07           C  
ATOM    229  O   ASP M  29     114.705  22.929  14.851  1.00 58.07           O  
ATOM    230  N   ASP M  30     113.372  24.634  15.482  1.00 54.14           N  
ATOM    231  CA  ASP M  30     113.285  25.193  14.165  1.00 54.14           C  
ATOM    232  CB  ASP M  30     114.654  25.631  13.623  1.00 54.14           C  
ATOM    233  CG  ASP M  30     115.165  26.770  14.494  1.00 54.14           C  
ATOM    234  OD1 ASP M  30     114.352  27.348  15.263  1.00 54.14           O  
ATOM    235  OD2 ASP M  30     116.384  27.076  14.400  1.00 54.14           O  
ATOM    236  C   ASP M  30     112.715  24.185  13.218  1.00 54.14           C  
ATOM    237  O   ASP M  30     112.972  24.239  12.016  1.00 54.14           O  
ATOM    238  N   THR M  31     111.908  23.240  13.732  1.00 60.50           N  
ATOM    239  CA  THR M  31     111.281  22.301  12.850  1.00 60.50           C  
ATOM    240  CB  THR M  31     111.550  20.873  13.221  1.00 60.50           C  
ATOM    241  OG1 THR M  31     112.947  20.624  13.244  1.00 60.50           O  
ATOM    242  CG2 THR M  31     110.879  19.966  12.182  1.00 60.50           C  
ATOM    243  C   THR M  31     109.809  22.518  13.013  1.00 60.50           C  
ATOM    244  O   THR M  31     109.274  22.341  14.106  1.00 60.50           O  
ATOM    245  N   GLU M  32     109.107  22.883  11.921  1.00 82.21           N  
ATOM    246  CA  GLU M  32     107.704  23.189  12.014  1.00 82.21           C  
ATOM    247  CB  GLU M  32     107.147  23.862  10.750  1.00 82.21           C  
ATOM    248  CG  GLU M  32     105.644  24.132  10.813  1.00 82.21           C  
ATOM    249  CD  GLU M  32     105.247  24.792   9.502  1.00 82.21           C  
ATOM    250  OE1 GLU M  32     106.162  25.299   8.801  1.00 82.21           O  
ATOM    251  OE2 GLU M  32     104.028  24.798   9.183  1.00 82.21           O  
ATOM    252  C   GLU M  32     106.913  21.932  12.212  1.00 82.21           C  
ATOM    253  O   GLU M  32     106.846  21.088  11.320  1.00 82.21           O  
ATOM    254  N   PHE M  33     106.392  21.743  13.445  1.00196.79           N  
ATOM    255  CA  PHE M  33     105.535  20.650  13.816  1.00196.79           C  
ATOM    256  CB  PHE M  33     105.735  20.153  15.263  1.00196.79           C  
ATOM    257  CG  PHE M  33     105.509  21.247  16.250  1.00196.79           C  
ATOM    258  CD1 PHE M  33     104.250  21.527  16.720  1.00196.79           C  
ATOM    259  CD2 PHE M  33     106.563  21.995  16.717  1.00196.79           C  
ATOM    260  CE1 PHE M  33     104.052  22.534  17.636  1.00196.79           C  
ATOM    261  CE2 PHE M  33     106.372  23.004  17.633  1.00196.79           C  
ATOM    262  CZ  PHE M  33     105.110  23.279  18.095  1.00196.79           C  
ATOM    263  C   PHE M  33     104.067  20.865  13.571  1.00196.79           C  
ATOM    264  O   PHE M  33     103.363  19.903  13.271  1.00196.79           O  
ATOM    265  N   VAL M  34     103.539  22.100  13.751  1.00 68.39           N  
ATOM    266  CA  VAL M  34     102.113  22.267  13.620  1.00 68.39           C  
ATOM    267  CB  VAL M  34     101.374  22.132  14.918  1.00 68.39           C  
ATOM    268  CG1 VAL M  34     101.612  20.716  15.469  1.00 68.39           C  
ATOM    269  CG2 VAL M  34     101.817  23.269  15.856  1.00 68.39           C  
ATOM    270  C   VAL M  34     101.792  23.632  13.091  1.00 68.39           C  
ATOM    271  O   VAL M  34     102.562  24.576  13.263  1.00 68.39           O  
ATOM    272  N   ARG M  35     100.621  23.767  12.426  1.00193.30           N  
ATOM    273  CA  ARG M  35     100.269  25.041  11.866  1.00193.30           C  
ATOM    274  CB  ARG M  35     100.822  25.220  10.439  1.00193.30           C  
ATOM    275  CG  ARG M  35     100.268  26.429   9.687  1.00193.30           C  
ATOM    276  CD  ARG M  35     100.970  26.696   8.354  1.00193.30           C  
ATOM    277  NE  ARG M  35     102.217  27.455   8.652  1.00193.30           N  
ATOM    278  CZ  ARG M  35     103.279  27.414   7.797  1.00193.30           C  
ATOM    279  NH1 ARG M  35     103.267  26.563   6.731  1.00193.30           N  
ATOM    280  NH2 ARG M  35     104.354  28.228   8.004  1.00193.30           N  
ATOM    281  C   ARG M  35      98.779  25.201  11.813  1.00193.30           C  
ATOM    282  O   ARG M  35      98.025  24.231  11.748  1.00193.30           O  
ATOM    283  N   PHE M  36      98.333  26.473  11.873  1.00 77.03           N  
ATOM    284  CA  PHE M  36      96.951  26.847  11.773  1.00 77.03           C  
ATOM    285  CB  PHE M  36      96.403  27.404  13.101  1.00 77.03           C  
ATOM    286  CG  PHE M  36      95.014  27.907  12.902  1.00 77.03           C  
ATOM    287  CD1 PHE M  36      93.955  27.036  12.796  1.00 77.03           C  
ATOM    288  CD2 PHE M  36      94.772  29.261  12.849  1.00 77.03           C  
ATOM    289  CE1 PHE M  36      92.675  27.507  12.620  1.00 77.03           C  
ATOM    290  CE2 PHE M  36      93.496  29.739  12.673  1.00 77.03           C  
ATOM    291  CZ  PHE M  36      92.445  28.860  12.556  1.00 77.03           C  
ATOM    292  C   PHE M  36      96.897  27.941  10.751  1.00 77.03           C  
ATOM    293  O   PHE M  36      97.696  28.874  10.798  1.00 77.03           O  
ATOM    294  N   ASP M  37      95.964  27.844   9.780  1.00 57.46           N  
ATOM    295  CA  ASP M  37      95.859  28.853   8.760  1.00 57.46           C  
ATOM    296  CB  ASP M  37      96.318  28.375   7.368  1.00 57.46           C  
ATOM    297  CG  ASP M  37      96.365  29.573   6.425  1.00 57.46           C  
ATOM    298  OD1 ASP M  37      95.965  30.689   6.853  1.00 57.46           O  
ATOM    299  OD2 ASP M  37      96.801  29.384   5.257  1.00 57.46           O  
ATOM    300  C   ASP M  37      94.421  29.249   8.654  1.00 57.46           C  
ATOM    301  O   ASP M  37      93.551  28.424   8.382  1.00 57.46           O  
ATOM    302  N   SER M  38      94.145  30.548   8.854  1.00 94.51           N  
ATOM    303  CA  SER M  38      92.807  31.060   8.833  1.00 94.51           C  
ATOM    304  CB  SER M  38      92.756  32.556   9.178  1.00 94.51           C  
ATOM    305  OG  SER M  38      91.417  33.021   9.136  1.00 94.51           O  
ATOM    306  C   SER M  38      92.210  30.901   7.469  1.00 94.51           C  
ATOM    307  O   SER M  38      90.994  30.767   7.341  1.00 94.51           O  
ATOM    308  N   ASP M  39      93.036  30.924   6.404  1.00132.02           N  
ATOM    309  CA  ASP M  39      92.457  30.832   5.093  1.00132.02           C  
ATOM    310  CB  ASP M  39      93.181  31.689   4.041  1.00132.02           C  
ATOM    311  CG  ASP M  39      92.793  33.140   4.261  1.00132.02           C  
ATOM    312  OD1 ASP M  39      92.231  33.454   5.344  1.00132.02           O  
ATOM    313  OD2 ASP M  39      93.047  33.953   3.332  1.00132.02           O  
ATOM    314  C   ASP M  39      92.508  29.414   4.610  1.00132.02           C  
ATOM    315  O   ASP M  39      93.090  29.121   3.566  1.00132.02           O  
ATOM    316  N   ALA M  40      91.845  28.499   5.337  1.00 67.99           N  
ATOM    317  CA  ALA M  40      91.819  27.114   4.954  1.00 67.99           C  
ATOM    318  CB  ALA M  40      92.366  26.157   6.024  1.00 67.99           C  
ATOM    319  C   ALA M  40      90.374  26.788   4.755  1.00 67.99           C  
ATOM    320  O   ALA M  40      89.512  27.611   5.058  1.00 67.99           O  
ATOM    321  N   GLU M  41      90.063  25.597   4.198  1.00 98.18           N  
ATOM    322  CA  GLU M  41      88.674  25.317   3.963  1.00 98.18           C  
ATOM    323  CB  GLU M  41      88.396  23.937   3.345  1.00 98.18           C  
ATOM    324  CG  GLU M  41      86.912  23.739   3.030  1.00 98.18           C  
ATOM    325  CD  GLU M  41      86.712  22.359   2.422  1.00 98.18           C  
ATOM    326  OE1 GLU M  41      86.921  21.356   3.159  1.00 98.18           O  
ATOM    327  OE2 GLU M  41      86.344  22.286   1.222  1.00 98.18           O  
ATOM    328  C   GLU M  41      87.983  25.354   5.282  1.00 98.18           C  
ATOM    329  O   GLU M  41      86.973  26.037   5.448  1.00 98.18           O  
ATOM    330  N   ASN M  42      88.531  24.623   6.264  1.00124.03           N  
ATOM    331  CA  ASN M  42      88.014  24.692   7.594  1.00124.03           C  
ATOM    332  CB  ASN M  42      87.333  23.393   8.053  1.00124.03           C  
ATOM    333  CG  ASN M  42      86.612  23.681   9.360  1.00124.03           C  
ATOM    334  OD1 ASN M  42      86.922  24.647  10.054  1.00124.03           O  
ATOM    335  ND2 ASN M  42      85.622  22.819   9.712  1.00124.03           N  
ATOM    336  C   ASN M  42      89.236  24.887   8.419  1.00124.03           C  
ATOM    337  O   ASN M  42      90.032  23.964   8.579  1.00124.03           O  
ATOM    338  N   PRO M  43      89.412  26.059   8.955  1.00143.53           N  
ATOM    339  CA  PRO M  43      90.626  26.310   9.669  1.00143.53           C  
ATOM    340  CD  PRO M  43      88.862  27.268   8.363  1.00143.53           C  
ATOM    341  CB  PRO M  43      90.642  27.814   9.935  1.00143.53           C  
ATOM    342  CG  PRO M  43      89.836  28.393   8.757  1.00143.53           C  
ATOM    343  C   PRO M  43      90.740  25.462  10.889  1.00143.53           C  
ATOM    344  O   PRO M  43      89.792  25.422  11.671  1.00143.53           O  
ATOM    345  N   ARG M  44      91.887  24.775  11.065  1.00218.72           N  
ATOM    346  CA  ARG M  44      92.115  23.999  12.249  1.00218.72           C  
ATOM    347  CB  ARG M  44      91.650  22.535  12.211  1.00218.72           C  
ATOM    348  CG  ARG M  44      90.150  22.273  12.171  1.00218.72           C  
ATOM    349  CD  ARG M  44      89.847  20.860  12.664  1.00218.72           C  
ATOM    350  NE  ARG M  44      90.936  19.989  12.135  1.00218.72           N  
ATOM    351  CZ  ARG M  44      91.602  19.152  12.984  1.00218.72           C  
ATOM    352  NH1 ARG M  44      91.210  19.054  14.287  1.00218.72           N  
ATOM    353  NH2 ARG M  44      92.673  18.431  12.539  1.00218.72           N  
ATOM    354  C   ARG M  44      93.592  23.860  12.402  1.00218.72           C  
ATOM    355  O   ARG M  44      94.345  24.029  11.444  1.00218.72           O  
ATOM    356  N   TYR M  45      94.038  23.553  13.635  1.00104.66           N  
ATOM    357  CA  TYR M  45      95.414  23.219  13.831  1.00104.66           C  
ATOM    358  CB  TYR M  45      95.836  23.028  15.300  1.00104.66           C  
ATOM    359  CG  TYR M  45      96.511  24.237  15.854  1.00104.66           C  
ATOM    360  CD1 TYR M  45      95.865  25.403  16.200  1.00104.66           C  
ATOM    361  CD2 TYR M  45      97.869  24.147  16.048  1.00104.66           C  
ATOM    362  CE1 TYR M  45      96.589  26.459  16.719  1.00104.66           C  
ATOM    363  CE2 TYR M  45      98.593  25.189  16.563  1.00104.66           C  
ATOM    364  CZ  TYR M  45      97.952  26.350  16.899  1.00104.66           C  
ATOM    365  OH  TYR M  45      98.721  27.408  17.429  1.00104.66           O  
ATOM    366  C   TYR M  45      95.627  21.902  13.166  1.00104.66           C  
ATOM    367  O   TYR M  45      94.824  20.985  13.321  1.00104.66           O  
ATOM    368  N   GLU M  46      96.713  21.785  12.378  1.00134.73           N  
ATOM    369  CA  GLU M  46      96.988  20.550  11.703  1.00134.73           C  
ATOM    370  CB  GLU M  46      96.742  20.636  10.189  1.00134.73           C  
ATOM    371  CG  GLU M  46      97.511  21.781   9.530  1.00134.73           C  
ATOM    372  CD  GLU M  46      97.184  21.780   8.047  1.00134.73           C  
ATOM    373  OE1 GLU M  46      96.440  20.865   7.604  1.00134.73           O  
ATOM    374  OE2 GLU M  46      97.672  22.699   7.337  1.00134.73           O  
ATOM    375  C   GLU M  46      98.427  20.194  11.938  1.00134.73           C  
ATOM    376  O   GLU M  46      99.288  21.063  12.060  1.00134.73           O  
ATOM    377  N   PRO M  47      98.695  18.919  12.061  1.00100.66           N  
ATOM    378  CA  PRO M  47     100.041  18.458  12.279  1.00100.66           C  
ATOM    379  CD  PRO M  47      97.707  17.976  12.552  1.00100.66           C  
ATOM    380  CB  PRO M  47      99.919  17.048  12.861  1.00100.66           C  
ATOM    381  CG  PRO M  47      98.460  16.638  12.584  1.00100.66           C  
ATOM    382  C   PRO M  47     100.900  18.543  11.057  1.00100.66           C  
ATOM    383  O   PRO M  47     100.554  17.948  10.038  1.00100.66           O  
ATOM    384  N   ARG M  48     102.003  19.312  11.126  1.00126.41           N  
ATOM    385  CA  ARG M  48     102.960  19.375  10.062  1.00126.41           C  
ATOM    386  CB  ARG M  48     103.875  20.605  10.165  1.00126.41           C  
ATOM    387  CG  ARG M  48     103.097  21.921  10.086  1.00126.41           C  
ATOM    388  CD  ARG M  48     102.234  22.060   8.828  1.00126.41           C  
ATOM    389  NE  ARG M  48     103.149  22.094   7.651  1.00126.41           N  
ATOM    390  CZ  ARG M  48     102.691  22.505   6.432  1.00126.41           C  
ATOM    391  NH1 ARG M  48     101.393  22.903   6.283  1.00126.41           N  
ATOM    392  NH2 ARG M  48     103.533  22.525   5.358  1.00126.41           N  
ATOM    393  C   ARG M  48     103.818  18.146  10.069  1.00126.41           C  
ATOM    394  O   ARG M  48     103.999  17.488   9.046  1.00126.41           O  
ATOM    395  N   ALA M  49     104.354  17.797  11.257  1.00 49.04           N  
ATOM    396  CA  ALA M  49     105.250  16.681  11.408  1.00 49.04           C  
ATOM    397  CB  ALA M  49     106.246  16.848  12.568  1.00 49.04           C  
ATOM    398  C   ALA M  49     104.452  15.440  11.664  1.00 49.04           C  
ATOM    399  O   ALA M  49     103.375  15.491  12.252  1.00 49.04           O  
ATOM    400  N   ARG M  50     104.991  14.282  11.233  1.00107.58           N  
ATOM    401  CA  ARG M  50     104.328  13.012  11.346  1.00107.58           C  
ATOM    402  CB  ARG M  50     105.062  11.875  10.619  1.00107.58           C  
ATOM    403  CG  ARG M  50     104.210  10.613  10.468  1.00107.58           C  
ATOM    404  CD  ARG M  50     103.054  10.793   9.480  1.00107.58           C  
ATOM    405  NE  ARG M  50     102.318   9.501   9.394  1.00107.58           N  
ATOM    406  CZ  ARG M  50     101.466   9.282   8.349  1.00107.58           C  
ATOM    407  NH1 ARG M  50     101.319  10.239   7.388  1.00107.58           N  
ATOM    408  NH2 ARG M  50     100.771   8.110   8.263  1.00107.58           N  
ATOM    409  C   ARG M  50     104.181  12.601  12.784  1.00107.58           C  
ATOM    410  O   ARG M  50     103.172  12.017  13.167  1.00107.58           O  
ATOM    411  N   TRP M  51     105.174  12.911  13.632  1.00104.14           N  
ATOM    412  CA  TRP M  51     105.188  12.478  15.004  1.00104.14           C  
ATOM    413  CB  TRP M  51     106.512  12.799  15.727  1.00104.14           C  
ATOM    414  CG  TRP M  51     107.049  14.193  15.509  1.00104.14           C  
ATOM    415  CD2 TRP M  51     106.780  15.335  16.340  1.00104.14           C  
ATOM    416  CD1 TRP M  51     107.889  14.624  14.525  1.00104.14           C  
ATOM    417  NE1 TRP M  51     108.158  15.961  14.685  1.00104.14           N  
ATOM    418  CE2 TRP M  51     107.482  16.411  15.799  1.00104.14           C  
ATOM    419  CE3 TRP M  51     106.012  15.473  17.460  1.00104.14           C  
ATOM    420  CZ2 TRP M  51     107.429  17.649  16.373  1.00104.14           C  
ATOM    421  CZ3 TRP M  51     105.958  16.724  18.034  1.00104.14           C  
ATOM    422  CH2 TRP M  51     106.652  17.790  17.501  1.00104.14           C  
ATOM    423  C   TRP M  51     104.026  13.043  15.764  1.00104.14           C  
ATOM    424  O   TRP M  51     103.634  12.499  16.794  1.00104.14           O  
ATOM    425  N   MET M  52     103.461  14.161  15.283  1.00 92.88           N  
ATOM    426  CA  MET M  52     102.362  14.850  15.902  1.00 92.88           C  
ATOM    427  CB  MET M  52     102.020  16.172  15.199  1.00 92.88           C  
ATOM    428  CG  MET M  52     102.989  17.304  15.547  1.00 92.88           C  
ATOM    429  SD  MET M  52     102.663  18.074  17.164  1.00 92.88           S  
ATOM    430  CE  MET M  52     103.009  16.612  18.180  1.00 92.88           C  
ATOM    431  C   MET M  52     101.131  13.992  15.904  1.00 92.88           C  
ATOM    432  O   MET M  52     100.249  14.179  16.740  1.00 92.88           O  
ATOM    433  N   GLU M  53     101.042  13.023  14.976  1.00126.41           N  
ATOM    434  CA  GLU M  53      99.887  12.187  14.778  1.00126.41           C  
ATOM    435  CB  GLU M  53     100.173  10.981  13.866  1.00126.41           C  
ATOM    436  CG  GLU M  53     100.636  11.314  12.448  1.00126.41           C  
ATOM    437  CD  GLU M  53      99.437  11.636  11.583  1.00126.41           C  
ATOM    438  OE1 GLU M  53      98.355  11.909  12.161  1.00126.41           O  
ATOM    439  OE2 GLU M  53      99.586  11.614  10.331  1.00126.41           O  
ATOM    440  C   GLU M  53      99.502  11.572  16.091  1.00126.41           C  
ATOM    441  O   GLU M  53      98.339  11.243  16.312  1.00126.41           O  
ATOM    442  N   GLN M  54     100.485  11.382  16.984  1.00114.11           N  
ATOM    443  CA  GLN M  54     100.336  10.727  18.255  1.00114.11           C  
ATOM    444  CB  GLN M  54     101.669  10.629  19.019  1.00114.11           C  
ATOM    445  CG  GLN M  54     102.734   9.805  18.294  1.00114.11           C  
ATOM    446  CD  GLN M  54     102.331   8.340  18.364  1.00114.11           C  
ATOM    447  OE1 GLN M  54     101.924   7.847  19.414  1.00114.11           O  
ATOM    448  NE2 GLN M  54     102.438   7.622  17.213  1.00114.11           N  
ATOM    449  C   GLN M  54      99.378  11.460  19.161  1.00114.11           C  
ATOM    450  O   GLN M  54      98.795  10.856  20.058  1.00114.11           O  
ATOM    451  N   GLU M  55      99.202  12.778  18.963  1.00214.90           N  
ATOM    452  CA  GLU M  55      98.562  13.653  19.911  1.00214.90           C  
ATOM    453  CB  GLU M  55      98.627  15.095  19.409  1.00214.90           C  
ATOM    454  CG  GLU M  55      98.607  16.084  20.555  1.00214.90           C  
ATOM    455  CD  GLU M  55      99.761  15.746  21.482  1.00214.90           C  
ATOM    456  OE1 GLU M  55     100.899  15.533  20.986  1.00214.90           O  
ATOM    457  OE2 GLU M  55      99.507  15.696  22.714  1.00214.90           O  
ATOM    458  C   GLU M  55      97.146  13.324  20.331  1.00214.90           C  
ATOM    459  O   GLU M  55      96.902  13.212  21.530  1.00214.90           O  
ATOM    460  N   GLY M  56      96.172  13.130  19.418  1.00 68.01           N  
ATOM    461  CA  GLY M  56      94.830  12.853  19.881  1.00 68.01           C  
ATOM    462  C   GLY M  56      93.957  14.038  19.586  1.00 68.01           C  
ATOM    463  O   GLY M  56      94.374  15.192  19.666  1.00 68.01           O  
ATOM    464  N   PRO M  58      92.724  13.727  19.268  1.00109.78           N  
ATOM    465  CA  PRO M  58      91.722  14.674  18.840  1.00109.78           C  
ATOM    466  CD  PRO M  58      92.137  12.467  19.695  1.00109.78           C  
ATOM    467  CB  PRO M  58      90.454  13.849  18.634  1.00109.78           C  
ATOM    468  CG  PRO M  58      90.618  12.696  19.642  1.00109.78           C  
ATOM    469  C   PRO M  58      91.469  15.795  19.797  1.00109.78           C  
ATOM    470  O   PRO M  58      91.199  16.907  19.344  1.00109.78           O  
ATOM    471  N   GLU M  59      91.533  15.541  21.113  1.00138.61           N  
ATOM    472  CA  GLU M  59      91.211  16.575  22.053  1.00138.61           C  
ATOM    473  CB  GLU M  59      91.271  16.100  23.518  1.00138.61           C  
ATOM    474  CG  GLU M  59      92.661  15.695  24.008  1.00138.61           C  
ATOM    475  CD  GLU M  59      92.604  15.554  25.524  1.00138.61           C  
ATOM    476  OE1 GLU M  59      91.484  15.366  26.070  1.00138.61           O  
ATOM    477  OE2 GLU M  59      93.691  15.634  26.157  1.00138.61           O  
ATOM    478  C   GLU M  59      92.192  17.688  21.874  1.00138.61           C  
ATOM    479  O   GLU M  59      91.835  18.865  21.922  1.00138.61           O  
ATOM    480  N   TYR M  60      93.460  17.325  21.616  1.00178.98           N  
ATOM    481  CA  TYR M  60      94.530  18.272  21.499  1.00178.98           C  
ATOM    482  CB  TYR M  60      95.826  17.553  21.091  1.00178.98           C  
ATOM    483  CG  TYR M  60      96.962  18.496  20.869  1.00178.98           C  
ATOM    484  CD1 TYR M  60      97.096  19.165  19.674  1.00178.98           C  
ATOM    485  CD2 TYR M  60      97.912  18.686  21.844  1.00178.98           C  
ATOM    486  CE1 TYR M  60      98.151  20.022  19.461  1.00178.98           C  
ATOM    487  CE2 TYR M  60      98.971  19.540  21.635  1.00178.98           C  
ATOM    488  CZ  TYR M  60      99.092  20.211  20.444  1.00178.98           C  
ATOM    489  OH  TYR M  60     100.178  21.087  20.236  1.00178.98           O  
ATOM    490  C   TYR M  60      94.211  19.224  20.392  1.00178.98           C  
ATOM    491  O   TYR M  60      94.266  20.439  20.573  1.00178.98           O  
ATOM    492  N   TRP M  61      93.834  18.685  19.219  1.00 90.61           N  
ATOM    493  CA  TRP M  61      93.624  19.505  18.066  1.00 90.61           C  
ATOM    494  CB  TRP M  61      93.346  18.669  16.811  1.00 90.61           C  
ATOM    495  CG  TRP M  61      94.518  17.779  16.483  1.00 90.61           C  
ATOM    496  CD2 TRP M  61      95.836  18.279  16.222  1.00 90.61           C  
ATOM    497  CD1 TRP M  61      94.602  16.418  16.444  1.00 90.61           C  
ATOM    498  NE1 TRP M  61      95.893  16.038  16.164  1.00 90.61           N  
ATOM    499  CE2 TRP M  61      96.666  17.173  16.029  1.00 90.61           C  
ATOM    500  CE3 TRP M  61      96.319  19.553  16.157  1.00 90.61           C  
ATOM    501  CZ2 TRP M  61      97.997  17.330  15.767  1.00 90.61           C  
ATOM    502  CZ3 TRP M  61      97.659  19.707  15.884  1.00 90.61           C  
ATOM    503  CH2 TRP M  61      98.482  18.617  15.693  1.00 90.61           C  
ATOM    504  C   TRP M  61      92.486  20.449  18.273  1.00 90.61           C  
ATOM    505  O   TRP M  61      92.645  21.656  18.102  1.00 90.61           O  
ATOM    506  N   GLU M  62      91.321  19.939  18.706  1.00 89.12           N  
ATOM    507  CA  GLU M  62      90.179  20.801  18.815  1.00 89.12           C  
ATOM    508  CB  GLU M  62      88.927  20.096  19.343  1.00 89.12           C  
ATOM    509  CG  GLU M  62      87.737  21.047  19.447  1.00 89.12           C  
ATOM    510  CD  GLU M  62      86.518  20.215  19.782  1.00 89.12           C  
ATOM    511  OE1 GLU M  62      86.336  19.165  19.113  1.00 89.12           O  
ATOM    512  OE2 GLU M  62      85.752  20.614  20.699  1.00 89.12           O  
ATOM    513  C   GLU M  62      90.490  21.899  19.770  1.00 89.12           C  
ATOM    514  O   GLU M  62      90.079  23.044  19.585  1.00 89.12           O  
ATOM    515  N   ARG M  63      91.231  21.554  20.827  1.00157.65           N  
ATOM    516  CA  ARG M  63      91.580  22.472  21.865  1.00157.65           C  
ATOM    517  CB  ARG M  63      92.447  21.774  22.912  1.00157.65           C  
ATOM    518  CG  ARG M  63      93.131  22.727  23.877  1.00157.65           C  
ATOM    519  CD  ARG M  63      94.196  22.023  24.714  1.00157.65           C  
ATOM    520  NE  ARG M  63      95.469  22.147  23.961  1.00157.65           N  
ATOM    521  CZ  ARG M  63      96.410  21.161  24.004  1.00157.65           C  
ATOM    522  NH1 ARG M  63      96.185  20.000  24.682  1.00157.65           N  
ATOM    523  NH2 ARG M  63      97.597  21.343  23.363  1.00157.65           N  
ATOM    524  C   ARG M  63      92.390  23.604  21.317  1.00157.65           C  
ATOM    525  O   ARG M  63      92.033  24.766  21.497  1.00157.65           O  
ATOM    526  N   GLU M  64      93.489  23.286  20.608  1.00112.95           N  
ATOM    527  CA  GLU M  64      94.382  24.281  20.091  1.00112.95           C  
ATOM    528  CB  GLU M  64      95.652  23.692  19.458  1.00112.95           C  
ATOM    529  CG  GLU M  64      96.592  23.058  20.483  1.00112.95           C  
ATOM    530  CD  GLU M  64      97.029  24.152  21.448  1.00112.95           C  
ATOM    531  OE1 GLU M  64      97.248  25.302  20.990  1.00112.95           O  
ATOM    532  OE2 GLU M  64      97.141  23.860  22.666  1.00112.95           O  
ATOM    533  C   GLU M  64      93.669  25.052  19.036  1.00112.95           C  
ATOM    534  O   GLU M  64      93.868  26.257  18.888  1.00112.95           O  
ATOM    535  N   THR M  65      92.812  24.357  18.270  1.00 49.64           N  
ATOM    536  CA  THR M  65      92.106  24.981  17.195  1.00 49.64           C  
ATOM    537  CB  THR M  65      91.191  24.026  16.480  1.00 49.64           C  
ATOM    538  OG1 THR M  65      91.934  22.928  15.973  1.00 49.64           O  
ATOM    539  CG2 THR M  65      90.506  24.767  15.318  1.00 49.64           C  
ATOM    540  C   THR M  65      91.269  26.079  17.763  1.00 49.64           C  
ATOM    541  O   THR M  65      91.256  27.188  17.234  1.00 49.64           O  
ATOM    542  N   GLN M  66      90.560  25.800  18.872  1.00114.07           N  
ATOM    543  CA  GLN M  66      89.693  26.772  19.472  1.00114.07           C  
ATOM    544  CB  GLN M  66      88.975  26.208  20.711  1.00114.07           C  
ATOM    545  CG  GLN M  66      88.233  24.889  20.461  1.00114.07           C  
ATOM    546  CD  GLN M  66      87.031  25.144  19.565  1.00114.07           C  
ATOM    547  OE1 GLN M  66      86.044  25.742  19.988  1.00114.07           O  
ATOM    548  NE2 GLN M  66      87.108  24.670  18.293  1.00114.07           N  
ATOM    549  C   GLN M  66      90.553  27.902  19.943  1.00114.07           C  
ATOM    550  O   GLN M  66      90.232  29.071  19.743  1.00114.07           O  
ATOM    551  N   LYS M  67      91.705  27.561  20.552  1.00116.79           N  
ATOM    552  CA  LYS M  67      92.610  28.533  21.085  1.00116.79           C  
ATOM    553  CB  LYS M  67      93.911  27.888  21.590  1.00116.79           C  
ATOM    554  CG  LYS M  67      94.913  28.883  22.177  1.00116.79           C  
ATOM    555  CD  LYS M  67      96.182  28.228  22.732  1.00116.79           C  
ATOM    556  CE  LYS M  67      95.929  27.254  23.884  1.00116.79           C  
ATOM    557  NZ  LYS M  67      95.539  25.933  23.348  1.00116.79           N  
ATOM    558  C   LYS M  67      93.017  29.426  19.959  1.00116.79           C  
ATOM    559  O   LYS M  67      93.052  30.648  20.094  1.00116.79           O  
ATOM    560  N   ALA M  68      93.322  28.824  18.796  1.00 43.78           N  
ATOM    561  CA  ALA M  68      93.778  29.592  17.675  1.00 43.78           C  
ATOM    562  CB  ALA M  68      94.063  28.719  16.440  1.00 43.78           C  
ATOM    563  C   ALA M  68      92.705  30.556  17.295  1.00 43.78           C  
ATOM    564  O   ALA M  68      92.961  31.746  17.132  1.00 43.78           O  
ATOM    565  N   LYS M  69      91.451  30.080  17.215  0.96 60.57           N  
ATOM    566  CA  LYS M  69      90.396  30.941  16.775  0.96 60.57           C  
ATOM    567  CB  LYS M  69      89.029  30.247  16.686  0.96 60.57           C  
ATOM    568  CG  LYS M  69      88.941  29.308  15.482  0.96 60.57           C  
ATOM    569  CD  LYS M  69      87.713  28.399  15.475  0.96 60.57           C  
ATOM    570  CE  LYS M  69      87.655  27.486  14.247  0.96 60.57           C  
ATOM    571  NZ  LYS M  69      86.440  26.643  14.291  0.96 60.57           N  
ATOM    572  C   LYS M  69      90.299  32.093  17.714  0.96 60.57           C  
ATOM    573  O   LYS M  69      90.056  33.220  17.290  0.96 60.57           O  
ATOM    574  N   GLY M  70      90.480  31.851  19.023  1.00 40.03           N  
ATOM    575  CA  GLY M  70      90.390  32.952  19.930  1.00 40.03           C  
ATOM    576  C   GLY M  70      91.492  33.928  19.626  1.00 40.03           C  
ATOM    577  O   GLY M  70      91.260  35.130  19.522  1.00 40.03           O  
ATOM    578  N   ASN M  71      92.729  33.437  19.428  1.00 60.15           N  
ATOM    579  CA  ASN M  71      93.846  34.315  19.199  1.00 60.15           C  
ATOM    580  CB  ASN M  71      95.186  33.574  19.045  1.00 60.15           C  
ATOM    581  CG  ASN M  71      95.599  33.056  20.416  1.00 60.15           C  
ATOM    582  OD1 ASN M  71      95.603  33.795  21.400  1.00 60.15           O  
ATOM    583  ND2 ASN M  71      95.951  31.744  20.482  1.00 60.15           N  
ATOM    584  C   ASN M  71      93.604  35.087  17.945  1.00 60.15           C  
ATOM    585  O   ASN M  71      93.971  36.256  17.848  1.00 60.15           O  
ATOM    586  N   GLU M  72      92.970  34.450  16.950  1.00 75.53           N  
ATOM    587  CA  GLU M  72      92.753  35.092  15.688  1.00 75.53           C  
ATOM    588  CB  GLU M  72      91.948  34.189  14.744  1.00 75.53           C  
ATOM    589  CG  GLU M  72      91.670  34.792  13.371  1.00 75.53           C  
ATOM    590  CD  GLU M  72      90.869  33.758  12.594  1.00 75.53           C  
ATOM    591  OE1 GLU M  72      90.872  32.570  13.017  1.00 75.53           O  
ATOM    592  OE2 GLU M  72      90.241  34.140  11.572  1.00 75.53           O  
ATOM    593  C   GLU M  72      91.948  36.333  15.910  1.00 75.53           C  
ATOM    594  O   GLU M  72      92.333  37.425  15.496  1.00 75.53           O  
ATOM    595  N   GLN M  73      90.837  36.204  16.646  1.00140.46           N  
ATOM    596  CA  GLN M  73      89.959  37.315  16.840  1.00140.46           C  
ATOM    597  CB  GLN M  73      88.786  36.953  17.768  1.00140.46           C  
ATOM    598  CG  GLN M  73      87.634  37.951  17.728  1.00140.46           C  
ATOM    599  CD  GLN M  73      86.822  37.633  16.484  1.00140.46           C  
ATOM    600  OE1 GLN M  73      86.555  38.504  15.659  1.00140.46           O  
ATOM    601  NE2 GLN M  73      86.407  36.346  16.347  1.00140.46           N  
ATOM    602  C   GLN M  73      90.743  38.376  17.531  1.00140.46           C  
ATOM    603  O   GLN M  73      90.677  39.551  17.180  1.00140.46           O  
ATOM    604  N   SER M  74      91.560  37.962  18.508  1.00112.89           N  
ATOM    605  CA  SER M  74      92.278  38.876  19.339  1.00112.89           C  
ATOM    606  CB  SER M  74      93.175  38.132  20.337  1.00112.89           C  
ATOM    607  OG  SER M  74      93.798  39.054  21.211  1.00112.89           O  
ATOM    608  C   SER M  74      93.133  39.779  18.506  1.00112.89           C  
ATOM    609  O   SER M  74      93.129  40.993  18.700  1.00112.89           O  
ATOM    610  N   PHE M  75      93.883  39.213  17.547  1.00 75.92           N  
ATOM    611  CA  PHE M  75      94.767  39.984  16.720  1.00 75.92           C  
ATOM    612  CB  PHE M  75      95.731  39.135  15.870  1.00 75.92           C  
ATOM    613  CG  PHE M  75      96.793  38.620  16.785  1.00 75.92           C  
ATOM    614  CD1 PHE M  75      96.611  37.468  17.516  1.00 75.92           C  
ATOM    615  CD2 PHE M  75      97.983  39.299  16.918  1.00 75.92           C  
ATOM    616  CE1 PHE M  75      97.597  37.004  18.356  1.00 75.92           C  
ATOM    617  CE2 PHE M  75      98.971  38.838  17.757  1.00 75.92           C  
ATOM    618  CZ  PHE M  75      98.782  37.686  18.480  1.00 75.92           C  
ATOM    619  C   PHE M  75      94.003  40.887  15.811  1.00 75.92           C  
ATOM    620  O   PHE M  75      94.455  41.998  15.537  1.00 75.92           O  
ATOM    621  N   ARG M  76      92.826  40.446  15.317  0.93118.81           N  
ATOM    622  CA  ARG M  76      92.139  41.267  14.361  0.93118.81           C  
ATOM    623  CB  ARG M  76      90.833  40.679  13.782  0.93118.81           C  
ATOM    624  CG  ARG M  76      89.703  40.420  14.775  0.93118.81           C  
ATOM    625  CD  ARG M  76      88.493  39.723  14.145  0.93118.81           C  
ATOM    626  NE  ARG M  76      87.776  40.722  13.304  0.93118.81           N  
ATOM    627  CZ  ARG M  76      86.689  41.375  13.811  0.93118.81           C  
ATOM    628  NH1 ARG M  76      86.249  41.088  15.071  0.93118.81           N  
ATOM    629  NH2 ARG M  76      86.034  42.305  13.056  0.93118.81           N  
ATOM    630  C   ARG M  76      91.851  42.594  14.980  0.93118.81           C  
ATOM    631  O   ARG M  76      91.952  43.614  14.299  0.93118.81           O  
ATOM    632  N   VAL M  77      91.485  42.624  16.278  1.00133.73           N  
ATOM    633  CA  VAL M  77      91.256  43.894  16.907  1.00133.73           C  
ATOM    634  CB  VAL M  77      90.636  43.842  18.278  1.00133.73           C  
ATOM    635  CG1 VAL M  77      89.271  43.160  18.171  1.00133.73           C  
ATOM    636  CG2 VAL M  77      91.591  43.183  19.274  1.00133.73           C  
ATOM    637  C   VAL M  77      92.557  44.626  17.034  1.00133.73           C  
ATOM    638  O   VAL M  77      92.611  45.841  16.854  1.00133.73           O  
ATOM    639  N   ASP M  78      93.654  43.897  17.316  1.00 50.29           N  
ATOM    640  CA  ASP M  78      94.925  44.529  17.541  1.00 50.29           C  
ATOM    641  CB  ASP M  78      96.074  43.526  17.749  1.00 50.29           C  
ATOM    642  CG  ASP M  78      95.920  42.885  19.121  1.00 50.29           C  
ATOM    643  OD1 ASP M  78      95.310  43.531  20.015  1.00 50.29           O  
ATOM    644  OD2 ASP M  78      96.416  41.740  19.297  1.00 50.29           O  
ATOM    645  C   ASP M  78      95.257  45.334  16.333  1.00 50.29           C  
ATOM    646  O   ASP M  78      95.824  46.422  16.435  1.00 50.29           O  
ATOM    647  N   LEU M  79      94.890  44.824  15.147  1.00 51.63           N  
ATOM    648  CA  LEU M  79      95.209  45.538  13.952  1.00 51.63           C  
ATOM    649  CB  LEU M  79      94.665  44.841  12.695  1.00 51.63           C  
ATOM    650  CG  LEU M  79      95.281  43.451  12.457  1.00 51.63           C  
ATOM    651  CD1 LEU M  79      94.712  42.796  11.190  1.00 51.63           C  
ATOM    652  CD2 LEU M  79      96.815  43.521  12.451  1.00 51.63           C  
ATOM    653  C   LEU M  79      94.561  46.879  14.042  1.00 51.63           C  
ATOM    654  O   LEU M  79      95.207  47.899  13.809  1.00 51.63           O  
ATOM    655  N   ARG M  80      93.279  46.927  14.440  1.00102.14           N  
ATOM    656  CA  ARG M  80      92.601  48.191  14.475  1.00102.14           C  
ATOM    657  CB  ARG M  80      91.128  48.080  14.895  1.00102.14           C  
ATOM    658  CG  ARG M  80      90.266  47.401  13.831  1.00102.14           C  
ATOM    659  CD  ARG M  80      88.762  47.592  14.037  1.00102.14           C  
ATOM    660  NE  ARG M  80      88.380  46.894  15.295  1.00102.14           N  
ATOM    661  CZ  ARG M  80      88.002  45.585  15.252  1.00102.14           C  
ATOM    662  NH1 ARG M  80      88.011  44.912  14.065  1.00102.14           N  
ATOM    663  NH2 ARG M  80      87.604  44.952  16.393  1.00102.14           N  
ATOM    664  C   ARG M  80      93.285  49.092  15.449  1.00102.14           C  
ATOM    665  O   ARG M  80      93.533  50.261  15.158  1.00102.14           O  
ATOM    666  N   THR M  81      93.666  48.541  16.612  1.00 60.97           N  
ATOM    667  CA  THR M  81      94.217  49.315  17.684  1.00 60.97           C  
ATOM    668  CB  THR M  81      94.615  48.431  18.828  1.00 60.97           C  
ATOM    669  OG1 THR M  81      93.514  47.621  19.210  1.00 60.97           O  
ATOM    670  CG2 THR M  81      95.017  49.309  20.018  1.00 60.97           C  
ATOM    671  C   THR M  81      95.445  50.023  17.196  1.00 60.97           C  
ATOM    672  O   THR M  81      95.625  51.215  17.446  1.00 60.97           O  
ATOM    673  N   LEU M  82      96.310  49.308  16.457  1.00 60.00           N  
ATOM    674  CA  LEU M  82      97.550  49.859  15.996  1.00 60.00           C  
ATOM    675  CB  LEU M  82      98.397  48.814  15.259  1.00 60.00           C  
ATOM    676  CG  LEU M  82      98.861  47.688  16.200  1.00 60.00           C  
ATOM    677  CD1 LEU M  82      99.707  46.650  15.456  1.00 60.00           C  
ATOM    678  CD2 LEU M  82      99.582  48.254  17.431  1.00 60.00           C  
ATOM    679  C   LEU M  82      97.283  51.007  15.081  1.00 60.00           C  
ATOM    680  O   LEU M  82      97.936  52.045  15.170  1.00 60.00           O  
ATOM    681  N   LEU M  83      96.282  50.869  14.197  1.00115.67           N  
ATOM    682  CA  LEU M  83      96.024  51.950  13.305  1.00115.67           C  
ATOM    683  CB  LEU M  83      94.949  51.681  12.243  1.00115.67           C  
ATOM    684  CG  LEU M  83      95.495  50.797  11.107  1.00115.67           C  
ATOM    685  CD1 LEU M  83      95.768  49.364  11.570  1.00115.67           C  
ATOM    686  CD2 LEU M  83      94.624  50.874   9.852  1.00115.67           C  
ATOM    687  C   LEU M  83      95.656  53.145  14.115  1.00115.67           C  
ATOM    688  O   LEU M  83      95.903  54.267  13.690  1.00115.67           O  
ATOM    689  N   GLY M  84      95.011  52.957  15.279  1.00 32.88           N  
ATOM    690  CA  GLY M  84      94.681  54.086  16.105  1.00 32.88           C  
ATOM    691  C   GLY M  84      95.917  54.748  16.658  1.00 32.88           C  
ATOM    692  O   GLY M  84      96.029  55.972  16.624  1.00 32.88           O  
ATOM    693  N   TYR M  85      96.890  53.968  17.179  1.00 86.34           N  
ATOM    694  CA  TYR M  85      98.040  54.580  17.799  1.00 86.34           C  
ATOM    695  CB  TYR M  85      99.079  53.588  18.355  1.00 86.34           C  
ATOM    696  CG  TYR M  85      98.472  52.794  19.453  1.00 86.34           C  
ATOM    697  CD1 TYR M  85      98.256  53.351  20.691  1.00 86.34           C  
ATOM    698  CD2 TYR M  85      98.142  51.478  19.242  1.00 86.34           C  
ATOM    699  CE1 TYR M  85      97.698  52.603  21.699  1.00 86.34           C  
ATOM    700  CE2 TYR M  85      97.586  50.730  20.248  1.00 86.34           C  
ATOM    701  CZ  TYR M  85      97.359  51.291  21.479  1.00 86.34           C  
ATOM    702  OH  TYR M  85      96.786  50.516  22.510  1.00 86.34           O  
ATOM    703  C   TYR M  85      98.778  55.345  16.755  1.00 86.34           C  
ATOM    704  O   TYR M  85      99.231  56.466  16.980  1.00 86.34           O  
ATOM    705  N   TYR M  86      98.944  54.698  15.591  1.00 87.92           N  
ATOM    706  CA  TYR M  86      99.639  55.216  14.452  1.00 87.92           C  
ATOM    707  CB  TYR M  86     100.062  54.129  13.452  1.00 87.92           C  
ATOM    708  CG  TYR M  86     101.166  53.389  14.132  1.00 87.92           C  
ATOM    709  CD1 TYR M  86     102.394  53.991  14.280  1.00 87.92           C  
ATOM    710  CD2 TYR M  86     100.989  52.109  14.608  1.00 87.92           C  
ATOM    711  CE1 TYR M  86     103.428  53.334  14.902  1.00 87.92           C  
ATOM    712  CE2 TYR M  86     102.021  51.446  15.231  1.00 87.92           C  
ATOM    713  CZ  TYR M  86     103.243  52.059  15.380  1.00 87.92           C  
ATOM    714  OH  TYR M  86     104.304  51.383  16.019  1.00 87.92           O  
ATOM    715  C   TYR M  86      98.870  56.303  13.762  1.00 87.92           C  
ATOM    716  O   TYR M  86      99.460  57.180  13.135  1.00 87.92           O  
ATOM    717  N   ASN M  87      97.529  56.276  13.836  1.00 92.59           N  
ATOM    718  CA  ASN M  87      96.724  57.216  13.108  1.00 92.59           C  
ATOM    719  CB  ASN M  87      97.112  58.678  13.384  1.00 92.59           C  
ATOM    720  CG  ASN M  87      96.039  59.567  12.777  1.00 92.59           C  
ATOM    721  OD1 ASN M  87      95.172  59.099  12.041  1.00 92.59           O  
ATOM    722  ND2 ASN M  87      96.101  60.889  13.088  1.00 92.59           N  
ATOM    723  C   ASN M  87      96.924  56.948  11.648  1.00 92.59           C  
ATOM    724  O   ASN M  87      97.083  57.865  10.845  1.00 92.59           O  
ATOM    725  N   GLN M  88      96.921  55.651  11.281  1.00 75.37           N  
ATOM    726  CA  GLN M  88      97.134  55.206   9.932  1.00 75.37           C  
ATOM    727  CB  GLN M  88      97.713  53.786   9.879  1.00 75.37           C  
ATOM    728  CG  GLN M  88      99.031  53.637  10.636  1.00 75.37           C  
ATOM    729  CD  GLN M  88      99.312  52.148  10.776  1.00 75.37           C  
ATOM    730  OE1 GLN M  88      99.865  51.519   9.876  1.00 75.37           O  
ATOM    731  NE2 GLN M  88      98.913  51.563  11.937  1.00 75.37           N  
ATOM    732  C   GLN M  88      95.818  55.144   9.222  1.00 75.37           C  
ATOM    733  O   GLN M  88      94.760  55.096   9.847  1.00 75.37           O  
ATOM    734  N   SER M  89      95.864  55.159   7.872  1.00 93.64           N  
ATOM    735  CA  SER M  89      94.667  55.042   7.089  1.00 93.64           C  
ATOM    736  CB  SER M  89      94.858  55.358   5.595  1.00 93.64           C  
ATOM    737  OG  SER M  89      95.192  56.722   5.412  1.00 93.64           O  
ATOM    738  C   SER M  89      94.239  53.613   7.152  1.00 93.64           C  
ATOM    739  O   SER M  89      95.062  52.705   7.237  1.00 93.64           O  
ATOM    740  N   LYS M  90      92.916  53.387   7.123  1.00103.01           N  
ATOM    741  CA  LYS M  90      92.366  52.064   7.161  1.00103.01           C  
ATOM    742  CB  LYS M  90      90.844  52.043   7.362  1.00103.01           C  
ATOM    743  CG  LYS M  90      90.283  50.623   7.323  1.00103.01           C  
ATOM    744  CD  LYS M  90      90.869  49.701   8.394  1.00103.01           C  
ATOM    745  CE  LYS M  90      90.472  48.235   8.215  1.00103.01           C  
ATOM    746  NZ  LYS M  90      91.382  47.365   8.992  1.00103.01           N  
ATOM    747  C   LYS M  90      92.664  51.324   5.894  1.00103.01           C  
ATOM    748  O   LYS M  90      92.869  50.112   5.908  1.00103.01           O  
ATOM    749  N   GLY M  91      92.728  52.041   4.761  1.00 37.70           N  
ATOM    750  CA  GLY M  91      92.799  51.413   3.471  1.00 37.70           C  
ATOM    751  C   GLY M  91      93.977  50.492   3.325  1.00 37.70           C  
ATOM    752  O   GLY M  91      93.841  49.419   2.738  1.00 37.70           O  
ATOM    753  N   GLY M  92      95.162  50.862   3.842  1.00 27.21           N  
ATOM    754  CA  GLY M  92      96.328  50.056   3.591  1.00 27.21           C  
ATOM    755  C   GLY M  92      96.286  48.783   4.383  1.00 27.21           C  
ATOM    756  O   GLY M  92      95.477  48.619   5.295  1.00 27.21           O  
ATOM    757  N   SER M  93      97.198  47.848   4.026  1.00 47.65           N  
ATOM    758  CA  SER M  93      97.326  46.556   4.647  1.00 47.65           C  
ATOM    759  CB  SER M  93      97.621  45.441   3.629  1.00 47.65           C  
ATOM    760  OG  SER M  93      97.984  44.244   4.298  1.00 47.65           O  
ATOM    761  C   SER M  93      98.490  46.597   5.590  1.00 47.65           C  
ATOM    762  O   SER M  93      99.488  47.267   5.329  1.00 47.65           O  
ATOM    763  N   HIS M  94      98.394  45.872   6.727  1.00 66.48           N  
ATOM    764  CA  HIS M  94      99.480  45.895   7.667  1.00 66.48           C  
ATOM    765  ND1 HIS M  94      99.727  49.022   7.673  1.00 66.48           N  
ATOM    766  CG  HIS M  94      98.899  48.223   8.428  1.00 66.48           C  
ATOM    767  CB  HIS M  94      99.229  46.827   8.861  1.00 66.48           C  
ATOM    768  NE2 HIS M  94      97.899  50.216   8.089  1.00 66.48           N  
ATOM    769  CD2 HIS M  94      97.787  48.967   8.672  1.00 66.48           C  
ATOM    770  CE1 HIS M  94      99.080  50.203   7.500  1.00 66.48           C  
ATOM    771  C   HIS M  94      99.684  44.510   8.207  1.00 66.48           C  
ATOM    772  O   HIS M  94      98.852  43.625   8.008  1.00 66.48           O  
ATOM    773  N   THR M  95     100.821  44.277   8.901  0.90 52.80           N  
ATOM    774  CA  THR M  95     101.086  42.954   9.394  0.90 52.80           C  
ATOM    775  CB  THR M  95     102.148  42.235   8.612  0.90 52.80           C  
ATOM    776  OG1 THR M  95     101.765  42.138   7.249  0.90 52.80           O  
ATOM    777  CG2 THR M  95     102.346  40.831   9.208  0.90 52.80           C  
ATOM    778  C   THR M  95     101.577  42.999  10.809  0.90 52.80           C  
ATOM    779  O   THR M  95     102.266  43.929  11.228  0.90 52.80           O  
ATOM    780  N   ILE M  96     101.214  41.958  11.585  1.00 49.25           N  
ATOM    781  CA  ILE M  96     101.669  41.807  12.936  1.00 49.25           C  
ATOM    782  CB  ILE M  96     100.576  41.884  13.962  1.00 49.25           C  
ATOM    783  CG1 ILE M  96      99.953  43.290  13.974  1.00 49.25           C  
ATOM    784  CG2 ILE M  96     101.165  41.458  15.317  1.00 49.25           C  
ATOM    785  CD1 ILE M  96      98.675  43.388  14.805  1.00 49.25           C  
ATOM    786  C   ILE M  96     102.268  40.442  13.022  1.00 49.25           C  
ATOM    787  O   ILE M  96     101.717  39.475  12.495  1.00 49.25           O  
ATOM    788  N   GLN M  97     103.433  40.336  13.688  1.00107.01           N  
ATOM    789  CA  GLN M  97     104.098  39.071  13.752  1.00107.01           C  
ATOM    790  CB  GLN M  97     105.261  39.055  12.754  1.00107.01           C  
ATOM    791  CG  GLN M  97     105.731  37.672  12.342  1.00107.01           C  
ATOM    792  CD  GLN M  97     106.833  37.874  11.314  1.00107.01           C  
ATOM    793  OE1 GLN M  97     107.307  36.923  10.695  1.00107.01           O  
ATOM    794  NE2 GLN M  97     107.248  39.155  11.116  1.00107.01           N  
ATOM    795  C   GLN M  97     104.636  38.935  15.146  1.00107.01           C  
ATOM    796  O   GLN M  97     105.084  39.916  15.736  1.00107.01           O  
ATOM    797  N   VAL M  98     104.592  37.718  15.731  1.00126.39           N  
ATOM    798  CA  VAL M  98     105.093  37.596  17.069  1.00126.39           C  
ATOM    799  CB  VAL M  98     104.021  37.612  18.118  1.00126.39           C  
ATOM    800  CG1 VAL M  98     103.406  39.017  18.159  1.00126.39           C  
ATOM    801  CG2 VAL M  98     102.993  36.524  17.781  1.00126.39           C  
ATOM    802  C   VAL M  98     105.862  36.331  17.230  1.00126.39           C  
ATOM    803  O   VAL M  98     105.559  35.306  16.618  1.00126.39           O  
ATOM    804  N   ILE M  99     106.906  36.396  18.078  1.00 64.65           N  
ATOM    805  CA  ILE M  99     107.694  35.240  18.358  1.00 64.65           C  
ATOM    806  CB  ILE M  99     109.152  35.415  18.048  1.00 64.65           C  
ATOM    807  CG1 ILE M  99     109.325  35.616  16.532  1.00 64.65           C  
ATOM    808  CG2 ILE M  99     109.928  34.208  18.601  1.00 64.65           C  
ATOM    809  CD1 ILE M  99     110.741  36.004  16.113  1.00 64.65           C  
ATOM    810  C   ILE M  99     107.527  34.959  19.811  1.00 64.65           C  
ATOM    811  O   ILE M  99     107.819  35.794  20.666  1.00 64.65           O  
ATOM    812  N   SER M 100     107.011  33.758  20.122  1.00 57.23           N  
ATOM    813  CA  SER M 100     106.809  33.391  21.486  1.00 57.23           C  
ATOM    814  CB  SER M 100     105.320  33.214  21.827  1.00 57.23           C  
ATOM    815  OG  SER M 100     105.157  32.885  23.196  1.00 57.23           O  
ATOM    816  C   SER M 100     107.488  32.077  21.649  1.00 57.23           C  
ATOM    817  O   SER M 100     107.452  31.252  20.742  1.00 57.23           O  
ATOM    818  N   GLY M 101     108.148  31.840  22.798  1.00 34.92           N  
ATOM    819  CA  GLY M 101     108.801  30.572  22.926  1.00 34.92           C  
ATOM    820  C   GLY M 101     109.711  30.586  24.111  1.00 34.92           C  
ATOM    821  O   GLY M 101     109.857  31.597  24.798  1.00 34.92           O  
ATOM    822  N   CYS M 102     110.344  29.423  24.373  1.00 50.98           N  
ATOM    823  CA  CYS M 102     111.229  29.292  25.494  1.00 50.98           C  
ATOM    824  CB  CYS M 102     110.533  28.693  26.736  1.00 50.98           C  
ATOM    825  SG  CYS M 102     109.865  27.022  26.447  1.00 50.98           S  
ATOM    826  C   CYS M 102     112.350  28.370  25.107  1.00 50.98           C  
ATOM    827  O   CYS M 102     112.182  27.495  24.259  1.00 50.98           O  
ATOM    828  N   GLU M 103     113.542  28.563  25.717  1.00 74.13           N  
ATOM    829  CA  GLU M 103     114.679  27.716  25.460  1.00 74.13           C  
ATOM    830  CB  GLU M 103     115.970  28.469  25.089  1.00 74.13           C  
ATOM    831  CG  GLU M 103     116.054  29.029  23.673  1.00 74.13           C  
ATOM    832  CD  GLU M 103     117.408  29.721  23.578  1.00 74.13           C  
ATOM    833  OE1 GLU M 103     118.025  29.941  24.655  1.00 74.13           O  
ATOM    834  OE2 GLU M 103     117.851  30.032  22.441  1.00 74.13           O  
ATOM    835  C   GLU M 103     115.033  27.034  26.744  1.00 74.13           C  
ATOM    836  O   GLU M 103     115.085  27.670  27.797  1.00 74.13           O  
ATOM    837  N   VAL M 104     115.317  25.717  26.682  1.00 39.53           N  
ATOM    838  CA  VAL M 104     115.668  24.982  27.866  1.00 39.53           C  
ATOM    839  CB  VAL M 104     114.712  23.867  28.182  1.00 39.53           C  
ATOM    840  CG1 VAL M 104     113.319  24.470  28.431  1.00 39.53           C  
ATOM    841  CG2 VAL M 104     114.749  22.837  27.039  1.00 39.53           C  
ATOM    842  C   VAL M 104     117.007  24.347  27.630  1.00 39.53           C  
ATOM    843  O   VAL M 104     117.414  24.136  26.490  1.00 39.53           O  
ATOM    844  N   GLY M 105     117.745  24.048  28.720  1.00 23.31           N  
ATOM    845  CA  GLY M 105     119.044  23.451  28.592  1.00 23.31           C  
ATOM    846  C   GLY M 105     118.889  21.971  28.726  1.00 23.31           C  
ATOM    847  O   GLY M 105     117.776  21.454  28.804  1.00 23.31           O  
ATOM    848  N   SER M 106     120.026  21.250  28.768  1.00 25.90           N  
ATOM    849  CA  SER M 106     120.013  19.823  28.902  1.00 25.90           C  
ATOM    850  CB  SER M 106     121.421  19.210  28.808  1.00 25.90           C  
ATOM    851  OG  SER M 106     121.353  17.798  28.945  1.00 25.90           O  
ATOM    852  C   SER M 106     119.464  19.503  30.256  1.00 25.90           C  
ATOM    853  O   SER M 106     118.794  18.489  30.447  1.00 25.90           O  
ATOM    854  N   ASP M 107     119.744  20.383  31.235  1.00 51.78           N  
ATOM    855  CA  ASP M 107     119.309  20.202  32.589  1.00 51.78           C  
ATOM    856  CB  ASP M 107     119.957  21.190  33.577  1.00 51.78           C  
ATOM    857  CG  ASP M 107     119.621  22.621  33.190  1.00 51.78           C  
ATOM    858  OD1 ASP M 107     119.161  22.846  32.040  1.00 51.78           O  
ATOM    859  OD2 ASP M 107     119.834  23.516  34.048  1.00 51.78           O  
ATOM    860  C   ASP M 107     117.818  20.309  32.669  1.00 51.78           C  
ATOM    861  O   ASP M 107     117.193  19.650  33.499  1.00 51.78           O  
ATOM    862  N   GLY M 108     117.196  21.123  31.793  1.00 28.66           N  
ATOM    863  CA  GLY M 108     115.771  21.283  31.863  1.00 28.66           C  
ATOM    864  C   GLY M 108     115.485  22.633  32.440  1.00 28.66           C  
ATOM    865  O   GLY M 108     114.328  22.999  32.648  1.00 28.66           O  
ATOM    866  N   ARG M 109     116.552  23.406  32.720  1.00160.64           N  
ATOM    867  CA  ARG M 109     116.410  24.737  33.235  1.00160.64           C  
ATOM    868  CB  ARG M 109     117.710  25.308  33.821  1.00160.64           C  
ATOM    869  CG  ARG M 109     117.499  26.597  34.614  1.00160.64           C  
ATOM    870  CD  ARG M 109     116.719  26.372  35.910  1.00160.64           C  
ATOM    871  NE  ARG M 109     117.510  25.419  36.737  1.00160.64           N  
ATOM    872  CZ  ARG M 109     118.477  25.888  37.579  1.00160.64           C  
ATOM    873  NH1 ARG M 109     118.695  27.230  37.687  1.00160.64           N  
ATOM    874  NH2 ARG M 109     119.225  25.013  38.313  1.00160.64           N  
ATOM    875  C   ARG M 109     116.007  25.608  32.089  1.00160.64           C  
ATOM    876  O   ARG M 109     116.130  25.210  30.932  1.00160.64           O  
ATOM    877  N   LEU M 110     115.487  26.817  32.378  1.00 67.71           N  
ATOM    878  CA  LEU M 110     115.031  27.659  31.305  1.00 67.71           C  
ATOM    879  CB  LEU M 110     113.757  28.445  31.667  1.00 67.71           C  
ATOM    880  CG  LEU M 110     113.233  29.358  30.541  1.00 67.71           C  
ATOM    881  CD1 LEU M 110     112.896  28.554  29.276  1.00 67.71           C  
ATOM    882  CD2 LEU M 110     112.037  30.195  31.026  1.00 67.71           C  
ATOM    883  C   LEU M 110     116.104  28.640  30.948  1.00 67.71           C  
ATOM    884  O   LEU M 110     116.433  29.532  31.731  1.00 67.71           O  
ATOM    885  N   LEU M 111     116.701  28.471  29.746  1.00106.75           N  
ATOM    886  CA  LEU M 111     117.724  29.364  29.279  1.00106.75           C  
ATOM    887  CB  LEU M 111     118.360  28.912  27.953  1.00106.75           C  
ATOM    888  CG  LEU M 111     119.369  27.761  28.090  1.00106.75           C  
ATOM    889  CD1 LEU M 111     120.720  28.260  28.617  1.00106.75           C  
ATOM    890  CD2 LEU M 111     118.812  26.640  28.967  1.00106.75           C  
ATOM    891  C   LEU M 111     117.159  30.722  29.022  1.00106.75           C  
ATOM    892  O   LEU M 111     117.640  31.714  29.568  1.00106.75           O  
ATOM    893  N   ARG M 112     116.096  30.814  28.198  1.00183.15           N  
ATOM    894  CA  ARG M 112     115.606  32.135  27.933  1.00183.15           C  
ATOM    895  CB  ARG M 112     116.365  32.890  26.831  1.00183.15           C  
ATOM    896  CG  ARG M 112     116.072  34.389  26.881  0.93183.15           C  
ATOM    897  CD  ARG M 112     116.484  35.172  25.636  0.96183.15           C  
ATOM    898  NE  ARG M 112     117.894  34.830  25.317  0.94183.15           N  
ATOM    899  CZ  ARG M 112     118.579  35.590  24.414  0.91183.15           C  
ATOM    900  NH1 ARG M 112     118.008  36.718  23.899  1.00183.15           N  
ATOM    901  NH2 ARG M 112     119.832  35.223  24.021  1.00183.15           N  
ATOM    902  C   ARG M 112     114.181  32.061  27.488  1.00183.15           C  
ATOM    903  O   ARG M 112     113.711  31.015  27.044  1.00183.15           O  
ATOM    904  N   GLY M 113     113.453  33.194  27.596  1.00 44.34           N  
ATOM    905  CA  GLY M 113     112.078  33.233  27.181  1.00 44.34           C  
ATOM    906  C   GLY M 113     111.916  34.407  26.264  1.00 44.34           C  
ATOM    907  O   GLY M 113     112.465  35.479  26.521  1.00 44.34           O  
ATOM    908  N   TYR M 114     111.123  34.240  25.181  1.00173.03           N  
ATOM    909  CA  TYR M 114     111.009  35.304  24.222  1.00173.03           C  
ATOM    910  CB  TYR M 114     111.382  34.937  22.772  1.00173.03           C  
ATOM    911  CG  TYR M 114     112.669  34.199  22.645  1.00173.03           C  
ATOM    912  CD1 TYR M 114     112.657  32.828  22.725  1.00173.03           C  
ATOM    913  CD2 TYR M 114     113.864  34.839  22.418  1.00173.03           C  
ATOM    914  CE1 TYR M 114     113.813  32.099  22.596  1.00173.03           C  
ATOM    915  CE2 TYR M 114     115.026  34.112  22.288  1.00173.03           C  
ATOM    916  CZ  TYR M 114     115.003  32.743  22.377  1.00173.03           C  
ATOM    917  OH  TYR M 114     116.194  32.000  22.242  1.00173.03           O  
ATOM    918  C   TYR M 114     109.562  35.635  24.034  1.00173.03           C  
ATOM    919  O   TYR M 114     108.693  34.764  24.076  1.00173.03           O  
ATOM    920  N   GLN M 115     109.278  36.934  23.821  1.00 87.22           N  
ATOM    921  CA  GLN M 115     107.963  37.379  23.463  1.00 87.22           C  
ATOM    922  CB  GLN M 115     107.088  37.762  24.671  1.00 87.22           C  
ATOM    923  CG  GLN M 115     105.675  38.210  24.292  1.00 87.22           C  
ATOM    924  CD  GLN M 115     104.844  36.976  23.966  1.00 87.22           C  
ATOM    925  OE1 GLN M 115     105.319  35.845  24.054  1.00 87.22           O  
ATOM    926  NE2 GLN M 115     103.561  37.198  23.579  1.00 87.22           N  
ATOM    927  C   GLN M 115     108.206  38.621  22.668  1.00 87.22           C  
ATOM    928  O   GLN M 115     108.494  39.676  23.231  1.00 87.22           O  
ATOM    929  N   GLN M 116     108.096  38.550  21.329  1.00122.59           N  
ATOM    930  CA  GLN M 116     108.429  39.736  20.596  1.00122.59           C  
ATOM    931  CB  GLN M 116     109.808  39.649  19.920  1.00122.59           C  
ATOM    932  CG  GLN M 116     109.960  38.484  18.949  1.00122.59           C  
ATOM    933  CD  GLN M 116     111.444  38.369  18.636  1.00122.59           C  
ATOM    934  OE1 GLN M 116     112.247  38.018  19.500  1.00122.59           O  
ATOM    935  NE2 GLN M 116     111.823  38.675  17.366  1.00122.59           N  
ATOM    936  C   GLN M 116     107.360  40.069  19.603  1.00122.59           C  
ATOM    937  O   GLN M 116     106.793  39.199  18.944  1.00122.59           O  
ATOM    938  N   TYR M 117     107.057  41.379  19.486  1.00 84.59           N  
ATOM    939  CA  TYR M 117     106.022  41.841  18.606  1.00 84.59           C  
ATOM    940  CB  TYR M 117     104.935  42.686  19.304  1.00 84.59           C  
ATOM    941  CG  TYR M 117     103.992  41.784  20.025  1.00 84.59           C  
ATOM    942  CD1 TYR M 117     104.368  41.095  21.155  1.00 84.59           C  
ATOM    943  CD2 TYR M 117     102.701  41.648  19.566  1.00 84.59           C  
ATOM    944  CE1 TYR M 117     103.473  40.274  21.802  1.00 84.59           C  
ATOM    945  CE2 TYR M 117     101.802  40.830  20.209  1.00 84.59           C  
ATOM    946  CZ  TYR M 117     102.189  40.139  21.330  1.00 84.59           C  
ATOM    947  OH  TYR M 117     101.270  39.298  21.992  1.00 84.59           O  
ATOM    948  C   TYR M 117     106.611  42.710  17.543  1.00 84.59           C  
ATOM    949  O   TYR M 117     107.428  43.589  17.814  1.00 84.59           O  
ATOM    950  N   ALA M 118     106.198  42.463  16.283  1.00 33.69           N  
ATOM    951  CA  ALA M 118     106.667  43.255  15.185  1.00 33.69           C  
ATOM    952  CB  ALA M 118     107.573  42.478  14.215  1.00 33.69           C  
ATOM    953  C   ALA M 118     105.473  43.717  14.407  1.00 33.69           C  
ATOM    954  O   ALA M 118     104.523  42.966  14.186  1.00 33.69           O  
ATOM    955  N   TYR M 119     105.500  44.993  13.974  1.00 70.67           N  
ATOM    956  CA  TYR M 119     104.416  45.547  13.220  1.00 70.67           C  
ATOM    957  CB  TYR M 119     103.776  46.753  13.938  1.00 70.67           C  
ATOM    958  CG  TYR M 119     102.569  47.230  13.204  1.00 70.67           C  
ATOM    959  CD1 TYR M 119     101.463  46.420  13.100  1.00 70.67           C  
ATOM    960  CD2 TYR M 119     102.520  48.494  12.663  1.00 70.67           C  
ATOM    961  CE1 TYR M 119     100.335  46.851  12.443  1.00 70.67           C  
ATOM    962  CE2 TYR M 119     101.394  48.931  12.006  1.00 70.67           C  
ATOM    963  CZ  TYR M 119     100.299  48.109  11.894  1.00 70.67           C  
ATOM    964  OH  TYR M 119      99.141  48.555  11.222  1.00 70.67           O  
ATOM    965  C   TYR M 119     105.006  46.012  11.927  1.00 70.67           C  
ATOM    966  O   TYR M 119     105.995  46.741  11.912  1.00 70.67           O  
ATOM    967  N   ASP M 120     104.423  45.561  10.801  1.00 49.22           N  
ATOM    968  CA  ASP M 120     104.874  45.964   9.502  1.00 49.22           C  
ATOM    969  CB  ASP M 120     104.580  47.444   9.197  1.00 49.22           C  
ATOM    970  CG  ASP M 120     103.070  47.606   9.078  1.00 49.22           C  
ATOM    971  OD1 ASP M 120     102.361  46.565   9.066  1.00 49.22           O  
ATOM    972  OD2 ASP M 120     102.606  48.775   8.993  1.00 49.22           O  
ATOM    973  C   ASP M 120     106.349  45.736   9.384  1.00 49.22           C  
ATOM    974  O   ASP M 120     107.064  46.549   8.801  1.00 49.22           O  
ATOM    975  N   GLY M 121     106.846  44.613   9.935  1.00 22.20           N  
ATOM    976  CA  GLY M 121     108.233  44.286   9.780  1.00 22.20           C  
ATOM    977  C   GLY M 121     109.082  45.135  10.679  1.00 22.20           C  
ATOM    978  O   GLY M 121     110.264  45.326  10.401  1.00 22.20           O  
ATOM    979  N   CYS M 122     108.519  45.683  11.774  1.00 37.67           N  
ATOM    980  CA  CYS M 122     109.336  46.477  12.653  1.00 37.67           C  
ATOM    981  CB  CYS M 122     108.972  47.970  12.650  1.00 37.67           C  
ATOM    982  SG  CYS M 122     109.314  48.771  11.057  1.00 37.67           S  
ATOM    983  C   CYS M 122     109.114  45.992  14.053  1.00 37.67           C  
ATOM    984  O   CYS M 122     108.038  45.499  14.380  1.00 37.67           O  
ATOM    985  N   ASP M 123     110.129  46.132  14.932  1.00110.32           N  
ATOM    986  CA  ASP M 123     109.990  45.660  16.284  1.00110.32           C  
ATOM    987  CB  ASP M 123     111.333  45.473  17.017  1.00110.32           C  
ATOM    988  CG  ASP M 123     112.077  46.801  17.066  1.00110.32           C  
ATOM    989  OD1 ASP M 123     112.016  47.555  16.058  1.00110.32           O  
ATOM    990  OD2 ASP M 123     112.713  47.083  18.116  1.00110.32           O  
ATOM    991  C   ASP M 123     109.139  46.615  17.060  1.00110.32           C  
ATOM    992  O   ASP M 123     109.521  47.761  17.289  1.00110.32           O  
ATOM    993  N   TYR M 124     107.902  46.181  17.383  1.00 92.87           N  
ATOM    994  CA  TYR M 124     106.964  46.956  18.144  1.00 92.87           C  
ATOM    995  CB  TYR M 124     105.542  46.402  17.939  1.00 92.87           C  
ATOM    996  CG  TYR M 124     104.552  47.321  18.556  1.00 92.87           C  
ATOM    997  CD1 TYR M 124     104.288  48.534  17.965  1.00 92.87           C  
ATOM    998  CD2 TYR M 124     103.867  46.963  19.695  1.00 92.87           C  
ATOM    999  CE1 TYR M 124     103.369  49.393  18.514  1.00 92.87           C  
ATOM   1000  CE2 TYR M 124     102.945  47.820  20.249  1.00 92.87           C  
ATOM   1001  CZ  TYR M 124     102.698  49.037  19.659  1.00 92.87           C  
ATOM   1002  OH  TYR M 124     101.754  49.925  20.218  1.00 92.87           O  
ATOM   1003  C   TYR M 124     107.279  46.966  19.618  1.00 92.87           C  
ATOM   1004  O   TYR M 124     107.446  48.027  20.218  1.00 92.87           O  
ATOM   1005  N   ILE M 125     107.393  45.771  20.239  1.00155.88           N  
ATOM   1006  CA  ILE M 125     107.612  45.693  21.660  1.00155.88           C  
ATOM   1007  CB  ILE M 125     106.332  45.849  22.432  1.00155.88           C  
ATOM   1008  CG1 ILE M 125     106.595  45.953  23.939  1.00155.88           C  
ATOM   1009  CG2 ILE M 125     105.389  44.706  22.031  1.00155.88           C  
ATOM   1010  CD1 ILE M 125     105.348  46.341  24.731  1.00155.88           C  
ATOM   1011  C   ILE M 125     108.177  44.337  21.968  1.00155.88           C  
ATOM   1012  O   ILE M 125     107.979  43.395  21.201  1.00155.88           O  
ATOM   1013  N   ALA M 126     108.902  44.193  23.102  1.00 46.70           N  
ATOM   1014  CA  ALA M 126     109.438  42.897  23.418  1.00 46.70           C  
ATOM   1015  CB  ALA M 126     110.803  42.622  22.763  1.00 46.70           C  
ATOM   1016  C   ALA M 126     109.624  42.768  24.900  1.00 46.70           C  
ATOM   1017  O   ALA M 126     109.795  43.753  25.617  1.00 46.70           O  
ATOM   1018  N   LEU M 127     109.578  41.513  25.391  1.00 62.78           N  
ATOM   1019  CA  LEU M 127     109.766  41.208  26.782  1.00 62.78           C  
ATOM   1020  CB  LEU M 127     109.119  39.863  27.170  1.00 62.78           C  
ATOM   1021  CG  LEU M 127     109.278  39.459  28.646  1.00 62.78           C  
ATOM   1022  CD1 LEU M 127     108.562  40.445  29.584  1.00 62.78           C  
ATOM   1023  CD2 LEU M 127     108.830  38.004  28.860  1.00 62.78           C  
ATOM   1024  C   LEU M 127     111.243  41.096  27.002  1.00 62.78           C  
ATOM   1025  O   LEU M 127     111.953  40.491  26.201  1.00 62.78           O  
ATOM   1026  N   ASN M 128     111.744  41.676  28.108  1.00 75.59           N  
ATOM   1027  CA  ASN M 128     113.152  41.658  28.389  1.00 75.59           C  
ATOM   1028  CB  ASN M 128     113.587  42.749  29.381  1.00 75.59           C  
ATOM   1029  CG  ASN M 128     113.362  44.093  28.699  1.00 75.59           C  
ATOM   1030  OD1 ASN M 128     112.356  44.763  28.928  1.00 75.59           O  
ATOM   1031  ND2 ASN M 128     114.322  44.499  27.828  1.00 75.59           N  
ATOM   1032  C   ASN M 128     113.518  40.321  28.965  1.00 75.59           C  
ATOM   1033  O   ASN M 128     112.660  39.472  29.195  1.00 75.59           O  
ATOM   1034  N   GLU M 129     114.832  40.103  29.185  0.92 97.38           N  
ATOM   1035  CA  GLU M 129     115.359  38.882  29.736  0.92 97.38           C  
ATOM   1036  CB  GLU M 129     116.888  38.904  29.913  0.92 97.38           C  
ATOM   1037  CG  GLU M 129     117.686  38.427  28.708  0.78 97.38           C  
ATOM   1038  CD  GLU M 129     118.121  37.009  29.046  0.75 97.38           C  
ATOM   1039  OE1 GLU M 129     119.128  36.869  29.788  0.90 97.38           O  
ATOM   1040  OE2 GLU M 129     117.448  36.049  28.585  0.92 97.38           O  
ATOM   1041  C   GLU M 129     114.806  38.671  31.105  0.92 97.38           C  
ATOM   1042  O   GLU M 129     114.540  37.541  31.515  0.92 97.38           O  
ATOM   1043  N   ASP M 130     114.619  39.773  31.847  1.00 77.86           N  
ATOM   1044  CA  ASP M 130     114.155  39.702  33.198  1.00 77.86           C  
ATOM   1045  CB  ASP M 130     114.157  41.073  33.917  1.00 77.86           C  
ATOM   1046  CG  ASP M 130     113.305  42.113  33.193  1.00 77.86           C  
ATOM   1047  OD1 ASP M 130     112.396  41.736  32.408  1.00 77.86           O  
ATOM   1048  OD2 ASP M 130     113.570  43.323  33.420  1.00 77.86           O  
ATOM   1049  C   ASP M 130     112.796  39.079  33.205  1.00 77.86           C  
ATOM   1050  O   ASP M 130     112.367  38.526  34.216  1.00 77.86           O  
ATOM   1051  N   LEU M 131     112.079  39.173  32.071  1.00 99.51           N  
ATOM   1052  CA  LEU M 131     110.761  38.626  31.905  1.00 99.51           C  
ATOM   1053  CB  LEU M 131     110.627  37.193  32.450  1.00 99.51           C  
ATOM   1054  CG  LEU M 131     111.467  36.148  31.691  1.00 99.51           C  
ATOM   1055  CD1 LEU M 131     111.277  34.743  32.287  1.00 99.51           C  
ATOM   1056  CD2 LEU M 131     111.186  36.190  30.180  1.00 99.51           C  
ATOM   1057  C   LEU M 131     109.793  39.498  32.650  1.00 99.51           C  
ATOM   1058  O   LEU M 131     108.579  39.322  32.556  1.00 99.51           O  
ATOM   1059  N   LYS M 132     110.325  40.422  33.470  1.00116.92           N  
ATOM   1060  CA  LYS M 132     109.548  41.367  34.220  1.00116.92           C  
ATOM   1061  CB  LYS M 132     110.276  41.797  35.500  1.00116.92           C  
ATOM   1062  CG  LYS M 132     110.468  40.613  36.450  1.00116.92           C  
ATOM   1063  CD  LYS M 132     111.497  40.850  37.554  1.00116.92           C  
ATOM   1064  CE  LYS M 132     111.673  39.653  38.490  1.00116.92           C  
ATOM   1065  NZ  LYS M 132     110.479  39.507  39.353  1.00116.92           N  
ATOM   1066  C   LYS M 132     109.158  42.604  33.453  1.00116.92           C  
ATOM   1067  O   LYS M 132     108.034  43.085  33.586  1.00116.92           O  
ATOM   1068  N   THR M 133     110.079  43.163  32.637  1.00136.27           N  
ATOM   1069  CA  THR M 133     109.831  44.461  32.058  1.00136.27           C  
ATOM   1070  CB  THR M 133     110.952  45.437  32.278  1.00136.27           C  
ATOM   1071  OG1 THR M 133     112.152  44.935  31.711  1.00136.27           O  
ATOM   1072  CG2 THR M 133     111.139  45.674  33.785  1.00136.27           C  
ATOM   1073  C   THR M 133     109.607  44.391  30.582  1.00136.27           C  
ATOM   1074  O   THR M 133     109.627  43.323  29.973  1.00136.27           O  
ATOM   1075  N   TRP M 134     109.370  45.576  29.972  1.00 85.43           N  
ATOM   1076  CA  TRP M 134     109.089  45.628  28.569  1.00 85.43           C  
ATOM   1077  CB  TRP M 134     107.637  46.027  28.265  1.00 85.43           C  
ATOM   1078  CG  TRP M 134     106.611  45.063  28.808  1.00 85.43           C  
ATOM   1079  CD2 TRP M 134     106.387  43.744  28.290  1.00 85.43           C  
ATOM   1080  CD1 TRP M 134     105.758  45.214  29.862  1.00 85.43           C  
ATOM   1081  NE1 TRP M 134     105.012  44.072  30.031  1.00 85.43           N  
ATOM   1082  CE2 TRP M 134     105.391  43.158  29.070  1.00 85.43           C  
ATOM   1083  CE3 TRP M 134     106.966  43.076  27.249  1.00 85.43           C  
ATOM   1084  CZ2 TRP M 134     104.958  41.886  28.822  1.00 85.43           C  
ATOM   1085  CZ3 TRP M 134     106.527  41.795  27.000  1.00 85.43           C  
ATOM   1086  CH2 TRP M 134     105.543  41.211  27.772  1.00 85.43           C  
ATOM   1087  C   TRP M 134     109.946  46.676  27.928  1.00 85.43           C  
ATOM   1088  O   TRP M 134     110.355  47.648  28.562  1.00 85.43           O  
ATOM   1089  N   THR M 135     110.250  46.474  26.630  1.00 38.49           N  
ATOM   1090  CA  THR M 135     110.988  47.434  25.861  1.00 38.49           C  
ATOM   1091  CB  THR M 135     112.225  46.876  25.220  1.00 38.49           C  
ATOM   1092  OG1 THR M 135     113.111  46.364  26.204  1.00 38.49           O  
ATOM   1093  CG2 THR M 135     112.905  47.999  24.417  1.00 38.49           C  
ATOM   1094  C   THR M 135     110.080  47.840  24.744  1.00 38.49           C  
ATOM   1095  O   THR M 135     109.550  46.987  24.031  1.00 38.49           O  
ATOM   1096  N   ALA M 136     109.875  49.160  24.562  1.00 43.79           N  
ATOM   1097  CA  ALA M 136     108.990  49.628  23.533  1.00 43.79           C  
ATOM   1098  CB  ALA M 136     107.944  50.634  24.039  1.00 43.79           C  
ATOM   1099  C   ALA M 136     109.805  50.329  22.491  1.00 43.79           C  
ATOM   1100  O   ALA M 136     110.783  51.008  22.800  1.00 43.79           O  
ATOM   1101  N   ALA M 137     109.462  50.100  21.209  1.00 53.78           N  
ATOM   1102  CA  ALA M 137     110.150  50.703  20.101  1.00 53.78           C  
ATOM   1103  CB  ALA M 137     109.761  50.071  18.753  1.00 53.78           C  
ATOM   1104  C   ALA M 137     109.871  52.169  19.976  1.00 53.78           C  
ATOM   1105  O   ALA M 137     110.795  52.973  19.847  1.00 53.78           O  
ATOM   1106  N   ASP M 138     108.578  52.557  20.022  1.00 65.56           N  
ATOM   1107  CA  ASP M 138     108.228  53.925  19.763  1.00 65.56           C  
ATOM   1108  CB  ASP M 138     107.757  54.175  18.318  1.00 65.56           C  
ATOM   1109  CG  ASP M 138     106.516  53.328  18.064  1.00 65.56           C  
ATOM   1110  OD1 ASP M 138     106.525  52.129  18.452  1.00 65.56           O  
ATOM   1111  OD2 ASP M 138     105.538  53.870  17.483  1.00 65.56           O  
ATOM   1112  C   ASP M 138     107.124  54.354  20.673  1.00 65.56           C  
ATOM   1113  O   ASP M 138     106.811  53.699  21.665  1.00 65.56           O  
ATOM   1114  N   MET M 139     106.506  55.500  20.330  1.00 71.97           N  
ATOM   1115  CA  MET M 139     105.467  56.088  21.121  1.00 71.97           C  
ATOM   1116  CB  MET M 139     104.964  57.420  20.533  1.00 71.97           C  
ATOM   1117  CG  MET M 139     104.076  58.231  21.482  1.00 71.97           C  
ATOM   1118  SD  MET M 139     102.444  57.505  21.819  1.00 71.97           S  
ATOM   1119  CE  MET M 139     101.757  57.886  20.183  1.00 71.97           C  
ATOM   1120  C   MET M 139     104.307  55.143  21.191  1.00 71.97           C  
ATOM   1121  O   MET M 139     103.724  54.957  22.256  1.00 71.97           O  
ATOM   1122  N   ALA M 140     103.954  54.493  20.064  1.00 37.26           N  
ATOM   1123  CA  ALA M 140     102.811  53.622  20.037  1.00 37.26           C  
ATOM   1124  CB  ALA M 140     102.575  53.002  18.649  1.00 37.26           C  
ATOM   1125  C   ALA M 140     103.009  52.493  21.002  1.00 37.26           C  
ATOM   1126  O   ALA M 140     102.099  52.129  21.745  1.00 37.26           O  
ATOM   1127  N   ALA M 141     104.228  51.932  21.044  1.00 42.00           N  
ATOM   1128  CA  ALA M 141     104.511  50.799  21.878  1.00 42.00           C  
ATOM   1129  CB  ALA M 141     105.971  50.323  21.765  1.00 42.00           C  
ATOM   1130  C   ALA M 141     104.269  51.168  23.307  1.00 42.00           C  
ATOM   1131  O   ALA M 141     103.809  50.343  24.096  1.00 42.00           O  
ATOM   1132  N   LEU M 142     104.571  52.426  23.678  1.00 47.69           N  
ATOM   1133  CA  LEU M 142     104.455  52.850  25.045  1.00 47.69           C  
ATOM   1134  CB  LEU M 142     104.854  54.317  25.261  1.00 47.69           C  
ATOM   1135  CG  LEU M 142     106.342  54.588  24.980  1.00 47.69           C  
ATOM   1136  CD1 LEU M 142     106.704  56.052  25.273  1.00 47.69           C  
ATOM   1137  CD2 LEU M 142     107.243  53.588  25.723  1.00 47.69           C  
ATOM   1138  C   LEU M 142     103.040  52.703  25.508  1.00 47.69           C  
ATOM   1139  O   LEU M 142     102.803  52.246  26.625  1.00 47.69           O  
ATOM   1140  N   ILE M 143     102.057  53.060  24.659  1.00 97.36           N  
ATOM   1141  CA  ILE M 143     100.686  52.969  25.071  1.00 97.36           C  
ATOM   1142  CB  ILE M 143      99.712  53.271  23.970  1.00 97.36           C  
ATOM   1143  CG1 ILE M 143      99.908  54.684  23.402  1.00 97.36           C  
ATOM   1144  CG2 ILE M 143      98.304  53.044  24.547  1.00 97.36           C  
ATOM   1145  CD1 ILE M 143      99.559  55.792  24.387  1.00 97.36           C  
ATOM   1146  C   ILE M 143     100.447  51.538  25.412  1.00 97.36           C  
ATOM   1147  O   ILE M 143      99.790  51.219  26.400  1.00 97.36           O  
ATOM   1148  N   THR M 144     100.985  50.641  24.571  1.00 53.09           N  
ATOM   1149  CA  THR M 144     100.835  49.232  24.755  1.00 53.09           C  
ATOM   1150  CB  THR M 144     101.445  48.441  23.635  1.00 53.09           C  
ATOM   1151  OG1 THR M 144     100.841  48.799  22.401  1.00 53.09           O  
ATOM   1152  CG2 THR M 144     101.232  46.944  23.911  1.00 53.09           C  
ATOM   1153  C   THR M 144     101.520  48.826  26.023  1.00 53.09           C  
ATOM   1154  O   THR M 144     101.041  47.948  26.735  1.00 53.09           O  
ATOM   1155  N   LYS M 145     102.684  49.428  26.327  1.00 81.56           N  
ATOM   1156  CA  LYS M 145     103.419  49.041  27.498  1.00 81.56           C  
ATOM   1157  CB  LYS M 145     104.772  49.762  27.636  1.00 81.56           C  
ATOM   1158  CG  LYS M 145     105.547  49.343  28.890  1.00 81.56           C  
ATOM   1159  CD  LYS M 145     106.993  49.841  28.935  1.00 81.56           C  
ATOM   1160  CE  LYS M 145     107.659  49.648  30.300  1.00 81.56           C  
ATOM   1161  NZ  LYS M 145     107.642  48.218  30.680  1.00 81.56           N  
ATOM   1162  C   LYS M 145     102.653  49.356  28.742  1.00 81.56           C  
ATOM   1163  O   LYS M 145     102.466  48.496  29.601  1.00 81.56           O  
ATOM   1164  N   HIS M 146     102.146  50.595  28.854  1.00108.91           N  
ATOM   1165  CA  HIS M 146     101.514  50.996  30.075  1.00108.91           C  
ATOM   1166  ND1 HIS M 146     102.944  53.794  30.934  1.00108.91           N  
ATOM   1167  CG  HIS M 146     102.093  53.438  29.910  1.00108.91           C  
ATOM   1168  CB  HIS M 146     100.990  52.438  30.044  1.00108.91           C  
ATOM   1169  NE2 HIS M 146     103.570  54.964  29.149  1.00108.91           N  
ATOM   1170  CD2 HIS M 146     102.489  54.162  28.830  1.00108.91           C  
ATOM   1171  CE1 HIS M 146     103.807  54.708  30.423  1.00108.91           C  
ATOM   1172  C   HIS M 146     100.349  50.110  30.309  1.00108.91           C  
ATOM   1173  O   HIS M 146     100.132  49.628  31.420  1.00108.91           O  
ATOM   1174  N   LYS M 147      99.561  49.868  29.253  1.00 93.40           N  
ATOM   1175  CA  LYS M 147      98.405  49.057  29.450  1.00 93.40           C  
ATOM   1176  CB  LYS M 147      97.449  49.052  28.252  1.00 93.40           C  
ATOM   1177  CG  LYS M 147      96.739  50.385  28.021  1.00 93.40           C  
ATOM   1178  CD  LYS M 147      96.071  50.498  26.649  1.00 93.40           C  
ATOM   1179  CE  LYS M 147      95.235  51.769  26.486  1.00 93.40           C  
ATOM   1180  NZ  LYS M 147      94.757  51.897  25.092  1.00 93.40           N  
ATOM   1181  C   LYS M 147      98.820  47.656  29.789  1.00 93.40           C  
ATOM   1182  O   LYS M 147      98.201  47.028  30.645  1.00 93.40           O  
ATOM   1183  N   TRP M 148      99.885  47.126  29.150  1.00112.34           N  
ATOM   1184  CA  TRP M 148     100.297  45.774  29.429  1.00112.34           C  
ATOM   1185  CB  TRP M 148     101.495  45.264  28.587  1.00112.34           C  
ATOM   1186  CG  TRP M 148     101.170  44.828  27.174  1.00112.34           C  
ATOM   1187  CD2 TRP M 148     101.961  43.917  26.391  1.00112.34           C  
ATOM   1188  CD1 TRP M 148     100.087  45.136  26.413  1.00112.34           C  
ATOM   1189  NE1 TRP M 148     100.137  44.466  25.215  1.00112.34           N  
ATOM   1190  CE2 TRP M 148     101.287  43.712  25.186  1.00112.34           C  
ATOM   1191  CE3 TRP M 148     103.142  43.288  26.654  1.00112.34           C  
ATOM   1192  CZ2 TRP M 148     101.781  42.874  24.228  1.00112.34           C  
ATOM   1193  CZ3 TRP M 148     103.644  42.455  25.678  1.00112.34           C  
ATOM   1194  CH2 TRP M 148     102.978  42.250  24.489  1.00112.34           C  
ATOM   1195  C   TRP M 148     100.705  45.651  30.863  1.00112.34           C  
ATOM   1196  O   TRP M 148     100.293  44.720  31.552  1.00112.34           O  
ATOM   1197  N   GLU M 149     101.497  46.613  31.366  1.00 86.16           N  
ATOM   1198  CA  GLU M 149     102.027  46.512  32.696  1.00 86.16           C  
ATOM   1199  CB  GLU M 149     102.747  47.794  33.135  1.00 86.16           C  
ATOM   1200  CG  GLU M 149     103.958  48.166  32.289  1.00 86.16           C  
ATOM   1201  CD  GLU M 149     104.383  49.564  32.719  1.00 86.16           C  
ATOM   1202  OE1 GLU M 149     103.560  50.505  32.560  1.00 86.16           O  
ATOM   1203  OE2 GLU M 149     105.533  49.710  33.212  1.00 86.16           O  
ATOM   1204  C   GLU M 149     100.883  46.386  33.653  1.00 86.16           C  
ATOM   1205  O   GLU M 149     100.875  45.514  34.519  1.00 86.16           O  
ATOM   1206  N   GLN M 150      99.864  47.239  33.470  1.00 87.97           N  
ATOM   1207  CA  GLN M 150      98.733  47.365  34.344  1.00 87.97           C  
ATOM   1208  CB  GLN M 150      97.793  48.491  33.894  1.00 87.97           C  
ATOM   1209  CG  GLN M 150      98.476  49.858  33.892  1.00 87.97           C  
ATOM   1210  CD  GLN M 150      97.467  50.882  33.403  1.00 87.97           C  
ATOM   1211  OE1 GLN M 150      96.313  50.554  33.129  1.00 87.97           O  
ATOM   1212  NE2 GLN M 150      97.912  52.160  33.286  1.00 87.97           N  
ATOM   1213  C   GLN M 150      97.936  46.089  34.364  1.00 87.97           C  
ATOM   1214  O   GLN M 150      97.292  45.762  35.360  1.00 87.97           O  
ATOM   1215  N   ALA M 151      97.901  45.377  33.225  1.00 59.18           N  
ATOM   1216  CA  ALA M 151      97.198  44.135  33.061  1.00 59.18           C  
ATOM   1217  CB  ALA M 151      97.249  43.633  31.607  1.00 59.18           C  
ATOM   1218  C   ALA M 151      97.824  43.093  33.924  1.00 59.18           C  
ATOM   1219  O   ALA M 151      97.146  42.204  34.441  1.00 59.18           O  
ATOM   1220  N   GLY M 152      99.154  43.174  34.094  1.00 46.35           N  
ATOM   1221  CA  GLY M 152      99.840  42.168  34.851  1.00 46.35           C  
ATOM   1222  C   GLY M 152     100.322  41.162  33.857  1.00 46.35           C  
ATOM   1223  O   GLY M 152     100.661  40.031  34.200  1.00 46.35           O  
ATOM   1224  N   GLU M 153     100.400  41.598  32.587  1.00133.15           N  
ATOM   1225  CA  GLU M 153     100.783  40.785  31.466  1.00133.15           C  
ATOM   1226  CB  GLU M 153     100.901  41.634  30.185  1.00133.15           C  
ATOM   1227  CG  GLU M 153     101.619  40.945  29.023  1.00133.15           C  
ATOM   1228  CD  GLU M 153     100.691  39.912  28.414  1.00133.15           C  
ATOM   1229  OE1 GLU M 153     100.117  39.109  29.193  1.00133.15           O  
ATOM   1230  OE2 GLU M 153     100.541  39.909  27.164  1.00133.15           O  
ATOM   1231  C   GLU M 153     102.121  40.131  31.669  1.00133.15           C  
ATOM   1232  O   GLU M 153     102.269  38.939  31.407  1.00133.15           O  
ATOM   1233  N   ALA M 154     103.131  40.866  32.164  1.00 55.83           N  
ATOM   1234  CA  ALA M 154     104.448  40.288  32.257  1.00 55.83           C  
ATOM   1235  CB  ALA M 154     105.485  41.252  32.862  1.00 55.83           C  
ATOM   1236  C   ALA M 154     104.391  39.091  33.144  1.00 55.83           C  
ATOM   1237  O   ALA M 154     104.994  38.058  32.851  1.00 55.83           O  
ATOM   1238  N   GLU M 155     103.645  39.197  34.255  1.00 65.42           N  
ATOM   1239  CA  GLU M 155     103.615  38.118  35.192  1.00 65.42           C  
ATOM   1240  CB  GLU M 155     102.774  38.462  36.432  1.00 65.42           C  
ATOM   1241  CG  GLU M 155     103.385  39.592  37.263  1.00 65.42           C  
ATOM   1242  CD  GLU M 155     102.394  39.978  38.349  1.00 65.42           C  
ATOM   1243  OE1 GLU M 155     101.164  39.925  38.082  1.00 65.42           O  
ATOM   1244  OE2 GLU M 155     102.858  40.330  39.466  1.00 65.42           O  
ATOM   1245  C   GLU M 155     103.006  36.924  34.528  1.00 65.42           C  
ATOM   1246  O   GLU M 155     103.554  35.824  34.593  1.00 65.42           O  
ATOM   1247  N   ARG M 156     101.881  37.128  33.815  1.00153.47           N  
ATOM   1248  CA  ARG M 156     101.198  36.064  33.148  1.00153.47           C  
ATOM   1249  CB  ARG M 156     100.084  36.596  32.235  1.00153.47           C  
ATOM   1250  CG  ARG M 156      99.783  35.680  31.046  1.00153.47           C  
ATOM   1251  CD  ARG M 156      99.566  36.485  29.762  1.00153.47           C  
ATOM   1252  NE  ARG M 156      99.621  35.563  28.594  1.00153.47           N  
ATOM   1253  CZ  ARG M 156      99.649  36.100  27.339  1.00153.47           C  
ATOM   1254  NH1 ARG M 156      99.528  37.448  27.180  1.00153.47           N  
ATOM   1255  NH2 ARG M 156      99.861  35.319  26.244  1.00153.47           N  
ATOM   1256  C   ARG M 156     102.159  35.402  32.226  1.00153.47           C  
ATOM   1257  O   ARG M 156     102.290  34.180  32.204  1.00153.47           O  
ATOM   1258  N   LEU M 158     102.894  36.206  31.452  1.00146.13           N  
ATOM   1259  CA  LEU M 158     103.791  35.631  30.494  1.00146.13           C  
ATOM   1260  CB  LEU M 158     104.613  36.661  29.699  1.00146.13           C  
ATOM   1261  CG  LEU M 158     103.845  37.342  28.556  1.00146.13           C  
ATOM   1262  CD1 LEU M 158     104.741  38.353  27.821  1.00146.13           C  
ATOM   1263  CD2 LEU M 158     103.248  36.294  27.601  1.00146.13           C  
ATOM   1264  C   LEU M 158     104.782  34.759  31.191  1.00146.13           C  
ATOM   1265  O   LEU M 158     104.966  33.604  30.813  1.00146.13           O  
ATOM   1266  N   ARG M 159     105.383  35.251  32.286  1.00120.28           N  
ATOM   1267  CA  ARG M 159     106.463  34.537  32.899  1.00120.28           C  
ATOM   1268  CB  ARG M 159     107.061  35.238  34.134  1.00120.28           C  
ATOM   1269  CG  ARG M 159     108.181  34.413  34.777  1.00120.28           C  
ATOM   1270  CD  ARG M 159     109.093  35.180  35.739  1.00120.28           C  
ATOM   1271  NE  ARG M 159     108.254  35.781  36.811  1.00120.28           N  
ATOM   1272  CZ  ARG M 159     107.848  37.077  36.682  1.00120.28           C  
ATOM   1273  NH1 ARG M 159     108.190  37.783  35.567  1.00120.28           N  
ATOM   1274  NH2 ARG M 159     107.116  37.670  37.669  1.00120.28           N  
ATOM   1275  C   ARG M 159     106.003  33.184  33.321  1.00120.28           C  
ATOM   1276  O   ARG M 159     106.759  32.221  33.209  1.00120.28           O  
ATOM   1277  N   ALA M 160     104.760  33.064  33.818  1.00 58.26           N  
ATOM   1278  CA  ALA M 160     104.305  31.781  34.256  1.00 58.26           C  
ATOM   1279  CB  ALA M 160     102.863  31.815  34.785  1.00 58.26           C  
ATOM   1280  C   ALA M 160     104.325  30.846  33.076  1.00 58.26           C  
ATOM   1281  O   ALA M 160     104.824  29.727  33.168  1.00 58.26           O  
ATOM   1282  N   TYR M 161     103.821  31.298  31.913  1.00 94.15           N  
ATOM   1283  CA  TYR M 161     103.751  30.469  30.739  1.00 94.15           C  
ATOM   1284  CB  TYR M 161     103.132  31.232  29.552  1.00 94.15           C  
ATOM   1285  CG  TYR M 161     103.399  30.498  28.281  1.00 94.15           C  
ATOM   1286  CD1 TYR M 161     102.682  29.377  27.930  1.00 94.15           C  
ATOM   1287  CD2 TYR M 161     104.373  30.956  27.422  1.00 94.15           C  
ATOM   1288  CE1 TYR M 161     102.943  28.721  26.748  1.00 94.15           C  
ATOM   1289  CE2 TYR M 161     104.638  30.304  26.240  1.00 94.15           C  
ATOM   1290  CZ  TYR M 161     103.922  29.182  25.900  1.00 94.15           C  
ATOM   1291  OH  TYR M 161     104.194  28.513  24.686  1.00 94.15           O  
ATOM   1292  C   TYR M 161     105.110  30.029  30.327  1.00 94.15           C  
ATOM   1293  O   TYR M 161     105.364  28.836  30.162  1.00 94.15           O  
ATOM   1294  N   LEU M 162     106.040  30.981  30.190  1.00114.17           N  
ATOM   1295  CA  LEU M 162     107.332  30.600  29.711  1.00114.17           C  
ATOM   1296  CB  LEU M 162     108.300  31.776  29.507  1.00114.17           C  
ATOM   1297  CG  LEU M 162     107.908  32.723  28.358  1.00114.17           C  
ATOM   1298  CD1 LEU M 162     106.737  33.642  28.727  1.00114.17           C  
ATOM   1299  CD2 LEU M 162     109.131  33.481  27.837  1.00114.17           C  
ATOM   1300  C   LEU M 162     107.960  29.674  30.693  1.00114.17           C  
ATOM   1301  O   LEU M 162     108.502  28.635  30.320  1.00114.17           O  
ATOM   1302  N   GLU M 163     107.911  30.021  31.988  1.00 89.63           N  
ATOM   1303  CA  GLU M 163     108.582  29.154  32.900  1.00 89.63           C  
ATOM   1304  CB  GLU M 163     108.599  29.741  34.322  1.00 89.63           C  
ATOM   1305  CG  GLU M 163     109.366  31.064  34.397  1.00 89.63           C  
ATOM   1306  CD  GLU M 163     109.313  31.576  35.828  1.00 89.63           C  
ATOM   1307  OE1 GLU M 163     108.185  31.842  36.323  1.00 89.63           O  
ATOM   1308  OE2 GLU M 163     110.401  31.707  36.448  1.00 89.63           O  
ATOM   1309  C   GLU M 163     107.884  27.825  32.958  1.00 89.63           C  
ATOM   1310  O   GLU M 163     108.484  26.783  32.705  1.00 89.63           O  
ATOM   1311  N   GLY M 164     106.595  27.811  33.347  1.00 95.03           N  
ATOM   1312  CA  GLY M 164     105.931  26.545  33.504  1.00 95.03           C  
ATOM   1313  C   GLY M 164     105.372  25.875  32.278  1.00 95.03           C  
ATOM   1314  O   GLY M 164     105.796  24.783  31.901  1.00 95.03           O  
ATOM   1315  N   THR M 165     104.412  26.542  31.601  1.00 80.91           N  
ATOM   1316  CA  THR M 165     103.650  25.892  30.566  1.00 80.91           C  
ATOM   1317  CB  THR M 165     102.515  26.735  30.066  1.00 80.91           C  
ATOM   1318  OG1 THR M 165     101.647  27.071  31.139  1.00 80.91           O  
ATOM   1319  CG2 THR M 165     101.749  25.934  28.999  1.00 80.91           C  
ATOM   1320  C   THR M 165     104.493  25.552  29.378  1.00 80.91           C  
ATOM   1321  O   THR M 165     104.498  24.414  28.910  1.00 80.91           O  
ATOM   1322  N   CYS M 166     105.281  26.525  28.893  1.00 62.11           N  
ATOM   1323  CA  CYS M 166     106.031  26.348  27.677  1.00 62.11           C  
ATOM   1324  CB  CYS M 166     106.975  27.536  27.372  1.00 62.11           C  
ATOM   1325  SG  CYS M 166     107.941  27.319  25.839  1.00 62.11           S  
ATOM   1326  C   CYS M 166     106.916  25.160  27.831  1.00 62.11           C  
ATOM   1327  O   CYS M 166     107.022  24.327  26.931  1.00 62.11           O  
ATOM   1328  N   VAL M 167     107.570  25.068  28.997  1.00 48.29           N  
ATOM   1329  CA  VAL M 167     108.521  24.033  29.271  1.00 48.29           C  
ATOM   1330  CB  VAL M 167     109.239  24.231  30.573  1.00 48.29           C  
ATOM   1331  CG1 VAL M 167     110.219  23.063  30.774  1.00 48.29           C  
ATOM   1332  CG2 VAL M 167     109.918  25.610  30.550  1.00 48.29           C  
ATOM   1333  C   VAL M 167     107.853  22.696  29.329  1.00 48.29           C  
ATOM   1334  O   VAL M 167     108.405  21.710  28.847  1.00 48.29           O  
ATOM   1335  N   GLU M 168     106.649  22.614  29.925  1.00 84.63           N  
ATOM   1336  CA  GLU M 168     106.038  21.324  30.067  1.00 84.63           C  
ATOM   1337  CB  GLU M 168     104.677  21.371  30.780  1.00 84.63           C  
ATOM   1338  CG  GLU M 168     104.783  21.605  32.285  1.00 84.63           C  
ATOM   1339  CD  GLU M 168     105.243  20.302  32.924  1.00 84.63           C  
ATOM   1340  OE1 GLU M 168     105.555  19.346  32.163  1.00 84.63           O  
ATOM   1341  OE2 GLU M 168     105.283  20.244  34.181  1.00 84.63           O  
ATOM   1342  C   GLU M 168     105.806  20.720  28.721  1.00 84.63           C  
ATOM   1343  O   GLU M 168     106.126  19.555  28.495  1.00 84.63           O  
ATOM   1344  N   TRP M 169     105.244  21.503  27.785  1.00108.64           N  
ATOM   1345  CA  TRP M 169     104.932  20.989  26.481  1.00108.64           C  
ATOM   1346  CB  TRP M 169     104.057  21.929  25.639  1.00108.64           C  
ATOM   1347  CG  TRP M 169     102.623  21.931  26.103  1.00108.64           C  
ATOM   1348  CD2 TRP M 169     101.679  20.909  25.749  1.00108.64           C  
ATOM   1349  CD1 TRP M 169     101.965  22.801  26.920  1.00108.64           C  
ATOM   1350  NE1 TRP M 169     100.668  22.383  27.101  1.00108.64           N  
ATOM   1351  CE2 TRP M 169     100.480  21.219  26.384  1.00108.64           C  
ATOM   1352  CE3 TRP M 169     101.806  19.798  24.963  1.00108.64           C  
ATOM   1353  CZ2 TRP M 169      99.380  20.421  26.246  1.00108.64           C  
ATOM   1354  CZ3 TRP M 169     100.694  18.999  24.820  1.00108.64           C  
ATOM   1355  CH2 TRP M 169      99.505  19.305  25.449  1.00108.64           C  
ATOM   1356  C   TRP M 169     106.170  20.664  25.697  1.00108.64           C  
ATOM   1357  O   TRP M 169     106.232  19.632  25.027  1.00108.64           O  
ATOM   1358  N   LEU M 170     107.203  21.522  25.781  1.00119.18           N  
ATOM   1359  CA  LEU M 170     108.391  21.336  24.993  1.00119.18           C  
ATOM   1360  CB  LEU M 170     109.474  22.389  25.326  1.00119.18           C  
ATOM   1361  CG  LEU M 170     110.795  22.313  24.521  1.00119.18           C  
ATOM   1362  CD1 LEU M 170     111.623  21.063  24.843  1.00119.18           C  
ATOM   1363  CD2 LEU M 170     110.545  22.470  23.018  1.00119.18           C  
ATOM   1364  C   LEU M 170     108.930  19.986  25.327  1.00119.18           C  
ATOM   1365  O   LEU M 170     109.361  19.244  24.445  1.00119.18           O  
ATOM   1366  N   ARG M 171     108.914  19.633  26.623  1.00 75.73           N  
ATOM   1367  CA  ARG M 171     109.421  18.358  27.027  1.00 75.73           C  
ATOM   1368  CB  ARG M 171     109.420  18.167  28.553  1.00 75.73           C  
ATOM   1369  CG  ARG M 171     110.556  18.916  29.252  1.00 75.73           C  
ATOM   1370  CD  ARG M 171     110.476  18.872  30.780  1.00 75.73           C  
ATOM   1371  NE  ARG M 171     109.447  19.862  31.205  1.00 75.73           N  
ATOM   1372  CZ  ARG M 171     108.947  19.830  32.474  1.00 75.73           C  
ATOM   1373  NH1 ARG M 171     109.318  18.833  33.328  1.00 75.73           N  
ATOM   1374  NH2 ARG M 171     108.083  20.801  32.892  1.00 75.73           N  
ATOM   1375  C   ARG M 171     108.578  17.284  26.426  1.00 75.73           C  
ATOM   1376  O   ARG M 171     109.098  16.296  25.907  1.00 75.73           O  
ATOM   1377  N   ARG M 172     107.244  17.453  26.463  1.00166.19           N  
ATOM   1378  CA  ARG M 172     106.404  16.410  25.950  1.00166.19           C  
ATOM   1379  CB  ARG M 172     104.906  16.630  26.185  1.00166.19           C  
ATOM   1380  CG  ARG M 172     104.105  15.368  25.860  1.00166.19           C  
ATOM   1381  CD  ARG M 172     102.642  15.651  25.557  1.00166.19           C  
ATOM   1382  NE  ARG M 172     102.654  16.905  24.765  1.00166.19           N  
ATOM   1383  CZ  ARG M 172     103.053  16.883  23.462  0.93166.19           C  
ATOM   1384  NH1 ARG M 172     103.470  15.719  22.884  1.00166.19           N  
ATOM   1385  NH2 ARG M 172     103.046  18.041  22.746  1.00166.19           N  
ATOM   1386  C   ARG M 172     106.610  16.249  24.474  1.00166.19           C  
ATOM   1387  O   ARG M 172     106.668  15.125  23.975  1.00166.19           O  
ATOM   1388  N   TYR M 173     106.748  17.363  23.729  1.00101.96           N  
ATOM   1389  CA  TYR M 173     106.900  17.227  22.305  1.00101.96           C  
ATOM   1390  CB  TYR M 173     107.129  18.559  21.553  1.00101.96           C  
ATOM   1391  CG  TYR M 173     105.910  19.424  21.562  1.00101.96           C  
ATOM   1392  CD1 TYR M 173     104.843  19.146  20.738  1.00101.96           C  
ATOM   1393  CD2 TYR M 173     105.846  20.542  22.363  1.00101.96           C  
ATOM   1394  CE1 TYR M 173     103.724  19.948  20.735  1.00101.96           C  
ATOM   1395  CE2 TYR M 173     104.730  21.347  22.365  1.00101.96           C  
ATOM   1396  CZ  TYR M 173     103.664  21.050  21.552  1.00101.96           C  
ATOM   1397  OH  TYR M 173     102.516  21.873  21.551  1.00101.96           O  
ATOM   1398  C   TYR M 173     108.132  16.420  22.043  1.00101.96           C  
ATOM   1399  O   TYR M 173     108.106  15.478  21.254  1.00101.96           O  
ATOM   1400  N   LEU M 174     109.235  16.730  22.747  1.00 58.69           N  
ATOM   1401  CA  LEU M 174     110.476  16.068  22.465  1.00 58.69           C  
ATOM   1402  CB  LEU M 174     111.609  16.509  23.406  1.00 58.69           C  
ATOM   1403  CG  LEU M 174     112.001  17.986  23.239  1.00 58.69           C  
ATOM   1404  CD1 LEU M 174     113.138  18.378  24.197  1.00 58.69           C  
ATOM   1405  CD2 LEU M 174     112.321  18.311  21.771  1.00 58.69           C  
ATOM   1406  C   LEU M 174     110.292  14.600  22.653  1.00 58.69           C  
ATOM   1407  O   LEU M 174     110.803  13.804  21.866  1.00 58.69           O  
ATOM   1408  N   LYS M 175     109.527  14.201  23.682  1.00160.30           N  
ATOM   1409  CA  LYS M 175     109.375  12.803  23.949  1.00160.30           C  
ATOM   1410  CB  LYS M 175     108.450  12.527  25.144  1.00160.30           C  
ATOM   1411  CG  LYS M 175     109.009  13.084  26.455  1.00160.30           C  
ATOM   1412  CD  LYS M 175     110.405  12.553  26.790  1.00160.30           C  
ATOM   1413  CE  LYS M 175     111.515  13.178  25.941  1.00160.30           C  
ATOM   1414  NZ  LYS M 175     112.811  12.527  26.232  1.00160.30           N  
ATOM   1415  C   LYS M 175     108.798  12.148  22.736  1.00160.30           C  
ATOM   1416  O   LYS M 175     109.268  11.087  22.325  1.00160.30           O  
ATOM   1417  N   ASN M 176     107.772  12.759  22.114  1.00240.22           N  
ATOM   1418  CA  ASN M 176     107.247  12.168  20.918  1.00240.22           C  
ATOM   1419  CB  ASN M 176     105.726  12.335  20.749  1.00240.22           C  
ATOM   1420  CG  ASN M 176     105.005  11.477  21.772  1.00240.22           C  
ATOM   1421  OD1 ASN M 176     104.245  11.982  22.596  1.00240.22           O  
ATOM   1422  ND2 ASN M 176     105.232  10.139  21.710  1.00240.22           N  
ATOM   1423  C   ASN M 176     107.845  12.936  19.781  1.00240.22           C  
ATOM   1424  O   ASN M 176     107.346  13.976  19.377  1.00240.22           O  
ATOM   1425  N   GLY M 177     108.882  12.417  19.129  1.00233.62           N  
ATOM   1426  CA  GLY M 177     109.444  13.241  18.102  1.00233.62           C  
ATOM   1427  C   GLY M 177     110.914  13.336  18.305  1.00233.62           C  
ATOM   1428  O   GLY M 177     111.618  13.974  17.526  1.00233.62           O  
ATOM   1429  N   ASN M 178     111.424  12.695  19.365  1.00119.94           N  
ATOM   1430  CA  ASN M 178     112.832  12.739  19.615  1.00119.94           C  
ATOM   1431  CB  ASN M 178     113.217  11.980  20.894  1.00119.94           C  
ATOM   1432  CG  ASN M 178     114.683  12.255  21.188  1.00119.94           C  
ATOM   1433  OD1 ASN M 178     115.379  12.891  20.400  1.00119.94           O  
ATOM   1434  ND2 ASN M 178     115.171  11.755  22.355  1.00119.94           N  
ATOM   1435  C   ASN M 178     113.552  12.089  18.475  1.00119.94           C  
ATOM   1436  O   ASN M 178     114.576  12.590  18.013  1.00119.94           O  
ATOM   1437  N   ALA M 179     113.029  10.959  17.966  1.00 37.88           N  
ATOM   1438  CA  ALA M 179     113.780  10.265  16.958  1.00 37.88           C  
ATOM   1439  CB  ALA M 179     113.087   8.978  16.477  1.00 37.88           C  
ATOM   1440  C   ALA M 179     113.956  11.148  15.762  1.00 37.88           C  
ATOM   1441  O   ALA M 179     115.062  11.279  15.237  1.00 37.88           O  
ATOM   1442  N   THR M 180     112.864  11.782  15.297  0.88120.48           N  
ATOM   1443  CA  THR M 180     112.992  12.603  14.129  0.88120.48           C  
ATOM   1444  CB  THR M 180     111.669  13.067  13.594  0.88120.48           C  
ATOM   1445  OG1 THR M 180     110.993  13.858  14.560  0.88120.48           O  
ATOM   1446  CG2 THR M 180     110.823  11.834  13.236  0.88120.48           C  
ATOM   1447  C   THR M 180     113.804  13.822  14.434  0.88120.48           C  
ATOM   1448  O   THR M 180     114.779  14.119  13.747  0.88120.48           O  
ATOM   1449  N   LEU M 181     113.445  14.544  15.511  1.00 51.08           N  
ATOM   1450  CA  LEU M 181     114.116  15.774  15.814  1.00 51.08           C  
ATOM   1451  CB  LEU M 181     113.543  16.499  17.044  1.00 51.08           C  
ATOM   1452  CG  LEU M 181     112.122  17.045  16.812  1.00 51.08           C  
ATOM   1453  CD1 LEU M 181     111.600  17.802  18.044  1.00 51.08           C  
ATOM   1454  CD2 LEU M 181     112.063  17.891  15.531  1.00 51.08           C  
ATOM   1455  C   LEU M 181     115.596  15.515  16.053  1.00 51.08           C  
ATOM   1456  O   LEU M 181     116.420  16.216  15.404  1.00 51.08           O  
ATOM   1457  OXT LEU M 181     115.921  14.625  16.883  1.00 51.08           O  
TER
ATOM   1458  N   SER P   1     101.255  23.496  23.381  1.00 77.49           N  
ATOM   1459  CA  SER P   1     100.293  24.619  23.393  1.00 77.49           C  
ATOM   1460  CB  SER P   1      99.442  24.598  24.674  1.00 77.49           C  
ATOM   1461  OG  SER P   1      98.660  23.417  24.729  1.00 77.49           O  
ATOM   1462  C   SER P   1     100.949  25.958  23.331  1.00 77.49           C  
ATOM   1463  O   SER P   1     101.961  26.212  23.982  1.00 77.49           O  
ATOM   1464  N   ILE P   2     100.359  26.852  22.520  1.00 93.47           N  
ATOM   1465  CA  ILE P   2     100.819  28.200  22.362  1.00 93.47           C  
ATOM   1466  CB  ILE P   2     100.465  28.801  21.031  1.00 93.47           C  
ATOM   1467  CG1 ILE P   2     101.046  30.221  20.908  1.00 93.47           C  
ATOM   1468  CG2 ILE P   2      98.940  28.721  20.853  1.00 93.47           C  
ATOM   1469  CD1 ILE P   2     100.943  30.809  19.501  1.00 93.47           C  
ATOM   1470  C   ILE P   2     100.118  28.981  23.419  1.00 93.47           C  
ATOM   1471  O   ILE P   2      99.087  28.550  23.927  1.00 93.47           O  
ATOM   1472  N   ILE P   3     100.711  30.112  23.835  1.00177.94           N  
ATOM   1473  CA  ILE P   3     100.144  30.956  24.846  1.00177.94           C  
ATOM   1474  CB  ILE P   3     101.098  31.980  25.388  1.00177.94           C  
ATOM   1475  CG1 ILE P   3     100.551  32.576  26.695  1.00177.94           C  
ATOM   1476  CG2 ILE P   3     101.383  33.012  24.287  1.00177.94           C  
ATOM   1477  CD1 ILE P   3     101.591  33.377  27.478  1.00177.94           C  
ATOM   1478  C   ILE P   3      98.949  31.660  24.271  1.00177.94           C  
ATOM   1479  O   ILE P   3      98.750  31.672  23.062  1.00177.94           O  
ATOM   1480  N   ASN P   4      98.041  32.168  25.127  1.00127.08           N  
ATOM   1481  CA  ASN P   4      96.924  32.910  24.606  1.00127.08           C  
ATOM   1482  CB  ASN P   4      95.611  32.713  25.381  1.00127.08           C  
ATOM   1483  CG  ASN P   4      95.034  31.353  25.021  1.00127.08           C  
ATOM   1484  OD1 ASN P   4      95.765  30.405  24.740  1.00127.08           O  
ATOM   1485  ND2 ASN P   4      93.678  31.256  25.005  1.00127.08           N  
ATOM   1486  C   ASN P   4      97.256  34.359  24.739  1.00127.08           C  
ATOM   1487  O   ASN P   4      97.267  34.891  25.845  1.00127.08           O  
ATOM   1488  N   PHE P   5      97.453  35.043  23.596  1.00192.79           N  
ATOM   1489  CA  PHE P   5      97.925  36.399  23.536  1.00192.79           C  
ATOM   1490  CB  PHE P   5      98.279  36.837  22.106  1.00192.79           C  
ATOM   1491  CG  PHE P   5      99.367  35.931  21.638  1.00192.79           C  
ATOM   1492  CD1 PHE P   5      99.072  34.697  21.110  1.00192.79           C  
ATOM   1493  CD2 PHE P   5     100.683  36.308  21.725  1.00192.79           C  
ATOM   1494  CE1 PHE P   5     100.068  33.853  20.678  1.00192.79           C  
ATOM   1495  CE2 PHE P   5     101.682  35.467  21.295  1.00192.79           C  
ATOM   1496  CZ  PHE P   5     101.380  34.237  20.768  1.00192.79           C  
ATOM   1497  C   PHE P   5      96.933  37.369  24.078  1.00192.79           C  
ATOM   1498  O   PHE P   5      95.734  37.098  24.163  1.00192.79           O  
ATOM   1499  N   GLU P   6      97.476  38.534  24.494  1.00113.11           N  
ATOM   1500  CA  GLU P   6      96.725  39.622  25.039  1.00113.11           C  
ATOM   1501  CB  GLU P   6      97.273  40.167  26.364  1.00113.11           C  
ATOM   1502  CG  GLU P   6      97.108  39.187  27.520  1.00113.11           C  
ATOM   1503  CD  GLU P   6      97.519  39.900  28.794  1.00113.11           C  
ATOM   1504  OE1 GLU P   6      97.726  41.142  28.742  1.00113.11           O  
ATOM   1505  OE2 GLU P   6      97.627  39.206  29.839  1.00113.11           O  
ATOM   1506  C   GLU P   6      96.752  40.757  24.066  1.00113.11           C  
ATOM   1507  O   GLU P   6      97.708  40.911  23.313  1.00113.11           O  
ATOM   1508  N   LYS P   7      95.694  41.597  24.081  1.00120.50           N  
ATOM   1509  CA  LYS P   7      95.533  42.691  23.161  1.00120.50           C  
ATOM   1510  CB  LYS P   7      94.160  43.379  23.254  1.00120.50           C  
ATOM   1511  CG  LYS P   7      93.033  42.547  22.637  1.00120.50           C  
ATOM   1512  CD  LYS P   7      92.816  41.209  23.343  1.00120.50           C  
ATOM   1513  CE  LYS P   7      91.779  40.308  22.669  1.00120.50           C  
ATOM   1514  NZ  LYS P   7      91.878  38.937  23.218  1.00120.50           N  
ATOM   1515  C   LYS P   7      96.608  43.730  23.340  1.00120.50           C  
ATOM   1516  O   LYS P   7      97.184  43.889  24.415  1.00120.50           O  
ATOM   1517  N   LEU P   8      96.925  44.447  22.236  1.00111.92           N  
ATOM   1518  CA  LEU P   8      97.917  45.486  22.224  1.00111.92           C  
ATOM   1519  CB  LEU P   8      98.539  45.706  20.832  1.00111.92           C  
ATOM   1520  CG  LEU P   8      99.371  44.533  20.285  1.00111.92           C  
ATOM   1521  CD1 LEU P   8      99.926  44.859  18.889  1.00111.92           C  
ATOM   1522  CD2 LEU P   8     100.487  44.135  21.263  1.00111.92           C  
ATOM   1523  C   LEU P   8      97.220  46.796  22.547  1.00111.92           C  
ATOM   1524  O   LEU P   8      95.964  46.806  22.604  1.00111.92           O  
ATOM   1525  OXT LEU P   8      97.942  47.818  22.701  1.00111.92           O  
TER
ATOM   1526  N   ASP A   2      83.825  21.019  28.632  1.00108.85           N  
ATOM   1527  CA  ASP A   2      84.560  21.064  29.924  1.00108.85           C  
ATOM   1528  CB  ASP A   2      85.729  22.058  29.823  1.00108.85           C  
ATOM   1529  CG  ASP A   2      86.737  21.484  28.835  1.00108.85           C  
ATOM   1530  OD1 ASP A   2      86.609  20.279  28.488  1.00108.85           O  
ATOM   1531  OD2 ASP A   2      87.652  22.242  28.413  1.00108.85           O  
ATOM   1532  C   ASP A   2      83.709  21.435  31.125  1.00108.85           C  
ATOM   1533  O   ASP A   2      82.556  21.852  30.982  1.00108.85           O  
ATOM   1534  N   SER A   3      84.255  21.256  32.361  1.00139.42           N  
ATOM   1535  CA  SER A   3      83.505  21.600  33.545  1.00139.42           C  
ATOM   1536  CB  SER A   3      82.426  20.564  33.906  1.00139.42           C  
ATOM   1537  OG  SER A   3      81.465  20.460  32.869  1.00139.42           O  
ATOM   1538  C   SER A   3      84.396  21.662  34.763  1.00139.42           C  
ATOM   1539  O   SER A   3      85.427  20.999  34.847  1.00139.42           O  
ATOM   1540  N   VAL A   4      83.996  22.481  35.761  1.00156.60           N  
ATOM   1541  CA  VAL A   4      84.678  22.544  37.026  1.00156.60           C  
ATOM   1542  CB  VAL A   4      85.189  23.916  37.356  1.00156.60           C  
ATOM   1543  CG1 VAL A   4      84.002  24.893  37.362  1.00156.60           C  
ATOM   1544  CG2 VAL A   4      85.944  23.843  38.693  1.00156.60           C  
ATOM   1545  C   VAL A   4      83.632  22.165  38.024  1.00156.60           C  
ATOM   1546  O   VAL A   4      82.500  22.621  37.920  1.00156.60           O  
ATOM   1547  N   THR A   5      83.937  21.287  38.997  1.00136.83           N  
ATOM   1548  CA  THR A   5      82.883  20.970  39.916  1.00136.83           C  
ATOM   1549  CB  THR A   5      82.342  19.571  39.812  1.00136.83           C  
ATOM   1550  OG1 THR A   5      81.104  19.484  40.499  1.00136.83           O  
ATOM   1551  CG2 THR A   5      83.333  18.583  40.432  1.00136.83           C  
ATOM   1552  C   THR A   5      83.384  21.207  41.299  1.00136.83           C  
ATOM   1553  O   THR A   5      84.535  20.915  41.622  1.00136.83           O  
ATOM   1554  N   GLN A   6      82.494  21.743  42.154  1.00137.48           N  
ATOM   1555  CA  GLN A   6      82.893  22.169  43.459  1.00137.48           C  
ATOM   1556  CB  GLN A   6      82.805  23.701  43.549  1.00137.48           C  
ATOM   1557  CG  GLN A   6      83.436  24.354  44.771  1.00137.48           C  
ATOM   1558  CD  GLN A   6      83.388  25.852  44.497  1.00137.48           C  
ATOM   1559  OE1 GLN A   6      83.216  26.278  43.355  1.00137.48           O  
ATOM   1560  NE2 GLN A   6      83.551  26.680  45.561  1.00137.48           N  
ATOM   1561  C   GLN A   6      81.987  21.559  44.483  1.00137.48           C  
ATOM   1562  O   GLN A   6      80.852  21.185  44.182  1.00137.48           O  
ATOM   1563  N   THR A   7      82.481  21.487  45.741  1.00165.50           N  
ATOM   1564  CA  THR A   7      81.780  20.853  46.822  1.00165.50           C  
ATOM   1565  CB  THR A   7      82.413  21.063  48.166  1.00165.50           C  
ATOM   1566  OG1 THR A   7      81.923  20.109  49.094  1.00165.50           O  
ATOM   1567  CG2 THR A   7      82.058  22.476  48.655  1.00165.50           C  
ATOM   1568  C   THR A   7      80.403  21.405  46.878  1.00165.50           C  
ATOM   1569  O   THR A   7      80.161  22.593  46.669  1.00165.50           O  
ATOM   1570  N   GLU A   8      79.454  20.498  47.145  1.00265.57           N  
ATOM   1571  CA  GLU A   8      78.074  20.839  47.155  1.00265.57           C  
ATOM   1572  CB  GLU A   8      77.166  19.650  46.789  1.00265.57           C  
ATOM   1573  CG  GLU A   8      77.344  19.156  45.351  1.00265.57           C  
ATOM   1574  CD  GLU A   8      76.548  20.076  44.439  1.00265.57           C  
ATOM   1575  OE1 GLU A   8      75.680  20.821  44.967  1.00265.57           O  
ATOM   1576  OE2 GLU A   8      76.796  20.044  43.204  1.00265.57           O  
ATOM   1577  C   GLU A   8      77.662  21.299  48.512  1.00265.57           C  
ATOM   1578  O   GLU A   8      78.354  21.111  49.508  1.00265.57           O  
ATOM   1579  N   GLY A   9      76.519  21.996  48.546  1.00205.35           N  
ATOM   1580  CA  GLY A   9      75.835  22.334  49.758  1.00205.35           C  
ATOM   1581  C   GLY A   9      76.501  23.415  50.546  1.00205.35           C  
ATOM   1582  O   GLY A   9      77.126  24.302  49.968  1.00205.35           O  
ATOM   1583  N   LEU A  10      76.334  23.368  51.901  1.00114.60           N  
ATOM   1584  CA  LEU A  10      76.828  24.427  52.743  1.00114.60           C  
ATOM   1585  CB  LEU A  10      75.715  25.151  53.521  1.00114.60           C  
ATOM   1586  CG  LEU A  10      74.556  25.651  52.636  1.00114.60           C  
ATOM   1587  CD1 LEU A  10      73.613  26.586  53.411  1.00114.60           C  
ATOM   1588  CD2 LEU A  10      75.063  26.244  51.315  1.00114.60           C  
ATOM   1589  C   LEU A  10      77.770  23.874  53.787  1.00114.60           C  
ATOM   1590  O   LEU A  10      77.400  23.027  54.601  1.00114.60           O  
ATOM   1591  N   VAL A  11      79.021  24.382  53.823  1.00 78.84           N  
ATOM   1592  CA  VAL A  11      79.969  23.880  54.780  1.00 78.84           C  
ATOM   1593  CB  VAL A  11      81.364  23.842  54.230  1.00 78.84           C  
ATOM   1594  CG1 VAL A  11      82.313  23.308  55.317  1.00 78.84           C  
ATOM   1595  CG2 VAL A  11      81.348  23.008  52.936  1.00 78.84           C  
ATOM   1596  C   VAL A  11      79.970  24.785  55.969  1.00 78.84           C  
ATOM   1597  O   VAL A  11      80.787  25.699  56.075  1.00 78.84           O  
ATOM   1598  N   THR A  12      79.069  24.508  56.928  1.00 51.59           N  
ATOM   1599  CA  THR A  12      78.971  25.330  58.094  1.00 51.59           C  
ATOM   1600  CB  THR A  12      77.708  25.076  58.864  1.00 51.59           C  
ATOM   1601  OG1 THR A  12      76.583  25.252  58.014  1.00 51.59           O  
ATOM   1602  CG2 THR A  12      77.629  26.069  60.034  1.00 51.59           C  
ATOM   1603  C   THR A  12      80.136  24.973  58.958  1.00 51.59           C  
ATOM   1604  O   THR A  12      80.477  23.799  59.088  1.00 51.59           O  
ATOM   1605  N   VAL A  13      80.794  25.986  59.556  1.00122.41           N  
ATOM   1606  CA  VAL A  13      81.950  25.719  60.367  1.00122.41           C  
ATOM   1607  CB  VAL A  13      83.240  25.860  59.615  1.00122.41           C  
ATOM   1608  CG1 VAL A  13      83.420  24.642  58.699  1.00122.41           C  
ATOM   1609  CG2 VAL A  13      83.169  27.172  58.815  1.00122.41           C  
ATOM   1610  C   VAL A  13      82.005  26.657  61.532  1.00122.41           C  
ATOM   1611  O   VAL A  13      81.489  27.773  61.484  1.00122.41           O  
ATOM   1612  N   THR A  14      82.654  26.195  62.623  1.00143.31           N  
ATOM   1613  CA  THR A  14      82.832  26.988  63.807  1.00143.31           C  
ATOM   1614  CB  THR A  14      83.304  26.212  64.998  1.00143.31           C  
ATOM   1615  OG1 THR A  14      84.589  25.662  64.751  1.00143.31           O  
ATOM   1616  CG2 THR A  14      82.298  25.091  65.278  1.00143.31           C  
ATOM   1617  C   THR A  14      83.919  27.945  63.481  1.00143.31           C  
ATOM   1618  O   THR A  14      84.684  27.709  62.551  1.00143.31           O  
ATOM   1619  N   GLU A  15      84.044  29.036  64.256  1.00236.50           N  
ATOM   1620  CA  GLU A  15      84.972  30.049  63.862  1.00236.50           C  
ATOM   1621  CB  GLU A  15      84.987  31.239  64.842  1.00236.50           C  
ATOM   1622  CG  GLU A  15      83.660  32.006  64.859  1.00236.50           C  
ATOM   1623  CD  GLU A  15      83.714  33.067  65.950  1.00236.50           C  
ATOM   1624  OE1 GLU A  15      84.789  33.214  66.590  1.00236.50           O  
ATOM   1625  OE2 GLU A  15      82.671  33.742  66.160  1.00236.50           O  
ATOM   1626  C   GLU A  15      86.365  29.507  63.728  1.00236.50           C  
ATOM   1627  O   GLU A  15      86.881  29.421  62.631  1.00236.50           O  
ATOM   1628  N   GLY A  16      86.986  28.972  64.772  1.00143.29           N  
ATOM   1629  CA  GLY A  16      88.390  28.650  64.690  1.00143.29           C  
ATOM   1630  C   GLY A  16      88.758  27.589  63.687  1.00143.29           C  
ATOM   1631  O   GLY A  16      89.825  27.673  63.079  1.00143.29           O  
ATOM   1632  N   LEU A  17      87.915  26.560  63.475  1.00163.11           N  
ATOM   1633  CA  LEU A  17      88.371  25.429  62.709  1.00163.11           C  
ATOM   1634  CB  LEU A  17      87.462  24.182  62.796  1.00163.11           C  
ATOM   1635  CG  LEU A  17      86.364  24.054  61.726  1.00163.11           C  
ATOM   1636  CD1 LEU A  17      85.432  22.869  62.034  1.00163.11           C  
ATOM   1637  CD2 LEU A  17      85.616  25.367  61.501  1.00163.11           C  
ATOM   1638  C   LEU A  17      88.643  25.765  61.270  1.00163.11           C  
ATOM   1639  O   LEU A  17      88.342  26.844  60.761  1.00163.11           O  
ATOM   1640  N   PRO A  18      89.318  24.814  60.660  1.00127.97           N  
ATOM   1641  CA  PRO A  18      89.736  24.914  59.282  1.00127.97           C  
ATOM   1642  CD  PRO A  18      90.242  24.007  61.444  1.00127.97           C  
ATOM   1643  CB  PRO A  18      90.821  23.852  59.098  1.00127.97           C  
ATOM   1644  CG  PRO A  18      91.411  23.674  60.505  1.00127.97           C  
ATOM   1645  C   PRO A  18      88.621  24.784  58.288  1.00127.97           C  
ATOM   1646  O   PRO A  18      87.539  24.327  58.649  1.00127.97           O  
ATOM   1647  N   VAL A  19      88.876  25.201  57.026  1.00 61.73           N  
ATOM   1648  CA  VAL A  19      87.886  25.166  55.995  1.00 61.73           C  
ATOM   1649  CB  VAL A  19      87.463  26.547  55.570  1.00 61.73           C  
ATOM   1650  CG1 VAL A  19      86.404  26.445  54.463  1.00 61.73           C  
ATOM   1651  CG2 VAL A  19      86.997  27.324  56.810  1.00 61.73           C  
ATOM   1652  C   VAL A  19      88.508  24.512  54.800  1.00 61.73           C  
ATOM   1653  O   VAL A  19      89.702  24.657  54.546  1.00 61.73           O  
ATOM   1654  N   LYS A  20      87.713  23.739  54.036  1.00 83.15           N  
ATOM   1655  CA  LYS A  20      88.275  23.128  52.868  1.00 83.15           C  
ATOM   1656  CB  LYS A  20      88.780  21.701  53.136  1.00 83.15           C  
ATOM   1657  CG  LYS A  20      89.756  21.179  52.082  1.00 83.15           C  
ATOM   1658  CD  LYS A  20      90.525  19.941  52.549  1.00 83.15           C  
ATOM   1659  CE  LYS A  20      91.637  19.501  51.597  1.00 83.15           C  
ATOM   1660  NZ  LYS A  20      92.393  18.382  52.201  1.00 83.15           N  
ATOM   1661  C   LYS A  20      87.188  23.056  51.839  1.00 83.15           C  
ATOM   1662  O   LYS A  20      86.189  22.358  52.017  1.00 83.15           O  
ATOM   1663  N   LEU A  21      87.352  23.796  50.725  1.00 81.31           N  
ATOM   1664  CA  LEU A  21      86.361  23.758  49.689  1.00 81.31           C  
ATOM   1665  CB  LEU A  21      85.889  25.156  49.249  1.00 81.31           C  
ATOM   1666  CG  LEU A  21      85.238  25.965  50.389  1.00 81.31           C  
ATOM   1667  CD1 LEU A  21      84.710  27.320  49.893  1.00 81.31           C  
ATOM   1668  CD2 LEU A  21      84.174  25.137  51.126  1.00 81.31           C  
ATOM   1669  C   LEU A  21      87.005  23.095  48.515  1.00 81.31           C  
ATOM   1670  O   LEU A  21      87.881  23.664  47.869  1.00 81.31           O  
ATOM   1671  N   ASN A  22      86.570  21.862  48.196  1.00 73.60           N  
ATOM   1672  CA  ASN A  22      87.202  21.106  47.153  1.00 73.60           C  
ATOM   1673  CB  ASN A  22      86.977  19.588  47.288  1.00 73.60           C  
ATOM   1674  CG  ASN A  22      87.694  19.105  48.547  1.00 73.60           C  
ATOM   1675  OD1 ASN A  22      88.759  19.606  48.904  1.00 73.60           O  
ATOM   1676  ND2 ASN A  22      87.097  18.102  49.241  1.00 73.60           N  
ATOM   1677  C   ASN A  22      86.706  21.526  45.802  1.00 73.60           C  
ATOM   1678  O   ASN A  22      85.506  21.687  45.582  1.00 73.60           O  
ATOM   1679  N   CYS A  23      87.653  21.705  44.853  1.00 59.41           N  
ATOM   1680  CA  CYS A  23      87.307  22.057  43.507  1.00 59.41           C  
ATOM   1681  CB  CYS A  23      87.725  23.492  43.118  1.00 59.41           C  
ATOM   1682  SG  CYS A  23      87.435  23.874  41.361  1.00 59.41           S  
ATOM   1683  C   CYS A  23      88.038  21.118  42.602  1.00 59.41           C  
ATOM   1684  O   CYS A  23      89.224  20.852  42.797  1.00 59.41           O  
ATOM   1685  N   THR A  24      87.328  20.576  41.593  1.00 82.55           N  
ATOM   1686  CA  THR A  24      87.919  19.698  40.633  1.00 82.55           C  
ATOM   1687  CB  THR A  24      87.471  18.266  40.724  1.00 82.55           C  
ATOM   1688  OG1 THR A  24      86.070  18.163  40.551  1.00 82.55           O  
ATOM   1689  CG2 THR A  24      87.882  17.715  42.100  1.00 82.55           C  
ATOM   1690  C   THR A  24      87.581  20.253  39.291  1.00 82.55           C  
ATOM   1691  O   THR A  24      86.642  21.028  39.128  1.00 82.55           O  
ATOM   1692  N   TYR A  25      88.342  19.811  38.288  1.00283.13           N  
ATOM   1693  CA  TYR A  25      88.425  20.472  37.027  1.00283.13           C  
ATOM   1694  CB  TYR A  25      89.875  20.944  37.071  1.00283.13           C  
ATOM   1695  CG  TYR A  25      90.285  22.072  36.231  1.00283.13           C  
ATOM   1696  CD1 TYR A  25      90.777  21.860  34.972  1.00283.13           C  
ATOM   1697  CD2 TYR A  25      90.210  23.338  36.754  1.00283.13           C  
ATOM   1698  CE1 TYR A  25      91.184  22.933  34.228  1.00283.13           C  
ATOM   1699  CE2 TYR A  25      90.617  24.412  36.010  1.00283.13           C  
ATOM   1700  CZ  TYR A  25      91.103  24.203  34.744  1.00283.13           C  
ATOM   1701  OH  TYR A  25      91.530  25.300  33.971  1.00283.13           O  
ATOM   1702  C   TYR A  25      88.329  19.423  35.955  1.00283.13           C  
ATOM   1703  O   TYR A  25      88.761  18.290  36.167  1.00283.13           O  
ATOM   1704  N   GLN A  26      87.741  19.770  34.786  1.00142.36           N  
ATOM   1705  CA  GLN A  26      87.719  18.864  33.666  1.00142.36           C  
ATOM   1706  CB  GLN A  26      86.418  18.062  33.534  1.00142.36           C  
ATOM   1707  CG  GLN A  26      86.211  17.013  34.621  1.00142.36           C  
ATOM   1708  CD  GLN A  26      84.885  16.331  34.330  1.00142.36           C  
ATOM   1709  OE1 GLN A  26      83.883  16.992  34.063  1.00142.36           O  
ATOM   1710  NE2 GLN A  26      84.876  14.971  34.369  1.00142.36           N  
ATOM   1711  C   GLN A  26      87.807  19.679  32.415  1.00142.36           C  
ATOM   1712  O   GLN A  26      86.810  20.247  31.971  1.00142.36           O  
ATOM   1713  N   THR A  27      89.002  19.740  31.797  1.00130.63           N  
ATOM   1714  CA  THR A  27      89.158  20.501  30.593  1.00130.63           C  
ATOM   1715  CB  THR A  27      89.847  21.818  30.793  1.00130.63           C  
ATOM   1716  OG1 THR A  27      91.137  21.614  31.352  1.00130.63           O  
ATOM   1717  CG2 THR A  27      88.997  22.697  31.723  1.00130.63           C  
ATOM   1718  C   THR A  27      90.024  19.724  29.683  1.00130.63           C  
ATOM   1719  O   THR A  27      90.906  18.979  30.105  1.00130.63           O  
ATOM   1720  N   THR A  28      89.686  19.792  28.397  1.00226.90           N  
ATOM   1721  CA  THR A  28      90.497  19.250  27.361  1.00226.90           C  
ATOM   1722  CB  THR A  28      89.703  19.088  26.107  1.00226.90           C  
ATOM   1723  OG1 THR A  28      88.605  18.217  26.331  1.00226.90           O  
ATOM   1724  CG2 THR A  28      90.625  18.550  25.009  1.00226.90           C  
ATOM   1725  C   THR A  28      91.588  20.224  27.028  1.00226.90           C  
ATOM   1726  O   THR A  28      92.727  19.829  26.776  1.00226.90           O  
ATOM   1727  N   TYR A  29      91.248  21.534  27.104  1.00107.53           N  
ATOM   1728  CA  TYR A  29      92.005  22.641  26.585  1.00107.53           C  
ATOM   1729  CB  TYR A  29      91.125  23.886  26.396  1.00107.53           C  
ATOM   1730  CG  TYR A  29      89.992  23.503  25.510  1.00107.53           C  
ATOM   1731  CD1 TYR A  29      90.112  23.597  24.148  1.00107.53           C  
ATOM   1732  CD2 TYR A  29      88.806  23.045  26.040  1.00107.53           C  
ATOM   1733  CE1 TYR A  29      89.074  23.241  23.320  1.00107.53           C  
ATOM   1734  CE2 TYR A  29      87.761  22.687  25.220  1.00107.53           C  
ATOM   1735  CZ  TYR A  29      87.894  22.785  23.856  1.00107.53           C  
ATOM   1736  OH  TYR A  29      86.826  22.418  23.008  1.00107.53           O  
ATOM   1737  C   TYR A  29      93.028  23.031  27.592  1.00107.53           C  
ATOM   1738  O   TYR A  29      92.821  22.886  28.794  1.00107.53           O  
ATOM   1739  N   LEU A  36      94.194  23.516  27.115  1.00 66.71           N  
ATOM   1740  CA  LEU A  36      95.204  23.870  28.067  1.00 66.71           C  
ATOM   1741  CB  LEU A  36      96.515  24.402  27.468  1.00 66.71           C  
ATOM   1742  CG  LEU A  36      97.549  24.743  28.561  1.00 66.71           C  
ATOM   1743  CD1 LEU A  36      98.089  23.469  29.233  1.00 66.71           C  
ATOM   1744  CD2 LEU A  36      98.651  25.678  28.043  1.00 66.71           C  
ATOM   1745  C   LEU A  36      94.634  24.967  28.899  1.00 66.71           C  
ATOM   1746  O   LEU A  36      94.091  25.941  28.380  1.00 66.71           O  
ATOM   1747  N   THR A  37      94.757  24.824  30.232  1.00 77.82           N  
ATOM   1748  CA  THR A  37      94.169  25.761  31.143  1.00 77.82           C  
ATOM   1749  CB  THR A  37      94.023  25.206  32.525  1.00 77.82           C  
ATOM   1750  OG1 THR A  37      95.304  25.026  33.111  1.00 77.82           O  
ATOM   1751  CG2 THR A  37      93.321  23.844  32.417  1.00 77.82           C  
ATOM   1752  C   THR A  37      95.065  26.948  31.268  1.00 77.82           C  
ATOM   1753  O   THR A  37      96.272  26.801  31.441  1.00 77.82           O  
ATOM   1754  N   ILE A  38      94.499  28.160  31.096  1.00 77.10           N  
ATOM   1755  CA  ILE A  38      95.233  29.376  31.287  1.00 77.10           C  
ATOM   1756  CB  ILE A  38      94.630  30.552  30.575  1.00 77.10           C  
ATOM   1757  CG1 ILE A  38      94.607  30.261  29.064  1.00 77.10           C  
ATOM   1758  CG2 ILE A  38      95.430  31.814  30.942  1.00 77.10           C  
ATOM   1759  CD1 ILE A  38      93.770  31.251  28.259  1.00 77.10           C  
ATOM   1760  C   ILE A  38      95.392  29.689  32.751  1.00 77.10           C  
ATOM   1761  O   ILE A  38      96.490  30.041  33.173  1.00 77.10           O  
ATOM   1762  N   ALA A  39      94.312  29.583  33.571  1.00115.60           N  
ATOM   1763  CA  ALA A  39      94.455  29.894  34.970  1.00115.60           C  
ATOM   1764  CB  ALA A  39      94.684  31.382  35.275  1.00115.60           C  
ATOM   1765  C   ALA A  39      93.255  29.464  35.731  1.00115.60           C  
ATOM   1766  O   ALA A  39      92.208  29.175  35.160  1.00115.60           O  
ATOM   1767  N   PHE A  40      93.409  29.428  37.069  1.00109.85           N  
ATOM   1768  CA  PHE A  40      92.395  28.972  37.971  1.00109.85           C  
ATOM   1769  CB  PHE A  40      92.896  27.798  38.830  1.00109.85           C  
ATOM   1770  CG  PHE A  40      93.487  26.748  37.943  1.00109.85           C  
ATOM   1771  CD1 PHE A  40      94.717  26.942  37.352  1.00109.85           C  
ATOM   1772  CD2 PHE A  40      92.841  25.556  37.725  1.00109.85           C  
ATOM   1773  CE1 PHE A  40      95.280  25.983  36.542  1.00109.85           C  
ATOM   1774  CE2 PHE A  40      93.405  24.595  36.917  1.00109.85           C  
ATOM   1775  CZ  PHE A  40      94.622  24.800  36.320  1.00109.85           C  
ATOM   1776  C   PHE A  40      92.182  30.102  38.930  1.00109.85           C  
ATOM   1777  O   PHE A  40      93.116  30.844  39.232  1.00109.85           O  
ATOM   1778  N   PHE A  41      90.947  30.272  39.443  1.00176.70           N  
ATOM   1779  CA  PHE A  41      90.743  31.379  40.326  1.00176.70           C  
ATOM   1780  CB  PHE A  41      90.068  32.571  39.634  1.00176.70           C  
ATOM   1781  CG  PHE A  41      90.687  32.744  38.291  1.00176.70           C  
ATOM   1782  CD1 PHE A  41      91.862  33.434  38.111  1.00176.70           C  
ATOM   1783  CD2 PHE A  41      90.072  32.181  37.198  1.00176.70           C  
ATOM   1784  CE1 PHE A  41      92.408  33.572  36.856  1.00176.70           C  
ATOM   1785  CE2 PHE A  41      90.609  32.315  35.941  1.00176.70           C  
ATOM   1786  CZ  PHE A  41      91.781  33.013  35.769  1.00176.70           C  
ATOM   1787  C   PHE A  41      89.757  30.958  41.368  1.00176.70           C  
ATOM   1788  O   PHE A  41      89.014  29.991  41.194  1.00176.70           O  
ATOM   1789  N   TRP A  42      89.758  31.678  42.506  1.00107.56           N  
ATOM   1790  CA  TRP A  42      88.765  31.479  43.518  1.00107.56           C  
ATOM   1791  CB  TRP A  42      89.285  30.912  44.853  1.00107.56           C  
ATOM   1792  CG  TRP A  42      89.463  29.413  44.881  1.00107.56           C  
ATOM   1793  CD2 TRP A  42      88.426  28.509  45.297  1.00107.56           C  
ATOM   1794  CD1 TRP A  42      90.540  28.640  44.563  1.00107.56           C  
ATOM   1795  NE1 TRP A  42      90.233  27.313  44.754  1.00107.56           N  
ATOM   1796  CE2 TRP A  42      88.939  27.217  45.203  1.00107.56           C  
ATOM   1797  CE3 TRP A  42      87.149  28.739  45.722  1.00107.56           C  
ATOM   1798  CZ2 TRP A  42      88.184  26.128  45.532  1.00107.56           C  
ATOM   1799  CZ3 TRP A  42      86.390  27.640  46.055  1.00107.56           C  
ATOM   1800  CH2 TRP A  42      86.897  26.360  45.961  1.00107.56           C  
ATOM   1801  C   TRP A  42      88.172  32.819  43.798  1.00107.56           C  
ATOM   1802  O   TRP A  42      88.892  33.771  44.095  1.00107.56           O  
ATOM   1803  N   TYR A  43      86.830  32.920  43.721  1.00 90.20           N  
ATOM   1804  CA  TYR A  43      86.180  34.177  43.951  1.00 90.20           C  
ATOM   1805  CB  TYR A  43      85.208  34.630  42.844  1.00 90.20           C  
ATOM   1806  CG  TYR A  43      85.957  34.977  41.606  1.00 90.20           C  
ATOM   1807  CD1 TYR A  43      86.472  36.240  41.440  1.00 90.20           C  
ATOM   1808  CD2 TYR A  43      86.143  34.047  40.611  1.00 90.20           C  
ATOM   1809  CE1 TYR A  43      87.164  36.573  40.300  1.00 90.20           C  
ATOM   1810  CE2 TYR A  43      86.834  34.375  39.468  1.00 90.20           C  
ATOM   1811  CZ  TYR A  43      87.346  35.640  39.312  1.00 90.20           C  
ATOM   1812  OH  TYR A  43      88.057  35.984  38.143  1.00 90.20           O  
ATOM   1813  C   TYR A  43      85.325  34.043  45.164  1.00 90.20           C  
ATOM   1814  O   TYR A  43      84.756  32.985  45.432  1.00 90.20           O  
ATOM   1815  N   VAL A  44      85.244  35.126  45.960  1.00149.84           N  
ATOM   1816  CA  VAL A  44      84.376  35.084  47.096  1.00149.84           C  
ATOM   1817  CB  VAL A  44      85.055  35.406  48.402  1.00149.84           C  
ATOM   1818  CG1 VAL A  44      86.175  34.387  48.635  1.00149.84           C  
ATOM   1819  CG2 VAL A  44      85.553  36.857  48.385  1.00149.84           C  
ATOM   1820  C   VAL A  44      83.306  36.107  46.878  1.00149.84           C  
ATOM   1821  O   VAL A  44      83.581  37.255  46.533  1.00149.84           O  
ATOM   1822  N   GLN A  45      82.029  35.717  47.039  1.00157.82           N  
ATOM   1823  CA  GLN A  45      81.033  36.731  46.907  1.00157.82           C  
ATOM   1824  CB  GLN A  45      80.005  36.552  45.771  1.00157.82           C  
ATOM   1825  CG  GLN A  45      79.002  35.415  45.917  1.00157.82           C  
ATOM   1826  CD  GLN A  45      77.980  35.613  44.804  1.00157.82           C  
ATOM   1827  OE1 GLN A  45      76.868  35.093  44.865  1.00157.82           O  
ATOM   1828  NE2 GLN A  45      78.361  36.397  43.758  1.00157.82           N  
ATOM   1829  C   GLN A  45      80.319  36.838  48.214  1.00157.82           C  
ATOM   1830  O   GLN A  45      79.946  35.840  48.826  1.00157.82           O  
ATOM   1831  N   TYR A  46      80.080  38.084  48.661  1.00128.41           N  
ATOM   1832  CA  TYR A  46      79.481  38.322  49.940  1.00128.41           C  
ATOM   1833  CB  TYR A  46      80.133  39.459  50.750  1.00128.41           C  
ATOM   1834  CG  TYR A  46      81.549  39.061  51.032  1.00128.41           C  
ATOM   1835  CD1 TYR A  46      81.849  38.169  52.036  1.00128.41           C  
ATOM   1836  CD2 TYR A  46      82.586  39.558  50.277  1.00128.41           C  
ATOM   1837  CE1 TYR A  46      83.148  37.796  52.296  1.00128.41           C  
ATOM   1838  CE2 TYR A  46      83.889  39.190  50.533  1.00128.41           C  
ATOM   1839  CZ  TYR A  46      84.176  38.307  51.547  1.00128.41           C  
ATOM   1840  OH  TYR A  46      85.506  37.920  51.820  1.00128.41           O  
ATOM   1841  C   TYR A  46      78.045  38.659  49.667  1.00128.41           C  
ATOM   1842  O   TYR A  46      77.650  38.807  48.511  1.00128.41           O  
ATOM   1843  N   LEU A  48      77.231  38.814  50.732  1.00180.01           N  
ATOM   1844  CA  LEU A  48      75.796  38.809  50.601  1.00180.01           C  
ATOM   1845  CB  LEU A  48      75.080  39.292  51.868  1.00180.01           C  
ATOM   1846  CG  LEU A  48      75.408  38.507  53.142  1.00180.01           C  
ATOM   1847  CD1 LEU A  48      76.885  38.677  53.533  1.00180.01           C  
ATOM   1848  CD2 LEU A  48      74.448  38.907  54.268  1.00180.01           C  
ATOM   1849  C   LEU A  48      75.292  39.742  49.539  1.00180.01           C  
ATOM   1850  O   LEU A  48      74.682  39.288  48.572  1.00180.01           O  
ATOM   1851  N   ASN A  49      75.526  41.062  49.649  1.00202.45           N  
ATOM   1852  CA  ASN A  49      75.001  41.894  48.600  1.00202.45           C  
ATOM   1853  CB  ASN A  49      74.110  43.042  49.110  1.00202.45           C  
ATOM   1854  CG  ASN A  49      72.779  42.447  49.550  1.00202.45           C  
ATOM   1855  OD1 ASN A  49      72.372  41.387  49.076  1.00202.45           O  
ATOM   1856  ND2 ASN A  49      72.071  43.152  50.472  1.00202.45           N  
ATOM   1857  C   ASN A  49      76.171  42.504  47.912  1.00202.45           C  
ATOM   1858  O   ASN A  49      76.233  43.718  47.717  1.00202.45           O  
ATOM   1859  N   GLU A  50      77.113  41.656  47.467  1.00115.81           N  
ATOM   1860  CA  GLU A  50      78.296  42.202  46.875  1.00115.81           C  
ATOM   1861  CB  GLU A  50      79.550  42.032  47.751  1.00115.81           C  
ATOM   1862  CG  GLU A  50      79.558  42.910  49.003  1.00115.81           C  
ATOM   1863  CD  GLU A  50      79.865  44.333  48.564  1.00115.81           C  
ATOM   1864  OE1 GLU A  50      80.793  44.509  47.729  1.00115.81           O  
ATOM   1865  OE2 GLU A  50      79.173  45.266  49.053  1.00115.81           O  
ATOM   1866  C   GLU A  50      78.586  41.490  45.597  1.00115.81           C  
ATOM   1867  O   GLU A  50      77.954  40.495  45.244  1.00115.81           O  
ATOM   1868  N   ALA A  51      79.541  42.057  44.837  1.00 61.20           N  
ATOM   1869  CA  ALA A  51      80.002  41.477  43.613  1.00 61.20           C  
ATOM   1870  CB  ALA A  51      80.569  42.510  42.627  1.00 61.20           C  
ATOM   1871  C   ALA A  51      81.111  40.542  43.965  1.00 61.20           C  
ATOM   1872  O   ALA A  51      81.752  40.694  45.003  1.00 61.20           O  
ATOM   1873  N   PRO A  52      81.381  39.599  43.108  1.00136.26           N  
ATOM   1874  CA  PRO A  52      82.410  38.646  43.387  1.00136.26           C  
ATOM   1875  CD  PRO A  52      80.361  39.055  42.227  1.00136.26           C  
ATOM   1876  CB  PRO A  52      82.325  37.609  42.271  1.00136.26           C  
ATOM   1877  CG  PRO A  52      80.830  37.626  41.896  1.00136.26           C  
ATOM   1878  C   PRO A  52      83.731  39.325  43.541  1.00136.26           C  
ATOM   1879  O   PRO A  52      83.993  40.323  42.873  1.00136.26           O  
ATOM   1880  N   GLN A  53      84.569  38.823  44.459  1.00 83.32           N  
ATOM   1881  CA  GLN A  53      85.851  39.422  44.659  1.00 83.32           C  
ATOM   1882  CB  GLN A  53      86.053  39.916  46.098  1.00 83.32           C  
ATOM   1883  CG  GLN A  53      85.067  41.016  46.497  1.00 83.32           C  
ATOM   1884  CD  GLN A  53      85.167  41.185  48.005  1.00 83.32           C  
ATOM   1885  OE1 GLN A  53      84.498  42.031  48.596  1.00 83.32           O  
ATOM   1886  NE2 GLN A  53      86.020  40.345  48.648  1.00 83.32           N  
ATOM   1887  C   GLN A  53      86.841  38.337  44.419  1.00 83.32           C  
ATOM   1888  O   GLN A  53      86.558  37.171  44.690  1.00 83.32           O  
ATOM   1889  N   VAL A  54      88.026  38.692  43.887  1.00 71.36           N  
ATOM   1890  CA  VAL A  54      88.986  37.669  43.614  1.00 71.36           C  
ATOM   1891  CB  VAL A  54      90.008  38.058  42.587  1.00 71.36           C  
ATOM   1892  CG1 VAL A  54      91.023  36.910  42.453  1.00 71.36           C  
ATOM   1893  CG2 VAL A  54      89.282  38.409  41.277  1.00 71.36           C  
ATOM   1894  C   VAL A  54      89.702  37.400  44.891  1.00 71.36           C  
ATOM   1895  O   VAL A  54      90.298  38.293  45.493  1.00 71.36           O  
ATOM   1896  N   LEU A  55      89.557  36.156  45.374  1.00104.90           N  
ATOM   1897  CA  LEU A  55      90.209  35.680  46.549  1.00104.90           C  
ATOM   1898  CB  LEU A  55      89.570  34.370  47.026  1.00104.90           C  
ATOM   1899  CG  LEU A  55      90.133  33.837  48.346  1.00104.90           C  
ATOM   1900  CD1 LEU A  55      89.824  34.796  49.504  1.00104.90           C  
ATOM   1901  CD2 LEU A  55      89.622  32.419  48.614  1.00104.90           C  
ATOM   1902  C   LEU A  55      91.644  35.417  46.205  1.00104.90           C  
ATOM   1903  O   LEU A  55      92.551  35.697  46.990  1.00104.90           O  
ATOM   1904  N   LEU A  56      91.877  34.836  45.007  1.00197.66           N  
ATOM   1905  CA  LEU A  56      93.215  34.495  44.615  1.00197.66           C  
ATOM   1906  CB  LEU A  56      93.875  33.540  45.624  1.00197.66           C  
ATOM   1907  CG  LEU A  56      93.067  32.270  45.947  1.00197.66           C  
ATOM   1908  CD1 LEU A  56      93.028  31.281  44.771  1.00197.66           C  
ATOM   1909  CD2 LEU A  56      93.569  31.628  47.247  1.00197.66           C  
ATOM   1910  C   LEU A  56      93.166  33.812  43.278  1.00197.66           C  
ATOM   1911  O   LEU A  56      92.162  33.189  42.942  1.00197.66           O  
ATOM   1912  N   LYS A  57      94.245  33.914  42.470  1.00164.47           N  
ATOM   1913  CA  LYS A  57      94.273  33.237  41.199  1.00164.47           C  
ATOM   1914  CB  LYS A  57      93.999  34.165  39.998  1.00164.47           C  
ATOM   1915  CG  LYS A  57      95.080  35.205  39.694  1.00164.47           C  
ATOM   1916  CD  LYS A  57      96.332  34.641  39.017  1.00164.47           C  
ATOM   1917  CE  LYS A  57      97.389  35.705  38.728  1.00164.47           C  
ATOM   1918  NZ  LYS A  57      98.697  35.068  38.462  1.00164.47           N  
ATOM   1919  C   LYS A  57      95.623  32.620  41.030  1.00164.47           C  
ATOM   1920  O   LYS A  57      96.598  33.133  41.573  1.00164.47           O  
ATOM   1921  N   SER A  58      95.711  31.490  40.281  1.00 94.63           N  
ATOM   1922  CA  SER A  58      96.998  30.863  40.104  1.00 94.63           C  
ATOM   1923  CB  SER A  58      97.276  29.708  41.081  1.00 94.63           C  
ATOM   1924  OG  SER A  58      98.560  29.155  40.823  1.00 94.63           O  
ATOM   1925  C   SER A  58      97.130  30.290  38.717  1.00 94.63           C  
ATOM   1926  O   SER A  58      96.182  29.749  38.145  1.00 94.63           O  
ATOM   1927  N   SER A  59      98.300  30.537  38.087  1.00123.03           N  
ATOM   1928  CA  SER A  59      98.643  29.975  36.804  1.00123.03           C  
ATOM   1929  CB  SER A  59      99.337  30.998  35.891  1.00123.03           C  
ATOM   1930  OG  SER A  59      98.461  32.087  35.638  1.00123.03           O  
ATOM   1931  C   SER A  59      99.535  28.753  36.876  1.00123.03           C  
ATOM   1932  O   SER A  59      99.257  27.734  36.247  1.00123.03           O  
ATOM   1933  N   THR A  60     100.646  28.831  37.649  1.00210.76           N  
ATOM   1934  CA  THR A  60     101.661  27.798  37.679  1.00210.76           C  
ATOM   1935  CB  THR A  60     102.982  28.324  38.154  1.00210.76           C  
ATOM   1936  OG1 THR A  60     103.321  29.491  37.425  1.00210.76           O  
ATOM   1937  CG2 THR A  60     104.066  27.263  37.903  1.00210.76           C  
ATOM   1938  C   THR A  60     101.161  26.865  38.708  1.00210.76           C  
ATOM   1939  O   THR A  60      99.987  27.004  38.983  1.00210.76           O  
ATOM   1940  N   ASP A  65     101.983  25.906  39.219  1.00141.59           N  
ATOM   1941  CA  ASP A  65     101.762  24.875  40.218  1.00141.59           C  
ATOM   1942  CB  ASP A  65     102.656  23.630  40.032  1.00141.59           C  
ATOM   1943  CG  ASP A  65     101.911  22.381  40.527  1.00141.59           C  
ATOM   1944  OD1 ASP A  65     101.576  22.278  41.739  1.00141.59           O  
ATOM   1945  OD2 ASP A  65     101.650  21.503  39.663  1.00141.59           O  
ATOM   1946  C   ASP A  65     101.927  25.399  41.631  1.00141.59           C  
ATOM   1947  O   ASP A  65     102.036  24.612  42.568  1.00141.59           O  
ATOM   1948  N   ASN A  66     102.110  26.721  41.819  1.00120.97           N  
ATOM   1949  CA  ASN A  66     102.404  27.308  43.110  1.00120.97           C  
ATOM   1950  CB  ASN A  66     103.057  28.702  42.984  1.00120.97           C  
ATOM   1951  CG  ASN A  66     103.844  29.018  44.254  1.00120.97           C  
ATOM   1952  OD1 ASN A  66     104.067  28.146  45.092  1.00120.97           O  
ATOM   1953  ND2 ASN A  66     104.252  30.305  44.415  1.00120.97           N  
ATOM   1954  C   ASN A  66     101.186  27.447  44.018  1.00120.97           C  
ATOM   1955  O   ASN A  66     100.070  27.044  43.692  1.00120.97           O  
ATOM   1956  N   LYS A  67     101.459  27.947  45.254  1.00271.55           N  
ATOM   1957  CA  LYS A  67     100.630  28.125  46.423  1.00271.55           C  
ATOM   1958  CB  LYS A  67     101.441  28.194  47.726  1.00271.55           C  
ATOM   1959  CG  LYS A  67     100.524  28.304  48.947  1.00271.55           C  
ATOM   1960  CD  LYS A  67     101.209  28.059  50.289  1.00271.55           C  
ATOM   1961  CE  LYS A  67     100.247  28.089  51.481  1.00271.55           C  
ATOM   1962  NZ  LYS A  67      99.719  29.456  51.685  1.00271.55           N  
ATOM   1963  C   LYS A  67      99.581  29.223  46.563  1.00271.55           C  
ATOM   1964  O   LYS A  67      98.554  28.934  47.153  1.00271.55           O  
ATOM   1965  N   ARG A  68      99.783  30.492  46.144  1.00235.66           N  
ATOM   1966  CA  ARG A  68      98.903  31.655  46.273  1.00235.66           C  
ATOM   1967  CB  ARG A  68      97.810  31.755  45.194  1.00235.66           C  
ATOM   1968  CG  ARG A  68      96.789  32.856  45.499  1.00235.66           C  
ATOM   1969  CD  ARG A  68      97.349  34.284  45.581  1.00235.66           C  
ATOM   1970  NE  ARG A  68      96.203  35.146  45.986  1.00235.66           N  
ATOM   1971  CZ  ARG A  68      96.318  36.476  46.266  1.00235.66           C  
ATOM   1972  NH1 ARG A  68      97.510  37.127  46.145  1.00235.66           N  
ATOM   1973  NH2 ARG A  68      95.213  37.156  46.688  1.00235.66           N  
ATOM   1974  C   ARG A  68      98.251  31.902  47.622  1.00235.66           C  
ATOM   1975  O   ARG A  68      97.631  31.026  48.225  1.00235.66           O  
ATOM   1976  N   THR A  69      98.357  33.160  48.133  1.00 95.84           N  
ATOM   1977  CA  THR A  69      97.725  33.457  49.392  1.00 95.84           C  
ATOM   1978  CB  THR A  69      98.633  33.263  50.574  1.00 95.84           C  
ATOM   1979  OG1 THR A  69      99.103  31.924  50.626  1.00 95.84           O  
ATOM   1980  CG2 THR A  69      97.845  33.596  51.852  1.00 95.84           C  
ATOM   1981  C   THR A  69      97.233  34.881  49.480  1.00 95.84           C  
ATOM   1982  O   THR A  69      97.981  35.838  49.281  1.00 95.84           O  
ATOM   1983  N   GLU A  70      95.939  35.055  49.822  1.00136.57           N  
ATOM   1984  CA  GLU A  70      95.444  36.370  50.093  1.00136.57           C  
ATOM   1985  CB  GLU A  70      94.173  36.756  49.328  1.00136.57           C  
ATOM   1986  CG  GLU A  70      94.034  38.273  49.214  1.00136.57           C  
ATOM   1987  CD  GLU A  70      92.791  38.578  48.408  1.00136.57           C  
ATOM   1988  OE1 GLU A  70      91.827  37.770  48.470  1.00136.57           O  
ATOM   1989  OE2 GLU A  70      92.791  39.630  47.715  1.00136.57           O  
ATOM   1990  C   GLU A  70      95.140  36.314  51.546  1.00136.57           C  
ATOM   1991  O   GLU A  70      94.574  35.327  52.013  1.00136.57           O  
ATOM   1992  N   HIS A  72      95.500  37.372  52.298  1.00140.70           N  
ATOM   1993  CA  HIS A  72      95.411  37.332  53.733  1.00140.70           C  
ATOM   1994  ND1 HIS A  72      95.384  38.962  56.786  1.00140.70           N  
ATOM   1995  CG  HIS A  72      96.253  38.357  55.906  1.00140.70           C  
ATOM   1996  CB  HIS A  72      96.161  38.497  54.413  1.00140.70           C  
ATOM   1997  NE2 HIS A  72      96.801  37.772  58.016  1.00140.70           N  
ATOM   1998  CD2 HIS A  72      97.114  37.634  56.675  1.00140.70           C  
ATOM   1999  CE1 HIS A  72      95.756  38.578  58.033  1.00140.70           C  
ATOM   2000  C   HIS A  72      93.985  37.339  54.193  1.00140.70           C  
ATOM   2001  O   HIS A  72      93.674  37.507  55.369  1.00140.70           O  
ATOM   2002  N   GLN A  74      93.048  36.984  53.305  1.00118.34           N  
ATOM   2003  CA  GLN A  74      91.712  36.760  53.761  1.00118.34           C  
ATOM   2004  CB  GLN A  74      90.692  36.384  52.677  1.00118.34           C  
ATOM   2005  CG  GLN A  74      90.285  37.545  51.773  1.00118.34           C  
ATOM   2006  CD  GLN A  74      88.962  37.159  51.122  1.00118.34           C  
ATOM   2007  OE1 GLN A  74      88.320  36.190  51.525  1.00118.34           O  
ATOM   2008  NE2 GLN A  74      88.538  37.938  50.091  1.00118.34           N  
ATOM   2009  C   GLN A  74      91.820  35.593  54.689  1.00118.34           C  
ATOM   2010  O   GLN A  74      90.902  35.312  55.452  1.00118.34           O  
ATOM   2011  N   GLY A  75      92.930  34.833  54.579  1.00 60.51           N  
ATOM   2012  CA  GLY A  75      93.209  33.738  55.442  1.00 60.51           C  
ATOM   2013  C   GLY A  75      93.111  32.528  54.594  1.00 60.51           C  
ATOM   2014  O   GLY A  75      93.298  31.410  55.067  1.00 60.51           O  
ATOM   2015  N   PHE A  76      92.813  32.728  53.297  1.00114.41           N  
ATOM   2016  CA  PHE A  76      92.665  31.584  52.454  1.00114.41           C  
ATOM   2017  CB  PHE A  76      91.542  31.700  51.406  1.00114.41           C  
ATOM   2018  CG  PHE A  76      90.233  31.870  52.105  1.00114.41           C  
ATOM   2019  CD1 PHE A  76      89.682  30.841  52.823  1.00114.41           C  
ATOM   2020  CD2 PHE A  76      89.561  33.067  52.075  1.00114.41           C  
ATOM   2021  CE1 PHE A  76      88.481  30.995  53.474  1.00114.41           C  
ATOM   2022  CE2 PHE A  76      88.357  33.225  52.723  1.00114.41           C  
ATOM   2023  CZ  PHE A  76      87.807  32.186  53.425  1.00114.41           C  
ATOM   2024  C   PHE A  76      93.931  31.318  51.697  1.00114.41           C  
ATOM   2025  O   PHE A  76      94.704  32.222  51.381  1.00114.41           O  
ATOM   2026  N   HIS A  77      94.170  30.022  51.410  1.00 78.21           N  
ATOM   2027  CA  HIS A  77      95.312  29.591  50.656  1.00 78.21           C  
ATOM   2028  ND1 HIS A  77      96.159  26.583  51.681  1.00 78.21           N  
ATOM   2029  CG  HIS A  77      96.132  27.832  52.260  1.00 78.21           C  
ATOM   2030  CB  HIS A  77      96.475  29.098  51.532  1.00 78.21           C  
ATOM   2031  NE2 HIS A  77      95.510  26.291  53.787  1.00 78.21           N  
ATOM   2032  CD2 HIS A  77      95.734  27.635  53.547  1.00 78.21           C  
ATOM   2033  CE1 HIS A  77      95.778  25.699  52.637  1.00 78.21           C  
ATOM   2034  C   HIS A  77      94.873  28.406  49.855  1.00 78.21           C  
ATOM   2035  O   HIS A  77      94.079  27.592  50.323  1.00 78.21           O  
ATOM   2036  N   ALA A  78      95.353  28.284  48.603  1.00 70.59           N  
ATOM   2037  CA  ALA A  78      95.006  27.118  47.843  1.00 70.59           C  
ATOM   2038  CB  ALA A  78      93.687  27.267  47.066  1.00 70.59           C  
ATOM   2039  C   ALA A  78      96.083  26.877  46.836  1.00 70.59           C  
ATOM   2040  O   ALA A  78      96.529  27.793  46.147  1.00 70.59           O  
ATOM   2041  N   THR A  79      96.521  25.612  46.712  1.00160.32           N  
ATOM   2042  CA  THR A  79      97.518  25.306  45.728  1.00160.32           C  
ATOM   2043  CB  THR A  79      98.720  24.555  46.223  1.00160.32           C  
ATOM   2044  OG1 THR A  79      98.319  23.409  46.953  1.00160.32           O  
ATOM   2045  CG2 THR A  79      99.593  25.452  47.088  1.00160.32           C  
ATOM   2046  C   THR A  79      96.889  24.427  44.706  1.00160.32           C  
ATOM   2047  O   THR A  79      96.070  23.568  45.022  1.00160.32           O  
ATOM   2048  N   LEU A  80      97.255  24.663  43.435  1.00 96.67           N  
ATOM   2049  CA  LEU A  80      96.797  23.912  42.311  1.00 96.67           C  
ATOM   2050  CB  LEU A  80      97.034  24.653  40.984  1.00 96.67           C  
ATOM   2051  CG  LEU A  80      96.637  23.868  39.720  1.00 96.67           C  
ATOM   2052  CD1 LEU A  80      95.111  23.768  39.562  1.00 96.67           C  
ATOM   2053  CD2 LEU A  80      97.352  24.426  38.478  1.00 96.67           C  
ATOM   2054  C   LEU A  80      97.614  22.667  42.236  1.00 96.67           C  
ATOM   2055  O   LEU A  80      98.779  22.664  42.630  1.00 96.67           O  
ATOM   2056  N   HIS A  82      97.007  21.568  41.741  1.00 98.78           N  
ATOM   2057  CA  HIS A  82      97.741  20.355  41.549  1.00 98.78           C  
ATOM   2058  ND1 HIS A  82      99.244  19.813  44.479  1.00 98.78           N  
ATOM   2059  CG  HIS A  82      97.953  19.896  44.004  1.00 98.78           C  
ATOM   2060  CB  HIS A  82      97.509  19.343  42.680  1.00 98.78           C  
ATOM   2061  NE2 HIS A  82      98.076  20.927  46.008  1.00 98.78           N  
ATOM   2062  CD2 HIS A  82      97.254  20.579  44.951  1.00 98.78           C  
ATOM   2063  CE1 HIS A  82      99.261  20.445  45.679  1.00 98.78           C  
ATOM   2064  C   HIS A  82      97.226  19.772  40.279  1.00 98.78           C  
ATOM   2065  O   HIS A  82      96.188  19.117  40.254  1.00 98.78           O  
ATOM   2066  N   LYS A  84      97.973  19.972  39.185  1.00142.63           N  
ATOM   2067  CA  LYS A  84      97.495  19.559  37.907  1.00142.63           C  
ATOM   2068  CB  LYS A  84      98.456  19.958  36.777  1.00142.63           C  
ATOM   2069  CG  LYS A  84      97.844  19.836  35.385  1.00142.63           C  
ATOM   2070  CD  LYS A  84      96.749  20.861  35.081  1.00142.63           C  
ATOM   2071  CE  LYS A  84      96.138  20.686  33.689  1.00142.63           C  
ATOM   2072  NZ  LYS A  84      95.065  21.683  33.477  1.00142.63           N  
ATOM   2073  C   LYS A  84      97.319  18.078  37.901  1.00142.63           C  
ATOM   2074  O   LYS A  84      96.335  17.583  37.353  1.00142.63           O  
ATOM   2075  N   SER A  85      98.241  17.342  38.555  1.00 93.59           N  
ATOM   2076  CA  SER A  85      98.237  15.906  38.526  1.00 93.59           C  
ATOM   2077  CB  SER A  85      99.235  15.311  39.529  1.00 93.59           C  
ATOM   2078  OG  SER A  85     100.532  15.822  39.269  1.00 93.59           O  
ATOM   2079  C   SER A  85      96.877  15.421  38.923  1.00 93.59           C  
ATOM   2080  O   SER A  85      96.238  14.672  38.185  1.00 93.59           O  
ATOM   2081  N   SER A  86      96.411  15.832  40.113  1.00 71.69           N  
ATOM   2082  CA  SER A  86      95.108  15.479  40.598  1.00 71.69           C  
ATOM   2083  CB  SER A  86      95.013  15.540  42.133  1.00 71.69           C  
ATOM   2084  OG  SER A  86      95.271  16.857  42.594  1.00 71.69           O  
ATOM   2085  C   SER A  86      94.066  16.400  40.017  1.00 71.69           C  
ATOM   2086  O   SER A  86      92.875  16.219  40.268  1.00 71.69           O  
ATOM   2087  N   SER A  87      94.475  17.419  39.231  1.00141.21           N  
ATOM   2088  CA  SER A  87      93.560  18.400  38.695  1.00141.21           C  
ATOM   2089  CB  SER A  87      92.688  17.955  37.502  1.00141.21           C  
ATOM   2090  OG  SER A  87      93.484  17.826  36.334  1.00141.21           O  
ATOM   2091  C   SER A  87      92.666  18.926  39.773  1.00141.21           C  
ATOM   2092  O   SER A  87      91.456  18.704  39.762  1.00141.21           O  
ATOM   2093  N   SER A  88      93.256  19.629  40.759  1.00119.85           N  
ATOM   2094  CA  SER A  88      92.469  20.199  41.813  1.00119.85           C  
ATOM   2095  CB  SER A  88      92.511  19.369  43.107  1.00119.85           C  
ATOM   2096  OG  SER A  88      92.008  18.064  42.875  1.00119.85           O  
ATOM   2097  C   SER A  88      93.023  21.540  42.181  1.00119.85           C  
ATOM   2098  O   SER A  88      94.231  21.772  42.135  1.00119.85           O  
ATOM   2099  N   PHE A  89      92.122  22.479  42.527  1.00175.29           N  
ATOM   2100  CA  PHE A  89      92.558  23.749  43.035  1.00175.29           C  
ATOM   2101  CB  PHE A  89      92.228  24.907  42.070  1.00175.29           C  
ATOM   2102  CG  PHE A  89      93.004  26.124  42.451  1.00175.29           C  
ATOM   2103  CD1 PHE A  89      92.695  26.833  43.582  1.00175.29           C  
ATOM   2104  CD2 PHE A  89      94.033  26.581  41.662  1.00175.29           C  
ATOM   2105  CE1 PHE A  89      93.398  27.960  43.936  1.00175.29           C  
ATOM   2106  CE2 PHE A  89      94.743  27.708  42.008  1.00175.29           C  
ATOM   2107  CZ  PHE A  89      94.429  28.404  43.148  1.00175.29           C  
ATOM   2108  C   PHE A  89      91.732  23.929  44.272  1.00175.29           C  
ATOM   2109  O   PHE A  89      90.736  24.651  44.263  1.00175.29           O  
ATOM   2110  N   HIS A  90      92.150  23.303  45.391  1.00 81.30           N  
ATOM   2111  CA  HIS A  90      91.314  23.303  46.559  1.00 81.30           C  
ATOM   2112  ND1 HIS A  90      91.322  19.515  47.135  1.00 81.30           N  
ATOM   2113  CG  HIS A  90      91.050  20.790  46.692  1.00 81.30           C  
ATOM   2114  CB  HIS A  90      91.468  22.035  47.413  1.00 81.30           C  
ATOM   2115  NE2 HIS A  90      90.180  19.299  45.240  1.00 81.30           N  
ATOM   2116  CD2 HIS A  90      90.353  20.640  45.533  1.00 81.30           C  
ATOM   2117  CE1 HIS A  90      90.780  18.662  46.230  1.00 81.30           C  
ATOM   2118  C   HIS A  90      91.671  24.456  47.433  1.00 81.30           C  
ATOM   2119  O   HIS A  90      92.844  24.724  47.694  1.00 81.30           O  
ATOM   2120  N   LEU A  91      90.634  25.163  47.919  1.00102.23           N  
ATOM   2121  CA  LEU A  91      90.822  26.287  48.782  1.00102.23           C  
ATOM   2122  CB  LEU A  91      89.805  27.411  48.521  1.00102.23           C  
ATOM   2123  CG  LEU A  91      89.917  28.613  49.471  1.00102.23           C  
ATOM   2124  CD1 LEU A  91      91.322  29.235  49.446  1.00102.23           C  
ATOM   2125  CD2 LEU A  91      88.819  29.637  49.153  1.00102.23           C  
ATOM   2126  C   LEU A  91      90.662  25.810  50.193  1.00102.23           C  
ATOM   2127  O   LEU A  91      89.807  24.978  50.491  1.00102.23           O  
ATOM   2128  N   GLN A  92      91.512  26.322  51.102  1.00 93.63           N  
ATOM   2129  CA  GLN A  92      91.480  25.877  52.465  1.00 93.63           C  
ATOM   2130  CB  GLN A  92      92.551  24.822  52.750  1.00 93.63           C  
ATOM   2131  CG  GLN A  92      92.488  23.625  51.808  1.00 93.63           C  
ATOM   2132  CD  GLN A  92      93.743  22.808  52.045  1.00 93.63           C  
ATOM   2133  OE1 GLN A  92      94.563  22.629  51.147  1.00 93.63           O  
ATOM   2134  NE2 GLN A  92      93.907  22.312  53.299  1.00 93.63           N  
ATOM   2135  C   GLN A  92      91.851  27.042  53.325  1.00 93.63           C  
ATOM   2136  O   GLN A  92      92.490  27.983  52.854  1.00 93.63           O  
ATOM   2137  N   LYS A  93      91.454  26.996  54.617  1.00122.79           N  
ATOM   2138  CA  LYS A  93      91.758  28.050  55.547  1.00122.79           C  
ATOM   2139  CB  LYS A  93      90.631  29.094  55.551  1.00122.79           C  
ATOM   2140  CG  LYS A  93      90.791  30.287  56.488  1.00122.79           C  
ATOM   2141  CD  LYS A  93      89.768  31.376  56.155  1.00122.79           C  
ATOM   2142  CE  LYS A  93      89.456  32.332  57.304  1.00122.79           C  
ATOM   2143  NZ  LYS A  93      90.424  33.444  57.334  1.00122.79           N  
ATOM   2144  C   LYS A  93      91.816  27.445  56.924  1.00122.79           C  
ATOM   2145  O   LYS A  93      90.832  26.883  57.397  1.00122.79           O  
ATOM   2146  N   SER A  94      92.966  27.560  57.623  1.00 49.21           N  
ATOM   2147  CA  SER A  94      93.102  26.965  58.930  1.00 49.21           C  
ATOM   2148  CB  SER A  94      94.517  27.131  59.513  1.00 49.21           C  
ATOM   2149  OG  SER A  94      94.811  28.505  59.718  1.00 49.21           O  
ATOM   2150  C   SER A  94      92.140  27.568  59.909  1.00 49.21           C  
ATOM   2151  O   SER A  94      91.312  26.868  60.492  1.00 49.21           O  
ATOM   2152  N   SER A  95      92.209  28.895  60.120  1.00 94.85           N  
ATOM   2153  CA  SER A  95      91.313  29.479  61.079  1.00 94.85           C  
ATOM   2154  CB  SER A  95      92.009  30.476  62.027  1.00 94.85           C  
ATOM   2155  OG  SER A  95      91.089  30.993  62.976  1.00 94.85           O  
ATOM   2156  C   SER A  95      90.292  30.216  60.282  1.00 94.85           C  
ATOM   2157  O   SER A  95      90.622  30.847  59.283  1.00 94.85           O  
ATOM   2158  N   ALA A  96      89.011  30.146  60.688  1.00 58.26           N  
ATOM   2159  CA  ALA A  96      87.995  30.786  59.905  1.00 58.26           C  
ATOM   2160  CB  ALA A  96      86.833  29.853  59.520  1.00 58.26           C  
ATOM   2161  C   ALA A  96      87.414  31.932  60.668  1.00 58.26           C  
ATOM   2162  O   ALA A  96      87.035  31.805  61.832  1.00 58.26           O  
ATOM   2163  N   GLN A  97      87.327  33.097  59.997  1.00 95.99           N  
ATOM   2164  CA  GLN A  97      86.793  34.283  60.590  1.00 95.99           C  
ATOM   2165  CB  GLN A  97      87.385  35.539  59.940  1.00 95.99           C  
ATOM   2166  CG  GLN A  97      88.914  35.547  59.930  1.00 95.99           C  
ATOM   2167  CD  GLN A  97      89.342  36.479  58.807  1.00 95.99           C  
ATOM   2168  OE1 GLN A  97      88.529  37.218  58.256  1.00 95.99           O  
ATOM   2169  NE2 GLN A  97      90.652  36.428  58.443  1.00 95.99           N  
ATOM   2170  C   GLN A  97      85.334  34.280  60.267  1.00 95.99           C  
ATOM   2171  O   GLN A  97      84.896  33.595  59.346  1.00 95.99           O  
ATOM   2172  N   LEU A  98      84.535  35.025  61.047  1.00153.05           N  
ATOM   2173  CA  LEU A  98      83.129  35.112  60.806  1.00153.05           C  
ATOM   2174  CB  LEU A  98      82.403  35.839  61.947  1.00153.05           C  
ATOM   2175  CG  LEU A  98      80.875  35.798  61.836  1.00153.05           C  
ATOM   2176  CD1 LEU A  98      80.364  34.356  61.778  1.00153.05           C  
ATOM   2177  CD2 LEU A  98      80.228  36.566  62.991  1.00153.05           C  
ATOM   2178  C   LEU A  98      82.929  35.861  59.521  1.00153.05           C  
ATOM   2179  O   LEU A  98      82.014  35.573  58.752  1.00153.05           O  
ATOM   2180  N   SER A  99      83.817  36.838  59.249  1.00103.55           N  
ATOM   2181  CA  SER A  99      83.729  37.691  58.097  1.00103.55           C  
ATOM   2182  CB  SER A  99      84.902  38.675  58.015  1.00103.55           C  
ATOM   2183  OG  SER A  99      84.935  39.483  59.180  1.00103.55           O  
ATOM   2184  C   SER A  99      83.791  36.849  56.867  1.00103.55           C  
ATOM   2185  O   SER A  99      83.349  37.257  55.796  1.00103.55           O  
ATOM   2186  N   ASP A 100      84.351  35.642  57.005  1.00106.75           N  
ATOM   2187  CA  ASP A 100      84.548  34.720  55.929  1.00106.75           C  
ATOM   2188  CB  ASP A 100      85.458  33.560  56.335  1.00106.75           C  
ATOM   2189  CG  ASP A 100      86.824  34.207  56.474  1.00106.75           C  
ATOM   2190  OD1 ASP A 100      87.287  34.821  55.475  1.00106.75           O  
ATOM   2191  OD2 ASP A 100      87.411  34.129  57.586  1.00106.75           O  
ATOM   2192  C   ASP A 100      83.259  34.187  55.372  1.00106.75           C  
ATOM   2193  O   ASP A 100      83.259  33.705  54.242  1.00106.75           O  
ATOM   2194  N   SER A 101      82.140  34.205  56.132  1.00 60.28           N  
ATOM   2195  CA  SER A 101      80.916  33.639  55.609  1.00 60.28           C  
ATOM   2196  CB  SER A 101      79.685  33.833  56.514  1.00 60.28           C  
ATOM   2197  OG  SER A 101      79.790  33.027  57.677  1.00 60.28           O  
ATOM   2198  C   SER A 101      80.596  34.280  54.292  1.00 60.28           C  
ATOM   2199  O   SER A 101      80.517  35.503  54.185  1.00 60.28           O  
ATOM   2200  N   ALA A 102      80.409  33.447  53.243  1.00 62.15           N  
ATOM   2201  CA  ALA A 102      80.129  33.972  51.935  1.00 62.15           C  
ATOM   2202  CB  ALA A 102      81.227  34.908  51.404  1.00 62.15           C  
ATOM   2203  C   ALA A 102      80.014  32.828  50.966  1.00 62.15           C  
ATOM   2204  O   ALA A 102      79.996  31.661  51.353  1.00 62.15           O  
ATOM   2205  N   LEU A 103      79.894  33.146  49.660  1.00 89.93           N  
ATOM   2206  CA  LEU A 103      79.775  32.137  48.646  1.00 89.93           C  
ATOM   2207  CB  LEU A 103      78.619  32.444  47.674  1.00 89.93           C  
ATOM   2208  CG  LEU A 103      78.209  31.312  46.711  1.00 89.93           C  
ATOM   2209  CD1 LEU A 103      77.054  31.775  45.813  1.00 89.93           C  
ATOM   2210  CD2 LEU A 103      79.385  30.752  45.899  1.00 89.93           C  
ATOM   2211  C   LEU A 103      81.065  32.142  47.872  1.00 89.93           C  
ATOM   2212  O   LEU A 103      81.555  33.201  47.493  1.00 89.93           O  
ATOM   2213  N   TYR A 104      81.651  30.957  47.590  1.00101.94           N  
ATOM   2214  CA  TYR A 104      82.933  30.935  46.932  1.00101.94           C  
ATOM   2215  CB  TYR A 104      83.995  30.135  47.709  1.00101.94           C  
ATOM   2216  CG  TYR A 104      84.264  30.800  49.017  1.00101.94           C  
ATOM   2217  CD1 TYR A 104      83.360  30.705  50.050  1.00101.94           C  
ATOM   2218  CD2 TYR A 104      85.432  31.498  49.223  1.00101.94           C  
ATOM   2219  CE1 TYR A 104      83.607  31.309  51.260  1.00101.94           C  
ATOM   2220  CE2 TYR A 104      85.684  32.104  50.431  1.00101.94           C  
ATOM   2221  CZ  TYR A 104      84.770  32.013  51.452  1.00101.94           C  
ATOM   2222  OH  TYR A 104      85.028  32.636  52.691  1.00101.94           O  
ATOM   2223  C   TYR A 104      82.811  30.252  45.606  1.00101.94           C  
ATOM   2224  O   TYR A 104      82.192  29.195  45.498  1.00101.94           O  
ATOM   2225  N   TYR A 105      83.426  30.834  44.553  1.00 97.49           N  
ATOM   2226  CA  TYR A 105      83.330  30.220  43.256  1.00 97.49           C  
ATOM   2227  CB  TYR A 105      82.734  31.124  42.163  1.00 97.49           C  
ATOM   2228  CG  TYR A 105      81.279  31.332  42.407  1.00 97.49           C  
ATOM   2229  CD1 TYR A 105      80.378  30.329  42.130  1.00 97.49           C  
ATOM   2230  CD2 TYR A 105      80.812  32.532  42.890  1.00 97.49           C  
ATOM   2231  CE1 TYR A 105      79.033  30.517  42.339  1.00 97.49           C  
ATOM   2232  CE2 TYR A 105      79.467  32.726  43.100  1.00 97.49           C  
ATOM   2233  CZ  TYR A 105      78.577  31.716  42.826  1.00 97.49           C  
ATOM   2234  OH  TYR A 105      77.194  31.904  43.035  1.00 97.49           O  
ATOM   2235  C   TYR A 105      84.687  29.830  42.764  1.00 97.49           C  
ATOM   2236  O   TYR A 105      85.648  30.589  42.865  1.00 97.49           O  
ATOM   2237  N   CYS A 106      84.781  28.608  42.205  1.00 73.59           N  
ATOM   2238  CA  CYS A 106      86.002  28.106  41.647  1.00 73.59           C  
ATOM   2239  CB  CYS A 106      86.155  26.582  41.849  1.00 73.59           C  
ATOM   2240  SG  CYS A 106      87.711  25.888  41.217  1.00 73.59           S  
ATOM   2241  C   CYS A 106      85.919  28.399  40.182  1.00 73.59           C  
ATOM   2242  O   CYS A 106      84.854  28.254  39.580  1.00 73.59           O  
ATOM   2243  N   ALA A 107      87.032  28.851  39.564  1.00 67.14           N  
ATOM   2244  CA  ALA A 107      86.926  29.177  38.171  1.00 67.14           C  
ATOM   2245  CB  ALA A 107      86.538  30.645  37.920  1.00 67.14           C  
ATOM   2246  C   ALA A 107      88.229  28.941  37.473  1.00 67.14           C  
ATOM   2247  O   ALA A 107      89.273  28.791  38.102  1.00 67.14           O  
ATOM   2248  N   LEU A 108      88.182  28.844  36.127  1.00164.09           N  
ATOM   2249  CA  LEU A 108      89.387  28.713  35.355  1.00164.09           C  
ATOM   2250  CB  LEU A 108      89.817  27.257  35.070  1.00164.09           C  
ATOM   2251  CG  LEU A 108      88.745  26.340  34.447  1.00164.09           C  
ATOM   2252  CD1 LEU A 108      87.565  26.129  35.410  1.00164.09           C  
ATOM   2253  CD2 LEU A 108      88.330  26.803  33.041  1.00164.09           C  
ATOM   2254  C   LEU A 108      89.200  29.432  34.052  1.00164.09           C  
ATOM   2255  O   LEU A 108      88.076  29.574  33.574  1.00164.09           O  
ATOM   2256  N   ASN A 109      90.304  29.948  33.468  1.00140.01           N  
ATOM   2257  CA  ASN A 109      90.274  30.608  32.186  1.00140.01           C  
ATOM   2258  CB  ASN A 109      90.830  32.043  32.246  1.00140.01           C  
ATOM   2259  CG  ASN A 109      90.764  32.671  30.860  1.00140.01           C  
ATOM   2260  OD1 ASN A 109      89.868  33.455  30.560  1.00140.01           O  
ATOM   2261  ND2 ASN A 109      91.752  32.324  29.990  1.00140.01           N  
ATOM   2262  C   ASN A 109      91.171  29.819  31.278  1.00140.01           C  
ATOM   2263  O   ASN A 109      92.316  29.554  31.640  1.00140.01           O  
ATOM   2264  N   THR A 110      90.690  29.467  30.059  1.00207.31           N  
ATOM   2265  CA  THR A 110      91.419  28.550  29.214  1.00207.31           C  
ATOM   2266  CB  THR A 110      91.033  27.120  29.482  1.00207.31           C  
ATOM   2267  OG1 THR A 110      89.638  26.925  29.296  1.00207.31           O  
ATOM   2268  CG2 THR A 110      91.410  26.787  30.935  1.00207.31           C  
ATOM   2269  C   THR A 110      91.238  28.826  27.758  1.00207.31           C  
ATOM   2270  O   THR A 110      91.592  29.889  27.258  1.00207.31           O  
ATOM   2271  N   ASN A 111      90.653  27.857  27.033  1.00169.59           N  
ATOM   2272  CA  ASN A 111      90.591  27.903  25.613  1.00169.59           C  
ATOM   2273  CB  ASN A 111      89.698  26.798  25.017  1.00169.59           C  
ATOM   2274  CG  ASN A 111      88.282  26.979  25.544  1.00169.59           C  
ATOM   2275  OD1 ASN A 111      88.074  27.482  26.647  1.00169.59           O  
ATOM   2276  ND2 ASN A 111      87.277  26.556  24.732  1.00169.59           N  
ATOM   2277  C   ASN A 111      90.106  29.234  25.101  1.00169.59           C  
ATOM   2278  O   ASN A 111      90.799  29.834  24.284  1.00169.59           O  
ATOM   2279  N   THR A 123      88.946  29.725  25.582  1.00162.47           N  
ATOM   2280  CA  THR A 123      88.277  30.935  25.141  1.00162.47           C  
ATOM   2281  CB  THR A 123      86.806  30.889  25.432  1.00162.47           C  
ATOM   2282  OG1 THR A 123      86.581  30.838  26.834  1.00162.47           O  
ATOM   2283  CG2 THR A 123      86.216  29.639  24.758  1.00162.47           C  
ATOM   2284  C   THR A 123      88.752  32.319  25.622  1.00162.47           C  
ATOM   2285  O   THR A 123      88.732  33.253  24.822  1.00162.47           O  
ATOM   2286  N   GLY A 124      89.175  32.535  26.899  1.00107.49           N  
ATOM   2287  CA  GLY A 124      89.398  33.877  27.430  1.00107.49           C  
ATOM   2288  C   GLY A 124      88.249  34.205  28.334  1.00107.49           C  
ATOM   2289  O   GLY A 124      88.224  35.262  28.963  1.00107.49           O  
ATOM   2290  N   LYS A 125      87.267  33.286  28.402  1.00238.05           N  
ATOM   2291  CA  LYS A 125      86.097  33.377  29.234  1.00238.05           C  
ATOM   2292  CB  LYS A 125      84.867  32.698  28.616  1.00238.05           C  
ATOM   2293  CG  LYS A 125      83.728  32.500  29.618  1.00238.05           C  
ATOM   2294  CD  LYS A 125      82.965  33.770  29.985  1.00238.05           C  
ATOM   2295  CE  LYS A 125      83.741  35.062  29.755  1.00238.05           C  
ATOM   2296  NZ  LYS A 125      83.801  35.374  28.306  1.00238.05           N  
ATOM   2297  C   LYS A 125      86.368  32.572  30.451  1.00238.05           C  
ATOM   2298  O   LYS A 125      87.107  31.593  30.403  1.00238.05           O  
ATOM   2299  N   LEU A 126      85.764  32.971  31.582  1.00102.72           N  
ATOM   2300  CA  LEU A 126      85.918  32.212  32.784  1.00102.72           C  
ATOM   2301  CB  LEU A 126      85.858  33.056  34.067  1.00102.72           C  
ATOM   2302  CG  LEU A 126      87.024  34.050  34.216  1.00102.72           C  
ATOM   2303  CD1 LEU A 126      86.912  34.845  35.527  1.00102.72           C  
ATOM   2304  CD2 LEU A 126      88.381  33.344  34.065  1.00102.72           C  
ATOM   2305  C   LEU A 126      84.809  31.216  32.866  1.00102.72           C  
ATOM   2306  O   LEU A 126      83.681  31.482  32.456  1.00102.72           O  
ATOM   2307  N   THR A 127      85.131  30.011  33.379  1.00153.55           N  
ATOM   2308  CA  THR A 127      84.127  29.018  33.613  1.00153.55           C  
ATOM   2309  CB  THR A 127      84.443  27.646  33.100  1.00153.55           C  
ATOM   2310  OG1 THR A 127      85.647  27.170  33.679  1.00153.55           O  
ATOM   2311  CG2 THR A 127      84.554  27.694  31.575  1.00153.55           C  
ATOM   2312  C   THR A 127      84.029  28.912  35.090  1.00153.55           C  
ATOM   2313  O   THR A 127      85.032  28.752  35.785  1.00153.55           O  
ATOM   2314  N   PHE A 128      82.793  29.004  35.603  1.00100.02           N  
ATOM   2315  CA  PHE A 128      82.600  28.992  37.016  1.00100.02           C  
ATOM   2316  CB  PHE A 128      81.660  30.108  37.522  1.00100.02           C  
ATOM   2317  CG  PHE A 128      82.321  31.441  37.383  1.00100.02           C  
ATOM   2318  CD1 PHE A 128      82.362  32.090  36.170  1.00100.02           C  
ATOM   2319  CD2 PHE A 128      82.882  32.055  38.480  1.00100.02           C  
ATOM   2320  CE1 PHE A 128      82.969  33.320  36.051  1.00100.02           C  
ATOM   2321  CE2 PHE A 128      83.489  33.284  38.366  1.00100.02           C  
ATOM   2322  CZ  PHE A 128      83.535  33.920  37.149  1.00100.02           C  
ATOM   2323  C   PHE A 128      81.957  27.706  37.386  1.00100.02           C  
ATOM   2324  O   PHE A 128      81.354  27.023  36.559  1.00100.02           O  
ATOM   2325  N   GLY A 129      82.135  27.325  38.662  1.00 53.27           N  
ATOM   2326  CA  GLY A 129      81.517  26.147  39.176  1.00 53.27           C  
ATOM   2327  C   GLY A 129      80.261  26.583  39.844  1.00 53.27           C  
ATOM   2328  O   GLY A 129      80.019  27.777  40.004  1.00 53.27           O  
ATOM   2329  N   ASP A 130      79.463  25.611  40.318  1.00101.89           N  
ATOM   2330  CA  ASP A 130      78.203  25.907  40.929  1.00101.89           C  
ATOM   2331  CB  ASP A 130      77.490  24.647  41.455  1.00101.89           C  
ATOM   2332  CG  ASP A 130      76.108  25.040  41.959  1.00101.89           C  
ATOM   2333  OD1 ASP A 130      75.740  26.235  41.802  1.00101.89           O  
ATOM   2334  OD2 ASP A 130      75.401  24.150  42.505  1.00101.89           O  
ATOM   2335  C   ASP A 130      78.461  26.798  42.107  1.00101.89           C  
ATOM   2336  O   ASP A 130      77.712  27.745  42.339  1.00101.89           O  
ATOM   2337  N   GLY A 131      79.532  26.526  42.881  1.00 50.62           N  
ATOM   2338  CA  GLY A 131      79.849  27.380  43.996  1.00 50.62           C  
ATOM   2339  C   GLY A 131      79.534  26.690  45.288  1.00 50.62           C  
ATOM   2340  O   GLY A 131      78.767  25.730  45.320  1.00 50.62           O  
ATOM   2341  N   THR A 132      80.155  27.162  46.396  1.00 66.86           N  
ATOM   2342  CA  THR A 132      79.896  26.578  47.681  1.00 66.86           C  
ATOM   2343  CB  THR A 132      81.061  25.794  48.206  1.00 66.86           C  
ATOM   2344  OG1 THR A 132      81.420  24.799  47.260  1.00 66.86           O  
ATOM   2345  CG2 THR A 132      80.653  25.121  49.529  1.00 66.86           C  
ATOM   2346  C   THR A 132      79.596  27.683  48.648  1.00 66.86           C  
ATOM   2347  O   THR A 132      80.297  28.694  48.703  1.00 66.86           O  
ATOM   2348  N   VAL A 133      78.514  27.522  49.434  1.00 55.14           N  
ATOM   2349  CA  VAL A 133      78.180  28.517  50.411  1.00 55.14           C  
ATOM   2350  CB  VAL A 133      76.717  28.608  50.718  1.00 55.14           C  
ATOM   2351  CG1 VAL A 133      76.513  29.678  51.803  1.00 55.14           C  
ATOM   2352  CG2 VAL A 133      75.963  28.896  49.410  1.00 55.14           C  
ATOM   2353  C   VAL A 133      78.899  28.151  51.665  1.00 55.14           C  
ATOM   2354  O   VAL A 133      79.085  26.975  51.967  1.00 55.14           O  
ATOM   2355  N   LEU A 134      79.357  29.167  52.417  1.00 79.16           N  
ATOM   2356  CA  LEU A 134      80.080  28.904  53.625  1.00 79.16           C  
ATOM   2357  CB  LEU A 134      81.554  29.329  53.502  1.00 79.16           C  
ATOM   2358  CG  LEU A 134      82.413  29.091  54.753  1.00 79.16           C  
ATOM   2359  CD1 LEU A 134      82.568  27.590  55.046  1.00 79.16           C  
ATOM   2360  CD2 LEU A 134      83.763  29.818  54.639  1.00 79.16           C  
ATOM   2361  C   LEU A 134      79.455  29.718  54.716  1.00 79.16           C  
ATOM   2362  O   LEU A 134      79.393  30.942  54.620  1.00 79.16           O  
ATOM   2363  N   THR A 135      78.963  29.059  55.786  1.00120.96           N  
ATOM   2364  CA  THR A 135      78.408  29.803  56.877  1.00120.96           C  
ATOM   2365  CB  THR A 135      76.965  29.474  57.166  1.00120.96           C  
ATOM   2366  OG1 THR A 135      76.472  30.312  58.200  1.00120.96           O  
ATOM   2367  CG2 THR A 135      76.810  27.990  57.544  1.00120.96           C  
ATOM   2368  C   THR A 135      79.241  29.498  58.077  1.00120.96           C  
ATOM   2369  O   THR A 135      79.342  28.352  58.512  1.00120.96           O  
ATOM   2370  N   VAL A 136      79.881  30.532  58.646  1.00112.79           N  
ATOM   2371  CA  VAL A 136      80.728  30.274  59.772  1.00112.79           C  
ATOM   2372  CB  VAL A 136      82.016  31.052  59.737  1.00112.79           C  
ATOM   2373  CG1 VAL A 136      81.715  32.555  59.628  1.00112.79           C  
ATOM   2374  CG2 VAL A 136      82.830  30.693  60.987  1.00112.79           C  
ATOM   2375  C   VAL A 136      79.973  30.659  60.996  1.00112.79           C  
ATOM   2376  O   VAL A 136      79.576  31.808  61.161  1.00112.79           O  
ATOM   2377  N   LYS A 137      79.742  29.688  61.895  1.00 48.11           N  
ATOM   2378  CA  LYS A 137      79.033  30.003  63.096  1.00 48.11           C  
ATOM   2379  CB  LYS A 137      78.413  28.775  63.786  1.00 48.11           C  
ATOM   2380  CG  LYS A 137      77.313  28.105  62.960  1.00 48.11           C  
ATOM   2381  CD  LYS A 137      76.909  26.732  63.498  1.00 48.11           C  
ATOM   2382  CE  LYS A 137      78.025  25.689  63.411  1.00 48.11           C  
ATOM   2383  NZ  LYS A 137      77.585  24.426  64.045  1.00 48.11           N  
ATOM   2384  C   LYS A 137      80.052  30.608  64.051  1.00 48.11           C  
ATOM   2385  O   LYS A 137      81.058  29.910  64.356  1.00 48.11           O  
ATOM   2386  OXT LYS A 137      79.842  31.774  64.481  1.00 48.11           O  
TER
ATOM   2387  N   VAL B   3      84.526  48.532  38.305  1.00106.60           N  
ATOM   2388  CA  VAL B   3      83.618  48.625  37.138  1.00106.60           C  
ATOM   2389  CB  VAL B   3      83.598  47.333  36.373  1.00106.60           C  
ATOM   2390  CG1 VAL B   3      82.702  46.327  37.112  1.00106.60           C  
ATOM   2391  CG2 VAL B   3      83.179  47.624  34.926  1.00106.60           C  
ATOM   2392  C   VAL B   3      82.237  48.954  37.606  1.00106.60           C  
ATOM   2393  O   VAL B   3      81.788  48.455  38.639  1.00106.60           O  
ATOM   2394  N   THR B   4      81.524  49.820  36.857  1.00115.71           N  
ATOM   2395  CA  THR B   4      80.227  50.235  37.310  1.00115.71           C  
ATOM   2396  CB  THR B   4      80.070  51.724  37.388  1.00115.71           C  
ATOM   2397  OG1 THR B   4      78.831  52.057  37.996  1.00115.71           O  
ATOM   2398  CG2 THR B   4      80.141  52.305  35.967  1.00115.71           C  
ATOM   2399  C   THR B   4      79.180  49.715  36.383  1.00115.71           C  
ATOM   2400  O   THR B   4      79.287  49.824  35.162  1.00115.71           O  
ATOM   2401  N   GLN B   5      78.120  49.130  36.972  1.00 81.54           N  
ATOM   2402  CA  GLN B   5      77.058  48.553  36.207  1.00 81.54           C  
ATOM   2403  CB  GLN B   5      76.925  47.048  36.496  1.00 81.54           C  
ATOM   2404  CG  GLN B   5      75.823  46.318  35.734  1.00 81.54           C  
ATOM   2405  CD  GLN B   5      75.883  44.863  36.180  1.00 81.54           C  
ATOM   2406  OE1 GLN B   5      75.058  44.040  35.788  1.00 81.54           O  
ATOM   2407  NE2 GLN B   5      76.889  44.536  37.035  1.00 81.54           N  
ATOM   2408  C   GLN B   5      75.792  49.235  36.612  1.00 81.54           C  
ATOM   2409  O   GLN B   5      75.452  49.268  37.793  1.00 81.54           O  
ATOM   2410  N   SER B   6      75.069  49.808  35.626  1.00 94.44           N  
ATOM   2411  CA  SER B   6      73.836  50.495  35.888  1.00 94.44           C  
ATOM   2412  CB  SER B   6      74.008  52.025  35.905  1.00 94.44           C  
ATOM   2413  OG  SER B   6      72.768  52.662  36.168  1.00 94.44           O  
ATOM   2414  C   SER B   6      72.910  50.160  34.762  1.00 94.44           C  
ATOM   2415  O   SER B   6      73.369  49.936  33.643  1.00 94.44           O  
ATOM   2416  N   PRO B   7      71.618  50.115  34.975  1.00163.07           N  
ATOM   2417  CA  PRO B   7      71.016  50.379  36.256  1.00163.07           C  
ATOM   2418  CD  PRO B   7      70.712  50.416  33.877  1.00163.07           C  
ATOM   2419  CB  PRO B   7      69.527  50.593  35.985  1.00163.07           C  
ATOM   2420  CG  PRO B   7      69.480  51.066  34.524  1.00163.07           C  
ATOM   2421  C   PRO B   7      71.258  49.263  37.220  1.00163.07           C  
ATOM   2422  O   PRO B   7      71.591  48.161  36.785  1.00163.07           O  
ATOM   2423  N   ARG B   8      71.163  49.557  38.535  1.00133.36           N  
ATOM   2424  CA  ARG B   8      71.335  48.577  39.569  1.00133.36           C  
ATOM   2425  CB  ARG B   8      71.412  49.215  40.966  1.00133.36           C  
ATOM   2426  CG  ARG B   8      72.621  50.132  41.168  1.00133.36           C  
ATOM   2427  CD  ARG B   8      73.781  49.462  41.907  1.00133.36           C  
ATOM   2428  NE  ARG B   8      74.867  50.471  42.059  1.00133.36           N  
ATOM   2429  CZ  ARG B   8      75.758  50.356  43.086  1.00133.36           C  
ATOM   2430  NH1 ARG B   8      75.640  49.333  43.982  1.00133.36           N  
ATOM   2431  NH2 ARG B   8      76.769  51.263  43.218  1.00133.36           N  
ATOM   2432  C   ARG B   8      70.184  47.613  39.592  1.00133.36           C  
ATOM   2433  O   ARG B   8      70.383  46.400  39.623  1.00133.36           O  
ATOM   2434  N   ASN B   9      68.937  48.127  39.573  1.00 60.12           N  
ATOM   2435  CA  ASN B   9      67.800  47.251  39.634  1.00 60.12           C  
ATOM   2436  CB  ASN B   9      67.005  47.328  40.952  1.00 60.12           C  
ATOM   2437  CG  ASN B   9      67.761  46.562  42.027  1.00 60.12           C  
ATOM   2438  OD1 ASN B   9      67.301  45.529  42.512  1.00 60.12           O  
ATOM   2439  ND2 ASN B   9      68.960  47.078  42.406  1.00 60.12           N  
ATOM   2440  C   ASN B   9      66.867  47.645  38.541  1.00 60.12           C  
ATOM   2441  O   ASN B   9      66.772  48.820  38.189  1.00 60.12           O  
ATOM   2442  N   LYS B  10      66.160  46.656  37.957  1.00134.51           N  
ATOM   2443  CA  LYS B  10      65.262  46.994  36.896  1.00134.51           C  
ATOM   2444  CB  LYS B  10      65.965  47.059  35.528  1.00134.51           C  
ATOM   2445  CG  LYS B  10      65.037  47.389  34.357  1.00134.51           C  
ATOM   2446  CD  LYS B  10      64.351  48.749  34.462  1.00134.51           C  
ATOM   2447  CE  LYS B  10      63.721  49.207  33.146  1.00134.51           C  
ATOM   2448  NZ  LYS B  10      63.218  48.042  32.386  1.00134.51           N  
ATOM   2449  C   LYS B  10      64.178  45.969  36.813  1.00134.51           C  
ATOM   2450  O   LYS B  10      64.419  44.770  36.948  1.00134.51           O  
ATOM   2451  N   VAL B  11      62.934  46.441  36.602  1.00108.64           N  
ATOM   2452  CA  VAL B  11      61.835  45.544  36.418  1.00108.64           C  
ATOM   2453  CB  VAL B  11      60.759  45.637  37.458  1.00108.64           C  
ATOM   2454  CG1 VAL B  11      60.017  46.969  37.285  1.00108.64           C  
ATOM   2455  CG2 VAL B  11      59.841  44.417  37.301  1.00108.64           C  
ATOM   2456  C   VAL B  11      61.210  45.931  35.121  1.00108.64           C  
ATOM   2457  O   VAL B  11      61.137  47.112  34.784  1.00108.64           O  
ATOM   2458  N   ALA B  12      60.757  44.932  34.345  1.00 54.31           N  
ATOM   2459  CA  ALA B  12      60.154  45.246  33.089  1.00 54.31           C  
ATOM   2460  CB  ALA B  12      61.153  45.267  31.920  1.00 54.31           C  
ATOM   2461  C   ALA B  12      59.158  44.179  32.798  1.00 54.31           C  
ATOM   2462  O   ALA B  12      59.187  43.102  33.392  1.00 54.31           O  
ATOM   2463  N   VAL B  13      58.227  44.481  31.879  1.00101.27           N  
ATOM   2464  CA  VAL B  13      57.209  43.558  31.477  1.00101.27           C  
ATOM   2465  CB  VAL B  13      55.958  44.237  31.005  1.00101.27           C  
ATOM   2466  CG1 VAL B  13      56.284  45.027  29.726  1.00101.27           C  
ATOM   2467  CG2 VAL B  13      54.860  43.177  30.827  1.00101.27           C  
ATOM   2468  C   VAL B  13      57.758  42.747  30.348  1.00101.27           C  
ATOM   2469  O   VAL B  13      58.716  43.149  29.690  1.00101.27           O  
ATOM   2470  N   THR B  14      57.172  41.560  30.103  1.00108.15           N  
ATOM   2471  CA  THR B  14      57.668  40.714  29.058  1.00108.15           C  
ATOM   2472  CB  THR B  14      56.955  39.395  28.973  1.00108.15           C  
ATOM   2473  OG1 THR B  14      57.667  38.497  28.136  1.00108.15           O  
ATOM   2474  CG2 THR B  14      55.544  39.636  28.413  1.00108.15           C  
ATOM   2475  C   THR B  14      57.485  41.428  27.757  1.00108.15           C  
ATOM   2476  O   THR B  14      56.557  42.218  27.594  1.00108.15           O  
ATOM   2477  N   GLY B  15      58.405  41.191  26.801  1.00 20.54           N  
ATOM   2478  CA  GLY B  15      58.321  41.813  25.512  1.00 20.54           C  
ATOM   2479  C   GLY B  15      58.992  43.146  25.600  1.00 20.54           C  
ATOM   2480  O   GLY B  15      59.143  43.846  24.599  1.00 20.54           O  
ATOM   2481  N   GLY B  16      59.441  43.526  26.809  1.00 19.52           N  
ATOM   2482  CA  GLY B  16      60.047  44.814  26.974  1.00 19.52           C  
ATOM   2483  C   GLY B  16      61.454  44.756  26.476  1.00 19.52           C  
ATOM   2484  O   GLY B  16      61.956  43.699  26.099  1.00 19.52           O  
ATOM   2485  N   LYS B  17      62.115  45.932  26.449  1.00 90.54           N  
ATOM   2486  CA  LYS B  17      63.481  46.050  26.026  1.00 90.54           C  
ATOM   2487  CB  LYS B  17      63.660  46.980  24.817  1.00 90.54           C  
ATOM   2488  CG  LYS B  17      65.122  47.191  24.422  1.00 90.54           C  
ATOM   2489  CD  LYS B  17      65.292  47.974  23.120  1.00 90.54           C  
ATOM   2490  CE  LYS B  17      66.736  48.400  22.858  1.00 90.54           C  
ATOM   2491  NZ  LYS B  17      67.193  49.291  23.946  1.00 90.54           N  
ATOM   2492  C   LYS B  17      64.236  46.687  27.147  1.00 90.54           C  
ATOM   2493  O   LYS B  17      63.779  47.670  27.728  1.00 90.54           O  
ATOM   2494  N   VAL B  18      65.415  46.138  27.498  1.00 58.04           N  
ATOM   2495  CA  VAL B  18      66.181  46.747  28.545  1.00 58.04           C  
ATOM   2496  CB  VAL B  18      66.149  45.979  29.836  1.00 58.04           C  
ATOM   2497  CG1 VAL B  18      67.097  46.655  30.840  1.00 58.04           C  
ATOM   2498  CG2 VAL B  18      64.694  45.899  30.325  1.00 58.04           C  
ATOM   2499  C   VAL B  18      67.609  46.793  28.106  1.00 58.04           C  
ATOM   2500  O   VAL B  18      68.081  45.913  27.386  1.00 58.04           O  
ATOM   2501  N   THR B  19      68.331  47.855  28.512  1.00 61.42           N  
ATOM   2502  CA  THR B  19      69.721  47.943  28.182  1.00 61.42           C  
ATOM   2503  CB  THR B  19      70.028  49.088  27.264  1.00 61.42           C  
ATOM   2504  OG1 THR B  19      69.273  48.975  26.068  1.00 61.42           O  
ATOM   2505  CG2 THR B  19      71.529  49.065  26.939  1.00 61.42           C  
ATOM   2506  C   THR B  19      70.462  48.199  29.457  1.00 61.42           C  
ATOM   2507  O   THR B  19      70.366  49.283  30.029  1.00 61.42           O  
ATOM   2508  N   LEU B  20      71.230  47.207  29.943  1.00119.24           N  
ATOM   2509  CA  LEU B  20      71.995  47.442  31.133  1.00119.24           C  
ATOM   2510  CB  LEU B  20      71.983  46.289  32.160  1.00119.24           C  
ATOM   2511  CG  LEU B  20      72.438  44.910  31.643  1.00119.24           C  
ATOM   2512  CD1 LEU B  20      72.382  43.863  32.769  1.00119.24           C  
ATOM   2513  CD2 LEU B  20      71.637  44.460  30.412  1.00119.24           C  
ATOM   2514  C   LEU B  20      73.396  47.709  30.692  1.00119.24           C  
ATOM   2515  O   LEU B  20      73.975  46.935  29.932  1.00119.24           O  
ATOM   2516  N   SER B  21      73.963  48.844  31.150  1.00 58.26           N  
ATOM   2517  CA  SER B  21      75.262  49.264  30.705  1.00 58.26           C  
ATOM   2518  CB  SER B  21      75.345  50.778  30.450  1.00 58.26           C  
ATOM   2519  OG  SER B  21      74.418  51.150  29.440  1.00 58.26           O  
ATOM   2520  C   SER B  21      76.325  48.919  31.702  1.00 58.26           C  
ATOM   2521  O   SER B  21      76.049  48.460  32.810  1.00 58.26           O  
ATOM   2522  N   CYS B  22      77.596  49.109  31.294  1.00 63.11           N  
ATOM   2523  CA  CYS B  22      78.721  48.871  32.154  1.00 63.11           C  
ATOM   2524  CB  CYS B  22      79.306  47.456  32.028  1.00 63.11           C  
ATOM   2525  SG  CYS B  22      80.719  47.217  33.141  1.00 63.11           S  
ATOM   2526  C   CYS B  22      79.801  49.833  31.758  1.00 63.11           C  
ATOM   2527  O   CYS B  22      80.082  50.004  30.573  1.00 63.11           O  
ATOM   2528  N   ASN B  23      80.441  50.489  32.748  1.00 96.83           N  
ATOM   2529  CA  ASN B  23      81.491  51.435  32.477  1.00 96.83           C  
ATOM   2530  CB  ASN B  23      81.178  52.841  33.019  1.00 96.83           C  
ATOM   2531  CG  ASN B  23      82.096  53.845  32.341  1.00 96.83           C  
ATOM   2532  OD1 ASN B  23      83.145  53.485  31.811  1.00 96.83           O  
ATOM   2533  ND2 ASN B  23      81.696  55.145  32.359  1.00 96.83           N  
ATOM   2534  C   ASN B  23      82.715  50.924  33.184  1.00 96.83           C  
ATOM   2535  O   ASN B  23      82.611  50.388  34.284  1.00 96.83           O  
ATOM   2536  N   GLN B  24      83.907  51.090  32.569  1.00149.97           N  
ATOM   2537  CA  GLN B  24      85.130  50.515  33.069  1.00149.97           C  
ATOM   2538  CB  GLN B  24      85.617  49.479  32.045  1.00149.97           C  
ATOM   2539  CG  GLN B  24      86.935  48.779  32.329  1.00149.97           C  
ATOM   2540  CD  GLN B  24      87.407  48.216  30.993  1.00149.97           C  
ATOM   2541  OE1 GLN B  24      88.375  47.464  30.929  1.00149.97           O  
ATOM   2542  NE2 GLN B  24      86.714  48.601  29.887  1.00149.97           N  
ATOM   2543  C   GLN B  24      86.213  51.560  33.166  1.00149.97           C  
ATOM   2544  O   GLN B  24      86.480  52.285  32.211  1.00149.97           O  
ATOM   2545  N   THR B  25      86.826  51.691  34.362  1.00146.41           N  
ATOM   2546  CA  THR B  25      87.921  52.580  34.659  1.00146.41           C  
ATOM   2547  CB  THR B  25      87.990  52.903  36.120  1.00146.41           C  
ATOM   2548  OG1 THR B  25      86.770  53.483  36.557  1.00146.41           O  
ATOM   2549  CG2 THR B  25      89.144  53.890  36.336  1.00146.41           C  
ATOM   2550  C   THR B  25      89.268  52.020  34.279  1.00146.41           C  
ATOM   2551  O   THR B  25      90.187  52.775  33.962  1.00146.41           O  
ATOM   2552  N   ASN B  26      89.423  50.682  34.348  1.00198.24           N  
ATOM   2553  CA  ASN B  26      90.683  49.994  34.247  1.00198.24           C  
ATOM   2554  CB  ASN B  26      90.704  48.597  34.911  1.00198.24           C  
ATOM   2555  CG  ASN B  26      89.529  47.749  34.468  1.00198.24           C  
ATOM   2556  OD1 ASN B  26      89.311  47.545  33.278  1.00198.24           O  
ATOM   2557  ND2 ASN B  26      88.751  47.229  35.456  1.00198.24           N  
ATOM   2558  C   ASN B  26      91.353  50.002  32.906  1.00198.24           C  
ATOM   2559  O   ASN B  26      92.540  49.696  32.836  1.00198.24           O  
ATOM   2560  N   ASN B  33      90.649  50.317  31.805  1.00105.67           N  
ATOM   2561  CA  ASN B  33      91.282  50.299  30.513  1.00105.67           C  
ATOM   2562  CB  ASN B  33      92.457  51.276  30.346  1.00105.67           C  
ATOM   2563  CG  ASN B  33      91.869  52.605  29.898  1.00105.67           C  
ATOM   2564  OD1 ASN B  33      90.905  52.635  29.133  1.00105.67           O  
ATOM   2565  ND2 ASN B  33      92.467  53.731  30.371  1.00105.67           N  
ATOM   2566  C   ASN B  33      91.739  48.918  30.181  1.00105.67           C  
ATOM   2567  O   ASN B  33      92.793  48.717  29.578  1.00105.67           O  
ATOM   2568  N   HIS B  34      90.927  47.918  30.560  1.00 76.86           N  
ATOM   2569  CA  HIS B  34      91.221  46.564  30.200  1.00 76.86           C  
ATOM   2570  ND1 HIS B  34      91.109  44.972  33.657  1.00 76.86           N  
ATOM   2571  CG  HIS B  34      91.534  45.522  32.470  1.00 76.86           C  
ATOM   2572  CB  HIS B  34      90.726  45.522  31.211  1.00 76.86           C  
ATOM   2573  NE2 HIS B  34      93.150  45.776  34.022  1.00 76.86           N  
ATOM   2574  CD2 HIS B  34      92.783  46.008  32.708  1.00 76.86           C  
ATOM   2575  CE1 HIS B  34      92.113  45.152  34.551  1.00 76.86           C  
ATOM   2576  C   HIS B  34      90.537  46.290  28.902  1.00 76.86           C  
ATOM   2577  O   HIS B  34      89.464  46.830  28.633  1.00 76.86           O  
ATOM   2578  N   ASN B  35      91.170  45.479  28.025  1.00 98.11           N  
ATOM   2579  CA  ASN B  35      90.512  45.228  26.775  1.00 98.11           C  
ATOM   2580  CB  ASN B  35      91.338  44.717  25.588  1.00 98.11           C  
ATOM   2581  CG  ASN B  35      92.138  45.901  25.065  1.00 98.11           C  
ATOM   2582  OD1 ASN B  35      92.257  46.929  25.729  1.00 98.11           O  
ATOM   2583  ND2 ASN B  35      92.686  45.769  23.828  1.00 98.11           N  
ATOM   2584  C   ASN B  35      89.347  44.303  26.895  1.00 98.11           C  
ATOM   2585  O   ASN B  35      88.407  44.438  26.115  1.00 98.11           O  
ATOM   2586  N   ASN B  36      89.361  43.323  27.824  1.00103.90           N  
ATOM   2587  CA  ASN B  36      88.265  42.392  27.791  1.00103.90           C  
ATOM   2588  CB  ASN B  36      88.670  40.932  28.061  1.00103.90           C  
ATOM   2589  CG  ASN B  36      89.422  40.453  26.829  1.00103.90           C  
ATOM   2590  OD1 ASN B  36      89.068  40.800  25.705  1.00103.90           O  
ATOM   2591  ND2 ASN B  36      90.487  39.637  27.034  1.00103.90           N  
ATOM   2592  C   ASN B  36      87.173  42.765  28.756  1.00103.90           C  
ATOM   2593  O   ASN B  36      87.416  43.333  29.821  1.00103.90           O  
ATOM   2594  N   MET B  37      85.911  42.469  28.359  1.00 87.38           N  
ATOM   2595  CA  MET B  37      84.750  42.701  29.182  1.00 87.38           C  
ATOM   2596  CB  MET B  37      83.993  44.004  28.865  1.00 87.38           C  
ATOM   2597  CG  MET B  37      84.822  45.257  29.167  1.00 87.38           C  
ATOM   2598  SD  MET B  37      83.944  46.838  28.974  1.00 87.38           S  
ATOM   2599  CE  MET B  37      83.097  46.738  30.577  1.00 87.38           C  
ATOM   2600  C   MET B  37      83.811  41.538  28.999  1.00 87.38           C  
ATOM   2601  O   MET B  37      83.850  40.843  27.985  1.00 87.38           O  
ATOM   2602  N   TYR B  38      82.942  41.289  30.004  1.00128.27           N  
ATOM   2603  CA  TYR B  38      82.110  40.124  30.016  1.00128.27           C  
ATOM   2604  CB  TYR B  38      82.699  39.010  30.890  1.00128.27           C  
ATOM   2605  CG  TYR B  38      84.123  38.803  30.505  1.00128.27           C  
ATOM   2606  CD1 TYR B  38      85.118  39.530  31.115  1.00128.27           C  
ATOM   2607  CD2 TYR B  38      84.475  37.899  29.539  1.00128.27           C  
ATOM   2608  CE1 TYR B  38      86.439  39.348  30.776  1.00128.27           C  
ATOM   2609  CE2 TYR B  38      85.790  37.704  29.189  1.00128.27           C  
ATOM   2610  CZ  TYR B  38      86.778  38.431  29.811  1.00128.27           C  
ATOM   2611  OH  TYR B  38      88.133  38.241  29.461  1.00128.27           O  
ATOM   2612  C   TYR B  38      80.794  40.438  30.662  1.00128.27           C  
ATOM   2613  O   TYR B  38      80.665  41.389  31.432  1.00128.27           O  
ATOM   2614  N   TRP B  39      79.772  39.618  30.333  1.00110.28           N  
ATOM   2615  CA  TRP B  39      78.494  39.675  30.982  1.00110.28           C  
ATOM   2616  CB  TRP B  39      77.327  40.159  30.103  1.00110.28           C  
ATOM   2617  CG  TRP B  39      77.249  41.654  29.914  1.00110.28           C  
ATOM   2618  CD2 TRP B  39      76.792  42.547  30.939  1.00110.28           C  
ATOM   2619  CD1 TRP B  39      77.563  42.430  28.838  1.00110.28           C  
ATOM   2620  NE1 TRP B  39      77.329  43.754  29.128  1.00110.28           N  
ATOM   2621  CE2 TRP B  39      76.855  43.840  30.420  1.00110.28           C  
ATOM   2622  CE3 TRP B  39      76.361  42.306  32.212  1.00110.28           C  
ATOM   2623  CZ2 TRP B  39      76.485  44.919  31.173  1.00110.28           C  
ATOM   2624  CZ3 TRP B  39      75.983  43.395  32.965  1.00110.28           C  
ATOM   2625  CH2 TRP B  39      76.045  44.675  32.455  1.00110.28           C  
ATOM   2626  C   TRP B  39      78.166  38.274  31.403  1.00110.28           C  
ATOM   2627  O   TRP B  39      78.138  37.365  30.574  1.00110.28           O  
ATOM   2628  N   TYR B  40      77.883  38.079  32.710  1.00168.40           N  
ATOM   2629  CA  TYR B  40      77.564  36.794  33.267  1.00168.40           C  
ATOM   2630  CB  TYR B  40      78.484  36.344  34.418  1.00168.40           C  
ATOM   2631  CG  TYR B  40      79.848  36.011  33.917  1.00168.40           C  
ATOM   2632  CD1 TYR B  40      80.136  34.727  33.518  1.00168.40           C  
ATOM   2633  CD2 TYR B  40      80.839  36.965  33.856  1.00168.40           C  
ATOM   2634  CE1 TYR B  40      81.390  34.393  33.062  1.00168.40           C  
ATOM   2635  CE2 TYR B  40      82.096  36.637  33.401  1.00168.40           C  
ATOM   2636  CZ  TYR B  40      82.373  35.351  33.004  1.00168.40           C  
ATOM   2637  OH  TYR B  40      83.662  35.013  32.539  1.00168.40           O  
ATOM   2638  C   TYR B  40      76.203  36.888  33.884  1.00168.40           C  
ATOM   2639  O   TYR B  40      75.694  37.977  34.147  1.00168.40           O  
ATOM   2640  N   ARG B  41      75.567  35.720  34.100  1.00198.03           N  
ATOM   2641  CA  ARG B  41      74.249  35.660  34.666  1.00198.03           C  
ATOM   2642  CB  ARG B  41      73.286  35.094  33.613  1.00198.03           C  
ATOM   2643  CG  ARG B  41      71.869  34.783  34.065  1.00198.03           C  
ATOM   2644  CD  ARG B  41      71.024  34.230  32.916  1.00198.03           C  
ATOM   2645  NE  ARG B  41      69.771  33.682  33.501  1.00198.03           N  
ATOM   2646  CZ  ARG B  41      68.789  33.203  32.684  1.00198.03           C  
ATOM   2647  NH1 ARG B  41      68.908  33.321  31.329  1.00198.03           N  
ATOM   2648  NH2 ARG B  41      67.695  32.591  33.223  1.00198.03           N  
ATOM   2649  C   ARG B  41      74.315  34.732  35.835  1.00198.03           C  
ATOM   2650  O   ARG B  41      74.712  33.577  35.697  1.00198.03           O  
ATOM   2651  N   GLN B  42      73.912  35.212  37.026  1.00 73.54           N  
ATOM   2652  CA  GLN B  42      74.021  34.393  38.193  1.00 73.54           C  
ATOM   2653  CB  GLN B  42      74.600  35.154  39.398  1.00 73.54           C  
ATOM   2654  CG  GLN B  42      74.779  34.298  40.651  1.00 73.54           C  
ATOM   2655  CD  GLN B  42      75.501  35.148  41.685  1.00 73.54           C  
ATOM   2656  OE1 GLN B  42      75.074  36.256  42.006  1.00 73.54           O  
ATOM   2657  NE2 GLN B  42      76.640  34.622  42.209  1.00 73.54           N  
ATOM   2658  C   GLN B  42      72.664  33.891  38.563  1.00 73.54           C  
ATOM   2659  O   GLN B  42      71.727  34.665  38.763  1.00 73.54           O  
ATOM   2660  N   ASP B  43      72.543  32.551  38.643  1.00 96.81           N  
ATOM   2661  CA  ASP B  43      71.325  31.887  39.001  1.00 96.81           C  
ATOM   2662  CB  ASP B  43      70.713  31.099  37.832  1.00 96.81           C  
ATOM   2663  CG  ASP B  43      70.379  32.073  36.718  1.00 96.81           C  
ATOM   2664  OD1 ASP B  43      70.062  33.248  37.033  1.00 96.81           O  
ATOM   2665  OD2 ASP B  43      70.435  31.657  35.532  1.00 96.81           O  
ATOM   2666  C   ASP B  43      71.709  30.857  40.011  1.00 96.81           C  
ATOM   2667  O   ASP B  43      72.807  30.306  39.948  1.00 96.81           O  
ATOM   2668  N   THR B  44      70.824  30.569  40.981  1.00 96.49           N  
ATOM   2669  CA  THR B  44      71.174  29.550  41.922  1.00 96.49           C  
ATOM   2670  CB  THR B  44      70.268  29.495  43.115  1.00 96.49           C  
ATOM   2671  OG1 THR B  44      70.286  30.741  43.796  1.00 96.49           O  
ATOM   2672  CG2 THR B  44      70.755  28.374  44.046  1.00 96.49           C  
ATOM   2673  C   THR B  44      71.074  28.250  41.196  1.00 96.49           C  
ATOM   2674  O   THR B  44      70.186  28.052  40.369  1.00 96.49           O  
ATOM   2675  N   GLY B  45      72.019  27.334  41.469  1.00 59.98           N  
ATOM   2676  CA  GLY B  45      72.011  26.046  40.845  1.00 59.98           C  
ATOM   2677  C   GLY B  45      73.081  26.018  39.789  1.00 59.98           C  
ATOM   2678  O   GLY B  45      73.800  25.030  39.661  1.00 59.98           O  
ATOM   2679  N   HIS B  46      73.137  27.059  38.934  1.00124.74           N  
ATOM   2680  CA  HIS B  46      74.117  27.197  37.883  1.00124.74           C  
ATOM   2681  ND1 HIS B  46      72.377  26.056  35.423  1.00124.74           N  
ATOM   2682  CG  HIS B  46      72.337  27.234  36.135  1.00124.74           C  
ATOM   2683  CB  HIS B  46      73.547  27.936  36.663  1.00124.74           C  
ATOM   2684  NE2 HIS B  46      70.231  26.600  35.631  1.00124.74           N  
ATOM   2685  CD2 HIS B  46      71.019  27.552  36.252  1.00124.74           C  
ATOM   2686  CE1 HIS B  46      71.091  25.722  35.148  1.00124.74           C  
ATOM   2687  C   HIS B  46      75.375  27.902  38.283  1.00124.74           C  
ATOM   2688  O   HIS B  46      76.459  27.607  37.777  1.00124.74           O  
ATOM   2689  N   GLY B  47      75.258  28.897  39.178  1.00 65.10           N  
ATOM   2690  CA  GLY B  47      76.399  29.722  39.427  1.00 65.10           C  
ATOM   2691  C   GLY B  47      76.444  30.656  38.248  1.00 65.10           C  
ATOM   2692  O   GLY B  47      75.492  30.714  37.473  1.00 65.10           O  
ATOM   2693  N   LEU B  48      77.553  31.400  38.062  1.00136.68           N  
ATOM   2694  CA  LEU B  48      77.657  32.342  36.979  1.00136.68           C  
ATOM   2695  CB  LEU B  48      78.877  33.274  37.092  1.00136.68           C  
ATOM   2696  CG  LEU B  48      78.751  34.328  38.206  1.00136.68           C  
ATOM   2697  CD1 LEU B  48      78.444  33.682  39.564  1.00136.68           C  
ATOM   2698  CD2 LEU B  48      80.002  35.220  38.260  1.00136.68           C  
ATOM   2699  C   LEU B  48      77.755  31.626  35.662  1.00136.68           C  
ATOM   2700  O   LEU B  48      78.336  30.547  35.556  1.00136.68           O  
ATOM   2701  N   ARG B  49      77.146  32.222  34.612  1.00168.35           N  
ATOM   2702  CA  ARG B  49      77.191  31.686  33.278  1.00168.35           C  
ATOM   2703  CB  ARG B  49      75.905  30.914  32.933  1.00168.35           C  
ATOM   2704  CG  ARG B  49      74.636  31.748  33.111  1.00168.35           C  
ATOM   2705  CD  ARG B  49      73.425  30.951  33.608  1.00168.35           C  
ATOM   2706  NE  ARG B  49      73.228  29.780  32.711  1.00168.35           N  
ATOM   2707  CZ  ARG B  49      71.964  29.349  32.429  1.00168.35           C  
ATOM   2708  NH1 ARG B  49      70.886  30.035  32.910  1.00168.35           N  
ATOM   2709  NH2 ARG B  49      71.779  28.236  31.660  1.00168.35           N  
ATOM   2710  C   ARG B  49      77.403  32.847  32.339  1.00168.35           C  
ATOM   2711  O   ARG B  49      76.794  33.904  32.501  1.00168.35           O  
ATOM   2712  N   LEU B  50      78.275  32.665  31.319  1.00130.94           N  
ATOM   2713  CA  LEU B  50      78.677  33.744  30.445  1.00130.94           C  
ATOM   2714  CB  LEU B  50      80.037  33.526  29.769  1.00130.94           C  
ATOM   2715  CG  LEU B  50      80.372  34.651  28.772  1.00130.94           C  
ATOM   2716  CD1 LEU B  50      80.864  35.917  29.485  1.00130.94           C  
ATOM   2717  CD2 LEU B  50      81.261  34.160  27.621  1.00130.94           C  
ATOM   2718  C   LEU B  50      77.741  33.899  29.283  1.00130.94           C  
ATOM   2719  O   LEU B  50      77.538  32.961  28.515  1.00130.94           O  
ATOM   2720  N   ILE B  51      77.071  35.068  29.177  1.00189.03           N  
ATOM   2721  CA  ILE B  51      76.265  35.393  28.033  1.00189.03           C  
ATOM   2722  CB  ILE B  51      75.102  36.264  28.415  1.00189.03           C  
ATOM   2723  CG1 ILE B  51      75.583  37.462  29.234  1.00189.03           C  
ATOM   2724  CG2 ILE B  51      74.059  35.400  29.142  1.00189.03           C  
ATOM   2725  CD1 ILE B  51      74.447  38.384  29.661  1.00189.03           C  
ATOM   2726  C   ILE B  51      77.030  35.933  26.839  1.00189.03           C  
ATOM   2727  O   ILE B  51      76.915  35.386  25.743  1.00189.03           O  
ATOM   2728  N   HIS B  52      77.859  36.993  27.015  1.00 77.44           N  
ATOM   2729  CA  HIS B  52      78.582  37.575  25.905  1.00 77.44           C  
ATOM   2730  ND1 HIS B  52      76.782  37.576  23.093  1.00 77.44           N  
ATOM   2731  CG  HIS B  52      76.657  38.175  24.328  1.00 77.44           C  
ATOM   2732  CB  HIS B  52      77.816  38.674  25.143  1.00 77.44           C  
ATOM   2733  NE2 HIS B  52      74.605  37.662  23.538  1.00 77.44           N  
ATOM   2734  CD2 HIS B  52      75.321  38.218  24.584  1.00 77.44           C  
ATOM   2735  CE1 HIS B  52      75.525  37.290  22.666  1.00 77.44           C  
ATOM   2736  C   HIS B  52      79.816  38.236  26.446  1.00 77.44           C  
ATOM   2737  O   HIS B  52      79.843  38.650  27.604  1.00 77.44           O  
ATOM   2738  N   TYR B  53      80.884  38.336  25.621  1.00 95.26           N  
ATOM   2739  CA  TYR B  53      82.089  38.978  26.070  1.00 95.26           C  
ATOM   2740  CB  TYR B  53      83.141  38.024  26.677  1.00 95.26           C  
ATOM   2741  CG  TYR B  53      83.634  37.039  25.669  1.00 95.26           C  
ATOM   2742  CD1 TYR B  53      82.863  35.957  25.317  1.00 95.26           C  
ATOM   2743  CD2 TYR B  53      84.879  37.174  25.095  1.00 95.26           C  
ATOM   2744  CE1 TYR B  53      83.313  35.037  24.399  1.00 95.26           C  
ATOM   2745  CE2 TYR B  53      85.338  36.257  24.176  1.00 95.26           C  
ATOM   2746  CZ  TYR B  53      84.552  35.186  23.827  1.00 95.26           C  
ATOM   2747  OH  TYR B  53      85.012  34.239  22.887  1.00 95.26           O  
ATOM   2748  C   TYR B  53      82.713  39.724  24.928  1.00 95.26           C  
ATOM   2749  O   TYR B  53      82.260  39.615  23.791  1.00 95.26           O  
ATOM   2750  N   SER B  54      83.759  40.540  25.210  1.00 88.92           N  
ATOM   2751  CA  SER B  54      84.380  41.317  24.168  1.00 88.92           C  
ATOM   2752  CB  SER B  54      83.780  42.727  24.044  1.00 88.92           C  
ATOM   2753  OG  SER B  54      84.568  43.520  23.168  1.00 88.92           O  
ATOM   2754  C   SER B  54      85.851  41.508  24.444  1.00 88.92           C  
ATOM   2755  O   SER B  54      86.272  41.724  25.578  1.00 88.92           O  
ATOM   2756  N   TYR B  55      86.659  41.402  23.367  1.00164.21           N  
ATOM   2757  CA  TYR B  55      88.084  41.586  23.276  1.00164.21           C  
ATOM   2758  CB  TYR B  55      88.736  40.925  22.051  1.00164.21           C  
ATOM   2759  CG  TYR B  55      88.577  39.451  22.192  1.00164.21           C  
ATOM   2760  CD1 TYR B  55      88.979  38.808  23.340  1.00164.21           C  
ATOM   2761  CD2 TYR B  55      88.070  38.708  21.154  1.00164.21           C  
ATOM   2762  CE1 TYR B  55      88.847  37.446  23.461  1.00164.21           C  
ATOM   2763  CE2 TYR B  55      87.937  37.345  21.267  1.00164.21           C  
ATOM   2764  CZ  TYR B  55      88.324  36.714  22.423  1.00164.21           C  
ATOM   2765  OH  TYR B  55      88.188  35.316  22.540  1.00164.21           O  
ATOM   2766  C   TYR B  55      88.475  43.032  23.272  1.00164.21           C  
ATOM   2767  O   TYR B  55      89.657  43.360  23.400  1.00164.21           O  
ATOM   2768  N   GLY B  56      87.528  43.926  22.930  1.00 79.24           N  
ATOM   2769  CA  GLY B  56      87.879  45.314  22.912  1.00 79.24           C  
ATOM   2770  C   GLY B  56      86.870  46.033  22.112  1.00 79.24           C  
ATOM   2771  O   GLY B  56      85.926  45.446  21.589  1.00 79.24           O  
ATOM   2772  N   ALA B  57      87.092  47.344  21.967  1.00 62.59           N  
ATOM   2773  CA  ALA B  57      86.132  48.156  21.299  1.00 62.59           C  
ATOM   2774  CB  ALA B  57      86.556  49.630  21.168  1.00 62.59           C  
ATOM   2775  C   ALA B  57      85.880  47.630  19.919  1.00 62.59           C  
ATOM   2776  O   ALA B  57      86.797  47.210  19.215  1.00 62.59           O  
ATOM   2777  N   GLY B  58      84.589  47.620  19.519  1.00 45.39           N  
ATOM   2778  CA  GLY B  58      84.201  47.278  18.177  1.00 45.39           C  
ATOM   2779  C   GLY B  58      83.943  45.811  18.000  1.00 45.39           C  
ATOM   2780  O   GLY B  58      83.546  45.398  16.911  1.00 45.39           O  
ATOM   2781  N   SER B  59      84.139  44.972  19.036  1.00110.73           N  
ATOM   2782  CA  SER B  59      83.920  43.565  18.819  1.00110.73           C  
ATOM   2783  CB  SER B  59      85.216  42.739  18.761  1.00110.73           C  
ATOM   2784  OG  SER B  59      85.993  43.119  17.637  1.00110.73           O  
ATOM   2785  C   SER B  59      83.122  43.008  19.961  1.00110.73           C  
ATOM   2786  O   SER B  59      83.098  43.565  21.057  1.00110.73           O  
ATOM   2787  N   THR B  60      82.398  41.900  19.698  1.00 50.78           N  
ATOM   2788  CA  THR B  60      81.680  41.196  20.721  1.00 50.78           C  
ATOM   2789  CB  THR B  60      80.223  41.553  20.812  1.00 50.78           C  
ATOM   2790  OG1 THR B  60      79.548  41.180  19.620  1.00 50.78           O  
ATOM   2791  CG2 THR B  60      80.099  43.069  21.047  1.00 50.78           C  
ATOM   2792  C   THR B  60      81.756  39.746  20.359  1.00 50.78           C  
ATOM   2793  O   THR B  60      81.926  39.403  19.190  1.00 50.78           O  
ATOM   2794  N   GLU B  61      81.643  38.851  21.361  1.00 82.11           N  
ATOM   2795  CA  GLU B  61      81.720  37.443  21.095  1.00 82.11           C  
ATOM   2796  CB  GLU B  61      83.024  36.809  21.610  1.00 82.11           C  
ATOM   2797  CG  GLU B  61      84.297  37.456  21.052  1.00 82.11           C  
ATOM   2798  CD  GLU B  61      84.429  37.130  19.569  1.00 82.11           C  
ATOM   2799  OE1 GLU B  61      83.909  36.064  19.147  1.00 82.11           O  
ATOM   2800  OE2 GLU B  61      85.057  37.944  18.839  1.00 82.11           O  
ATOM   2801  C   GLU B  61      80.609  36.800  21.863  1.00 82.11           C  
ATOM   2802  O   GLU B  61      80.245  37.255  22.946  1.00 82.11           O  
ATOM   2803  N   LYS B  69      80.030  35.719  21.307  1.00 73.51           N  
ATOM   2804  CA  LYS B  69      78.979  35.019  21.988  1.00 73.51           C  
ATOM   2805  CB  LYS B  69      78.210  34.045  21.083  1.00 73.51           C  
ATOM   2806  CG  LYS B  69      77.290  34.724  20.068  1.00 73.51           C  
ATOM   2807  CD  LYS B  69      76.901  33.800  18.914  1.00 73.51           C  
ATOM   2808  CE  LYS B  69      76.922  32.316  19.289  1.00 73.51           C  
ATOM   2809  NZ  LYS B  69      76.656  31.488  18.091  1.00 73.51           N  
ATOM   2810  C   LYS B  69      79.613  34.204  23.067  1.00 73.51           C  
ATOM   2811  O   LYS B  69      80.702  33.659  22.891  1.00 73.51           O  
ATOM   2812  N   GLY B  70      78.935  34.112  24.227  1.00 28.11           N  
ATOM   2813  CA  GLY B  70      79.427  33.350  25.335  1.00 28.11           C  
ATOM   2814  C   GLY B  70      78.774  32.008  25.304  1.00 28.11           C  
ATOM   2815  O   GLY B  70      78.398  31.503  24.247  1.00 28.11           O  
ATOM   2816  N   ASP B  71      78.668  31.381  26.491  1.00 72.77           N  
ATOM   2817  CA  ASP B  71      78.107  30.071  26.625  1.00 72.77           C  
ATOM   2818  CB  ASP B  71      78.212  29.556  28.071  1.00 72.77           C  
ATOM   2819  CG  ASP B  71      79.680  29.455  28.455  1.00 72.77           C  
ATOM   2820  OD1 ASP B  71      80.480  28.928  27.637  1.00 72.77           O  
ATOM   2821  OD2 ASP B  71      80.022  29.923  29.575  1.00 72.77           O  
ATOM   2822  C   ASP B  71      76.641  30.088  26.305  1.00 72.77           C  
ATOM   2823  O   ASP B  71      76.167  29.274  25.511  1.00 72.77           O  
ATOM   2824  N   ILE B  72      75.882  31.014  26.934  1.00121.97           N  
ATOM   2825  CA  ILE B  72      74.461  31.054  26.726  1.00121.97           C  
ATOM   2826  CB  ILE B  72      73.696  30.826  28.006  1.00121.97           C  
ATOM   2827  CG1 ILE B  72      74.068  31.865  29.087  1.00121.97           C  
ATOM   2828  CG2 ILE B  72      73.954  29.376  28.445  1.00121.97           C  
ATOM   2829  CD1 ILE B  72      73.056  31.961  30.228  1.00121.97           C  
ATOM   2830  C   ILE B  72      74.038  32.390  26.137  1.00121.97           C  
ATOM   2831  O   ILE B  72      73.424  33.214  26.814  1.00121.97           O  
ATOM   2832  N   PRO B  73      74.285  32.627  24.874  1.00117.48           N  
ATOM   2833  CA  PRO B  73      73.950  33.892  24.261  1.00117.48           C  
ATOM   2834  CD  PRO B  73      75.356  31.949  24.168  1.00117.48           C  
ATOM   2835  CB  PRO B  73      74.815  33.993  23.000  1.00117.48           C  
ATOM   2836  CG  PRO B  73      75.324  32.563  22.760  1.00117.48           C  
ATOM   2837  C   PRO B  73      72.501  34.159  23.982  1.00117.48           C  
ATOM   2838  O   PRO B  73      72.168  35.332  23.816  1.00117.48           O  
ATOM   2839  N   ASP B  74      71.659  33.103  23.924  1.00180.22           N  
ATOM   2840  CA  ASP B  74      70.247  33.078  23.604  1.00180.22           C  
ATOM   2841  CB  ASP B  74      69.386  32.602  24.788  1.00180.22           C  
ATOM   2842  CG  ASP B  74      69.751  31.158  25.086  1.00180.22           C  
ATOM   2843  OD1 ASP B  74      69.712  30.327  24.140  1.00180.22           O  
ATOM   2844  OD2 ASP B  74      70.097  30.873  26.263  1.00180.22           O  
ATOM   2845  C   ASP B  74      69.713  34.415  23.178  1.00180.22           C  
ATOM   2846  O   ASP B  74      70.179  34.988  22.199  1.00180.22           O  
ATOM   2847  N   GLY B  75      68.749  34.926  23.970  1.00138.10           N  
ATOM   2848  CA  GLY B  75      67.913  36.099  23.899  1.00138.10           C  
ATOM   2849  C   GLY B  75      68.682  37.386  23.973  1.00138.10           C  
ATOM   2850  O   GLY B  75      68.077  38.452  23.869  1.00138.10           O  
ATOM   2851  N   TYR B  76      69.995  37.349  24.273  1.00158.89           N  
ATOM   2852  CA  TYR B  76      70.713  38.572  24.520  1.00158.89           C  
ATOM   2853  CB  TYR B  76      71.747  38.445  25.649  1.00158.89           C  
ATOM   2854  CG  TYR B  76      71.127  37.811  26.841  1.00158.89           C  
ATOM   2855  CD1 TYR B  76      70.289  38.524  27.655  1.00158.89           C  
ATOM   2856  CD2 TYR B  76      71.376  36.490  27.134  1.00158.89           C  
ATOM   2857  CE1 TYR B  76      69.722  37.931  28.756  1.00158.89           C  
ATOM   2858  CE2 TYR B  76      70.812  35.891  28.235  1.00158.89           C  
ATOM   2859  CZ  TYR B  76      69.983  36.616  29.051  1.00158.89           C  
ATOM   2860  OH  TYR B  76      69.399  36.013  30.184  1.00158.89           O  
ATOM   2861  C   TYR B  76      71.567  38.976  23.352  1.00158.89           C  
ATOM   2862  O   TYR B  76      71.975  38.153  22.534  1.00158.89           O  
ATOM   2863  N   LYS B  77      71.820  40.307  23.257  1.00120.22           N  
ATOM   2864  CA  LYS B  77      72.702  40.911  22.293  1.00120.22           C  
ATOM   2865  CB  LYS B  77      72.030  41.925  21.347  1.00120.22           C  
ATOM   2866  CG  LYS B  77      70.976  41.345  20.402  1.00120.22           C  
ATOM   2867  CD  LYS B  77      69.631  41.054  21.068  1.00120.22           C  
ATOM   2868  CE  LYS B  77      68.576  40.538  20.089  1.00120.22           C  
ATOM   2869  NZ  LYS B  77      68.388  41.509  18.986  1.00120.22           N  
ATOM   2870  C   LYS B  77      73.691  41.707  23.099  1.00120.22           C  
ATOM   2871  O   LYS B  77      73.428  42.029  24.256  1.00120.22           O  
ATOM   2872  N   ALA B  78      74.868  42.034  22.522  1.00 47.18           N  
ATOM   2873  CA  ALA B  78      75.842  42.794  23.264  1.00 47.18           C  
ATOM   2874  CB  ALA B  78      77.008  41.943  23.799  1.00 47.18           C  
ATOM   2875  C   ALA B  78      76.434  43.818  22.344  1.00 47.18           C  
ATOM   2876  O   ALA B  78      76.367  43.673  21.125  1.00 47.18           O  
ATOM   2877  N   SER B  79      76.996  44.913  22.909  1.00 99.26           N  
ATOM   2878  CA  SER B  79      77.613  45.903  22.067  1.00 99.26           C  
ATOM   2879  CB  SER B  79      76.686  47.070  21.690  1.00 99.26           C  
ATOM   2880  OG  SER B  79      76.438  47.886  22.824  1.00 99.26           O  
ATOM   2881  C   SER B  79      78.784  46.506  22.787  1.00 99.26           C  
ATOM   2882  O   SER B  79      78.696  46.841  23.968  1.00 99.26           O  
ATOM   2883  N   ARG B  80      79.925  46.669  22.079  1.00114.95           N  
ATOM   2884  CA  ARG B  80      81.086  47.268  22.685  1.00114.95           C  
ATOM   2885  CB  ARG B  80      82.300  46.319  22.688  1.00114.95           C  
ATOM   2886  CG  ARG B  80      83.488  46.815  23.517  1.00114.95           C  
ATOM   2887  CD  ARG B  80      83.358  46.546  25.018  1.00114.95           C  
ATOM   2888  NE  ARG B  80      84.563  47.124  25.681  1.00114.95           N  
ATOM   2889  CZ  ARG B  80      85.735  46.425  25.709  1.00114.95           C  
ATOM   2890  NH1 ARG B  80      85.809  45.202  25.112  1.00114.95           N  
ATOM   2891  NH2 ARG B  80      86.834  46.952  26.325  1.00114.95           N  
ATOM   2892  C   ARG B  80      81.471  48.459  21.853  1.00114.95           C  
ATOM   2893  O   ARG B  80      82.321  48.360  20.968  1.00114.95           O  
ATOM   2894  N   PRO B  81      80.862  49.586  22.106  1.00 87.42           N  
ATOM   2895  CA  PRO B  81      81.141  50.797  21.376  1.00 87.42           C  
ATOM   2896  CD  PRO B  81      79.578  49.629  22.778  1.00 87.42           C  
ATOM   2897  CB  PRO B  81      79.957  51.731  21.643  1.00 87.42           C  
ATOM   2898  CG  PRO B  81      79.261  51.129  22.877  1.00 87.42           C  
ATOM   2899  C   PRO B  81      82.463  51.422  21.689  1.00 87.42           C  
ATOM   2900  O   PRO B  81      82.985  52.139  20.836  1.00 87.42           O  
ATOM   2901  N   SER B  82      83.011  51.197  22.899  1.00101.23           N  
ATOM   2902  CA  SER B  82      84.249  51.832  23.248  1.00101.23           C  
ATOM   2903  CB  SER B  82      84.054  53.202  23.916  1.00101.23           C  
ATOM   2904  OG  SER B  82      85.312  53.774  24.231  1.00101.23           O  
ATOM   2905  C   SER B  82      84.950  50.948  24.229  1.00101.23           C  
ATOM   2906  O   SER B  82      84.371  50.000  24.753  1.00101.23           O  
ATOM   2907  N   GLN B  83      86.227  51.255  24.527  1.00163.14           N  
ATOM   2908  CA  GLN B  83      87.003  50.444  25.425  1.00163.14           C  
ATOM   2909  CB  GLN B  83      88.361  51.077  25.775  1.00163.14           C  
ATOM   2910  CG  GLN B  83      89.458  50.910  24.730  1.00163.14           C  
ATOM   2911  CD  GLN B  83      90.208  49.643  25.105  1.00163.14           C  
ATOM   2912  OE1 GLN B  83      89.887  48.555  24.632  1.00163.14           O  
ATOM   2913  NE2 GLN B  83      91.225  49.779  25.998  1.00163.14           N  
ATOM   2914  C   GLN B  83      86.281  50.390  26.734  1.00163.14           C  
ATOM   2915  O   GLN B  83      86.187  49.338  27.367  1.00163.14           O  
ATOM   2916  N   GLU B  84      85.776  51.552  27.179  1.00105.85           N  
ATOM   2917  CA  GLU B  84      85.167  51.688  28.471  1.00105.85           C  
ATOM   2918  CB  GLU B  84      84.958  53.158  28.869  1.00105.85           C  
ATOM   2919  CG  GLU B  84      86.257  53.958  28.967  1.00105.85           C  
ATOM   2920  CD  GLU B  84      86.635  54.399  27.564  1.00105.85           C  
ATOM   2921  OE1 GLU B  84      85.727  54.426  26.690  1.00105.85           O  
ATOM   2922  OE2 GLU B  84      87.833  54.724  27.349  1.00105.85           O  
ATOM   2923  C   GLU B  84      83.821  51.022  28.597  1.00105.85           C  
ATOM   2924  O   GLU B  84      83.536  50.412  29.627  1.00105.85           O  
ATOM   2925  N   ASN B  85      82.951  51.102  27.566  1.00 67.41           N  
ATOM   2926  CA  ASN B  85      81.582  50.688  27.764  1.00 67.41           C  
ATOM   2927  CB  ASN B  85      80.573  51.674  27.143  1.00 67.41           C  
ATOM   2928  CG  ASN B  85      80.765  53.041  27.787  1.00 67.41           C  
ATOM   2929  OD1 ASN B  85      80.768  53.175  29.009  1.00 67.41           O  
ATOM   2930  ND2 ASN B  85      80.942  54.088  26.936  1.00 67.41           N  
ATOM   2931  C   ASN B  85      81.287  49.352  27.142  1.00 67.41           C  
ATOM   2932  O   ASN B  85      81.782  49.032  26.063  1.00 67.41           O  
ATOM   2933  N   PHE B  86      80.464  48.532  27.845  1.00108.98           N  
ATOM   2934  CA  PHE B  86      80.015  47.256  27.347  1.00108.98           C  
ATOM   2935  CB  PHE B  86      80.894  46.103  27.883  1.00108.98           C  
ATOM   2936  CG  PHE B  86      80.574  44.820  27.193  1.00108.98           C  
ATOM   2937  CD1 PHE B  86      80.583  44.739  25.820  1.00108.98           C  
ATOM   2938  CD2 PHE B  86      80.337  43.677  27.921  1.00108.98           C  
ATOM   2939  CE1 PHE B  86      80.307  43.551  25.183  1.00108.98           C  
ATOM   2940  CE2 PHE B  86      80.064  42.486  27.289  1.00108.98           C  
ATOM   2941  CZ  PHE B  86      80.041  42.421  25.917  1.00108.98           C  
ATOM   2942  C   PHE B  86      78.598  47.115  27.831  1.00108.98           C  
ATOM   2943  O   PHE B  86      78.331  47.252  29.024  1.00108.98           O  
ATOM   2944  N   SER B  87      77.644  46.824  26.917  1.00100.47           N  
ATOM   2945  CA  SER B  87      76.260  46.810  27.312  1.00100.47           C  
ATOM   2946  CB  SER B  87      75.501  48.033  26.765  1.00100.47           C  
ATOM   2947  OG  SER B  87      74.163  48.045  27.232  1.00100.47           O  
ATOM   2948  C   SER B  87      75.586  45.571  26.797  1.00100.47           C  
ATOM   2949  O   SER B  87      75.966  45.015  25.767  1.00100.47           O  
ATOM   2950  N   LEU B  88      74.552  45.104  27.533  1.00 78.96           N  
ATOM   2951  CA  LEU B  88      73.827  43.922  27.149  1.00 78.96           C  
ATOM   2952  CB  LEU B  88      73.701  42.911  28.304  1.00 78.96           C  
ATOM   2953  CG  LEU B  88      72.936  41.626  27.950  1.00 78.96           C  
ATOM   2954  CD1 LEU B  88      73.635  40.867  26.812  1.00 78.96           C  
ATOM   2955  CD2 LEU B  88      72.724  40.753  29.197  1.00 78.96           C  
ATOM   2956  C   LEU B  88      72.447  44.347  26.726  1.00 78.96           C  
ATOM   2957  O   LEU B  88      71.843  45.221  27.345  1.00 78.96           O  
ATOM   2958  N   ILE B  89      71.907  43.742  25.646  1.00 53.84           N  
ATOM   2959  CA  ILE B  89      70.619  44.168  25.161  1.00 53.84           C  
ATOM   2960  CB  ILE B  89      70.666  44.714  23.763  1.00 53.84           C  
ATOM   2961  CG1 ILE B  89      71.592  45.938  23.695  1.00 53.84           C  
ATOM   2962  CG2 ILE B  89      69.226  45.012  23.315  1.00 53.84           C  
ATOM   2963  CD1 ILE B  89      71.922  46.371  22.268  1.00 53.84           C  
ATOM   2964  C   ILE B  89      69.670  43.007  25.125  1.00 53.84           C  
ATOM   2965  O   ILE B  89      70.034  41.900  24.732  1.00 53.84           O  
ATOM   2966  N   LEU B  90      68.413  43.239  25.566  1.00140.22           N  
ATOM   2967  CA  LEU B  90      67.400  42.224  25.502  1.00140.22           C  
ATOM   2968  CB  LEU B  90      66.792  41.870  26.874  1.00140.22           C  
ATOM   2969  CG  LEU B  90      67.813  41.486  27.959  1.00140.22           C  
ATOM   2970  CD1 LEU B  90      68.706  42.683  28.321  1.00140.22           C  
ATOM   2971  CD2 LEU B  90      67.117  40.893  29.194  1.00140.22           C  
ATOM   2972  C   LEU B  90      66.278  42.840  24.723  1.00140.22           C  
ATOM   2973  O   LEU B  90      65.452  43.558  25.285  1.00140.22           O  
ATOM   2974  N   GLU B  91      66.205  42.556  23.409  1.00 91.20           N  
ATOM   2975  CA  GLU B  91      65.210  43.173  22.578  1.00 91.20           C  
ATOM   2976  CB  GLU B  91      65.357  42.799  21.095  1.00 91.20           C  
ATOM   2977  CG  GLU B  91      66.648  43.326  20.466  1.00 91.20           C  
ATOM   2978  CD  GLU B  91      66.514  44.829  20.271  1.00 91.20           C  
ATOM   2979  OE1 GLU B  91      65.878  45.496  21.131  1.00 91.20           O  
ATOM   2980  OE2 GLU B  91      67.045  45.331  19.247  1.00 91.20           O  
ATOM   2981  C   GLU B  91      63.840  42.760  23.022  1.00 91.20           C  
ATOM   2982  O   GLU B  91      62.959  43.604  23.172  1.00 91.20           O  
ATOM   2983  N   LEU B  92      63.619  41.449  23.240  1.00115.92           N  
ATOM   2984  CA  LEU B  92      62.344  40.986  23.710  1.00115.92           C  
ATOM   2985  CB  LEU B  92      61.672  39.958  22.783  1.00115.92           C  
ATOM   2986  CG  LEU B  92      61.249  40.541  21.423  1.00115.92           C  
ATOM   2987  CD1 LEU B  92      60.577  39.476  20.543  1.00115.92           C  
ATOM   2988  CD2 LEU B  92      60.373  41.790  21.605  1.00115.92           C  
ATOM   2989  C   LEU B  92      62.610  40.300  25.010  1.00115.92           C  
ATOM   2990  O   LEU B  92      63.282  39.271  25.048  1.00115.92           O  
ATOM   2991  N   ALA B  93      62.091  40.861  26.118  1.00 64.85           N  
ATOM   2992  CA  ALA B  93      62.348  40.312  27.420  1.00 64.85           C  
ATOM   2993  CB  ALA B  93      62.206  41.337  28.557  1.00 64.85           C  
ATOM   2994  C   ALA B  93      61.419  39.177  27.721  1.00 64.85           C  
ATOM   2995  O   ALA B  93      60.309  39.107  27.197  1.00 64.85           O  
ATOM   2996  N   THR B  94      61.884  38.243  28.583  1.00 70.74           N  
ATOM   2997  CA  THR B  94      61.096  37.123  29.024  1.00 70.74           C  
ATOM   2998  CB  THR B  94      61.426  35.824  28.342  1.00 70.74           C  
ATOM   2999  OG1 THR B  94      62.752  35.424  28.650  1.00 70.74           O  
ATOM   3000  CG2 THR B  94      61.273  36.002  26.825  1.00 70.74           C  
ATOM   3001  C   THR B  94      61.392  36.919  30.481  1.00 70.74           C  
ATOM   3002  O   THR B  94      62.469  37.260  30.964  1.00 70.74           O  
ATOM   3003  N   PRO B  95      60.463  36.344  31.195  1.00 88.68           N  
ATOM   3004  CA  PRO B  95      60.615  36.096  32.604  1.00 88.68           C  
ATOM   3005  CD  PRO B  95      59.071  36.328  30.786  1.00 88.68           C  
ATOM   3006  CB  PRO B  95      59.238  35.651  33.107  1.00 88.68           C  
ATOM   3007  CG  PRO B  95      58.404  35.420  31.831  1.00 88.68           C  
ATOM   3008  C   PRO B  95      61.718  35.122  32.857  1.00 88.68           C  
ATOM   3009  O   PRO B  95      62.190  35.036  33.990  1.00 88.68           O  
ATOM   3010  N   SER B  96      62.129  34.369  31.825  1.00 90.73           N  
ATOM   3011  CA  SER B  96      63.191  33.421  31.976  1.00 90.73           C  
ATOM   3012  CB  SER B  96      63.475  32.676  30.665  1.00 90.73           C  
ATOM   3013  OG  SER B  96      62.280  32.084  30.183  1.00 90.73           O  
ATOM   3014  C   SER B  96      64.422  34.208  32.298  1.00 90.73           C  
ATOM   3015  O   SER B  96      65.309  33.742  33.010  1.00 90.73           O  
ATOM   3016  N   GLN B  97      64.469  35.444  31.770  1.00166.97           N  
ATOM   3017  CA  GLN B  97      65.547  36.390  31.850  1.00166.97           C  
ATOM   3018  CB  GLN B  97      65.301  37.640  30.984  1.00166.97           C  
ATOM   3019  CG  GLN B  97      64.914  37.358  29.527  1.00166.97           C  
ATOM   3020  CD  GLN B  97      66.112  36.862  28.737  1.00166.97           C  
ATOM   3021  OE1 GLN B  97      66.379  37.336  27.634  1.00166.97           O  
ATOM   3022  NE2 GLN B  97      66.841  35.867  29.305  1.00166.97           N  
ATOM   3023  C   GLN B  97      65.751  36.891  33.254  1.00166.97           C  
ATOM   3024  O   GLN B  97      66.833  37.378  33.566  1.00166.97           O  
ATOM   3025  N   THR B  98      64.716  36.872  34.118  1.00 56.03           N  
ATOM   3026  CA  THR B  98      64.844  37.421  35.449  1.00 56.03           C  
ATOM   3027  CB  THR B  98      63.658  37.135  36.321  1.00 56.03           C  
ATOM   3028  OG1 THR B  98      62.478  37.659  35.732  1.00 56.03           O  
ATOM   3029  CG2 THR B  98      63.894  37.774  37.699  1.00 56.03           C  
ATOM   3030  C   THR B  98      66.052  36.841  36.125  1.00 56.03           C  
ATOM   3031  O   THR B  98      66.171  35.624  36.261  1.00 56.03           O  
ATOM   3032  N   SER B  99      66.997  37.713  36.556  1.00 62.44           N  
ATOM   3033  CA  SER B  99      68.196  37.206  37.166  1.00 62.44           C  
ATOM   3034  CB  SER B  99      69.006  36.342  36.175  1.00 62.44           C  
ATOM   3035  OG  SER B  99      70.170  35.804  36.782  1.00 62.44           O  
ATOM   3036  C   SER B  99      69.055  38.365  37.609  1.00 62.44           C  
ATOM   3037  O   SER B  99      68.663  39.527  37.499  1.00 62.44           O  
ATOM   3038  N   VAL B 100      70.247  38.054  38.171  1.00 48.90           N  
ATOM   3039  CA  VAL B 100      71.201  39.044  38.583  1.00 48.90           C  
ATOM   3040  CB  VAL B 100      71.764  38.786  39.948  1.00 48.90           C  
ATOM   3041  CG1 VAL B 100      72.820  39.859  40.256  1.00 48.90           C  
ATOM   3042  CG2 VAL B 100      70.606  38.743  40.958  1.00 48.90           C  
ATOM   3043  C   VAL B 100      72.336  38.969  37.607  1.00 48.90           C  
ATOM   3044  O   VAL B 100      72.909  37.903  37.389  1.00 48.90           O  
ATOM   3045  N   TYR B 101      72.718  40.116  37.011  1.00 80.34           N  
ATOM   3046  CA  TYR B 101      73.738  40.093  36.002  1.00 80.34           C  
ATOM   3047  CB  TYR B 101      73.344  40.763  34.668  1.00 80.34           C  
ATOM   3048  CG  TYR B 101      72.254  39.998  33.990  1.00 80.34           C  
ATOM   3049  CD1 TYR B 101      70.941  40.182  34.356  1.00 80.34           C  
ATOM   3050  CD2 TYR B 101      72.539  39.111  32.974  1.00 80.34           C  
ATOM   3051  CE1 TYR B 101      69.931  39.487  33.731  1.00 80.34           C  
ATOM   3052  CE2 TYR B 101      71.534  38.412  32.345  1.00 80.34           C  
ATOM   3053  CZ  TYR B 101      70.225  38.598  32.725  1.00 80.34           C  
ATOM   3054  OH  TYR B 101      69.190  37.883  32.084  1.00 80.34           O  
ATOM   3055  C   TYR B 101      74.919  40.852  36.498  1.00 80.34           C  
ATOM   3056  O   TYR B 101      74.808  41.722  37.361  1.00 80.34           O  
ATOM   3057  N   PHE B 102      76.108  40.481  35.991  1.00 82.31           N  
ATOM   3058  CA  PHE B 102      77.291  41.189  36.360  1.00 82.31           C  
ATOM   3059  CB  PHE B 102      78.203  40.428  37.340  1.00 82.31           C  
ATOM   3060  CG  PHE B 102      77.533  40.241  38.659  1.00 82.31           C  
ATOM   3061  CD1 PHE B 102      76.688  39.175  38.867  1.00 82.31           C  
ATOM   3062  CD2 PHE B 102      77.766  41.116  39.696  1.00 82.31           C  
ATOM   3063  CE1 PHE B 102      76.075  38.991  40.084  1.00 82.31           C  
ATOM   3064  CE2 PHE B 102      77.155  40.937  40.916  1.00 82.31           C  
ATOM   3065  CZ  PHE B 102      76.308  39.872  41.113  1.00 82.31           C  
ATOM   3066  C   PHE B 102      78.115  41.350  35.127  1.00 82.31           C  
ATOM   3067  O   PHE B 102      78.251  40.429  34.324  1.00 82.31           O  
ATOM   3068  N   CYS B 103      78.692  42.548  34.944  1.00119.39           N  
ATOM   3069  CA  CYS B 103      79.597  42.729  33.856  1.00119.39           C  
ATOM   3070  CB  CYS B 103      79.460  44.105  33.187  1.00119.39           C  
ATOM   3071  SG  CYS B 103      80.616  44.319  31.810  1.00119.39           S  
ATOM   3072  C   CYS B 103      80.951  42.651  34.497  1.00119.39           C  
ATOM   3073  O   CYS B 103      81.087  42.989  35.670  1.00119.39           O  
ATOM   3074  N   ALA B 104      81.985  42.166  33.776  1.00 68.70           N  
ATOM   3075  CA  ALA B 104      83.285  42.078  34.390  1.00 68.70           C  
ATOM   3076  CB  ALA B 104      83.573  40.714  35.040  1.00 68.70           C  
ATOM   3077  C   ALA B 104      84.325  42.285  33.341  1.00 68.70           C  
ATOM   3078  O   ALA B 104      84.038  42.141  32.161  1.00 68.70           O  
ATOM   3079  N   SER B 105      85.568  42.640  33.719  1.00106.90           N  
ATOM   3080  CA  SER B 105      86.560  42.866  32.704  1.00106.90           C  
ATOM   3081  CB  SER B 105      86.926  44.350  32.523  1.00106.90           C  
ATOM   3082  OG  SER B 105      85.792  45.091  32.098  1.00106.90           O  
ATOM   3083  C   SER B 105      87.820  42.171  33.106  1.00106.90           C  
ATOM   3084  O   SER B 105      88.045  41.885  34.280  1.00106.90           O  
ATOM   3085  N   GLY B 106      88.675  41.877  32.108  1.00 62.13           N  
ATOM   3086  CA  GLY B 106      89.940  41.251  32.329  1.00 62.13           C  
ATOM   3087  C   GLY B 106      90.919  42.014  31.482  1.00 62.13           C  
ATOM   3088  O   GLY B 106      90.584  42.476  30.393  1.00 62.13           O  
ATOM   3089  N   ASP B 107      92.169  42.136  31.971  1.00219.42           N  
ATOM   3090  CA  ASP B 107      93.207  42.931  31.372  1.00219.42           C  
ATOM   3091  CB  ASP B 107      94.435  43.059  32.293  1.00219.42           C  
ATOM   3092  CG  ASP B 107      94.890  41.649  32.659  1.00219.42           C  
ATOM   3093  OD1 ASP B 107      94.079  40.919  33.290  1.00219.42           O  
ATOM   3094  OD2 ASP B 107      96.046  41.279  32.325  1.00219.42           O  
ATOM   3095  C   ASP B 107      93.664  42.461  30.044  1.00219.42           C  
ATOM   3096  O   ASP B 107      94.450  41.512  29.961  1.00219.42           O  
ATOM   3097  N   TRP B 108      93.346  43.328  29.046  1.00219.97           N  
ATOM   3098  CA  TRP B 108      93.398  43.161  27.623  1.00219.97           C  
ATOM   3099  CB  TRP B 108      93.919  44.399  26.876  1.00219.97           C  
ATOM   3100  CG  TRP B 108      95.342  44.838  27.032  1.00219.97           C  
ATOM   3101  CD2 TRP B 108      95.827  46.014  26.373  1.00219.97           C  
ATOM   3102  CD1 TRP B 108      96.398  44.291  27.694  1.00219.97           C  
ATOM   3103  NE1 TRP B 108      97.524  45.040  27.461  1.00219.97           N  
ATOM   3104  CE2 TRP B 108      97.184  46.106  26.649  1.00219.97           C  
ATOM   3105  CE3 TRP B 108      95.192  46.928  25.578  1.00219.97           C  
ATOM   3106  CZ2 TRP B 108      97.938  47.115  26.122  1.00219.97           C  
ATOM   3107  CZ3 TRP B 108      95.946  47.968  25.085  1.00219.97           C  
ATOM   3108  CH2 TRP B 108      97.295  48.057  25.351  1.00219.97           C  
ATOM   3109  C   TRP B 108      94.185  41.961  27.217  1.00219.97           C  
ATOM   3110  O   TRP B 108      95.339  41.769  27.591  1.00219.97           O  
ATOM   3111  N   GLY B 109      93.508  41.116  26.412  1.00 60.15           N  
ATOM   3112  CA  GLY B 109      94.018  39.915  25.830  1.00 60.15           C  
ATOM   3113  C   GLY B 109      93.850  38.743  26.730  1.00 60.15           C  
ATOM   3114  O   GLY B 109      92.918  38.681  27.522  1.00 60.15           O  
ATOM   3115  N   ALA B 122      94.737  37.739  26.576  1.00 43.52           N  
ATOM   3116  CA  ALA B 122      94.623  36.566  27.386  1.00 43.52           C  
ATOM   3117  CB  ALA B 122      94.580  35.263  26.574  1.00 43.52           C  
ATOM   3118  C   ALA B 122      95.823  36.493  28.262  1.00 43.52           C  
ATOM   3119  O   ALA B 122      96.963  36.465  27.804  1.00 43.52           O  
ATOM   3120  N   GLY B 123      95.590  36.408  29.577  1.00 37.07           N  
ATOM   3121  CA  GLY B 123      96.716  36.395  30.449  1.00 37.07           C  
ATOM   3122  C   GLY B 123      96.408  35.468  31.563  1.00 37.07           C  
ATOM   3123  O   GLY B 123      95.652  34.512  31.404  1.00 37.07           O  
ATOM   3124  N   THR B 124      96.984  35.761  32.740  1.00108.79           N  
ATOM   3125  CA  THR B 124      96.756  34.945  33.883  1.00108.79           C  
ATOM   3126  CB  THR B 124      97.421  35.460  35.122  1.00108.79           C  
ATOM   3127  OG1 THR B 124      97.278  34.518  36.174  1.00108.79           O  
ATOM   3128  CG2 THR B 124      96.781  36.804  35.507  1.00108.79           C  
ATOM   3129  C   THR B 124      95.295  34.975  34.084  1.00108.79           C  
ATOM   3130  O   THR B 124      94.685  34.023  34.561  1.00108.79           O  
ATOM   3131  N   GLY B 125      94.681  36.099  33.708  1.00 48.95           N  
ATOM   3132  CA  GLY B 125      93.271  36.145  33.859  1.00 48.95           C  
ATOM   3133  C   GLY B 125      93.037  36.781  35.168  1.00 48.95           C  
ATOM   3134  O   GLY B 125      93.978  37.227  35.823  1.00 48.95           O  
ATOM   3135  N   GLN B 126      91.752  36.827  35.542  1.00129.58           N  
ATOM   3136  CA  GLN B 126      91.208  37.442  36.708  1.00129.58           C  
ATOM   3137  CB  GLN B 126      92.210  38.055  37.709  1.00129.58           C  
ATOM   3138  CG  GLN B 126      91.559  38.697  38.935  1.00129.58           C  
ATOM   3139  CD  GLN B 126      92.658  39.249  39.836  1.00129.58           C  
ATOM   3140  OE1 GLN B 126      93.718  39.661  39.370  1.00129.58           O  
ATOM   3141  NE2 GLN B 126      92.392  39.262  41.171  1.00129.58           N  
ATOM   3142  C   GLN B 126      90.416  38.559  36.158  1.00129.58           C  
ATOM   3143  O   GLN B 126      90.949  39.458  35.512  1.00129.58           O  
ATOM   3144  N   LEU B 127      89.104  38.512  36.391  1.00 91.63           N  
ATOM   3145  CA  LEU B 127      88.252  39.529  35.880  1.00 91.63           C  
ATOM   3146  CB  LEU B 127      86.985  38.975  35.209  1.00 91.63           C  
ATOM   3147  CG  LEU B 127      87.303  38.060  34.012  1.00 91.63           C  
ATOM   3148  CD1 LEU B 127      86.016  37.542  33.351  1.00 91.63           C  
ATOM   3149  CD2 LEU B 127      88.266  38.741  33.024  1.00 91.63           C  
ATOM   3150  C   LEU B 127      87.814  40.340  37.050  1.00 91.63           C  
ATOM   3151  O   LEU B 127      87.902  39.893  38.192  1.00 91.63           O  
ATOM   3152  N   TYR B 128      87.358  41.579  36.795  1.00 76.00           N  
ATOM   3153  CA  TYR B 128      86.878  42.400  37.865  1.00 76.00           C  
ATOM   3154  CB  TYR B 128      87.534  43.790  37.940  1.00 76.00           C  
ATOM   3155  CG  TYR B 128      88.938  43.559  38.384  1.00 76.00           C  
ATOM   3156  CD1 TYR B 128      89.195  43.254  39.701  1.00 76.00           C  
ATOM   3157  CD2 TYR B 128      89.994  43.650  37.505  1.00 76.00           C  
ATOM   3158  CE1 TYR B 128      90.479  43.034  40.138  1.00 76.00           C  
ATOM   3159  CE2 TYR B 128      91.282  43.431  37.937  1.00 76.00           C  
ATOM   3160  CZ  TYR B 128      91.525  43.121  39.254  1.00 76.00           C  
ATOM   3161  OH  TYR B 128      92.844  42.894  39.700  1.00 76.00           O  
ATOM   3162  C   TYR B 128      85.409  42.576  37.651  1.00 76.00           C  
ATOM   3163  O   TYR B 128      84.963  42.944  36.566  1.00 76.00           O  
ATOM   3164  N   PHE B 129      84.616  42.313  38.708  1.00 85.51           N  
ATOM   3165  CA  PHE B 129      83.187  42.300  38.592  1.00 85.51           C  
ATOM   3166  CB  PHE B 129      82.528  41.177  39.415  1.00 85.51           C  
ATOM   3167  CG  PHE B 129      82.953  39.867  38.845  1.00 85.51           C  
ATOM   3168  CD1 PHE B 129      84.168  39.315  39.182  1.00 85.51           C  
ATOM   3169  CD2 PHE B 129      82.132  39.182  37.979  1.00 85.51           C  
ATOM   3170  CE1 PHE B 129      84.558  38.105  38.656  1.00 85.51           C  
ATOM   3171  CE2 PHE B 129      82.516  37.973  37.450  1.00 85.51           C  
ATOM   3172  CZ  PHE B 129      83.732  37.432  37.788  1.00 85.51           C  
ATOM   3173  C   PHE B 129      82.592  43.581  39.085  1.00 85.51           C  
ATOM   3174  O   PHE B 129      83.160  44.282  39.922  1.00 85.51           O  
ATOM   3175  N   GLY B 130      81.406  43.913  38.532  1.00 40.67           N  
ATOM   3176  CA  GLY B 130      80.672  45.089  38.905  1.00 40.67           C  
ATOM   3177  C   GLY B 130      79.714  44.714  39.990  1.00 40.67           C  
ATOM   3178  O   GLY B 130      79.553  43.538  40.300  1.00 40.67           O  
ATOM   3179  N   GLU B 131      78.997  45.713  40.541  1.00120.79           N  
ATOM   3180  CA  GLU B 131      78.118  45.521  41.660  1.00120.79           C  
ATOM   3181  CB  GLU B 131      77.400  46.819  42.069  1.00120.79           C  
ATOM   3182  CG  GLU B 131      76.515  46.663  43.305  1.00120.79           C  
ATOM   3183  CD  GLU B 131      77.421  46.604  44.524  1.00120.79           C  
ATOM   3184  OE1 GLU B 131      78.661  46.741  44.350  1.00120.79           O  
ATOM   3185  OE2 GLU B 131      76.883  46.417  45.648  1.00120.79           O  
ATOM   3186  C   GLU B 131      77.065  44.504  41.332  1.00120.79           C  
ATOM   3187  O   GLU B 131      76.833  43.587  42.118  1.00120.79           O  
ATOM   3188  N   GLY B 132      76.395  44.620  40.168  1.00 48.59           N  
ATOM   3189  CA  GLY B 132      75.409  43.629  39.832  1.00 48.59           C  
ATOM   3190  C   GLY B 132      74.154  44.319  39.412  1.00 48.59           C  
ATOM   3191  O   GLY B 132      74.027  45.539  39.515  1.00 48.59           O  
ATOM   3192  N   SER B 133      73.179  43.535  38.917  1.00 89.30           N  
ATOM   3193  CA  SER B 133      71.947  44.134  38.502  1.00 89.30           C  
ATOM   3194  CB  SER B 133      71.933  44.460  36.999  1.00 89.30           C  
ATOM   3195  OG  SER B 133      70.741  45.145  36.654  1.00 89.30           O  
ATOM   3196  C   SER B 133      70.843  43.157  38.774  1.00 89.30           C  
ATOM   3197  O   SER B 133      70.958  41.964  38.495  1.00 89.30           O  
ATOM   3198  N   LYS B 134      69.723  43.647  39.333  1.00186.49           N  
ATOM   3199  CA  LYS B 134      68.622  42.779  39.614  1.00186.49           C  
ATOM   3200  CB  LYS B 134      68.083  42.990  41.040  1.00186.49           C  
ATOM   3201  CG  LYS B 134      66.902  42.104  41.421  1.00186.49           C  
ATOM   3202  CD  LYS B 134      65.597  42.515  40.745  1.00186.49           C  
ATOM   3203  CE  LYS B 134      64.892  43.654  41.485  1.00186.49           C  
ATOM   3204  NZ  LYS B 134      64.583  43.229  42.868  1.00186.49           N  
ATOM   3205  C   LYS B 134      67.564  43.075  38.605  1.00186.49           C  
ATOM   3206  O   LYS B 134      66.995  44.164  38.582  1.00186.49           O  
ATOM   3207  N   LEU B 135      67.286  42.095  37.722  1.00 51.25           N  
ATOM   3208  CA  LEU B 135      66.318  42.324  36.696  1.00 51.25           C  
ATOM   3209  CB  LEU B 135      66.900  42.107  35.289  1.00 51.25           C  
ATOM   3210  CG  LEU B 135      65.901  42.347  34.146  1.00 51.25           C  
ATOM   3211  CD1 LEU B 135      65.436  43.813  34.118  1.00 51.25           C  
ATOM   3212  CD2 LEU B 135      66.483  41.882  32.801  1.00 51.25           C  
ATOM   3213  C   LEU B 135      65.217  41.333  36.878  1.00 51.25           C  
ATOM   3214  O   LEU B 135      65.450  40.126  36.893  1.00 51.25           O  
ATOM   3215  N   THR B 136      63.975  41.824  37.040  1.00111.68           N  
ATOM   3216  CA  THR B 136      62.879  40.909  37.132  1.00111.68           C  
ATOM   3217  CB  THR B 136      62.117  40.994  38.424  1.00111.68           C  
ATOM   3218  OG1 THR B 136      61.068  40.038  38.440  1.00111.68           O  
ATOM   3219  CG2 THR B 136      61.559  42.412  38.597  1.00111.68           C  
ATOM   3220  C   THR B 136      61.961  41.223  35.999  1.00111.68           C  
ATOM   3221  O   THR B 136      61.541  42.366  35.818  1.00111.68           O  
ATOM   3222  N   VAL B 137      61.641  40.203  35.181  1.00 44.26           N  
ATOM   3223  CA  VAL B 137      60.784  40.440  34.061  1.00 44.26           C  
ATOM   3224  CB  VAL B 137      61.258  39.754  32.815  1.00 44.26           C  
ATOM   3225  CG1 VAL B 137      60.238  40.000  31.692  1.00 44.26           C  
ATOM   3226  CG2 VAL B 137      62.677  40.259  32.499  1.00 44.26           C  
ATOM   3227  C   VAL B 137      59.447  39.885  34.407  1.00 44.26           C  
ATOM   3228  O   VAL B 137      59.243  38.673  34.406  1.00 44.26           O  
ATOM   3229  N   LEU B 138      58.489  40.782  34.692  1.00 33.65           N  
ATOM   3230  CA  LEU B 138      57.170  40.365  35.052  1.00 33.65           C  
ATOM   3231  CB  LEU B 138      56.349  41.503  35.678  1.00 33.65           C  
ATOM   3232  CG  LEU B 138      56.975  42.064  36.970  1.00 33.65           C  
ATOM   3233  CD1 LEU B 138      56.074  43.132  37.607  1.00 33.65           C  
ATOM   3234  CD2 LEU B 138      57.354  40.941  37.948  1.00 33.65           C  
ATOM   3235  C   LEU B 138      56.483  39.940  33.760  1.00 33.65           C  
ATOM   3236  O   LEU B 138      56.481  40.756  32.800  1.00 33.65           O  
ATOM   3237  OXT LEU B 138      55.956  38.796  33.712  1.00 33.65           O  
TER
END
