# Supplementary material for: Predicting T cell receptor functionality against mutant epitopes
Source: Cell Genom. 2024 Aug 15;4(9):100634. doi: 10.1016/j.xgen.2024.100634 (PMC11480844; doi:10.1016/j.xgen.2024.100634)
Supplement: Data S7. Structural models of the murine dataset, related to Figure 3 and STAR Methods, Structural modeling — PDB files containing the structural models of the 36 murine TCRs, SIINFEKL, and the H-2Kb allele. [file mmc8.zip › SIINFEKL/E9_SIINFEKL.pdb]

ATOM      1  N   GLY M   1     118.174  19.483  24.809  1.00 11.82           N  
ATOM      2  CA  GLY M   1     118.027  20.723  24.014  1.00 11.82           C  
ATOM      3  C   GLY M   1     116.800  21.465  24.421  1.00 11.82           C  
ATOM      4  O   GLY M   1     115.814  20.881  24.868  1.00 11.82           O  
ATOM      5  N   PRO M   2     116.852  22.756  24.267  1.00119.64           N  
ATOM      6  CA  PRO M   2     115.712  23.545  24.631  1.00119.64           C  
ATOM      7  CD  PRO M   2     118.098  23.470  24.509  1.00119.64           C  
ATOM      8  CB  PRO M   2     116.214  24.983  24.753  1.00119.64           C  
ATOM      9  CG  PRO M   2     117.692  24.811  25.144  1.00119.64           C  
ATOM     10  C   PRO M   2     114.597  23.365  23.656  1.00119.64           C  
ATOM     11  O   PRO M   2     114.849  22.981  22.515  1.00119.64           O  
ATOM     12  N   HIS M   3     113.350  23.609  24.100  1.00 59.21           N  
ATOM     13  CA  HIS M   3     112.225  23.474  23.229  1.00 59.21           C  
ATOM     14  ND1 HIS M   3     112.821  20.643  21.922  1.00 59.21           N  
ATOM     15  CG  HIS M   3     112.367  20.995  23.174  1.00 59.21           C  
ATOM     16  CB  HIS M   3     111.463  22.160  23.433  1.00 59.21           C  
ATOM     17  NE2 HIS M   3     113.732  19.208  23.357  1.00 59.21           N  
ATOM     18  CD2 HIS M   3     112.931  20.109  24.038  1.00 59.21           C  
ATOM     19  CE1 HIS M   3     113.634  19.570  22.090  1.00 59.21           C  
ATOM     20  C   HIS M   3     111.313  24.610  23.535  1.00 59.21           C  
ATOM     21  O   HIS M   3     111.527  25.336  24.504  1.00 59.21           O  
ATOM     22  N   SER M   4     110.284  24.826  22.693  1.00101.21           N  
ATOM     23  CA  SER M   4     109.413  25.926  22.972  1.00101.21           C  
ATOM     24  CB  SER M   4     109.778  27.228  22.232  1.00101.21           C  
ATOM     25  OG  SER M   4     111.038  27.716  22.660  1.00101.21           O  
ATOM     26  C   SER M   4     108.041  25.600  22.498  1.00101.21           C  
ATOM     27  O   SER M   4     107.838  24.730  21.651  1.00101.21           O  
ATOM     28  N   LEU M   5     107.054  26.308  23.076  1.00 83.83           N  
ATOM     29  CA  LEU M   5     105.691  26.197  22.660  1.00 83.83           C  
ATOM     30  CB  LEU M   5     104.779  25.611  23.751  1.00 83.83           C  
ATOM     31  CG  LEU M   5     103.312  25.452  23.318  1.00 83.83           C  
ATOM     32  CD1 LEU M   5     103.175  24.420  22.187  1.00 83.83           C  
ATOM     33  CD2 LEU M   5     102.406  25.138  24.519  1.00 83.83           C  
ATOM     34  C   LEU M   5     105.254  27.604  22.399  1.00 83.83           C  
ATOM     35  O   LEU M   5     105.212  28.425  23.315  1.00 83.83           O  
ATOM     36  N   ARG M   6     104.921  27.924  21.133  1.00129.29           N  
ATOM     37  CA  ARG M   6     104.544  29.271  20.813  1.00129.29           C  
ATOM     38  CB  ARG M   6     105.530  29.948  19.842  1.00129.29           C  
ATOM     39  CG  ARG M   6     106.962  30.014  20.384  1.00129.29           C  
ATOM     40  CD  ARG M   6     107.448  31.417  20.751  1.00129.29           C  
ATOM     41  NE  ARG M   6     107.705  32.151  19.482  1.00129.29           N  
ATOM     42  CZ  ARG M   6     108.892  31.991  18.825  1.00129.29           C  
ATOM     43  NH1 ARG M   6     109.816  31.097  19.283  1.00129.29           N  
ATOM     44  NH2 ARG M   6     109.156  32.733  17.711  1.00129.29           N  
ATOM     45  C   ARG M   6     103.212  29.218  20.132  1.00129.29           C  
ATOM     46  O   ARG M   6     102.836  28.191  19.572  1.00129.29           O  
ATOM     47  N   TYR M   7     102.433  30.317  20.214  1.00102.14           N  
ATOM     48  CA  TYR M   7     101.168  30.374  19.541  1.00102.14           C  
ATOM     49  CB  TYR M   7      99.938  30.451  20.467  1.00102.14           C  
ATOM     50  CG  TYR M   7      99.734  29.128  21.118  1.00102.14           C  
ATOM     51  CD1 TYR M   7      98.992  28.159  20.483  1.00102.14           C  
ATOM     52  CD2 TYR M   7     100.277  28.848  22.348  1.00102.14           C  
ATOM     53  CE1 TYR M   7      98.792  26.931  21.066  1.00102.14           C  
ATOM     54  CE2 TYR M   7     100.080  27.621  22.937  1.00102.14           C  
ATOM     55  CZ  TYR M   7      99.336  26.661  22.297  1.00102.14           C  
ATOM     56  OH  TYR M   7      99.134  25.402  22.901  1.00102.14           O  
ATOM     57  C   TYR M   7     101.131  31.619  18.711  1.00102.14           C  
ATOM     58  O   TYR M   7     101.331  32.723  19.212  1.00102.14           O  
ATOM     59  N   PHE M   8     100.855  31.472  17.403  1.00 60.06           N  
ATOM     60  CA  PHE M   8     100.754  32.625  16.563  1.00 60.06           C  
ATOM     61  CB  PHE M   8     101.328  32.418  15.151  1.00 60.06           C  
ATOM     62  CG  PHE M   8     102.800  32.267  15.288  1.00 60.06           C  
ATOM     63  CD1 PHE M   8     103.336  31.068  15.696  1.00 60.06           C  
ATOM     64  CD2 PHE M   8     103.641  33.319  15.005  1.00 60.06           C  
ATOM     65  CE1 PHE M   8     104.695  30.921  15.825  1.00 60.06           C  
ATOM     66  CE2 PHE M   8     105.002  33.176  15.131  1.00 60.06           C  
ATOM     67  CZ  PHE M   8     105.530  31.976  15.544  1.00 60.06           C  
ATOM     68  C   PHE M   8      99.298  32.906  16.400  1.00 60.06           C  
ATOM     69  O   PHE M   8      98.544  32.086  15.878  1.00 60.06           O  
ATOM     70  N   VAL M   9      98.865  34.093  16.853  1.00 51.41           N  
ATOM     71  CA  VAL M   9      97.482  34.442  16.744  1.00 51.41           C  
ATOM     72  CB  VAL M   9      96.903  34.981  18.019  1.00 51.41           C  
ATOM     73  CG1 VAL M   9      95.426  35.335  17.778  1.00 51.41           C  
ATOM     74  CG2 VAL M   9      97.129  33.952  19.141  1.00 51.41           C  
ATOM     75  C   VAL M   9      97.398  35.537  15.731  1.00 51.41           C  
ATOM     76  O   VAL M   9      98.311  36.352  15.624  1.00 51.41           O  
ATOM     77  N   THR M  10      96.321  35.556  14.917  1.00125.26           N  
ATOM     78  CA  THR M  10      96.194  36.614  13.957  1.00125.26           C  
ATOM     79  CB  THR M  10      96.767  36.264  12.615  1.00125.26           C  
ATOM     80  OG1 THR M  10      96.733  37.392  11.754  1.00125.26           O  
ATOM     81  CG2 THR M  10      95.953  35.104  12.018  1.00125.26           C  
ATOM     82  C   THR M  10      94.744  36.926  13.759  1.00125.26           C  
ATOM     83  O   THR M  10      93.899  36.031  13.750  1.00125.26           O  
ATOM     84  N   ALA M  11      94.420  38.230  13.615  1.00 50.68           N  
ATOM     85  CA  ALA M  11      93.071  38.630  13.336  1.00 50.68           C  
ATOM     86  CB  ALA M  11      92.316  39.159  14.568  1.00 50.68           C  
ATOM     87  C   ALA M  11      93.151  39.753  12.351  1.00 50.68           C  
ATOM     88  O   ALA M  11      93.845  40.741  12.587  1.00 50.68           O  
ATOM     89  N   VAL M  12      92.425  39.633  11.219  1.00 67.81           N  
ATOM     90  CA  VAL M  12      92.459  40.664  10.220  1.00 67.81           C  
ATOM     91  CB  VAL M  12      92.947  40.188   8.882  1.00 67.81           C  
ATOM     92  CG1 VAL M  12      92.797  41.332   7.870  1.00 67.81           C  
ATOM     93  CG2 VAL M  12      94.390  39.687   9.025  1.00 67.81           C  
ATOM     94  C   VAL M  12      91.060  41.129  10.000  1.00 67.81           C  
ATOM     95  O   VAL M  12      90.170  40.327   9.728  1.00 67.81           O  
ATOM     96  N   SER M  13      90.843  42.455  10.085  1.00 97.80           N  
ATOM     97  CA  SER M  13      89.534  43.017   9.930  1.00 97.80           C  
ATOM     98  CB  SER M  13      89.471  44.459  10.470  1.00 97.80           C  
ATOM     99  OG  SER M  13      88.172  45.007  10.319  1.00 97.80           O  
ATOM    100  C   SER M  13      89.183  43.046   8.475  1.00 97.80           C  
ATOM    101  O   SER M  13      90.050  43.182   7.612  1.00 97.80           O  
ATOM    102  N   ARG M  14      87.881  42.875   8.171  1.00175.75           N  
ATOM    103  CA  ARG M  14      87.412  42.978   6.821  1.00175.75           C  
ATOM    104  CB  ARG M  14      86.872  41.653   6.261  1.00175.75           C  
ATOM    105  CG  ARG M  14      87.932  40.579   6.014  1.00175.75           C  
ATOM    106  CD  ARG M  14      87.320  39.253   5.561  1.00175.75           C  
ATOM    107  NE  ARG M  14      88.431  38.347   5.162  1.00175.75           N  
ATOM    108  CZ  ARG M  14      88.171  37.037   4.889  1.00175.75           C  
ATOM    109  NH1 ARG M  14      86.907  36.542   5.040  1.00175.75           N  
ATOM    110  NH2 ARG M  14      89.173  36.224   4.447  1.00175.75           N  
ATOM    111  C   ARG M  14      86.243  43.907   6.871  1.00175.75           C  
ATOM    112  O   ARG M  14      85.120  43.488   7.149  1.00175.75           O  
ATOM    113  N   PRO M  15      86.461  45.163   6.614  1.00141.12           N  
ATOM    114  CA  PRO M  15      85.332  46.039   6.666  1.00141.12           C  
ATOM    115  CD  PRO M  15      87.670  45.822   7.082  1.00141.12           C  
ATOM    116  CB  PRO M  15      85.895  47.454   6.761  1.00141.12           C  
ATOM    117  CG  PRO M  15      87.243  47.249   7.474  1.00141.12           C  
ATOM    118  C   PRO M  15      84.409  45.812   5.522  1.00141.12           C  
ATOM    119  O   PRO M  15      84.843  45.908   4.375  1.00141.12           O  
ATOM    120  N   GLY M  16      83.129  45.529   5.818  1.00 28.68           N  
ATOM    121  CA  GLY M  16      82.131  45.376   4.805  1.00 28.68           C  
ATOM    122  C   GLY M  16      82.054  43.939   4.406  1.00 28.68           C  
ATOM    123  O   GLY M  16      80.971  43.425   4.133  1.00 28.68           O  
ATOM    124  N   LEU M  17      83.206  43.242   4.364  1.00129.29           N  
ATOM    125  CA  LEU M  17      83.173  41.874   3.939  1.00129.29           C  
ATOM    126  CB  LEU M  17      84.555  41.269   3.634  1.00129.29           C  
ATOM    127  CG  LEU M  17      85.158  41.814   2.324  1.00129.29           C  
ATOM    128  CD1 LEU M  17      86.521  41.177   2.015  1.00129.29           C  
ATOM    129  CD2 LEU M  17      84.166  41.668   1.158  1.00129.29           C  
ATOM    130  C   LEU M  17      82.477  41.017   4.945  1.00129.29           C  
ATOM    131  O   LEU M  17      81.670  40.164   4.583  1.00129.29           O  
ATOM    132  N   GLY M  18      82.751  41.222   6.243  1.00 42.71           N  
ATOM    133  CA  GLY M  18      82.127  40.372   7.213  1.00 42.71           C  
ATOM    134  C   GLY M  18      82.991  40.386   8.427  1.00 42.71           C  
ATOM    135  O   GLY M  18      83.783  41.305   8.628  1.00 42.71           O  
ATOM    136  N   GLU M  19      82.854  39.349   9.275  1.00 91.35           N  
ATOM    137  CA  GLU M  19      83.636  39.299  10.473  1.00 91.35           C  
ATOM    138  CB  GLU M  19      83.250  38.155  11.426  1.00 91.35           C  
ATOM    139  CG  GLU M  19      81.863  38.316  12.050  1.00 91.35           C  
ATOM    140  CD  GLU M  19      81.935  39.462  13.046  1.00 91.35           C  
ATOM    141  OE1 GLU M  19      83.039  40.052  13.182  1.00 91.35           O  
ATOM    142  OE2 GLU M  19      80.891  39.763  13.685  1.00 91.35           O  
ATOM    143  C   GLU M  19      85.064  39.085  10.080  1.00 91.35           C  
ATOM    144  O   GLU M  19      85.380  38.416   9.101  1.00 91.35           O  
ATOM    145  N   PRO M  20      85.937  39.660  10.853  1.00 73.19           N  
ATOM    146  CA  PRO M  20      87.344  39.546  10.586  1.00 73.19           C  
ATOM    147  CD  PRO M  20      85.606  40.895  11.543  1.00 73.19           C  
ATOM    148  CB  PRO M  20      88.008  40.556  11.518  1.00 73.19           C  
ATOM    149  CG  PRO M  20      86.937  41.644  11.701  1.00 73.19           C  
ATOM    150  C   PRO M  20      87.787  38.140  10.804  1.00 73.19           C  
ATOM    151  O   PRO M  20      87.163  37.453  11.611  1.00 73.19           O  
ATOM    152  N   ARG M  21      88.835  37.663  10.097  0.91153.13           N  
ATOM    153  CA  ARG M  21      89.183  36.300  10.367  0.91153.13           C  
ATOM    154  CB  ARG M  21      89.758  35.465   9.202  0.91153.13           C  
ATOM    155  CG  ARG M  21      91.102  35.910   8.632  0.91153.13           C  
ATOM    156  CD  ARG M  21      91.813  34.775   7.882  0.91153.13           C  
ATOM    157  NE  ARG M  21      90.900  34.276   6.813  0.91153.13           N  
ATOM    158  CZ  ARG M  21      91.040  33.015   6.304  0.91153.13           C  
ATOM    159  NH1 ARG M  21      91.958  32.158   6.835  0.91153.13           N  
ATOM    160  NH2 ARG M  21      90.261  32.608   5.259  0.91153.13           N  
ATOM    161  C   ARG M  21      90.163  36.260  11.493  0.91153.13           C  
ATOM    162  O   ARG M  21      91.040  37.115  11.611  0.91153.13           O  
ATOM    163  N   TYR M  22      90.014  35.236  12.355  1.00 86.52           N  
ATOM    164  CA  TYR M  22      90.823  35.065  13.527  1.00 86.52           C  
ATOM    165  CB  TYR M  22      89.971  35.142  14.811  1.00 86.52           C  
ATOM    166  CG  TYR M  22      90.797  34.892  16.028  1.00 86.52           C  
ATOM    167  CD1 TYR M  22      91.594  35.876  16.567  1.00 86.52           C  
ATOM    168  CD2 TYR M  22      90.745  33.664  16.645  1.00 86.52           C  
ATOM    169  CE1 TYR M  22      92.340  35.630  17.696  1.00 86.52           C  
ATOM    170  CE2 TYR M  22      91.487  33.412  17.774  1.00 86.52           C  
ATOM    171  CZ  TYR M  22      92.288  34.397  18.301  1.00 86.52           C  
ATOM    172  OH  TYR M  22      93.054  34.151  19.460  1.00 86.52           O  
ATOM    173  C   TYR M  22      91.434  33.705  13.438  1.00 86.52           C  
ATOM    174  O   TYR M  22      90.771  32.742  13.051  1.00 86.52           O  
ATOM    175  N   MET M  23      92.731  33.586  13.786  1.00143.63           N  
ATOM    176  CA  MET M  23      93.336  32.300  13.626  1.00143.63           C  
ATOM    177  CB  MET M  23      94.078  32.241  12.280  1.00143.63           C  
ATOM    178  CG  MET M  23      94.287  30.849  11.700  1.00143.63           C  
ATOM    179  SD  MET M  23      94.691  30.865   9.926  1.00143.63           S  
ATOM    180  CE  MET M  23      96.267  31.751  10.102  1.00143.63           C  
ATOM    181  C   MET M  23      94.301  32.084  14.753  1.00143.63           C  
ATOM    182  O   MET M  23      94.986  33.009  15.189  1.00143.63           O  
ATOM    183  N   GLU M  24      94.347  30.845  15.283  1.00 68.14           N  
ATOM    184  CA  GLU M  24      95.274  30.531  16.331  1.00 68.14           C  
ATOM    185  CB  GLU M  24      94.593  30.164  17.666  1.00 68.14           C  
ATOM    186  CG  GLU M  24      93.933  31.370  18.348  1.00 68.14           C  
ATOM    187  CD  GLU M  24      93.275  30.927  19.650  1.00 68.14           C  
ATOM    188  OE1 GLU M  24      92.983  29.711  19.783  1.00 68.14           O  
ATOM    189  OE2 GLU M  24      93.047  31.801  20.527  1.00 68.14           O  
ATOM    190  C   GLU M  24      96.053  29.353  15.860  1.00 68.14           C  
ATOM    191  O   GLU M  24      95.480  28.322  15.511  1.00 68.14           O  
ATOM    192  N   VAL M  25      97.393  29.486  15.815  1.00 53.65           N  
ATOM    193  CA  VAL M  25      98.190  28.379  15.383  1.00 53.65           C  
ATOM    194  CB  VAL M  25      98.862  28.617  14.061  1.00 53.65           C  
ATOM    195  CG1 VAL M  25      99.697  27.379  13.695  1.00 53.65           C  
ATOM    196  CG2 VAL M  25      97.782  28.974  13.025  1.00 53.65           C  
ATOM    197  C   VAL M  25      99.253  28.160  16.410  1.00 53.65           C  
ATOM    198  O   VAL M  25      99.898  29.101  16.864  1.00 53.65           O  
ATOM    199  N   GLY M  26      99.480  26.895  16.803  1.00 42.26           N  
ATOM    200  CA  GLY M  26     100.471  26.649  17.809  1.00 42.26           C  
ATOM    201  C   GLY M  26     101.625  25.945  17.169  1.00 42.26           C  
ATOM    202  O   GLY M  26     101.453  25.220  16.192  1.00 42.26           O  
ATOM    203  N   TYR M  27     102.848  26.157  17.699  1.00 63.60           N  
ATOM    204  CA  TYR M  27     103.995  25.495  17.148  1.00 63.60           C  
ATOM    205  CB  TYR M  27     104.964  26.419  16.384  1.00 63.60           C  
ATOM    206  CG  TYR M  27     104.364  26.885  15.101  1.00 63.60           C  
ATOM    207  CD1 TYR M  27     103.499  27.954  15.069  1.00 63.60           C  
ATOM    208  CD2 TYR M  27     104.689  26.256  13.920  1.00 63.60           C  
ATOM    209  CE1 TYR M  27     102.960  28.381  13.878  1.00 63.60           C  
ATOM    210  CE2 TYR M  27     104.155  26.678  12.726  1.00 63.60           C  
ATOM    211  CZ  TYR M  27     103.287  27.743  12.705  1.00 63.60           C  
ATOM    212  OH  TYR M  27     102.736  28.180  11.481  1.00 63.60           O  
ATOM    213  C   TYR M  27     104.815  24.921  18.257  1.00 63.60           C  
ATOM    214  O   TYR M  27     104.989  25.534  19.311  1.00 63.60           O  
ATOM    215  N   VAL M  28     105.337  23.699  18.035  1.00 58.04           N  
ATOM    216  CA  VAL M  28     106.256  23.115  18.962  1.00 58.04           C  
ATOM    217  CB  VAL M  28     105.870  21.736  19.413  1.00 58.04           C  
ATOM    218  CG1 VAL M  28     107.023  21.161  20.254  1.00 58.04           C  
ATOM    219  CG2 VAL M  28     104.536  21.823  20.175  1.00 58.04           C  
ATOM    220  C   VAL M  28     107.530  22.994  18.195  1.00 58.04           C  
ATOM    221  O   VAL M  28     107.596  22.276  17.199  1.00 58.04           O  
ATOM    222  N   ASP M  29     108.589  23.684  18.655  1.00 55.34           N  
ATOM    223  CA  ASP M  29     109.828  23.642  17.940  1.00 55.34           C  
ATOM    224  CB  ASP M  29     110.469  22.244  17.914  1.00 55.34           C  
ATOM    225  CG  ASP M  29     110.993  21.936  19.307  1.00 55.34           C  
ATOM    226  OD1 ASP M  29     111.124  22.892  20.119  1.00 55.34           O  
ATOM    227  OD2 ASP M  29     111.276  20.738  19.575  1.00 55.34           O  
ATOM    228  C   ASP M  29     109.570  24.062  16.528  1.00 55.34           C  
ATOM    229  O   ASP M  29     110.061  23.447  15.583  1.00 55.34           O  
ATOM    230  N   ASP M  30     108.777  25.134  16.359  1.00 58.05           N  
ATOM    231  CA  ASP M  30     108.518  25.694  15.065  1.00 58.05           C  
ATOM    232  CB  ASP M  30     109.799  26.215  14.391  1.00 58.05           C  
ATOM    233  CG  ASP M  30     110.329  27.379  15.223  1.00 58.05           C  
ATOM    234  OD1 ASP M  30     109.663  27.750  16.228  1.00 58.05           O  
ATOM    235  OD2 ASP M  30     111.411  27.913  14.863  1.00 58.05           O  
ATOM    236  C   ASP M  30     107.876  24.671  14.177  1.00 58.05           C  
ATOM    237  O   ASP M  30     108.048  24.699  12.958  1.00 58.05           O  
ATOM    238  N   THR M  31     107.099  23.741  14.766  1.00 60.11           N  
ATOM    239  CA  THR M  31     106.384  22.775  13.979  1.00 60.11           C  
ATOM    240  CB  THR M  31     106.723  21.360  14.335  1.00 60.11           C  
ATOM    241  OG1 THR M  31     108.112  21.127  14.164  1.00 60.11           O  
ATOM    242  CG2 THR M  31     105.922  20.421  13.424  1.00 60.11           C  
ATOM    243  C   THR M  31     104.931  22.965  14.303  1.00 60.11           C  
ATOM    244  O   THR M  31     104.525  22.786  15.450  1.00 60.11           O  
ATOM    245  N   GLU M  32     104.101  23.299  13.291  1.00 87.80           N  
ATOM    246  CA  GLU M  32     102.713  23.595  13.541  1.00 87.80           C  
ATOM    247  CB  GLU M  32     101.996  24.248  12.348  1.00 87.80           C  
ATOM    248  CG  GLU M  32     100.524  24.553  12.634  1.00 87.80           C  
ATOM    249  CD  GLU M  32      99.906  25.133  11.372  1.00 87.80           C  
ATOM    250  OE1 GLU M  32     100.672  25.666  10.526  1.00 87.80           O  
ATOM    251  OE2 GLU M  32      98.658  25.043  11.236  1.00 87.80           O  
ATOM    252  C   GLU M  32     101.966  22.335  13.841  1.00 87.80           C  
ATOM    253  O   GLU M  32     101.808  21.476  12.977  1.00 87.80           O  
ATOM    254  N   PHE M  33     101.597  22.159  15.127  1.00151.50           N  
ATOM    255  CA  PHE M  33     100.819  21.058  15.621  1.00151.50           C  
ATOM    256  CB  PHE M  33     101.277  20.583  17.013  1.00151.50           C  
ATOM    257  CG  PHE M  33     101.097  21.645  18.041  1.00151.50           C  
ATOM    258  CD1 PHE M  33     101.962  22.709  18.120  1.00151.50           C  
ATOM    259  CD2 PHE M  33     100.052  21.579  18.928  1.00151.50           C  
ATOM    260  CE1 PHE M  33     101.792  23.682  19.077  1.00151.50           C  
ATOM    261  CE2 PHE M  33      99.878  22.548  19.887  1.00151.50           C  
ATOM    262  CZ  PHE M  33     100.749  23.605  19.965  1.00151.50           C  
ATOM    263  C   PHE M  33      99.327  21.242  15.596  1.00151.50           C  
ATOM    264  O   PHE M  33      98.607  20.258  15.448  1.00151.50           O  
ATOM    265  N   VAL M  34      98.802  22.474  15.804  1.00 65.67           N  
ATOM    266  CA  VAL M  34      97.368  22.610  15.889  1.00 65.67           C  
ATOM    267  CB  VAL M  34      96.860  22.469  17.291  1.00 65.67           C  
ATOM    268  CG1 VAL M  34      97.216  21.063  17.798  1.00 65.67           C  
ATOM    269  CG2 VAL M  34      97.450  23.609  18.142  1.00 65.67           C  
ATOM    270  C   VAL M  34      96.951  23.972  15.434  1.00 65.67           C  
ATOM    271  O   VAL M  34      97.712  24.931  15.544  1.00 65.67           O  
ATOM    272  N   ARG M  35      95.710  24.095  14.902  1.00181.61           N  
ATOM    273  CA  ARG M  35      95.269  25.403  14.514  1.00181.61           C  
ATOM    274  CB  ARG M  35      95.650  25.843  13.089  1.00181.61           C  
ATOM    275  CG  ARG M  35      95.070  24.994  11.960  1.00181.61           C  
ATOM    276  CD  ARG M  35      95.171  25.686  10.599  1.00181.61           C  
ATOM    277  NE  ARG M  35      96.160  26.795  10.733  1.00181.61           N  
ATOM    278  CZ  ARG M  35      97.078  27.038   9.751  1.00181.61           C  
ATOM    279  NH1 ARG M  35      97.179  26.197   8.683  1.00181.61           N  
ATOM    280  NH2 ARG M  35      97.900  28.124   9.840  1.00181.61           N  
ATOM    281  C   ARG M  35      93.780  25.510  14.612  1.00181.61           C  
ATOM    282  O   ARG M  35      93.055  24.519  14.689  1.00181.61           O  
ATOM    283  N   PHE M  36      93.309  26.771  14.650  1.00 84.54           N  
ATOM    284  CA  PHE M  36      91.923  27.123  14.687  1.00 84.54           C  
ATOM    285  CB  PHE M  36      91.527  27.709  16.053  1.00 84.54           C  
ATOM    286  CG  PHE M  36      90.120  28.187  16.001  1.00 84.54           C  
ATOM    287  CD1 PHE M  36      89.067  27.305  16.065  1.00 84.54           C  
ATOM    288  CD2 PHE M  36      89.860  29.534  15.909  1.00 84.54           C  
ATOM    289  CE1 PHE M  36      87.772  27.768  16.021  1.00 84.54           C  
ATOM    290  CE2 PHE M  36      88.568  30.001  15.865  1.00 84.54           C  
ATOM    291  CZ  PHE M  36      87.520  29.115  15.919  1.00 84.54           C  
ATOM    292  C   PHE M  36      91.750  28.180  13.638  1.00 84.54           C  
ATOM    293  O   PHE M  36      92.566  29.095  13.542  1.00 84.54           O  
ATOM    294  N   ASP M  37      90.693  28.065  12.806  1.00 68.20           N  
ATOM    295  CA  ASP M  37      90.471  29.024  11.757  1.00 68.20           C  
ATOM    296  CB  ASP M  37      90.750  28.463  10.350  1.00 68.20           C  
ATOM    297  CG  ASP M  37      90.720  29.608   9.344  1.00 68.20           C  
ATOM    298  OD1 ASP M  37      90.462  30.769   9.763  1.00 68.20           O  
ATOM    299  OD2 ASP M  37      90.956  29.334   8.138  1.00 68.20           O  
ATOM    300  C   ASP M  37      89.030  29.432  11.797  1.00 68.20           C  
ATOM    301  O   ASP M  37      88.131  28.610  11.629  1.00 68.20           O  
ATOM    302  N   SER M  38      88.780  30.737  11.999  1.00 99.48           N  
ATOM    303  CA  SER M  38      87.446  31.247  12.124  1.00 99.48           C  
ATOM    304  CB  SER M  38      87.418  32.739  12.499  1.00 99.48           C  
ATOM    305  OG  SER M  38      86.077  33.192  12.609  1.00 99.48           O  
ATOM    306  C   SER M  38      86.690  31.099  10.838  1.00 99.48           C  
ATOM    307  O   SER M  38      85.468  30.961  10.859  1.00 99.48           O  
ATOM    308  N   ASP M  39      87.374  31.116   9.677  1.00148.92           N  
ATOM    309  CA  ASP M  39      86.606  31.083   8.465  1.00148.92           C  
ATOM    310  CB  ASP M  39      87.274  31.782   7.269  1.00148.92           C  
ATOM    311  CG  ASP M  39      87.051  33.280   7.423  1.00148.92           C  
ATOM    312  OD1 ASP M  39      86.522  33.696   8.488  1.00148.92           O  
ATOM    313  OD2 ASP M  39      87.390  34.027   6.468  1.00148.92           O  
ATOM    314  C   ASP M  39      86.291  29.686   8.057  1.00148.92           C  
ATOM    315  O   ASP M  39      86.863  29.145   7.111  1.00148.92           O  
ATOM    316  N   ALA M  40      85.320  29.081   8.758  1.00 72.86           N  
ATOM    317  CA  ALA M  40      84.885  27.765   8.409  1.00 72.86           C  
ATOM    318  CB  ALA M  40      85.651  26.646   9.137  1.00 72.86           C  
ATOM    319  C   ALA M  40      83.456  27.682   8.818  1.00 72.86           C  
ATOM    320  O   ALA M  40      82.976  28.509   9.591  1.00 72.86           O  
ATOM    321  N   GLU M  41      82.728  26.685   8.283  1.00 66.71           N  
ATOM    322  CA  GLU M  41      81.349  26.555   8.641  1.00 66.71           C  
ATOM    323  CB  GLU M  41      80.673  25.340   7.983  1.00 66.71           C  
ATOM    324  CG  GLU M  41      80.607  25.417   6.458  1.00 66.71           C  
ATOM    325  CD  GLU M  41      79.918  24.156   5.953  1.00 66.71           C  
ATOM    326  OE1 GLU M  41      79.390  23.387   6.800  1.00 66.71           O  
ATOM    327  OE2 GLU M  41      79.908  23.947   4.710  1.00 66.71           O  
ATOM    328  C   GLU M  41      81.319  26.311  10.111  1.00 66.71           C  
ATOM    329  O   GLU M  41      80.561  26.948  10.841  1.00 66.71           O  
ATOM    330  N   ASN M  42      82.166  25.375  10.583  1.00128.14           N  
ATOM    331  CA  ASN M  42      82.218  25.096  11.987  1.00128.14           C  
ATOM    332  CB  ASN M  42      81.808  23.650  12.318  1.00128.14           C  
ATOM    333  CG  ASN M  42      81.559  23.543  13.814  1.00128.14           C  
ATOM    334  OD1 ASN M  42      81.389  24.548  14.503  1.00128.14           O  
ATOM    335  ND2 ASN M  42      81.541  22.288  14.336  1.00128.14           N  
ATOM    336  C   ASN M  42      83.647  25.248  12.403  1.00128.14           C  
ATOM    337  O   ASN M  42      84.444  24.318  12.274  1.00128.14           O  
ATOM    338  N   PRO M  43      83.998  26.389  12.920  1.00136.44           N  
ATOM    339  CA  PRO M  43      85.364  26.582  13.312  1.00136.44           C  
ATOM    340  CD  PRO M  43      83.372  27.631  12.496  1.00136.44           C  
ATOM    341  CB  PRO M  43      85.531  28.085  13.519  1.00136.44           C  
ATOM    342  CG  PRO M  43      84.478  28.697  12.577  1.00136.44           C  
ATOM    343  C   PRO M  43      85.671  25.767  14.521  1.00136.44           C  
ATOM    344  O   PRO M  43      84.819  25.669  15.401  1.00136.44           O  
ATOM    345  N   ARG M  44      86.873  25.165  14.585  1.00236.04           N  
ATOM    346  CA  ARG M  44      87.218  24.395  15.738  1.00236.04           C  
ATOM    347  CB  ARG M  44      86.530  23.025  15.773  1.00236.04           C  
ATOM    348  CG  ARG M  44      86.801  22.196  14.522  1.00236.04           C  
ATOM    349  CD  ARG M  44      86.375  20.742  14.680  1.00236.04           C  
ATOM    350  NE  ARG M  44      87.375  20.106  15.577  1.00236.04           N  
ATOM    351  CZ  ARG M  44      86.973  19.469  16.713  1.00236.04           C  
ATOM    352  NH1 ARG M  44      85.656  19.486  17.075  1.00236.04           N  
ATOM    353  NH2 ARG M  44      87.895  18.820  17.480  1.00236.04           N  
ATOM    354  C   ARG M  44      88.697  24.169  15.722  1.00236.04           C  
ATOM    355  O   ARG M  44      89.333  24.242  14.673  1.00236.04           O  
ATOM    356  N   TYR M  45      89.288  23.916  16.907  1.00110.61           N  
ATOM    357  CA  TYR M  45      90.679  23.570  16.968  1.00110.61           C  
ATOM    358  CB  TYR M  45      91.241  23.385  18.390  1.00110.61           C  
ATOM    359  CG  TYR M  45      92.009  24.562  18.875  1.00110.61           C  
ATOM    360  CD1 TYR M  45      91.439  25.756  19.258  1.00110.61           C  
ATOM    361  CD2 TYR M  45      93.373  24.411  18.963  1.00110.61           C  
ATOM    362  CE1 TYR M  45      92.245  26.781  19.707  1.00110.61           C  
ATOM    363  CE2 TYR M  45      94.177  25.425  19.409  1.00110.61           C  
ATOM    364  CZ  TYR M  45      93.611  26.614  19.782  1.00110.61           C  
ATOM    365  OH  TYR M  45      94.450  27.650  20.242  1.00110.61           O  
ATOM    366  C   TYR M  45      90.847  22.233  16.333  1.00110.61           C  
ATOM    367  O   TYR M  45      90.111  21.302  16.651  1.00110.61           O  
ATOM    368  N   GLU M  46      91.814  22.098  15.404  1.00148.11           N  
ATOM    369  CA  GLU M  46      92.021  20.803  14.825  1.00148.11           C  
ATOM    370  CB  GLU M  46      91.377  20.623  13.441  1.00148.11           C  
ATOM    371  CG  GLU M  46      91.832  21.630  12.391  1.00148.11           C  
ATOM    372  CD  GLU M  46      90.920  21.436  11.191  1.00148.11           C  
ATOM    373  OE1 GLU M  46      89.991  20.590  11.291  1.00148.11           O  
ATOM    374  OE2 GLU M  46      91.133  22.133  10.164  1.00148.11           O  
ATOM    375  C   GLU M  46      93.491  20.515  14.746  1.00148.11           C  
ATOM    376  O   GLU M  46      94.323  21.410  14.599  1.00148.11           O  
ATOM    377  N   PRO M  47      93.815  19.259  14.913  1.00103.75           N  
ATOM    378  CA  PRO M  47      95.167  18.762  14.914  1.00103.75           C  
ATOM    379  CD  PRO M  47      92.826  18.208  15.084  1.00103.75           C  
ATOM    380  CB  PRO M  47      95.058  17.303  15.358  1.00103.75           C  
ATOM    381  CG  PRO M  47      93.626  16.901  14.951  1.00103.75           C  
ATOM    382  C   PRO M  47      95.858  18.889  13.589  1.00103.75           C  
ATOM    383  O   PRO M  47      95.384  18.311  12.611  1.00103.75           O  
ATOM    384  N   ARG M  48      96.957  19.664  13.520  1.00130.24           N  
ATOM    385  CA  ARG M  48      97.767  19.726  12.337  1.00130.24           C  
ATOM    386  CB  ARG M  48      98.685  20.955  12.319  1.00130.24           C  
ATOM    387  CG  ARG M  48      97.908  22.261  12.151  1.00130.24           C  
ATOM    388  CD  ARG M  48      97.120  22.314  10.842  1.00130.24           C  
ATOM    389  NE  ARG M  48      98.105  22.114   9.743  1.00130.24           N  
ATOM    390  CZ  ARG M  48      97.748  22.316   8.441  1.00130.24           C  
ATOM    391  NH1 ARG M  48      96.482  22.716   8.129  1.00130.24           N  
ATOM    392  NH2 ARG M  48      98.665  22.107   7.451  1.00130.24           N  
ATOM    393  C   ARG M  48      98.624  18.504  12.235  1.00130.24           C  
ATOM    394  O   ARG M  48      98.650  17.821  11.213  1.00130.24           O  
ATOM    395  N   ALA M  49      99.336  18.195  13.338  1.00 50.88           N  
ATOM    396  CA  ALA M  49     100.258  17.096  13.395  1.00 50.88           C  
ATOM    397  CB  ALA M  49     101.360  17.276  14.451  1.00 50.88           C  
ATOM    398  C   ALA M  49      99.505  15.851  13.727  1.00 50.88           C  
ATOM    399  O   ALA M  49      98.493  15.882  14.421  1.00 50.88           O  
ATOM    400  N   ARG M  50     100.017  14.710  13.236  1.00144.63           N  
ATOM    401  CA  ARG M  50      99.400  13.425  13.395  1.00144.63           C  
ATOM    402  CB  ARG M  50     100.115  12.356  12.558  1.00144.63           C  
ATOM    403  CG  ARG M  50      99.287  11.096  12.333  1.00144.63           C  
ATOM    404  CD  ARG M  50      99.956  10.126  11.366  1.00144.63           C  
ATOM    405  NE  ARG M  50     101.085   9.500  12.103  1.00144.63           N  
ATOM    406  CZ  ARG M  50     100.882   8.347  12.804  1.00144.63           C  
ATOM    407  NH1 ARG M  50      99.660   7.740  12.781  1.00144.63           N  
ATOM    408  NH2 ARG M  50     101.908   7.797  13.514  1.00144.63           N  
ATOM    409  C   ARG M  50      99.404  13.002  14.838  1.00144.63           C  
ATOM    410  O   ARG M  50      98.442  12.410  15.324  1.00144.63           O  
ATOM    411  N   TRP M  51     100.481  13.326  15.573  1.00103.04           N  
ATOM    412  CA  TRP M  51     100.669  12.912  16.938  1.00103.04           C  
ATOM    413  CB  TRP M  51     102.070  13.268  17.474  1.00103.04           C  
ATOM    414  CG  TRP M  51     102.537  14.678  17.195  1.00103.04           C  
ATOM    415  CD2 TRP M  51     102.403  15.796  18.088  1.00103.04           C  
ATOM    416  CD1 TRP M  51     103.193  15.143  16.093  1.00103.04           C  
ATOM    417  NE1 TRP M  51     103.475  16.478  16.240  1.00103.04           N  
ATOM    418  CE2 TRP M  51     102.997  16.894  17.463  1.00103.04           C  
ATOM    419  CE3 TRP M  51     101.841  15.897  19.328  1.00103.04           C  
ATOM    420  CZ2 TRP M  51     103.039  18.115  18.070  1.00103.04           C  
ATOM    421  CZ3 TRP M  51     101.879  17.133  19.934  1.00103.04           C  
ATOM    422  CH2 TRP M  51     102.466  18.219  19.317  1.00103.04           C  
ATOM    423  C   TRP M  51      99.606  13.473  17.836  1.00103.04           C  
ATOM    424  O   TRP M  51      99.363  12.933  18.914  1.00103.04           O  
ATOM    425  N   MET M  52      98.963  14.582  17.431  1.00122.00           N  
ATOM    426  CA  MET M  52      97.949  15.263  18.194  1.00122.00           C  
ATOM    427  CB  MET M  52      97.495  16.586  17.559  1.00122.00           C  
ATOM    428  CG  MET M  52      98.544  17.691  17.672  1.00122.00           C  
ATOM    429  SD  MET M  52      99.005  18.074  19.389  1.00122.00           S  
ATOM    430  CE  MET M  52      97.304  18.346  19.957  1.00122.00           C  
ATOM    431  C   MET M  52      96.731  14.406  18.364  1.00122.00           C  
ATOM    432  O   MET M  52      95.959  14.588  19.305  1.00122.00           O  
ATOM    433  N   GLU M  53      96.533  13.443  17.452  1.00 79.94           N  
ATOM    434  CA  GLU M  53      95.374  12.601  17.415  1.00 79.94           C  
ATOM    435  CB  GLU M  53      95.565  11.436  16.426  1.00 79.94           C  
ATOM    436  CG  GLU M  53      95.768  11.898  14.981  1.00 79.94           C  
ATOM    437  CD  GLU M  53      96.331  10.735  14.173  1.00 79.94           C  
ATOM    438  OE1 GLU M  53      96.484   9.628  14.755  1.00 79.94           O  
ATOM    439  OE2 GLU M  53      96.619  10.938  12.963  1.00 79.94           O  
ATOM    440  C   GLU M  53      95.195  12.004  18.776  1.00 79.94           C  
ATOM    441  O   GLU M  53      94.080  11.682  19.183  1.00 79.94           O  
ATOM    442  N   GLN M  54      96.300  11.848  19.519  1.00163.93           N  
ATOM    443  CA  GLN M  54      96.291  11.232  20.814  1.00163.93           C  
ATOM    444  CB  GLN M  54      97.680  11.255  21.463  1.00163.93           C  
ATOM    445  CG  GLN M  54      97.725  10.576  22.829  1.00163.93           C  
ATOM    446  CD  GLN M  54      97.935   9.089  22.597  1.00163.93           C  
ATOM    447  OE1 GLN M  54      98.968   8.535  22.968  1.00163.93           O  
ATOM    448  NE2 GLN M  54      96.934   8.425  21.959  1.00163.93           N  
ATOM    449  C   GLN M  54      95.375  11.971  21.751  1.00163.93           C  
ATOM    450  O   GLN M  54      94.739  11.348  22.596  1.00163.93           O  
ATOM    451  N   GLU M  55      95.292  13.313  21.654  1.00261.87           N  
ATOM    452  CA  GLU M  55      94.500  14.090  22.573  1.00261.87           C  
ATOM    453  CB  GLU M  55      94.645  15.604  22.341  1.00261.87           C  
ATOM    454  CG  GLU M  55      96.091  16.105  22.437  1.00261.87           C  
ATOM    455  CD  GLU M  55      96.543  16.076  23.892  1.00261.87           C  
ATOM    456  OE1 GLU M  55      95.872  16.735  24.729  1.00261.87           O  
ATOM    457  OE2 GLU M  55      97.564  15.400  24.186  1.00261.87           O  
ATOM    458  C   GLU M  55      93.060  13.733  22.380  1.00261.87           C  
ATOM    459  O   GLU M  55      92.628  13.434  21.268  1.00261.87           O  
ATOM    460  N   GLY M  56      92.279  13.746  23.481  1.00111.17           N  
ATOM    461  CA  GLY M  56      90.902  13.346  23.407  1.00111.17           C  
ATOM    462  C   GLY M  56      90.044  14.527  23.074  1.00111.17           C  
ATOM    463  O   GLY M  56      90.492  15.668  22.975  1.00111.17           O  
ATOM    464  N   PRO M  58      88.786  14.210  22.920  1.00110.65           N  
ATOM    465  CA  PRO M  58      87.744  15.127  22.538  1.00110.65           C  
ATOM    466  CD  PRO M  58      88.261  12.958  23.438  1.00110.65           C  
ATOM    467  CB  PRO M  58      86.475  14.279  22.475  1.00110.65           C  
ATOM    468  CG  PRO M  58      86.740  13.166  23.506  1.00110.65           C  
ATOM    469  C   PRO M  58      87.570  16.280  23.483  1.00110.65           C  
ATOM    470  O   PRO M  58      87.227  17.368  23.024  1.00110.65           O  
ATOM    471  N   GLU M  59      87.777  16.080  24.799  1.00136.79           N  
ATOM    472  CA  GLU M  59      87.532  17.150  25.723  1.00136.79           C  
ATOM    473  CB  GLU M  59      87.661  16.739  27.205  1.00136.79           C  
ATOM    474  CG  GLU M  59      89.013  16.143  27.605  1.00136.79           C  
ATOM    475  CD  GLU M  59      88.994  14.663  27.252  1.00136.79           C  
ATOM    476  OE1 GLU M  59      87.986  14.222  26.639  1.00136.79           O  
ATOM    477  OE2 GLU M  59      89.981  13.954  27.588  1.00136.79           O  
ATOM    478  C   GLU M  59      88.488  18.259  25.445  1.00136.79           C  
ATOM    479  O   GLU M  59      88.119  19.434  25.486  1.00136.79           O  
ATOM    480  N   TYR M  60      89.735  17.886  25.109  1.00185.44           N  
ATOM    481  CA  TYR M  60      90.804  18.802  24.855  1.00185.44           C  
ATOM    482  CB  TYR M  60      92.058  18.030  24.388  1.00185.44           C  
ATOM    483  CG  TYR M  60      93.201  18.943  24.101  1.00185.44           C  
ATOM    484  CD1 TYR M  60      93.339  19.490  22.846  1.00185.44           C  
ATOM    485  CD2 TYR M  60      94.135  19.247  25.064  1.00185.44           C  
ATOM    486  CE1 TYR M  60      94.386  20.329  22.549  1.00185.44           C  
ATOM    487  CE2 TYR M  60      95.186  20.086  24.775  1.00185.44           C  
ATOM    488  CZ  TYR M  60      95.310  20.628  23.517  1.00185.44           C  
ATOM    489  OH  TYR M  60      96.384  21.489  23.210  1.00185.44           O  
ATOM    490  C   TYR M  60      90.382  19.714  23.747  1.00185.44           C  
ATOM    491  O   TYR M  60      90.449  20.936  23.871  1.00185.44           O  
ATOM    492  N   TRP M  61      89.885  19.142  22.642  1.00 93.37           N  
ATOM    493  CA  TRP M  61      89.552  19.943  21.503  1.00 93.37           C  
ATOM    494  CB  TRP M  61      89.186  19.077  20.289  1.00 93.37           C  
ATOM    495  CG  TRP M  61      90.342  18.202  19.862  1.00 93.37           C  
ATOM    496  CD2 TRP M  61      91.552  18.690  19.261  1.00 93.37           C  
ATOM    497  CD1 TRP M  61      90.498  16.853  19.999  1.00 93.37           C  
ATOM    498  NE1 TRP M  61      91.726  16.470  19.516  1.00 93.37           N  
ATOM    499  CE2 TRP M  61      92.387  17.590  19.061  1.00 93.37           C  
ATOM    500  CE3 TRP M  61      91.940  19.953  18.915  1.00 93.37           C  
ATOM    501  CZ2 TRP M  61      93.626  17.737  18.509  1.00 93.37           C  
ATOM    502  CZ3 TRP M  61      93.187  20.095  18.348  1.00 93.37           C  
ATOM    503  CH2 TRP M  61      94.013  19.009  18.150  1.00 93.37           C  
ATOM    504  C   TRP M  61      88.419  20.873  21.815  1.00 93.37           C  
ATOM    505  O   TRP M  61      88.520  22.080  21.602  1.00 93.37           O  
ATOM    506  N   GLU M  62      87.318  20.358  22.387  1.00 89.35           N  
ATOM    507  CA  GLU M  62      86.184  21.218  22.565  1.00 89.35           C  
ATOM    508  CB  GLU M  62      84.959  20.532  23.177  1.00 89.35           C  
ATOM    509  CG  GLU M  62      83.788  21.503  23.322  1.00 89.35           C  
ATOM    510  CD  GLU M  62      82.623  20.754  23.939  1.00 89.35           C  
ATOM    511  OE1 GLU M  62      82.822  20.107  25.002  1.00 89.35           O  
ATOM    512  OE2 GLU M  62      81.515  20.822  23.348  1.00 89.35           O  
ATOM    513  C   GLU M  62      86.536  22.340  23.483  1.00 89.35           C  
ATOM    514  O   GLU M  62      86.088  23.471  23.301  1.00 89.35           O  
ATOM    515  N   ARG M  63      87.338  22.052  24.517  1.00244.23           N  
ATOM    516  CA  ARG M  63      87.630  23.062  25.483  1.00244.23           C  
ATOM    517  CB  ARG M  63      88.411  22.497  26.680  1.00244.23           C  
ATOM    518  CG  ARG M  63      89.782  21.922  26.340  1.00244.23           C  
ATOM    519  CD  ARG M  63      90.896  22.960  26.404  1.00244.23           C  
ATOM    520  NE  ARG M  63      91.501  22.791  27.750  1.00244.23           N  
ATOM    521  CZ  ARG M  63      92.432  21.811  27.921  1.00244.23           C  
ATOM    522  NH1 ARG M  63      92.841  21.071  26.852  1.00244.23           N  
ATOM    523  NH2 ARG M  63      92.952  21.566  29.155  1.00244.23           N  
ATOM    524  C   ARG M  63      88.386  24.172  24.830  1.00244.23           C  
ATOM    525  O   ARG M  63      88.025  25.338  24.991  1.00244.23           O  
ATOM    526  N   GLU M  64      89.416  23.818  24.035  1.00115.41           N  
ATOM    527  CA  GLU M  64      90.262  24.755  23.349  1.00115.41           C  
ATOM    528  CB  GLU M  64      91.404  24.078  22.577  1.00115.41           C  
ATOM    529  CG  GLU M  64      92.424  23.414  23.499  1.00115.41           C  
ATOM    530  CD  GLU M  64      93.105  24.523  24.284  1.00115.41           C  
ATOM    531  OE1 GLU M  64      92.739  25.712  24.085  1.00115.41           O  
ATOM    532  OE2 GLU M  64      94.004  24.193  25.096  1.00115.41           O  
ATOM    533  C   GLU M  64      89.439  25.503  22.355  1.00115.41           C  
ATOM    534  O   GLU M  64      89.648  26.694  22.122  1.00115.41           O  
ATOM    535  N   THR M  65      88.477  24.803  21.735  1.00 56.69           N  
ATOM    536  CA  THR M  65      87.659  25.394  20.721  1.00 56.69           C  
ATOM    537  CB  THR M  65      86.695  24.407  20.122  1.00 56.69           C  
ATOM    538  OG1 THR M  65      87.404  23.307  19.570  1.00 56.69           O  
ATOM    539  CG2 THR M  65      85.888  25.110  19.018  1.00 56.69           C  
ATOM    540  C   THR M  65      86.874  26.519  21.330  1.00 56.69           C  
ATOM    541  O   THR M  65      86.783  27.598  20.746  1.00 56.69           O  
ATOM    542  N   GLN M  66      86.303  26.295  22.532  1.00 90.65           N  
ATOM    543  CA  GLN M  66      85.497  27.267  23.227  1.00 90.65           C  
ATOM    544  CB  GLN M  66      84.997  26.694  24.564  1.00 90.65           C  
ATOM    545  CG  GLN M  66      84.214  25.385  24.410  1.00 90.65           C  
ATOM    546  CD  GLN M  66      84.143  24.719  25.778  1.00 90.65           C  
ATOM    547  OE1 GLN M  66      84.263  25.375  26.811  1.00 90.65           O  
ATOM    548  NE2 GLN M  66      83.958  23.372  25.791  1.00 90.65           N  
ATOM    549  C   GLN M  66      86.395  28.416  23.553  1.00 90.65           C  
ATOM    550  O   GLN M  66      86.039  29.583  23.393  1.00 90.65           O  
ATOM    551  N   LYS M  67      87.619  28.085  23.999  1.00102.48           N  
ATOM    552  CA  LYS M  67      88.591  29.055  24.378  1.00102.48           C  
ATOM    553  CB  LYS M  67      89.915  28.374  24.759  1.00102.48           C  
ATOM    554  CG  LYS M  67      91.002  29.302  25.292  1.00102.48           C  
ATOM    555  CD  LYS M  67      92.186  28.516  25.855  1.00102.48           C  
ATOM    556  CE  LYS M  67      91.761  27.346  26.746  1.00102.48           C  
ATOM    557  NZ  LYS M  67      92.945  26.547  27.135  1.00102.48           N  
ATOM    558  C   LYS M  67      88.871  29.920  23.190  1.00102.48           C  
ATOM    559  O   LYS M  67      88.906  31.146  23.292  1.00102.48           O  
ATOM    560  N   ALA M  68      89.047  29.292  22.015  1.00 46.42           N  
ATOM    561  CA  ALA M  68      89.377  30.029  20.828  1.00 46.42           C  
ATOM    562  CB  ALA M  68      89.529  29.129  19.592  1.00 46.42           C  
ATOM    563  C   ALA M  68      88.271  30.987  20.540  1.00 46.42           C  
ATOM    564  O   ALA M  68      88.514  32.169  20.309  1.00 46.42           O  
ATOM    565  N   LYS M  69      87.012  30.523  20.614  0.96 98.11           N  
ATOM    566  CA  LYS M  69      85.925  31.393  20.272  0.96 98.11           C  
ATOM    567  CB  LYS M  69      84.543  30.723  20.348  0.96 98.11           C  
ATOM    568  CG  LYS M  69      84.261  29.804  19.157  0.96 98.11           C  
ATOM    569  CD  LYS M  69      82.962  29.008  19.283  0.96 98.11           C  
ATOM    570  CE  LYS M  69      82.491  28.386  17.965  0.96 98.11           C  
ATOM    571  NZ  LYS M  69      83.210  27.120  17.708  0.96 98.11           N  
ATOM    572  C   LYS M  69      85.926  32.571  21.187  0.96 98.11           C  
ATOM    573  O   LYS M  69      85.646  33.691  20.761  0.96 98.11           O  
ATOM    574  N   GLY M  70      86.227  32.366  22.479  1.00 54.78           N  
ATOM    575  CA  GLY M  70      86.205  33.513  23.332  1.00 54.78           C  
ATOM    576  C   GLY M  70      87.265  34.477  22.865  1.00 54.78           C  
ATOM    577  O   GLY M  70      87.015  35.674  22.724  1.00 54.78           O  
ATOM    578  N   ASN M  71      88.481  33.967  22.582  1.00 64.76           N  
ATOM    579  CA  ASN M  71      89.590  34.810  22.209  1.00 64.76           C  
ATOM    580  CB  ASN M  71      90.893  34.027  21.974  1.00 64.76           C  
ATOM    581  CG  ASN M  71      91.434  33.571  23.321  1.00 64.76           C  
ATOM    582  OD1 ASN M  71      91.569  34.364  24.252  1.00 64.76           O  
ATOM    583  ND2 ASN M  71      91.757  32.254  23.429  1.00 64.76           N  
ATOM    584  C   ASN M  71      89.269  35.517  20.937  1.00 64.76           C  
ATOM    585  O   ASN M  71      89.645  36.676  20.757  1.00 64.76           O  
ATOM    586  N   GLU M  72      88.570  34.840  20.008  1.00117.87           N  
ATOM    587  CA  GLU M  72      88.338  35.502  18.760  1.00117.87           C  
ATOM    588  CB  GLU M  72      87.654  34.638  17.680  1.00117.87           C  
ATOM    589  CG  GLU M  72      86.225  34.188  17.967  1.00117.87           C  
ATOM    590  CD  GLU M  72      85.761  33.399  16.749  1.00117.87           C  
ATOM    591  OE1 GLU M  72      86.297  32.280  16.533  1.00117.87           O  
ATOM    592  OE2 GLU M  72      84.873  33.906  16.012  1.00117.87           O  
ATOM    593  C   GLU M  72      87.525  36.714  19.024  1.00117.87           C  
ATOM    594  O   GLU M  72      87.796  37.794  18.502  1.00117.87           O  
ATOM    595  N   GLN M  73      86.532  36.577  19.906  1.00 85.33           N  
ATOM    596  CA  GLN M  73      85.715  37.706  20.184  1.00 85.33           C  
ATOM    597  CB  GLN M  73      84.624  37.397  21.221  1.00 85.33           C  
ATOM    598  CG  GLN M  73      83.633  36.328  20.756  1.00 85.33           C  
ATOM    599  CD  GLN M  73      82.904  36.855  19.527  1.00 85.33           C  
ATOM    600  OE1 GLN M  73      82.493  38.013  19.480  1.00 85.33           O  
ATOM    601  NE2 GLN M  73      82.747  35.980  18.497  1.00 85.33           N  
ATOM    602  C   GLN M  73      86.593  38.771  20.754  1.00 85.33           C  
ATOM    603  O   GLN M  73      86.480  39.927  20.355  1.00 85.33           O  
ATOM    604  N   SER M  74      87.550  38.405  21.636  1.00151.74           N  
ATOM    605  CA  SER M  74      88.266  39.433  22.330  1.00151.74           C  
ATOM    606  CB  SER M  74      89.293  38.920  23.351  1.00151.74           C  
ATOM    607  OG  SER M  74      90.435  38.408  22.687  1.00151.74           O  
ATOM    608  C   SER M  74      88.999  40.291  21.359  1.00151.74           C  
ATOM    609  O   SER M  74      89.024  41.511  21.501  1.00151.74           O  
ATOM    610  N   PHE M  75      89.609  39.670  20.340  1.00 86.02           N  
ATOM    611  CA  PHE M  75      90.376  40.402  19.381  1.00 86.02           C  
ATOM    612  CB  PHE M  75      91.214  39.515  18.444  1.00 86.02           C  
ATOM    613  CG  PHE M  75      92.354  38.960  19.232  1.00 86.02           C  
ATOM    614  CD1 PHE M  75      92.209  37.808  19.970  1.00 86.02           C  
ATOM    615  CD2 PHE M  75      93.575  39.596  19.232  1.00 86.02           C  
ATOM    616  CE1 PHE M  75      93.264  37.302  20.693  1.00 86.02           C  
ATOM    617  CE2 PHE M  75      94.633  39.094  19.953  1.00 86.02           C  
ATOM    618  CZ  PHE M  75      94.480  37.943  20.686  1.00 86.02           C  
ATOM    619  C   PHE M  75      89.504  41.264  18.531  1.00 86.02           C  
ATOM    620  O   PHE M  75      89.903  42.375  18.185  1.00 86.02           O  
ATOM    621  N   ARG M  76      88.290  40.788  18.177  0.93130.05           N  
ATOM    622  CA  ARG M  76      87.475  41.551  17.272  0.93130.05           C  
ATOM    623  CB  ARG M  76      86.096  40.934  16.943  0.93130.05           C  
ATOM    624  CG  ARG M  76      85.136  40.785  18.122  0.93130.05           C  
ATOM    625  CD  ARG M  76      83.753  40.265  17.722  0.93130.05           C  
ATOM    626  NE  ARG M  76      83.092  41.336  16.924  0.93130.05           N  
ATOM    627  CZ  ARG M  76      81.813  41.172  16.478  0.93130.05           C  
ATOM    628  NH1 ARG M  76      81.154  40.001  16.715  0.93130.05           N  
ATOM    629  NH2 ARG M  76      81.195  42.180  15.795  0.93130.05           N  
ATOM    630  C   ARG M  76      87.254  42.914  17.842  0.93130.05           C  
ATOM    631  O   ARG M  76      87.292  43.904  17.115  0.93130.05           O  
ATOM    632  N   VAL M  77      87.022  43.003  19.161  1.00 95.71           N  
ATOM    633  CA  VAL M  77      86.828  44.278  19.800  1.00 95.71           C  
ATOM    634  CB  VAL M  77      86.345  44.174  21.211  1.00 95.71           C  
ATOM    635  CG1 VAL M  77      86.360  45.576  21.844  1.00 95.71           C  
ATOM    636  CG2 VAL M  77      84.940  43.557  21.157  1.00 95.71           C  
ATOM    637  C   VAL M  77      88.123  45.021  19.774  1.00 95.71           C  
ATOM    638  O   VAL M  77      88.134  46.228  19.542  1.00 95.71           O  
ATOM    639  N   ASP M  78      89.256  44.310  19.955  1.00 70.28           N  
ATOM    640  CA  ASP M  78      90.521  44.974  20.048  1.00 70.28           C  
ATOM    641  CB  ASP M  78      91.700  43.998  20.183  1.00 70.28           C  
ATOM    642  CG  ASP M  78      91.668  43.424  21.590  1.00 70.28           C  
ATOM    643  OD1 ASP M  78      91.282  44.178  22.523  1.00 70.28           O  
ATOM    644  OD2 ASP M  78      92.023  42.227  21.753  1.00 70.28           O  
ATOM    645  C   ASP M  78      90.729  45.748  18.787  1.00 70.28           C  
ATOM    646  O   ASP M  78      91.258  46.857  18.824  1.00 70.28           O  
ATOM    647  N   LEU M  79      90.293  45.195  17.642  1.00 67.70           N  
ATOM    648  CA  LEU M  79      90.477  45.878  16.400  1.00 67.70           C  
ATOM    649  CB  LEU M  79      89.833  45.132  15.221  1.00 67.70           C  
ATOM    650  CG  LEU M  79      90.492  43.772  14.940  1.00 67.70           C  
ATOM    651  CD1 LEU M  79      89.816  43.063  13.757  1.00 67.70           C  
ATOM    652  CD2 LEU M  79      92.010  43.919  14.748  1.00 67.70           C  
ATOM    653  C   LEU M  79      89.819  47.218  16.493  1.00 67.70           C  
ATOM    654  O   LEU M  79      90.419  48.240  16.167  1.00 67.70           O  
ATOM    655  N   ARG M  80      88.579  47.248  17.003  1.00152.97           N  
ATOM    656  CA  ARG M  80      87.811  48.456  17.108  1.00152.97           C  
ATOM    657  CB  ARG M  80      86.436  48.164  17.720  1.00152.97           C  
ATOM    658  CG  ARG M  80      85.635  47.224  16.817  1.00152.97           C  
ATOM    659  CD  ARG M  80      84.658  46.310  17.556  1.00152.97           C  
ATOM    660  NE  ARG M  80      83.417  47.077  17.845  1.00152.97           N  
ATOM    661  CZ  ARG M  80      82.248  46.390  18.000  1.00152.97           C  
ATOM    662  NH1 ARG M  80      82.243  45.033  17.857  1.00152.97           N  
ATOM    663  NH2 ARG M  80      81.090  47.049  18.290  1.00152.97           N  
ATOM    664  C   ARG M  80      88.555  49.420  17.973  1.00152.97           C  
ATOM    665  O   ARG M  80      88.668  50.602  17.657  1.00152.97           O  
ATOM    666  N   THR M  81      89.128  48.916  19.072  1.00 90.25           N  
ATOM    667  CA  THR M  81      89.742  49.737  20.071  1.00 90.25           C  
ATOM    668  CB  THR M  81      90.186  48.916  21.228  1.00 90.25           C  
ATOM    669  OG1 THR M  81      89.091  48.131  21.654  1.00 90.25           O  
ATOM    670  CG2 THR M  81      90.593  49.849  22.377  1.00 90.25           C  
ATOM    671  C   THR M  81      90.938  50.433  19.511  1.00 90.25           C  
ATOM    672  O   THR M  81      91.151  51.618  19.762  1.00 90.25           O  
ATOM    673  N   LEU M  82      91.747  49.704  18.726  1.00 72.68           N  
ATOM    674  CA  LEU M  82      92.956  50.235  18.173  1.00 72.68           C  
ATOM    675  CB  LEU M  82      93.723  49.166  17.381  1.00 72.68           C  
ATOM    676  CG  LEU M  82      94.163  47.992  18.278  1.00 72.68           C  
ATOM    677  CD1 LEU M  82      94.936  46.928  17.485  1.00 72.68           C  
ATOM    678  CD2 LEU M  82      94.928  48.500  19.510  1.00 72.68           C  
ATOM    679  C   LEU M  82      92.572  51.350  17.268  1.00 72.68           C  
ATOM    680  O   LEU M  82      93.226  52.392  17.213  1.00 72.68           O  
ATOM    681  N   LEU M  83      91.441  51.162  16.578  1.00150.45           N  
ATOM    682  CA  LEU M  83      90.956  52.111  15.637  1.00150.45           C  
ATOM    683  CB  LEU M  83      89.589  51.659  15.094  1.00150.45           C  
ATOM    684  CG  LEU M  83      89.078  52.473  13.902  1.00150.45           C  
ATOM    685  CD1 LEU M  83      88.787  53.927  14.294  1.00150.45           C  
ATOM    686  CD2 LEU M  83      90.039  52.341  12.710  1.00150.45           C  
ATOM    687  C   LEU M  83      90.795  53.393  16.392  1.00150.45           C  
ATOM    688  O   LEU M  83      91.107  54.463  15.877  1.00150.45           O  
ATOM    689  N   GLY M  84      90.284  53.320  17.634  1.00 41.15           N  
ATOM    690  CA  GLY M  84      90.102  54.492  18.443  1.00 41.15           C  
ATOM    691  C   GLY M  84      91.408  55.105  18.872  1.00 41.15           C  
ATOM    692  O   GLY M  84      91.573  56.322  18.806  1.00 41.15           O  
ATOM    693  N   TYR M  85      92.383  54.290  19.326  1.00 88.35           N  
ATOM    694  CA  TYR M  85      93.596  54.869  19.841  1.00 88.35           C  
ATOM    695  CB  TYR M  85      94.641  53.842  20.314  1.00 88.35           C  
ATOM    696  CG  TYR M  85      94.134  53.049  21.469  1.00 88.35           C  
ATOM    697  CD1 TYR M  85      94.018  53.602  22.724  1.00 88.35           C  
ATOM    698  CD2 TYR M  85      93.809  51.725  21.294  1.00 88.35           C  
ATOM    699  CE1 TYR M  85      93.559  52.846  23.778  1.00 88.35           C  
ATOM    700  CE2 TYR M  85      93.351  50.967  22.344  1.00 88.35           C  
ATOM    701  CZ  TYR M  85      93.224  51.527  23.592  1.00 88.35           C  
ATOM    702  OH  TYR M  85      92.755  50.756  24.676  1.00 88.35           O  
ATOM    703  C   TYR M  85      94.256  55.605  18.721  1.00 88.35           C  
ATOM    704  O   TYR M  85      94.762  56.713  18.891  1.00 88.35           O  
ATOM    705  N   TYR M  86      94.289  54.949  17.550  1.00 86.62           N  
ATOM    706  CA  TYR M  86      94.862  55.419  16.325  1.00 86.62           C  
ATOM    707  CB  TYR M  86      95.077  54.287  15.312  1.00 86.62           C  
ATOM    708  CG  TYR M  86      96.180  53.460  15.882  1.00 86.62           C  
ATOM    709  CD1 TYR M  86      97.480  53.896  15.774  1.00 86.62           C  
ATOM    710  CD2 TYR M  86      95.929  52.268  16.522  1.00 86.62           C  
ATOM    711  CE1 TYR M  86      98.518  53.156  16.286  1.00 86.62           C  
ATOM    712  CE2 TYR M  86      96.965  51.522  17.038  1.00 86.62           C  
ATOM    713  CZ  TYR M  86      98.261  51.966  16.919  1.00 86.62           C  
ATOM    714  OH  TYR M  86      99.326  51.205  17.444  1.00 86.62           O  
ATOM    715  C   TYR M  86      94.046  56.519  15.710  1.00 86.62           C  
ATOM    716  O   TYR M  86      94.588  57.392  15.036  1.00 86.62           O  
ATOM    717  N   ASN M  87      92.716  56.507  15.912  1.00 96.74           N  
ATOM    718  CA  ASN M  87      91.860  57.475  15.286  1.00 96.74           C  
ATOM    719  CB  ASN M  87      92.326  58.915  15.559  1.00 96.74           C  
ATOM    720  CG  ASN M  87      91.182  59.863  15.249  1.00 96.74           C  
ATOM    721  OD1 ASN M  87      90.021  59.562  15.523  1.00 96.74           O  
ATOM    722  ND2 ASN M  87      91.516  61.044  14.664  1.00 96.74           N  
ATOM    723  C   ASN M  87      91.892  57.225  13.808  1.00 96.74           C  
ATOM    724  O   ASN M  87      91.921  58.154  13.004  1.00 96.74           O  
ATOM    725  N   GLN M  88      91.876  55.930  13.428  1.00 71.64           N  
ATOM    726  CA  GLN M  88      91.944  55.486  12.061  1.00 71.64           C  
ATOM    727  CB  GLN M  88      92.497  54.060  11.934  1.00 71.64           C  
ATOM    728  CG  GLN M  88      93.899  53.878  12.513  1.00 71.64           C  
ATOM    729  CD  GLN M  88      94.182  52.382  12.559  1.00 71.64           C  
ATOM    730  OE1 GLN M  88      93.303  51.556  12.314  1.00 71.64           O  
ATOM    731  NE2 GLN M  88      95.448  52.020  12.890  1.00 71.64           N  
ATOM    732  C   GLN M  88      90.564  55.447  11.479  1.00 71.64           C  
ATOM    733  O   GLN M  88      89.568  55.505  12.197  1.00 71.64           O  
ATOM    734  N   SER M  89      90.475  55.379  10.134  1.00 41.34           N  
ATOM    735  CA  SER M  89      89.199  55.262   9.487  1.00 41.34           C  
ATOM    736  CB  SER M  89      89.223  55.638   7.995  1.00 41.34           C  
ATOM    737  OG  SER M  89      90.041  54.728   7.276  1.00 41.34           O  
ATOM    738  C   SER M  89      88.780  53.827   9.586  1.00 41.34           C  
ATOM    739  O   SER M  89      89.610  52.919   9.598  1.00 41.34           O  
ATOM    740  N   LYS M  90      87.459  53.597   9.675  1.00128.22           N  
ATOM    741  CA  LYS M  90      86.897  52.281   9.796  1.00128.22           C  
ATOM    742  CB  LYS M  90      85.389  52.319  10.131  1.00128.22           C  
ATOM    743  CG  LYS M  90      84.707  50.952  10.295  1.00128.22           C  
ATOM    744  CD  LYS M  90      84.521  50.157   8.999  1.00128.22           C  
ATOM    745  CE  LYS M  90      83.874  48.788   9.196  1.00128.22           C  
ATOM    746  NZ  LYS M  90      84.749  47.948  10.042  1.00128.22           N  
ATOM    747  C   LYS M  90      87.084  51.506   8.527  1.00128.22           C  
ATOM    748  O   LYS M  90      87.286  50.294   8.557  1.00128.22           O  
ATOM    749  N   GLY M  91      87.049  52.190   7.371  1.00 36.83           N  
ATOM    750  CA  GLY M  91      86.974  51.508   6.110  1.00 36.83           C  
ATOM    751  C   GLY M  91      88.099  50.541   5.878  1.00 36.83           C  
ATOM    752  O   GLY M  91      87.860  49.432   5.402  1.00 36.83           O  
ATOM    753  N   GLY M  92      89.351  50.906   6.207  1.00 30.50           N  
ATOM    754  CA  GLY M  92      90.450  50.046   5.850  1.00 30.50           C  
ATOM    755  C   GLY M  92      90.512  48.831   6.726  1.00 30.50           C  
ATOM    756  O   GLY M  92      89.889  48.769   7.785  1.00 30.50           O  
ATOM    757  N   SER M  93      91.274  47.812   6.260  1.00101.63           N  
ATOM    758  CA  SER M  93      91.496  46.595   6.995  1.00101.63           C  
ATOM    759  CB  SER M  93      91.743  45.345   6.133  1.00101.63           C  
ATOM    760  OG  SER M  93      90.518  44.816   5.660  1.00101.63           O  
ATOM    761  C   SER M  93      92.723  46.749   7.835  1.00101.63           C  
ATOM    762  O   SER M  93      93.611  47.541   7.527  1.00101.63           O  
ATOM    763  N   HIS M  94      92.810  45.964   8.928  1.00 76.20           N  
ATOM    764  CA  HIS M  94      93.959  46.057   9.782  1.00 76.20           C  
ATOM    765  ND1 HIS M  94      94.014  49.223   9.874  1.00 76.20           N  
ATOM    766  CG  HIS M  94      93.266  48.334  10.612  1.00 76.20           C  
ATOM    767  CB  HIS M  94      93.726  46.962  11.001  1.00 76.20           C  
ATOM    768  NE2 HIS M  94      92.098  50.247  10.344  1.00 76.20           N  
ATOM    769  CD2 HIS M  94      92.098  48.976  10.890  1.00 76.20           C  
ATOM    770  CE1 HIS M  94      93.269  50.350   9.743  1.00 76.20           C  
ATOM    771  C   HIS M  94      94.266  44.682  10.293  1.00 76.20           C  
ATOM    772  O   HIS M  94      93.456  43.768  10.151  1.00 76.20           O  
ATOM    773  N   THR M  95      95.465  44.488  10.890  0.90 47.19           N  
ATOM    774  CA  THR M  95      95.800  43.170  11.356  0.90 47.19           C  
ATOM    775  CB  THR M  95      96.775  42.463  10.461  0.90 47.19           C  
ATOM    776  OG1 THR M  95      96.246  42.359   9.148  0.90 47.19           O  
ATOM    777  CG2 THR M  95      97.052  41.063  11.032  0.90 47.19           C  
ATOM    778  C   THR M  95      96.447  43.237  12.706  0.90 47.19           C  
ATOM    779  O   THR M  95      97.178  44.174  13.027  0.90 47.19           O  
ATOM    780  N   ILE M  96      96.177  42.213  13.541  1.00 46.40           N  
ATOM    781  CA  ILE M  96      96.786  42.109  14.835  1.00 46.40           C  
ATOM    782  CB  ILE M  96      95.818  42.230  15.975  1.00 46.40           C  
ATOM    783  CG1 ILE M  96      95.143  43.611  15.973  1.00 46.40           C  
ATOM    784  CG2 ILE M  96      96.573  41.918  17.277  1.00 46.40           C  
ATOM    785  CD1 ILE M  96      93.979  43.717  16.957  1.00 46.40           C  
ATOM    786  C   ILE M  96      97.366  40.733  14.923  1.00 46.40           C  
ATOM    787  O   ILE M  96      96.718  39.756  14.548  1.00 46.40           O  
ATOM    788  N   GLN M  97      98.620  40.629  15.410  1.00 50.03           N  
ATOM    789  CA  GLN M  97      99.229  39.339  15.545  1.00 50.03           C  
ATOM    790  CB  GLN M  97     100.262  39.025  14.451  1.00 50.03           C  
ATOM    791  CG  GLN M  97      99.623  38.939  13.062  1.00 50.03           C  
ATOM    792  CD  GLN M  97     100.689  38.511  12.066  1.00 50.03           C  
ATOM    793  OE1 GLN M  97     101.818  38.996  12.100  1.00 50.03           O  
ATOM    794  NE2 GLN M  97     100.325  37.565  11.160  1.00 50.03           N  
ATOM    795  C   GLN M  97      99.909  39.278  16.875  1.00 50.03           C  
ATOM    796  O   GLN M  97     100.411  40.283  17.376  1.00 50.03           O  
ATOM    797  N   VAL M  98      99.920  38.085  17.505  1.00123.03           N  
ATOM    798  CA  VAL M  98     100.558  38.001  18.784  1.00123.03           C  
ATOM    799  CB  VAL M  98      99.599  38.030  19.934  1.00123.03           C  
ATOM    800  CG1 VAL M  98      98.972  39.428  20.018  1.00123.03           C  
ATOM    801  CG2 VAL M  98      98.553  36.933  19.708  1.00123.03           C  
ATOM    802  C   VAL M  98     101.351  36.745  18.883  1.00123.03           C  
ATOM    803  O   VAL M  98     101.002  35.707  18.321  1.00123.03           O  
ATOM    804  N   ILE M  99     102.473  36.837  19.620  1.00 62.65           N  
ATOM    805  CA  ILE M  99     103.313  35.703  19.817  1.00 62.65           C  
ATOM    806  CB  ILE M  99     104.730  35.945  19.385  1.00 62.65           C  
ATOM    807  CG1 ILE M  99     104.767  36.233  17.876  1.00 62.65           C  
ATOM    808  CG2 ILE M  99     105.583  34.735  19.795  1.00 62.65           C  
ATOM    809  CD1 ILE M  99     106.124  36.718  17.378  1.00 62.65           C  
ATOM    810  C   ILE M  99     103.300  35.414  21.280  1.00 62.65           C  
ATOM    811  O   ILE M  99     103.719  36.237  22.092  1.00 62.65           O  
ATOM    812  N   SER M 100     102.782  34.228  21.650  1.00 97.65           N  
ATOM    813  CA  SER M 100     102.760  33.817  23.020  1.00 97.65           C  
ATOM    814  CB  SER M 100     101.359  33.500  23.572  1.00 97.65           C  
ATOM    815  OG  SER M 100     100.614  34.692  23.760  1.00 97.65           O  
ATOM    816  C   SER M 100     103.526  32.544  23.067  1.00 97.65           C  
ATOM    817  O   SER M 100     103.484  31.761  22.121  1.00 97.65           O  
ATOM    818  N   GLY M 101     104.267  32.303  24.162  1.00 35.60           N  
ATOM    819  CA  GLY M 101     104.990  31.070  24.196  1.00 35.60           C  
ATOM    820  C   GLY M 101     105.994  31.103  25.298  1.00 35.60           C  
ATOM    821  O   GLY M 101     106.182  32.116  25.970  1.00 35.60           O  
ATOM    822  N   CYS M 102     106.667  29.952  25.497  1.00 53.24           N  
ATOM    823  CA  CYS M 102     107.645  29.817  26.534  1.00 53.24           C  
ATOM    824  CB  CYS M 102     107.065  29.176  27.814  1.00 53.24           C  
ATOM    825  SG  CYS M 102     106.314  27.542  27.522  1.00 53.24           S  
ATOM    826  C   CYS M 102     108.739  28.933  26.017  1.00 53.24           C  
ATOM    827  O   CYS M 102     108.520  28.097  25.142  1.00 53.24           O  
ATOM    828  N   GLU M 103     109.965  29.114  26.546  1.00107.48           N  
ATOM    829  CA  GLU M 103     111.081  28.326  26.113  1.00107.48           C  
ATOM    830  CB  GLU M 103     112.170  29.210  25.483  1.00107.48           C  
ATOM    831  CG  GLU M 103     113.190  28.473  24.622  1.00107.48           C  
ATOM    832  CD  GLU M 103     114.045  29.539  23.955  1.00107.48           C  
ATOM    833  OE1 GLU M 103     113.882  30.734  24.317  1.00107.48           O  
ATOM    834  OE2 GLU M 103     114.866  29.178  23.071  1.00107.48           O  
ATOM    835  C   GLU M 103     111.650  27.675  27.339  1.00107.48           C  
ATOM    836  O   GLU M 103     111.853  28.336  28.356  1.00107.48           O  
ATOM    837  N   VAL M 104     111.922  26.353  27.276  1.00 43.78           N  
ATOM    838  CA  VAL M 104     112.436  25.659  28.427  1.00 43.78           C  
ATOM    839  CB  VAL M 104     111.528  24.571  28.929  1.00 43.78           C  
ATOM    840  CG1 VAL M 104     110.187  25.199  29.348  1.00 43.78           C  
ATOM    841  CG2 VAL M 104     111.412  23.486  27.845  1.00 43.78           C  
ATOM    842  C   VAL M 104     113.726  24.998  28.047  1.00 43.78           C  
ATOM    843  O   VAL M 104     113.981  24.726  26.875  1.00 43.78           O  
ATOM    844  N   GLY M 105     114.594  24.744  29.048  1.00 21.76           N  
ATOM    845  CA  GLY M 105     115.865  24.129  28.797  1.00 21.76           C  
ATOM    846  C   GLY M 105     115.709  22.653  28.965  1.00 21.76           C  
ATOM    847  O   GLY M 105     114.609  22.150  29.183  1.00 21.76           O  
ATOM    848  N   SER M 106     116.835  21.921  28.872  1.00 74.31           N  
ATOM    849  CA  SER M 106     116.822  20.496  29.015  1.00 74.31           C  
ATOM    850  CB  SER M 106     118.190  19.852  28.725  1.00 74.31           C  
ATOM    851  OG  SER M 106     119.170  20.333  29.633  1.00 74.31           O  
ATOM    852  C   SER M 106     116.433  20.177  30.423  1.00 74.31           C  
ATOM    853  O   SER M 106     115.775  19.171  30.683  1.00 74.31           O  
ATOM    854  N   ASP M 107     116.833  21.045  31.370  1.00 51.19           N  
ATOM    855  CA  ASP M 107     116.543  20.846  32.760  1.00 51.19           C  
ATOM    856  CB  ASP M 107     117.305  21.806  33.687  1.00 51.19           C  
ATOM    857  CG  ASP M 107     116.929  23.240  33.355  1.00 51.19           C  
ATOM    858  OD1 ASP M 107     116.379  23.487  32.250  1.00 51.19           O  
ATOM    859  OD2 ASP M 107     117.203  24.118  34.213  1.00 51.19           O  
ATOM    860  C   ASP M 107     115.073  20.981  33.002  1.00 51.19           C  
ATOM    861  O   ASP M 107     114.533  20.357  33.915  1.00 51.19           O  
ATOM    862  N   GLY M 108     114.372  21.790  32.185  1.00 30.80           N  
ATOM    863  CA  GLY M 108     112.968  21.964  32.422  1.00 30.80           C  
ATOM    864  C   GLY M 108     112.767  23.324  33.010  1.00 30.80           C  
ATOM    865  O   GLY M 108     111.650  23.701  33.364  1.00 30.80           O  
ATOM    866  N   ARG M 109     113.865  24.091  33.133  1.00113.21           N  
ATOM    867  CA  ARG M 109     113.820  25.432  33.636  1.00113.21           C  
ATOM    868  CB  ARG M 109     115.214  25.994  33.966  1.00113.21           C  
ATOM    869  CG  ARG M 109     115.213  27.428  34.500  1.00113.21           C  
ATOM    870  CD  ARG M 109     116.614  27.953  34.829  1.00113.21           C  
ATOM    871  NE  ARG M 109     117.378  28.081  33.553  1.00113.21           N  
ATOM    872  CZ  ARG M 109     118.460  28.913  33.494  1.00113.21           C  
ATOM    873  NH1 ARG M 109     118.835  29.619  34.600  1.00113.21           N  
ATOM    874  NH2 ARG M 109     119.167  29.044  32.334  1.00113.21           N  
ATOM    875  C   ARG M 109     113.224  26.278  32.564  1.00113.21           C  
ATOM    876  O   ARG M 109     113.168  25.873  31.405  1.00113.21           O  
ATOM    877  N   LEU M 110     112.737  27.476  32.939  1.00 68.86           N  
ATOM    878  CA  LEU M 110     112.096  28.351  31.998  1.00 68.86           C  
ATOM    879  CB  LEU M 110     111.004  29.199  32.669  1.00 68.86           C  
ATOM    880  CG  LEU M 110     110.287  30.164  31.713  1.00 68.86           C  
ATOM    881  CD1 LEU M 110     109.513  29.399  30.631  1.00 68.86           C  
ATOM    882  CD2 LEU M 110     109.410  31.161  32.487  1.00 68.86           C  
ATOM    883  C   LEU M 110     113.113  29.308  31.458  1.00 68.86           C  
ATOM    884  O   LEU M 110     113.527  30.234  32.153  1.00 68.86           O  
ATOM    885  N   LEU M 111     113.554  29.101  30.197  1.00105.04           N  
ATOM    886  CA  LEU M 111     114.512  29.986  29.591  1.00105.04           C  
ATOM    887  CB  LEU M 111     115.002  29.497  28.214  1.00105.04           C  
ATOM    888  CG  LEU M 111     116.089  28.410  28.268  1.00105.04           C  
ATOM    889  CD1 LEU M 111     117.465  29.017  28.577  1.00105.04           C  
ATOM    890  CD2 LEU M 111     115.728  27.311  29.270  1.00105.04           C  
ATOM    891  C   LEU M 111     113.921  31.342  29.380  1.00105.04           C  
ATOM    892  O   LEU M 111     114.476  32.341  29.836  1.00105.04           O  
ATOM    893  N   ARG M 112     112.758  31.424  28.705  1.00193.02           N  
ATOM    894  CA  ARG M 112     112.231  32.737  28.473  1.00193.02           C  
ATOM    895  CB  ARG M 112     112.922  33.461  27.304  1.00193.02           C  
ATOM    896  CG  ARG M 112     112.448  34.898  27.093  0.93193.02           C  
ATOM    897  CD  ARG M 112     113.402  35.740  26.240  0.96193.02           C  
ATOM    898  NE  ARG M 112     113.766  34.945  25.034  0.94193.02           N  
ATOM    899  CZ  ARG M 112     114.504  35.510  24.034  0.91193.02           C  
ATOM    900  NH1 ARG M 112     114.891  36.817  24.116  1.00193.02           N  
ATOM    901  NH2 ARG M 112     114.866  34.767  22.948  1.00193.02           N  
ATOM    902  C   ARG M 112     110.763  32.644  28.192  1.00193.02           C  
ATOM    903  O   ARG M 112     110.255  31.589  27.818  1.00193.02           O  
ATOM    904  N   GLY M 113     110.039  33.769  28.379  1.00 45.41           N  
ATOM    905  CA  GLY M 113     108.622  33.786  28.139  1.00 45.41           C  
ATOM    906  C   GLY M 113     108.332  34.953  27.245  1.00 45.41           C  
ATOM    907  O   GLY M 113     108.884  36.036  27.438  1.00 45.41           O  
ATOM    908  N   TYR M 114     107.419  34.770  26.263  1.00176.34           N  
ATOM    909  CA  TYR M 114     107.191  35.818  25.307  1.00176.34           C  
ATOM    910  CB  TYR M 114     107.388  35.401  23.837  1.00176.34           C  
ATOM    911  CG  TYR M 114     108.569  34.517  23.631  1.00176.34           C  
ATOM    912  CD1 TYR M 114     108.410  33.161  23.800  1.00176.34           C  
ATOM    913  CD2 TYR M 114     109.802  34.993  23.249  1.00176.34           C  
ATOM    914  CE1 TYR M 114     109.453  32.289  23.608  1.00176.34           C  
ATOM    915  CE2 TYR M 114     110.852  34.122  23.056  1.00176.34           C  
ATOM    916  CZ  TYR M 114     110.682  32.771  23.235  1.00176.34           C  
ATOM    917  OH  TYR M 114     111.764  31.887  23.032  1.00176.34           O  
ATOM    918  C   TYR M 114     105.725  36.144  25.287  1.00176.34           C  
ATOM    919  O   TYR M 114     104.876  35.268  25.442  1.00176.34           O  
ATOM    920  N   GLN M 115     105.405  37.437  25.092  1.00 93.78           N  
ATOM    921  CA  GLN M 115     104.059  37.896  24.890  1.00 93.78           C  
ATOM    922  CB  GLN M 115     103.369  38.333  26.198  1.00 93.78           C  
ATOM    923  CG  GLN M 115     101.935  38.843  26.026  1.00 93.78           C  
ATOM    924  CD  GLN M 115     101.003  37.671  25.741  1.00 93.78           C  
ATOM    925  OE1 GLN M 115     101.440  36.554  25.469  1.00 93.78           O  
ATOM    926  NE2 GLN M 115      99.671  37.934  25.806  1.00 93.78           N  
ATOM    927  C   GLN M 115     104.225  39.112  24.031  1.00 93.78           C  
ATOM    928  O   GLN M 115     104.610  40.170  24.525  1.00 93.78           O  
ATOM    929  N   GLN M 116     103.931  39.012  22.720  1.00 67.48           N  
ATOM    930  CA  GLN M 116     104.225  40.138  21.879  1.00 67.48           C  
ATOM    931  CB  GLN M 116     105.384  39.846  20.912  1.00 67.48           C  
ATOM    932  CG  GLN M 116     106.674  39.473  21.648  1.00 67.48           C  
ATOM    933  CD  GLN M 116     107.746  39.162  20.617  1.00 67.48           C  
ATOM    934  OE1 GLN M 116     108.703  38.441  20.898  1.00 67.48           O  
ATOM    935  NE2 GLN M 116     107.585  39.720  19.389  1.00 67.48           N  
ATOM    936  C   GLN M 116     103.019  40.487  21.060  1.00 67.48           C  
ATOM    937  O   GLN M 116     102.326  39.614  20.539  1.00 67.48           O  
ATOM    938  N   TYR M 117     102.745  41.801  20.922  1.00 90.67           N  
ATOM    939  CA  TYR M 117     101.615  42.250  20.156  1.00 90.67           C  
ATOM    940  CB  TYR M 117     100.617  43.114  20.947  1.00 90.67           C  
ATOM    941  CG  TYR M 117      99.742  42.232  21.767  1.00 90.67           C  
ATOM    942  CD1 TYR M 117     100.228  41.548  22.857  1.00 90.67           C  
ATOM    943  CD2 TYR M 117      98.408  42.115  21.447  1.00 90.67           C  
ATOM    944  CE1 TYR M 117      99.394  40.745  23.601  1.00 90.67           C  
ATOM    945  CE2 TYR M 117      97.571  41.317  22.187  1.00 90.67           C  
ATOM    946  CZ  TYR M 117      98.066  40.628  23.266  1.00 90.67           C  
ATOM    947  OH  TYR M 117      97.211  39.806  24.030  1.00 90.67           O  
ATOM    948  C   TYR M 117     102.082  43.101  19.020  1.00 90.67           C  
ATOM    949  O   TYR M 117     102.900  44.002  19.195  1.00 90.67           O  
ATOM    950  N   ALA M 118     101.557  42.822  17.809  1.00 34.52           N  
ATOM    951  CA  ALA M 118     101.914  43.597  16.656  1.00 34.52           C  
ATOM    952  CB  ALA M 118     102.752  42.816  15.630  1.00 34.52           C  
ATOM    953  C   ALA M 118     100.652  44.016  15.970  1.00 34.52           C  
ATOM    954  O   ALA M 118      99.704  43.241  15.840  1.00 34.52           O  
ATOM    955  N   TYR M 119     100.616  45.281  15.509  1.00 74.34           N  
ATOM    956  CA  TYR M 119      99.457  45.792  14.839  1.00 74.34           C  
ATOM    957  CB  TYR M 119      98.831  46.982  15.591  1.00 74.34           C  
ATOM    958  CG  TYR M 119      97.549  47.433  14.970  1.00 74.34           C  
ATOM    959  CD1 TYR M 119      96.437  46.621  14.966  1.00 74.34           C  
ATOM    960  CD2 TYR M 119      97.445  48.697  14.436  1.00 74.34           C  
ATOM    961  CE1 TYR M 119      95.252  47.053  14.416  1.00 74.34           C  
ATOM    962  CE2 TYR M 119      96.264  49.135  13.885  1.00 74.34           C  
ATOM    963  CZ  TYR M 119      95.163  48.313  13.876  1.00 74.34           C  
ATOM    964  OH  TYR M 119      93.950  48.763  13.316  1.00 74.34           O  
ATOM    965  C   TYR M 119      99.918  46.261  13.501  1.00 74.34           C  
ATOM    966  O   TYR M 119     100.889  47.007  13.394  1.00 74.34           O  
ATOM    967  N   ASP M 120      99.237  45.794  12.439  1.00 49.64           N  
ATOM    968  CA  ASP M 120      99.556  46.180  11.097  1.00 49.64           C  
ATOM    969  CB  ASP M 120      99.179  47.633  10.767  1.00 49.64           C  
ATOM    970  CG  ASP M 120      97.661  47.713  10.675  1.00 49.64           C  
ATOM    971  OD1 ASP M 120      96.998  46.650  10.818  1.00 49.64           O  
ATOM    972  OD2 ASP M 120      97.143  48.839  10.453  1.00 49.64           O  
ATOM    973  C   ASP M 120     101.018  45.991  10.851  1.00 49.64           C  
ATOM    974  O   ASP M 120     101.659  46.823  10.213  1.00 49.64           O  
ATOM    975  N   GLY M 121     101.584  44.880  11.358  1.00 23.38           N  
ATOM    976  CA  GLY M 121     102.955  44.568  11.077  1.00 23.38           C  
ATOM    977  C   GLY M 121     103.887  45.415  11.893  1.00 23.38           C  
ATOM    978  O   GLY M 121     105.047  45.577  11.519  1.00 23.38           O  
ATOM    979  N   CYS M 122     103.425  45.993  13.020  1.00 36.50           N  
ATOM    980  CA  CYS M 122     104.335  46.774  13.815  1.00 36.50           C  
ATOM    981  CB  CYS M 122     104.026  48.281  13.803  1.00 36.50           C  
ATOM    982  SG  CYS M 122     104.269  49.033  12.166  1.00 36.50           S  
ATOM    983  C   CYS M 122     104.224  46.313  15.239  1.00 36.50           C  
ATOM    984  O   CYS M 122     103.163  45.869  15.671  1.00 36.50           O  
ATOM    985  N   ASP M 123     105.323  46.414  16.019  1.00114.10           N  
ATOM    986  CA  ASP M 123     105.295  45.948  17.381  1.00114.10           C  
ATOM    987  CB  ASP M 123     106.692  45.697  17.977  1.00114.10           C  
ATOM    988  CG  ASP M 123     107.474  46.999  17.923  1.00114.10           C  
ATOM    989  OD1 ASP M 123     107.521  47.608  16.822  1.00114.10           O  
ATOM    990  OD2 ASP M 123     108.025  47.407  18.980  1.00114.10           O  
ATOM    991  C   ASP M 123     104.559  46.933  18.236  1.00114.10           C  
ATOM    992  O   ASP M 123     104.996  48.069  18.415  1.00114.10           O  
ATOM    993  N   TYR M 124     103.353  46.533  18.695  1.00100.96           N  
ATOM    994  CA  TYR M 124     102.509  47.328  19.545  1.00100.96           C  
ATOM    995  CB  TYR M 124     101.076  46.766  19.520  1.00100.96           C  
ATOM    996  CG  TYR M 124     100.134  47.724  20.158  1.00100.96           C  
ATOM    997  CD1 TYR M 124      99.777  48.876  19.499  1.00100.96           C  
ATOM    998  CD2 TYR M 124      99.584  47.459  21.389  1.00100.96           C  
ATOM    999  CE1 TYR M 124      98.896  49.765  20.069  1.00100.96           C  
ATOM   1000  CE2 TYR M 124      98.702  48.344  21.964  1.00100.96           C  
ATOM   1001  CZ  TYR M 124      98.359  49.498  21.305  1.00100.96           C  
ATOM   1002  OH  TYR M 124      97.454  50.406  21.893  1.00100.96           O  
ATOM   1003  C   TYR M 124     102.997  47.357  20.974  1.00100.96           C  
ATOM   1004  O   TYR M 124     103.287  48.425  21.512  1.00100.96           O  
ATOM   1005  N   ILE M 125     103.123  46.174  21.627  1.00101.51           N  
ATOM   1006  CA  ILE M 125     103.584  46.138  22.995  1.00101.51           C  
ATOM   1007  CB  ILE M 125     102.537  46.385  24.050  1.00101.51           C  
ATOM   1008  CG1 ILE M 125     101.513  45.246  24.123  1.00101.51           C  
ATOM   1009  CG2 ILE M 125     101.894  47.752  23.778  1.00101.51           C  
ATOM   1010  CD1 ILE M 125     100.647  45.326  25.379  1.00101.51           C  
ATOM   1011  C   ILE M 125     104.131  44.770  23.262  1.00101.51           C  
ATOM   1012  O   ILE M 125     103.815  43.821  22.544  1.00101.51           O  
ATOM   1013  N   ALA M 126     104.972  44.630  24.311  1.00 46.16           N  
ATOM   1014  CA  ALA M 126     105.505  43.329  24.604  1.00 46.16           C  
ATOM   1015  CB  ALA M 126     106.801  43.016  23.838  1.00 46.16           C  
ATOM   1016  C   ALA M 126     105.827  43.225  26.065  1.00 46.16           C  
ATOM   1017  O   ALA M 126     106.061  44.222  26.746  1.00 46.16           O  
ATOM   1018  N   LEU M 127     105.823  41.978  26.578  1.00 68.35           N  
ATOM   1019  CA  LEU M 127     106.142  41.693  27.949  1.00 68.35           C  
ATOM   1020  CB  LEU M 127     105.546  40.350  28.411  1.00 68.35           C  
ATOM   1021  CG  LEU M 127     105.841  39.967  29.871  1.00 68.35           C  
ATOM   1022  CD1 LEU M 127     105.213  40.968  30.852  1.00 68.35           C  
ATOM   1023  CD2 LEU M 127     105.407  38.520  30.153  1.00 68.35           C  
ATOM   1024  C   LEU M 127     107.632  41.613  28.036  1.00 68.35           C  
ATOM   1025  O   LEU M 127     108.280  41.024  27.171  1.00 68.35           O  
ATOM   1026  N   ASN M 128     108.213  42.203  29.098  1.00 76.12           N  
ATOM   1027  CA  ASN M 128     109.635  42.236  29.273  1.00 76.12           C  
ATOM   1028  CB  ASN M 128     110.090  43.291  30.296  1.00 76.12           C  
ATOM   1029  CG  ASN M 128     109.764  44.664  29.725  1.00 76.12           C  
ATOM   1030  OD1 ASN M 128     108.800  45.312  30.133  1.00 76.12           O  
ATOM   1031  ND2 ASN M 128     110.595  45.125  28.754  1.00 76.12           N  
ATOM   1032  C   ASN M 128     110.094  40.895  29.754  1.00 76.12           C  
ATOM   1033  O   ASN M 128     109.289  40.012  30.044  1.00 76.12           O  
ATOM   1034  N   GLU M 129     111.427  40.716  29.821  0.92135.72           N  
ATOM   1035  CA  GLU M 129     112.035  39.483  30.228  0.92135.72           C  
ATOM   1036  CB  GLU M 129     113.566  39.517  30.136  0.92135.72           C  
ATOM   1037  CG  GLU M 129     114.215  38.188  30.517  0.78135.72           C  
ATOM   1038  CD  GLU M 129     113.891  37.183  29.421  0.75135.72           C  
ATOM   1039  OE1 GLU M 129     112.776  36.599  29.464  0.90135.72           O  
ATOM   1040  OE2 GLU M 129     114.754  36.989  28.524  0.92135.72           O  
ATOM   1041  C   GLU M 129     111.679  39.202  31.652  0.92135.72           C  
ATOM   1042  O   GLU M 129     111.524  38.048  32.049  0.92135.72           O  
ATOM   1043  N   ASP M 130     111.542  40.266  32.460  1.00 79.34           N  
ATOM   1044  CA  ASP M 130     111.238  40.138  33.854  1.00 79.34           C  
ATOM   1045  CB  ASP M 130     111.302  41.482  34.616  1.00 79.34           C  
ATOM   1046  CG  ASP M 130     110.365  42.528  34.015  1.00 79.34           C  
ATOM   1047  OD1 ASP M 130     109.432  42.161  33.256  1.00 79.34           O  
ATOM   1048  OD2 ASP M 130     110.589  43.733  34.308  1.00 79.34           O  
ATOM   1049  C   ASP M 130     109.893  39.492  34.005  1.00 79.34           C  
ATOM   1050  O   ASP M 130     109.594  38.919  35.050  1.00 79.34           O  
ATOM   1051  N   LEU M 131     109.044  39.596  32.963  1.00108.38           N  
ATOM   1052  CA  LEU M 131     107.715  39.047  32.930  1.00108.38           C  
ATOM   1053  CB  LEU M 131     107.631  37.591  33.429  1.00108.38           C  
ATOM   1054  CG  LEU M 131     108.347  36.580  32.510  1.00108.38           C  
ATOM   1055  CD1 LEU M 131     108.113  35.130  32.967  1.00108.38           C  
ATOM   1056  CD2 LEU M 131     107.968  36.807  31.039  1.00108.38           C  
ATOM   1057  C   LEU M 131     106.834  39.897  33.793  1.00108.38           C  
ATOM   1058  O   LEU M 131     105.622  39.698  33.861  1.00108.38           O  
ATOM   1059  N   LYS M 132     107.457  40.825  34.535  1.00 97.18           N  
ATOM   1060  CA  LYS M 132     106.786  41.775  35.372  1.00 97.18           C  
ATOM   1061  CB  LYS M 132     107.666  42.180  36.562  1.00 97.18           C  
ATOM   1062  CG  LYS M 132     107.929  40.988  37.486  1.00 97.18           C  
ATOM   1063  CD  LYS M 132     109.090  41.192  38.457  1.00 97.18           C  
ATOM   1064  CE  LYS M 132     109.378  39.966  39.324  1.00 97.18           C  
ATOM   1065  NZ  LYS M 132     110.571  40.213  40.165  1.00 97.18           N  
ATOM   1066  C   LYS M 132     106.314  43.019  34.659  1.00 97.18           C  
ATOM   1067  O   LYS M 132     105.240  43.530  34.972  1.00 97.18           O  
ATOM   1068  N   THR M 133     107.086  43.543  33.675  1.00 82.45           N  
ATOM   1069  CA  THR M 133     106.802  44.877  33.187  1.00 82.45           C  
ATOM   1070  CB  THR M 133     108.009  45.770  33.347  1.00 82.45           C  
ATOM   1071  OG1 THR M 133     108.508  45.644  34.669  1.00 82.45           O  
ATOM   1072  CG2 THR M 133     107.621  47.245  33.143  1.00 82.45           C  
ATOM   1073  C   THR M 133     106.432  44.837  31.725  1.00 82.45           C  
ATOM   1074  O   THR M 133     106.412  43.773  31.111  1.00 82.45           O  
ATOM   1075  N   TRP M 134     106.095  46.014  31.135  1.00 94.18           N  
ATOM   1076  CA  TRP M 134     105.681  46.072  29.760  1.00 94.18           C  
ATOM   1077  CB  TRP M 134     104.205  46.464  29.592  1.00 94.18           C  
ATOM   1078  CG  TRP M 134     103.245  45.529  30.281  1.00 94.18           C  
ATOM   1079  CD2 TRP M 134     102.929  44.207  29.824  1.00 94.18           C  
ATOM   1080  CD1 TRP M 134     102.546  45.718  31.436  1.00 94.18           C  
ATOM   1081  NE1 TRP M 134     101.808  44.597  31.727  1.00 94.18           N  
ATOM   1082  CE2 TRP M 134     102.036  43.658  30.744  1.00 94.18           C  
ATOM   1083  CE3 TRP M 134     103.352  43.508  28.731  1.00 94.18           C  
ATOM   1084  CZ2 TRP M 134     101.547  42.394  30.585  1.00 94.18           C  
ATOM   1085  CZ3 TRP M 134     102.855  42.234  28.572  1.00 94.18           C  
ATOM   1086  CH2 TRP M 134     101.971  41.690  29.480  1.00 94.18           C  
ATOM   1087  C   TRP M 134     106.451  47.145  29.046  1.00 94.18           C  
ATOM   1088  O   TRP M 134     106.901  48.122  29.645  1.00 94.18           O  
ATOM   1089  N   THR M 135     106.632  46.969  27.720  1.00 40.64           N  
ATOM   1090  CA  THR M 135     107.272  47.972  26.917  1.00 40.64           C  
ATOM   1091  CB  THR M 135     108.542  47.512  26.263  1.00 40.64           C  
ATOM   1092  OG1 THR M 135     109.463  47.073  27.250  1.00 40.64           O  
ATOM   1093  CG2 THR M 135     109.150  48.689  25.481  1.00 40.64           C  
ATOM   1094  C   THR M 135     106.304  48.320  25.828  1.00 40.64           C  
ATOM   1095  O   THR M 135     105.796  47.437  25.137  1.00 40.64           O  
ATOM   1096  N   ALA M 136     106.023  49.628  25.646  1.00 51.41           N  
ATOM   1097  CA  ALA M 136     105.066  50.035  24.653  1.00 51.41           C  
ATOM   1098  CB  ALA M 136     103.972  50.968  25.201  1.00 51.41           C  
ATOM   1099  C   ALA M 136     105.785  50.781  23.570  1.00 51.41           C  
ATOM   1100  O   ALA M 136     106.721  51.533  23.831  1.00 51.41           O  
ATOM   1101  N   ALA M 137     105.406  50.503  22.305  1.00 56.86           N  
ATOM   1102  CA  ALA M 137     105.987  51.113  21.139  1.00 56.86           C  
ATOM   1103  CB  ALA M 137     105.626  50.365  19.843  1.00 56.86           C  
ATOM   1104  C   ALA M 137     105.589  52.548  20.946  1.00 56.86           C  
ATOM   1105  O   ALA M 137     106.438  53.399  20.680  1.00 56.86           O  
ATOM   1106  N   ASP M 138     104.282  52.858  21.080  1.00 67.53           N  
ATOM   1107  CA  ASP M 138     103.821  54.177  20.749  1.00 67.53           C  
ATOM   1108  CB  ASP M 138     103.110  54.232  19.382  1.00 67.53           C  
ATOM   1109  CG  ASP M 138     101.891  53.313  19.406  1.00 67.53           C  
ATOM   1110  OD1 ASP M 138     101.988  52.203  19.995  1.00 67.53           O  
ATOM   1111  OD2 ASP M 138     100.843  53.714  18.832  1.00 67.53           O  
ATOM   1112  C   ASP M 138     102.856  54.652  21.788  1.00 67.53           C  
ATOM   1113  O   ASP M 138     102.656  54.010  22.817  1.00 67.53           O  
ATOM   1114  N   MET M 139     102.227  55.817  21.529  1.00155.87           N  
ATOM   1115  CA  MET M 139     101.313  56.414  22.460  1.00155.87           C  
ATOM   1116  CB  MET M 139     100.817  57.810  22.023  1.00155.87           C  
ATOM   1117  CG  MET M 139      99.897  57.845  20.799  1.00155.87           C  
ATOM   1118  SD  MET M 139      98.186  57.318  21.114  1.00155.87           S  
ATOM   1119  CE  MET M 139      97.625  57.603  19.412  1.00155.87           C  
ATOM   1120  C   MET M 139     100.144  55.497  22.661  1.00155.87           C  
ATOM   1121  O   MET M 139      99.650  55.357  23.779  1.00155.87           O  
ATOM   1122  N   ALA M 140      99.681  54.825  21.589  1.00 41.51           N  
ATOM   1123  CA  ALA M 140      98.535  53.965  21.685  1.00 41.51           C  
ATOM   1124  CB  ALA M 140      98.174  53.326  20.331  1.00 41.51           C  
ATOM   1125  C   ALA M 140      98.826  52.857  22.654  1.00 41.51           C  
ATOM   1126  O   ALA M 140      97.996  52.512  23.494  1.00 41.51           O  
ATOM   1127  N   ALA M 141     100.043  52.296  22.586  1.00 47.89           N  
ATOM   1128  CA  ALA M 141     100.414  51.187  23.417  1.00 47.89           C  
ATOM   1129  CB  ALA M 141     101.844  50.687  23.144  1.00 47.89           C  
ATOM   1130  C   ALA M 141     100.331  51.598  24.854  1.00 47.89           C  
ATOM   1131  O   ALA M 141      99.963  50.799  25.714  1.00 47.89           O  
ATOM   1132  N   LEU M 142     100.660  52.869  25.147  1.00 52.54           N  
ATOM   1133  CA  LEU M 142     100.703  53.355  26.496  1.00 52.54           C  
ATOM   1134  CB  LEU M 142     101.007  54.861  26.561  1.00 52.54           C  
ATOM   1135  CG  LEU M 142     102.339  55.264  25.904  1.00 52.54           C  
ATOM   1136  CD1 LEU M 142     102.579  56.777  26.035  1.00 52.54           C  
ATOM   1137  CD2 LEU M 142     103.510  54.413  26.421  1.00 52.54           C  
ATOM   1138  C   LEU M 142      99.353  53.182  27.119  1.00 52.54           C  
ATOM   1139  O   LEU M 142      99.243  52.746  28.264  1.00 52.54           O  
ATOM   1140  N   ILE M 143      98.286  53.491  26.362  1.00103.19           N  
ATOM   1141  CA  ILE M 143      96.957  53.412  26.890  1.00103.19           C  
ATOM   1142  CB  ILE M 143      95.911  53.622  25.831  1.00103.19           C  
ATOM   1143  CG1 ILE M 143      96.047  54.988  25.139  1.00103.19           C  
ATOM   1144  CG2 ILE M 143      94.541  53.415  26.498  1.00103.19           C  
ATOM   1145  CD1 ILE M 143      95.708  56.170  26.038  1.00103.19           C  
ATOM   1146  C   ILE M 143      96.774  52.000  27.327  1.00103.19           C  
ATOM   1147  O   ILE M 143      96.258  51.720  28.408  1.00103.19           O  
ATOM   1148  N   THR M 144      97.220  51.072  26.469  1.00 71.55           N  
ATOM   1149  CA  THR M 144      97.094  49.671  26.709  1.00 71.55           C  
ATOM   1150  CB  THR M 144      97.548  48.861  25.531  1.00 71.55           C  
ATOM   1151  OG1 THR M 144      96.778  49.192  24.384  1.00 71.55           O  
ATOM   1152  CG2 THR M 144      97.388  47.371  25.865  1.00 71.55           C  
ATOM   1153  C   THR M 144      97.918  49.271  27.897  1.00 71.55           C  
ATOM   1154  O   THR M 144      97.520  48.405  28.673  1.00 71.55           O  
ATOM   1155  N   LYS M 145      99.112  49.862  28.062  1.00106.26           N  
ATOM   1156  CA  LYS M 145      99.967  49.458  29.142  1.00106.26           C  
ATOM   1157  CB  LYS M 145     101.354  50.117  29.091  1.00106.26           C  
ATOM   1158  CG  LYS M 145     102.348  49.481  30.065  1.00106.26           C  
ATOM   1159  CD  LYS M 145     103.800  49.907  29.844  1.00106.26           C  
ATOM   1160  CE  LYS M 145     104.352  50.786  30.966  1.00106.26           C  
ATOM   1161  NZ  LYS M 145     103.514  51.995  31.111  1.00106.26           N  
ATOM   1162  C   LYS M 145      99.364  49.810  30.465  1.00106.26           C  
ATOM   1163  O   LYS M 145      99.308  48.978  31.371  1.00106.26           O  
ATOM   1164  N   HIS M 146      98.856  51.049  30.596  1.00141.56           N  
ATOM   1165  CA  HIS M 146      98.360  51.505  31.860  1.00141.56           C  
ATOM   1166  ND1 HIS M 146      98.169  55.207  30.855  1.00141.56           N  
ATOM   1167  CG  HIS M 146      98.619  53.985  31.302  1.00141.56           C  
ATOM   1168  CB  HIS M 146      97.708  52.896  31.782  1.00141.56           C  
ATOM   1169  NE2 HIS M 146     100.385  55.247  30.686  1.00141.56           N  
ATOM   1170  CD2 HIS M 146      99.975  54.027  31.194  1.00141.56           C  
ATOM   1171  CE1 HIS M 146      99.265  55.922  30.500  1.00141.56           C  
ATOM   1172  C   HIS M 146      97.269  50.582  32.256  1.00141.56           C  
ATOM   1173  O   HIS M 146      97.208  50.114  33.392  1.00141.56           O  
ATOM   1174  N   LYS M 147      96.382  50.277  31.298  1.00116.15           N  
ATOM   1175  CA  LYS M 147      95.261  49.469  31.630  1.00116.15           C  
ATOM   1176  CB  LYS M 147      94.240  49.336  30.487  1.00116.15           C  
ATOM   1177  CG  LYS M 147      92.935  48.672  30.934  1.00116.15           C  
ATOM   1178  CD  LYS M 147      91.746  48.941  30.007  1.00116.15           C  
ATOM   1179  CE  LYS M 147      91.856  48.282  28.632  1.00116.15           C  
ATOM   1180  NZ  LYS M 147      92.883  48.973  27.823  1.00116.15           N  
ATOM   1181  C   LYS M 147      95.720  48.102  32.036  1.00116.15           C  
ATOM   1182  O   LYS M 147      95.245  47.551  33.026  1.00116.15           O  
ATOM   1183  N   TRP M 148      96.684  47.520  31.303  1.00108.42           N  
ATOM   1184  CA  TRP M 148      97.114  46.185  31.608  1.00108.42           C  
ATOM   1185  CB  TRP M 148      98.136  45.601  30.618  1.00108.42           C  
ATOM   1186  CG  TRP M 148      97.547  45.213  29.286  1.00108.42           C  
ATOM   1187  CD2 TRP M 148      98.119  44.222  28.419  1.00108.42           C  
ATOM   1188  CD1 TRP M 148      96.412  45.656  28.672  1.00108.42           C  
ATOM   1189  NE1 TRP M 148      96.244  45.007  27.472  1.00108.42           N  
ATOM   1190  CE2 TRP M 148      97.286  44.120  27.305  1.00108.42           C  
ATOM   1191  CE3 TRP M 148      99.243  43.458  28.545  1.00108.42           C  
ATOM   1192  CZ2 TRP M 148      97.569  43.248  26.292  1.00108.42           C  
ATOM   1193  CZ3 TRP M 148      99.525  42.581  27.521  1.00108.42           C  
ATOM   1194  CH2 TRP M 148      98.704  42.479  26.418  1.00108.42           C  
ATOM   1195  C   TRP M 148      97.723  46.110  32.967  1.00108.42           C  
ATOM   1196  O   TRP M 148      97.445  45.182  33.724  1.00108.42           O  
ATOM   1197  N   GLU M 149      98.562  47.092  33.327  1.00 74.86           N  
ATOM   1198  CA  GLU M 149      99.254  47.031  34.583  1.00 74.86           C  
ATOM   1199  CB  GLU M 149     100.121  48.269  34.844  1.00 74.86           C  
ATOM   1200  CG  GLU M 149     101.270  48.418  33.854  1.00 74.86           C  
ATOM   1201  CD  GLU M 149     102.036  49.675  34.228  1.00 74.86           C  
ATOM   1202  OE1 GLU M 149     101.379  50.671  34.636  1.00 74.86           O  
ATOM   1203  OE2 GLU M 149     103.290  49.656  34.111  1.00 74.86           O  
ATOM   1204  C   GLU M 149      98.244  46.991  35.681  1.00 74.86           C  
ATOM   1205  O   GLU M 149      98.381  46.250  36.651  1.00 74.86           O  
ATOM   1206  N   GLN M 150      97.182  47.791  35.545  1.00101.82           N  
ATOM   1207  CA  GLN M 150      96.187  47.904  36.567  1.00101.82           C  
ATOM   1208  CB  GLN M 150      95.162  49.006  36.249  1.00101.82           C  
ATOM   1209  CG  GLN M 150      95.798  50.400  36.198  1.00101.82           C  
ATOM   1210  CD  GLN M 150      94.716  51.410  35.849  1.00101.82           C  
ATOM   1211  OE1 GLN M 150      94.779  52.573  36.244  1.00101.82           O  
ATOM   1212  NE2 GLN M 150      93.695  50.956  35.074  1.00101.82           N  
ATOM   1213  C   GLN M 150      95.469  46.589  36.713  1.00101.82           C  
ATOM   1214  O   GLN M 150      94.974  46.250  37.787  1.00101.82           O  
ATOM   1215  N   ALA M 151      95.355  45.841  35.602  1.00 75.04           N  
ATOM   1216  CA  ALA M 151      94.691  44.573  35.504  1.00 75.04           C  
ATOM   1217  CB  ALA M 151      94.661  44.059  34.055  1.00 75.04           C  
ATOM   1218  C   ALA M 151      95.389  43.533  36.323  1.00 75.04           C  
ATOM   1219  O   ALA M 151      94.765  42.624  36.872  1.00 75.04           O  
ATOM   1220  N   GLY M 152      96.723  43.611  36.412  1.00 55.19           N  
ATOM   1221  CA  GLY M 152      97.406  42.560  37.108  1.00 55.19           C  
ATOM   1222  C   GLY M 152      97.722  41.545  36.065  1.00 55.19           C  
ATOM   1223  O   GLY M 152      98.027  40.387  36.348  1.00 55.19           O  
ATOM   1224  N   GLU M 153      97.685  42.014  34.807  1.00146.59           N  
ATOM   1225  CA  GLU M 153      97.891  41.205  33.648  1.00146.59           C  
ATOM   1226  CB  GLU M 153      97.924  42.054  32.374  1.00146.59           C  
ATOM   1227  CG  GLU M 153      98.254  41.225  31.145  1.00146.59           C  
ATOM   1228  CD  GLU M 153      97.159  40.188  31.053  1.00146.59           C  
ATOM   1229  OE1 GLU M 153      95.984  40.548  31.334  1.00146.59           O  
ATOM   1230  OE2 GLU M 153      97.477  39.023  30.700  1.00146.59           O  
ATOM   1231  C   GLU M 153      99.204  40.487  33.699  1.00146.59           C  
ATOM   1232  O   GLU M 153      99.279  39.292  33.414  1.00146.59           O  
ATOM   1233  N   ALA M 154     100.282  41.178  34.090  1.00 60.14           N  
ATOM   1234  CA  ALA M 154     101.572  40.552  34.032  1.00 60.14           C  
ATOM   1235  CB  ALA M 154     102.704  41.480  34.507  1.00 60.14           C  
ATOM   1236  C   ALA M 154     101.589  39.328  34.903  1.00 60.14           C  
ATOM   1237  O   ALA M 154     102.137  38.298  34.514  1.00 60.14           O  
ATOM   1238  N   GLU M 155     100.978  39.399  36.101  1.00 68.57           N  
ATOM   1239  CA  GLU M 155     101.056  38.320  37.052  1.00 68.57           C  
ATOM   1240  CB  GLU M 155     100.375  38.690  38.376  1.00 68.57           C  
ATOM   1241  CG  GLU M 155     101.065  39.857  39.082  1.00 68.57           C  
ATOM   1242  CD  GLU M 155     100.189  40.272  40.249  1.00 68.57           C  
ATOM   1243  OE1 GLU M 155      99.089  39.675  40.402  1.00 68.57           O  
ATOM   1244  OE2 GLU M 155     100.603  41.195  40.999  1.00 68.57           O  
ATOM   1245  C   GLU M 155     100.397  37.087  36.534  1.00 68.57           C  
ATOM   1246  O   GLU M 155     100.957  35.993  36.597  1.00 68.57           O  
ATOM   1247  N   ARG M 156      99.182  37.232  35.990  1.00261.31           N  
ATOM   1248  CA  ARG M 156      98.494  36.088  35.517  1.00261.31           C  
ATOM   1249  CB  ARG M 156      97.047  36.372  35.097  1.00261.31           C  
ATOM   1250  CG  ARG M 156      96.913  37.296  33.903  1.00261.31           C  
ATOM   1251  CD  ARG M 156      97.187  36.590  32.575  1.00261.31           C  
ATOM   1252  NE  ARG M 156      96.087  35.610  32.360  1.00261.31           N  
ATOM   1253  CZ  ARG M 156      95.673  35.324  31.093  1.00261.31           C  
ATOM   1254  NH1 ARG M 156      96.165  36.028  30.033  1.00261.31           N  
ATOM   1255  NH2 ARG M 156      94.797  34.300  30.880  1.00261.31           N  
ATOM   1256  C   ARG M 156      99.240  35.501  34.369  1.00261.31           C  
ATOM   1257  O   ARG M 156      99.249  34.284  34.196  1.00261.31           O  
ATOM   1258  N   LEU M 158      99.864  36.360  33.538  1.00161.40           N  
ATOM   1259  CA  LEU M 158     100.610  35.870  32.409  1.00161.40           C  
ATOM   1260  CB  LEU M 158     101.386  36.931  31.607  1.00161.40           C  
ATOM   1261  CG  LEU M 158     100.551  37.811  30.668  1.00161.40           C  
ATOM   1262  CD1 LEU M 158     101.449  38.798  29.904  1.00161.40           C  
ATOM   1263  CD2 LEU M 158      99.702  36.956  29.720  1.00161.40           C  
ATOM   1264  C   LEU M 158     101.675  34.990  32.952  1.00161.40           C  
ATOM   1265  O   LEU M 158     101.813  33.847  32.528  1.00161.40           O  
ATOM   1266  N   ARG M 159     102.385  35.477  33.986  1.00174.74           N  
ATOM   1267  CA  ARG M 159     103.529  34.791  34.508  1.00174.74           C  
ATOM   1268  CB  ARG M 159     104.101  35.435  35.782  1.00174.74           C  
ATOM   1269  CG  ARG M 159     104.884  36.723  35.547  1.00174.74           C  
ATOM   1270  CD  ARG M 159     105.320  37.409  36.843  1.00174.74           C  
ATOM   1271  NE  ARG M 159     106.295  36.520  37.536  1.00174.74           N  
ATOM   1272  CZ  ARG M 159     106.656  36.799  38.822  1.00174.74           C  
ATOM   1273  NH1 ARG M 159     106.097  37.865  39.465  1.00174.74           N  
ATOM   1274  NH2 ARG M 159     107.564  36.008  39.466  1.00174.74           N  
ATOM   1275  C   ARG M 159     103.110  33.417  34.899  1.00174.74           C  
ATOM   1276  O   ARG M 159     103.851  32.460  34.691  1.00174.74           O  
ATOM   1277  N   ALA M 160     101.908  33.275  35.478  1.00 52.38           N  
ATOM   1278  CA  ALA M 160     101.498  31.971  35.879  1.00 52.38           C  
ATOM   1279  CB  ALA M 160     100.110  31.966  36.540  1.00 52.38           C  
ATOM   1280  C   ALA M 160     101.422  31.084  34.675  1.00 52.38           C  
ATOM   1281  O   ALA M 160     101.921  29.963  34.688  1.00 52.38           O  
ATOM   1282  N   TYR M 161     100.827  31.584  33.582  1.00166.32           N  
ATOM   1283  CA  TYR M 161     100.652  30.824  32.377  1.00166.32           C  
ATOM   1284  CB  TYR M 161     100.013  31.726  31.301  1.00166.32           C  
ATOM   1285  CG  TYR M 161      99.810  31.002  30.017  1.00166.32           C  
ATOM   1286  CD1 TYR M 161     100.800  30.993  29.062  1.00166.32           C  
ATOM   1287  CD2 TYR M 161      98.626  30.354  29.758  1.00166.32           C  
ATOM   1288  CE1 TYR M 161     100.621  30.329  27.872  1.00166.32           C  
ATOM   1289  CE2 TYR M 161      98.442  29.687  28.570  1.00166.32           C  
ATOM   1290  CZ  TYR M 161      99.439  29.675  27.624  1.00166.32           C  
ATOM   1291  OH  TYR M 161      99.250  28.991  26.405  1.00166.32           O  
ATOM   1292  C   TYR M 161     101.982  30.386  31.866  1.00166.32           C  
ATOM   1293  O   TYR M 161     102.240  29.196  31.690  1.00166.32           O  
ATOM   1294  N   LEU M 162     102.889  31.353  31.683  1.00127.16           N  
ATOM   1295  CA  LEU M 162     104.173  31.083  31.113  1.00127.16           C  
ATOM   1296  CB  LEU M 162     105.027  32.362  31.021  1.00127.16           C  
ATOM   1297  CG  LEU M 162     104.561  33.404  29.981  1.00127.16           C  
ATOM   1298  CD1 LEU M 162     104.941  32.984  28.558  1.00127.16           C  
ATOM   1299  CD2 LEU M 162     103.061  33.700  30.095  1.00127.16           C  
ATOM   1300  C   LEU M 162     104.911  30.139  32.001  1.00127.16           C  
ATOM   1301  O   LEU M 162     105.446  29.126  31.553  1.00127.16           O  
ATOM   1302  N   GLU M 163     104.963  30.451  33.304  1.00 96.30           N  
ATOM   1303  CA  GLU M 163     105.736  29.620  34.164  1.00 96.30           C  
ATOM   1304  CB  GLU M 163     105.819  30.243  35.570  1.00 96.30           C  
ATOM   1305  CG  GLU M 163     106.518  31.609  35.546  1.00 96.30           C  
ATOM   1306  CD  GLU M 163     106.265  32.349  36.855  1.00 96.30           C  
ATOM   1307  OE1 GLU M 163     105.543  31.801  37.729  1.00 96.30           O  
ATOM   1308  OE2 GLU M 163     106.794  33.484  36.993  1.00 96.30           O  
ATOM   1309  C   GLU M 163     105.104  28.266  34.263  1.00 96.30           C  
ATOM   1310  O   GLU M 163     105.730  27.249  33.974  1.00 96.30           O  
ATOM   1311  N   GLY M 164     103.849  28.200  34.731  1.00 91.43           N  
ATOM   1312  CA  GLY M 164     103.273  26.902  34.909  1.00 91.43           C  
ATOM   1313  C   GLY M 164     102.635  26.218  33.734  1.00 91.43           C  
ATOM   1314  O   GLY M 164     103.068  25.146  33.317  1.00 91.43           O  
ATOM   1315  N   THR M 165     101.583  26.838  33.157  1.00158.03           N  
ATOM   1316  CA  THR M 165     100.773  26.100  32.225  1.00158.03           C  
ATOM   1317  CB  THR M 165      99.421  26.701  31.984  1.00158.03           C  
ATOM   1318  OG1 THR M 165      98.554  25.729  31.421  1.00158.03           O  
ATOM   1319  CG2 THR M 165      99.566  27.873  31.018  1.00158.03           C  
ATOM   1320  C   THR M 165     101.449  25.861  30.925  1.00158.03           C  
ATOM   1321  O   THR M 165     101.392  24.758  30.384  1.00158.03           O  
ATOM   1322  N   CYS M 166     102.139  26.884  30.405  1.00 58.47           N  
ATOM   1323  CA  CYS M 166     102.753  26.764  29.119  1.00 58.47           C  
ATOM   1324  CB  CYS M 166     103.554  28.029  28.741  1.00 58.47           C  
ATOM   1325  SG  CYS M 166     104.355  27.927  27.109  1.00 58.47           S  
ATOM   1326  C   CYS M 166     103.709  25.618  29.193  1.00 58.47           C  
ATOM   1327  O   CYS M 166     103.755  24.781  28.294  1.00 58.47           O  
ATOM   1328  N   VAL M 167     104.476  25.556  30.296  1.00 54.23           N  
ATOM   1329  CA  VAL M 167     105.494  24.564  30.506  1.00 54.23           C  
ATOM   1330  CB  VAL M 167     106.295  24.811  31.752  1.00 54.23           C  
ATOM   1331  CG1 VAL M 167     107.317  23.673  31.916  1.00 54.23           C  
ATOM   1332  CG2 VAL M 167     106.927  26.210  31.660  1.00 54.23           C  
ATOM   1333  C   VAL M 167     104.909  23.195  30.642  1.00 54.23           C  
ATOM   1334  O   VAL M 167     105.443  22.232  30.097  1.00 54.23           O  
ATOM   1335  N   GLU M 168     103.801  23.049  31.388  1.00 57.72           N  
ATOM   1336  CA  GLU M 168     103.303  21.722  31.593  1.00 57.72           C  
ATOM   1337  CB  GLU M 168     102.176  21.652  32.637  1.00 57.72           C  
ATOM   1338  CG  GLU M 168     102.709  21.905  34.051  1.00 57.72           C  
ATOM   1339  CD  GLU M 168     101.565  21.802  35.046  1.00 57.72           C  
ATOM   1340  OE1 GLU M 168     100.805  22.797  35.184  1.00 57.72           O  
ATOM   1341  OE2 GLU M 168     101.441  20.724  35.689  1.00 57.72           O  
ATOM   1342  C   GLU M 168     102.844  21.132  30.297  1.00 57.72           C  
ATOM   1343  O   GLU M 168     103.091  19.956  30.035  1.00 57.72           O  
ATOM   1344  N   TRP M 169     102.161  21.927  29.452  1.00 94.81           N  
ATOM   1345  CA  TRP M 169     101.674  21.445  28.188  1.00 94.81           C  
ATOM   1346  CB  TRP M 169     100.729  22.437  27.490  1.00 94.81           C  
ATOM   1347  CG  TRP M 169      99.387  22.515  28.173  1.00 94.81           C  
ATOM   1348  CD2 TRP M 169      98.434  21.445  28.120  1.00 94.81           C  
ATOM   1349  CD1 TRP M 169      98.837  23.490  28.953  1.00 94.81           C  
ATOM   1350  NE1 TRP M 169      97.591  23.094  29.384  1.00 94.81           N  
ATOM   1351  CE2 TRP M 169      97.334  21.835  28.880  1.00 94.81           C  
ATOM   1352  CE3 TRP M 169      98.479  20.234  27.491  1.00 94.81           C  
ATOM   1353  CZ2 TRP M 169      96.252  21.013  29.022  1.00 94.81           C  
ATOM   1354  CZ3 TRP M 169      97.388  19.407  27.634  1.00 94.81           C  
ATOM   1355  CH2 TRP M 169      96.296  19.791  28.385  1.00 94.81           C  
ATOM   1356  C   TRP M 169     102.807  21.135  27.261  1.00 94.81           C  
ATOM   1357  O   TRP M 169     102.805  20.107  26.583  1.00 94.81           O  
ATOM   1358  N   LEU M 170     103.830  22.008  27.234  1.00122.31           N  
ATOM   1359  CA  LEU M 170     104.928  21.848  26.327  1.00122.31           C  
ATOM   1360  CB  LEU M 170     105.998  22.939  26.553  1.00122.31           C  
ATOM   1361  CG  LEU M 170     107.233  22.908  25.626  1.00122.31           C  
ATOM   1362  CD1 LEU M 170     108.112  21.672  25.851  1.00122.31           C  
ATOM   1363  CD2 LEU M 170     106.838  23.094  24.157  1.00122.31           C  
ATOM   1364  C   LEU M 170     105.519  20.505  26.610  1.00122.31           C  
ATOM   1365  O   LEU M 170     105.867  19.764  25.691  1.00122.31           O  
ATOM   1366  N   ARG M 171     105.635  20.156  27.902  1.00 89.10           N  
ATOM   1367  CA  ARG M 171     106.183  18.891  28.287  1.00 89.10           C  
ATOM   1368  CB  ARG M 171     106.277  18.755  29.815  1.00 89.10           C  
ATOM   1369  CG  ARG M 171     107.333  19.678  30.428  1.00 89.10           C  
ATOM   1370  CD  ARG M 171     107.164  19.910  31.931  1.00 89.10           C  
ATOM   1371  NE  ARG M 171     106.855  18.601  32.570  1.00 89.10           N  
ATOM   1372  CZ  ARG M 171     105.738  18.485  33.346  1.00 89.10           C  
ATOM   1373  NH1 ARG M 171     104.941  19.573  33.548  1.00 89.10           N  
ATOM   1374  NH2 ARG M 171     105.416  17.288  33.920  1.00 89.10           N  
ATOM   1375  C   ARG M 171     105.290  17.805  27.773  1.00 89.10           C  
ATOM   1376  O   ARG M 171     105.762  16.823  27.201  1.00 89.10           O  
ATOM   1377  N   ARG M 172     103.963  17.967  27.933  1.00134.08           N  
ATOM   1378  CA  ARG M 172     103.063  16.927  27.511  1.00134.08           C  
ATOM   1379  CB  ARG M 172     101.571  17.238  27.726  1.00134.08           C  
ATOM   1380  CG  ARG M 172     101.063  17.099  29.159  1.00134.08           C  
ATOM   1381  CD  ARG M 172      99.540  16.944  29.234  1.00134.08           C  
ATOM   1382  NE  ARG M 172      99.228  15.500  29.030  1.00134.08           N  
ATOM   1383  CZ  ARG M 172      99.090  14.999  27.768  0.93134.08           C  
ATOM   1384  NH1 ARG M 172      99.223  15.823  26.688  1.00134.08           N  
ATOM   1385  NH2 ARG M 172      98.830  13.672  27.588  1.00134.08           N  
ATOM   1386  C   ARG M 172     103.189  16.727  26.040  1.00134.08           C  
ATOM   1387  O   ARG M 172     103.231  15.595  25.560  1.00134.08           O  
ATOM   1388  N   TYR M 173     103.259  17.830  25.276  1.00104.42           N  
ATOM   1389  CA  TYR M 173     103.273  17.674  23.853  1.00104.42           C  
ATOM   1390  CB  TYR M 173     103.388  18.992  23.067  1.00104.42           C  
ATOM   1391  CG  TYR M 173     102.179  19.822  23.311  1.00104.42           C  
ATOM   1392  CD1 TYR M 173     100.935  19.353  22.961  1.00104.42           C  
ATOM   1393  CD2 TYR M 173     102.300  21.081  23.849  1.00104.42           C  
ATOM   1394  CE1 TYR M 173      99.818  20.124  23.173  1.00104.42           C  
ATOM   1395  CE2 TYR M 173     101.189  21.858  24.062  1.00104.42           C  
ATOM   1396  CZ  TYR M 173      99.950  21.373  23.725  1.00104.42           C  
ATOM   1397  OH  TYR M 173      98.809  22.164  23.941  1.00104.42           O  
ATOM   1398  C   TYR M 173     104.478  16.887  23.470  1.00104.42           C  
ATOM   1399  O   TYR M 173     104.381  15.926  22.713  1.00104.42           O  
ATOM   1400  N   LEU M 174     105.651  17.236  24.020  1.00124.17           N  
ATOM   1401  CA  LEU M 174     106.829  16.553  23.585  1.00124.17           C  
ATOM   1402  CB  LEU M 174     108.133  17.099  24.184  1.00124.17           C  
ATOM   1403  CG  LEU M 174     108.622  18.370  23.462  1.00124.17           C  
ATOM   1404  CD1 LEU M 174     107.685  19.570  23.649  1.00124.17           C  
ATOM   1405  CD2 LEU M 174     110.078  18.679  23.824  1.00124.17           C  
ATOM   1406  C   LEU M 174     106.715  15.094  23.871  1.00124.17           C  
ATOM   1407  O   LEU M 174     107.159  14.273  23.070  1.00124.17           O  
ATOM   1408  N   LYS M 175     106.086  14.723  24.998  1.00144.94           N  
ATOM   1409  CA  LYS M 175     106.012  13.330  25.319  1.00144.94           C  
ATOM   1410  CB  LYS M 175     105.282  13.065  26.642  1.00144.94           C  
ATOM   1411  CG  LYS M 175     105.964  13.785  27.805  1.00144.94           C  
ATOM   1412  CD  LYS M 175     107.457  13.464  27.922  1.00144.94           C  
ATOM   1413  CE  LYS M 175     108.221  14.413  28.849  1.00144.94           C  
ATOM   1414  NZ  LYS M 175     109.679  14.180  28.730  1.00144.94           N  
ATOM   1415  C   LYS M 175     105.295  12.622  24.214  1.00144.94           C  
ATOM   1416  O   LYS M 175     105.727  11.556  23.780  1.00144.94           O  
ATOM   1417  N   ASN M 176     104.183  13.196  23.715  1.00222.92           N  
ATOM   1418  CA  ASN M 176     103.512  12.568  22.614  1.00222.92           C  
ATOM   1419  CB  ASN M 176     101.977  12.646  22.697  1.00222.92           C  
ATOM   1420  CG  ASN M 176     101.487  11.804  23.867  1.00222.92           C  
ATOM   1421  OD1 ASN M 176     102.069  10.776  24.207  1.00222.92           O  
ATOM   1422  ND2 ASN M 176     100.371  12.253  24.500  1.00222.92           N  
ATOM   1423  C   ASN M 176     103.903  13.349  21.398  1.00222.92           C  
ATOM   1424  O   ASN M 176     103.301  14.360  21.069  1.00222.92           O  
ATOM   1425  N   GLY M 177     104.858  12.873  20.600  1.00233.41           N  
ATOM   1426  CA  GLY M 177     105.249  13.702  19.497  1.00233.41           C  
ATOM   1427  C   GLY M 177     106.731  13.848  19.510  1.00233.41           C  
ATOM   1428  O   GLY M 177     107.313  14.480  18.632  1.00233.41           O  
ATOM   1429  N   ASN M 178     107.386  13.254  20.515  1.00123.52           N  
ATOM   1430  CA  ASN M 178     108.809  13.340  20.611  1.00123.52           C  
ATOM   1431  CB  ASN M 178     109.336  12.664  21.885  1.00123.52           C  
ATOM   1432  CG  ASN M 178     110.798  13.040  22.034  1.00123.52           C  
ATOM   1433  OD1 ASN M 178     111.588  12.880  21.106  1.00123.52           O  
ATOM   1434  ND2 ASN M 178     111.169  13.563  23.233  1.00123.52           N  
ATOM   1435  C   ASN M 178     109.426  12.664  19.427  1.00123.52           C  
ATOM   1436  O   ASN M 178     110.400  13.160  18.861  1.00123.52           O  
ATOM   1437  N   ALA M 179     108.871  11.515  18.999  1.00 40.08           N  
ATOM   1438  CA  ALA M 179     109.515  10.803  17.933  1.00 40.08           C  
ATOM   1439  CB  ALA M 179     108.779   9.502  17.566  1.00 40.08           C  
ATOM   1440  C   ALA M 179     109.549  11.669  16.711  1.00 40.08           C  
ATOM   1441  O   ALA M 179     110.592  11.818  16.073  1.00 40.08           O  
ATOM   1442  N   THR M 180     108.403  12.277  16.353  0.88117.26           N  
ATOM   1443  CA  THR M 180     108.393  13.085  15.168  0.88117.26           C  
ATOM   1444  CB  THR M 180     107.014  13.532  14.775  0.88117.26           C  
ATOM   1445  OG1 THR M 180     106.440  14.330  15.799  0.88117.26           O  
ATOM   1446  CG2 THR M 180     106.148  12.291  14.509  0.88117.26           C  
ATOM   1447  C   THR M 180     109.209  14.317  15.379  0.88117.26           C  
ATOM   1448  O   THR M 180     110.091  14.637  14.585  0.88117.26           O  
ATOM   1449  N   LEU M 181     108.953  15.023  16.495  1.00 49.32           N  
ATOM   1450  CA  LEU M 181     109.606  16.273  16.766  1.00 49.32           C  
ATOM   1451  CB  LEU M 181     109.298  16.820  18.171  1.00 49.32           C  
ATOM   1452  CG  LEU M 181     107.824  17.225  18.367  1.00 49.32           C  
ATOM   1453  CD1 LEU M 181     107.570  17.767  19.783  1.00 49.32           C  
ATOM   1454  CD2 LEU M 181     107.366  18.202  17.270  1.00 49.32           C  
ATOM   1455  C   LEU M 181     111.115  16.111  16.656  1.00 49.32           C  
ATOM   1456  O   LEU M 181     111.716  16.802  15.788  1.00 49.32           O  
ATOM   1457  OXT LEU M 181     111.685  15.307  17.439  1.00 49.32           O  
TER
ATOM   1458  N   SER P   1      97.560  23.945  25.592  1.00 79.99           N  
ATOM   1459  CA  SER P   1      96.571  25.033  25.631  1.00 79.99           C  
ATOM   1460  CB  SER P   1      95.876  25.057  27.004  1.00 79.99           C  
ATOM   1461  OG  SER P   1      95.288  23.797  27.290  1.00 79.99           O  
ATOM   1462  C   SER P   1      97.220  26.368  25.456  1.00 79.99           C  
ATOM   1463  O   SER P   1      98.350  26.586  25.889  1.00 79.99           O  
ATOM   1464  N   ILE P   2      96.482  27.312  24.844  1.00 96.93           N  
ATOM   1465  CA  ILE P   2      96.978  28.635  24.591  1.00 96.93           C  
ATOM   1466  CB  ILE P   2      96.498  29.214  23.288  1.00 96.93           C  
ATOM   1467  CG1 ILE P   2      97.113  30.605  23.044  1.00 96.93           C  
ATOM   1468  CG2 ILE P   2      94.960  29.193  23.295  1.00 96.93           C  
ATOM   1469  CD1 ILE P   2      96.862  31.144  21.636  1.00 96.93           C  
ATOM   1470  C   ILE P   2      96.403  29.475  25.680  1.00 96.93           C  
ATOM   1471  O   ILE P   2      95.472  29.057  26.359  1.00 96.93           O  
ATOM   1472  N   ILE P   3      97.017  30.644  25.920  1.00188.93           N  
ATOM   1473  CA  ILE P   3      96.631  31.599  26.917  1.00188.93           C  
ATOM   1474  CB  ILE P   3      97.622  32.713  27.072  1.00188.93           C  
ATOM   1475  CG1 ILE P   3      97.289  33.572  28.298  1.00188.93           C  
ATOM   1476  CG2 ILE P   3      97.664  33.496  25.752  1.00188.93           C  
ATOM   1477  CD1 ILE P   3      98.427  34.511  28.683  1.00188.93           C  
ATOM   1478  C   ILE P   3      95.324  32.216  26.516  1.00188.93           C  
ATOM   1479  O   ILE P   3      94.882  32.077  25.383  1.00188.93           O  
ATOM   1480  N   ASN P   4      94.614  32.835  27.478  1.00140.27           N  
ATOM   1481  CA  ASN P   4      93.361  33.492  27.223  1.00140.27           C  
ATOM   1482  CB  ASN P   4      92.380  33.183  28.364  1.00140.27           C  
ATOM   1483  CG  ASN P   4      92.292  31.658  28.457  1.00140.27           C  
ATOM   1484  OD1 ASN P   4      92.252  30.967  27.440  1.00140.27           O  
ATOM   1485  ND2 ASN P   4      92.269  31.112  29.702  1.00140.27           N  
ATOM   1486  C   ASN P   4      93.653  34.969  27.251  1.00140.27           C  
ATOM   1487  O   ASN P   4      93.819  35.556  28.318  1.00140.27           O  
ATOM   1488  N   PHE P   5      93.669  35.614  26.067  1.00201.97           N  
ATOM   1489  CA  PHE P   5      94.060  36.991  25.920  1.00201.97           C  
ATOM   1490  CB  PHE P   5      94.216  37.409  24.448  1.00201.97           C  
ATOM   1491  CG  PHE P   5      95.277  36.539  23.870  1.00201.97           C  
ATOM   1492  CD1 PHE P   5      94.970  35.287  23.392  1.00201.97           C  
ATOM   1493  CD2 PHE P   5      96.581  36.963  23.807  1.00201.97           C  
ATOM   1494  CE1 PHE P   5      95.939  34.471  22.858  1.00201.97           C  
ATOM   1495  CE2 PHE P   5      97.553  36.149  23.274  1.00201.97           C  
ATOM   1496  CZ  PHE P   5      97.240  34.901  22.799  1.00201.97           C  
ATOM   1497  C   PHE P   5      93.075  37.921  26.560  1.00201.97           C  
ATOM   1498  O   PHE P   5      91.910  37.603  26.779  1.00201.97           O  
ATOM   1499  N   GLU P   6      93.570  39.124  26.895  1.00187.02           N  
ATOM   1500  CA  GLU P   6      92.876  40.181  27.561  1.00187.02           C  
ATOM   1501  CB  GLU P   6      93.596  40.589  28.854  1.00187.02           C  
ATOM   1502  CG  GLU P   6      95.103  40.787  28.665  1.00187.02           C  
ATOM   1503  CD  GLU P   6      95.781  39.420  28.580  1.00187.02           C  
ATOM   1504  OE1 GLU P   6      95.152  38.418  29.013  1.00187.02           O  
ATOM   1505  OE2 GLU P   6      96.935  39.363  28.077  1.00187.02           O  
ATOM   1506  C   GLU P   6      92.863  41.341  26.624  1.00187.02           C  
ATOM   1507  O   GLU P   6      93.757  41.487  25.792  1.00187.02           O  
ATOM   1508  N   LYS P   7      91.841  42.207  26.758  1.00166.90           N  
ATOM   1509  CA  LYS P   7      91.631  43.301  25.860  1.00166.90           C  
ATOM   1510  CB  LYS P   7      90.362  44.080  26.166  1.00166.90           C  
ATOM   1511  CG  LYS P   7      90.096  45.048  25.041  1.00166.90           C  
ATOM   1512  CD  LYS P   7      88.710  45.639  25.031  1.00166.90           C  
ATOM   1513  CE  LYS P   7      88.676  46.749  24.005  1.00166.90           C  
ATOM   1514  NZ  LYS P   7      89.454  47.907  24.487  1.00166.90           N  
ATOM   1515  C   LYS P   7      92.778  44.267  25.855  1.00166.90           C  
ATOM   1516  O   LYS P   7      93.580  44.327  26.786  1.00166.90           O  
ATOM   1517  N   LEU P   8      92.897  45.025  24.738  1.00131.04           N  
ATOM   1518  CA  LEU P   8      93.911  46.030  24.588  1.00131.04           C  
ATOM   1519  CB  LEU P   8      94.314  46.284  23.122  1.00131.04           C  
ATOM   1520  CG  LEU P   8      95.047  45.113  22.445  1.00131.04           C  
ATOM   1521  CD1 LEU P   8      95.419  45.452  20.994  1.00131.04           C  
ATOM   1522  CD2 LEU P   8      96.274  44.686  23.260  1.00131.04           C  
ATOM   1523  C   LEU P   8      93.321  47.334  25.090  1.00131.04           C  
ATOM   1524  O   LEU P   8      92.071  47.450  25.015  1.00131.04           O  
ATOM   1525  OXT LEU P   8      94.096  48.227  25.526  1.00131.04           O  
TER
ATOM   1526  N   GLN A   2      77.817  22.257  30.914  1.00394.73           N  
ATOM   1527  CA  GLN A   2      78.731  21.806  32.004  1.00394.73           C  
ATOM   1528  CB  GLN A   2      80.187  22.263  31.750  1.00394.73           C  
ATOM   1529  CG  GLN A   2      80.413  23.777  31.814  1.00394.73           C  
ATOM   1530  CD  GLN A   2      81.908  24.051  31.657  1.00394.73           C  
ATOM   1531  OE1 GLN A   2      82.685  23.168  31.297  1.00394.73           O  
ATOM   1532  NE2 GLN A   2      82.325  25.314  31.939  1.00394.73           N  
ATOM   1533  C   GLN A   2      78.395  22.161  33.431  1.00394.73           C  
ATOM   1534  O   GLN A   2      77.247  22.472  33.752  1.00394.73           O  
ATOM   1535  N   LYS A   3      79.398  22.036  34.347  1.00428.26           N  
ATOM   1536  CA  LYS A   3      79.194  22.455  35.707  1.00428.26           C  
ATOM   1537  CB  LYS A   3      77.991  21.770  36.385  1.00428.26           C  
ATOM   1538  CG  LYS A   3      78.167  20.270  36.625  1.00428.26           C  
ATOM   1539  CD  LYS A   3      77.094  19.668  37.537  1.00428.26           C  
ATOM   1540  CE  LYS A   3      77.222  20.075  39.008  1.00428.26           C  
ATOM   1541  NZ  LYS A   3      76.474  21.327  39.261  1.00428.26           N  
ATOM   1542  C   LYS A   3      80.376  22.311  36.647  1.00428.26           C  
ATOM   1543  O   LYS A   3      81.342  21.580  36.421  1.00428.26           O  
ATOM   1544  N   VAL A   4      80.292  23.063  37.771  1.00192.25           N  
ATOM   1545  CA  VAL A   4      81.234  23.036  38.862  1.00192.25           C  
ATOM   1546  CB  VAL A   4      81.879  24.362  39.137  1.00192.25           C  
ATOM   1547  CG1 VAL A   4      80.810  25.339  39.650  1.00192.25           C  
ATOM   1548  CG2 VAL A   4      83.058  24.141  40.098  1.00192.25           C  
ATOM   1549  C   VAL A   4      80.420  22.623  40.040  1.00192.25           C  
ATOM   1550  O   VAL A   4      79.226  22.905  40.090  1.00192.25           O  
ATOM   1551  N   GLN A   5      81.014  21.909  41.013  1.00138.99           N  
ATOM   1552  CA  GLN A   5      80.156  21.448  42.061  1.00138.99           C  
ATOM   1553  CB  GLN A   5      79.651  20.027  41.776  1.00138.99           C  
ATOM   1554  CG  GLN A   5      80.787  19.026  41.577  1.00138.99           C  
ATOM   1555  CD  GLN A   5      80.193  17.765  40.972  1.00138.99           C  
ATOM   1556  OE1 GLN A   5      79.418  17.059  41.614  1.00138.99           O  
ATOM   1557  NE2 GLN A   5      80.561  17.474  39.694  1.00138.99           N  
ATOM   1558  C   GLN A   5      80.836  21.488  43.392  1.00138.99           C  
ATOM   1559  O   GLN A   5      81.979  21.058  43.546  1.00138.99           O  
ATOM   1560  N   GLN A   6      80.114  22.034  44.396  1.00 97.71           N  
ATOM   1561  CA  GLN A   6      80.576  22.080  45.751  1.00 97.71           C  
ATOM   1562  CB  GLN A   6      80.451  23.473  46.391  1.00 97.71           C  
ATOM   1563  CG  GLN A   6      81.321  24.510  45.674  1.00 97.71           C  
ATOM   1564  CD  GLN A   6      81.151  25.860  46.354  1.00 97.71           C  
ATOM   1565  OE1 GLN A   6      80.772  26.844  45.722  1.00 97.71           O  
ATOM   1566  NE2 GLN A   6      81.451  25.913  47.680  1.00 97.71           N  
ATOM   1567  C   GLN A   6      79.696  21.111  46.480  1.00 97.71           C  
ATOM   1568  O   GLN A   6      78.469  21.217  46.454  1.00 97.71           O  
ATOM   1569  N   SER A   7      80.313  20.098  47.134  1.00337.97           N  
ATOM   1570  CA  SER A   7      79.583  19.004  47.721  1.00337.97           C  
ATOM   1571  CB  SER A   7      80.498  17.843  48.138  1.00337.97           C  
ATOM   1572  OG  SER A   7      81.253  17.392  47.025  1.00337.97           O  
ATOM   1573  C   SER A   7      78.762  19.402  48.911  1.00337.97           C  
ATOM   1574  O   SER A   7      77.602  18.984  48.999  1.00337.97           O  
ATOM   1575  N   PRO A   8      79.341  20.125  49.866  1.00170.83           N  
ATOM   1576  CA  PRO A   8      78.583  20.516  51.018  1.00170.83           C  
ATOM   1577  CD  PRO A   8      80.759  20.048  50.182  1.00170.83           C  
ATOM   1578  CB  PRO A   8      79.561  20.660  52.182  1.00170.83           C  
ATOM   1579  CG  PRO A   8      80.919  20.839  51.500  1.00170.83           C  
ATOM   1580  C   PRO A   8      77.810  21.760  50.789  1.00170.83           C  
ATOM   1581  O   PRO A   8      78.395  22.776  50.409  1.00170.83           O  
ATOM   1582  N   GLU A   9      76.494  21.715  51.065  1.00104.79           N  
ATOM   1583  CA  GLU A   9      75.668  22.870  50.977  1.00104.79           C  
ATOM   1584  CB  GLU A   9      74.173  22.520  51.066  1.00104.79           C  
ATOM   1585  CG  GLU A   9      73.674  21.685  49.882  1.00104.79           C  
ATOM   1586  CD  GLU A   9      74.241  20.275  50.009  1.00104.79           C  
ATOM   1587  OE1 GLU A   9      74.248  19.737  51.149  1.00104.79           O  
ATOM   1588  OE2 GLU A   9      74.678  19.717  48.967  1.00104.79           O  
ATOM   1589  C   GLU A   9      76.013  23.746  52.143  1.00104.79           C  
ATOM   1590  O   GLU A   9      76.076  24.966  52.007  1.00104.79           O  
ATOM   1591  N   SER A  10      76.245  23.141  53.332  1.00105.52           N  
ATOM   1592  CA  SER A  10      76.550  23.931  54.495  1.00105.52           C  
ATOM   1593  CB  SER A  10      75.338  24.236  55.393  1.00105.52           C  
ATOM   1594  OG  SER A  10      74.468  25.161  54.758  1.00105.52           O  
ATOM   1595  C   SER A  10      77.541  23.219  55.364  1.00105.52           C  
ATOM   1596  O   SER A  10      77.721  22.004  55.286  1.00105.52           O  
ATOM   1597  N   LEU A  11      78.233  24.001  56.218  1.00 71.71           N  
ATOM   1598  CA  LEU A  11      79.193  23.438  57.120  1.00 71.71           C  
ATOM   1599  CB  LEU A  11      80.622  23.493  56.553  1.00 71.71           C  
ATOM   1600  CG  LEU A  11      81.680  22.804  57.430  1.00 71.71           C  
ATOM   1601  CD1 LEU A  11      81.412  21.294  57.539  1.00 71.71           C  
ATOM   1602  CD2 LEU A  11      83.098  23.118  56.927  1.00 71.71           C  
ATOM   1603  C   LEU A  11      79.158  24.241  58.388  1.00 71.71           C  
ATOM   1604  O   LEU A  11      79.002  25.460  58.359  1.00 71.71           O  
ATOM   1605  N   THR A  12      79.294  23.571  59.550  1.00119.28           N  
ATOM   1606  CA  THR A  12      79.291  24.272  60.806  1.00119.28           C  
ATOM   1607  CB  THR A  12      78.233  23.779  61.743  1.00119.28           C  
ATOM   1608  OG1 THR A  12      78.435  22.401  62.017  1.00119.28           O  
ATOM   1609  CG2 THR A  12      76.858  23.996  61.088  1.00119.28           C  
ATOM   1610  C   THR A  12      80.627  24.046  61.447  1.00119.28           C  
ATOM   1611  O   THR A  12      81.141  22.928  61.440  1.00119.28           O  
ATOM   1612  N   VAL A  13      81.228  25.113  62.021  1.00 56.36           N  
ATOM   1613  CA  VAL A  13      82.549  24.984  62.566  1.00 56.36           C  
ATOM   1614  CB  VAL A  13      83.576  25.564  61.638  1.00 56.36           C  
ATOM   1615  CG1 VAL A  13      84.954  25.510  62.306  1.00 56.36           C  
ATOM   1616  CG2 VAL A  13      83.498  24.825  60.292  1.00 56.36           C  
ATOM   1617  C   VAL A  13      82.641  25.743  63.858  1.00 56.36           C  
ATOM   1618  O   VAL A  13      82.096  26.836  64.004  1.00 56.36           O  
ATOM   1619  N   SER A  14      83.374  25.173  64.833  1.00 55.82           N  
ATOM   1620  CA  SER A  14      83.567  25.830  66.090  1.00 55.82           C  
ATOM   1621  CB  SER A  14      84.207  24.932  67.163  1.00 55.82           C  
ATOM   1622  OG  SER A  14      85.500  24.516  66.747  1.00 55.82           O  
ATOM   1623  C   SER A  14      84.488  26.983  65.839  1.00 55.82           C  
ATOM   1624  O   SER A  14      85.183  27.041  64.828  1.00 55.82           O  
ATOM   1625  N   GLU A  15      84.519  27.922  66.796  1.00232.61           N  
ATOM   1626  CA  GLU A  15      85.219  29.173  66.734  1.00232.61           C  
ATOM   1627  CB  GLU A  15      84.883  30.079  67.930  1.00232.61           C  
ATOM   1628  CG  GLU A  15      85.317  31.530  67.730  1.00232.61           C  
ATOM   1629  CD  GLU A  15      84.793  32.351  68.900  1.00232.61           C  
ATOM   1630  OE1 GLU A  15      84.641  31.778  70.011  1.00232.61           O  
ATOM   1631  OE2 GLU A  15      84.536  33.567  68.695  1.00232.61           O  
ATOM   1632  C   GLU A  15      86.720  29.039  66.660  1.00232.61           C  
ATOM   1633  O   GLU A  15      87.406  30.011  66.412  1.00232.61           O  
ATOM   1634  N   GLY A  16      87.341  27.964  67.128  1.00170.29           N  
ATOM   1635  CA  GLY A  16      88.758  27.773  66.923  1.00170.29           C  
ATOM   1636  C   GLY A  16      89.054  27.015  65.673  1.00170.29           C  
ATOM   1637  O   GLY A  16      90.155  27.086  65.129  1.00170.29           O  
ATOM   1638  N   ALA A  17      88.058  26.216  65.256  1.00101.95           N  
ATOM   1639  CA  ALA A  17      88.146  25.104  64.347  1.00101.95           C  
ATOM   1640  CB  ALA A  17      86.828  24.322  64.234  1.00101.95           C  
ATOM   1641  C   ALA A  17      88.622  25.413  62.979  1.00101.95           C  
ATOM   1642  O   ALA A  17      88.916  26.549  62.644  1.00101.95           O  
ATOM   1643  N   MET A  18      88.793  24.333  62.184  0.76126.50           N  
ATOM   1644  CA  MET A  18      89.255  24.389  60.827  0.76126.50           C  
ATOM   1645  CB  MET A  18      90.379  23.385  60.525  0.76126.50           C  
ATOM   1646  CG  MET A  18      89.913  21.929  60.595  0.52126.50           C  
ATOM   1647  SD  MET A  18      91.188  20.709  60.164  0.52126.50           S  
ATOM   1648  CE  MET A  18      92.174  21.018  61.656  0.52126.50           C  
ATOM   1649  C   MET A  18      88.107  24.006  59.951  0.76126.50           C  
ATOM   1650  O   MET A  18      87.119  23.441  60.418  0.76126.50           O  
ATOM   1651  N   ALA A  19      88.195  24.339  58.646  1.00 62.55           N  
ATOM   1652  CA  ALA A  19      87.127  23.990  57.756  1.00 62.55           C  
ATOM   1653  CB  ALA A  19      86.151  25.149  57.486  1.00 62.55           C  
ATOM   1654  C   ALA A  19      87.719  23.583  56.446  1.00 62.55           C  
ATOM   1655  O   ALA A  19      88.811  24.011  56.069  1.00 62.55           O  
ATOM   1656  N   SER A  20      86.992  22.709  55.727  1.00 74.42           N  
ATOM   1657  CA  SER A  20      87.436  22.231  54.457  1.00 74.42           C  
ATOM   1658  CB  SER A  20      87.754  20.726  54.502  1.00 74.42           C  
ATOM   1659  OG  SER A  20      88.892  20.496  55.321  1.00 74.42           O  
ATOM   1660  C   SER A  20      86.302  22.415  53.496  1.00 74.42           C  
ATOM   1661  O   SER A  20      85.213  21.888  53.710  1.00 74.42           O  
ATOM   1662  N   LEU A  21      86.529  23.172  52.405  1.00 89.58           N  
ATOM   1663  CA  LEU A  21      85.497  23.367  51.426  1.00 89.58           C  
ATOM   1664  CB  LEU A  21      85.260  24.851  51.094  1.00 89.58           C  
ATOM   1665  CG  LEU A  21      84.797  25.689  52.304  1.00 89.58           C  
ATOM   1666  CD1 LEU A  21      84.588  27.162  51.916  1.00 89.58           C  
ATOM   1667  CD2 LEU A  21      83.554  25.077  52.973  1.00 89.58           C  
ATOM   1668  C   LEU A  21      85.988  22.694  50.183  1.00 89.58           C  
ATOM   1669  O   LEU A  21      87.121  22.912  49.766  1.00 89.58           O  
ATOM   1670  N   ASN A  22      85.142  21.861  49.546  1.00 94.00           N  
ATOM   1671  CA  ASN A  22      85.600  21.104  48.415  1.00 94.00           C  
ATOM   1672  CB  ASN A  22      85.255  19.607  48.519  1.00 94.00           C  
ATOM   1673  CG  ASN A  22      85.880  19.055  49.792  1.00 94.00           C  
ATOM   1674  OD1 ASN A  22      85.177  18.576  50.680  1.00 94.00           O  
ATOM   1675  ND2 ASN A  22      87.232  19.129  49.896  1.00 94.00           N  
ATOM   1676  C   ASN A  22      84.898  21.588  47.190  1.00 94.00           C  
ATOM   1677  O   ASN A  22      83.734  21.986  47.238  1.00 94.00           O  
ATOM   1678  N   CYS A  23      85.614  21.556  46.049  1.00 89.32           N  
ATOM   1679  CA  CYS A  23      85.066  22.004  44.803  1.00 89.32           C  
ATOM   1680  CB  CYS A  23      85.501  23.445  44.490  1.00 89.32           C  
ATOM   1681  SG  CYS A  23      84.997  24.052  42.859  1.00 89.32           S  
ATOM   1682  C   CYS A  23      85.591  21.127  43.718  1.00 89.32           C  
ATOM   1683  O   CYS A  23      86.757  20.734  43.734  1.00 89.32           O  
ATOM   1684  N   THR A  24      84.723  20.767  42.749  1.00158.19           N  
ATOM   1685  CA  THR A  24      85.234  20.008  41.653  1.00158.19           C  
ATOM   1686  CB  THR A  24      85.051  18.526  41.792  1.00158.19           C  
ATOM   1687  OG1 THR A  24      85.940  17.850  40.918  1.00158.19           O  
ATOM   1688  CG2 THR A  24      83.604  18.170  41.425  1.00158.19           C  
ATOM   1689  C   THR A  24      84.518  20.443  40.419  1.00158.19           C  
ATOM   1690  O   THR A  24      83.529  21.175  40.456  1.00158.19           O  
ATOM   1691  N   PHE A  25      85.044  20.021  39.263  1.00228.90           N  
ATOM   1692  CA  PHE A  25      84.430  20.371  38.034  1.00228.90           C  
ATOM   1693  CB  PHE A  25      85.135  21.563  37.367  1.00228.90           C  
ATOM   1694  CG  PHE A  25      86.602  21.323  37.407  1.00228.90           C  
ATOM   1695  CD1 PHE A  25      87.329  21.514  38.560  1.00228.90           C  
ATOM   1696  CD2 PHE A  25      87.261  20.880  36.299  1.00228.90           C  
ATOM   1697  CE1 PHE A  25      88.683  21.291  38.578  1.00228.90           C  
ATOM   1698  CE2 PHE A  25      88.611  20.658  36.298  1.00228.90           C  
ATOM   1699  CZ  PHE A  25      89.331  20.860  37.447  1.00228.90           C  
ATOM   1700  C   PHE A  25      84.377  19.131  37.209  1.00228.90           C  
ATOM   1701  O   PHE A  25      85.336  18.363  37.146  1.00228.90           O  
ATOM   1702  N   SER A  26      83.200  18.886  36.606  1.00136.30           N  
ATOM   1703  CA  SER A  26      82.954  17.713  35.829  1.00136.30           C  
ATOM   1704  CB  SER A  26      81.467  17.540  35.477  1.00136.30           C  
ATOM   1705  OG  SER A  26      81.290  16.361  34.708  1.00136.30           O  
ATOM   1706  C   SER A  26      83.711  17.825  34.552  1.00136.30           C  
ATOM   1707  O   SER A  26      83.926  16.823  33.869  1.00136.30           O  
ATOM   1708  N   ASP A  27      84.125  19.056  34.191  1.00145.11           N  
ATOM   1709  CA  ASP A  27      84.768  19.225  32.924  1.00145.11           C  
ATOM   1710  CB  ASP A  27      84.065  20.241  32.009  1.00145.11           C  
ATOM   1711  CG  ASP A  27      84.624  20.046  30.607  1.00145.11           C  
ATOM   1712  OD1 ASP A  27      85.006  18.890  30.282  1.00145.11           O  
ATOM   1713  OD2 ASP A  27      84.671  21.044  29.840  1.00145.11           O  
ATOM   1714  C   ASP A  27      86.208  19.649  33.038  1.00145.11           C  
ATOM   1715  O   ASP A  27      86.545  20.623  33.704  1.00145.11           O  
ATOM   1716  N   ARG A  28      87.075  18.935  32.290  1.00238.44           N  
ATOM   1717  CA  ARG A  28      88.514  19.029  32.193  1.00238.44           C  
ATOM   1718  CB  ARG A  28      89.083  17.899  31.315  1.00238.44           C  
ATOM   1719  CG  ARG A  28      90.603  17.726  31.368  1.00238.44           C  
ATOM   1720  CD  ARG A  28      91.343  18.423  30.227  1.00238.44           C  
ATOM   1721  NE  ARG A  28      92.697  17.808  30.134  1.00238.44           N  
ATOM   1722  CZ  ARG A  28      92.867  16.682  29.381  1.00238.44           C  
ATOM   1723  NH1 ARG A  28      91.804  16.136  28.721  1.00238.44           N  
ATOM   1724  NH2 ARG A  28      94.099  16.102  29.279  1.00238.44           N  
ATOM   1725  C   ARG A  28      88.900  20.334  31.584  1.00238.44           C  
ATOM   1726  O   ARG A  28      90.057  20.756  31.634  1.00238.44           O  
ATOM   1727  N   SER A  36      87.973  20.961  30.859  1.00125.01           N  
ATOM   1728  CA  SER A  36      88.351  22.227  30.332  1.00125.01           C  
ATOM   1729  CB  SER A  36      87.294  22.824  29.390  1.00125.01           C  
ATOM   1730  OG  SER A  36      87.732  24.087  28.912  1.00125.01           O  
ATOM   1731  C   SER A  36      88.546  23.221  31.451  1.00125.01           C  
ATOM   1732  O   SER A  36      89.559  23.916  31.479  1.00125.01           O  
ATOM   1733  N   SER A  37      87.614  23.277  32.434  1.00154.77           N  
ATOM   1734  CA  SER A  37      87.626  24.323  33.444  1.00154.77           C  
ATOM   1735  CB  SER A  37      86.328  24.384  34.267  1.00154.77           C  
ATOM   1736  OG  SER A  37      85.242  24.774  33.442  1.00154.77           O  
ATOM   1737  C   SER A  37      88.739  24.146  34.423  1.00154.77           C  
ATOM   1738  O   SER A  37      88.580  23.508  35.463  1.00154.77           O  
ATOM   1739  N   ASP A  38      89.916  24.685  34.056  1.00171.05           N  
ATOM   1740  CA  ASP A  38      91.108  24.668  34.852  1.00171.05           C  
ATOM   1741  CB  ASP A  38      92.395  24.595  34.011  1.00171.05           C  
ATOM   1742  CG  ASP A  38      93.525  24.189  34.951  1.00171.05           C  
ATOM   1743  OD1 ASP A  38      93.221  23.580  36.012  1.00171.05           O  
ATOM   1744  OD2 ASP A  38      94.705  24.485  34.625  1.00171.05           O  
ATOM   1745  C   ASP A  38      91.317  25.808  35.821  1.00171.05           C  
ATOM   1746  O   ASP A  38      91.916  25.588  36.866  1.00171.05           O  
ATOM   1747  N   ASN A  39      90.922  27.072  35.550  1.00204.71           N  
ATOM   1748  CA  ASN A  39      91.369  28.022  36.554  1.00204.71           C  
ATOM   1749  CB  ASN A  39      91.876  29.386  36.066  1.00204.71           C  
ATOM   1750  CG  ASN A  39      93.207  29.178  35.359  1.00204.71           C  
ATOM   1751  OD1 ASN A  39      93.856  28.145  35.516  1.00204.71           O  
ATOM   1752  ND2 ASN A  39      93.636  30.198  34.568  1.00204.71           N  
ATOM   1753  C   ASN A  39      90.314  28.167  37.537  1.00204.71           C  
ATOM   1754  O   ASN A  39      89.235  27.764  37.199  1.00204.71           O  
ATOM   1755  N   PHE A  40      90.556  28.655  38.770  1.00157.56           N  
ATOM   1756  CA  PHE A  40      89.472  28.706  39.723  1.00157.56           C  
ATOM   1757  CB  PHE A  40      89.448  27.568  40.760  1.00157.56           C  
ATOM   1758  CG  PHE A  40      89.637  26.256  40.102  1.00157.56           C  
ATOM   1759  CD1 PHE A  40      88.605  25.561  39.523  1.00157.56           C  
ATOM   1760  CD2 PHE A  40      90.899  25.725  40.080  1.00157.56           C  
ATOM   1761  CE1 PHE A  40      88.838  24.346  38.925  1.00157.56           C  
ATOM   1762  CE2 PHE A  40      91.136  24.516  39.485  1.00157.56           C  
ATOM   1763  CZ  PHE A  40      90.106  23.826  38.909  1.00157.56           C  
ATOM   1764  C   PHE A  40      89.701  29.897  40.616  1.00157.56           C  
ATOM   1765  O   PHE A  40      90.810  30.407  40.738  1.00157.56           O  
ATOM   1766  N   ARG A  41      88.624  30.351  41.283  1.00155.04           N  
ATOM   1767  CA  ARG A  41      88.594  31.396  42.246  1.00155.04           C  
ATOM   1768  CB  ARG A  41      88.168  32.733  41.633  1.00155.04           C  
ATOM   1769  CG  ARG A  41      89.204  33.159  40.592  1.00155.04           C  
ATOM   1770  CD  ARG A  41      89.106  34.607  40.130  1.00155.04           C  
ATOM   1771  NE  ARG A  41      87.980  34.733  39.168  1.00155.04           N  
ATOM   1772  CZ  ARG A  41      88.206  34.541  37.837  1.00155.04           C  
ATOM   1773  NH1 ARG A  41      89.396  34.024  37.409  1.00155.04           N  
ATOM   1774  NH2 ARG A  41      87.246  34.889  36.932  1.00155.04           N  
ATOM   1775  C   ARG A  41      87.678  31.013  43.375  1.00155.04           C  
ATOM   1776  O   ARG A  41      86.744  30.226  43.214  1.00155.04           O  
ATOM   1777  N   TRP A  42      87.980  31.530  44.583  1.00106.60           N  
ATOM   1778  CA  TRP A  42      87.144  31.325  45.735  1.00106.60           C  
ATOM   1779  CB  TRP A  42      87.870  30.723  46.952  1.00106.60           C  
ATOM   1780  CG  TRP A  42      88.103  29.238  46.850  1.00106.60           C  
ATOM   1781  CD2 TRP A  42      87.091  28.279  47.184  1.00106.60           C  
ATOM   1782  CD1 TRP A  42      89.199  28.530  46.454  1.00106.60           C  
ATOM   1783  NE1 TRP A  42      88.931  27.182  46.523  1.00106.60           N  
ATOM   1784  CE2 TRP A  42      87.636  27.015  46.971  1.00106.60           C  
ATOM   1785  CE3 TRP A  42      85.811  28.442  47.632  1.00106.60           C  
ATOM   1786  CZ2 TRP A  42      86.905  25.886  47.206  1.00106.60           C  
ATOM   1787  CZ3 TRP A  42      85.075  27.303  47.867  1.00106.60           C  
ATOM   1788  CH2 TRP A  42      85.613  26.051  47.658  1.00106.60           C  
ATOM   1789  C   TRP A  42      86.645  32.671  46.152  1.00106.60           C  
ATOM   1790  O   TRP A  42      87.427  33.608  46.298  1.00106.60           O  
ATOM   1791  N   TYR A  43      85.318  32.790  46.360  1.00 89.31           N  
ATOM   1792  CA  TYR A  43      84.697  34.033  46.740  1.00 89.31           C  
ATOM   1793  CB  TYR A  43      83.650  34.542  45.735  1.00 89.31           C  
ATOM   1794  CG  TYR A  43      84.330  35.205  44.594  1.00 89.31           C  
ATOM   1795  CD1 TYR A  43      84.963  34.488  43.605  1.00 89.31           C  
ATOM   1796  CD2 TYR A  43      84.305  36.575  44.520  1.00 89.31           C  
ATOM   1797  CE1 TYR A  43      85.577  35.138  42.560  1.00 89.31           C  
ATOM   1798  CE2 TYR A  43      84.914  37.226  43.479  1.00 89.31           C  
ATOM   1799  CZ  TYR A  43      85.554  36.509  42.499  1.00 89.31           C  
ATOM   1800  OH  TYR A  43      86.181  37.183  41.432  1.00 89.31           O  
ATOM   1801  C   TYR A  43      83.932  33.838  48.014  1.00 89.31           C  
ATOM   1802  O   TYR A  43      83.489  32.734  48.319  1.00 89.31           O  
ATOM   1803  N   ARG A  44      83.774  34.923  48.808  1.00119.83           N  
ATOM   1804  CA  ARG A  44      83.014  34.829  50.027  1.00119.83           C  
ATOM   1805  CB  ARG A  44      83.861  34.998  51.299  1.00119.83           C  
ATOM   1806  CG  ARG A  44      83.040  34.891  52.586  1.00119.83           C  
ATOM   1807  CD  ARG A  44      83.892  34.778  53.853  1.00119.83           C  
ATOM   1808  NE  ARG A  44      84.559  36.089  54.088  1.00119.83           N  
ATOM   1809  CZ  ARG A  44      85.615  36.163  54.951  1.00119.83           C  
ATOM   1810  NH1 ARG A  44      86.076  35.035  55.565  1.00119.83           N  
ATOM   1811  NH2 ARG A  44      86.211  37.365  55.204  1.00119.83           N  
ATOM   1812  C   ARG A  44      81.975  35.907  50.032  1.00119.83           C  
ATOM   1813  O   ARG A  44      82.249  37.054  49.680  1.00119.83           O  
ATOM   1814  N   GLN A  45      80.730  35.564  50.423  1.00143.46           N  
ATOM   1815  CA  GLN A  45      79.751  36.605  50.474  1.00143.46           C  
ATOM   1816  CB  GLN A  45      78.684  36.574  49.372  1.00143.46           C  
ATOM   1817  CG  GLN A  45      77.720  35.395  49.413  1.00143.46           C  
ATOM   1818  CD  GLN A  45      76.700  35.697  48.330  1.00143.46           C  
ATOM   1819  OE1 GLN A  45      76.195  36.815  48.244  1.00143.46           O  
ATOM   1820  NE2 GLN A  45      76.401  34.697  47.461  1.00143.46           N  
ATOM   1821  C   GLN A  45      79.061  36.624  51.802  1.00143.46           C  
ATOM   1822  O   GLN A  45      78.559  35.613  52.290  1.00143.46           O  
ATOM   1823  N   HIS A  46      79.041  37.821  52.419  1.00 77.30           N  
ATOM   1824  CA  HIS A  46      78.384  38.065  53.671  1.00 77.30           C  
ATOM   1825  ND1 HIS A  46      81.547  39.169  54.485  1.00 77.30           N  
ATOM   1826  CG  HIS A  46      80.342  38.852  55.071  1.00 77.30           C  
ATOM   1827  CB  HIS A  46      79.001  39.205  54.500  1.00 77.30           C  
ATOM   1828  NE2 HIS A  46      82.020  38.068  56.359  1.00 77.30           N  
ATOM   1829  CD2 HIS A  46      80.649  38.180  56.213  1.00 77.30           C  
ATOM   1830  CE1 HIS A  46      82.517  38.677  55.297  1.00 77.30           C  
ATOM   1831  C   HIS A  46      76.963  38.428  53.371  1.00 77.30           C  
ATOM   1832  O   HIS A  46      76.569  38.552  52.212  1.00 77.30           O  
ATOM   1833  N   SER A  48      76.156  38.610  54.435  1.00147.23           N  
ATOM   1834  CA  SER A  48      74.743  38.825  54.311  1.00147.23           C  
ATOM   1835  CB  SER A  48      74.081  39.174  55.655  1.00147.23           C  
ATOM   1836  OG  SER A  48      72.688  39.376  55.472  1.00147.23           O  
ATOM   1837  C   SER A  48      74.424  39.948  53.361  1.00147.23           C  
ATOM   1838  O   SER A  48      73.897  39.709  52.277  1.00147.23           O  
ATOM   1839  N   GLY A  49      74.707  41.207  53.754  1.00127.02           N  
ATOM   1840  CA  GLY A  49      74.389  42.388  52.987  1.00127.02           C  
ATOM   1841  C   GLY A  49      75.237  42.560  51.760  1.00127.02           C  
ATOM   1842  O   GLY A  49      74.759  43.069  50.750  1.00127.02           O  
ATOM   1843  N   LYS A  50      76.519  42.154  51.849  1.00177.49           N  
ATOM   1844  CA  LYS A  50      77.624  42.403  50.951  1.00177.49           C  
ATOM   1845  CB  LYS A  50      78.948  41.998  51.645  1.00177.49           C  
ATOM   1846  CG  LYS A  50      80.261  42.180  50.871  1.00177.49           C  
ATOM   1847  CD  LYS A  50      80.679  43.630  50.630  1.00177.49           C  
ATOM   1848  CE  LYS A  50      82.054  43.749  49.965  1.00177.49           C  
ATOM   1849  NZ  LYS A  50      82.363  45.165  49.667  1.00177.49           N  
ATOM   1850  C   LYS A  50      77.561  41.692  49.624  1.00177.49           C  
ATOM   1851  O   LYS A  50      76.699  40.857  49.354  1.00177.49           O  
ATOM   1852  N   GLY A  51      78.464  42.126  48.712  1.00 70.13           N  
ATOM   1853  CA  GLY A  51      78.696  41.498  47.444  1.00 70.13           C  
ATOM   1854  C   GLY A  51      79.845  40.550  47.630  1.00 70.13           C  
ATOM   1855  O   GLY A  51      80.593  40.667  48.599  1.00 70.13           O  
ATOM   1856  N   LEU A  52      80.064  39.633  46.661  1.00134.35           N  
ATOM   1857  CA  LEU A  52      81.096  38.635  46.785  1.00134.35           C  
ATOM   1858  CB  LEU A  52      81.177  37.662  45.593  1.00134.35           C  
ATOM   1859  CG  LEU A  52      79.972  36.711  45.458  1.00134.35           C  
ATOM   1860  CD1 LEU A  52      78.664  37.480  45.221  1.00134.35           C  
ATOM   1861  CD2 LEU A  52      80.231  35.641  44.385  1.00134.35           C  
ATOM   1862  C   LEU A  52      82.438  39.309  46.896  1.00134.35           C  
ATOM   1863  O   LEU A  52      82.648  40.408  46.388  1.00134.35           O  
ATOM   1864  N   GLU A  53      83.376  38.671  47.632  1.00100.55           N  
ATOM   1865  CA  GLU A  53      84.717  39.177  47.768  1.00100.55           C  
ATOM   1866  CB  GLU A  53      85.092  39.539  49.214  1.00100.55           C  
ATOM   1867  CG  GLU A  53      84.360  40.767  49.756  1.00100.55           C  
ATOM   1868  CD  GLU A  53      85.022  41.999  49.159  1.00100.55           C  
ATOM   1869  OE1 GLU A  53      85.273  41.997  47.924  1.00100.55           O  
ATOM   1870  OE2 GLU A  53      85.283  42.960  49.930  1.00100.55           O  
ATOM   1871  C   GLU A  53      85.634  38.065  47.360  1.00100.55           C  
ATOM   1872  O   GLU A  53      85.422  36.919  47.748  1.00100.55           O  
ATOM   1873  N   VAL A  54      86.684  38.367  46.568  1.00 89.36           N  
ATOM   1874  CA  VAL A  54      87.573  37.329  46.123  1.00 89.36           C  
ATOM   1875  CB  VAL A  54      88.470  37.741  44.983  1.00 89.36           C  
ATOM   1876  CG1 VAL A  54      89.365  36.547  44.609  1.00 89.36           C  
ATOM   1877  CG2 VAL A  54      87.633  38.289  43.820  1.00 89.36           C  
ATOM   1878  C   VAL A  54      88.498  37.041  47.254  1.00 89.36           C  
ATOM   1879  O   VAL A  54      89.148  37.945  47.778  1.00 89.36           O  
ATOM   1880  N   LEU A  55      88.506  35.789  47.743  1.00 91.93           N  
ATOM   1881  CA  LEU A  55      89.500  35.484  48.718  1.00 91.93           C  
ATOM   1882  CB  LEU A  55      89.195  34.228  49.553  1.00 91.93           C  
ATOM   1883  CG  LEU A  55      88.008  34.408  50.522  1.00 91.93           C  
ATOM   1884  CD1 LEU A  55      87.747  33.126  51.328  1.00 91.93           C  
ATOM   1885  CD2 LEU A  55      88.206  35.638  51.424  1.00 91.93           C  
ATOM   1886  C   LEU A  55      90.806  35.287  48.020  1.00 91.93           C  
ATOM   1887  O   LEU A  55      91.802  35.922  48.367  1.00 91.93           O  
ATOM   1888  N   VAL A  56      90.809  34.426  46.974  1.00 84.99           N  
ATOM   1889  CA  VAL A  56      92.029  34.082  46.296  1.00 84.99           C  
ATOM   1890  CB  VAL A  56      92.844  33.044  47.054  1.00 84.99           C  
ATOM   1891  CG1 VAL A  56      94.135  32.718  46.280  1.00 84.99           C  
ATOM   1892  CG2 VAL A  56      93.114  33.523  48.491  1.00 84.99           C  
ATOM   1893  C   VAL A  56      91.643  33.423  45.000  1.00 84.99           C  
ATOM   1894  O   VAL A  56      90.515  32.961  44.831  1.00 84.99           O  
ATOM   1895  N   SER A  57      92.582  33.376  44.034  1.00105.22           N  
ATOM   1896  CA  SER A  57      92.393  32.672  42.805  1.00105.22           C  
ATOM   1897  CB  SER A  57      92.640  33.549  41.573  1.00105.22           C  
ATOM   1898  OG  SER A  57      93.991  33.984  41.583  1.00105.22           O  
ATOM   1899  C   SER A  57      93.464  31.624  42.778  1.00105.22           C  
ATOM   1900  O   SER A  57      94.512  31.796  43.400  1.00105.22           O  
ATOM   1901  N   ILE A  58      93.199  30.471  42.127  1.00197.30           N  
ATOM   1902  CA  ILE A  58      94.255  29.510  41.942  1.00197.30           C  
ATOM   1903  CB  ILE A  58      94.064  28.185  42.614  1.00197.30           C  
ATOM   1904  CG1 ILE A  58      94.189  28.294  44.126  1.00197.30           C  
ATOM   1905  CG2 ILE A  58      95.075  27.203  42.011  1.00197.30           C  
ATOM   1906  CD1 ILE A  58      93.976  26.948  44.810  1.00197.30           C  
ATOM   1907  C   ILE A  58      94.317  29.169  40.485  1.00197.30           C  
ATOM   1908  O   ILE A  58      93.464  28.435  39.989  1.00197.30           O  
ATOM   1909  N   PHE A  59      95.298  29.736  39.755  1.00224.45           N  
ATOM   1910  CA  PHE A  59      95.483  29.470  38.354  1.00224.45           C  
ATOM   1911  CB  PHE A  59      96.369  30.506  37.630  1.00224.45           C  
ATOM   1912  CG  PHE A  59      96.089  31.902  38.071  1.00224.45           C  
ATOM   1913  CD1 PHE A  59      94.814  32.403  38.161  1.00224.45           C  
ATOM   1914  CD2 PHE A  59      97.151  32.737  38.340  1.00224.45           C  
ATOM   1915  CE1 PHE A  59      94.613  33.704  38.561  1.00224.45           C  
ATOM   1916  CE2 PHE A  59      96.955  34.038  38.735  1.00224.45           C  
ATOM   1917  CZ  PHE A  59      95.677  34.523  38.854  1.00224.45           C  
ATOM   1918  C   PHE A  59      96.240  28.193  38.101  1.00224.45           C  
ATOM   1919  O   PHE A  59      95.902  27.432  37.200  1.00224.45           O  
ATOM   1920  N   SER A  60      97.340  27.941  38.844  1.00198.65           N  
ATOM   1921  CA  SER A  60      98.115  26.771  38.527  1.00198.65           C  
ATOM   1922  CB  SER A  60      99.494  27.084  37.923  1.00198.65           C  
ATOM   1923  OG  SER A  60     100.149  25.881  37.554  1.00198.65           O  
ATOM   1924  C   SER A  60      98.314  26.019  39.788  1.00198.65           C  
ATOM   1925  O   SER A  60      98.354  26.678  40.817  1.00198.65           O  
ATOM   1926  N   ASP A  66      98.522  24.671  39.691  1.00133.84           N  
ATOM   1927  CA  ASP A  66      98.540  23.649  40.724  1.00133.84           C  
ATOM   1928  CB  ASP A  66      98.913  22.249  40.197  1.00133.84           C  
ATOM   1929  CG  ASP A  66     100.342  22.297  39.679  1.00133.84           C  
ATOM   1930  OD1 ASP A  66     100.731  23.368  39.144  1.00133.84           O  
ATOM   1931  OD2 ASP A  66     101.064  21.272  39.813  1.00133.84           O  
ATOM   1932  C   ASP A  66      99.460  23.951  41.865  1.00133.84           C  
ATOM   1933  O   ASP A  66     100.511  24.567  41.705  1.00133.84           O  
ATOM   1934  N   GLY A  67      99.035  23.517  43.077  1.00 53.33           N  
ATOM   1935  CA  GLY A  67      99.819  23.663  44.272  1.00 53.33           C  
ATOM   1936  C   GLY A  67      98.965  24.291  45.317  1.00 53.33           C  
ATOM   1937  O   GLY A  67      97.737  24.289  45.230  1.00 53.33           O  
ATOM   1938  N   GLU A  68      99.618  24.839  46.357  1.00 90.25           N  
ATOM   1939  CA  GLU A  68      98.891  25.474  47.409  1.00 90.25           C  
ATOM   1940  CB  GLU A  68      99.227  24.969  48.824  1.00 90.25           C  
ATOM   1941  CG  GLU A  68      98.397  25.669  49.905  1.00 90.25           C  
ATOM   1942  CD  GLU A  68      98.850  25.173  51.268  1.00 90.25           C  
ATOM   1943  OE1 GLU A  68      99.039  23.937  51.416  1.00 90.25           O  
ATOM   1944  OE2 GLU A  68      99.007  26.027  52.182  1.00 90.25           O  
ATOM   1945  C   GLU A  68      99.247  26.920  47.385  1.00 90.25           C  
ATOM   1946  O   GLU A  68     100.368  27.290  47.040  1.00 90.25           O  
ATOM   1947  N   LYS A  69      98.260  27.778  47.705  1.00145.37           N  
ATOM   1948  CA  LYS A  69      98.491  29.185  47.833  1.00145.37           C  
ATOM   1949  CB  LYS A  69      97.795  30.053  46.766  1.00145.37           C  
ATOM   1950  CG  LYS A  69      98.497  30.072  45.403  1.00145.37           C  
ATOM   1951  CD  LYS A  69      98.383  28.779  44.595  1.00145.37           C  
ATOM   1952  CE  LYS A  69      97.091  28.688  43.782  1.00145.37           C  
ATOM   1953  NZ  LYS A  69      97.061  29.751  42.751  1.00145.37           N  
ATOM   1954  C   LYS A  69      97.922  29.572  49.155  1.00145.37           C  
ATOM   1955  O   LYS A  69      96.939  28.984  49.604  1.00145.37           O  
ATOM   1956  N   GLU A  70      98.536  30.560  49.835  1.00128.38           N  
ATOM   1957  CA  GLU A  70      97.998  30.908  51.116  1.00128.38           C  
ATOM   1958  CB  GLU A  70      98.871  30.498  52.321  1.00128.38           C  
ATOM   1959  CG  GLU A  70     100.240  31.178  52.380  1.00128.38           C  
ATOM   1960  CD  GLU A  70     101.212  30.349  51.556  1.00128.38           C  
ATOM   1961  OE1 GLU A  70     101.291  29.116  51.801  1.00128.38           O  
ATOM   1962  OE2 GLU A  70     101.888  30.937  50.670  1.00128.38           O  
ATOM   1963  C   GLU A  70      97.797  32.380  51.197  1.00128.38           C  
ATOM   1964  O   GLU A  70      98.583  33.167  50.673  1.00128.38           O  
ATOM   1965  N   GLU A  72      96.674  32.777  51.822  1.00 91.90           N  
ATOM   1966  CA  GLU A  72      96.426  34.154  52.107  1.00 91.90           C  
ATOM   1967  CB  GLU A  72      95.404  34.823  51.171  1.00 91.90           C  
ATOM   1968  CG  GLU A  72      95.151  36.296  51.507  1.00 91.90           C  
ATOM   1969  CD  GLU A  72      96.401  37.107  51.188  1.00 91.90           C  
ATOM   1970  OE1 GLU A  72      97.304  36.567  50.494  1.00 91.90           O  
ATOM   1971  OE2 GLU A  72      96.465  38.284  51.633  1.00 91.90           O  
ATOM   1972  C   GLU A  72      95.852  34.177  53.485  1.00 91.90           C  
ATOM   1973  O   GLU A  72      94.702  33.797  53.693  1.00 91.90           O  
ATOM   1974  N   GLY A  74      96.649  34.624  54.473  1.00 43.91           N  
ATOM   1975  CA  GLY A  74      96.158  34.691  55.817  1.00 43.91           C  
ATOM   1976  C   GLY A  74      95.851  33.304  56.291  1.00 43.91           C  
ATOM   1977  O   GLY A  74      96.629  32.373  56.095  1.00 43.91           O  
ATOM   1978  N   SER A  75      94.695  33.163  56.968  1.00108.28           N  
ATOM   1979  CA  SER A  75      94.232  31.929  57.538  1.00108.28           C  
ATOM   1980  CB  SER A  75      93.096  32.128  58.557  1.00108.28           C  
ATOM   1981  OG  SER A  75      93.581  32.821  59.698  1.00108.28           O  
ATOM   1982  C   SER A  75      93.712  31.015  56.467  1.00108.28           C  
ATOM   1983  O   SER A  75      93.357  29.874  56.762  1.00108.28           O  
ATOM   1984  N   PHE A  76      93.638  31.484  55.203  1.00181.86           N  
ATOM   1985  CA  PHE A  76      93.025  30.692  54.169  1.00181.86           C  
ATOM   1986  CB  PHE A  76      92.091  31.534  53.282  1.00181.86           C  
ATOM   1987  CG  PHE A  76      91.012  32.088  54.148  1.00181.86           C  
ATOM   1988  CD1 PHE A  76      91.196  33.278  54.816  1.00181.86           C  
ATOM   1989  CD2 PHE A  76      89.819  31.420  54.307  1.00181.86           C  
ATOM   1990  CE1 PHE A  76      90.206  33.796  55.617  1.00181.86           C  
ATOM   1991  CE2 PHE A  76      88.826  31.935  55.106  1.00181.86           C  
ATOM   1992  CZ  PHE A  76      89.016  33.125  55.766  1.00181.86           C  
ATOM   1993  C   PHE A  76      94.068  30.102  53.262  1.00181.86           C  
ATOM   1994  O   PHE A  76      95.063  30.746  52.933  1.00181.86           O  
ATOM   1995  N   THR A  77      93.862  28.830  52.849  1.00129.99           N  
ATOM   1996  CA  THR A  77      94.758  28.181  51.929  1.00129.99           C  
ATOM   1997  CB  THR A  77      95.619  27.130  52.561  1.00129.99           C  
ATOM   1998  OG1 THR A  77      94.816  26.183  53.250  1.00129.99           O  
ATOM   1999  CG2 THR A  77      96.607  27.804  53.516  1.00129.99           C  
ATOM   2000  C   THR A  77      93.955  27.502  50.864  1.00129.99           C  
ATOM   2001  O   THR A  77      92.995  26.790  51.153  1.00129.99           O  
ATOM   2002  N   ALA A  78      94.348  27.695  49.588  1.00 59.97           N  
ATOM   2003  CA  ALA A  78      93.642  27.060  48.516  1.00 59.97           C  
ATOM   2004  CB  ALA A  78      93.165  28.039  47.429  1.00 59.97           C  
ATOM   2005  C   ALA A  78      94.576  26.081  47.885  1.00 59.97           C  
ATOM   2006  O   ALA A  78      95.782  26.311  47.804  1.00 59.97           O  
ATOM   2007  N   HIS A  79      94.029  24.934  47.443  1.00 63.54           N  
ATOM   2008  CA  HIS A  79      94.842  23.922  46.841  1.00 63.54           C  
ATOM   2009  ND1 HIS A  79      97.184  21.623  47.028  1.00 63.54           N  
ATOM   2010  CG  HIS A  79      95.810  21.582  47.088  1.00 63.54           C  
ATOM   2011  CB  HIS A  79      94.960  22.653  47.704  1.00 63.54           C  
ATOM   2012  NE2 HIS A  79      96.565  19.718  46.064  1.00 63.54           N  
ATOM   2013  CD2 HIS A  79      95.447  20.410  46.495  1.00 63.54           C  
ATOM   2014  CE1 HIS A  79      97.584  20.486  46.406  1.00 63.54           C  
ATOM   2015  C   HIS A  79      94.213  23.528  45.550  1.00 63.54           C  
ATOM   2016  O   HIS A  79      92.991  23.414  45.443  1.00 63.54           O  
ATOM   2017  N   LEU A  80      95.051  23.346  44.514  1.00101.29           N  
ATOM   2018  CA  LEU A  80      94.516  22.903  43.266  1.00101.29           C  
ATOM   2019  CB  LEU A  80      94.464  23.979  42.176  1.00101.29           C  
ATOM   2020  CG  LEU A  80      94.114  23.380  40.804  1.00101.29           C  
ATOM   2021  CD1 LEU A  80      92.819  22.554  40.879  1.00101.29           C  
ATOM   2022  CD2 LEU A  80      94.087  24.462  39.712  1.00101.29           C  
ATOM   2023  C   LEU A  80      95.357  21.797  42.735  1.00101.29           C  
ATOM   2024  O   LEU A  80      96.582  21.896  42.674  1.00101.29           O  
ATOM   2025  N   ASN A  82      94.686  20.692  42.368  1.00 89.62           N  
ATOM   2026  CA  ASN A  82      95.317  19.601  41.697  1.00 89.62           C  
ATOM   2027  CB  ASN A  82      95.211  18.265  42.453  1.00 89.62           C  
ATOM   2028  CG  ASN A  82      96.087  17.242  41.742  1.00 89.62           C  
ATOM   2029  OD1 ASN A  82      95.908  16.036  41.903  1.00 89.62           O  
ATOM   2030  ND2 ASN A  82      97.067  17.737  40.937  1.00 89.62           N  
ATOM   2031  C   ASN A  82      94.546  19.464  40.428  1.00 89.62           C  
ATOM   2032  O   ASN A  82      93.411  18.990  40.425  1.00 89.62           O  
ATOM   2033  N   ARG A  84      95.146  19.889  39.304  1.00186.80           N  
ATOM   2034  CA  ARG A  84      94.433  19.865  38.064  1.00186.80           C  
ATOM   2035  CB  ARG A  84      95.197  20.516  36.900  1.00186.80           C  
ATOM   2036  CG  ARG A  84      96.511  19.813  36.559  1.00186.80           C  
ATOM   2037  CD  ARG A  84      97.256  20.473  35.400  1.00186.80           C  
ATOM   2038  NE  ARG A  84      97.277  21.934  35.690  1.00186.80           N  
ATOM   2039  CZ  ARG A  84      98.196  22.440  36.564  1.00186.80           C  
ATOM   2040  NH1 ARG A  84      99.093  21.608  37.170  1.00186.80           N  
ATOM   2041  NH2 ARG A  84      98.207  23.775  36.845  1.00186.80           N  
ATOM   2042  C   ARG A  84      94.163  18.457  37.651  1.00186.80           C  
ATOM   2043  O   ARG A  84      93.111  18.179  37.084  1.00186.80           O  
ATOM   2044  N   ALA A  85      95.097  17.523  37.919  1.00 49.07           N  
ATOM   2045  CA  ALA A  85      94.907  16.188  37.426  1.00 49.07           C  
ATOM   2046  CB  ALA A  85      96.034  15.231  37.849  1.00 49.07           C  
ATOM   2047  C   ALA A  85      93.623  15.643  37.977  1.00 49.07           C  
ATOM   2048  O   ALA A  85      92.840  15.035  37.248  1.00 49.07           O  
ATOM   2049  N   SER A  86      93.392  15.827  39.290  1.00 77.87           N  
ATOM   2050  CA  SER A  86      92.189  15.385  39.941  1.00 77.87           C  
ATOM   2051  CB  SER A  86      92.392  15.087  41.437  1.00 77.87           C  
ATOM   2052  OG  SER A  86      92.788  16.260  42.129  1.00 77.87           O  
ATOM   2053  C   SER A  86      91.082  16.386  39.798  1.00 77.87           C  
ATOM   2054  O   SER A  86      89.926  16.059  40.069  1.00 77.87           O  
ATOM   2055  N   LEU A  87      91.390  17.631  39.370  1.00110.79           N  
ATOM   2056  CA  LEU A  87      90.348  18.616  39.245  1.00110.79           C  
ATOM   2057  CB  LEU A  87      89.146  18.098  38.422  1.00110.79           C  
ATOM   2058  CG  LEU A  87      89.481  17.531  37.028  1.00110.79           C  
ATOM   2059  CD1 LEU A  87      88.199  17.249  36.226  1.00110.79           C  
ATOM   2060  CD2 LEU A  87      90.499  18.404  36.280  1.00110.79           C  
ATOM   2061  C   LEU A  87      89.791  18.868  40.609  1.00110.79           C  
ATOM   2062  O   LEU A  87      88.587  19.071  40.763  1.00110.79           O  
ATOM   2063  N   HIS A  88      90.644  18.835  41.649  1.00 89.34           N  
ATOM   2064  CA  HIS A  88      90.134  19.116  42.954  1.00 89.34           C  
ATOM   2065  ND1 HIS A  88      90.018  15.978  42.866  1.00 89.34           N  
ATOM   2066  CG  HIS A  88      89.963  16.806  43.965  1.00 89.34           C  
ATOM   2067  CB  HIS A  88      90.627  18.147  44.042  1.00 89.34           C  
ATOM   2068  NE2 HIS A  88      88.789  14.927  44.391  1.00 89.34           N  
ATOM   2069  CD2 HIS A  88      89.208  16.148  44.887  1.00 89.34           C  
ATOM   2070  CE1 HIS A  88      89.300  14.870  43.174  1.00 89.34           C  
ATOM   2071  C   HIS A  88      90.594  20.483  43.324  1.00 89.34           C  
ATOM   2072  O   HIS A  88      91.753  20.851  43.128  1.00 89.34           O  
ATOM   2073  N   VAL A  89      89.644  21.289  43.830  1.00101.01           N  
ATOM   2074  CA  VAL A  89      89.944  22.592  44.313  1.00101.01           C  
ATOM   2075  CB  VAL A  89      89.243  23.696  43.583  1.00101.01           C  
ATOM   2076  CG1 VAL A  89      89.651  25.034  44.219  1.00101.01           C  
ATOM   2077  CG2 VAL A  89      89.599  23.593  42.094  1.00101.01           C  
ATOM   2078  C   VAL A  89      89.436  22.594  45.710  1.00101.01           C  
ATOM   2079  O   VAL A  89      88.379  22.030  46.004  1.00101.01           O  
ATOM   2080  N   PHE A  90      90.201  23.225  46.614  1.00204.47           N  
ATOM   2081  CA  PHE A  90      89.824  23.182  47.986  1.00204.47           C  
ATOM   2082  CB  PHE A  90      90.683  22.119  48.689  1.00204.47           C  
ATOM   2083  CG  PHE A  90      90.383  22.038  50.135  1.00204.47           C  
ATOM   2084  CD1 PHE A  90      91.087  22.817  51.021  1.00204.47           C  
ATOM   2085  CD2 PHE A  90      89.414  21.180  50.595  1.00204.47           C  
ATOM   2086  CE1 PHE A  90      90.828  22.745  52.363  1.00204.47           C  
ATOM   2087  CE2 PHE A  90      89.153  21.106  51.939  1.00204.47           C  
ATOM   2088  CZ  PHE A  90      89.859  21.890  52.818  1.00204.47           C  
ATOM   2089  C   PHE A  90      90.154  24.507  48.591  1.00204.47           C  
ATOM   2090  O   PHE A  90      91.046  25.217  48.129  1.00204.47           O  
ATOM   2091  N   LEU A  91      89.400  24.880  49.637  1.00191.41           N  
ATOM   2092  CA  LEU A  91      89.648  26.076  50.379  1.00191.41           C  
ATOM   2093  CB  LEU A  91      88.459  27.052  50.237  1.00191.41           C  
ATOM   2094  CG  LEU A  91      88.551  28.408  50.964  1.00191.41           C  
ATOM   2095  CD1 LEU A  91      88.626  28.247  52.482  1.00191.41           C  
ATOM   2096  CD2 LEU A  91      89.659  29.291  50.384  1.00191.41           C  
ATOM   2097  C   LEU A  91      89.720  25.602  51.802  1.00191.41           C  
ATOM   2098  O   LEU A  91      88.775  24.978  52.279  1.00191.41           O  
ATOM   2099  N   HIS A  92      90.837  25.867  52.515  1.00 80.12           N  
ATOM   2100  CA  HIS A  92      90.974  25.414  53.876  1.00 80.12           C  
ATOM   2101  ND1 HIS A  92      93.131  24.570  56.512  1.00 80.12           N  
ATOM   2102  CG  HIS A  92      92.373  24.028  55.500  1.00 80.12           C  
ATOM   2103  CB  HIS A  92      92.267  24.614  54.123  1.00 80.12           C  
ATOM   2104  NE2 HIS A  92      92.172  22.746  57.345  1.00 80.12           N  
ATOM   2105  CD2 HIS A  92      91.793  22.913  56.026  1.00 80.12           C  
ATOM   2106  CE1 HIS A  92      92.976  23.763  57.594  1.00 80.12           C  
ATOM   2107  C   HIS A  92      91.022  26.626  54.749  1.00 80.12           C  
ATOM   2108  O   HIS A  92      91.711  27.597  54.441  1.00 80.12           O  
ATOM   2109  N   ILE A  93      90.275  26.597  55.871  1.00 63.35           N  
ATOM   2110  CA  ILE A  93      90.231  27.730  56.753  1.00 63.35           C  
ATOM   2111  CB  ILE A  93      88.833  28.225  56.992  1.00 63.35           C  
ATOM   2112  CG1 ILE A  93      88.182  28.632  55.658  1.00 63.35           C  
ATOM   2113  CG2 ILE A  93      88.897  29.376  58.011  1.00 63.35           C  
ATOM   2114  CD1 ILE A  93      86.669  28.822  55.747  1.00 63.35           C  
ATOM   2115  C   ILE A  93      90.800  27.319  58.078  1.00 63.35           C  
ATOM   2116  O   ILE A  93      90.403  26.305  58.652  1.00 63.35           O  
ATOM   2117  N   ARG A  94      91.759  28.120  58.591  1.00138.09           N  
ATOM   2118  CA  ARG A  94      92.421  27.841  59.839  1.00138.09           C  
ATOM   2119  CB  ARG A  94      93.948  28.014  59.728  1.00138.09           C  
ATOM   2120  CG  ARG A  94      94.743  27.684  60.992  1.00138.09           C  
ATOM   2121  CD  ARG A  94      96.216  28.080  60.873  1.00138.09           C  
ATOM   2122  NE  ARG A  94      96.939  27.516  62.045  1.00138.09           N  
ATOM   2123  CZ  ARG A  94      97.428  26.243  61.985  1.00138.09           C  
ATOM   2124  NH1 ARG A  94      97.234  25.489  60.864  1.00138.09           N  
ATOM   2125  NH2 ARG A  94      98.115  25.728  63.046  1.00138.09           N  
ATOM   2126  C   ARG A  94      91.943  28.826  60.856  1.00138.09           C  
ATOM   2127  O   ARG A  94      91.756  30.008  60.578  1.00138.09           O  
ATOM   2128  N   GLU A  95      91.645  28.334  62.070  1.00 85.34           N  
ATOM   2129  CA  GLU A  95      91.183  29.164  63.151  1.00 85.34           C  
ATOM   2130  CB  GLU A  95      92.296  30.062  63.718  1.00 85.34           C  
ATOM   2131  CG  GLU A  95      93.455  29.277  64.336  1.00 85.34           C  
ATOM   2132  CD  GLU A  95      94.611  30.246  64.527  1.00 85.34           C  
ATOM   2133  OE1 GLU A  95      94.908  31.003  63.564  1.00 85.34           O  
ATOM   2134  OE2 GLU A  95      95.211  30.245  65.635  1.00 85.34           O  
ATOM   2135  C   GLU A  95      90.029  30.059  62.735  1.00 85.34           C  
ATOM   2136  O   GLU A  95      90.128  31.258  62.991  1.00 85.34           O  
ATOM   2137  N   PRO A  96      88.922  29.607  62.155  1.00137.85           N  
ATOM   2138  CA  PRO A  96      87.910  30.568  61.865  1.00137.85           C  
ATOM   2139  CD  PRO A  96      88.977  28.754  60.979  1.00137.85           C  
ATOM   2140  CB  PRO A  96      86.848  29.872  61.004  1.00137.85           C  
ATOM   2141  CG  PRO A  96      87.510  28.552  60.585  1.00137.85           C  
ATOM   2142  C   PRO A  96      87.337  31.359  62.965  1.00137.85           C  
ATOM   2143  O   PRO A  96      87.204  30.862  64.078  1.00137.85           O  
ATOM   2144  N   GLN A  97      86.990  32.616  62.641  1.00107.52           N  
ATOM   2145  CA  GLN A  97      86.430  33.494  63.613  1.00107.52           C  
ATOM   2146  CB  GLN A  97      87.114  34.868  63.652  1.00107.52           C  
ATOM   2147  CG  GLN A  97      88.594  34.775  64.030  1.00107.52           C  
ATOM   2148  CD  GLN A  97      88.687  34.105  65.395  1.00107.52           C  
ATOM   2149  OE1 GLN A  97      87.926  34.420  66.309  1.00107.52           O  
ATOM   2150  NE2 GLN A  97      89.638  33.142  65.538  1.00107.52           N  
ATOM   2151  C   GLN A  97      85.000  33.687  63.228  1.00107.52           C  
ATOM   2152  O   GLN A  97      84.548  33.173  62.206  1.00107.52           O  
ATOM   2153  N   PRO A  98      84.264  34.387  64.041  1.00141.29           N  
ATOM   2154  CA  PRO A  98      82.872  34.593  63.777  1.00141.29           C  
ATOM   2155  CD  PRO A  98      84.579  34.490  65.456  1.00141.29           C  
ATOM   2156  CB  PRO A  98      82.316  35.269  65.028  1.00141.29           C  
ATOM   2157  CG  PRO A  98      83.233  34.754  66.153  1.00141.29           C  
ATOM   2158  C   PRO A  98      82.637  35.355  62.511  1.00141.29           C  
ATOM   2159  O   PRO A  98      81.617  35.121  61.867  1.00141.29           O  
ATOM   2160  N   SER A  99      83.565  36.253  62.132  1.00 51.85           N  
ATOM   2161  CA  SER A  99      83.419  37.068  60.964  1.00 51.85           C  
ATOM   2162  CB  SER A  99      84.532  38.123  60.831  1.00 51.85           C  
ATOM   2163  OG  SER A  99      85.796  37.488  60.711  1.00 51.85           O  
ATOM   2164  C   SER A  99      83.467  36.198  59.748  1.00 51.85           C  
ATOM   2165  O   SER A  99      83.032  36.603  58.671  1.00 51.85           O  
ATOM   2166  N   ASP A 100      84.019  34.984  59.901  1.00 81.68           N  
ATOM   2167  CA  ASP A 100      84.182  34.025  58.847  1.00 81.68           C  
ATOM   2168  CB  ASP A 100      85.119  32.872  59.237  1.00 81.68           C  
ATOM   2169  CG  ASP A 100      86.521  33.464  59.285  1.00 81.68           C  
ATOM   2170  OD1 ASP A 100      86.752  34.471  58.564  1.00 81.68           O  
ATOM   2171  OD2 ASP A 100      87.375  32.929  60.041  1.00 81.68           O  
ATOM   2172  C   ASP A 100      82.862  33.463  58.417  1.00 81.68           C  
ATOM   2173  O   ASP A 100      82.772  32.876  57.341  1.00 81.68           O  
ATOM   2174  N   SER A 101      81.813  33.553  59.255  1.00 96.36           N  
ATOM   2175  CA  SER A 101      80.566  32.972  58.846  1.00 96.36           C  
ATOM   2176  CB  SER A 101      79.462  33.109  59.912  1.00 96.36           C  
ATOM   2177  OG  SER A 101      78.296  32.402  59.520  1.00 96.36           O  
ATOM   2178  C   SER A 101      80.140  33.676  57.594  1.00 96.36           C  
ATOM   2179  O   SER A 101      80.103  34.905  57.543  1.00 96.36           O  
ATOM   2180  N   ALA A 102      79.818  32.904  56.534  1.00 51.10           N  
ATOM   2181  CA  ALA A 102      79.436  33.510  55.292  1.00 51.10           C  
ATOM   2182  CB  ALA A 102      80.502  34.456  54.716  1.00 51.10           C  
ATOM   2183  C   ALA A 102      79.233  32.418  54.291  1.00 51.10           C  
ATOM   2184  O   ALA A 102      79.342  31.235  54.608  1.00 51.10           O  
ATOM   2185  N   LEU A 103      78.892  32.803  53.046  1.00 69.71           N  
ATOM   2186  CA  LEU A 103      78.713  31.845  51.994  1.00 69.71           C  
ATOM   2187  CB  LEU A 103      77.495  32.156  51.102  1.00 69.71           C  
ATOM   2188  CG  LEU A 103      77.261  31.146  49.962  1.00 69.71           C  
ATOM   2189  CD1 LEU A 103      76.881  29.761  50.512  1.00 69.71           C  
ATOM   2190  CD2 LEU A 103      76.242  31.681  48.943  1.00 69.71           C  
ATOM   2191  C   LEU A 103      79.948  31.915  51.137  1.00 69.71           C  
ATOM   2192  O   LEU A 103      80.411  33.004  50.810  1.00 69.71           O  
ATOM   2193  N   TYR A 104      80.517  30.753  50.748  1.00109.31           N  
ATOM   2194  CA  TYR A 104      81.739  30.724  49.980  1.00109.31           C  
ATOM   2195  CB  TYR A 104      82.824  29.820  50.603  1.00109.31           C  
ATOM   2196  CG  TYR A 104      83.332  30.382  51.892  1.00109.31           C  
ATOM   2197  CD1 TYR A 104      82.560  30.358  53.031  1.00109.31           C  
ATOM   2198  CD2 TYR A 104      84.606  30.903  51.969  1.00109.31           C  
ATOM   2199  CE1 TYR A 104      83.039  30.867  54.217  1.00109.31           C  
ATOM   2200  CE2 TYR A 104      85.092  31.413  53.152  1.00109.31           C  
ATOM   2201  CZ  TYR A 104      84.305  31.398  54.279  1.00109.31           C  
ATOM   2202  OH  TYR A 104      84.790  31.918  55.498  1.00109.31           O  
ATOM   2203  C   TYR A 104      81.460  30.135  48.621  1.00109.31           C  
ATOM   2204  O   TYR A 104      80.887  29.052  48.512  1.00109.31           O  
ATOM   2205  N   LEU A 105      81.886  30.819  47.533  1.00121.70           N  
ATOM   2206  CA  LEU A 105      81.582  30.292  46.223  1.00121.70           C  
ATOM   2207  CB  LEU A 105      80.904  31.312  45.296  1.00121.70           C  
ATOM   2208  CG  LEU A 105      79.553  31.827  45.823  1.00121.70           C  
ATOM   2209  CD1 LEU A 105      78.529  30.687  45.940  1.00121.70           C  
ATOM   2210  CD2 LEU A 105      79.727  32.624  47.125  1.00121.70           C  
ATOM   2211  C   LEU A 105      82.834  29.857  45.526  1.00121.70           C  
ATOM   2212  O   LEU A 105      83.839  30.568  45.513  1.00121.70           O  
ATOM   2213  N   CYS A 106      82.791  28.646  44.930  1.00 89.63           N  
ATOM   2214  CA  CYS A 106      83.877  28.136  44.152  1.00 89.63           C  
ATOM   2215  CB  CYS A 106      83.980  26.602  44.112  1.00 89.63           C  
ATOM   2216  SG  CYS A 106      85.329  26.045  43.027  1.00 89.63           S  
ATOM   2217  C   CYS A 106      83.642  28.584  42.771  1.00 89.63           C  
ATOM   2218  O   CYS A 106      82.505  28.640  42.298  1.00 89.63           O  
ATOM   2219  N   ALA A 107      84.742  28.947  42.103  1.00145.75           N  
ATOM   2220  CA  ALA A 107      84.611  29.348  40.757  1.00145.75           C  
ATOM   2221  CB  ALA A 107      84.684  30.868  40.598  1.00145.75           C  
ATOM   2222  C   ALA A 107      85.779  28.781  40.063  1.00145.75           C  
ATOM   2223  O   ALA A 107      86.869  28.689  40.600  1.00145.75           O  
ATOM   2224  N   VAL A 108      85.591  28.333  38.840  1.00225.91           N  
ATOM   2225  CA  VAL A 108      86.703  27.835  38.119  1.00225.91           C  
ATOM   2226  CB  VAL A 108      86.310  26.466  37.608  1.00225.91           C  
ATOM   2227  CG1 VAL A 108      87.418  25.790  36.798  1.00225.91           C  
ATOM   2228  CG2 VAL A 108      85.758  25.637  38.775  1.00225.91           C  
ATOM   2229  C   VAL A 108      86.700  28.724  36.900  1.00225.91           C  
ATOM   2230  O   VAL A 108      85.776  28.585  36.115  1.00225.91           O  
ATOM   2231  N   SER A 109      87.671  29.645  36.665  1.00208.21           N  
ATOM   2232  CA  SER A 109      87.579  30.403  35.454  1.00208.21           C  
ATOM   2233  CB  SER A 109      87.648  31.917  35.696  1.00208.21           C  
ATOM   2234  OG  SER A 109      86.551  32.317  36.504  1.00208.21           O  
ATOM   2235  C   SER A 109      88.675  30.061  34.478  1.00208.21           C  
ATOM   2236  O   SER A 109      89.831  30.445  34.655  1.00208.21           O  
ATOM   2237  N   ARG A 110      88.293  29.385  33.369  1.00294.27           N  
ATOM   2238  CA  ARG A 110      89.159  28.980  32.298  1.00294.27           C  
ATOM   2239  CB  ARG A 110      89.382  27.466  32.169  1.00294.27           C  
ATOM   2240  CG  ARG A 110      90.733  27.039  32.736  1.00294.27           C  
ATOM   2241  CD  ARG A 110      91.823  27.003  31.662  1.00294.27           C  
ATOM   2242  NE  ARG A 110      93.138  26.798  32.331  1.00294.27           N  
ATOM   2243  CZ  ARG A 110      94.200  26.350  31.600  1.00294.27           C  
ATOM   2244  NH1 ARG A 110      94.026  26.024  30.286  1.00294.27           N  
ATOM   2245  NH2 ARG A 110      95.431  26.230  32.177  1.00294.27           N  
ATOM   2246  C   ARG A 110      88.692  29.485  30.945  1.00294.27           C  
ATOM   2247  O   ARG A 110      89.119  30.555  30.518  1.00294.27           O  
ATOM   2248  N   SER A 111      87.805  28.729  30.246  1.00394.06           N  
ATOM   2249  CA  SER A 111      87.399  28.904  28.854  1.00394.06           C  
ATOM   2250  CB  SER A 111      86.001  28.304  28.588  1.00394.06           C  
ATOM   2251  OG  SER A 111      86.016  26.905  28.825  1.00394.06           O  
ATOM   2252  C   SER A 111      87.382  30.343  28.410  1.00394.06           C  
ATOM   2253  O   SER A 111      86.320  30.932  28.363  1.00394.06           O  
ATOM   2254  N   SER A 112      88.510  30.878  27.880  1.00162.06           N  
ATOM   2255  CA  SER A 112      88.751  32.271  27.535  1.00162.06           C  
ATOM   2256  CB  SER A 112      90.049  32.442  26.730  1.00162.06           C  
ATOM   2257  OG  SER A 112      90.367  33.814  26.547  1.00162.06           O  
ATOM   2258  C   SER A 112      87.668  32.880  26.684  1.00162.06           C  
ATOM   2259  O   SER A 112      86.750  32.209  26.220  1.00162.06           O  
ATOM   2260  N   GLY A 122      87.753  34.226  26.532  1.00216.46           N  
ATOM   2261  CA  GLY A 122      86.916  35.066  25.726  1.00216.46           C  
ATOM   2262  C   GLY A 122      86.052  35.883  26.625  1.00216.46           C  
ATOM   2263  O   GLY A 122      86.063  37.111  26.552  1.00216.46           O  
ATOM   2264  N   SER A 123      85.221  35.214  27.444  1.00 94.83           N  
ATOM   2265  CA  SER A 123      84.413  35.866  28.435  1.00 94.83           C  
ATOM   2266  CB  SER A 123      83.169  35.041  28.818  1.00 94.83           C  
ATOM   2267  OG  SER A 123      83.553  33.811  29.413  1.00 94.83           O  
ATOM   2268  C   SER A 123      85.199  36.107  29.705  1.00 94.83           C  
ATOM   2269  O   SER A 123      85.227  37.220  30.229  1.00 94.83           O  
ATOM   2270  N   TRP A 124      85.880  35.060  30.232  1.00191.19           N  
ATOM   2271  CA  TRP A 124      86.597  35.191  31.477  1.00191.19           C  
ATOM   2272  CB  TRP A 124      87.576  36.376  31.429  1.00191.19           C  
ATOM   2273  CG  TRP A 124      88.387  36.363  30.155  1.00191.19           C  
ATOM   2274  CD2 TRP A 124      88.211  37.311  29.089  1.00191.19           C  
ATOM   2275  CD1 TRP A 124      89.398  35.533  29.769  1.00191.19           C  
ATOM   2276  NE1 TRP A 124      89.826  35.872  28.506  1.00191.19           N  
ATOM   2277  CE2 TRP A 124      89.113  36.974  28.083  1.00191.19           C  
ATOM   2278  CE3 TRP A 124      87.367  38.378  28.961  1.00191.19           C  
ATOM   2279  CZ2 TRP A 124      89.177  37.697  26.926  1.00191.19           C  
ATOM   2280  CZ3 TRP A 124      87.440  39.113  27.798  1.00191.19           C  
ATOM   2281  CH2 TRP A 124      88.328  38.774  26.798  1.00191.19           C  
ATOM   2282  C   TRP A 124      85.623  35.404  32.603  1.00191.19           C  
ATOM   2283  O   TRP A 124      85.991  35.847  33.691  1.00191.19           O  
ATOM   2284  N   GLN A 125      84.342  35.055  32.395  1.00173.09           N  
ATOM   2285  CA  GLN A 125      83.388  35.279  33.443  1.00173.09           C  
ATOM   2286  CB  GLN A 125      81.924  35.381  32.994  1.00173.09           C  
ATOM   2287  CG  GLN A 125      81.085  36.038  34.086  1.00173.09           C  
ATOM   2288  CD  GLN A 125      81.726  37.404  34.294  1.00173.09           C  
ATOM   2289  OE1 GLN A 125      82.419  37.909  33.412  1.00173.09           O  
ATOM   2290  NE2 GLN A 125      81.497  38.029  35.479  1.00173.09           N  
ATOM   2291  C   GLN A 125      83.494  34.160  34.420  1.00173.09           C  
ATOM   2292  O   GLN A 125      84.181  33.168  34.195  1.00173.09           O  
ATOM   2293  N   LEU A 126      82.831  34.317  35.571  1.00234.09           N  
ATOM   2294  CA  LEU A 126      82.902  33.314  36.585  1.00234.09           C  
ATOM   2295  CB  LEU A 126      83.027  33.963  37.977  1.00234.09           C  
ATOM   2296  CG  LEU A 126      83.292  33.016  39.156  1.00234.09           C  
ATOM   2297  CD1 LEU A 126      83.619  33.820  40.424  1.00234.09           C  
ATOM   2298  CD2 LEU A 126      82.134  32.038  39.397  1.00234.09           C  
ATOM   2299  C   LEU A 126      81.687  32.426  36.489  1.00234.09           C  
ATOM   2300  O   LEU A 126      80.609  32.882  36.116  1.00234.09           O  
ATOM   2301  N   ILE A 127      81.865  31.108  36.751  1.00191.85           N  
ATOM   2302  CA  ILE A 127      80.803  30.126  36.772  1.00191.85           C  
ATOM   2303  CB  ILE A 127      81.103  28.922  35.923  1.00191.85           C  
ATOM   2304  CG1 ILE A 127      81.292  29.317  34.446  1.00191.85           C  
ATOM   2305  CG2 ILE A 127      79.987  27.890  36.159  1.00191.85           C  
ATOM   2306  CD1 ILE A 127      80.064  29.958  33.798  1.00191.85           C  
ATOM   2307  C   ILE A 127      80.760  29.645  38.181  1.00191.85           C  
ATOM   2308  O   ILE A 127      81.692  29.000  38.657  1.00191.85           O  
ATOM   2309  N   PHE A 128      79.654  29.921  38.886  1.00202.14           N  
ATOM   2310  CA  PHE A 128      79.614  29.609  40.277  1.00202.14           C  
ATOM   2311  CB  PHE A 128      78.807  30.620  41.106  1.00202.14           C  
ATOM   2312  CG  PHE A 128      79.502  31.936  41.054  1.00202.14           C  
ATOM   2313  CD1 PHE A 128      79.328  32.768  39.975  1.00202.14           C  
ATOM   2314  CD2 PHE A 128      80.319  32.344  42.084  1.00202.14           C  
ATOM   2315  CE1 PHE A 128      79.961  33.987  39.924  1.00202.14           C  
ATOM   2316  CE2 PHE A 128      80.954  33.562  42.038  1.00202.14           C  
ATOM   2317  CZ  PHE A 128      80.774  34.388  40.956  1.00202.14           C  
ATOM   2318  C   PHE A 128      79.001  28.279  40.517  1.00202.14           C  
ATOM   2319  O   PHE A 128      78.278  27.725  39.693  1.00202.14           O  
ATOM   2320  N   GLY A 129      79.369  27.703  41.670  1.00 90.61           N  
ATOM   2321  CA  GLY A 129      78.738  26.520  42.145  1.00 90.61           C  
ATOM   2322  C   GLY A 129      77.688  27.019  43.092  1.00 90.61           C  
ATOM   2323  O   GLY A 129      77.630  28.209  43.392  1.00 90.61           O  
ATOM   2324  N   SER A 130      76.870  26.114  43.650  1.00 73.05           N  
ATOM   2325  CA  SER A 130      75.792  26.500  44.517  1.00 73.05           C  
ATOM   2326  CB  SER A 130      75.020  25.284  45.051  1.00 73.05           C  
ATOM   2327  OG  SER A 130      75.899  24.434  45.774  1.00 73.05           O  
ATOM   2328  C   SER A 130      76.337  27.254  45.691  1.00 73.05           C  
ATOM   2329  O   SER A 130      75.662  28.134  46.224  1.00 73.05           O  
ATOM   2330  N   GLY A 131      77.568  26.925  46.132  1.00 52.51           N  
ATOM   2331  CA  GLY A 131      78.170  27.647  47.221  1.00 52.51           C  
ATOM   2332  C   GLY A 131      78.014  26.871  48.496  1.00 52.51           C  
ATOM   2333  O   GLY A 131      77.163  25.990  48.603  1.00 52.51           O  
ATOM   2334  N   THR A 132      78.855  27.187  49.509  1.00 59.51           N  
ATOM   2335  CA  THR A 132      78.769  26.493  50.762  1.00 59.51           C  
ATOM   2336  CB  THR A 132      80.028  25.761  51.116  1.00 59.51           C  
ATOM   2337  OG1 THR A 132      80.357  24.838  50.089  1.00 59.51           O  
ATOM   2338  CG2 THR A 132      79.814  25.016  52.444  1.00 59.51           C  
ATOM   2339  C   THR A 132      78.535  27.507  51.838  1.00 59.51           C  
ATOM   2340  O   THR A 132      79.209  28.534  51.891  1.00 59.51           O  
ATOM   2341  N   GLN A 133      77.570  27.229  52.737  1.00 47.84           N  
ATOM   2342  CA  GLN A 133      77.256  28.127  53.813  1.00 47.84           C  
ATOM   2343  CB  GLN A 133      75.754  28.145  54.140  1.00 47.84           C  
ATOM   2344  CG  GLN A 133      75.371  29.085  55.282  1.00 47.84           C  
ATOM   2345  CD  GLN A 133      73.887  28.885  55.559  1.00 47.84           C  
ATOM   2346  OE1 GLN A 133      73.319  27.843  55.238  1.00 47.84           O  
ATOM   2347  NE2 GLN A 133      73.240  29.910  56.175  1.00 47.84           N  
ATOM   2348  C   GLN A 133      77.969  27.632  55.031  1.00 47.84           C  
ATOM   2349  O   GLN A 133      77.712  26.530  55.512  1.00 47.84           O  
ATOM   2350  N   LEU A 134      78.889  28.454  55.570  1.00 63.37           N  
ATOM   2351  CA  LEU A 134      79.646  28.065  56.726  1.00 63.37           C  
ATOM   2352  CB  LEU A 134      81.147  28.386  56.603  1.00 63.37           C  
ATOM   2353  CG  LEU A 134      81.868  27.659  55.454  1.00 63.37           C  
ATOM   2354  CD1 LEU A 134      83.357  28.033  55.409  1.00 63.37           C  
ATOM   2355  CD2 LEU A 134      81.655  26.139  55.528  1.00 63.37           C  
ATOM   2356  C   LEU A 134      79.152  28.865  57.890  1.00 63.37           C  
ATOM   2357  O   LEU A 134      78.915  30.067  57.776  1.00 63.37           O  
ATOM   2358  N   THR A 135      78.969  28.199  59.047  1.00 38.57           N  
ATOM   2359  CA  THR A 135      78.534  28.892  60.225  1.00 38.57           C  
ATOM   2360  CB  THR A 135      77.204  28.403  60.726  1.00 38.57           C  
ATOM   2361  OG1 THR A 135      76.208  28.590  59.730  1.00 38.57           O  
ATOM   2362  CG2 THR A 135      76.831  29.180  61.999  1.00 38.57           C  
ATOM   2363  C   THR A 135      79.548  28.653  61.304  1.00 38.57           C  
ATOM   2364  O   THR A 135      79.923  27.515  61.585  1.00 38.57           O  
ATOM   2365  N   VAL A 136      80.028  29.738  61.942  1.00113.38           N  
ATOM   2366  CA  VAL A 136      80.995  29.578  62.991  1.00113.38           C  
ATOM   2367  CB  VAL A 136      82.182  30.485  62.821  1.00113.38           C  
ATOM   2368  CG1 VAL A 136      81.719  31.949  62.875  1.00113.38           C  
ATOM   2369  CG2 VAL A 136      83.234  30.113  63.872  1.00113.38           C  
ATOM   2370  C   VAL A 136      80.294  29.878  64.282  1.00113.38           C  
ATOM   2371  O   VAL A 136      79.718  30.949  64.459  1.00113.38           O  
ATOM   2372  N   MET A 137      80.323  28.925  65.234  1.00 58.71           N  
ATOM   2373  CA  MET A 137      79.578  29.121  66.443  1.00 58.71           C  
ATOM   2374  CB  MET A 137      78.617  27.961  66.753  1.00 58.71           C  
ATOM   2375  CG  MET A 137      77.524  27.755  65.702  1.00 58.71           C  
ATOM   2376  SD  MET A 137      76.416  26.352  66.042  1.00 58.71           S  
ATOM   2377  CE  MET A 137      75.768  26.231  64.350  1.00 58.71           C  
ATOM   2378  C   MET A 137      80.526  29.199  67.592  1.00 58.71           C  
ATOM   2379  O   MET A 137      81.619  28.635  67.567  1.00 58.71           O  
ATOM   2380  N   PRO A 138      80.119  29.927  68.595  1.00142.02           N  
ATOM   2381  CA  PRO A 138      80.925  29.994  69.780  1.00142.02           C  
ATOM   2382  CD  PRO A 138      79.455  31.196  68.333  1.00142.02           C  
ATOM   2383  CB  PRO A 138      80.499  31.259  70.523  1.00142.02           C  
ATOM   2384  CG  PRO A 138      79.977  32.172  69.402  1.00142.02           C  
ATOM   2385  C   PRO A 138      80.743  28.738  70.560  1.00142.02           C  
ATOM   2386  O   PRO A 138      79.573  28.290  70.707  1.00142.02           O  
ATOM   2387  OXT PRO A 138      81.772  28.191  71.038  1.00142.02           O  
TER
ATOM   2388  N   GLY B   2      85.521  50.646  44.339  1.00 11.56           N  
ATOM   2389  CA  GLY B   2      84.963  49.387  43.802  1.00 11.56           C  
ATOM   2390  C   GLY B   2      83.887  49.680  42.813  1.00 11.56           C  
ATOM   2391  O   GLY B   2      83.647  50.834  42.463  1.00 11.56           O  
ATOM   2392  N   VAL B   3      83.208  48.619  42.339  1.00 40.50           N  
ATOM   2393  CA  VAL B   3      82.170  48.797  41.371  1.00 40.50           C  
ATOM   2394  CB  VAL B   3      81.753  47.519  40.700  1.00 40.50           C  
ATOM   2395  CG1 VAL B   3      80.568  47.808  39.763  1.00 40.50           C  
ATOM   2396  CG2 VAL B   3      82.977  46.919  39.986  1.00 40.50           C  
ATOM   2397  C   VAL B   3      80.981  49.368  42.075  1.00 40.50           C  
ATOM   2398  O   VAL B   3      80.719  49.048  43.236  1.00 40.50           O  
ATOM   2399  N   VAL B   4      80.244  50.257  41.370  1.00 49.04           N  
ATOM   2400  CA  VAL B   4      79.078  50.884  41.921  1.00 49.04           C  
ATOM   2401  CB  VAL B   4      79.076  52.375  41.787  1.00 49.04           C  
ATOM   2402  CG1 VAL B   4      77.775  52.904  42.410  1.00 49.04           C  
ATOM   2403  CG2 VAL B   4      80.359  52.941  42.408  1.00 49.04           C  
ATOM   2404  C   VAL B   4      77.913  50.408  41.110  1.00 49.04           C  
ATOM   2405  O   VAL B   4      78.033  50.177  39.906  1.00 49.04           O  
ATOM   2406  N   GLN B   5      76.749  50.248  41.768  1.00126.09           N  
ATOM   2407  CA  GLN B   5      75.594  49.755  41.084  1.00126.09           C  
ATOM   2408  CB  GLN B   5      75.391  48.262  41.402  1.00126.09           C  
ATOM   2409  CG  GLN B   5      74.510  47.474  40.435  1.00126.09           C  
ATOM   2410  CD  GLN B   5      74.729  46.003  40.770  1.00126.09           C  
ATOM   2411  OE1 GLN B   5      75.472  45.668  41.691  1.00126.09           O  
ATOM   2412  NE2 GLN B   5      74.075  45.096  39.998  1.00126.09           N  
ATOM   2413  C   GLN B   5      74.429  50.552  41.592  1.00126.09           C  
ATOM   2414  O   GLN B   5      74.386  50.906  42.770  1.00126.09           O  
ATOM   2415  N   SER B   6      73.470  50.892  40.701  1.00 55.52           N  
ATOM   2416  CA  SER B   6      72.310  51.646  41.098  1.00 55.52           C  
ATOM   2417  CB  SER B   6      72.432  53.152  40.801  1.00 55.52           C  
ATOM   2418  OG  SER B   6      71.256  53.831  41.212  1.00 55.52           O  
ATOM   2419  C   SER B   6      71.146  51.143  40.302  1.00 55.52           C  
ATOM   2420  O   SER B   6      71.320  50.722  39.159  1.00 55.52           O  
ATOM   2421  N   PRO B   7      69.953  51.157  40.845  1.00172.73           N  
ATOM   2422  CA  PRO B   7      69.717  51.594  42.198  1.00172.73           C  
ATOM   2423  CD  PRO B   7      68.799  51.408  39.993  1.00172.73           C  
ATOM   2424  CB  PRO B   7      68.236  51.950  42.284  1.00172.73           C  
ATOM   2425  CG  PRO B   7      67.842  52.263  40.835  1.00172.73           C  
ATOM   2426  C   PRO B   7      70.059  50.472  43.121  1.00172.73           C  
ATOM   2427  O   PRO B   7      70.327  49.373  42.636  1.00172.73           O  
ATOM   2428  N   ARG B   8      70.146  50.740  44.441  1.00131.00           N  
ATOM   2429  CA  ARG B   8      70.363  49.667  45.368  1.00131.00           C  
ATOM   2430  CB  ARG B   8      70.752  50.125  46.786  1.00131.00           C  
ATOM   2431  CG  ARG B   8      72.233  50.480  46.926  1.00131.00           C  
ATOM   2432  CD  ARG B   8      72.625  51.809  46.283  1.00131.00           C  
ATOM   2433  NE  ARG B   8      74.110  51.901  46.340  1.00131.00           N  
ATOM   2434  CZ  ARG B   8      74.724  52.184  47.525  1.00131.00           C  
ATOM   2435  NH1 ARG B   8      73.979  52.299  48.662  1.00131.00           N  
ATOM   2436  NH2 ARG B   8      76.079  52.342  47.578  1.00131.00           N  
ATOM   2437  C   ARG B   8      69.135  48.815  45.491  1.00131.00           C  
ATOM   2438  O   ARG B   8      69.213  47.590  45.418  1.00131.00           O  
ATOM   2439  N   TYR B   9      67.956  49.450  45.670  1.00109.34           N  
ATOM   2440  CA  TYR B   9      66.746  48.698  45.860  1.00109.34           C  
ATOM   2441  CB  TYR B   9      66.131  48.878  47.259  1.00109.34           C  
ATOM   2442  CG  TYR B   9      67.108  48.452  48.297  1.00109.34           C  
ATOM   2443  CD1 TYR B   9      68.201  49.237  48.584  1.00109.34           C  
ATOM   2444  CD2 TYR B   9      66.916  47.288  49.005  1.00109.34           C  
ATOM   2445  CE1 TYR B   9      69.103  48.853  49.549  1.00109.34           C  
ATOM   2446  CE2 TYR B   9      67.814  46.902  49.971  1.00109.34           C  
ATOM   2447  CZ  TYR B   9      68.911  47.682  50.243  1.00109.34           C  
ATOM   2448  OH  TYR B   9      69.828  47.277  51.236  1.00109.34           O  
ATOM   2449  C   TYR B   9      65.716  49.259  44.934  1.00109.34           C  
ATOM   2450  O   TYR B   9      65.643  50.471  44.738  1.00109.34           O  
ATOM   2451  N   ILE B  10      64.903  48.383  44.312  1.00106.12           N  
ATOM   2452  CA  ILE B  10      63.847  48.899  43.494  1.00106.12           C  
ATOM   2453  CB  ILE B  10      64.250  49.087  42.055  1.00106.12           C  
ATOM   2454  CG1 ILE B  10      63.176  49.877  41.288  1.00106.12           C  
ATOM   2455  CG2 ILE B  10      64.593  47.714  41.458  1.00106.12           C  
ATOM   2456  CD1 ILE B  10      63.661  50.403  39.937  1.00106.12           C  
ATOM   2457  C   ILE B  10      62.681  47.959  43.563  1.00106.12           C  
ATOM   2458  O   ILE B  10      62.851  46.739  43.558  1.00106.12           O  
ATOM   2459  N   ILE B  11      61.453  48.520  43.633  1.00 97.16           N  
ATOM   2460  CA  ILE B  11      60.253  47.731  43.693  1.00 97.16           C  
ATOM   2461  CB  ILE B  11      59.393  48.059  44.882  1.00 97.16           C  
ATOM   2462  CG1 ILE B  11      60.191  47.875  46.183  1.00 97.16           C  
ATOM   2463  CG2 ILE B  11      58.132  47.179  44.824  1.00 97.16           C  
ATOM   2464  CD1 ILE B  11      60.697  46.449  46.390  1.00 97.16           C  
ATOM   2465  C   ILE B  11      59.461  48.074  42.466  1.00 97.16           C  
ATOM   2466  O   ILE B  11      59.272  49.248  42.151  1.00 97.16           O  
ATOM   2467  N   LYS B  12      58.985  47.049  41.727  1.00119.81           N  
ATOM   2468  CA  LYS B  12      58.261  47.317  40.513  1.00119.81           C  
ATOM   2469  CB  LYS B  12      59.090  47.053  39.247  1.00119.81           C  
ATOM   2470  CG  LYS B  12      60.256  48.027  39.072  1.00119.81           C  
ATOM   2471  CD  LYS B  12      59.811  49.474  38.863  1.00119.81           C  
ATOM   2472  CE  LYS B  12      59.217  49.719  37.476  1.00119.81           C  
ATOM   2473  NZ  LYS B  12      58.709  51.105  37.377  1.00119.81           N  
ATOM   2474  C   LYS B  12      57.064  46.426  40.435  1.00119.81           C  
ATOM   2475  O   LYS B  12      57.019  45.362  41.051  1.00119.81           O  
ATOM   2476  N   GLY B  13      56.048  46.868  39.663  1.00 40.28           N  
ATOM   2477  CA  GLY B  13      54.854  46.102  39.459  1.00 40.28           C  
ATOM   2478  C   GLY B  13      55.156  45.088  38.401  1.00 40.28           C  
ATOM   2479  O   GLY B  13      56.148  45.193  37.683  1.00 40.28           O  
ATOM   2480  N   LYS B  14      54.243  44.116  38.231  1.00167.76           N  
ATOM   2481  CA  LYS B  14      54.469  42.982  37.385  1.00167.76           C  
ATOM   2482  CB  LYS B  14      53.181  42.144  37.286  1.00167.76           C  
ATOM   2483  CG  LYS B  14      53.265  40.883  36.428  1.00167.76           C  
ATOM   2484  CD  LYS B  14      52.036  39.983  36.591  1.00167.76           C  
ATOM   2485  CE  LYS B  14      52.031  38.761  35.671  1.00167.76           C  
ATOM   2486  NZ  LYS B  14      50.745  38.038  35.796  1.00167.76           N  
ATOM   2487  C   LYS B  14      54.868  43.388  35.993  1.00167.76           C  
ATOM   2488  O   LYS B  14      56.015  43.243  35.619  1.00167.76           O  
ATOM   2489  N   GLY B  15      54.001  44.028  35.213  1.00138.29           N  
ATOM   2490  CA  GLY B  15      54.210  44.318  33.815  1.00138.29           C  
ATOM   2491  C   GLY B  15      55.327  45.281  33.557  1.00138.29           C  
ATOM   2492  O   GLY B  15      55.776  45.404  32.419  1.00138.29           O  
ATOM   2493  N   GLU B  16      55.740  46.046  34.579  1.00128.34           N  
ATOM   2494  CA  GLU B  16      56.645  47.150  34.425  1.00128.34           C  
ATOM   2495  CB  GLU B  16      56.820  48.001  35.693  1.00128.34           C  
ATOM   2496  CG  GLU B  16      55.642  48.953  35.908  1.00128.34           C  
ATOM   2497  CD  GLU B  16      55.661  49.961  34.763  1.00128.34           C  
ATOM   2498  OE1 GLU B  16      56.781  50.309  34.302  1.00128.34           O  
ATOM   2499  OE2 GLU B  16      54.559  50.399  34.334  1.00128.34           O  
ATOM   2500  C   GLU B  16      57.998  46.821  33.878  1.00128.34           C  
ATOM   2501  O   GLU B  16      58.339  45.682  33.559  1.00128.34           O  
ATOM   2502  N   ARG B  17      58.764  47.912  33.653  1.00163.13           N  
ATOM   2503  CA  ARG B  17      60.082  47.865  33.097  1.00163.13           C  
ATOM   2504  CB  ARG B  17      60.134  48.495  31.695  1.00163.13           C  
ATOM   2505  CG  ARG B  17      59.194  47.837  30.683  1.00163.13           C  
ATOM   2506  CD  ARG B  17      58.861  48.735  29.488  1.00163.13           C  
ATOM   2507  NE  ARG B  17      60.015  48.711  28.546  1.00163.13           N  
ATOM   2508  CZ  ARG B  17      61.066  49.566  28.710  1.00163.13           C  
ATOM   2509  NH1 ARG B  17      61.122  50.399  29.791  1.00163.13           N  
ATOM   2510  NH2 ARG B  17      62.069  49.585  27.784  1.00163.13           N  
ATOM   2511  C   ARG B  17      60.966  48.712  33.968  1.00163.13           C  
ATOM   2512  O   ARG B  17      60.496  49.646  34.616  1.00163.13           O  
ATOM   2513  N   SER B  18      62.280  48.393  34.019  1.00 53.79           N  
ATOM   2514  CA  SER B  18      63.197  49.178  34.800  0.75 53.79           C  
ATOM   2515  CB  SER B  18      63.233  48.781  36.285  0.75 53.79           C  
ATOM   2516  OG  SER B  18      63.703  47.449  36.428  0.50 53.79           O  
ATOM   2517  C   SER B  18      64.572  48.978  34.237  1.00 53.79           C  
ATOM   2518  O   SER B  18      64.813  48.032  33.488  1.00 53.79           O  
ATOM   2519  N   ILE B  19      65.513  49.891  34.567  1.00 89.09           N  
ATOM   2520  CA  ILE B  19      66.856  49.750  34.076  1.00 89.09           C  
ATOM   2521  CB  ILE B  19      67.261  50.813  33.095  1.00 89.09           C  
ATOM   2522  CG1 ILE B  19      68.568  50.410  32.392  1.00 89.09           C  
ATOM   2523  CG2 ILE B  19      67.332  52.160  33.833  1.00 89.09           C  
ATOM   2524  CD1 ILE B  19      68.868  51.238  31.143  1.00 89.09           C  
ATOM   2525  C   ILE B  19      67.807  49.799  35.235  1.00 89.09           C  
ATOM   2526  O   ILE B  19      67.716  50.668  36.103  1.00 89.09           O  
ATOM   2527  N   LEU B  20      68.753  48.839  35.275  1.00 68.18           N  
ATOM   2528  CA  LEU B  20      69.731  48.780  36.325  1.00 68.18           C  
ATOM   2529  CB  LEU B  20      69.961  47.352  36.842  1.00 68.18           C  
ATOM   2530  CG  LEU B  20      68.674  46.666  37.331  1.00 68.18           C  
ATOM   2531  CD1 LEU B  20      68.963  45.266  37.895  1.00 68.18           C  
ATOM   2532  CD2 LEU B  20      67.895  47.568  38.301  1.00 68.18           C  
ATOM   2533  C   LEU B  20      71.028  49.233  35.722  1.00 68.18           C  
ATOM   2534  O   LEU B  20      71.346  48.857  34.597  1.00 68.18           O  
ATOM   2535  N   LYS B  21      71.824  50.049  36.449  1.00126.35           N  
ATOM   2536  CA  LYS B  21      73.034  50.555  35.853  1.00126.35           C  
ATOM   2537  CB  LYS B  21      73.036  52.089  35.706  1.00126.35           C  
ATOM   2538  CG  LYS B  21      73.108  52.846  37.034  1.00126.35           C  
ATOM   2539  CD  LYS B  21      73.222  54.363  36.862  1.00126.35           C  
ATOM   2540  CE  LYS B  21      74.366  54.805  35.947  1.00126.35           C  
ATOM   2541  NZ  LYS B  21      74.269  56.260  35.692  1.00126.35           N  
ATOM   2542  C   LYS B  21      74.225  50.170  36.681  1.00126.35           C  
ATOM   2543  O   LYS B  21      74.116  49.947  37.886  1.00126.35           O  
ATOM   2544  N   CYS B  22      75.406  50.070  36.027  1.00 66.68           N  
ATOM   2545  CA  CYS B  22      76.615  49.688  36.704  1.00 66.68           C  
ATOM   2546  CB  CYS B  22      76.993  48.216  36.467  1.00 66.68           C  
ATOM   2547  SG  CYS B  22      78.548  47.763  37.283  1.00 66.68           S  
ATOM   2548  C   CYS B  22      77.774  50.507  36.210  1.00 66.68           C  
ATOM   2549  O   CYS B  22      77.937  50.718  35.008  1.00 66.68           O  
ATOM   2550  N   ILE B  23      78.622  50.982  37.150  1.00112.09           N  
ATOM   2551  CA  ILE B  23      79.817  51.716  36.819  1.00112.09           C  
ATOM   2552  CB  ILE B  23      79.963  52.996  37.597  1.00112.09           C  
ATOM   2553  CG1 ILE B  23      78.798  53.955  37.306  1.00112.09           C  
ATOM   2554  CG2 ILE B  23      81.342  53.597  37.274  1.00112.09           C  
ATOM   2555  CD1 ILE B  23      78.740  54.431  35.856  1.00112.09           C  
ATOM   2556  C   ILE B  23      80.961  50.842  37.240  1.00112.09           C  
ATOM   2557  O   ILE B  23      81.076  50.474  38.408  1.00112.09           O  
ATOM   2558  N   PRO B  24      81.814  50.489  36.322  1.00 95.08           N  
ATOM   2559  CA  PRO B  24      82.910  49.621  36.656  1.00 95.08           C  
ATOM   2560  CD  PRO B  24      81.412  50.343  34.934  1.00 95.08           C  
ATOM   2561  CB  PRO B  24      83.319  48.922  35.358  1.00 95.08           C  
ATOM   2562  CG  PRO B  24      82.649  49.745  34.246  1.00 95.08           C  
ATOM   2563  C   PRO B  24      84.021  50.369  37.310  1.00 95.08           C  
ATOM   2564  O   PRO B  24      84.045  51.595  37.252  1.00 95.08           O  
ATOM   2565  N   ILE B  25      84.950  49.643  37.954  1.00137.09           N  
ATOM   2566  CA  ILE B  25      86.062  50.285  38.576  1.00137.09           C  
ATOM   2567  CB  ILE B  25      86.927  49.371  39.386  1.00137.09           C  
ATOM   2568  CG1 ILE B  25      87.673  50.164  40.465  1.00137.09           C  
ATOM   2569  CG2 ILE B  25      87.889  48.678  38.420  1.00137.09           C  
ATOM   2570  CD1 ILE B  25      88.296  49.273  41.538  1.00137.09           C  
ATOM   2571  C   ILE B  25      86.889  50.854  37.465  1.00137.09           C  
ATOM   2572  O   ILE B  25      86.834  50.389  36.328  1.00137.09           O  
ATOM   2573  N   SER B  26      87.648  51.922  37.761  1.00137.56           N  
ATOM   2574  CA  SER B  26      88.377  52.616  36.741  1.00137.56           C  
ATOM   2575  CB  SER B  26      89.126  53.855  37.262  1.00137.56           C  
ATOM   2576  OG  SER B  26      88.198  54.839  37.692  1.00137.56           O  
ATOM   2577  C   SER B  26      89.366  51.768  36.032  1.00137.56           C  
ATOM   2578  O   SER B  26      90.202  51.079  36.620  1.00137.56           O  
ATOM   2579  N   GLY B  33      89.286  51.869  34.694  1.00 35.98           N  
ATOM   2580  CA  GLY B  33      90.185  51.196  33.819  1.00 35.98           C  
ATOM   2581  C   GLY B  33      89.639  49.846  33.476  1.00 35.98           C  
ATOM   2582  O   GLY B  33      90.250  49.130  32.686  1.00 35.98           O  
ATOM   2583  N   HIS B  34      88.469  49.463  34.036  1.00 96.90           N  
ATOM   2584  CA  HIS B  34      87.931  48.154  33.756  1.00 96.90           C  
ATOM   2585  ND1 HIS B  34      87.405  46.149  37.036  1.00 96.90           N  
ATOM   2586  CG  HIS B  34      87.943  46.911  36.020  1.00 96.90           C  
ATOM   2587  CB  HIS B  34      87.122  47.517  34.911  1.00 96.90           C  
ATOM   2588  NE2 HIS B  34      89.596  46.222  37.398  1.00 96.90           N  
ATOM   2589  CD2 HIS B  34      89.283  46.948  36.260  1.00 96.90           C  
ATOM   2590  CE1 HIS B  34      88.436  45.761  37.829  1.00 96.90           C  
ATOM   2591  C   HIS B  34      87.016  48.195  32.560  1.00 96.90           C  
ATOM   2592  O   HIS B  34      86.058  48.964  32.509  1.00 96.90           O  
ATOM   2593  N   LEU B  35      87.412  47.418  31.527  1.00203.38           N  
ATOM   2594  CA  LEU B  35      86.831  47.138  30.232  1.00203.38           C  
ATOM   2595  CB  LEU B  35      87.978  46.605  29.338  1.00203.38           C  
ATOM   2596  CG  LEU B  35      87.671  46.211  27.884  1.00203.38           C  
ATOM   2597  CD1 LEU B  35      86.816  44.938  27.752  1.00203.38           C  
ATOM   2598  CD2 LEU B  35      87.119  47.421  27.134  1.00203.38           C  
ATOM   2599  C   LEU B  35      85.728  46.099  30.217  1.00203.38           C  
ATOM   2600  O   LEU B  35      84.758  46.248  29.471  1.00203.38           O  
ATOM   2601  N   SER B  36      85.874  44.981  30.975  1.00144.83           N  
ATOM   2602  CA  SER B  36      84.903  43.923  30.848  1.00144.83           C  
ATOM   2603  CB  SER B  36      85.519  42.514  30.894  1.00144.83           C  
ATOM   2604  OG  SER B  36      84.502  41.531  30.771  1.00144.83           O  
ATOM   2605  C   SER B  36      83.903  44.007  31.965  1.00144.83           C  
ATOM   2606  O   SER B  36      84.264  44.201  33.126  1.00144.83           O  
ATOM   2607  N   VAL B  37      82.597  43.867  31.632  1.00132.01           N  
ATOM   2608  CA  VAL B  37      81.613  43.930  32.674  1.00132.01           C  
ATOM   2609  CB  VAL B  37      80.864  45.236  32.723  1.00132.01           C  
ATOM   2610  CG1 VAL B  37      79.587  45.157  31.872  1.00132.01           C  
ATOM   2611  CG2 VAL B  37      80.654  45.621  34.191  1.00132.01           C  
ATOM   2612  C   VAL B  37      80.626  42.815  32.456  1.00132.01           C  
ATOM   2613  O   VAL B  37      80.206  42.548  31.330  1.00132.01           O  
ATOM   2614  N   ALA B  38      80.227  42.128  33.549  1.00 70.09           N  
ATOM   2615  CA  ALA B  38      79.310  41.032  33.447  1.00 70.09           C  
ATOM   2616  CB  ALA B  38      79.939  39.667  33.728  1.00 70.09           C  
ATOM   2617  C   ALA B  38      78.205  41.211  34.441  1.00 70.09           C  
ATOM   2618  O   ALA B  38      78.354  41.923  35.432  1.00 70.09           O  
ATOM   2619  N   TRP B  39      77.043  40.574  34.175  1.00 85.67           N  
ATOM   2620  CA  TRP B  39      75.909  40.656  35.053  1.00 85.67           C  
ATOM   2621  CB  TRP B  39      74.656  41.245  34.378  1.00 85.67           C  
ATOM   2622  CG  TRP B  39      74.779  42.706  34.020  1.00 85.67           C  
ATOM   2623  CD2 TRP B  39      74.307  43.780  34.847  1.00 85.67           C  
ATOM   2624  CD1 TRP B  39      75.320  43.282  32.908  1.00 85.67           C  
ATOM   2625  NE1 TRP B  39      75.223  44.650  32.996  1.00 85.67           N  
ATOM   2626  CE2 TRP B  39      74.600  44.970  34.182  1.00 85.67           C  
ATOM   2627  CE3 TRP B  39      73.682  43.775  36.060  1.00 85.67           C  
ATOM   2628  CZ2 TRP B  39      74.270  46.179  34.724  1.00 85.67           C  
ATOM   2629  CZ3 TRP B  39      73.350  44.997  36.603  1.00 85.67           C  
ATOM   2630  CH2 TRP B  39      73.639  46.175  35.948  1.00 85.67           C  
ATOM   2631  C   TRP B  39      75.548  39.264  35.483  1.00 85.67           C  
ATOM   2632  O   TRP B  39      75.629  38.328  34.691  1.00 85.67           O  
ATOM   2633  N   TYR B  40      75.133  39.105  36.761  1.00105.23           N  
ATOM   2634  CA  TYR B  40      74.772  37.822  37.318  1.00105.23           C  
ATOM   2635  CB  TYR B  40      75.667  37.336  38.475  1.00105.23           C  
ATOM   2636  CG  TYR B  40      77.044  36.965  38.047  1.00105.23           C  
ATOM   2637  CD1 TYR B  40      77.277  35.722  37.515  1.00105.23           C  
ATOM   2638  CD2 TYR B  40      78.100  37.837  38.176  1.00105.23           C  
ATOM   2639  CE1 TYR B  40      78.540  35.346  37.130  1.00105.23           C  
ATOM   2640  CE2 TYR B  40      79.369  37.465  37.793  1.00105.23           C  
ATOM   2641  CZ  TYR B  40      79.590  36.214  37.270  1.00105.23           C  
ATOM   2642  OH  TYR B  40      80.884  35.813  36.877  1.00105.23           O  
ATOM   2643  C   TYR B  40      73.433  37.945  37.983  1.00105.23           C  
ATOM   2644  O   TYR B  40      73.009  39.038  38.357  1.00105.23           O  
ATOM   2645  N   GLN B  41      72.729  36.799  38.136  1.00 93.28           N  
ATOM   2646  CA  GLN B  41      71.470  36.765  38.833  1.00 93.28           C  
ATOM   2647  CB  GLN B  41      70.328  36.187  37.983  1.00 93.28           C  
ATOM   2648  CG  GLN B  41      68.964  36.144  38.673  1.00 93.28           C  
ATOM   2649  CD  GLN B  41      67.984  35.549  37.671  1.00 93.28           C  
ATOM   2650  OE1 GLN B  41      68.002  34.347  37.408  1.00 93.28           O  
ATOM   2651  NE2 GLN B  41      67.115  36.414  37.079  1.00 93.28           N  
ATOM   2652  C   GLN B  41      71.662  35.797  39.963  1.00 93.28           C  
ATOM   2653  O   GLN B  41      72.032  34.651  39.722  1.00 93.28           O  
ATOM   2654  N   GLN B  42      71.405  36.208  41.224  1.00136.17           N  
ATOM   2655  CA  GLN B  42      71.637  35.297  42.311  1.00136.17           C  
ATOM   2656  CB  GLN B  42      72.558  35.818  43.423  1.00136.17           C  
ATOM   2657  CG  GLN B  42      72.745  34.777  44.531  1.00136.17           C  
ATOM   2658  CD  GLN B  42      73.498  35.417  45.684  1.00136.17           C  
ATOM   2659  OE1 GLN B  42      73.896  36.579  45.613  1.00136.17           O  
ATOM   2660  NE2 GLN B  42      73.690  34.643  46.786  1.00136.17           N  
ATOM   2661  C   GLN B  42      70.350  34.983  42.981  1.00136.17           C  
ATOM   2662  O   GLN B  42      69.538  35.866  43.273  1.00136.17           O  
ATOM   2663  N   THR B  43      70.160  33.669  43.211  1.00215.34           N  
ATOM   2664  CA  THR B  43      69.040  33.146  43.919  1.00215.34           C  
ATOM   2665  CB  THR B  43      67.939  32.651  43.023  1.00215.34           C  
ATOM   2666  OG1 THR B  43      66.769  32.385  43.780  1.00215.34           O  
ATOM   2667  CG2 THR B  43      68.418  31.378  42.302  1.00215.34           C  
ATOM   2668  C   THR B  43      69.553  31.983  44.707  1.00215.34           C  
ATOM   2669  O   THR B  43      70.556  31.362  44.352  1.00215.34           O  
ATOM   2670  N   GLN B  44      68.880  31.662  45.824  1.00199.37           N  
ATOM   2671  CA  GLN B  44      69.330  30.554  46.610  1.00199.37           C  
ATOM   2672  CB  GLN B  44      68.775  30.540  48.044  1.00199.37           C  
ATOM   2673  CG  GLN B  44      69.261  29.352  48.878  1.00199.37           C  
ATOM   2674  CD  GLN B  44      68.693  29.505  50.282  1.00199.37           C  
ATOM   2675  OE1 GLN B  44      68.589  30.614  50.804  1.00199.37           O  
ATOM   2676  NE2 GLN B  44      68.314  28.361  50.911  1.00199.37           N  
ATOM   2677  C   GLN B  44      68.884  29.305  45.929  1.00199.37           C  
ATOM   2678  O   GLN B  44      67.833  29.271  45.290  1.00199.37           O  
ATOM   2679  N   GLY B  45      69.702  28.243  46.044  1.00 93.93           N  
ATOM   2680  CA  GLY B  45      69.379  26.980  45.452  1.00 93.93           C  
ATOM   2681  C   GLY B  45      70.202  26.830  44.221  1.00 93.93           C  
ATOM   2682  O   GLY B  45      70.518  25.717  43.803  1.00 93.93           O  
ATOM   2683  N   GLN B  46      70.598  27.958  43.614  1.00232.17           N  
ATOM   2684  CA  GLN B  46      71.387  27.836  42.434  1.00232.17           C  
ATOM   2685  CB  GLN B  46      70.818  28.575  41.203  1.00232.17           C  
ATOM   2686  CG  GLN B  46      69.544  27.911  40.672  1.00232.17           C  
ATOM   2687  CD  GLN B  46      69.164  28.558  39.349  1.00232.17           C  
ATOM   2688  OE1 GLN B  46      69.759  29.551  38.933  1.00232.17           O  
ATOM   2689  NE2 GLN B  46      68.144  27.975  38.664  1.00232.17           N  
ATOM   2690  C   GLN B  46      72.723  28.382  42.746  1.00232.17           C  
ATOM   2691  O   GLN B  46      73.669  27.620  42.848  1.00232.17           O  
ATOM   2692  N   GLU B  47      72.836  29.710  42.882  1.00265.07           N  
ATOM   2693  CA  GLU B  47      74.060  30.409  43.148  1.00265.07           C  
ATOM   2694  CB  GLU B  47      75.405  29.697  42.841  1.00265.07           C  
ATOM   2695  CG  GLU B  47      75.817  29.556  41.357  1.00265.07           C  
ATOM   2696  CD  GLU B  47      75.102  28.405  40.662  1.00265.07           C  
ATOM   2697  OE1 GLU B  47      73.974  28.628  40.146  1.00265.07           O  
ATOM   2698  OE2 GLU B  47      75.678  27.285  40.636  1.00265.07           O  
ATOM   2699  C   GLU B  47      74.009  31.503  42.150  1.00265.07           C  
ATOM   2700  O   GLU B  47      72.969  31.729  41.537  1.00265.07           O  
ATOM   2701  N   LEU B  48      75.128  32.212  41.952  1.00174.65           N  
ATOM   2702  CA  LEU B  48      75.132  33.215  40.932  1.00174.65           C  
ATOM   2703  CB  LEU B  48      76.415  34.066  40.861  1.00174.65           C  
ATOM   2704  CG  LEU B  48      76.729  34.913  42.110  1.00174.65           C  
ATOM   2705  CD1 LEU B  48      75.613  35.923  42.420  1.00174.65           C  
ATOM   2706  CD2 LEU B  48      77.125  34.031  43.299  1.00174.65           C  
ATOM   2707  C   LEU B  48      74.982  32.566  39.588  1.00174.65           C  
ATOM   2708  O   LEU B  48      75.459  31.454  39.359  1.00174.65           O  
ATOM   2709  N   LYS B  49      74.282  33.264  38.665  1.00107.68           N  
ATOM   2710  CA  LYS B  49      74.035  32.769  37.339  0.80107.68           C  
ATOM   2711  CB  LYS B  49      72.546  32.443  37.150  0.80107.68           C  
ATOM   2712  CG  LYS B  49      72.206  31.549  35.963  0.80107.68           C  
ATOM   2713  CD  LYS B  49      70.797  30.966  36.087  0.80107.68           C  
ATOM   2714  CE  LYS B  49      70.431  29.972  34.987  0.60107.68           C  
ATOM   2715  NZ  LYS B  49      69.163  29.289  35.331  0.60107.68           N  
ATOM   2716  C   LYS B  49      74.388  33.867  36.375  1.00107.68           C  
ATOM   2717  O   LYS B  49      73.869  34.980  36.463  1.00107.68           O  
ATOM   2718  N   PHE B  50      75.261  33.554  35.396  1.00144.95           N  
ATOM   2719  CA  PHE B  50      75.777  34.541  34.490  1.00144.95           C  
ATOM   2720  CB  PHE B  50      77.092  34.037  33.864  1.00144.95           C  
ATOM   2721  CG  PHE B  50      77.636  34.994  32.867  1.00144.95           C  
ATOM   2722  CD1 PHE B  50      78.169  36.201  33.254  1.00144.95           C  
ATOM   2723  CD2 PHE B  50      77.646  34.649  31.536  1.00144.95           C  
ATOM   2724  CE1 PHE B  50      78.680  37.062  32.313  1.00144.95           C  
ATOM   2725  CE2 PHE B  50      78.156  35.503  30.591  1.00144.95           C  
ATOM   2726  CZ  PHE B  50      78.671  36.714  30.983  1.00144.95           C  
ATOM   2727  C   PHE B  50      74.789  34.874  33.411  1.00144.95           C  
ATOM   2728  O   PHE B  50      74.296  33.987  32.714  1.00144.95           O  
ATOM   2729  N   PHE B  51      74.373  36.163  33.340  1.00166.48           N  
ATOM   2730  CA  PHE B  51      73.534  36.612  32.257  1.00166.48           C  
ATOM   2731  CB  PHE B  51      72.766  37.923  32.523  1.00166.48           C  
ATOM   2732  CG  PHE B  51      71.709  37.770  33.558  1.00166.48           C  
ATOM   2733  CD1 PHE B  51      70.648  36.920  33.358  1.00166.48           C  
ATOM   2734  CD2 PHE B  51      71.755  38.526  34.708  1.00166.48           C  
ATOM   2735  CE1 PHE B  51      69.660  36.802  34.305  1.00166.48           C  
ATOM   2736  CE2 PHE B  51      70.769  38.415  35.659  1.00166.48           C  
ATOM   2737  CZ  PHE B  51      69.721  37.551  35.454  1.00166.48           C  
ATOM   2738  C   PHE B  51      74.296  36.919  30.995  1.00166.48           C  
ATOM   2739  O   PHE B  51      74.092  36.288  29.961  1.00166.48           O  
ATOM   2740  N   ILE B  52      75.234  37.897  31.064  1.00108.75           N  
ATOM   2741  CA  ILE B  52      75.843  38.378  29.849  1.00108.75           C  
ATOM   2742  CB  ILE B  52      74.964  39.353  29.120  1.00108.75           C  
ATOM   2743  CG1 ILE B  52      75.502  39.629  27.710  1.00108.75           C  
ATOM   2744  CG2 ILE B  52      74.825  40.613  29.991  1.00108.75           C  
ATOM   2745  CD1 ILE B  52      74.497  40.356  26.818  1.00108.75           C  
ATOM   2746  C   ILE B  52      77.125  39.086  30.167  1.00108.75           C  
ATOM   2747  O   ILE B  52      77.330  39.559  31.285  1.00108.75           O  
ATOM   2748  N   GLN B  53      78.022  39.190  29.163  1.00107.13           N  
ATOM   2749  CA  GLN B  53      79.301  39.799  29.365  1.00107.13           C  
ATOM   2750  CB  GLN B  53      80.440  38.782  29.267  1.00107.13           C  
ATOM   2751  CG  GLN B  53      81.825  39.421  29.304  1.00107.13           C  
ATOM   2752  CD  GLN B  53      82.727  38.474  28.540  1.00107.13           C  
ATOM   2753  OE1 GLN B  53      82.249  37.484  27.989  1.00107.13           O  
ATOM   2754  NE2 GLN B  53      84.043  38.805  28.458  1.00107.13           N  
ATOM   2755  C   GLN B  53      79.554  40.745  28.231  1.00107.13           C  
ATOM   2756  O   GLN B  53      79.175  40.481  27.090  1.00107.13           O  
ATOM   2757  N   HIS B  54      80.220  41.879  28.528  1.00 91.35           N  
ATOM   2758  CA  HIS B  54      80.576  42.828  27.516  1.00 91.35           C  
ATOM   2759  ND1 HIS B  54      77.353  43.557  28.047  1.00 91.35           N  
ATOM   2760  CG  HIS B  54      78.348  43.989  27.200  1.00 91.35           C  
ATOM   2761  CB  HIS B  54      79.786  44.148  27.597  1.00 91.35           C  
ATOM   2762  NE2 HIS B  54      76.396  43.906  26.071  1.00 91.35           N  
ATOM   2763  CD2 HIS B  54      77.746  44.199  25.997  1.00 91.35           C  
ATOM   2764  CE1 HIS B  54      76.207  43.526  27.321  1.00 91.35           C  
ATOM   2765  C   HIS B  54      82.020  43.155  27.701  1.00 91.35           C  
ATOM   2766  O   HIS B  54      82.492  43.392  28.813  1.00 91.35           O  
ATOM   2767  N   TYR B  55      82.756  43.144  26.580  1.00252.00           N  
ATOM   2768  CA  TYR B  55      84.158  43.389  26.525  1.00252.00           C  
ATOM   2769  CB  TYR B  55      84.730  42.142  25.832  1.00252.00           C  
ATOM   2770  CG  TYR B  55      86.119  42.218  25.334  1.00252.00           C  
ATOM   2771  CD1 TYR B  55      86.344  42.621  24.040  1.00252.00           C  
ATOM   2772  CD2 TYR B  55      87.175  41.856  26.128  1.00252.00           C  
ATOM   2773  CE1 TYR B  55      87.617  42.675  23.539  1.00252.00           C  
ATOM   2774  CE2 TYR B  55      88.451  41.908  25.627  1.00252.00           C  
ATOM   2775  CZ  TYR B  55      88.674  42.316  24.335  1.00252.00           C  
ATOM   2776  OH  TYR B  55      89.987  42.363  23.824  1.00252.00           O  
ATOM   2777  C   TYR B  55      84.303  44.600  25.652  1.00252.00           C  
ATOM   2778  O   TYR B  55      84.290  44.479  24.437  1.00252.00           O  
ATOM   2779  N   ASP B  56      84.500  45.797  26.235  0.75227.66           N  
ATOM   2780  CA  ASP B  56      84.637  47.027  25.489  0.75227.66           C  
ATOM   2781  CB  ASP B  56      85.823  47.080  24.527  1.00227.66           C  
ATOM   2782  CG  ASP B  56      86.092  48.553  24.224  1.00227.66           C  
ATOM   2783  OD1 ASP B  56      85.364  49.405  24.800  1.00227.66           O  
ATOM   2784  OD2 ASP B  56      87.017  48.850  23.420  1.00227.66           O  
ATOM   2785  C   ASP B  56      83.469  47.353  24.630  0.75227.66           C  
ATOM   2786  O   ASP B  56      83.603  47.724  23.472  0.75227.66           O  
ATOM   2787  N   LYS B  57      82.267  47.335  25.173  1.00217.58           N  
ATOM   2788  CA  LYS B  57      81.206  47.717  24.303  1.00217.58           C  
ATOM   2789  CB  LYS B  57      81.313  49.161  23.757  1.00217.58           C  
ATOM   2790  CG  LYS B  57      81.273  50.230  24.852  1.00217.58           C  
ATOM   2791  CD  LYS B  57      81.757  51.613  24.402  1.00217.58           C  
ATOM   2792  CE  LYS B  57      80.839  52.306  23.394  1.00217.58           C  
ATOM   2793  NZ  LYS B  57      81.134  51.816  22.031  1.00217.58           N  
ATOM   2794  C   LYS B  57      81.084  46.755  23.179  1.00217.58           C  
ATOM   2795  O   LYS B  57      81.394  47.036  22.030  1.00217.58           O  
ATOM   2796  N   MET B  58      80.760  45.513  23.519  1.00251.55           N  
ATOM   2797  CA  MET B  58      80.444  44.583  22.495  1.00251.55           C  
ATOM   2798  CB  MET B  58      81.549  44.342  21.457  1.00251.55           C  
ATOM   2799  CG  MET B  58      81.072  43.450  20.310  1.00251.55           C  
ATOM   2800  SD  MET B  58      79.759  44.149  19.265  1.00251.55           S  
ATOM   2801  CE  MET B  58      79.455  42.592  18.380  1.00251.55           C  
ATOM   2802  C   MET B  58      80.190  43.342  23.243  1.00251.55           C  
ATOM   2803  O   MET B  58      80.695  43.143  24.345  1.00251.55           O  
ATOM   2804  N   GLU B  59      79.407  42.441  22.669  1.00198.80           N  
ATOM   2805  CA  GLU B  59      79.048  41.404  23.566  1.00198.80           C  
ATOM   2806  CB  GLU B  59      77.554  41.059  23.539  1.00198.80           C  
ATOM   2807  CG  GLU B  59      77.218  39.932  24.517  1.00198.80           C  
ATOM   2808  CD  GLU B  59      75.964  39.220  24.038  1.00198.80           C  
ATOM   2809  OE1 GLU B  59      75.373  39.662  23.018  1.00198.80           O  
ATOM   2810  OE2 GLU B  59      75.590  38.205  24.684  1.00198.80           O  
ATOM   2811  C   GLU B  59      79.687  40.101  23.284  1.00198.80           C  
ATOM   2812  O   GLU B  59      79.394  39.496  22.256  1.00198.80           O  
ATOM   2813  N   ARG B  60      80.586  39.667  24.197  1.00251.85           N  
ATOM   2814  CA  ARG B  60      81.265  38.404  24.101  1.00251.85           C  
ATOM   2815  CB  ARG B  60      82.439  38.345  25.083  1.00251.85           C  
ATOM   2816  CG  ARG B  60      83.408  39.509  24.919  1.00251.85           C  
ATOM   2817  CD  ARG B  60      84.338  39.354  23.723  1.00251.85           C  
ATOM   2818  NE  ARG B  60      83.573  39.725  22.507  1.00251.85           N  
ATOM   2819  CZ  ARG B  60      83.403  41.042  22.220  1.00251.85           C  
ATOM   2820  NH1 ARG B  60      83.685  41.974  23.171  1.00251.85           N  
ATOM   2821  NH2 ARG B  60      82.951  41.412  20.989  1.00251.85           N  
ATOM   2822  C   ARG B  60      80.429  37.194  24.414  1.00251.85           C  
ATOM   2823  O   ARG B  60      79.999  36.454  23.536  1.00251.85           O  
ATOM   2824  N   ASP B  61      80.078  37.005  25.698  1.00 94.36           N  
ATOM   2825  CA  ASP B  61      79.472  35.748  26.036  1.00 94.36           C  
ATOM   2826  CB  ASP B  61      80.239  34.924  27.090  1.00 94.36           C  
ATOM   2827  CG  ASP B  61      81.508  34.353  26.469  1.00 94.36           C  
ATOM   2828  OD1 ASP B  61      82.006  34.942  25.472  1.00 94.36           O  
ATOM   2829  OD2 ASP B  61      81.994  33.310  26.983  1.00 94.36           O  
ATOM   2830  C   ASP B  61      78.134  36.005  26.609  1.00 94.36           C  
ATOM   2831  O   ASP B  61      77.891  37.039  27.228  1.00 94.36           O  
ATOM   2832  N   LYS B  69      77.216  35.054  26.381  1.00 82.37           N  
ATOM   2833  CA  LYS B  69      75.915  35.192  26.943  1.00 82.37           C  
ATOM   2834  CB  LYS B  69      74.827  35.500  25.899  1.00 82.37           C  
ATOM   2835  CG  LYS B  69      73.444  35.752  26.503  1.00 82.37           C  
ATOM   2836  CD  LYS B  69      72.413  36.263  25.493  1.00 82.37           C  
ATOM   2837  CE  LYS B  69      72.626  37.717  25.065  1.00 82.37           C  
ATOM   2838  NZ  LYS B  69      71.667  38.079  23.996  1.00 82.37           N  
ATOM   2839  C   LYS B  69      75.575  33.885  27.573  1.00 82.37           C  
ATOM   2840  O   LYS B  69      75.871  32.821  27.031  1.00 82.37           O  
ATOM   2841  N   GLY B  70      74.960  33.944  28.765  1.00 34.17           N  
ATOM   2842  CA  GLY B  70      74.521  32.758  29.427  1.00 34.17           C  
ATOM   2843  C   GLY B  70      73.095  32.628  29.042  1.00 34.17           C  
ATOM   2844  O   GLY B  70      72.692  33.031  27.951  1.00 34.17           O  
ATOM   2845  N   ASN B  71      72.280  32.044  29.927  1.00130.68           N  
ATOM   2846  CA  ASN B  71      70.915  31.973  29.551  1.00130.68           C  
ATOM   2847  CB  ASN B  71      70.163  30.802  30.210  1.00130.68           C  
ATOM   2848  CG  ASN B  71      68.709  30.804  29.748  1.00130.68           C  
ATOM   2849  OD1 ASN B  71      67.961  31.749  29.998  1.00130.68           O  
ATOM   2850  ND2 ASN B  71      68.291  29.708  29.061  1.00130.68           N  
ATOM   2851  C   ASN B  71      70.266  33.232  30.028  1.00130.68           C  
ATOM   2852  O   ASN B  71      69.814  33.334  31.169  1.00130.68           O  
ATOM   2853  N   LEU B  72      70.178  34.230  29.136  1.00124.69           N  
ATOM   2854  CA  LEU B  72      69.599  35.492  29.498  1.00124.69           C  
ATOM   2855  CB  LEU B  72      70.459  36.681  29.032  1.00124.69           C  
ATOM   2856  CG  LEU B  72      69.904  38.076  29.376  1.00124.69           C  
ATOM   2857  CD1 LEU B  72      69.868  38.327  30.892  1.00124.69           C  
ATOM   2858  CD2 LEU B  72      70.664  39.168  28.606  1.00124.69           C  
ATOM   2859  C   LEU B  72      68.249  35.596  28.817  1.00124.69           C  
ATOM   2860  O   LEU B  72      68.085  35.190  27.667  1.00124.69           O  
ATOM   2861  N   PRO B  73      67.259  36.131  29.493  1.00143.12           N  
ATOM   2862  CA  PRO B  73      65.940  36.214  28.914  1.00143.12           C  
ATOM   2863  CD  PRO B  73      67.212  36.033  30.944  1.00143.12           C  
ATOM   2864  CB  PRO B  73      64.991  36.500  30.077  1.00143.12           C  
ATOM   2865  CG  PRO B  73      65.721  35.924  31.303  1.00143.12           C  
ATOM   2866  C   PRO B  73      65.841  37.242  27.816  1.00143.12           C  
ATOM   2867  O   PRO B  73      66.543  38.249  27.870  1.00143.12           O  
ATOM   2868  N   SER B  74      64.950  37.026  26.824  1.00 80.69           N  
ATOM   2869  CA  SER B  74      64.807  37.936  25.717  1.00 80.69           C  
ATOM   2870  CB  SER B  74      63.842  37.426  24.635  1.00 80.69           C  
ATOM   2871  OG  SER B  74      63.760  38.377  23.584  1.00 80.69           O  
ATOM   2872  C   SER B  74      64.264  39.236  26.226  1.00 80.69           C  
ATOM   2873  O   SER B  74      64.427  40.284  25.601  1.00 80.69           O  
ATOM   2874  N   ARG B  75      63.593  39.181  27.388  1.00116.71           N  
ATOM   2875  CA  ARG B  75      62.975  40.310  28.020  1.00116.71           C  
ATOM   2876  CB  ARG B  75      62.078  39.898  29.203  1.00116.71           C  
ATOM   2877  CG  ARG B  75      60.853  39.112  28.723  1.00116.71           C  
ATOM   2878  CD  ARG B  75      59.887  38.652  29.820  1.00116.71           C  
ATOM   2879  NE  ARG B  75      60.581  37.640  30.664  1.00116.71           N  
ATOM   2880  CZ  ARG B  75      61.126  38.007  31.861  1.00116.71           C  
ATOM   2881  NH1 ARG B  75      60.995  39.291  32.304  1.00116.71           N  
ATOM   2882  NH2 ARG B  75      61.791  37.086  32.618  1.00116.71           N  
ATOM   2883  C   ARG B  75      64.025  41.270  28.491  1.00116.71           C  
ATOM   2884  O   ARG B  75      63.746  42.461  28.645  1.00116.71           O  
ATOM   2885  N   PHE B  76      65.249  40.772  28.784  1.00111.22           N  
ATOM   2886  CA  PHE B  76      66.274  41.658  29.264  1.00111.22           C  
ATOM   2887  CB  PHE B  76      67.136  41.083  30.412  1.00111.22           C  
ATOM   2888  CG  PHE B  76      66.247  40.664  31.538  1.00111.22           C  
ATOM   2889  CD1 PHE B  76      65.250  41.493  31.994  1.00111.22           C  
ATOM   2890  CD2 PHE B  76      66.443  39.462  32.178  1.00111.22           C  
ATOM   2891  CE1 PHE B  76      64.439  41.112  33.039  1.00111.22           C  
ATOM   2892  CE2 PHE B  76      65.638  39.076  33.226  1.00111.22           C  
ATOM   2893  CZ  PHE B  76      64.627  39.899  33.656  1.00111.22           C  
ATOM   2894  C   PHE B  76      67.220  41.960  28.139  1.00111.22           C  
ATOM   2895  O   PHE B  76      67.515  41.100  27.310  1.00111.22           O  
ATOM   2896  N   SER B  77      67.698  43.222  28.071  1.00 48.54           N  
ATOM   2897  CA  SER B  77      68.660  43.616  27.077  1.00 48.54           C  
ATOM   2898  CB  SER B  77      68.083  44.539  25.991  1.00 48.54           C  
ATOM   2899  OG  SER B  77      67.709  45.786  26.559  1.00 48.54           O  
ATOM   2900  C   SER B  77      69.719  44.397  27.794  1.00 48.54           C  
ATOM   2901  O   SER B  77      69.422  45.159  28.712  1.00 48.54           O  
ATOM   2902  N   VAL B  78      70.995  44.239  27.388  1.00 60.60           N  
ATOM   2903  CA  VAL B  78      72.053  44.915  28.091  1.00 60.60           C  
ATOM   2904  CB  VAL B  78      72.905  43.970  28.892  1.00 60.60           C  
ATOM   2905  CG1 VAL B  78      74.043  44.757  29.561  1.00 60.60           C  
ATOM   2906  CG2 VAL B  78      71.998  43.221  29.884  1.00 60.60           C  
ATOM   2907  C   VAL B  78      72.948  45.606  27.103  1.00 60.60           C  
ATOM   2908  O   VAL B  78      73.146  45.122  25.989  1.00 60.60           O  
ATOM   2909  N   GLN B  79      73.504  46.780  27.489  1.00130.49           N  
ATOM   2910  CA  GLN B  79      74.387  47.501  26.618  1.00130.49           C  
ATOM   2911  CB  GLN B  79      73.690  48.608  25.818  1.00130.49           C  
ATOM   2912  CG  GLN B  79      73.150  49.738  26.688  1.00130.49           C  
ATOM   2913  CD  GLN B  79      72.302  50.619  25.785  1.00130.49           C  
ATOM   2914  OE1 GLN B  79      72.267  50.428  24.571  1.00130.49           O  
ATOM   2915  NE2 GLN B  79      71.583  51.600  26.389  1.00130.49           N  
ATOM   2916  C   GLN B  79      75.459  48.147  27.444  1.00130.49           C  
ATOM   2917  O   GLN B  79      75.235  48.526  28.593  1.00130.49           O  
ATOM   2918  N   GLN B  80      76.663  48.272  26.847  1.00127.67           N  
ATOM   2919  CA  GLN B  80      77.828  48.864  27.450  1.00127.67           C  
ATOM   2920  CB  GLN B  80      79.090  48.004  27.257  1.00127.67           C  
ATOM   2921  CG  GLN B  80      80.334  48.507  27.990  1.00127.67           C  
ATOM   2922  CD  GLN B  80      80.304  47.912  29.386  1.00127.67           C  
ATOM   2923  OE1 GLN B  80      79.239  47.589  29.908  1.00127.67           O  
ATOM   2924  NE2 GLN B  80      81.504  47.743  30.001  1.00127.67           N  
ATOM   2925  C   GLN B  80      78.059  50.147  26.710  1.00127.67           C  
ATOM   2926  O   GLN B  80      77.818  50.214  25.505  1.00127.67           O  
ATOM   2927  N   PHE B  81      78.561  51.187  27.411  1.00181.03           N  
ATOM   2928  CA  PHE B  81      78.713  52.494  26.827  1.00181.03           C  
ATOM   2929  CB  PHE B  81      78.049  53.601  27.656  1.00181.03           C  
ATOM   2930  CG  PHE B  81      76.590  53.308  27.634  1.00181.03           C  
ATOM   2931  CD1 PHE B  81      76.049  52.466  28.580  1.00181.03           C  
ATOM   2932  CD2 PHE B  81      75.776  53.852  26.667  1.00181.03           C  
ATOM   2933  CE1 PHE B  81      74.708  52.177  28.580  1.00181.03           C  
ATOM   2934  CE2 PHE B  81      74.432  53.569  26.662  1.00181.03           C  
ATOM   2935  CZ  PHE B  81      73.903  52.734  27.617  1.00181.03           C  
ATOM   2936  C   PHE B  81      80.167  52.831  26.663  1.00181.03           C  
ATOM   2937  O   PHE B  81      81.048  52.050  27.013  1.00181.03           O  
ATOM   2938  N   ASP B  82      80.449  54.043  26.141  1.00113.44           N  
ATOM   2939  CA  ASP B  82      81.777  54.405  25.729  1.00113.44           C  
ATOM   2940  CB  ASP B  82      81.861  55.818  25.133  1.00113.44           C  
ATOM   2941  CG  ASP B  82      83.148  55.877  24.325  1.00113.44           C  
ATOM   2942  OD1 ASP B  82      83.860  54.838  24.284  1.00113.44           O  
ATOM   2943  OD2 ASP B  82      83.438  56.952  23.736  1.00113.44           O  
ATOM   2944  C   ASP B  82      82.777  54.314  26.845  1.00113.44           C  
ATOM   2945  O   ASP B  82      83.914  53.891  26.643  1.00113.44           O  
ATOM   2946  N   ASP B  83      82.410  54.781  28.041  1.00172.47           N  
ATOM   2947  CA  ASP B  83      83.268  54.747  29.190  1.00172.47           C  
ATOM   2948  CB  ASP B  83      82.912  55.819  30.240  1.00172.47           C  
ATOM   2949  CG  ASP B  83      81.552  55.498  30.861  1.00172.47           C  
ATOM   2950  OD1 ASP B  83      80.680  54.930  30.152  1.00172.47           O  
ATOM   2951  OD2 ASP B  83      81.376  55.813  32.069  1.00172.47           O  
ATOM   2952  C   ASP B  83      83.211  53.439  29.901  1.00172.47           C  
ATOM   2953  O   ASP B  83      83.765  53.326  30.993  1.00172.47           O  
ATOM   2954  N   TYR B  84      82.433  52.481  29.375  1.00133.30           N  
ATOM   2955  CA  TYR B  84      82.339  51.146  29.907  1.00133.30           C  
ATOM   2956  CB  TYR B  84      83.631  50.626  30.571  1.00133.30           C  
ATOM   2957  CG  TYR B  84      84.774  50.727  29.629  1.00133.30           C  
ATOM   2958  CD1 TYR B  84      84.847  49.936  28.508  1.00133.30           C  
ATOM   2959  CD2 TYR B  84      85.795  51.608  29.903  1.00133.30           C  
ATOM   2960  CE1 TYR B  84      85.925  50.052  27.665  1.00133.30           C  
ATOM   2961  CE2 TYR B  84      86.875  51.724  29.062  1.00133.30           C  
ATOM   2962  CZ  TYR B  84      86.937  50.943  27.937  1.00133.30           C  
ATOM   2963  OH  TYR B  84      88.039  51.051  27.065  1.00133.30           O  
ATOM   2964  C   TYR B  84      81.298  50.956  30.967  1.00133.30           C  
ATOM   2965  O   TYR B  84      81.255  49.882  31.564  1.00133.30           O  
ATOM   2966  N   HIS B  85      80.408  51.925  31.240  1.00 96.13           N  
ATOM   2967  CA  HIS B  85      79.402  51.572  32.206  1.00 96.13           C  
ATOM   2968  ND1 HIS B  85      77.855  54.400  31.193  1.00 96.13           N  
ATOM   2969  CG  HIS B  85      77.652  53.436  32.152  1.00 96.13           C  
ATOM   2970  CB  HIS B  85      78.740  52.762  32.923  1.00 96.13           C  
ATOM   2971  NE2 HIS B  85      75.655  54.112  31.356  1.00 96.13           N  
ATOM   2972  CD2 HIS B  85      76.304  53.271  32.240  1.00 96.13           C  
ATOM   2973  CE1 HIS B  85      76.626  54.770  30.749  1.00 96.13           C  
ATOM   2974  C   HIS B  85      78.358  50.752  31.487  1.00 96.13           C  
ATOM   2975  O   HIS B  85      78.272  50.803  30.260  1.00 96.13           O  
ATOM   2976  N   SER B  86      77.554  49.947  32.226  1.00 58.89           N  
ATOM   2977  CA  SER B  86      76.615  49.062  31.578  1.00 58.89           C  
ATOM   2978  CB  SER B  86      76.998  47.581  31.739  1.00 58.89           C  
ATOM   2979  OG  SER B  86      76.048  46.752  31.086  1.00 58.89           O  
ATOM   2980  C   SER B  86      75.231  49.238  32.145  1.00 58.89           C  
ATOM   2981  O   SER B  86      75.065  49.615  33.304  1.00 58.89           O  
ATOM   2982  N   GLU B  87      74.188  48.970  31.317  1.00 77.18           N  
ATOM   2983  CA  GLU B  87      72.819  49.100  31.747  1.00 77.18           C  
ATOM   2984  CB  GLU B  87      72.138  50.345  31.150  1.00 77.18           C  
ATOM   2985  CG  GLU B  87      72.781  51.662  31.599  1.00 77.18           C  
ATOM   2986  CD  GLU B  87      72.199  52.794  30.761  1.00 77.18           C  
ATOM   2987  OE1 GLU B  87      71.292  52.511  29.934  1.00 77.18           O  
ATOM   2988  OE2 GLU B  87      72.657  53.956  30.933  1.00 77.18           O  
ATOM   2989  C   GLU B  87      72.041  47.896  31.281  1.00 77.18           C  
ATOM   2990  O   GLU B  87      72.199  47.441  30.147  1.00 77.18           O  
ATOM   2991  N   MET B  88      71.177  47.343  32.165  1.00 73.08           N  
ATOM   2992  CA  MET B  88      70.340  46.231  31.807  1.00 73.08           C  
ATOM   2993  CB  MET B  88      70.444  45.053  32.796  1.00 73.08           C  
ATOM   2994  CG  MET B  88      69.603  43.831  32.425  1.00 73.08           C  
ATOM   2995  SD  MET B  88      70.079  42.313  33.308  1.00 73.08           S  
ATOM   2996  CE  MET B  88      69.849  43.014  34.967  1.00 73.08           C  
ATOM   2997  C   MET B  88      68.939  46.748  31.801  1.00 73.08           C  
ATOM   2998  O   MET B  88      68.448  47.246  32.814  1.00 73.08           O  
ATOM   2999  N   ASN B  89      68.266  46.663  30.635  1.00 56.35           N  
ATOM   3000  CA  ASN B  89      66.920  47.143  30.541  1.00 56.35           C  
ATOM   3001  CB  ASN B  89      66.630  47.912  29.239  1.00 56.35           C  
ATOM   3002  CG  ASN B  89      65.338  48.697  29.425  1.00 56.35           C  
ATOM   3003  OD1 ASN B  89      64.244  48.188  29.186  1.00 56.35           O  
ATOM   3004  ND2 ASN B  89      65.467  49.973  29.879  1.00 56.35           N  
ATOM   3005  C   ASN B  89      66.044  45.938  30.608  1.00 56.35           C  
ATOM   3006  O   ASN B  89      66.199  44.992  29.836  1.00 56.35           O  
ATOM   3007  N   MET B  90      65.093  45.947  31.558  1.00 75.79           N  
ATOM   3008  CA  MET B  90      64.287  44.786  31.789  1.00 75.79           C  
ATOM   3009  CB  MET B  90      64.374  44.359  33.263  1.00 75.79           C  
ATOM   3010  CG  MET B  90      65.822  44.113  33.705  1.00 75.79           C  
ATOM   3011  SD  MET B  90      66.076  43.926  35.498  1.00 75.79           S  
ATOM   3012  CE  MET B  90      65.377  42.254  35.614  1.00 75.79           C  
ATOM   3013  C   MET B  90      62.861  45.127  31.481  1.00 75.79           C  
ATOM   3014  O   MET B  90      62.315  46.098  32.005  1.00 75.79           O  
ATOM   3015  N   SER B  91      62.208  44.308  30.629  1.00101.83           N  
ATOM   3016  CA  SER B  91      60.851  44.602  30.255  1.00101.83           C  
ATOM   3017  CB  SER B  91      60.654  44.758  28.737  1.00101.83           C  
ATOM   3018  OG  SER B  91      61.415  45.851  28.250  1.00101.83           O  
ATOM   3019  C   SER B  91      59.970  43.463  30.663  1.00101.83           C  
ATOM   3020  O   SER B  91      60.447  42.389  31.024  1.00101.83           O  
ATOM   3021  N   ALA B  92      58.642  43.713  30.650  1.00 65.21           N  
ATOM   3022  CA  ALA B  92      57.620  42.736  30.935  1.00 65.21           C  
ATOM   3023  CB  ALA B  92      57.381  41.755  29.774  1.00 65.21           C  
ATOM   3024  C   ALA B  92      58.000  41.945  32.148  1.00 65.21           C  
ATOM   3025  O   ALA B  92      57.991  40.717  32.133  1.00 65.21           O  
ATOM   3026  N   LEU B  93      58.292  42.645  33.252  1.00 75.66           N  
ATOM   3027  CA  LEU B  93      58.775  42.040  34.460  1.00 75.66           C  
ATOM   3028  CB  LEU B  93      58.893  43.045  35.619  1.00 75.66           C  
ATOM   3029  CG  LEU B  93      59.932  44.154  35.382  1.00 75.66           C  
ATOM   3030  CD1 LEU B  93      59.986  45.123  36.575  1.00 75.66           C  
ATOM   3031  CD2 LEU B  93      61.310  43.560  35.046  1.00 75.66           C  
ATOM   3032  C   LEU B  93      57.856  40.950  34.925  1.00 75.66           C  
ATOM   3033  O   LEU B  93      56.645  40.986  34.713  1.00 75.66           O  
ATOM   3034  N   GLU B  94      58.451  39.913  35.557  1.00 70.89           N  
ATOM   3035  CA  GLU B  94      57.695  38.816  36.084  1.00 70.89           C  
ATOM   3036  CB  GLU B  94      58.069  37.478  35.436  1.00 70.89           C  
ATOM   3037  CG  GLU B  94      57.781  37.445  33.937  1.00 70.89           C  
ATOM   3038  CD  GLU B  94      58.196  36.079  33.423  1.00 70.89           C  
ATOM   3039  OE1 GLU B  94      59.097  35.458  34.047  1.00 70.89           O  
ATOM   3040  OE2 GLU B  94      57.617  35.639  32.395  1.00 70.89           O  
ATOM   3041  C   GLU B  94      58.052  38.709  37.535  1.00 70.89           C  
ATOM   3042  O   GLU B  94      59.038  39.289  37.981  1.00 70.89           O  
ATOM   3043  N   LEU B  95      57.245  37.960  38.311  1.00 74.28           N  
ATOM   3044  CA  LEU B  95      57.460  37.825  39.721  1.00 74.28           C  
ATOM   3045  CB  LEU B  95      56.377  36.964  40.391  1.00 74.28           C  
ATOM   3046  CG  LEU B  95      54.946  37.508  40.205  1.00 74.28           C  
ATOM   3047  CD1 LEU B  95      53.917  36.615  40.915  1.00 74.28           C  
ATOM   3048  CD2 LEU B  95      54.840  38.984  40.617  1.00 74.28           C  
ATOM   3049  C   LEU B  95      58.768  37.130  39.926  1.00 74.28           C  
ATOM   3050  O   LEU B  95      59.528  37.468  40.829  1.00 74.28           O  
ATOM   3051  N   GLU B  96      59.064  36.148  39.058  1.00161.36           N  
ATOM   3052  CA  GLU B  96      60.237  35.325  39.119  1.00161.36           C  
ATOM   3053  CB  GLU B  96      60.208  34.155  38.118  1.00161.36           C  
ATOM   3054  CG  GLU B  96      59.662  34.519  36.738  1.00161.36           C  
ATOM   3055  CD  GLU B  96      58.141  34.433  36.829  1.00161.36           C  
ATOM   3056  OE1 GLU B  96      57.621  34.257  37.962  1.00161.36           O  
ATOM   3057  OE2 GLU B  96      57.477  34.540  35.766  1.00161.36           O  
ATOM   3058  C   GLU B  96      61.482  36.140  38.931  1.00161.36           C  
ATOM   3059  O   GLU B  96      62.569  35.712  39.315  1.00161.36           O  
ATOM   3060  N   ASP B  97      61.360  37.313  38.291  1.00100.05           N  
ATOM   3061  CA  ASP B  97      62.452  38.212  38.048  1.00100.05           C  
ATOM   3062  CB  ASP B  97      62.043  39.421  37.188  1.00100.05           C  
ATOM   3063  CG  ASP B  97      61.777  38.930  35.772  1.00100.05           C  
ATOM   3064  OD1 ASP B  97      62.211  37.793  35.449  1.00100.05           O  
ATOM   3065  OD2 ASP B  97      61.140  39.690  34.994  1.00100.05           O  
ATOM   3066  C   ASP B  97      62.973  38.749  39.350  1.00100.05           C  
ATOM   3067  O   ASP B  97      64.092  39.253  39.396  1.00100.05           O  
ATOM   3068  N   SER B  98      62.168  38.721  40.431  1.00100.61           N  
ATOM   3069  CA  SER B  98      62.625  39.271  41.678  1.00100.61           C  
ATOM   3070  CB  SER B  98      61.620  39.081  42.828  1.00100.61           C  
ATOM   3071  OG  SER B  98      60.397  39.730  42.514  1.00100.61           O  
ATOM   3072  C   SER B  98      63.894  38.576  42.043  1.00100.61           C  
ATOM   3073  O   SER B  98      63.944  37.348  42.106  1.00100.61           O  
ATOM   3074  N   ALA B  99      64.968  39.357  42.287  1.00108.75           N  
ATOM   3075  CA  ALA B  99      66.221  38.741  42.605  1.00108.75           C  
ATOM   3076  CB  ALA B  99      66.775  37.857  41.474  1.00108.75           C  
ATOM   3077  C   ALA B  99      67.234  39.806  42.857  1.00108.75           C  
ATOM   3078  O   ALA B  99      66.938  41.001  42.822  1.00108.75           O  
ATOM   3079  N   VAL B 100      68.468  39.363  43.168  1.00100.63           N  
ATOM   3080  CA  VAL B 100      69.550  40.269  43.385  1.00100.63           C  
ATOM   3081  CB  VAL B 100      70.369  39.916  44.591  1.00100.63           C  
ATOM   3082  CG1 VAL B 100      71.551  40.893  44.696  1.00100.63           C  
ATOM   3083  CG2 VAL B 100      69.444  39.921  45.820  1.00100.63           C  
ATOM   3084  C   VAL B 100      70.436  40.161  42.191  1.00100.63           C  
ATOM   3085  O   VAL B 100      70.809  39.061  41.785  1.00100.63           O  
ATOM   3086  N   TYR B 101      70.797  41.317  41.601  1.00135.61           N  
ATOM   3087  CA  TYR B 101      71.618  41.317  40.431  1.00135.61           C  
ATOM   3088  CB  TYR B 101      71.031  42.072  39.217  1.00135.61           C  
ATOM   3089  CG  TYR B 101      69.807  41.357  38.735  1.00135.61           C  
ATOM   3090  CD1 TYR B 101      69.907  40.226  37.960  1.00135.61           C  
ATOM   3091  CD2 TYR B 101      68.550  41.807  39.066  1.00135.61           C  
ATOM   3092  CE1 TYR B 101      68.781  39.567  37.521  1.00135.61           C  
ATOM   3093  CE2 TYR B 101      67.421  41.152  38.627  1.00135.61           C  
ATOM   3094  CZ  TYR B 101      67.532  40.028  37.853  1.00135.61           C  
ATOM   3095  OH  TYR B 101      66.373  39.358  37.406  1.00135.61           O  
ATOM   3096  C   TYR B 101      72.912  41.972  40.785  1.00135.61           C  
ATOM   3097  O   TYR B 101      72.982  42.909  41.581  1.00135.61           O  
ATOM   3098  N   PHE B 102      74.004  41.440  40.226  1.00124.76           N  
ATOM   3099  CA  PHE B 102      75.269  42.025  40.508  1.00124.76           C  
ATOM   3100  CB  PHE B 102      76.271  41.068  41.179  1.00124.76           C  
ATOM   3101  CG  PHE B 102      75.784  40.530  42.479  1.00124.76           C  
ATOM   3102  CD1 PHE B 102      74.846  39.527  42.507  1.00124.76           C  
ATOM   3103  CD2 PHE B 102      76.297  40.991  43.668  1.00124.76           C  
ATOM   3104  CE1 PHE B 102      74.405  39.013  43.704  1.00124.76           C  
ATOM   3105  CE2 PHE B 102      75.861  40.480  44.868  1.00124.76           C  
ATOM   3106  CZ  PHE B 102      74.912  39.489  44.889  1.00124.76           C  
ATOM   3107  C   PHE B 102      75.922  42.266  39.193  1.00124.76           C  
ATOM   3108  O   PHE B 102      75.779  41.487  38.253  1.00124.76           O  
ATOM   3109  N   CYS B 103      76.663  43.373  39.090  1.00 77.58           N  
ATOM   3110  CA  CYS B 103      77.450  43.563  37.920  1.00 77.58           C  
ATOM   3111  CB  CYS B 103      77.389  44.984  37.336  1.00 77.58           C  
ATOM   3112  SG  CYS B 103      78.023  46.226  38.495  1.00 77.58           S  
ATOM   3113  C   CYS B 103      78.839  43.317  38.396  1.00 77.58           C  
ATOM   3114  O   CYS B 103      79.153  43.574  39.558  1.00 77.58           O  
ATOM   3115  N   ALA B 104      79.700  42.761  37.530  1.00 65.93           N  
ATOM   3116  CA  ALA B 104      81.038  42.496  37.963  1.00 65.93           C  
ATOM   3117  CB  ALA B 104      81.291  41.021  38.313  1.00 65.93           C  
ATOM   3118  C   ALA B 104      81.948  42.838  36.842  1.00 65.93           C  
ATOM   3119  O   ALA B 104      81.544  42.834  35.683  1.00 65.93           O  
ATOM   3120  N   SER B 105      83.213  43.153  37.164  1.00103.29           N  
ATOM   3121  CA  SER B 105      84.134  43.527  36.138  1.00103.29           C  
ATOM   3122  CB  SER B 105      84.487  45.024  36.144  1.00103.29           C  
ATOM   3123  OG  SER B 105      83.334  45.803  35.866  1.00103.29           O  
ATOM   3124  C   SER B 105      85.396  42.798  36.419  1.00103.29           C  
ATOM   3125  O   SER B 105      85.631  42.340  37.536  1.00103.29           O  
ATOM   3126  N   SER B 106      86.237  42.649  35.386  1.00125.15           N  
ATOM   3127  CA  SER B 106      87.463  41.956  35.596  1.00125.15           C  
ATOM   3128  CB  SER B 106      87.360  40.442  35.367  1.00125.15           C  
ATOM   3129  OG  SER B 106      86.323  39.900  36.167  1.00125.15           O  
ATOM   3130  C   SER B 106      88.400  42.428  34.538  1.00125.15           C  
ATOM   3131  O   SER B 106      87.980  42.891  33.479  1.00125.15           O  
ATOM   3132  N   ARG B 107      89.707  42.278  34.796  1.00221.02           N  
ATOM   3133  CA  ARG B 107      90.741  42.716  33.903  1.00221.02           C  
ATOM   3134  CB  ARG B 107      91.954  43.127  34.736  1.00221.02           C  
ATOM   3135  CG  ARG B 107      91.587  44.124  35.839  1.00221.02           C  
ATOM   3136  CD  ARG B 107      92.346  43.848  37.135  1.00221.02           C  
ATOM   3137  NE  ARG B 107      92.128  44.960  38.097  1.00221.02           N  
ATOM   3138  CZ  ARG B 107      92.724  44.879  39.323  1.00221.02           C  
ATOM   3139  NH1 ARG B 107      93.457  43.775  39.650  1.00221.02           N  
ATOM   3140  NH2 ARG B 107      92.597  45.896  40.224  1.00221.02           N  
ATOM   3141  C   ARG B 107      91.141  41.539  33.077  1.00221.02           C  
ATOM   3142  O   ARG B 107      91.880  40.725  33.612  1.00221.02           O  
ATOM   3143  N   ASP B 108      90.943  41.625  31.731  1.00121.94           N  
ATOM   3144  CA  ASP B 108      90.721  40.617  30.703  1.00121.94           C  
ATOM   3145  CB  ASP B 108      90.749  41.222  29.292  1.00121.94           C  
ATOM   3146  CG  ASP B 108      89.486  42.055  29.145  1.00121.94           C  
ATOM   3147  OD1 ASP B 108      88.398  41.547  29.526  1.00121.94           O  
ATOM   3148  OD2 ASP B 108      89.590  43.208  28.649  1.00121.94           O  
ATOM   3149  C   ASP B 108      91.530  39.357  30.735  1.00121.94           C  
ATOM   3150  O   ASP B 108      91.021  38.350  30.243  1.00121.94           O  
ATOM   3151  N   SER B 109      92.774  39.331  31.243  1.00 51.37           N  
ATOM   3152  CA  SER B 109      93.471  38.068  31.305  1.00 51.37           C  
ATOM   3153  CB  SER B 109      94.786  38.193  32.065  1.00 51.37           C  
ATOM   3154  OG  SER B 109      94.514  38.604  33.397  1.00 51.37           O  
ATOM   3155  C   SER B 109      92.606  37.082  32.059  1.00 51.37           C  
ATOM   3156  O   SER B 109      91.917  37.439  33.010  1.00 51.37           O  
ATOM   3157  N   ASN B 123      92.639  35.799  31.639  1.00 91.26           N  
ATOM   3158  CA  ASN B 123      91.789  34.741  32.125  1.00 91.26           C  
ATOM   3159  CB  ASN B 123      91.964  33.411  31.385  1.00 91.26           C  
ATOM   3160  CG  ASN B 123      90.802  32.533  31.827  1.00 91.26           C  
ATOM   3161  OD1 ASN B 123      89.649  32.962  31.819  1.00 91.26           O  
ATOM   3162  ND2 ASN B 123      91.107  31.275  32.243  1.00 91.26           N  
ATOM   3163  C   ASN B 123      92.008  34.453  33.570  1.00 91.26           C  
ATOM   3164  O   ASN B 123      91.088  34.022  34.264  1.00 91.26           O  
ATOM   3165  N   ASN B 124      93.244  34.624  34.054  1.00 46.17           N  
ATOM   3166  CA  ASN B 124      93.528  34.296  35.416  1.00 46.17           C  
ATOM   3167  CB  ASN B 124      95.033  34.320  35.716  1.00 46.17           C  
ATOM   3168  CG  ASN B 124      95.669  33.181  34.923  1.00 46.17           C  
ATOM   3169  OD1 ASN B 124      95.047  32.602  34.033  1.00 46.17           O  
ATOM   3170  ND2 ASN B 124      96.944  32.841  35.255  1.00 46.17           N  
ATOM   3171  C   ASN B 124      92.799  35.217  36.359  1.00 46.17           C  
ATOM   3172  O   ASN B 124      92.368  34.786  37.426  1.00 46.17           O  
ATOM   3173  N   GLN B 125      92.615  36.497  35.976  1.00 86.86           N  
ATOM   3174  CA  GLN B 125      92.052  37.533  36.812  1.00 86.86           C  
ATOM   3175  CB  GLN B 125      91.892  38.865  36.058  1.00 86.86           C  
ATOM   3176  CG  GLN B 125      91.154  39.945  36.851  1.00 86.86           C  
ATOM   3177  CD  GLN B 125      92.117  40.603  37.828  1.00 86.86           C  
ATOM   3178  OE1 GLN B 125      93.335  40.495  37.692  1.00 86.86           O  
ATOM   3179  NE2 GLN B 125      91.554  41.318  38.838  1.00 86.86           N  
ATOM   3180  C   GLN B 125      90.699  37.184  37.363  1.00 86.86           C  
ATOM   3181  O   GLN B 125      89.877  36.545  36.708  1.00 86.86           O  
ATOM   3182  N   ALA B 126      90.477  37.600  38.635  1.00 46.02           N  
ATOM   3183  CA  ALA B 126      89.242  37.454  39.359  1.00 46.02           C  
ATOM   3184  CB  ALA B 126      89.430  37.430  40.887  1.00 46.02           C  
ATOM   3185  C   ALA B 126      88.385  38.653  39.071  1.00 46.02           C  
ATOM   3186  O   ALA B 126      88.884  39.737  38.770  1.00 46.02           O  
ATOM   3187  N   PRO B 127      87.095  38.466  39.129  1.00116.74           N  
ATOM   3188  CA  PRO B 127      86.172  39.562  38.967  1.00116.74           C  
ATOM   3189  CD  PRO B 127      86.540  37.235  38.591  1.00116.74           C  
ATOM   3190  CB  PRO B 127      84.865  38.957  38.444  1.00116.74           C  
ATOM   3191  CG  PRO B 127      85.021  37.442  38.646  1.00116.74           C  
ATOM   3192  C   PRO B 127      85.970  40.362  40.219  1.00116.74           C  
ATOM   3193  O   PRO B 127      86.266  39.867  41.304  1.00116.74           O  
ATOM   3194  N   LEU B 128      85.482  41.614  40.089  1.00114.44           N  
ATOM   3195  CA  LEU B 128      85.155  42.419  41.232  1.00114.44           C  
ATOM   3196  CB  LEU B 128      85.928  43.742  41.323  1.00114.44           C  
ATOM   3197  CG  LEU B 128      87.409  43.515  41.678  1.00114.44           C  
ATOM   3198  CD1 LEU B 128      87.547  42.891  43.078  1.00114.44           C  
ATOM   3199  CD2 LEU B 128      88.129  42.699  40.595  1.00114.44           C  
ATOM   3200  C   LEU B 128      83.691  42.698  41.145  1.00114.44           C  
ATOM   3201  O   LEU B 128      83.182  43.094  40.097  1.00114.44           O  
ATOM   3202  N   PHE B 129      82.973  42.497  42.265  1.00 94.67           N  
ATOM   3203  CA  PHE B 129      81.544  42.588  42.245  1.00 94.67           C  
ATOM   3204  CB  PHE B 129      80.856  41.461  43.041  1.00 94.67           C  
ATOM   3205  CG  PHE B 129      81.054  40.158  42.336  1.00 94.67           C  
ATOM   3206  CD1 PHE B 129      82.274  39.520  42.355  1.00 94.67           C  
ATOM   3207  CD2 PHE B 129      80.007  39.559  41.672  1.00 94.67           C  
ATOM   3208  CE1 PHE B 129      82.445  38.317  41.709  1.00 94.67           C  
ATOM   3209  CE2 PHE B 129      80.171  38.356  41.027  1.00 94.67           C  
ATOM   3210  CZ  PHE B 129      81.395  37.733  41.042  1.00 94.67           C  
ATOM   3211  C   PHE B 129      81.092  43.878  42.838  1.00 94.67           C  
ATOM   3212  O   PHE B 129      81.774  44.487  43.661  1.00 94.67           O  
ATOM   3213  N   GLY B 130      79.909  44.331  42.381  1.00 38.81           N  
ATOM   3214  CA  GLY B 130      79.300  45.526  42.881  1.00 38.81           C  
ATOM   3215  C   GLY B 130      78.423  45.137  44.028  1.00 38.81           C  
ATOM   3216  O   GLY B 130      78.236  43.956  44.307  1.00 38.81           O  
ATOM   3217  N   GLU B 131      77.813  46.142  44.683  1.00 51.44           N  
ATOM   3218  CA  GLU B 131      77.002  45.948  45.851  1.00 51.44           C  
ATOM   3219  CB  GLU B 131      76.461  47.278  46.410  1.00 51.44           C  
ATOM   3220  CG  GLU B 131      77.570  48.166  46.978  1.00 51.44           C  
ATOM   3221  CD  GLU B 131      76.944  49.439  47.526  1.00 51.44           C  
ATOM   3222  OE1 GLU B 131      75.694  49.573  47.446  1.00 51.44           O  
ATOM   3223  OE2 GLU B 131      77.715  50.292  48.040  1.00 51.44           O  
ATOM   3224  C   GLU B 131      75.840  45.065  45.516  1.00 51.44           C  
ATOM   3225  O   GLU B 131      75.506  44.167  46.289  1.00 51.44           O  
ATOM   3226  N   GLY B 132      75.213  45.276  44.341  1.00 48.67           N  
ATOM   3227  CA  GLY B 132      74.091  44.464  43.960  1.00 48.67           C  
ATOM   3228  C   GLY B 132      72.856  45.311  43.929  1.00 48.67           C  
ATOM   3229  O   GLY B 132      72.815  46.406  44.486  1.00 48.67           O  
ATOM   3230  N   THR B 133      71.816  44.821  43.221  1.00 80.23           N  
ATOM   3231  CA  THR B 133      70.568  45.520  43.175  1.00 80.23           C  
ATOM   3232  CB  THR B 133      70.219  46.061  41.819  1.00 80.23           C  
ATOM   3233  OG1 THR B 133      71.209  46.985  41.392  1.00 80.23           O  
ATOM   3234  CG2 THR B 133      68.846  46.750  41.897  1.00 80.23           C  
ATOM   3235  C   THR B 133      69.488  44.568  43.566  1.00 80.23           C  
ATOM   3236  O   THR B 133      69.435  43.426  43.111  1.00 80.23           O  
ATOM   3237  N   ARG B 134      68.581  45.035  44.439  1.00181.65           N  
ATOM   3238  CA  ARG B 134      67.514  44.196  44.873  1.00181.65           C  
ATOM   3239  CB  ARG B 134      67.200  44.360  46.367  1.00181.65           C  
ATOM   3240  CG  ARG B 134      68.356  43.880  47.241  1.00181.65           C  
ATOM   3241  CD  ARG B 134      68.248  44.278  48.710  1.00181.65           C  
ATOM   3242  NE  ARG B 134      67.223  43.416  49.360  1.00181.65           N  
ATOM   3243  CZ  ARG B 134      67.294  43.207  50.707  1.00181.65           C  
ATOM   3244  NH1 ARG B 134      68.319  43.754  51.422  1.00181.65           N  
ATOM   3245  NH2 ARG B 134      66.342  42.460  51.339  1.00181.65           N  
ATOM   3246  C   ARG B 134      66.317  44.607  44.099  1.00181.65           C  
ATOM   3247  O   ARG B 134      65.802  45.713  44.253  1.00181.65           O  
ATOM   3248  N   LEU B 135      65.863  43.701  43.222  1.00 96.15           N  
ATOM   3249  CA  LEU B 135      64.713  43.956  42.419  1.00 96.15           C  
ATOM   3250  CB  LEU B 135      64.894  43.491  40.962  1.00 96.15           C  
ATOM   3251  CG  LEU B 135      63.649  43.663  40.069  1.00 96.15           C  
ATOM   3252  CD1 LEU B 135      63.317  45.144  39.830  1.00 96.15           C  
ATOM   3253  CD2 LEU B 135      63.788  42.866  38.762  1.00 96.15           C  
ATOM   3254  C   LEU B 135      63.610  43.139  42.994  1.00 96.15           C  
ATOM   3255  O   LEU B 135      63.710  41.916  43.080  1.00 96.15           O  
ATOM   3256  N   SER B 136      62.527  43.809  43.420  1.00 96.89           N  
ATOM   3257  CA  SER B 136      61.404  43.092  43.936  1.00 96.89           C  
ATOM   3258  CB  SER B 136      60.937  43.605  45.308  1.00 96.89           C  
ATOM   3259  OG  SER B 136      61.986  43.491  46.257  1.00 96.89           O  
ATOM   3260  C   SER B 136      60.286  43.362  42.988  1.00 96.89           C  
ATOM   3261  O   SER B 136      59.968  44.515  42.697  1.00 96.89           O  
ATOM   3262  N   VAL B 137      59.659  42.293  42.467  1.00 53.86           N  
ATOM   3263  CA  VAL B 137      58.574  42.507  41.554  1.00 53.86           C  
ATOM   3264  CB  VAL B 137      58.682  41.707  40.288  1.00 53.86           C  
ATOM   3265  CG1 VAL B 137      57.439  41.987  39.426  1.00 53.86           C  
ATOM   3266  CG2 VAL B 137      60.010  42.053  39.596  1.00 53.86           C  
ATOM   3267  C   VAL B 137      57.334  42.051  42.240  1.00 53.86           C  
ATOM   3268  O   VAL B 137      57.213  40.888  42.619  1.00 53.86           O  
ATOM   3269  N   LEU B 138      56.367  42.969  42.415  1.00 32.06           N  
ATOM   3270  CA  LEU B 138      55.148  42.604  43.066  1.00 32.06           C  
ATOM   3271  CB  LEU B 138      55.102  43.043  44.539  1.00 32.06           C  
ATOM   3272  CG  LEU B 138      56.175  42.365  45.411  1.00 32.06           C  
ATOM   3273  CD1 LEU B 138      56.086  42.826  46.875  1.00 32.06           C  
ATOM   3274  CD2 LEU B 138      56.125  40.838  45.254  1.00 32.06           C  
ATOM   3275  C   LEU B 138      54.027  43.340  42.344  1.00 32.06           C  
ATOM   3276  O   LEU B 138      53.930  43.203  41.096  1.00 32.06           O  
ATOM   3277  OXT LEU B 138      53.251  44.054  43.034  1.00 32.06           O  
TER
END
