# Supplementary material for: Predicting T cell receptor functionality against mutant epitopes
Source: Cell Genom. 2024 Aug 15;4(9):100634. doi: 10.1016/j.xgen.2024.100634 (PMC11480844; doi:10.1016/j.xgen.2024.100634)
Supplement: Data S7. Structural models of the murine dataset, related to Figure 3 and STAR Methods, Structural modeling — PDB files containing the structural models of the 36 murine TCRs, SIINFEKL, and the H-2Kb allele. [file mmc8.zip › SIINFEKL/Ed161_SIINFEKL.pdb]

ATOM      1  N   GLY M   1     121.646  18.509  22.628  1.00 20.89           N  
ATOM      2  CA  GLY M   1     121.006  19.215  21.501  1.00 20.89           C  
ATOM      3  C   GLY M   1     119.784  19.948  21.939  1.00 20.89           C  
ATOM      4  O   GLY M   1     118.763  19.381  22.325  1.00 20.89           O  
ATOM      5  N   PRO M   2     119.933  21.232  21.863  1.00 91.78           N  
ATOM      6  CA  PRO M   2     118.928  22.194  22.217  1.00 91.78           C  
ATOM      7  CD  PRO M   2     121.018  21.805  21.089  1.00 91.78           C  
ATOM      8  CB  PRO M   2     119.608  23.545  22.004  1.00 91.78           C  
ATOM      9  CG  PRO M   2     120.606  23.265  20.863  1.00 91.78           C  
ATOM     10  C   PRO M   2     117.767  22.008  21.291  1.00 91.78           C  
ATOM     11  O   PRO M   2     117.970  21.547  20.170  1.00 91.78           O  
ATOM     12  N   HIS M   3     116.534  22.322  21.735  1.00 51.12           N  
ATOM     13  CA  HIS M   3     115.419  22.193  20.845  1.00 51.12           C  
ATOM     14  ND1 HIS M   3     115.685  19.244  19.378  1.00 51.12           N  
ATOM     15  CG  HIS M   3     115.439  19.659  20.668  1.00 51.12           C  
ATOM     16  CB  HIS M   3     114.628  20.880  21.021  1.00 51.12           C  
ATOM     17  NE2 HIS M   3     116.709  17.792  20.713  1.00 51.12           N  
ATOM     18  CD2 HIS M   3     116.071  18.758  21.470  1.00 51.12           C  
ATOM     19  CE1 HIS M   3     116.449  18.126  19.461  1.00 51.12           C  
ATOM     20  C   HIS M   3     114.513  23.345  21.140  1.00 51.12           C  
ATOM     21  O   HIS M   3     114.717  24.066  22.115  1.00 51.12           O  
ATOM     22  N   SER M   4     113.502  23.584  20.286  1.00 95.36           N  
ATOM     23  CA  SER M   4     112.654  24.698  20.579  1.00 95.36           C  
ATOM     24  CB  SER M   4     113.141  26.024  19.976  1.00 95.36           C  
ATOM     25  OG  SER M   4     112.205  27.050  20.266  1.00 95.36           O  
ATOM     26  C   SER M   4     111.294  24.455  20.023  1.00 95.36           C  
ATOM     27  O   SER M   4     111.098  23.659  19.105  1.00 95.36           O  
ATOM     28  N   LEU M   5     110.305  25.145  20.622  1.00 92.70           N  
ATOM     29  CA  LEU M   5     108.940  25.096  20.197  1.00 92.70           C  
ATOM     30  CB  LEU M   5     108.021  24.465  21.264  1.00 92.70           C  
ATOM     31  CG  LEU M   5     106.517  24.477  20.925  1.00 92.70           C  
ATOM     32  CD1 LEU M   5     106.206  23.622  19.688  1.00 92.70           C  
ATOM     33  CD2 LEU M   5     105.674  24.068  22.143  1.00 92.70           C  
ATOM     34  C   LEU M   5     108.519  26.516  20.022  1.00 92.70           C  
ATOM     35  O   LEU M   5     108.478  27.279  20.987  1.00 92.70           O  
ATOM     36  N   ARG M   6     108.200  26.917  18.775  1.00138.84           N  
ATOM     37  CA  ARG M   6     107.787  28.275  18.572  1.00138.84           C  
ATOM     38  CB  ARG M   6     108.750  29.145  17.759  1.00138.84           C  
ATOM     39  CG  ARG M   6     109.902  29.669  18.605  1.00138.84           C  
ATOM     40  CD  ARG M   6     110.523  30.942  18.041  1.00138.84           C  
ATOM     41  NE  ARG M   6     111.334  30.565  16.853  1.00138.84           N  
ATOM     42  CZ  ARG M   6     112.187  31.477  16.307  1.00138.84           C  
ATOM     43  NH1 ARG M   6     112.295  32.730  16.841  1.00138.84           N  
ATOM     44  NH2 ARG M   6     112.946  31.138  15.228  1.00138.84           N  
ATOM     45  C   ARG M   6     106.504  28.291  17.826  1.00138.84           C  
ATOM     46  O   ARG M   6     106.145  27.326  17.157  1.00138.84           O  
ATOM     47  N   TYR M   7     105.758  29.403  17.964  1.00105.92           N  
ATOM     48  CA  TYR M   7     104.528  29.561  17.259  1.00105.92           C  
ATOM     49  CB  TYR M   7     103.285  29.646  18.173  1.00105.92           C  
ATOM     50  CG  TYR M   7     102.969  28.290  18.700  1.00105.92           C  
ATOM     51  CD1 TYR M   7     102.180  27.460  17.942  1.00105.92           C  
ATOM     52  CD2 TYR M   7     103.441  27.842  19.914  1.00105.92           C  
ATOM     53  CE1 TYR M   7     101.862  26.200  18.376  1.00105.92           C  
ATOM     54  CE2 TYR M   7     103.126  26.578  20.354  1.00105.92           C  
ATOM     55  CZ  TYR M   7     102.341  25.757  19.581  1.00105.92           C  
ATOM     56  OH  TYR M   7     102.016  24.461  20.024  1.00105.92           O  
ATOM     57  C   TYR M   7     104.576  30.858  16.516  1.00105.92           C  
ATOM     58  O   TYR M   7     104.785  31.916  17.108  1.00105.92           O  
ATOM     59  N   PHE M   8     104.367  30.820  15.185  1.00 66.90           N  
ATOM     60  CA  PHE M   8     104.327  32.058  14.465  1.00 66.90           C  
ATOM     61  CB  PHE M   8     105.046  32.013  13.109  1.00 66.90           C  
ATOM     62  CG  PHE M   8     106.498  31.878  13.413  1.00 66.90           C  
ATOM     63  CD1 PHE M   8     107.028  30.649  13.729  1.00 66.90           C  
ATOM     64  CD2 PHE M   8     107.320  32.981  13.382  1.00 66.90           C  
ATOM     65  CE1 PHE M   8     108.367  30.530  14.011  1.00 66.90           C  
ATOM     66  CE2 PHE M   8     108.660  32.868  13.659  1.00 66.90           C  
ATOM     67  CZ  PHE M   8     109.183  31.637  13.975  1.00 66.90           C  
ATOM     68  C   PHE M   8     102.886  32.371  14.232  1.00 66.90           C  
ATOM     69  O   PHE M   8     102.153  31.596  13.618  1.00 66.90           O  
ATOM     70  N   VAL M   9     102.442  33.536  14.736  1.00 55.24           N  
ATOM     71  CA  VAL M   9     101.066  33.903  14.610  1.00 55.24           C  
ATOM     72  CB  VAL M   9     100.445  34.265  15.932  1.00 55.24           C  
ATOM     73  CG1 VAL M   9      98.980  34.650  15.694  1.00 55.24           C  
ATOM     74  CG2 VAL M   9     100.607  33.092  16.914  1.00 55.24           C  
ATOM     75  C   VAL M   9     101.016  35.115  13.732  1.00 55.24           C  
ATOM     76  O   VAL M   9     101.893  35.973  13.811  1.00 55.24           O  
ATOM     77  N   THR M  10     100.013  35.193  12.828  1.00130.80           N  
ATOM     78  CA  THR M  10      99.913  36.349  11.988  1.00130.80           C  
ATOM     79  CB  THR M  10     100.659  36.192  10.686  1.00130.80           C  
ATOM     80  OG1 THR M  10     100.589  37.384   9.917  1.00130.80           O  
ATOM     81  CG2 THR M  10     100.076  35.012   9.898  1.00130.80           C  
ATOM     82  C   THR M  10      98.465  36.662  11.722  1.00130.80           C  
ATOM     83  O   THR M  10      97.640  35.764  11.548  1.00130.80           O  
ATOM     84  N   ALA M  11      98.124  37.970  11.730  1.00 54.19           N  
ATOM     85  CA  ALA M  11      96.787  38.403  11.424  1.00 54.19           C  
ATOM     86  CB  ALA M  11      95.977  38.839  12.655  1.00 54.19           C  
ATOM     87  C   ALA M  11      96.897  39.607  10.547  1.00 54.19           C  
ATOM     88  O   ALA M  11      97.555  40.584  10.902  1.00 54.19           O  
ATOM     89  N   VAL M  12      96.222  39.579   9.384  1.00 71.21           N  
ATOM     90  CA  VAL M  12      96.304  40.701   8.504  1.00 71.21           C  
ATOM     91  CB  VAL M  12      96.926  40.356   7.187  1.00 71.21           C  
ATOM     92  CG1 VAL M  12      96.785  41.561   6.251  1.00 71.21           C  
ATOM     93  CG2 VAL M  12      98.388  39.956   7.440  1.00 71.21           C  
ATOM     94  C   VAL M  12      94.921  41.189   8.245  1.00 71.21           C  
ATOM     95  O   VAL M  12      94.042  40.423   7.858  1.00 71.21           O  
ATOM     96  N   SER M  13      94.716  42.505   8.443  1.00 97.03           N  
ATOM     97  CA  SER M  13      93.445  43.147   8.298  1.00 97.03           C  
ATOM     98  CB  SER M  13      93.474  44.558   8.915  1.00 97.03           C  
ATOM     99  OG  SER M  13      92.354  45.316   8.495  1.00 97.03           O  
ATOM    100  C   SER M  13      93.097  43.264   6.852  1.00 97.03           C  
ATOM    101  O   SER M  13      93.967  43.392   5.992  1.00 97.03           O  
ATOM    102  N   ARG M  14      91.785  43.186   6.560  1.00194.48           N  
ATOM    103  CA  ARG M  14      91.290  43.342   5.228  1.00194.48           C  
ATOM    104  CB  ARG M  14      90.712  42.032   4.686  1.00194.48           C  
ATOM    105  CG  ARG M  14      91.789  41.022   4.303  1.00194.48           C  
ATOM    106  CD  ARG M  14      91.250  39.781   3.592  1.00194.48           C  
ATOM    107  NE  ARG M  14      92.434  39.111   2.984  1.00194.48           N  
ATOM    108  CZ  ARG M  14      92.439  37.789   2.640  1.00194.48           C  
ATOM    109  NH1 ARG M  14      91.393  36.973   2.956  1.00194.48           N  
ATOM    110  NH2 ARG M  14      93.515  37.290   1.964  1.00194.48           N  
ATOM    111  C   ARG M  14      90.160  44.297   5.351  1.00194.48           C  
ATOM    112  O   ARG M  14      89.041  43.901   5.685  1.00194.48           O  
ATOM    113  N   PRO M  15      90.405  45.545   5.100  1.00149.74           N  
ATOM    114  CA  PRO M  15      89.318  46.460   5.264  1.00149.74           C  
ATOM    115  CD  PRO M  15      91.673  46.141   5.493  1.00149.74           C  
ATOM    116  CB  PRO M  15      89.939  47.844   5.395  1.00149.74           C  
ATOM    117  CG  PRO M  15      91.323  47.549   6.001  1.00149.74           C  
ATOM    118  C   PRO M  15      88.299  46.327   4.194  1.00149.74           C  
ATOM    119  O   PRO M  15      88.642  46.438   3.018  1.00149.74           O  
ATOM    120  N   GLY M  16      87.038  46.094   4.592  1.00 34.36           N  
ATOM    121  CA  GLY M  16      85.956  46.035   3.661  1.00 34.36           C  
ATOM    122  C   GLY M  16      85.937  44.685   3.022  1.00 34.36           C  
ATOM    123  O   GLY M  16      84.873  44.175   2.675  1.00 34.36           O  
ATOM    124  N   LEU M  17      87.116  44.053   2.864  1.00142.62           N  
ATOM    125  CA  LEU M  17      87.144  42.802   2.163  1.00142.62           C  
ATOM    126  CB  LEU M  17      88.554  42.249   1.916  1.00142.62           C  
ATOM    127  CG  LEU M  17      89.456  43.192   1.101  1.00142.62           C  
ATOM    128  CD1 LEU M  17      90.739  42.472   0.663  1.00142.62           C  
ATOM    129  CD2 LEU M  17      88.698  43.852  -0.060  1.00142.62           C  
ATOM    130  C   LEU M  17      86.415  41.794   2.973  1.00142.62           C  
ATOM    131  O   LEU M  17      85.651  40.988   2.445  1.00142.62           O  
ATOM    132  N   GLY M  18      86.632  41.819   4.294  1.00 49.54           N  
ATOM    133  CA  GLY M  18      85.995  40.839   5.109  1.00 49.54           C  
ATOM    134  C   GLY M  18      86.863  40.647   6.301  1.00 49.54           C  
ATOM    135  O   GLY M  18      87.699  41.493   6.615  1.00 49.54           O  
ATOM    136  N   GLU M  19      86.687  39.504   6.985  1.00101.77           N  
ATOM    137  CA  GLU M  19      87.406  39.245   8.191  1.00101.77           C  
ATOM    138  CB  GLU M  19      86.862  38.013   8.944  1.00101.77           C  
ATOM    139  CG  GLU M  19      85.408  38.183   9.409  1.00101.77           C  
ATOM    140  CD  GLU M  19      85.357  39.313  10.431  1.00101.77           C  
ATOM    141  OE1 GLU M  19      86.405  39.570  11.079  1.00101.77           O  
ATOM    142  OE2 GLU M  19      84.270  39.936  10.576  1.00101.77           O  
ATOM    143  C   GLU M  19      88.852  39.040   7.854  1.00101.77           C  
ATOM    144  O   GLU M  19      89.204  38.431   6.840  1.00101.77           O  
ATOM    145  N   PRO M  20      89.697  39.555   8.705  1.00 80.12           N  
ATOM    146  CA  PRO M  20      91.114  39.481   8.469  1.00 80.12           C  
ATOM    147  CD  PRO M  20      89.338  40.747   9.459  1.00 80.12           C  
ATOM    148  CB  PRO M  20      91.743  40.434   9.483  1.00 80.12           C  
ATOM    149  CG  PRO M  20      90.657  41.503   9.694  1.00 80.12           C  
ATOM    150  C   PRO M  20      91.586  38.067   8.557  1.00 80.12           C  
ATOM    151  O   PRO M  20      90.940  37.285   9.252  1.00 80.12           O  
ATOM    152  N   ARG M  21      92.673  37.697   7.845  0.91164.60           N  
ATOM    153  CA  ARG M  21      93.062  36.319   7.952  0.91164.60           C  
ATOM    154  CB  ARG M  21      93.733  35.673   6.721  0.91164.60           C  
ATOM    155  CG  ARG M  21      95.107  36.215   6.338  0.91164.60           C  
ATOM    156  CD  ARG M  21      95.598  35.687   4.987  0.91164.60           C  
ATOM    157  NE  ARG M  21      95.576  34.197   5.039  0.91164.60           N  
ATOM    158  CZ  ARG M  21      95.161  33.489   3.950  0.91164.60           C  
ATOM    159  NH1 ARG M  21      94.758  34.147   2.823  0.91164.60           N  
ATOM    160  NH2 ARG M  21      95.149  32.126   3.979  0.91164.60           N  
ATOM    161  C   ARG M  21      93.980  36.166   9.117  0.91164.60           C  
ATOM    162  O   ARG M  21      94.820  37.021   9.404  0.91164.60           O  
ATOM    163  N   TYR M  22      93.822  35.032   9.821  1.00104.52           N  
ATOM    164  CA  TYR M  22      94.551  34.734  11.017  1.00104.52           C  
ATOM    165  CB  TYR M  22      93.597  34.549  12.206  1.00104.52           C  
ATOM    166  CG  TYR M  22      94.358  34.169  13.424  1.00104.52           C  
ATOM    167  CD1 TYR M  22      94.840  35.142  14.269  1.00104.52           C  
ATOM    168  CD2 TYR M  22      94.586  32.846  13.722  1.00104.52           C  
ATOM    169  CE1 TYR M  22      95.533  34.799  15.401  1.00104.52           C  
ATOM    170  CE2 TYR M  22      95.281  32.495  14.853  1.00104.52           C  
ATOM    171  CZ  TYR M  22      95.754  33.475  15.693  1.00104.52           C  
ATOM    172  OH  TYR M  22      96.466  33.124  16.857  1.00104.52           O  
ATOM    173  C   TYR M  22      95.224  33.411  10.811  1.00104.52           C  
ATOM    174  O   TYR M  22      94.614  32.483  10.284  1.00104.52           O  
ATOM    175  N   MET M  23      96.502  33.285  11.219  1.00 96.83           N  
ATOM    176  CA  MET M  23      97.154  32.023  11.014  1.00 96.83           C  
ATOM    177  CB  MET M  23      98.137  32.037   9.833  1.00 96.83           C  
ATOM    178  CG  MET M  23      97.487  32.282   8.474  1.00 96.83           C  
ATOM    179  SD  MET M  23      98.661  32.281   7.088  1.00 96.83           S  
ATOM    180  CE  MET M  23      99.181  30.569   7.394  1.00 96.83           C  
ATOM    181  C   MET M  23      98.003  31.709  12.200  1.00 96.83           C  
ATOM    182  O   MET M  23      98.618  32.598  12.786  1.00 96.83           O  
ATOM    183  N   GLU M  24      98.053  30.420  12.587  1.00 78.57           N  
ATOM    184  CA  GLU M  24      98.926  30.035  13.653  1.00 78.57           C  
ATOM    185  CB  GLU M  24      98.206  29.599  14.941  1.00 78.57           C  
ATOM    186  CG  GLU M  24      97.575  30.776  15.691  1.00 78.57           C  
ATOM    187  CD  GLU M  24      96.900  30.263  16.954  1.00 78.57           C  
ATOM    188  OE1 GLU M  24      97.599  29.601  17.768  1.00 78.57           O  
ATOM    189  OE2 GLU M  24      95.682  30.533  17.137  1.00 78.57           O  
ATOM    190  C   GLU M  24      99.708  28.875  13.148  1.00 78.57           C  
ATOM    191  O   GLU M  24      99.138  27.880  12.699  1.00 78.57           O  
ATOM    192  N   VAL M  25     101.047  28.985  13.189  1.00 62.49           N  
ATOM    193  CA  VAL M  25     101.852  27.898  12.732  1.00 62.49           C  
ATOM    194  CB  VAL M  25     102.736  28.262  11.570  1.00 62.49           C  
ATOM    195  CG1 VAL M  25     103.556  27.025  11.174  1.00 62.49           C  
ATOM    196  CG2 VAL M  25     101.884  28.849  10.434  1.00 62.49           C  
ATOM    197  C   VAL M  25     102.780  27.563  13.858  1.00 62.49           C  
ATOM    198  O   VAL M  25     103.339  28.460  14.486  1.00 62.49           O  
ATOM    199  N   GLY M  26     102.977  26.266  14.144  1.00 47.80           N  
ATOM    200  CA  GLY M  26     103.897  25.932  15.192  1.00 47.80           C  
ATOM    201  C   GLY M  26     105.060  25.239  14.562  1.00 47.80           C  
ATOM    202  O   GLY M  26     104.903  24.509  13.585  1.00 47.80           O  
ATOM    203  N   TYR M  27     106.277  25.463  15.096  1.00 82.15           N  
ATOM    204  CA  TYR M  27     107.402  24.792  14.526  1.00 82.15           C  
ATOM    205  CB  TYR M  27     108.380  25.709  13.753  1.00 82.15           C  
ATOM    206  CG  TYR M  27     107.776  26.253  12.493  1.00 82.15           C  
ATOM    207  CD1 TYR M  27     106.946  27.351  12.512  1.00 82.15           C  
ATOM    208  CD2 TYR M  27     108.062  25.683  11.272  1.00 82.15           C  
ATOM    209  CE1 TYR M  27     106.406  27.851  11.348  1.00 82.15           C  
ATOM    210  CE2 TYR M  27     107.526  26.177  10.103  1.00 82.15           C  
ATOM    211  CZ  TYR M  27     106.693  27.271  10.137  1.00 82.15           C  
ATOM    212  OH  TYR M  27     106.132  27.797   8.951  1.00 82.15           O  
ATOM    213  C   TYR M  27     108.197  24.166  15.623  1.00 82.15           C  
ATOM    214  O   TYR M  27     108.384  24.747  16.693  1.00 82.15           O  
ATOM    215  N   VAL M  28     108.664  22.923  15.388  1.00 64.26           N  
ATOM    216  CA  VAL M  28     109.560  22.320  16.325  1.00 64.26           C  
ATOM    217  CB  VAL M  28     109.144  20.954  16.788  1.00 64.26           C  
ATOM    218  CG1 VAL M  28     110.277  20.389  17.660  1.00 64.26           C  
ATOM    219  CG2 VAL M  28     107.811  21.080  17.548  1.00 64.26           C  
ATOM    220  C   VAL M  28     110.858  22.209  15.595  1.00 64.26           C  
ATOM    221  O   VAL M  28     110.954  21.521  14.579  1.00 64.26           O  
ATOM    222  N   ASP M  29     111.906  22.885  16.101  1.00 62.87           N  
ATOM    223  CA  ASP M  29     113.165  22.862  15.415  1.00 62.87           C  
ATOM    224  CB  ASP M  29     113.774  21.461  15.353  1.00 62.87           C  
ATOM    225  CG  ASP M  29     114.140  21.121  16.781  1.00 62.87           C  
ATOM    226  OD1 ASP M  29     114.337  22.077  17.579  1.00 62.87           O  
ATOM    227  OD2 ASP M  29     114.215  19.904  17.098  1.00 62.87           O  
ATOM    228  C   ASP M  29     112.942  23.350  14.020  1.00 62.87           C  
ATOM    229  O   ASP M  29     113.488  22.820  13.054  1.00 62.87           O  
ATOM    230  N   ASP M  30     112.108  24.394  13.901  1.00 72.50           N  
ATOM    231  CA  ASP M  30     111.844  25.060  12.666  1.00 72.50           C  
ATOM    232  CB  ASP M  30     113.093  25.770  12.141  1.00 72.50           C  
ATOM    233  CG  ASP M  30     113.467  26.729  13.267  1.00 72.50           C  
ATOM    234  OD1 ASP M  30     112.547  27.104  14.043  1.00 72.50           O  
ATOM    235  OD2 ASP M  30     114.669  27.077  13.384  1.00 72.50           O  
ATOM    236  C   ASP M  30     111.281  24.108  11.657  1.00 72.50           C  
ATOM    237  O   ASP M  30     111.468  24.284  10.452  1.00 72.50           O  
ATOM    238  N   THR M  31     110.554  23.078  12.135  1.00 64.81           N  
ATOM    239  CA  THR M  31     109.844  22.205  11.242  1.00 64.81           C  
ATOM    240  CB  THR M  31     110.084  20.744  11.474  1.00 64.81           C  
ATOM    241  OG1 THR M  31     111.468  20.445  11.357  1.00 64.81           O  
ATOM    242  CG2 THR M  31     109.278  19.946  10.436  1.00 64.81           C  
ATOM    243  C   THR M  31     108.394  22.411  11.555  1.00 64.81           C  
ATOM    244  O   THR M  31     107.969  22.180  12.686  1.00 64.81           O  
ATOM    245  N   GLU M  32     107.584  22.827  10.558  1.00 91.34           N  
ATOM    246  CA  GLU M  32     106.195  23.098  10.828  1.00 91.34           C  
ATOM    247  CB  GLU M  32     105.440  23.794   9.682  1.00 91.34           C  
ATOM    248  CG  GLU M  32     103.956  24.021   9.997  1.00 91.34           C  
ATOM    249  CD  GLU M  32     103.291  24.636   8.775  1.00 91.34           C  
ATOM    250  OE1 GLU M  32     104.035  25.082   7.858  1.00 91.34           O  
ATOM    251  OE2 GLU M  32     102.032  24.665   8.738  1.00 91.34           O  
ATOM    252  C   GLU M  32     105.468  21.816  11.053  1.00 91.34           C  
ATOM    253  O   GLU M  32     105.372  20.983  10.153  1.00 91.34           O  
ATOM    254  N   PHE M  33     105.047  21.592  12.315  1.00148.59           N  
ATOM    255  CA  PHE M  33     104.256  20.471  12.727  1.00148.59           C  
ATOM    256  CB  PHE M  33     104.643  19.944  14.129  1.00148.59           C  
ATOM    257  CG  PHE M  33     104.505  21.005  15.162  1.00148.59           C  
ATOM    258  CD1 PHE M  33     105.537  21.881  15.391  1.00148.59           C  
ATOM    259  CD2 PHE M  33     103.356  21.132  15.901  1.00148.59           C  
ATOM    260  CE1 PHE M  33     105.432  22.863  16.347  1.00148.59           C  
ATOM    261  CE2 PHE M  33     103.247  22.113  16.858  1.00148.59           C  
ATOM    262  CZ  PHE M  33     104.286  22.983  17.085  1.00148.59           C  
ATOM    263  C   PHE M  33     102.769  20.663  12.613  1.00148.59           C  
ATOM    264  O   PHE M  33     102.059  19.702  12.327  1.00148.59           O  
ATOM    265  N   VAL M  34     102.243  21.886  12.870  1.00 66.05           N  
ATOM    266  CA  VAL M  34     100.810  22.062  12.856  1.00 66.05           C  
ATOM    267  CB  VAL M  34     100.173  21.838  14.196  1.00 66.05           C  
ATOM    268  CG1 VAL M  34     100.400  20.372  14.606  1.00 66.05           C  
ATOM    269  CG2 VAL M  34     100.756  22.857  15.189  1.00 66.05           C  
ATOM    270  C   VAL M  34     100.455  23.455  12.427  1.00 66.05           C  
ATOM    271  O   VAL M  34     101.249  24.387  12.558  1.00 66.05           O  
ATOM    272  N   ARG M  35      99.227  23.628  11.892  1.00204.70           N  
ATOM    273  CA  ARG M  35      98.834  24.935  11.447  1.00204.70           C  
ATOM    274  CB  ARG M  35      99.194  25.201   9.981  1.00204.70           C  
ATOM    275  CG  ARG M  35      98.772  26.583   9.495  1.00204.70           C  
ATOM    276  CD  ARG M  35      99.165  26.843   8.043  1.00204.70           C  
ATOM    277  NE  ARG M  35     100.641  27.042   8.008  1.00204.70           N  
ATOM    278  CZ  ARG M  35     101.296  27.102   6.812  1.00204.70           C  
ATOM    279  NH1 ARG M  35     100.640  26.802   5.655  1.00204.70           N  
ATOM    280  NH2 ARG M  35     102.602  27.491   6.767  1.00204.70           N  
ATOM    281  C   ARG M  35      97.354  25.112  11.565  1.00204.70           C  
ATOM    282  O   ARG M  35      96.576  24.159  11.569  1.00204.70           O  
ATOM    283  N   PHE M  36      96.947  26.387  11.692  1.00 99.92           N  
ATOM    284  CA  PHE M  36      95.571  26.773  11.721  1.00 99.92           C  
ATOM    285  CB  PHE M  36      95.162  27.302  13.109  1.00 99.92           C  
ATOM    286  CG  PHE M  36      93.803  27.899  13.025  1.00 99.92           C  
ATOM    287  CD1 PHE M  36      92.701  27.104  12.822  1.00 99.92           C  
ATOM    288  CD2 PHE M  36      93.643  29.258  13.181  1.00 99.92           C  
ATOM    289  CE1 PHE M  36      91.449  27.666  12.749  1.00 99.92           C  
ATOM    290  CE2 PHE M  36      92.396  29.826  13.111  1.00 99.92           C  
ATOM    291  CZ  PHE M  36      91.299  29.026  12.894  1.00 99.92           C  
ATOM    292  C   PHE M  36      95.450  27.883  10.722  1.00 99.92           C  
ATOM    293  O   PHE M  36      96.262  28.806  10.733  1.00 99.92           O  
ATOM    294  N   ASP M  37      94.468  27.811   9.799  1.00 84.66           N  
ATOM    295  CA  ASP M  37      94.326  28.905   8.874  1.00 84.66           C  
ATOM    296  CB  ASP M  37      94.819  28.627   7.444  1.00 84.66           C  
ATOM    297  CG  ASP M  37      94.974  29.961   6.708  1.00 84.66           C  
ATOM    298  OD1 ASP M  37      94.418  30.997   7.170  1.00 84.66           O  
ATOM    299  OD2 ASP M  37      95.667  29.952   5.657  1.00 84.66           O  
ATOM    300  C   ASP M  37      92.882  29.265   8.820  1.00 84.66           C  
ATOM    301  O   ASP M  37      92.023  28.438   8.516  1.00 84.66           O  
ATOM    302  N   SER M  38      92.595  30.541   9.122  1.00109.15           N  
ATOM    303  CA  SER M  38      91.249  31.012   9.211  1.00109.15           C  
ATOM    304  CB  SER M  38      91.167  32.454   9.711  1.00109.15           C  
ATOM    305  OG  SER M  38      89.803  32.826   9.803  1.00109.15           O  
ATOM    306  C   SER M  38      90.568  30.955   7.879  1.00109.15           C  
ATOM    307  O   SER M  38      89.358  30.760   7.816  1.00109.15           O  
ATOM    308  N   ASP M  39      91.305  31.126   6.768  1.00144.57           N  
ATOM    309  CA  ASP M  39      90.617  31.104   5.508  1.00144.57           C  
ATOM    310  CB  ASP M  39      91.323  31.923   4.413  1.00144.57           C  
ATOM    311  CG  ASP M  39      90.999  33.401   4.577  1.00144.57           C  
ATOM    312  OD1 ASP M  39      89.911  33.726   5.126  1.00144.57           O  
ATOM    313  OD2 ASP M  39      91.839  34.234   4.141  1.00144.57           O  
ATOM    314  C   ASP M  39      90.510  29.690   5.005  1.00144.57           C  
ATOM    315  O   ASP M  39      90.978  29.376   3.912  1.00144.57           O  
ATOM    316  N   ALA M  40      89.838  28.807   5.771  1.00 67.33           N  
ATOM    317  CA  ALA M  40      89.672  27.434   5.376  1.00 67.33           C  
ATOM    318  CB  ALA M  40      90.361  26.444   6.326  1.00 67.33           C  
ATOM    319  C   ALA M  40      88.196  27.169   5.436  1.00 67.33           C  
ATOM    320  O   ALA M  40      87.454  27.920   6.065  1.00 67.33           O  
ATOM    321  N   GLU M  41      87.694  26.125   4.749  1.00117.62           N  
ATOM    322  CA  GLU M  41      86.272  25.952   4.846  1.00117.62           C  
ATOM    323  CB  GLU M  41      85.674  24.910   3.877  1.00117.62           C  
ATOM    324  CG  GLU M  41      86.147  23.464   4.014  1.00117.62           C  
ATOM    325  CD  GLU M  41      85.450  22.718   2.882  1.00117.62           C  
ATOM    326  OE1 GLU M  41      85.447  23.270   1.750  1.00117.62           O  
ATOM    327  OE2 GLU M  41      84.902  21.611   3.128  1.00117.62           O  
ATOM    328  C   GLU M  41      85.921  25.595   6.252  1.00117.62           C  
ATOM    329  O   GLU M  41      84.957  26.116   6.810  1.00117.62           O  
ATOM    330  N   ASN M  42      86.703  24.689   6.868  1.00135.33           N  
ATOM    331  CA  ASN M  42      86.455  24.334   8.234  1.00135.33           C  
ATOM    332  CB  ASN M  42      86.220  22.817   8.413  1.00135.33           C  
ATOM    333  CG  ASN M  42      85.713  22.519   9.823  1.00135.33           C  
ATOM    334  OD1 ASN M  42      85.163  23.388  10.495  1.00135.33           O  
ATOM    335  ND2 ASN M  42      85.905  21.255  10.288  1.00135.33           N  
ATOM    336  C   ASN M  42      87.718  24.654   8.955  1.00135.33           C  
ATOM    337  O   ASN M  42      88.609  23.808   9.026  1.00135.33           O  
ATOM    338  N   PRO M  43      87.838  25.821   9.521  1.00157.30           N  
ATOM    339  CA  PRO M  43      89.066  26.139  10.180  1.00157.30           C  
ATOM    340  CD  PRO M  43      87.151  27.007   9.033  1.00157.30           C  
ATOM    341  CB  PRO M  43      88.986  27.623  10.522  1.00157.30           C  
ATOM    342  CG  PRO M  43      88.066  28.185   9.420  1.00157.30           C  
ATOM    343  C   PRO M  43      89.261  25.235  11.350  1.00157.30           C  
ATOM    344  O   PRO M  43      88.354  25.114  12.171  1.00157.30           O  
ATOM    345  N   ARG M  44      90.440  24.596  11.454  1.00203.79           N  
ATOM    346  CA  ARG M  44      90.679  23.700  12.544  1.00203.79           C  
ATOM    347  CB  ARG M  44      90.054  22.311  12.300  1.00203.79           C  
ATOM    348  CG  ARG M  44      89.951  21.359  13.495  1.00203.79           C  
ATOM    349  CD  ARG M  44      89.107  20.130  13.146  1.00203.79           C  
ATOM    350  NE  ARG M  44      88.935  19.315  14.376  1.00203.79           N  
ATOM    351  CZ  ARG M  44      89.622  18.143  14.533  1.00203.79           C  
ATOM    352  NH1 ARG M  44      90.431  17.670  13.542  1.00203.79           N  
ATOM    353  NH2 ARG M  44      89.497  17.448  15.698  1.00203.79           N  
ATOM    354  C   ARG M  44      92.155  23.534  12.595  1.00203.79           C  
ATOM    355  O   ARG M  44      92.843  23.747  11.597  1.00203.79           O  
ATOM    356  N   TYR M  45      92.689  23.184  13.780  1.00139.44           N  
ATOM    357  CA  TYR M  45      94.084  22.894  13.852  1.00139.44           C  
ATOM    358  CB  TYR M  45      94.619  22.622  15.266  1.00139.44           C  
ATOM    359  CG  TYR M  45      95.257  23.833  15.853  1.00139.44           C  
ATOM    360  CD1 TYR M  45      94.561  24.904  16.371  1.00139.44           C  
ATOM    361  CD2 TYR M  45      96.629  23.854  15.884  1.00139.44           C  
ATOM    362  CE1 TYR M  45      95.246  25.978  16.905  1.00139.44           C  
ATOM    363  CE2 TYR M  45      97.315  24.917  16.416  1.00139.44           C  
ATOM    364  CZ  TYR M  45      96.623  25.982  16.924  1.00139.44           C  
ATOM    365  OH  TYR M  45      97.344  27.064  17.468  1.00139.44           O  
ATOM    366  C   TYR M  45      94.278  21.629  13.108  1.00139.44           C  
ATOM    367  O   TYR M  45      93.549  20.664  13.327  1.00139.44           O  
ATOM    368  N   GLU M  46      95.268  21.615  12.196  1.00127.29           N  
ATOM    369  CA  GLU M  46      95.533  20.443  11.417  1.00127.29           C  
ATOM    370  CB  GLU M  46      95.363  20.650   9.902  1.00127.29           C  
ATOM    371  CG  GLU M  46      93.923  20.835   9.433  1.00127.29           C  
ATOM    372  CD  GLU M  46      93.982  21.292   7.984  1.00127.29           C  
ATOM    373  OE1 GLU M  46      95.051  21.840   7.598  1.00127.29           O  
ATOM    374  OE2 GLU M  46      92.975  21.114   7.250  1.00127.29           O  
ATOM    375  C   GLU M  46      96.969  20.077  11.589  1.00127.29           C  
ATOM    376  O   GLU M  46      97.847  20.931  11.711  1.00127.29           O  
ATOM    377  N   PRO M  47      97.208  18.795  11.634  1.00115.34           N  
ATOM    378  CA  PRO M  47      98.563  18.326  11.701  1.00115.34           C  
ATOM    379  CD  PRO M  47      96.274  17.857  12.225  1.00115.34           C  
ATOM    380  CB  PRO M  47      98.500  16.896  12.243  1.00115.34           C  
ATOM    381  CG  PRO M  47      97.011  16.509  12.150  1.00115.34           C  
ATOM    382  C   PRO M  47      99.276  18.470  10.393  1.00115.34           C  
ATOM    383  O   PRO M  47      98.818  17.924   9.389  1.00115.34           O  
ATOM    384  N   ARG M  48     100.377  19.242  10.381  1.00135.31           N  
ATOM    385  CA  ARG M  48     101.230  19.386   9.237  1.00135.31           C  
ATOM    386  CB  ARG M  48     102.187  20.568   9.403  1.00135.31           C  
ATOM    387  CG  ARG M  48     101.459  21.905   9.351  1.00135.31           C  
ATOM    388  CD  ARG M  48     100.572  22.006   8.114  1.00135.31           C  
ATOM    389  NE  ARG M  48     101.417  21.611   6.955  1.00135.31           N  
ATOM    390  CZ  ARG M  48     101.053  21.967   5.689  1.00135.31           C  
ATOM    391  NH1 ARG M  48      99.969  22.768   5.485  1.00135.31           N  
ATOM    392  NH2 ARG M  48     101.777  21.507   4.629  1.00135.31           N  
ATOM    393  C   ARG M  48     102.062  18.159   9.070  1.00135.31           C  
ATOM    394  O   ARG M  48     102.086  17.535   8.009  1.00135.31           O  
ATOM    395  N   ALA M  49     102.750  17.772  10.162  1.00 57.49           N  
ATOM    396  CA  ALA M  49     103.653  16.657  10.156  1.00 57.49           C  
ATOM    397  CB  ALA M  49     104.740  16.737  11.245  1.00 57.49           C  
ATOM    398  C   ALA M  49     102.882  15.397  10.373  1.00 57.49           C  
ATOM    399  O   ALA M  49     101.856  15.380  11.049  1.00 57.49           O  
ATOM    400  N   ARG M  50     103.412  14.298   9.806  1.00 85.10           N  
ATOM    401  CA  ARG M  50     102.840  12.984   9.850  1.00 85.10           C  
ATOM    402  CB  ARG M  50     103.677  12.000   9.003  1.00 85.10           C  
ATOM    403  CG  ARG M  50     103.185  10.555   9.004  1.00 85.10           C  
ATOM    404  CD  ARG M  50     104.175   9.576   9.635  1.00 85.10           C  
ATOM    405  NE  ARG M  50     103.459   8.280   9.751  1.00 85.10           N  
ATOM    406  CZ  ARG M  50     102.977   7.912  10.971  1.00 85.10           C  
ATOM    407  NH1 ARG M  50     103.357   8.615  12.078  1.00 85.10           N  
ATOM    408  NH2 ARG M  50     102.088   6.881  11.081  1.00 85.10           N  
ATOM    409  C   ARG M  50     102.778  12.492  11.266  1.00 85.10           C  
ATOM    410  O   ARG M  50     101.789  11.887  11.672  1.00 85.10           O  
ATOM    411  N   TRP M  51     103.816  12.778  12.074  1.00108.32           N  
ATOM    412  CA  TRP M  51     103.941  12.264  13.415  1.00108.32           C  
ATOM    413  CB  TRP M  51     105.307  12.557  14.055  1.00108.32           C  
ATOM    414  CG  TRP M  51     105.730  13.999  14.056  1.00108.32           C  
ATOM    415  CD2 TRP M  51     105.373  14.966  15.058  1.00108.32           C  
ATOM    416  CD1 TRP M  51     106.519  14.657  13.155  1.00108.32           C  
ATOM    417  NE1 TRP M  51     106.680  15.963  13.536  1.00108.32           N  
ATOM    418  CE2 TRP M  51     105.978  16.172  14.707  1.00108.32           C  
ATOM    419  CE3 TRP M  51     104.603  14.857  16.182  1.00108.32           C  
ATOM    420  CZ2 TRP M  51     105.824  17.288  15.472  1.00108.32           C  
ATOM    421  CZ3 TRP M  51     104.450  15.992  16.950  1.00108.32           C  
ATOM    422  CH2 TRP M  51     105.048  17.186  16.605  1.00108.32           C  
ATOM    423  C   TRP M  51     102.856  12.775  14.321  1.00108.32           C  
ATOM    424  O   TRP M  51     102.585  12.177  15.359  1.00108.32           O  
ATOM    425  N   MET M  52     102.242  13.917  13.973  1.00125.83           N  
ATOM    426  CA  MET M  52     101.225  14.565  14.751  1.00125.83           C  
ATOM    427  CB  MET M  52     100.755  15.896  14.135  1.00125.83           C  
ATOM    428  CG  MET M  52     101.721  17.065  14.317  1.00125.83           C  
ATOM    429  SD  MET M  52     101.962  17.546  16.053  1.00125.83           S  
ATOM    430  CE  MET M  52     100.205  17.485  16.500  1.00125.83           C  
ATOM    431  C   MET M  52      99.998  13.711  14.860  1.00125.83           C  
ATOM    432  O   MET M  52      99.239  13.824  15.822  1.00125.83           O  
ATOM    433  N   GLU M  53      99.774  12.828  13.881  1.00 80.46           N  
ATOM    434  CA  GLU M  53      98.581  12.049  13.769  1.00 80.46           C  
ATOM    435  CB  GLU M  53      98.732  11.009  12.653  1.00 80.46           C  
ATOM    436  CG  GLU M  53      99.007  11.678  11.304  1.00 80.46           C  
ATOM    437  CD  GLU M  53      99.463  10.619  10.315  1.00 80.46           C  
ATOM    438  OE1 GLU M  53      99.132   9.422  10.529  1.00 80.46           O  
ATOM    439  OE2 GLU M  53     100.149  10.996   9.329  1.00 80.46           O  
ATOM    440  C   GLU M  53      98.342  11.335  15.060  1.00 80.46           C  
ATOM    441  O   GLU M  53      97.199  11.065  15.426  1.00 80.46           O  
ATOM    442  N   GLN M  54      99.427  11.017  15.782  1.00 98.69           N  
ATOM    443  CA  GLN M  54      99.340  10.284  17.011  1.00 98.69           C  
ATOM    444  CB  GLN M  54     100.709   9.845  17.543  1.00 98.69           C  
ATOM    445  CG  GLN M  54     101.346   8.857  16.566  1.00 98.69           C  
ATOM    446  CD  GLN M  54     102.619   8.301  17.165  1.00 98.69           C  
ATOM    447  OE1 GLN M  54     103.656   8.961  17.176  1.00 98.69           O  
ATOM    448  NE2 GLN M  54     102.536   7.041  17.669  1.00 98.69           N  
ATOM    449  C   GLN M  54      98.574  11.039  18.063  1.00 98.69           C  
ATOM    450  O   GLN M  54      97.952  10.414  18.920  1.00 98.69           O  
ATOM    451  N   GLU M  55      98.595  12.389  18.061  1.00260.19           N  
ATOM    452  CA  GLU M  55      97.908  13.153  19.071  1.00260.19           C  
ATOM    453  CB  GLU M  55      98.099  14.673  18.925  1.00260.19           C  
ATOM    454  CG  GLU M  55      99.555  15.120  19.060  1.00260.19           C  
ATOM    455  CD  GLU M  55      99.962  14.996  20.517  1.00260.19           C  
ATOM    456  OE1 GLU M  55      99.138  14.473  21.314  1.00260.19           O  
ATOM    457  OE2 GLU M  55     101.099  15.420  20.854  1.00260.19           O  
ATOM    458  C   GLU M  55      96.443  12.883  18.979  1.00260.19           C  
ATOM    459  O   GLU M  55      95.907  12.640  17.898  1.00260.19           O  
ATOM    460  N   GLY M  56      95.770  12.905  20.150  1.00149.47           N  
ATOM    461  CA  GLY M  56      94.371  12.598  20.224  1.00149.47           C  
ATOM    462  C   GLY M  56      93.558  13.839  20.028  1.00149.47           C  
ATOM    463  O   GLY M  56      94.067  14.958  19.936  1.00149.47           O  
ATOM    464  N   PRO M  58      92.274  13.602  19.993  1.00127.93           N  
ATOM    465  CA  PRO M  58      91.263  14.591  19.745  1.00127.93           C  
ATOM    466  CD  PRO M  58      91.720  12.406  20.608  1.00127.93           C  
ATOM    467  CB  PRO M  58      89.940  13.836  19.790  1.00127.93           C  
ATOM    468  CG  PRO M  58      90.227  12.716  20.806  1.00127.93           C  
ATOM    469  C   PRO M  58      91.278  15.668  20.781  1.00127.93           C  
ATOM    470  O   PRO M  58      90.880  16.788  20.463  1.00127.93           O  
ATOM    471  N   GLU M  59      91.714  15.355  22.017  1.00149.02           N  
ATOM    472  CA  GLU M  59      91.685  16.308  23.086  1.00149.02           C  
ATOM    473  CB  GLU M  59      92.350  15.747  24.350  1.00149.02           C  
ATOM    474  CG  GLU M  59      91.527  14.664  25.038  1.00149.02           C  
ATOM    475  CD  GLU M  59      90.682  15.421  26.038  1.00149.02           C  
ATOM    476  OE1 GLU M  59      91.013  16.619  26.238  1.00149.02           O  
ATOM    477  OE2 GLU M  59      89.721  14.844  26.614  1.00149.02           O  
ATOM    478  C   GLU M  59      92.522  17.452  22.666  1.00149.02           C  
ATOM    479  O   GLU M  59      92.110  18.611  22.712  1.00149.02           O  
ATOM    480  N   TYR M  60      93.716  17.113  22.174  1.00209.51           N  
ATOM    481  CA  TYR M  60      94.695  18.063  21.771  1.00209.51           C  
ATOM    482  CB  TYR M  60      95.880  17.302  21.119  1.00209.51           C  
ATOM    483  CG  TYR M  60      96.978  18.172  20.602  1.00209.51           C  
ATOM    484  CD1 TYR M  60      96.894  18.761  19.361  1.00209.51           C  
ATOM    485  CD2 TYR M  60      98.114  18.385  21.353  1.00209.51           C  
ATOM    486  CE1 TYR M  60      97.919  19.550  18.892  1.00209.51           C  
ATOM    487  CE2 TYR M  60      99.142  19.172  20.889  1.00209.51           C  
ATOM    488  CZ  TYR M  60      99.044  19.759  19.651  1.00209.51           C  
ATOM    489  OH  TYR M  60     100.090  20.570  19.156  1.00209.51           O  
ATOM    490  C   TYR M  60      94.112  18.965  20.726  1.00209.51           C  
ATOM    491  O   TYR M  60      94.102  20.182  20.892  1.00209.51           O  
ATOM    492  N   TRP M  61      93.548  18.382  19.655  1.00113.68           N  
ATOM    493  CA  TRP M  61      93.107  19.143  18.514  1.00113.68           C  
ATOM    494  CB  TRP M  61      92.633  18.250  17.363  1.00113.68           C  
ATOM    495  CG  TRP M  61      93.701  17.327  16.838  1.00113.68           C  
ATOM    496  CD2 TRP M  61      94.969  17.753  16.310  1.00113.68           C  
ATOM    497  CD1 TRP M  61      93.699  15.964  16.775  1.00113.68           C  
ATOM    498  NE1 TRP M  61      94.872  15.517  16.223  1.00113.68           N  
ATOM    499  CE2 TRP M  61      95.666  16.605  15.936  1.00113.68           C  
ATOM    500  CE3 TRP M  61      95.505  18.998  16.157  1.00113.68           C  
ATOM    501  CZ2 TRP M  61      96.915  16.688  15.391  1.00113.68           C  
ATOM    502  CZ3 TRP M  61      96.766  19.077  15.603  1.00113.68           C  
ATOM    503  CH2 TRP M  61      97.455  17.942  15.228  1.00113.68           C  
ATOM    504  C   TRP M  61      91.980  20.048  18.858  1.00113.68           C  
ATOM    505  O   TRP M  61      92.018  21.236  18.560  1.00113.68           O  
ATOM    506  N   GLU M  62      90.948  19.508  19.523  1.00107.63           N  
ATOM    507  CA  GLU M  62      89.798  20.307  19.792  1.00107.63           C  
ATOM    508  CB  GLU M  62      88.663  19.515  20.465  1.00107.63           C  
ATOM    509  CG  GLU M  62      87.383  20.332  20.655  1.00107.63           C  
ATOM    510  CD  GLU M  62      86.761  20.607  19.287  1.00107.63           C  
ATOM    511  OE1 GLU M  62      86.379  19.625  18.596  1.00107.63           O  
ATOM    512  OE2 GLU M  62      86.657  21.805  18.913  1.00107.63           O  
ATOM    513  C   GLU M  62      90.211  21.429  20.682  1.00107.63           C  
ATOM    514  O   GLU M  62      89.771  22.565  20.497  1.00107.63           O  
ATOM    515  N   ARG M  63      91.090  21.156  21.668  1.00235.60           N  
ATOM    516  CA  ARG M  63      91.433  22.217  22.562  1.00235.60           C  
ATOM    517  CB  ARG M  63      92.509  21.856  23.586  1.00235.60           C  
ATOM    518  CG  ARG M  63      92.216  20.681  24.507  1.00235.60           C  
ATOM    519  CD  ARG M  63      93.550  20.202  25.066  1.00235.60           C  
ATOM    520  NE  ARG M  63      94.514  20.581  23.992  1.00235.60           N  
ATOM    521  CZ  ARG M  63      95.746  20.010  23.841  1.00235.60           C  
ATOM    522  NH1 ARG M  63      96.167  19.012  24.663  1.00235.60           N  
ATOM    523  NH2 ARG M  63      96.558  20.459  22.840  1.00235.60           N  
ATOM    524  C   ARG M  63      92.071  23.308  21.778  1.00235.60           C  
ATOM    525  O   ARG M  63      91.657  24.460  21.846  1.00235.60           O  
ATOM    526  N   GLU M  64      93.074  22.936  20.972  1.00151.83           N  
ATOM    527  CA  GLU M  64      93.869  23.864  20.218  1.00151.83           C  
ATOM    528  CB  GLU M  64      94.951  23.153  19.385  1.00151.83           C  
ATOM    529  CG  GLU M  64      95.928  22.273  20.175  1.00151.83           C  
ATOM    530  CD  GLU M  64      96.745  23.132  21.126  1.00151.83           C  
ATOM    531  OE1 GLU M  64      96.141  23.660  22.094  1.00151.83           O  
ATOM    532  OE2 GLU M  64      97.981  23.260  20.914  1.00151.83           O  
ATOM    533  C   GLU M  64      93.006  24.585  19.235  1.00151.83           C  
ATOM    534  O   GLU M  64      93.136  25.791  19.024  1.00151.83           O  
ATOM    535  N   THR M  65      92.082  23.855  18.597  1.00 66.62           N  
ATOM    536  CA  THR M  65      91.276  24.435  17.560  1.00 66.62           C  
ATOM    537  CB  THR M  65      90.252  23.491  17.019  1.00 66.62           C  
ATOM    538  OG1 THR M  65      90.879  22.327  16.520  1.00 66.62           O  
ATOM    539  CG2 THR M  65      89.485  24.208  15.894  1.00 66.62           C  
ATOM    540  C   THR M  65      90.488  25.546  18.131  1.00 66.62           C  
ATOM    541  O   THR M  65      90.429  26.640  17.571  1.00 66.62           O  
ATOM    542  N   GLN M  66      89.854  25.267  19.275  1.00 98.05           N  
ATOM    543  CA  GLN M  66      89.028  26.238  19.895  1.00 98.05           C  
ATOM    544  CB  GLN M  66      88.296  25.640  21.110  1.00 98.05           C  
ATOM    545  CG  GLN M  66      87.523  24.374  20.707  1.00 98.05           C  
ATOM    546  CD  GLN M  66      86.578  23.944  21.823  1.00 98.05           C  
ATOM    547  OE1 GLN M  66      85.396  23.694  21.588  1.00 98.05           O  
ATOM    548  NE2 GLN M  66      87.101  23.848  23.074  1.00 98.05           N  
ATOM    549  C   GLN M  66      89.911  27.370  20.307  1.00 98.05           C  
ATOM    550  O   GLN M  66      89.583  28.530  20.064  1.00 98.05           O  
ATOM    551  N   LYS M  67      91.098  27.067  20.874  1.00148.10           N  
ATOM    552  CA  LYS M  67      91.933  28.146  21.298  1.00148.10           C  
ATOM    553  CB  LYS M  67      93.194  27.712  22.074  1.00148.10           C  
ATOM    554  CG  LYS M  67      94.190  26.857  21.308  1.00148.10           C  
ATOM    555  CD  LYS M  67      95.512  26.677  22.048  1.00148.10           C  
ATOM    556  CE  LYS M  67      95.355  25.989  23.403  1.00148.10           C  
ATOM    557  NZ  LYS M  67      96.689  25.721  23.980  1.00148.10           N  
ATOM    558  C   LYS M  67      92.294  28.991  20.108  1.00148.10           C  
ATOM    559  O   LYS M  67      92.373  30.213  20.214  1.00148.10           O  
ATOM    560  N   ALA M  68      92.508  28.382  18.930  1.00 54.53           N  
ATOM    561  CA  ALA M  68      92.870  29.177  17.791  1.00 54.53           C  
ATOM    562  CB  ALA M  68      93.125  28.333  16.532  1.00 54.53           C  
ATOM    563  C   ALA M  68      91.764  30.138  17.470  1.00 54.53           C  
ATOM    564  O   ALA M  68      92.005  31.336  17.328  1.00 54.53           O  
ATOM    565  N   LYS M  69      90.509  29.651  17.440  0.96165.61           N  
ATOM    566  CA  LYS M  69      89.381  30.454  17.050  0.96165.61           C  
ATOM    567  CB  LYS M  69      88.048  29.724  17.297  0.96165.61           C  
ATOM    568  CG  LYS M  69      87.750  28.514  16.402  0.96165.61           C  
ATOM    569  CD  LYS M  69      87.309  28.849  14.976  0.96165.61           C  
ATOM    570  CE  LYS M  69      86.729  27.642  14.228  0.96165.61           C  
ATOM    571  NZ  LYS M  69      85.976  26.770  15.162  0.96165.61           N  
ATOM    572  C   LYS M  69      89.353  31.644  17.945  0.96165.61           C  
ATOM    573  O   LYS M  69      89.097  32.771  17.517  0.96165.61           O  
ATOM    574  N   GLY M  70      89.603  31.404  19.236  1.00 65.14           N  
ATOM    575  CA  GLY M  70      89.564  32.475  20.176  1.00 65.14           C  
ATOM    576  C   GLY M  70      90.668  33.449  19.887  1.00 65.14           C  
ATOM    577  O   GLY M  70      90.441  34.655  19.834  1.00 65.14           O  
ATOM    578  N   ASN M  71      91.897  32.955  19.646  1.00 86.92           N  
ATOM    579  CA  ASN M  71      93.011  33.836  19.455  1.00 86.92           C  
ATOM    580  CB  ASN M  71      94.330  33.090  19.175  1.00 86.92           C  
ATOM    581  CG  ASN M  71      94.790  32.421  20.467  1.00 86.92           C  
ATOM    582  OD1 ASN M  71      95.035  33.087  21.471  1.00 86.92           O  
ATOM    583  ND2 ASN M  71      94.900  31.066  20.448  1.00 86.92           N  
ATOM    584  C   ASN M  71      92.688  34.670  18.272  1.00 86.92           C  
ATOM    585  O   ASN M  71      93.039  35.845  18.216  1.00 86.92           O  
ATOM    586  N   GLU M  72      91.979  34.077  17.300  1.00 88.28           N  
ATOM    587  CA  GLU M  72      91.701  34.813  16.110  1.00 88.28           C  
ATOM    588  CB  GLU M  72      90.863  34.014  15.106  1.00 88.28           C  
ATOM    589  CG  GLU M  72      90.649  34.771  13.800  1.00 88.28           C  
ATOM    590  CD  GLU M  72      89.553  34.058  13.031  1.00 88.28           C  
ATOM    591  OE1 GLU M  72      89.142  32.950  13.473  1.00 88.28           O  
ATOM    592  OE2 GLU M  72      89.112  34.609  11.990  1.00 88.28           O  
ATOM    593  C   GLU M  72      90.907  36.028  16.466  1.00 88.28           C  
ATOM    594  O   GLU M  72      91.272  37.151  16.126  1.00 88.28           O  
ATOM    595  N   GLN M  73      89.824  35.840  17.233  1.00 74.73           N  
ATOM    596  CA  GLN M  73      88.968  36.934  17.574  1.00 74.73           C  
ATOM    597  CB  GLN M  73      87.822  36.508  18.500  1.00 74.73           C  
ATOM    598  CG  GLN M  73      86.724  35.734  17.784  1.00 74.73           C  
ATOM    599  CD  GLN M  73      85.939  36.779  17.018  1.00 74.73           C  
ATOM    600  OE1 GLN M  73      86.106  37.976  17.246  1.00 74.73           O  
ATOM    601  NE2 GLN M  73      85.056  36.319  16.094  1.00 74.73           N  
ATOM    602  C   GLN M  73      89.769  37.945  18.323  1.00 74.73           C  
ATOM    603  O   GLN M  73      89.639  39.141  18.076  1.00 74.73           O  
ATOM    604  N   SER M  74      90.643  37.498  19.238  1.00 95.41           N  
ATOM    605  CA  SER M  74      91.338  38.440  20.067  1.00 95.41           C  
ATOM    606  CB  SER M  74      92.239  37.777  21.115  1.00 95.41           C  
ATOM    607  OG  SER M  74      91.424  37.257  22.153  1.00 95.41           O  
ATOM    608  C   SER M  74      92.147  39.384  19.243  1.00 95.41           C  
ATOM    609  O   SER M  74      92.115  40.587  19.491  1.00 95.41           O  
ATOM    610  N   PHE M  75      92.862  38.860  18.233  1.00180.75           N  
ATOM    611  CA  PHE M  75      93.705  39.652  17.386  1.00180.75           C  
ATOM    612  CB  PHE M  75      94.541  38.824  16.378  1.00180.75           C  
ATOM    613  CG  PHE M  75      95.723  38.199  17.061  1.00180.75           C  
ATOM    614  CD1 PHE M  75      96.875  38.937  17.224  1.00180.75           C  
ATOM    615  CD2 PHE M  75      95.704  36.908  17.540  1.00180.75           C  
ATOM    616  CE1 PHE M  75      97.989  38.415  17.840  1.00180.75           C  
ATOM    617  CE2 PHE M  75      96.818  36.378  18.159  1.00180.75           C  
ATOM    618  CZ  PHE M  75      97.961  37.127  18.313  1.00180.75           C  
ATOM    619  C   PHE M  75      92.864  40.611  16.608  1.00180.75           C  
ATOM    620  O   PHE M  75      93.246  41.761  16.403  1.00180.75           O  
ATOM    621  N   ARG M  76      91.675  40.153  16.184  0.93223.87           N  
ATOM    622  CA  ARG M  76      90.789  40.927  15.369  0.93223.87           C  
ATOM    623  CB  ARG M  76      89.443  40.199  15.237  0.93223.87           C  
ATOM    624  CG  ARG M  76      88.305  40.997  14.619  0.93223.87           C  
ATOM    625  CD  ARG M  76      87.035  40.154  14.559  0.93223.87           C  
ATOM    626  NE  ARG M  76      85.895  41.043  14.228  0.93223.87           N  
ATOM    627  CZ  ARG M  76      84.756  40.470  13.742  0.93223.87           C  
ATOM    628  NH1 ARG M  76      84.740  39.138  13.451  0.93223.87           N  
ATOM    629  NH2 ARG M  76      83.639  41.228  13.556  0.93223.87           N  
ATOM    630  C   ARG M  76      90.564  42.226  16.069  0.93223.87           C  
ATOM    631  O   ARG M  76      90.647  43.286  15.449  0.93223.87           O  
ATOM    632  N   VAL M  77      90.290  42.175  17.387  1.00 72.10           N  
ATOM    633  CA  VAL M  77      90.100  43.368  18.156  1.00 72.10           C  
ATOM    634  CB  VAL M  77      89.787  43.128  19.594  1.00 72.10           C  
ATOM    635  CG1 VAL M  77      89.906  44.494  20.285  1.00 72.10           C  
ATOM    636  CG2 VAL M  77      88.403  42.472  19.727  1.00 72.10           C  
ATOM    637  C   VAL M  77      91.376  44.140  18.198  1.00 72.10           C  
ATOM    638  O   VAL M  77      91.370  45.357  18.028  1.00 72.10           O  
ATOM    639  N   ASP M  78      92.510  43.437  18.379  1.00 69.60           N  
ATOM    640  CA  ASP M  78      93.795  44.055  18.570  1.00 69.60           C  
ATOM    641  CB  ASP M  78      94.950  43.037  18.545  1.00 69.60           C  
ATOM    642  CG  ASP M  78      94.861  42.181  19.795  1.00 69.60           C  
ATOM    643  OD1 ASP M  78      94.631  42.763  20.888  1.00 69.60           O  
ATOM    644  OD2 ASP M  78      95.005  40.936  19.672  1.00 69.60           O  
ATOM    645  C   ASP M  78      94.036  44.976  17.424  1.00 69.60           C  
ATOM    646  O   ASP M  78      94.606  46.056  17.583  1.00 69.60           O  
ATOM    647  N   LEU M  79      93.582  44.558  16.235  1.00 71.53           N  
ATOM    648  CA  LEU M  79      93.787  45.329  15.049  1.00 71.53           C  
ATOM    649  CB  LEU M  79      93.060  44.697  13.845  1.00 71.53           C  
ATOM    650  CG  LEU M  79      93.485  43.248  13.539  1.00 71.53           C  
ATOM    651  CD1 LEU M  79      92.731  42.690  12.319  1.00 71.53           C  
ATOM    652  CD2 LEU M  79      95.012  43.130  13.422  1.00 71.53           C  
ATOM    653  C   LEU M  79      93.154  46.670  15.264  1.00 71.53           C  
ATOM    654  O   LEU M  79      93.790  47.705  15.071  1.00 71.53           O  
ATOM    655  N   ARG M  80      91.889  46.686  15.726  1.00126.04           N  
ATOM    656  CA  ARG M  80      91.181  47.919  15.900  1.00126.04           C  
ATOM    657  CB  ARG M  80      89.708  47.693  16.290  1.00126.04           C  
ATOM    658  CG  ARG M  80      88.921  46.952  15.199  1.00126.04           C  
ATOM    659  CD  ARG M  80      87.453  46.676  15.539  1.00126.04           C  
ATOM    660  NE  ARG M  80      87.427  45.849  16.779  1.00126.04           N  
ATOM    661  CZ  ARG M  80      86.322  45.119  17.101  1.00126.04           C  
ATOM    662  NH1 ARG M  80      85.269  45.060  16.233  1.00126.04           N  
ATOM    663  NH2 ARG M  80      86.270  44.439  18.284  1.00126.04           N  
ATOM    664  C   ARG M  80      91.878  48.739  16.945  1.00126.04           C  
ATOM    665  O   ARG M  80      92.078  49.938  16.767  1.00126.04           O  
ATOM    666  N   THR M  81      92.336  48.087  18.028  1.00 67.23           N  
ATOM    667  CA  THR M  81      92.959  48.748  19.142  1.00 67.23           C  
ATOM    668  CB  THR M  81      93.526  47.749  20.111  1.00 67.23           C  
ATOM    669  OG1 THR M  81      92.531  46.846  20.557  1.00 67.23           O  
ATOM    670  CG2 THR M  81      94.109  48.509  21.307  1.00 67.23           C  
ATOM    671  C   THR M  81      94.139  49.536  18.658  1.00 67.23           C  
ATOM    672  O   THR M  81      94.305  50.707  18.999  1.00 67.23           O  
ATOM    673  N   LEU M  82      94.990  48.903  17.831  1.00 77.23           N  
ATOM    674  CA  LEU M  82      96.206  49.512  17.381  1.00 77.23           C  
ATOM    675  CB  LEU M  82      97.089  48.545  16.589  1.00 77.23           C  
ATOM    676  CG  LEU M  82      97.504  47.350  17.469  1.00 77.23           C  
ATOM    677  CD1 LEU M  82      98.570  46.479  16.791  1.00 77.23           C  
ATOM    678  CD2 LEU M  82      97.921  47.818  18.871  1.00 77.23           C  
ATOM    679  C   LEU M  82      95.875  50.704  16.552  1.00 77.23           C  
ATOM    680  O   LEU M  82      96.558  51.724  16.639  1.00 77.23           O  
ATOM    681  N   LEU M  83      94.800  50.617  15.748  1.00100.09           N  
ATOM    682  CA  LEU M  83      94.434  51.739  14.941  1.00100.09           C  
ATOM    683  CB  LEU M  83      93.129  51.567  14.137  1.00100.09           C  
ATOM    684  CG  LEU M  83      93.256  50.826  12.793  1.00100.09           C  
ATOM    685  CD1 LEU M  83      93.987  51.693  11.756  1.00100.09           C  
ATOM    686  CD2 LEU M  83      93.897  49.442  12.946  1.00100.09           C  
ATOM    687  C   LEU M  83      94.198  52.879  15.866  1.00100.09           C  
ATOM    688  O   LEU M  83      94.520  54.012  15.532  1.00100.09           O  
ATOM    689  N   GLY M  84      93.600  52.616  17.041  1.00 33.54           N  
ATOM    690  CA  GLY M  84      93.326  53.657  17.992  1.00 33.54           C  
ATOM    691  C   GLY M  84      94.587  54.244  18.558  1.00 33.54           C  
ATOM    692  O   GLY M  84      94.709  55.465  18.643  1.00 33.54           O  
ATOM    693  N   TYR M  85      95.567  53.403  18.960  1.00 98.56           N  
ATOM    694  CA  TYR M  85      96.745  53.949  19.581  1.00 98.56           C  
ATOM    695  CB  TYR M  85      97.777  52.911  20.073  1.00 98.56           C  
ATOM    696  CG  TYR M  85      97.152  52.117  21.169  1.00 98.56           C  
ATOM    697  CD1 TYR M  85      96.447  52.765  22.150  1.00 98.56           C  
ATOM    698  CD2 TYR M  85      97.207  50.743  21.196  1.00 98.56           C  
ATOM    699  CE1 TYR M  85      95.845  52.070  23.171  1.00 98.56           C  
ATOM    700  CE2 TYR M  85      96.609  50.040  22.217  1.00 98.56           C  
ATOM    701  CZ  TYR M  85      95.926  50.702  23.208  1.00 98.56           C  
ATOM    702  OH  TYR M  85      95.307  49.991  24.259  1.00 98.56           O  
ATOM    703  C   TYR M  85      97.436  54.808  18.577  1.00 98.56           C  
ATOM    704  O   TYR M  85      97.897  55.906  18.887  1.00 98.56           O  
ATOM    705  N   TYR M  86      97.535  54.292  17.344  1.00 93.70           N  
ATOM    706  CA  TYR M  86      98.162  54.940  16.232  1.00 93.70           C  
ATOM    707  CB  TYR M  86      98.511  53.989  15.078  1.00 93.70           C  
ATOM    708  CG  TYR M  86      99.632  53.163  15.609  1.00 93.70           C  
ATOM    709  CD1 TYR M  86     100.873  53.731  15.781  1.00 93.70           C  
ATOM    710  CD2 TYR M  86      99.458  51.835  15.925  1.00 93.70           C  
ATOM    711  CE1 TYR M  86     101.924  52.994  16.275  1.00 93.70           C  
ATOM    712  CE2 TYR M  86     100.507  51.093  16.418  1.00 93.70           C  
ATOM    713  CZ  TYR M  86     101.742  51.673  16.595  1.00 93.70           C  
ATOM    714  OH  TYR M  86     102.819  50.917  17.106  1.00 93.70           O  
ATOM    715  C   TYR M  86      97.365  56.097  15.701  1.00 93.70           C  
ATOM    716  O   TYR M  86      97.937  57.019  15.127  1.00 93.70           O  
ATOM    717  N   ASN M  87      96.028  56.089  15.852  1.00 63.47           N  
ATOM    718  CA  ASN M  87      95.209  57.068  15.190  1.00 63.47           C  
ATOM    719  CB  ASN M  87      95.520  58.528  15.568  1.00 63.47           C  
ATOM    720  CG  ASN M  87      94.852  58.838  16.898  1.00 63.47           C  
ATOM    721  OD1 ASN M  87      93.791  58.304  17.221  1.00 63.47           O  
ATOM    722  ND2 ASN M  87      95.477  59.755  17.682  1.00 63.47           N  
ATOM    723  C   ASN M  87      95.444  56.909  13.723  1.00 63.47           C  
ATOM    724  O   ASN M  87      95.792  57.858  13.023  1.00 63.47           O  
ATOM    725  N   GLN M  88      95.275  55.662  13.235  1.00 63.66           N  
ATOM    726  CA  GLN M  88      95.487  55.309  11.855  1.00 63.66           C  
ATOM    727  CB  GLN M  88      96.039  53.891  11.685  1.00 63.66           C  
ATOM    728  CG  GLN M  88      97.387  53.687  12.366  1.00 63.66           C  
ATOM    729  CD  GLN M  88      97.826  52.253  12.126  1.00 63.66           C  
ATOM    730  OE1 GLN M  88      97.008  51.340  12.023  1.00 63.66           O  
ATOM    731  NE2 GLN M  88      99.166  52.051  12.026  1.00 63.66           N  
ATOM    732  C   GLN M  88      94.182  55.313  11.135  1.00 63.66           C  
ATOM    733  O   GLN M  88      93.114  55.241  11.742  1.00 63.66           O  
ATOM    734  N   SER M  89      94.256  55.412   9.791  1.00 48.08           N  
ATOM    735  CA  SER M  89      93.086  55.357   8.966  1.00 48.08           C  
ATOM    736  CB  SER M  89      93.348  55.780   7.515  1.00 48.08           C  
ATOM    737  OG  SER M  89      94.209  54.838   6.893  1.00 48.08           O  
ATOM    738  C   SER M  89      92.662  53.926   8.924  1.00 48.08           C  
ATOM    739  O   SER M  89      93.491  53.018   8.929  1.00 48.08           O  
ATOM    740  N   LYS M  90      91.336  53.701   8.895  1.00119.06           N  
ATOM    741  CA  LYS M  90      90.761  52.386   8.886  1.00119.06           C  
ATOM    742  CB  LYS M  90      89.231  52.409   9.043  1.00119.06           C  
ATOM    743  CG  LYS M  90      88.614  51.096   9.542  1.00119.06           C  
ATOM    744  CD  LYS M  90      88.920  49.852   8.704  1.00119.06           C  
ATOM    745  CE  LYS M  90      88.204  48.601   9.223  1.00119.06           C  
ATOM    746  NZ  LYS M  90      88.741  47.386   8.572  1.00119.06           N  
ATOM    747  C   LYS M  90      91.047  51.714   7.578  1.00119.06           C  
ATOM    748  O   LYS M  90      91.320  50.517   7.531  1.00119.06           O  
ATOM    749  N   GLY M  91      91.045  52.491   6.479  1.00 39.87           N  
ATOM    750  CA  GLY M  91      91.050  51.929   5.157  1.00 39.87           C  
ATOM    751  C   GLY M  91      92.206  51.008   4.901  1.00 39.87           C  
ATOM    752  O   GLY M  91      92.023  49.952   4.296  1.00 39.87           O  
ATOM    753  N   GLY M  92      93.423  51.357   5.350  1.00 31.24           N  
ATOM    754  CA  GLY M  92      94.552  50.546   4.987  1.00 31.24           C  
ATOM    755  C   GLY M  92      94.535  49.254   5.737  1.00 31.24           C  
ATOM    756  O   GLY M  92      93.807  49.081   6.713  1.00 31.24           O  
ATOM    757  N   SER M  93      95.348  48.296   5.255  1.00 55.78           N  
ATOM    758  CA  SER M  93      95.472  47.018   5.886  1.00 55.78           C  
ATOM    759  CB  SER M  93      95.713  45.881   4.887  1.00 55.78           C  
ATOM    760  OG  SER M  93      96.140  44.715   5.574  1.00 55.78           O  
ATOM    761  C   SER M  93      96.654  47.070   6.801  1.00 55.78           C  
ATOM    762  O   SER M  93      97.566  47.871   6.607  1.00 55.78           O  
ATOM    763  N   HIS M  94      96.662  46.201   7.833  1.00 76.26           N  
ATOM    764  CA  HIS M  94      97.762  46.201   8.751  1.00 76.26           C  
ATOM    765  ND1 HIS M  94      98.174  49.359   9.179  1.00 76.26           N  
ATOM    766  CG  HIS M  94      97.238  48.484   9.686  1.00 76.26           C  
ATOM    767  CB  HIS M  94      97.509  47.042  10.007  1.00 76.26           C  
ATOM    768  NE2 HIS M  94      96.287  50.510   9.404  1.00 76.26           N  
ATOM    769  CD2 HIS M  94      96.092  49.205   9.816  1.00 76.26           C  
ATOM    770  CE1 HIS M  94      97.551  50.556   9.030  1.00 76.26           C  
ATOM    771  C   HIS M  94      98.025  44.786   9.176  1.00 76.26           C  
ATOM    772  O   HIS M  94      97.194  43.901   8.973  1.00 76.26           O  
ATOM    773  N   THR M  95      99.210  44.540   9.769  0.90 52.97           N  
ATOM    774  CA  THR M  95      99.537  43.180  10.082  0.90 52.97           C  
ATOM    775  CB  THR M  95     100.569  42.619   9.150  0.90 52.97           C  
ATOM    776  OG1 THR M  95     100.134  42.736   7.803  0.90 52.97           O  
ATOM    777  CG2 THR M  95     100.803  41.141   9.511  0.90 52.97           C  
ATOM    778  C   THR M  95     100.116  43.087  11.453  0.90 52.97           C  
ATOM    779  O   THR M  95     100.834  43.972  11.919  0.90 52.97           O  
ATOM    780  N   ILE M  96      99.798  41.972  12.140  1.00 64.24           N  
ATOM    781  CA  ILE M  96     100.351  41.706  13.432  1.00 64.24           C  
ATOM    782  CB  ILE M  96      99.346  41.639  14.539  1.00 64.24           C  
ATOM    783  CG1 ILE M  96      98.765  43.028  14.842  1.00 64.24           C  
ATOM    784  CG2 ILE M  96     100.021  40.945  15.733  1.00 64.24           C  
ATOM    785  CD1 ILE M  96      97.642  42.994  15.875  1.00 64.24           C  
ATOM    786  C   ILE M  96     100.974  40.350  13.375  1.00 64.24           C  
ATOM    787  O   ILE M  96     100.367  39.405  12.873  1.00 64.24           O  
ATOM    788  N   GLN M  97     102.212  40.231  13.895  1.00 58.27           N  
ATOM    789  CA  GLN M  97     102.899  38.969  13.897  1.00 58.27           C  
ATOM    790  CB  GLN M  97     104.129  38.941  12.977  1.00 58.27           C  
ATOM    791  CG  GLN M  97     103.831  39.035  11.483  1.00 58.27           C  
ATOM    792  CD  GLN M  97     105.191  39.107  10.815  1.00 58.27           C  
ATOM    793  OE1 GLN M  97     105.650  38.142  10.205  1.00 58.27           O  
ATOM    794  NE2 GLN M  97     105.870  40.274  10.968  1.00 58.27           N  
ATOM    795  C   GLN M  97     103.432  38.759  15.277  1.00 58.27           C  
ATOM    796  O   GLN M  97     103.796  39.720  15.954  1.00 58.27           O  
ATOM    797  N   VAL M  98     103.481  37.493  15.744  1.00127.61           N  
ATOM    798  CA  VAL M  98     104.016  37.261  17.051  1.00127.61           C  
ATOM    799  CB  VAL M  98     102.976  37.171  18.129  1.00127.61           C  
ATOM    800  CG1 VAL M  98     102.368  38.567  18.320  1.00127.61           C  
ATOM    801  CG2 VAL M  98     101.930  36.131  17.712  1.00127.61           C  
ATOM    802  C   VAL M  98     104.831  36.009  17.056  1.00127.61           C  
ATOM    803  O   VAL M  98     104.548  35.042  16.349  1.00127.61           O  
ATOM    804  N   ILE M  99     105.898  36.035  17.873  1.00 60.99           N  
ATOM    805  CA  ILE M  99     106.790  34.929  18.015  1.00 60.99           C  
ATOM    806  CB  ILE M  99     108.219  35.322  17.754  1.00 60.99           C  
ATOM    807  CG1 ILE M  99     108.378  35.751  16.285  1.00 60.99           C  
ATOM    808  CG2 ILE M  99     109.148  34.172  18.170  1.00 60.99           C  
ATOM    809  CD1 ILE M  99     109.696  36.460  15.980  1.00 60.99           C  
ATOM    810  C   ILE M  99     106.680  34.485  19.434  1.00 60.99           C  
ATOM    811  O   ILE M  99     106.990  35.235  20.357  1.00 60.99           O  
ATOM    812  N   SER M 100     106.214  33.241  19.641  1.00 96.18           N  
ATOM    813  CA  SER M 100     106.087  32.727  20.970  1.00 96.18           C  
ATOM    814  CB  SER M 100     104.634  32.437  21.376  1.00 96.18           C  
ATOM    815  OG  SER M 100     103.920  33.651  21.551  1.00 96.18           O  
ATOM    816  C   SER M 100     106.813  31.431  20.964  1.00 96.18           C  
ATOM    817  O   SER M 100     106.797  30.717  19.966  1.00 96.18           O  
ATOM    818  N   GLY M 101     107.494  31.093  22.074  1.00 40.08           N  
ATOM    819  CA  GLY M 101     108.168  29.834  22.056  1.00 40.08           C  
ATOM    820  C   GLY M 101     109.151  29.779  23.173  1.00 40.08           C  
ATOM    821  O   GLY M 101     109.325  30.739  23.923  1.00 40.08           O  
ATOM    822  N   CYS M 102     109.823  28.620  23.303  1.00 53.36           N  
ATOM    823  CA  CYS M 102     110.777  28.437  24.354  1.00 53.36           C  
ATOM    824  CB  CYS M 102     110.175  27.706  25.571  1.00 53.36           C  
ATOM    825  SG  CYS M 102     109.516  26.069  25.122  1.00 53.36           S  
ATOM    826  C   CYS M 102     111.864  27.566  23.812  1.00 53.36           C  
ATOM    827  O   CYS M 102     111.635  26.769  22.904  1.00 53.36           O  
ATOM    828  N   GLU M 103     113.097  27.716  24.337  1.00 67.27           N  
ATOM    829  CA  GLU M 103     114.167  26.860  23.909  1.00 67.27           C  
ATOM    830  CB  GLU M 103     115.343  27.590  23.257  1.00 67.27           C  
ATOM    831  CG  GLU M 103     115.036  28.012  21.825  1.00 67.27           C  
ATOM    832  CD  GLU M 103     116.251  28.731  21.270  1.00 67.27           C  
ATOM    833  OE1 GLU M 103     116.858  29.525  22.039  1.00 67.27           O  
ATOM    834  OE2 GLU M 103     116.596  28.505  20.080  1.00 67.27           O  
ATOM    835  C   GLU M 103     114.701  26.179  25.120  1.00 67.27           C  
ATOM    836  O   GLU M 103     114.884  26.804  26.162  1.00 67.27           O  
ATOM    837  N   VAL M 104     114.978  24.867  24.998  1.00 44.31           N  
ATOM    838  CA  VAL M 104     115.456  24.106  26.116  1.00 44.31           C  
ATOM    839  CB  VAL M 104     114.549  22.954  26.441  1.00 44.31           C  
ATOM    840  CG1 VAL M 104     113.157  23.500  26.806  1.00 44.31           C  
ATOM    841  CG2 VAL M 104     114.524  22.010  25.229  1.00 44.31           C  
ATOM    842  C   VAL M 104     116.790  23.528  25.745  1.00 44.31           C  
ATOM    843  O   VAL M 104     117.089  23.324  24.570  1.00 44.31           O  
ATOM    844  N   GLY M 105     117.646  23.275  26.755  1.00 21.67           N  
ATOM    845  CA  GLY M 105     118.940  22.701  26.503  1.00 21.67           C  
ATOM    846  C   GLY M 105     118.809  21.211  26.572  1.00 21.67           C  
ATOM    847  O   GLY M 105     117.714  20.675  26.731  1.00 21.67           O  
ATOM    848  N   SER M 106     119.951  20.505  26.459  1.00 74.96           N  
ATOM    849  CA  SER M 106     119.964  19.070  26.506  1.00 74.96           C  
ATOM    850  CB  SER M 106     121.374  18.481  26.309  1.00 74.96           C  
ATOM    851  OG  SER M 106     122.228  18.890  27.368  1.00 74.96           O  
ATOM    852  C   SER M 106     119.503  18.657  27.862  1.00 74.96           C  
ATOM    853  O   SER M 106     118.818  17.647  28.026  1.00 74.96           O  
ATOM    854  N   ASP M 107     119.877  19.452  28.877  1.00 63.67           N  
ATOM    855  CA  ASP M 107     119.559  19.163  30.242  1.00 63.67           C  
ATOM    856  CB  ASP M 107     120.342  20.038  31.231  1.00 63.67           C  
ATOM    857  CG  ASP M 107     120.089  21.504  30.935  1.00 63.67           C  
ATOM    858  OD1 ASP M 107     119.419  21.820  29.918  1.00 63.67           O  
ATOM    859  OD2 ASP M 107     120.588  22.336  31.736  1.00 63.67           O  
ATOM    860  C   ASP M 107     118.088  19.285  30.475  1.00 63.67           C  
ATOM    861  O   ASP M 107     117.534  18.597  31.332  1.00 63.67           O  
ATOM    862  N   GLY M 108     117.402  20.149  29.708  1.00 39.02           N  
ATOM    863  CA  GLY M 108     115.995  20.289  29.932  1.00 39.02           C  
ATOM    864  C   GLY M 108     115.735  21.613  30.582  1.00 39.02           C  
ATOM    865  O   GLY M 108     114.587  21.932  30.890  1.00 39.02           O  
ATOM    866  N   ARG M 109     116.792  22.420  30.819  1.00207.58           N  
ATOM    867  CA  ARG M 109     116.577  23.719  31.392  1.00207.58           C  
ATOM    868  CB  ARG M 109     117.824  24.479  31.882  1.00207.58           C  
ATOM    869  CG  ARG M 109     118.561  23.867  33.065  1.00207.58           C  
ATOM    870  CD  ARG M 109     117.800  22.740  33.757  1.00207.58           C  
ATOM    871  NE  ARG M 109     116.508  23.271  34.263  1.00207.58           N  
ATOM    872  CZ  ARG M 109     115.799  22.507  35.146  1.00207.58           C  
ATOM    873  NH1 ARG M 109     116.334  21.345  35.620  1.00207.58           N  
ATOM    874  NH2 ARG M 109     114.561  22.903  35.556  1.00207.58           N  
ATOM    875  C   ARG M 109     116.035  24.600  30.318  1.00207.58           C  
ATOM    876  O   ARG M 109     116.139  24.288  29.134  1.00207.58           O  
ATOM    877  N   LEU M 110     115.435  25.738  30.724  1.00 81.16           N  
ATOM    878  CA  LEU M 110     114.883  26.674  29.789  1.00 81.16           C  
ATOM    879  CB  LEU M 110     113.766  27.546  30.391  1.00 81.16           C  
ATOM    880  CG  LEU M 110     113.157  28.568  29.410  1.00 81.16           C  
ATOM    881  CD1 LEU M 110     112.285  27.893  28.338  1.00 81.16           C  
ATOM    882  CD2 LEU M 110     112.442  29.696  30.169  1.00 81.16           C  
ATOM    883  C   LEU M 110     115.963  27.628  29.392  1.00 81.16           C  
ATOM    884  O   LEU M 110     116.394  28.461  30.188  1.00 81.16           O  
ATOM    885  N   LEU M 111     116.445  27.502  28.142  1.00 67.24           N  
ATOM    886  CA  LEU M 111     117.474  28.358  27.639  1.00 67.24           C  
ATOM    887  CB  LEU M 111     117.922  27.951  26.234  1.00 67.24           C  
ATOM    888  CG  LEU M 111     118.539  26.554  26.180  1.00 67.24           C  
ATOM    889  CD1 LEU M 111     119.004  26.233  24.752  1.00 67.24           C  
ATOM    890  CD2 LEU M 111     119.637  26.404  27.244  1.00 67.24           C  
ATOM    891  C   LEU M 111     116.966  29.754  27.491  1.00 67.24           C  
ATOM    892  O   LEU M 111     117.531  30.695  28.047  1.00 67.24           O  
ATOM    893  N   ARG M 112     115.849  29.915  26.753  1.00161.31           N  
ATOM    894  CA  ARG M 112     115.388  31.242  26.465  1.00161.31           C  
ATOM    895  CB  ARG M 112     116.096  31.802  25.212  1.00161.31           C  
ATOM    896  CG  ARG M 112     116.004  33.312  24.960  0.93161.31           C  
ATOM    897  CD  ARG M 112     116.998  33.772  23.877  0.96161.31           C  
ATOM    898  NE  ARG M 112     116.781  35.217  23.561  0.94161.31           N  
ATOM    899  CZ  ARG M 112     117.800  35.975  23.042  0.91161.31           C  
ATOM    900  NH1 ARG M 112     119.060  35.464  22.938  1.00161.31           N  
ATOM    901  NH2 ARG M 112     117.558  37.254  22.630  1.00161.31           N  
ATOM    902  C   ARG M 112     113.913  31.172  26.204  1.00161.31           C  
ATOM    903  O   ARG M 112     113.403  30.157  25.730  1.00161.31           O  
ATOM    904  N   GLY M 113     113.184  32.265  26.516  1.00 47.69           N  
ATOM    905  CA  GLY M 113     111.764  32.293  26.293  1.00 47.69           C  
ATOM    906  C   GLY M 113     111.463  33.504  25.469  1.00 47.69           C  
ATOM    907  O   GLY M 113     112.020  34.577  25.703  1.00 47.69           O  
ATOM    908  N   TYR M 114     110.525  33.371  24.501  1.00125.19           N  
ATOM    909  CA  TYR M 114     110.283  34.460  23.598  1.00125.19           C  
ATOM    910  CB  TYR M 114     110.458  34.119  22.103  1.00125.19           C  
ATOM    911  CG  TYR M 114     111.718  33.404  21.748  1.00125.19           C  
ATOM    912  CD1 TYR M 114     112.936  34.042  21.729  1.00125.19           C  
ATOM    913  CD2 TYR M 114     111.671  32.068  21.419  1.00125.19           C  
ATOM    914  CE1 TYR M 114     114.082  33.361  21.383  1.00125.19           C  
ATOM    915  CE2 TYR M 114     112.812  31.384  21.072  1.00125.19           C  
ATOM    916  CZ  TYR M 114     114.022  32.029  21.050  1.00125.19           C  
ATOM    917  OH  TYR M 114     115.186  31.315  20.691  1.00125.19           O  
ATOM    918  C   TYR M 114     108.822  34.800  23.591  1.00125.19           C  
ATOM    919  O   TYR M 114     107.965  33.922  23.663  1.00125.19           O  
ATOM    920  N   GLN M 115     108.518  36.109  23.500  1.00109.12           N  
ATOM    921  CA  GLN M 115     107.184  36.584  23.270  1.00109.12           C  
ATOM    922  CB  GLN M 115     106.372  36.830  24.558  1.00109.12           C  
ATOM    923  CG  GLN M 115     104.884  37.118  24.326  1.00109.12           C  
ATOM    924  CD  GLN M 115     104.083  35.818  24.351  1.00109.12           C  
ATOM    925  OE1 GLN M 115     104.608  34.726  24.132  1.00109.12           O  
ATOM    926  NE2 GLN M 115     102.758  35.943  24.632  1.00109.12           N  
ATOM    927  C   GLN M 115     107.406  37.895  22.573  1.00109.12           C  
ATOM    928  O   GLN M 115     107.706  38.902  23.213  1.00109.12           O  
ATOM    929  N   GLN M 116     107.264  37.916  21.230  1.00 75.12           N  
ATOM    930  CA  GLN M 116     107.592  39.103  20.487  1.00 75.12           C  
ATOM    931  CB  GLN M 116     108.777  38.850  19.529  1.00 75.12           C  
ATOM    932  CG  GLN M 116     110.030  38.352  20.265  1.00 75.12           C  
ATOM    933  CD  GLN M 116     111.072  37.883  19.255  1.00 75.12           C  
ATOM    934  OE1 GLN M 116     111.956  37.089  19.576  1.00 75.12           O  
ATOM    935  NE2 GLN M 116     110.971  38.385  17.994  1.00 75.12           N  
ATOM    936  C   GLN M 116     106.399  39.514  19.667  1.00 75.12           C  
ATOM    937  O   GLN M 116     105.773  38.693  18.998  1.00 75.12           O  
ATOM    938  N   TYR M 117     106.059  40.820  19.698  1.00111.61           N  
ATOM    939  CA  TYR M 117     104.918  41.314  18.971  1.00111.61           C  
ATOM    940  CB  TYR M 117     103.878  41.979  19.897  1.00111.61           C  
ATOM    941  CG  TYR M 117     103.110  40.925  20.637  1.00111.61           C  
ATOM    942  CD1 TYR M 117     103.739  40.002  21.445  1.00111.61           C  
ATOM    943  CD2 TYR M 117     101.735  40.887  20.550  1.00111.61           C  
ATOM    944  CE1 TYR M 117     103.025  39.048  22.132  1.00111.61           C  
ATOM    945  CE2 TYR M 117     101.011  39.938  21.233  1.00111.61           C  
ATOM    946  CZ  TYR M 117     101.655  39.017  22.023  1.00111.61           C  
ATOM    947  OH  TYR M 117     100.910  38.049  22.724  1.00111.61           O  
ATOM    948  C   TYR M 117     105.381  42.321  17.961  1.00111.61           C  
ATOM    949  O   TYR M 117     106.121  43.248  18.288  1.00111.61           O  
ATOM    950  N   ALA M 118     104.964  42.162  16.683  1.00 36.46           N  
ATOM    951  CA  ALA M 118     105.366  43.112  15.681  1.00 36.46           C  
ATOM    952  CB  ALA M 118     106.309  42.531  14.614  1.00 36.46           C  
ATOM    953  C   ALA M 118     104.144  43.618  14.977  1.00 36.46           C  
ATOM    954  O   ALA M 118     103.198  42.872  14.724  1.00 36.46           O  
ATOM    955  N   TYR M 119     104.133  44.921  14.649  1.00 78.91           N  
ATOM    956  CA  TYR M 119     102.983  45.476  13.998  1.00 78.91           C  
ATOM    957  CB  TYR M 119     102.281  46.529  14.885  1.00 78.91           C  
ATOM    958  CG  TYR M 119     100.984  46.956  14.278  1.00 78.91           C  
ATOM    959  CD1 TYR M 119     100.000  46.025  14.031  1.00 78.91           C  
ATOM    960  CD2 TYR M 119     100.721  48.281  14.013  1.00 78.91           C  
ATOM    961  CE1 TYR M 119      98.792  46.392  13.485  1.00 78.91           C  
ATOM    962  CE2 TYR M 119      99.513  48.657  13.469  1.00 78.91           C  
ATOM    963  CZ  TYR M 119      98.549  47.714  13.203  1.00 78.91           C  
ATOM    964  OH  TYR M 119      97.311  48.104  12.647  1.00 78.91           O  
ATOM    965  C   TYR M 119     103.477  46.114  12.741  1.00 78.91           C  
ATOM    966  O   TYR M 119     104.435  46.884  12.763  1.00 78.91           O  
ATOM    967  N   ASP M 120     102.853  45.771  11.596  1.00 67.73           N  
ATOM    968  CA  ASP M 120     103.234  46.352  10.340  1.00 67.73           C  
ATOM    969  CB  ASP M 120     102.933  47.865  10.259  1.00 67.73           C  
ATOM    970  CG  ASP M 120     101.440  48.070  10.032  1.00 67.73           C  
ATOM    971  OD1 ASP M 120     100.959  47.674   8.939  1.00 67.73           O  
ATOM    972  OD2 ASP M 120     100.760  48.615  10.942  1.00 67.73           O  
ATOM    973  C   ASP M 120     104.705  46.166  10.136  1.00 67.73           C  
ATOM    974  O   ASP M 120     105.375  47.042   9.593  1.00 67.73           O  
ATOM    975  N   GLY M 121     105.254  45.017  10.570  1.00 25.66           N  
ATOM    976  CA  GLY M 121     106.648  44.751  10.339  1.00 25.66           C  
ATOM    977  C   GLY M 121     107.513  45.562  11.266  1.00 25.66           C  
ATOM    978  O   GLY M 121     108.671  45.836  10.947  1.00 25.66           O  
ATOM    979  N   CYS M 122     106.989  45.978  12.436  1.00 46.76           N  
ATOM    980  CA  CYS M 122     107.800  46.742  13.350  1.00 46.76           C  
ATOM    981  CB  CYS M 122     107.286  48.179  13.551  1.00 46.76           C  
ATOM    982  SG  CYS M 122     107.233  49.130  12.004  1.00 46.76           S  
ATOM    983  C   CYS M 122     107.710  46.084  14.696  1.00 46.76           C  
ATOM    984  O   CYS M 122     106.666  45.546  15.054  1.00 46.76           O  
ATOM    985  N   ASP M 123     108.795  46.106  15.501  1.00128.80           N  
ATOM    986  CA  ASP M 123     108.697  45.454  16.778  1.00128.80           C  
ATOM    987  CB  ASP M 123     110.060  45.028  17.374  1.00128.80           C  
ATOM    988  CG  ASP M 123     111.012  46.214  17.423  1.00128.80           C  
ATOM    989  OD1 ASP M 123     110.802  47.121  18.268  1.00128.80           O  
ATOM    990  OD2 ASP M 123     111.969  46.220  16.603  1.00128.80           O  
ATOM    991  C   ASP M 123     107.898  46.308  17.719  1.00128.80           C  
ATOM    992  O   ASP M 123     108.289  47.426  18.053  1.00128.80           O  
ATOM    993  N   TYR M 124     106.683  45.823  18.063  1.00103.58           N  
ATOM    994  CA  TYR M 124     105.763  46.513  18.928  1.00103.58           C  
ATOM    995  CB  TYR M 124     104.354  45.908  18.783  1.00103.58           C  
ATOM    996  CG  TYR M 124     103.355  46.838  19.377  1.00103.58           C  
ATOM    997  CD1 TYR M 124     102.973  47.960  18.679  1.00103.58           C  
ATOM    998  CD2 TYR M 124     102.785  46.589  20.604  1.00103.58           C  
ATOM    999  CE1 TYR M 124     102.047  48.830  19.203  1.00103.58           C  
ATOM   1000  CE2 TYR M 124     101.855  47.455  21.134  1.00103.58           C  
ATOM   1001  CZ  TYR M 124     101.487  48.580  20.434  1.00103.58           C  
ATOM   1002  OH  TYR M 124     100.535  49.474  20.969  1.00103.58           O  
ATOM   1003  C   TYR M 124     106.172  46.433  20.376  1.00103.58           C  
ATOM   1004  O   TYR M 124     106.405  47.455  21.023  1.00103.58           O  
ATOM   1005  N   ILE M 125     106.297  45.199  20.919  1.00 98.54           N  
ATOM   1006  CA  ILE M 125     106.667  45.014  22.298  1.00 98.54           C  
ATOM   1007  CB  ILE M 125     105.531  45.097  23.283  1.00 98.54           C  
ATOM   1008  CG1 ILE M 125     104.526  43.951  23.090  1.00 98.54           C  
ATOM   1009  CG2 ILE M 125     104.904  46.494  23.162  1.00 98.54           C  
ATOM   1010  CD1 ILE M 125     103.539  43.816  24.249  1.00 98.54           C  
ATOM   1011  C   ILE M 125     107.245  43.643  22.428  1.00 98.54           C  
ATOM   1012  O   ILE M 125     107.043  42.791  21.562  1.00 98.54           O  
ATOM   1013  N   ALA M 126     108.000  43.392  23.516  1.00 48.20           N  
ATOM   1014  CA  ALA M 126     108.510  42.063  23.675  1.00 48.20           C  
ATOM   1015  CB  ALA M 126     109.798  41.789  22.882  1.00 48.20           C  
ATOM   1016  C   ALA M 126     108.803  41.818  25.117  1.00 48.20           C  
ATOM   1017  O   ALA M 126     109.001  42.739  25.907  1.00 48.20           O  
ATOM   1018  N   LEU M 127     108.805  40.529  25.492  1.00 73.72           N  
ATOM   1019  CA  LEU M 127     109.109  40.109  26.824  1.00 73.72           C  
ATOM   1020  CB  LEU M 127     108.509  38.720  27.093  1.00 73.72           C  
ATOM   1021  CG  LEU M 127     108.886  38.062  28.427  1.00 73.72           C  
ATOM   1022  CD1 LEU M 127     108.503  38.938  29.631  1.00 73.72           C  
ATOM   1023  CD2 LEU M 127     108.287  36.644  28.492  1.00 73.72           C  
ATOM   1024  C   LEU M 127     110.602  40.054  26.933  1.00 73.72           C  
ATOM   1025  O   LEU M 127     111.273  39.536  26.042  1.00 73.72           O  
ATOM   1026  N   ASN M 128     111.161  40.592  28.038  1.00 87.56           N  
ATOM   1027  CA  ASN M 128     112.586  40.606  28.219  1.00 87.56           C  
ATOM   1028  CB  ASN M 128     113.107  41.588  29.288  1.00 87.56           C  
ATOM   1029  CG  ASN M 128     113.149  42.980  28.682  1.00 87.56           C  
ATOM   1030  OD1 ASN M 128     113.020  43.985  29.379  1.00 87.56           O  
ATOM   1031  ND2 ASN M 128     113.357  43.040  27.340  1.00 87.56           N  
ATOM   1032  C   ASN M 128     113.040  39.241  28.604  1.00 87.56           C  
ATOM   1033  O   ASN M 128     112.237  38.339  28.836  1.00 87.56           O  
ATOM   1034  N   GLU M 129     114.373  39.075  28.652  0.92136.20           N  
ATOM   1035  CA  GLU M 129     115.021  37.840  28.965  0.92136.20           C  
ATOM   1036  CB  GLU M 129     116.551  37.965  28.838  0.92136.20           C  
ATOM   1037  CG  GLU M 129     117.282  36.626  28.782  0.78136.20           C  
ATOM   1038  CD  GLU M 129     116.836  35.904  27.521  0.75136.20           C  
ATOM   1039  OE1 GLU M 129     117.398  36.178  26.425  0.92136.20           O  
ATOM   1040  OE2 GLU M 129     115.910  35.059  27.647  0.90136.20           O  
ATOM   1041  C   GLU M 129     114.652  37.466  30.370  0.92136.20           C  
ATOM   1042  O   GLU M 129     114.526  36.284  30.688  0.92136.20           O  
ATOM   1043  N   ASP M 130     114.455  38.474  31.243  1.00 81.64           N  
ATOM   1044  CA  ASP M 130     114.126  38.268  32.626  1.00 81.64           C  
ATOM   1045  CB  ASP M 130     114.155  39.570  33.473  1.00 81.64           C  
ATOM   1046  CG  ASP M 130     113.125  40.602  33.013  1.00 81.64           C  
ATOM   1047  OD1 ASP M 130     112.316  40.306  32.094  1.00 81.64           O  
ATOM   1048  OD2 ASP M 130     113.145  41.725  33.583  1.00 81.64           O  
ATOM   1049  C   ASP M 130     112.790  37.586  32.733  1.00 81.64           C  
ATOM   1050  O   ASP M 130     112.510  36.910  33.722  1.00 81.64           O  
ATOM   1051  N   LEU M 131     111.924  37.759  31.713  1.00118.16           N  
ATOM   1052  CA  LEU M 131     110.596  37.202  31.633  1.00118.16           C  
ATOM   1053  CB  LEU M 131     110.493  35.730  32.051  1.00118.16           C  
ATOM   1054  CG  LEU M 131     111.229  34.767  31.112  1.00118.16           C  
ATOM   1055  CD1 LEU M 131     110.957  33.308  31.511  1.00118.16           C  
ATOM   1056  CD2 LEU M 131     110.924  35.069  29.633  1.00118.16           C  
ATOM   1057  C   LEU M 131     109.692  37.963  32.551  1.00118.16           C  
ATOM   1058  O   LEU M 131     108.475  37.776  32.541  1.00118.16           O  
ATOM   1059  N   LYS M 132     110.286  38.789  33.428  1.00146.29           N  
ATOM   1060  CA  LYS M 132     109.542  39.631  34.315  1.00146.29           C  
ATOM   1061  CB  LYS M 132     110.303  40.019  35.606  1.00146.29           C  
ATOM   1062  CG  LYS M 132     110.315  38.972  36.734  1.00146.29           C  
ATOM   1063  CD  LYS M 132     111.366  37.863  36.643  1.00146.29           C  
ATOM   1064  CE  LYS M 132     111.441  37.006  37.913  1.00146.29           C  
ATOM   1065  NZ  LYS M 132     112.668  36.177  37.906  1.00146.29           N  
ATOM   1066  C   LYS M 132     109.060  40.912  33.682  1.00146.29           C  
ATOM   1067  O   LYS M 132     107.948  41.354  33.968  1.00146.29           O  
ATOM   1068  N   THR M 133     109.867  41.539  32.795  1.00 82.57           N  
ATOM   1069  CA  THR M 133     109.576  42.900  32.405  1.00 82.57           C  
ATOM   1070  CB  THR M 133     110.785  43.770  32.658  1.00 82.57           C  
ATOM   1071  OG1 THR M 133     111.245  43.565  33.982  1.00 82.57           O  
ATOM   1072  CG2 THR M 133     110.422  45.258  32.530  1.00 82.57           C  
ATOM   1073  C   THR M 133     109.207  42.971  30.947  1.00 82.57           C  
ATOM   1074  O   THR M 133     109.192  41.960  30.247  1.00 82.57           O  
ATOM   1075  N   TRP M 134     108.865  44.189  30.458  1.00 96.21           N  
ATOM   1076  CA  TRP M 134     108.465  44.364  29.091  1.00 96.21           C  
ATOM   1077  CB  TRP M 134     107.018  44.850  28.930  1.00 96.21           C  
ATOM   1078  CG  TRP M 134     105.968  43.948  29.527  1.00 96.21           C  
ATOM   1079  CD2 TRP M 134     105.666  42.633  29.052  1.00 96.21           C  
ATOM   1080  CD1 TRP M 134     105.139  44.175  30.588  1.00 96.21           C  
ATOM   1081  NE1 TRP M 134     104.324  43.088  30.788  1.00 96.21           N  
ATOM   1082  CE2 TRP M 134     104.641  42.127  29.849  1.00 96.21           C  
ATOM   1083  CE3 TRP M 134     106.200  41.904  28.027  1.00 96.21           C  
ATOM   1084  CZ2 TRP M 134     104.132  40.882  29.635  1.00 96.21           C  
ATOM   1085  CZ3 TRP M 134     105.685  40.647  27.812  1.00 96.21           C  
ATOM   1086  CH2 TRP M 134     104.669  40.148  28.598  1.00 96.21           C  
ATOM   1087  C   TRP M 134     109.280  45.467  28.498  1.00 96.21           C  
ATOM   1088  O   TRP M 134     109.724  46.380  29.195  1.00 96.21           O  
ATOM   1089  N   THR M 135     109.503  45.379  27.175  1.00 43.30           N  
ATOM   1090  CA  THR M 135     110.164  46.427  26.454  1.00 43.30           C  
ATOM   1091  CB  THR M 135     111.431  46.002  25.766  1.00 43.30           C  
ATOM   1092  OG1 THR M 135     112.387  45.575  26.723  1.00 43.30           O  
ATOM   1093  CG2 THR M 135     111.977  47.185  24.946  1.00 43.30           C  
ATOM   1094  C   THR M 135     109.203  46.870  25.400  1.00 43.30           C  
ATOM   1095  O   THR M 135     108.696  46.053  24.632  1.00 43.30           O  
ATOM   1096  N   ALA M 136     108.918  48.186  25.350  1.00 49.25           N  
ATOM   1097  CA  ALA M 136     108.009  48.681  24.352  1.00 49.25           C  
ATOM   1098  CB  ALA M 136     106.855  49.527  24.908  1.00 49.25           C  
ATOM   1099  C   ALA M 136     108.782  49.558  23.419  1.00 49.25           C  
ATOM   1100  O   ALA M 136     109.680  50.287  23.833  1.00 49.25           O  
ATOM   1101  N   ALA M 137     108.487  49.437  22.110  1.00 58.51           N  
ATOM   1102  CA  ALA M 137     109.131  50.191  21.072  1.00 58.51           C  
ATOM   1103  CB  ALA M 137     108.837  49.631  19.670  1.00 58.51           C  
ATOM   1104  C   ALA M 137     108.742  51.642  21.063  1.00 58.51           C  
ATOM   1105  O   ALA M 137     109.608  52.511  20.986  1.00 58.51           O  
ATOM   1106  N   ASP M 138     107.427  51.945  21.156  1.00 71.15           N  
ATOM   1107  CA  ASP M 138     106.986  53.306  20.980  1.00 71.15           C  
ATOM   1108  CB  ASP M 138     106.423  53.574  19.574  1.00 71.15           C  
ATOM   1109  CG  ASP M 138     105.197  52.696  19.359  1.00 71.15           C  
ATOM   1110  OD1 ASP M 138     105.081  51.636  20.037  1.00 71.15           O  
ATOM   1111  OD2 ASP M 138     104.352  53.076  18.507  1.00 71.15           O  
ATOM   1112  C   ASP M 138     105.912  53.654  21.968  1.00 71.15           C  
ATOM   1113  O   ASP M 138     105.645  52.913  22.913  1.00 71.15           O  
ATOM   1114  N   MET M 139     105.259  54.822  21.759  1.00104.70           N  
ATOM   1115  CA  MET M 139     104.258  55.306  22.667  1.00104.70           C  
ATOM   1116  CB  MET M 139     103.699  56.715  22.345  1.00104.70           C  
ATOM   1117  CG  MET M 139     103.134  56.924  20.936  1.00104.70           C  
ATOM   1118  SD  MET M 139     104.364  57.396  19.682  1.00104.70           S  
ATOM   1119  CE  MET M 139     104.311  59.181  20.032  1.00104.70           C  
ATOM   1120  C   MET M 139     103.100  54.350  22.736  1.00104.70           C  
ATOM   1121  O   MET M 139     102.586  54.082  23.819  1.00104.70           O  
ATOM   1122  N   ALA M 140     102.672  53.785  21.595  1.00 48.50           N  
ATOM   1123  CA  ALA M 140     101.535  52.906  21.594  1.00 48.50           C  
ATOM   1124  CB  ALA M 140     101.190  52.392  20.188  1.00 48.50           C  
ATOM   1125  C   ALA M 140     101.815  51.707  22.444  1.00 48.50           C  
ATOM   1126  O   ALA M 140     100.967  51.254  23.213  1.00 48.50           O  
ATOM   1127  N   ALA M 141     103.039  51.170  22.340  1.00 46.39           N  
ATOM   1128  CA  ALA M 141     103.398  49.975  23.038  1.00 46.39           C  
ATOM   1129  CB  ALA M 141     104.840  49.539  22.744  1.00 46.39           C  
ATOM   1130  C   ALA M 141     103.271  50.209  24.509  1.00 46.39           C  
ATOM   1131  O   ALA M 141     102.869  49.315  25.254  1.00 46.39           O  
ATOM   1132  N   LEU M 142     103.606  51.427  24.967  1.00 56.99           N  
ATOM   1133  CA  LEU M 142     103.596  51.723  26.368  1.00 56.99           C  
ATOM   1134  CB  LEU M 142     104.100  53.143  26.687  1.00 56.99           C  
ATOM   1135  CG  LEU M 142     105.583  53.324  26.304  1.00 56.99           C  
ATOM   1136  CD1 LEU M 142     106.107  54.718  26.681  1.00 56.99           C  
ATOM   1137  CD2 LEU M 142     106.441  52.190  26.883  1.00 56.99           C  
ATOM   1138  C   LEU M 142     102.204  51.549  26.886  1.00 56.99           C  
ATOM   1139  O   LEU M 142     102.018  51.064  28.000  1.00 56.99           O  
ATOM   1140  N   ILE M 143     101.190  51.910  26.079  1.00107.90           N  
ATOM   1141  CA  ILE M 143      99.821  51.798  26.499  1.00107.90           C  
ATOM   1142  CB  ILE M 143      98.870  52.070  25.368  1.00107.90           C  
ATOM   1143  CG1 ILE M 143      99.113  53.448  24.742  1.00107.90           C  
ATOM   1144  CG2 ILE M 143      97.441  51.896  25.914  1.00107.90           C  
ATOM   1145  CD1 ILE M 143      98.709  54.590  25.663  1.00107.90           C  
ATOM   1146  C   ILE M 143      99.609  50.359  26.811  1.00107.90           C  
ATOM   1147  O   ILE M 143      99.031  50.004  27.837  1.00107.90           O  
ATOM   1148  N   THR M 144     100.090  49.491  25.904  1.00 65.66           N  
ATOM   1149  CA  THR M 144      99.942  48.076  26.030  1.00 65.66           C  
ATOM   1150  CB  THR M 144     100.441  47.332  24.830  1.00 65.66           C  
ATOM   1151  OG1 THR M 144      99.704  47.711  23.676  1.00 65.66           O  
ATOM   1152  CG2 THR M 144     100.300  45.826  25.097  1.00 65.66           C  
ATOM   1153  C   THR M 144     100.713  47.578  27.215  1.00 65.66           C  
ATOM   1154  O   THR M 144     100.288  46.653  27.901  1.00 65.66           O  
ATOM   1155  N   LYS M 145     101.895  48.154  27.471  1.00104.75           N  
ATOM   1156  CA  LYS M 145     102.720  47.675  28.542  1.00104.75           C  
ATOM   1157  CB  LYS M 145     104.106  48.348  28.535  1.00104.75           C  
ATOM   1158  CG  LYS M 145     105.148  47.642  29.405  1.00104.75           C  
ATOM   1159  CD  LYS M 145     106.591  48.112  29.191  1.00104.75           C  
ATOM   1160  CE  LYS M 145     107.049  49.179  30.189  1.00104.75           C  
ATOM   1161  NZ  LYS M 145     107.213  50.482  29.511  1.00104.75           N  
ATOM   1162  C   LYS M 145     102.059  47.912  29.871  1.00104.75           C  
ATOM   1163  O   LYS M 145     101.977  47.002  30.697  1.00104.75           O  
ATOM   1164  N   HIS M 146     101.519  49.128  30.096  1.00140.78           N  
ATOM   1165  CA  HIS M 146     100.937  49.449  31.370  1.00140.78           C  
ATOM   1166  ND1 HIS M 146     100.667  53.302  31.508  1.00140.78           N  
ATOM   1167  CG  HIS M 146     101.128  52.013  31.377  1.00140.78           C  
ATOM   1168  CB  HIS M 146     100.231  50.816  31.422  1.00140.78           C  
ATOM   1169  NE2 HIS M 146     102.871  53.435  31.247  1.00140.78           N  
ATOM   1170  CD2 HIS M 146     102.473  52.109  31.216  1.00140.78           C  
ATOM   1171  CE1 HIS M 146     101.751  54.114  31.423  1.00140.78           C  
ATOM   1172  C   HIS M 146      99.844  48.477  31.606  1.00140.78           C  
ATOM   1173  O   HIS M 146      99.707  47.924  32.697  1.00140.78           O  
ATOM   1174  N   LYS M 147      99.036  48.239  30.562  1.00 93.42           N  
ATOM   1175  CA  LYS M 147      97.890  47.391  30.698  1.00 93.42           C  
ATOM   1176  CB  LYS M 147      97.096  47.295  29.388  1.00 93.42           C  
ATOM   1177  CG  LYS M 147      95.895  46.353  29.458  1.00 93.42           C  
ATOM   1178  CD  LYS M 147      94.842  46.680  28.396  1.00 93.42           C  
ATOM   1179  CE  LYS M 147      93.874  47.791  28.830  1.00 93.42           C  
ATOM   1180  NZ  LYS M 147      93.470  48.643  27.685  1.00 93.42           N  
ATOM   1181  C   LYS M 147      98.330  46.017  31.083  1.00 93.42           C  
ATOM   1182  O   LYS M 147      97.780  45.416  32.003  1.00 93.42           O  
ATOM   1183  N   TRP M 148      99.357  45.488  30.401  1.00119.24           N  
ATOM   1184  CA  TRP M 148      99.791  44.154  30.684  1.00119.24           C  
ATOM   1185  CB  TRP M 148     100.777  43.619  29.646  1.00119.24           C  
ATOM   1186  CG  TRP M 148     100.072  43.307  28.345  1.00119.24           C  
ATOM   1187  CD2 TRP M 148     100.679  42.567  27.283  1.00119.24           C  
ATOM   1188  CD1 TRP M 148      98.805  43.603  27.945  1.00119.24           C  
ATOM   1189  NE1 TRP M 148      98.570  43.070  26.697  1.00119.24           N  
ATOM   1190  CE2 TRP M 148      99.719  42.429  26.280  1.00119.24           C  
ATOM   1191  CE3 TRP M 148     101.925  42.028  27.163  1.00119.24           C  
ATOM   1192  CZ2 TRP M 148     100.000  41.753  25.126  1.00119.24           C  
ATOM   1193  CZ3 TRP M 148     102.212  41.356  25.999  1.00119.24           C  
ATOM   1194  CH2 TRP M 148     101.268  41.222  25.003  1.00119.24           C  
ATOM   1195  C   TRP M 148     100.375  44.046  32.059  1.00119.24           C  
ATOM   1196  O   TRP M 148     100.121  43.075  32.771  1.00119.24           O  
ATOM   1197  N   GLU M 149     101.161  45.046  32.491  1.00 80.43           N  
ATOM   1198  CA  GLU M 149     101.788  44.939  33.779  1.00 80.43           C  
ATOM   1199  CB  GLU M 149     102.584  46.190  34.158  1.00 80.43           C  
ATOM   1200  CG  GLU M 149     103.845  46.344  33.324  1.00 80.43           C  
ATOM   1201  CD  GLU M 149     104.481  47.661  33.722  1.00 80.43           C  
ATOM   1202  OE1 GLU M 149     103.748  48.524  34.278  1.00 80.43           O  
ATOM   1203  OE2 GLU M 149     105.705  47.828  33.474  1.00 80.43           O  
ATOM   1204  C   GLU M 149     100.734  44.800  34.831  1.00 80.43           C  
ATOM   1205  O   GLU M 149     100.862  43.984  35.739  1.00 80.43           O  
ATOM   1206  N   GLN M 150      99.657  45.594  34.730  1.00141.83           N  
ATOM   1207  CA  GLN M 150      98.609  45.568  35.712  1.00141.83           C  
ATOM   1208  CB  GLN M 150      97.537  46.663  35.536  1.00141.83           C  
ATOM   1209  CG  GLN M 150      98.054  48.106  35.631  1.00141.83           C  
ATOM   1210  CD  GLN M 150      98.637  48.383  37.017  1.00141.83           C  
ATOM   1211  OE1 GLN M 150      99.768  47.998  37.313  1.00141.83           O  
ATOM   1212  NE2 GLN M 150      97.858  49.083  37.882  1.00141.83           N  
ATOM   1213  C   GLN M 150      97.905  44.237  35.669  1.00141.83           C  
ATOM   1214  O   GLN M 150      97.331  43.791  36.661  1.00141.83           O  
ATOM   1215  N   ALA M 151      97.845  43.612  34.481  1.00 69.36           N  
ATOM   1216  CA  ALA M 151      97.214  42.329  34.304  1.00 69.36           C  
ATOM   1217  CB  ALA M 151      97.140  41.934  32.816  1.00 69.36           C  
ATOM   1218  C   ALA M 151      97.996  41.275  35.047  1.00 69.36           C  
ATOM   1219  O   ALA M 151      97.406  40.411  35.686  1.00 69.36           O  
ATOM   1220  N   GLY M 152      99.343  41.329  35.041  1.00 51.94           N  
ATOM   1221  CA  GLY M 152     100.053  40.235  35.658  1.00 51.94           C  
ATOM   1222  C   GLY M 152     100.396  39.273  34.563  1.00 51.94           C  
ATOM   1223  O   GLY M 152     100.672  38.095  34.795  1.00 51.94           O  
ATOM   1224  N   GLU M 153     100.411  39.793  33.326  1.00121.38           N  
ATOM   1225  CA  GLU M 153     100.643  39.017  32.145  1.00121.38           C  
ATOM   1226  CB  GLU M 153     100.627  39.899  30.884  1.00121.38           C  
ATOM   1227  CG  GLU M 153     100.991  39.176  29.586  1.00121.38           C  
ATOM   1228  CD  GLU M 153      99.762  38.467  29.050  1.00121.38           C  
ATOM   1229  OE1 GLU M 153      98.844  38.164  29.857  1.00121.38           O  
ATOM   1230  OE2 GLU M 153      99.728  38.223  27.815  1.00121.38           O  
ATOM   1231  C   GLU M 153     101.982  38.340  32.196  1.00121.38           C  
ATOM   1232  O   GLU M 153     102.098  37.167  31.848  1.00121.38           O  
ATOM   1233  N   ALA M 154     103.031  39.041  32.660  1.00 60.85           N  
ATOM   1234  CA  ALA M 154     104.357  38.486  32.608  1.00 60.85           C  
ATOM   1235  CB  ALA M 154     105.412  39.430  33.203  1.00 60.85           C  
ATOM   1236  C   ALA M 154     104.443  37.210  33.394  1.00 60.85           C  
ATOM   1237  O   ALA M 154     105.019  36.233  32.919  1.00 60.85           O  
ATOM   1238  N   GLU M 155     103.874  37.163  34.614  1.00125.08           N  
ATOM   1239  CA  GLU M 155     104.035  35.986  35.426  1.00125.08           C  
ATOM   1240  CB  GLU M 155     103.544  36.188  36.864  1.00125.08           C  
ATOM   1241  CG  GLU M 155     102.086  36.628  36.946  1.00125.08           C  
ATOM   1242  CD  GLU M 155     101.849  37.178  38.337  1.00125.08           C  
ATOM   1243  OE1 GLU M 155     102.554  36.729  39.282  1.00125.08           O  
ATOM   1244  OE2 GLU M 155     100.958  38.062  38.482  1.00125.08           O  
ATOM   1245  C   GLU M 155     103.340  34.812  34.804  1.00125.08           C  
ATOM   1246  O   GLU M 155     103.858  33.696  34.791  1.00125.08           O  
ATOM   1247  N   ARG M 156     102.146  35.048  34.247  1.00209.66           N  
ATOM   1248  CA  ARG M 156     101.362  34.051  33.599  1.00209.66           C  
ATOM   1249  CB  ARG M 156     100.075  34.680  33.048  1.00209.66           C  
ATOM   1250  CG  ARG M 156      99.098  33.728  32.366  1.00209.66           C  
ATOM   1251  CD  ARG M 156      97.866  34.481  31.863  1.00209.66           C  
ATOM   1252  NE  ARG M 156      98.271  35.227  30.641  1.00209.66           N  
ATOM   1253  CZ  ARG M 156      97.944  34.741  29.409  1.00209.66           C  
ATOM   1254  NH1 ARG M 156      97.171  33.620  29.307  1.00209.66           N  
ATOM   1255  NH2 ARG M 156      98.369  35.388  28.285  1.00209.66           N  
ATOM   1256  C   ARG M 156     102.169  33.505  32.465  1.00209.66           C  
ATOM   1257  O   ARG M 156     102.213  32.299  32.242  1.00209.66           O  
ATOM   1258  N   LEU M 158     102.861  34.392  31.735  1.00175.25           N  
ATOM   1259  CA  LEU M 158     103.649  34.004  30.595  1.00175.25           C  
ATOM   1260  CB  LEU M 158     104.470  35.145  29.959  1.00175.25           C  
ATOM   1261  CG  LEU M 158     103.687  36.253  29.242  1.00175.25           C  
ATOM   1262  CD1 LEU M 158     104.647  37.198  28.500  1.00175.25           C  
ATOM   1263  CD2 LEU M 158     102.611  35.670  28.319  1.00175.25           C  
ATOM   1264  C   LEU M 158     104.703  33.061  31.059  1.00175.25           C  
ATOM   1265  O   LEU M 158     104.839  31.961  30.531  1.00175.25           O  
ATOM   1266  N   ARG M 159     105.418  33.446  32.129  1.00219.98           N  
ATOM   1267  CA  ARG M 159     106.588  32.712  32.506  1.00219.98           C  
ATOM   1268  CB  ARG M 159     107.333  33.266  33.732  1.00219.98           C  
ATOM   1269  CG  ARG M 159     106.535  33.164  35.023  1.00219.98           C  
ATOM   1270  CD  ARG M 159     107.090  34.011  36.165  1.00219.98           C  
ATOM   1271  NE  ARG M 159     108.411  33.456  36.565  1.00219.98           N  
ATOM   1272  CZ  ARG M 159     109.556  33.920  35.987  1.00219.98           C  
ATOM   1273  NH1 ARG M 159     109.482  34.790  34.937  1.00219.98           N  
ATOM   1274  NH2 ARG M 159     110.769  33.546  36.486  1.00219.98           N  
ATOM   1275  C   ARG M 159     106.187  31.322  32.829  1.00219.98           C  
ATOM   1276  O   ARG M 159     106.931  30.379  32.582  1.00219.98           O  
ATOM   1277  N   ALA M 160     104.990  31.164  33.402  1.00 65.04           N  
ATOM   1278  CA  ALA M 160     104.518  29.874  33.763  1.00 65.04           C  
ATOM   1279  CB  ALA M 160     103.132  30.005  34.398  1.00 65.04           C  
ATOM   1280  C   ALA M 160     104.413  29.053  32.510  1.00 65.04           C  
ATOM   1281  O   ALA M 160     104.890  27.919  32.452  1.00 65.04           O  
ATOM   1282  N   TYR M 161     103.833  29.633  31.452  1.00102.67           N  
ATOM   1283  CA  TYR M 161     103.657  28.975  30.190  1.00102.67           C  
ATOM   1284  CB  TYR M 161     103.023  29.954  29.174  1.00102.67           C  
ATOM   1285  CG  TYR M 161     103.220  29.498  27.770  1.00102.67           C  
ATOM   1286  CD1 TYR M 161     102.354  28.627  27.149  1.00102.67           C  
ATOM   1287  CD2 TYR M 161     104.295  29.987  27.060  1.00102.67           C  
ATOM   1288  CE1 TYR M 161     102.576  28.243  25.847  1.00102.67           C  
ATOM   1289  CE2 TYR M 161     104.523  29.607  25.763  1.00102.67           C  
ATOM   1290  CZ  TYR M 161     103.662  28.728  25.153  1.00102.67           C  
ATOM   1291  OH  TYR M 161     103.888  28.328  23.822  1.00102.67           O  
ATOM   1292  C   TYR M 161     104.991  28.567  29.669  1.00102.67           C  
ATOM   1293  O   TYR M 161     105.219  27.398  29.374  1.00102.67           O  
ATOM   1294  N   LEU M 162     105.931  29.525  29.613  1.00 83.30           N  
ATOM   1295  CA  LEU M 162     107.223  29.299  29.036  1.00 83.30           C  
ATOM   1296  CB  LEU M 162     108.111  30.554  29.090  1.00 83.30           C  
ATOM   1297  CG  LEU M 162     107.510  31.804  28.415  1.00 83.30           C  
ATOM   1298  CD1 LEU M 162     108.529  32.955  28.378  1.00 83.30           C  
ATOM   1299  CD2 LEU M 162     106.911  31.480  27.038  1.00 83.30           C  
ATOM   1300  C   LEU M 162     107.940  28.258  29.829  1.00 83.30           C  
ATOM   1301  O   LEU M 162     108.483  27.302  29.276  1.00 83.30           O  
ATOM   1302  N   GLU M 163     107.967  28.430  31.162  1.00 98.72           N  
ATOM   1303  CA  GLU M 163     108.684  27.501  31.972  1.00 98.72           C  
ATOM   1304  CB  GLU M 163     108.620  27.872  33.470  1.00 98.72           C  
ATOM   1305  CG  GLU M 163     109.308  29.180  33.869  1.00 98.72           C  
ATOM   1306  CD  GLU M 163     108.839  29.526  35.281  1.00 98.72           C  
ATOM   1307  OE1 GLU M 163     107.703  29.117  35.641  1.00 98.72           O  
ATOM   1308  OE2 GLU M 163     109.597  30.214  36.014  1.00 98.72           O  
ATOM   1309  C   GLU M 163     108.025  26.163  31.878  1.00 98.72           C  
ATOM   1310  O   GLU M 163     108.630  25.171  31.488  1.00 98.72           O  
ATOM   1311  N   GLY M 164     106.758  26.094  32.307  1.00 89.54           N  
ATOM   1312  CA  GLY M 164     106.122  24.813  32.333  1.00 89.54           C  
ATOM   1313  C   GLY M 164     105.482  24.297  31.081  1.00 89.54           C  
ATOM   1314  O   GLY M 164     105.862  23.246  30.572  1.00 89.54           O  
ATOM   1315  N   THR M 165     104.491  25.050  30.547  1.00 89.14           N  
ATOM   1316  CA  THR M 165     103.654  24.529  29.495  1.00 89.14           C  
ATOM   1317  CB  THR M 165     102.566  25.462  29.049  1.00 89.14           C  
ATOM   1318  OG1 THR M 165     101.672  25.721  30.113  1.00 89.14           O  
ATOM   1319  CG2 THR M 165     101.813  24.825  27.868  1.00 89.14           C  
ATOM   1320  C   THR M 165     104.426  24.272  28.258  1.00 89.14           C  
ATOM   1321  O   THR M 165     104.388  23.177  27.696  1.00 89.14           O  
ATOM   1322  N   CYS M 166     105.181  25.288  27.829  1.00 63.39           N  
ATOM   1323  CA  CYS M 166     105.854  25.214  26.577  1.00 63.39           C  
ATOM   1324  CB  CYS M 166     106.723  26.462  26.295  1.00 63.39           C  
ATOM   1325  SG  CYS M 166     107.562  26.424  24.678  1.00 63.39           S  
ATOM   1326  C   CYS M 166     106.758  24.026  26.610  1.00 63.39           C  
ATOM   1327  O   CYS M 166     106.778  23.237  25.667  1.00 63.39           O  
ATOM   1328  N   VAL M 167     107.512  23.858  27.708  1.00 66.25           N  
ATOM   1329  CA  VAL M 167     108.480  22.802  27.777  1.00 66.25           C  
ATOM   1330  CB  VAL M 167     109.485  22.948  28.877  1.00 66.25           C  
ATOM   1331  CG1 VAL M 167     110.358  21.682  28.889  1.00 66.25           C  
ATOM   1332  CG2 VAL M 167     110.297  24.233  28.621  1.00 66.25           C  
ATOM   1333  C   VAL M 167     107.854  21.447  27.869  1.00 66.25           C  
ATOM   1334  O   VAL M 167     108.382  20.490  27.306  1.00 66.25           O  
ATOM   1335  N   GLU M 168     106.725  21.307  28.589  1.00 56.03           N  
ATOM   1336  CA  GLU M 168     106.173  19.990  28.713  1.00 56.03           C  
ATOM   1337  CB  GLU M 168     104.927  19.919  29.618  1.00 56.03           C  
ATOM   1338  CG  GLU M 168     105.256  20.141  31.096  1.00 56.03           C  
ATOM   1339  CD  GLU M 168     103.986  19.977  31.919  1.00 56.03           C  
ATOM   1340  OE1 GLU M 168     102.998  19.400  31.390  1.00 56.03           O  
ATOM   1341  OE2 GLU M 168     103.998  20.420  33.097  1.00 56.03           O  
ATOM   1342  C   GLU M 168     105.791  19.501  27.349  1.00 56.03           C  
ATOM   1343  O   GLU M 168     105.994  18.333  27.022  1.00 56.03           O  
ATOM   1344  N   TRP M 169     105.208  20.381  26.516  1.00107.34           N  
ATOM   1345  CA  TRP M 169     104.783  20.015  25.198  1.00107.34           C  
ATOM   1346  CB  TRP M 169     103.944  21.120  24.536  1.00107.34           C  
ATOM   1347  CG  TRP M 169     102.564  21.216  25.133  1.00107.34           C  
ATOM   1348  CD2 TRP M 169     101.546  20.243  24.863  1.00107.34           C  
ATOM   1349  CD1 TRP M 169     102.023  22.112  26.010  1.00107.34           C  
ATOM   1350  NE1 TRP M 169     100.725  21.758  26.298  1.00107.34           N  
ATOM   1351  CE2 TRP M 169     100.421  20.606  25.601  1.00107.34           C  
ATOM   1352  CE3 TRP M 169     101.558  19.136  24.068  1.00107.34           C  
ATOM   1353  CZ2 TRP M 169      99.278  19.860  25.550  1.00107.34           C  
ATOM   1354  CZ3 TRP M 169     100.406  18.383  24.017  1.00107.34           C  
ATOM   1355  CH2 TRP M 169      99.290  18.741  24.745  1.00107.34           C  
ATOM   1356  C   TRP M 169     105.942  19.706  24.314  1.00107.34           C  
ATOM   1357  O   TRP M 169     105.961  18.700  23.602  1.00107.34           O  
ATOM   1358  N   LEU M 170     106.969  20.566  24.376  1.00131.74           N  
ATOM   1359  CA  LEU M 170     108.110  20.441  23.524  1.00131.74           C  
ATOM   1360  CB  LEU M 170     109.167  21.519  23.845  1.00131.74           C  
ATOM   1361  CG  LEU M 170     110.449  21.462  22.992  1.00131.74           C  
ATOM   1362  CD1 LEU M 170     111.357  20.304  23.418  1.00131.74           C  
ATOM   1363  CD2 LEU M 170     110.122  21.397  21.496  1.00131.74           C  
ATOM   1364  C   LEU M 170     108.690  19.080  23.734  1.00131.74           C  
ATOM   1365  O   LEU M 170     109.054  18.404  22.770  1.00131.74           O  
ATOM   1366  N   ARG M 171     108.780  18.633  25.003  1.00137.83           N  
ATOM   1367  CA  ARG M 171     109.330  17.336  25.269  1.00137.83           C  
ATOM   1368  CB  ARG M 171     109.597  17.068  26.769  1.00137.83           C  
ATOM   1369  CG  ARG M 171     108.376  17.106  27.687  1.00137.83           C  
ATOM   1370  CD  ARG M 171     108.620  17.831  29.017  1.00137.83           C  
ATOM   1371  NE  ARG M 171     109.603  17.069  29.837  1.00137.83           N  
ATOM   1372  CZ  ARG M 171     109.961  17.569  31.059  1.00137.83           C  
ATOM   1373  NH1 ARG M 171     109.443  18.758  31.478  1.00137.83           N  
ATOM   1374  NH2 ARG M 171     110.813  16.877  31.872  1.00137.83           N  
ATOM   1375  C   ARG M 171     108.419  16.293  24.693  1.00137.83           C  
ATOM   1376  O   ARG M 171     108.885  15.319  24.105  1.00137.83           O  
ATOM   1377  N   ARG M 172     107.089  16.484  24.821  1.00198.35           N  
ATOM   1378  CA  ARG M 172     106.174  15.513  24.282  1.00198.35           C  
ATOM   1379  CB  ARG M 172     104.682  15.878  24.385  1.00198.35           C  
ATOM   1380  CG  ARG M 172     103.914  15.379  25.605  1.00198.35           C  
ATOM   1381  CD  ARG M 172     102.400  15.415  25.354  1.00198.35           C  
ATOM   1382  NE  ARG M 172     102.143  14.788  24.022  1.00198.35           N  
ATOM   1383  CZ  ARG M 172     101.774  13.476  23.937  0.93198.35           C  
ATOM   1384  NH1 ARG M 172     101.574  12.762  25.081  1.00198.35           N  
ATOM   1385  NH2 ARG M 172     101.572  12.892  22.721  1.00198.35           N  
ATOM   1386  C   ARG M 172     106.370  15.406  22.811  1.00198.35           C  
ATOM   1387  O   ARG M 172     106.427  14.303  22.269  1.00198.35           O  
ATOM   1388  N   TYR M 173     106.488  16.557  22.125  1.00115.63           N  
ATOM   1389  CA  TYR M 173     106.562  16.507  20.697  1.00115.63           C  
ATOM   1390  CB  TYR M 173     106.857  17.856  20.024  1.00115.63           C  
ATOM   1391  CG  TYR M 173     105.696  18.759  20.184  1.00115.63           C  
ATOM   1392  CD1 TYR M 173     104.505  18.436  19.583  1.00115.63           C  
ATOM   1393  CD2 TYR M 173     105.807  19.934  20.892  1.00115.63           C  
ATOM   1394  CE1 TYR M 173     103.420  19.267  19.708  1.00115.63           C  
ATOM   1395  CE2 TYR M 173     104.725  20.769  21.019  1.00115.63           C  
ATOM   1396  CZ  TYR M 173     103.531  20.432  20.426  1.00115.63           C  
ATOM   1397  OH  TYR M 173     102.418  21.290  20.550  1.00115.63           O  
ATOM   1398  C   TYR M 173     107.737  15.694  20.316  1.00115.63           C  
ATOM   1399  O   TYR M 173     107.639  14.794  19.484  1.00115.63           O  
ATOM   1400  N   LEU M 174     108.870  15.950  20.978  1.00 68.91           N  
ATOM   1401  CA  LEU M 174     110.095  15.333  20.587  1.00 68.91           C  
ATOM   1402  CB  LEU M 174     111.234  15.715  21.538  1.00 68.91           C  
ATOM   1403  CG  LEU M 174     111.511  17.227  21.527  1.00 68.91           C  
ATOM   1404  CD1 LEU M 174     112.567  17.610  22.574  1.00 68.91           C  
ATOM   1405  CD2 LEU M 174     111.868  17.708  20.110  1.00 68.91           C  
ATOM   1406  C   LEU M 174     109.926  13.854  20.644  1.00 68.91           C  
ATOM   1407  O   LEU M 174     110.378  13.145  19.746  1.00 68.91           O  
ATOM   1408  N   LYS M 175     109.240  13.343  21.678  1.00 95.94           N  
ATOM   1409  CA  LYS M 175     109.130  11.919  21.767  1.00 95.94           C  
ATOM   1410  CB  LYS M 175     108.327  11.429  22.969  1.00 95.94           C  
ATOM   1411  CG  LYS M 175     108.359   9.906  23.080  1.00 95.94           C  
ATOM   1412  CD  LYS M 175     107.758   9.402  24.385  1.00 95.94           C  
ATOM   1413  CE  LYS M 175     108.577   9.811  25.606  1.00 95.94           C  
ATOM   1414  NZ  LYS M 175     107.719   9.807  26.810  1.00 95.94           N  
ATOM   1415  C   LYS M 175     108.419  11.408  20.558  1.00 95.94           C  
ATOM   1416  O   LYS M 175     108.826  10.408  19.969  1.00 95.94           O  
ATOM   1417  N   ASN M 176     107.330  12.086  20.157  1.00223.54           N  
ATOM   1418  CA  ASN M 176     106.606  11.635  19.010  1.00223.54           C  
ATOM   1419  CB  ASN M 176     105.097  11.928  19.106  1.00223.54           C  
ATOM   1420  CG  ASN M 176     104.495  11.168  20.281  1.00223.54           C  
ATOM   1421  OD1 ASN M 176     104.893  10.046  20.585  1.00223.54           O  
ATOM   1422  ND2 ASN M 176     103.505  11.801  20.968  1.00223.54           N  
ATOM   1423  C   ASN M 176     107.102  12.460  17.859  1.00223.54           C  
ATOM   1424  O   ASN M 176     106.597  13.536  17.571  1.00223.54           O  
ATOM   1425  N   GLY M 177     108.047  11.961  17.066  1.00240.67           N  
ATOM   1426  CA  GLY M 177     108.521  12.843  16.038  1.00240.67           C  
ATOM   1427  C   GLY M 177     110.005  12.933  16.122  1.00240.67           C  
ATOM   1428  O   GLY M 177     110.648  13.590  15.306  1.00240.67           O  
ATOM   1429  N   ASN M 178     110.587  12.248  17.114  1.00129.96           N  
ATOM   1430  CA  ASN M 178     112.004  12.235  17.316  1.00129.96           C  
ATOM   1431  CB  ASN M 178     112.376  11.352  18.517  1.00129.96           C  
ATOM   1432  CG  ASN M 178     113.885  11.216  18.655  1.00129.96           C  
ATOM   1433  OD1 ASN M 178     114.551  10.623  17.809  1.00129.96           O  
ATOM   1434  ND2 ASN M 178     114.433  11.750  19.777  1.00129.96           N  
ATOM   1435  C   ASN M 178     112.672  11.667  16.111  1.00129.96           C  
ATOM   1436  O   ASN M 178     113.703  12.178  15.679  1.00129.96           O  
ATOM   1437  N   ALA M 179     112.115  10.593  15.524  1.00 43.79           N  
ATOM   1438  CA  ALA M 179     112.822   9.997  14.430  1.00 43.79           C  
ATOM   1439  CB  ALA M 179     112.096   8.768  13.861  1.00 43.79           C  
ATOM   1440  C   ALA M 179     112.954  10.994  13.317  1.00 43.79           C  
ATOM   1441  O   ALA M 179     114.042  11.186  12.774  1.00 43.79           O  
ATOM   1442  N   THR M 180     111.839  11.658  12.958  0.88131.42           N  
ATOM   1443  CA  THR M 180     111.836  12.605  11.874  0.88131.42           C  
ATOM   1444  CB  THR M 180     110.442  12.996  11.486  0.88131.42           C  
ATOM   1445  OG1 THR M 180     109.778  13.637  12.565  0.88131.42           O  
ATOM   1446  CG2 THR M 180     109.688  11.713  11.108  0.88131.42           C  
ATOM   1447  C   THR M 180     112.593  13.852  12.227  0.88131.42           C  
ATOM   1448  O   THR M 180     113.420  14.336  11.456  0.88131.42           O  
ATOM   1449  N   LEU M 181     112.345  14.398  13.431  1.00 73.08           N  
ATOM   1450  CA  LEU M 181     112.907  15.647  13.858  1.00 73.08           C  
ATOM   1451  CB  LEU M 181     112.270  16.150  15.164  1.00 73.08           C  
ATOM   1452  CG  LEU M 181     110.787  16.548  15.027  1.00 73.08           C  
ATOM   1453  CD1 LEU M 181     110.143  16.848  16.393  1.00 73.08           C  
ATOM   1454  CD2 LEU M 181     110.633  17.711  14.033  1.00 73.08           C  
ATOM   1455  C   LEU M 181     114.389  15.534  14.155  1.00 73.08           C  
ATOM   1456  O   LEU M 181     115.188  16.149  13.397  1.00 73.08           O  
ATOM   1457  OXT LEU M 181     114.740  14.877  15.175  1.00 73.08           O  
TER
ATOM   1458  N   SER P   1     101.148  23.086  22.372  1.00 87.19           N  
ATOM   1459  CA  SER P   1     100.061  24.052  22.635  1.00 87.19           C  
ATOM   1460  CB  SER P   1      99.404  23.754  23.987  1.00 87.19           C  
ATOM   1461  OG  SER P   1      98.806  22.468  23.945  1.00 87.19           O  
ATOM   1462  C   SER P   1     100.586  25.432  22.681  1.00 87.19           C  
ATOM   1463  O   SER P   1     101.631  25.697  23.273  1.00 87.19           O  
ATOM   1464  N   ILE P   2      99.845  26.347  22.041  1.00103.93           N  
ATOM   1465  CA  ILE P   2     100.245  27.709  21.980  1.00103.93           C  
ATOM   1466  CB  ILE P   2      99.825  28.392  20.714  1.00103.93           C  
ATOM   1467  CG1 ILE P   2     100.370  29.829  20.685  1.00103.93           C  
ATOM   1468  CG2 ILE P   2      98.300  28.271  20.578  1.00103.93           C  
ATOM   1469  CD1 ILE P   2     100.156  30.525  19.344  1.00103.93           C  
ATOM   1470  C   ILE P   2      99.591  28.388  23.131  1.00103.93           C  
ATOM   1471  O   ILE P   2      98.606  27.909  23.689  1.00103.93           O  
ATOM   1472  N   ILE P   3     100.205  29.485  23.579  1.00184.53           N  
ATOM   1473  CA  ILE P   3      99.680  30.241  24.666  1.00184.53           C  
ATOM   1474  CB  ILE P   3     100.651  31.250  25.220  1.00184.53           C  
ATOM   1475  CG1 ILE P   3     100.069  31.935  26.466  1.00184.53           C  
ATOM   1476  CG2 ILE P   3     101.056  32.224  24.102  1.00184.53           C  
ATOM   1477  CD1 ILE P   3     101.077  32.822  27.196  1.00184.53           C  
ATOM   1478  C   ILE P   3      98.465  30.964  24.181  1.00184.53           C  
ATOM   1479  O   ILE P   3      98.271  31.166  22.987  1.00184.53           O  
ATOM   1480  N   ASN P   4      97.536  31.270  25.098  1.00109.65           N  
ATOM   1481  CA  ASN P   4      96.409  32.056  24.709  1.00109.65           C  
ATOM   1482  CB  ASN P   4      95.200  31.825  25.624  1.00109.65           C  
ATOM   1483  CG  ASN P   4      94.913  30.332  25.544  1.00109.65           C  
ATOM   1484  OD1 ASN P   4      94.767  29.773  24.458  1.00109.65           O  
ATOM   1485  ND2 ASN P   4      94.866  29.656  26.723  1.00109.65           N  
ATOM   1486  C   ASN P   4      96.863  33.466  24.863  1.00109.65           C  
ATOM   1487  O   ASN P   4      97.423  33.828  25.891  1.00109.65           O  
ATOM   1488  N   PHE P   5      96.635  34.308  23.844  1.00185.39           N  
ATOM   1489  CA  PHE P   5      97.125  35.652  23.863  1.00185.39           C  
ATOM   1490  CB  PHE P   5      97.336  36.190  22.436  1.00185.39           C  
ATOM   1491  CG  PHE P   5      98.389  35.312  21.854  1.00185.39           C  
ATOM   1492  CD1 PHE P   5      98.104  34.042  21.411  1.00185.39           C  
ATOM   1493  CD2 PHE P   5      99.678  35.759  21.750  1.00185.39           C  
ATOM   1494  CE1 PHE P   5      99.090  33.238  20.886  1.00185.39           C  
ATOM   1495  CE2 PHE P   5     100.668  34.962  21.227  1.00185.39           C  
ATOM   1496  CZ  PHE P   5     100.379  33.694  20.792  1.00185.39           C  
ATOM   1497  C   PHE P   5      96.155  36.549  24.562  1.00185.39           C  
ATOM   1498  O   PHE P   5      94.953  36.294  24.604  1.00185.39           O  
ATOM   1499  N   GLU P   6      96.680  37.638  25.154  1.00114.29           N  
ATOM   1500  CA  GLU P   6      95.849  38.600  25.810  1.00114.29           C  
ATOM   1501  CB  GLU P   6      96.403  39.107  27.151  1.00114.29           C  
ATOM   1502  CG  GLU P   6      96.602  38.014  28.202  1.00114.29           C  
ATOM   1503  CD  GLU P   6      95.291  37.265  28.378  1.00114.29           C  
ATOM   1504  OE1 GLU P   6      94.245  37.740  27.856  1.00114.29           O  
ATOM   1505  OE2 GLU P   6      95.312  36.193  29.042  1.00114.29           O  
ATOM   1506  C   GLU P   6      95.826  39.778  24.903  1.00114.29           C  
ATOM   1507  O   GLU P   6      96.745  39.979  24.111  1.00114.29           O  
ATOM   1508  N   LYS P   7      94.767  40.600  24.994  1.00114.70           N  
ATOM   1509  CA  LYS P   7      94.661  41.689  24.081  1.00114.70           C  
ATOM   1510  CB  LYS P   7      93.220  42.195  23.925  1.00114.70           C  
ATOM   1511  CG  LYS P   7      92.356  41.108  23.276  1.00114.70           C  
ATOM   1512  CD  LYS P   7      90.847  41.311  23.388  1.00114.70           C  
ATOM   1513  CE  LYS P   7      90.325  42.403  22.459  1.00114.70           C  
ATOM   1514  NZ  LYS P   7      90.669  43.732  23.004  1.00114.70           N  
ATOM   1515  C   LYS P   7      95.609  42.794  24.424  1.00114.70           C  
ATOM   1516  O   LYS P   7      96.002  42.985  25.576  1.00114.70           O  
ATOM   1517  N   LEU P   8      96.027  43.521  23.364  1.00101.88           N  
ATOM   1518  CA  LEU P   8      96.936  44.625  23.440  1.00101.88           C  
ATOM   1519  CB  LEU P   8      97.420  45.092  22.058  1.00101.88           C  
ATOM   1520  CG  LEU P   8      98.333  44.073  21.354  1.00101.88           C  
ATOM   1521  CD1 LEU P   8      98.764  44.557  19.961  1.00101.88           C  
ATOM   1522  CD2 LEU P   8      99.550  43.747  22.231  1.00101.88           C  
ATOM   1523  C   LEU P   8      96.198  45.800  24.047  1.00101.88           C  
ATOM   1524  O   LEU P   8      94.943  45.813  23.947  1.00101.88           O  
ATOM   1525  OXT LEU P   8      96.880  46.707  24.595  1.00101.88           O  
TER
ATOM   1526  N   LEU A  11      80.108  19.513  53.130  1.00 60.94           N  
ATOM   1527  CA  LEU A  11      81.136  18.892  53.992  1.00 60.94           C  
ATOM   1528  CB  LEU A  11      82.501  18.983  53.282  1.00 60.94           C  
ATOM   1529  CG  LEU A  11      83.680  18.265  53.959  1.00 60.94           C  
ATOM   1530  CD1 LEU A  11      83.435  16.752  54.072  1.00 60.94           C  
ATOM   1531  CD2 LEU A  11      84.985  18.579  53.207  1.00 60.94           C  
ATOM   1532  C   LEU A  11      81.162  19.588  55.317  1.00 60.94           C  
ATOM   1533  O   LEU A  11      81.378  20.796  55.402  1.00 60.94           O  
ATOM   1534  N   SER A  12      80.919  18.833  56.404  1.00 54.51           N  
ATOM   1535  CA  SER A  12      80.854  19.445  57.703  1.00 54.51           C  
ATOM   1536  CB  SER A  12      79.689  18.918  58.559  1.00 54.51           C  
ATOM   1537  OG  SER A  12      79.821  19.363  59.901  1.00 54.51           O  
ATOM   1538  C   SER A  12      82.102  19.122  58.458  1.00 54.51           C  
ATOM   1539  O   SER A  12      82.600  18.000  58.391  1.00 54.51           O  
ATOM   1540  N   VAL A  13      82.658  20.107  59.200  1.00101.07           N  
ATOM   1541  CA  VAL A  13      83.815  19.777  59.985  1.00101.07           C  
ATOM   1542  CB  VAL A  13      85.122  20.041  59.295  1.00101.07           C  
ATOM   1543  CG1 VAL A  13      85.552  21.484  59.595  1.00101.07           C  
ATOM   1544  CG2 VAL A  13      86.139  18.966  59.708  1.00101.07           C  
ATOM   1545  C   VAL A  13      83.771  20.605  61.244  1.00101.07           C  
ATOM   1546  O   VAL A  13      83.086  21.624  61.307  1.00101.07           O  
ATOM   1547  N   ARG A  14      84.498  20.171  62.296  1.00 96.74           N  
ATOM   1548  CA  ARG A  14      84.503  20.859  63.561  1.00 96.74           C  
ATOM   1549  CB  ARG A  14      84.942  19.967  64.744  1.00 96.74           C  
ATOM   1550  CG  ARG A  14      83.856  18.981  65.201  1.00 96.74           C  
ATOM   1551  CD  ARG A  14      84.355  17.879  66.148  1.00 96.74           C  
ATOM   1552  NE  ARG A  14      83.176  17.167  66.730  1.00 96.74           N  
ATOM   1553  CZ  ARG A  14      82.519  16.206  66.015  1.00 96.74           C  
ATOM   1554  NH1 ARG A  14      82.874  15.953  64.723  1.00 96.74           N  
ATOM   1555  NH2 ARG A  14      81.505  15.493  66.591  1.00 96.74           N  
ATOM   1556  C   ARG A  14      85.432  22.028  63.473  1.00 96.74           C  
ATOM   1557  O   ARG A  14      86.403  22.014  62.720  1.00 96.74           O  
ATOM   1558  N   GLU A  15      85.147  23.096  64.242  1.00 54.54           N  
ATOM   1559  CA  GLU A  15      85.984  24.256  64.218  1.00 54.54           C  
ATOM   1560  CB  GLU A  15      85.451  25.363  65.148  1.00 54.54           C  
ATOM   1561  CG  GLU A  15      86.362  26.583  65.275  1.00 54.54           C  
ATOM   1562  CD  GLU A  15      85.636  27.617  66.130  1.00 54.54           C  
ATOM   1563  OE1 GLU A  15      84.609  27.262  66.767  1.00 54.54           O  
ATOM   1564  OE2 GLU A  15      86.108  28.784  66.151  1.00 54.54           O  
ATOM   1565  C   GLU A  15      87.353  23.871  64.690  1.00 54.54           C  
ATOM   1566  O   GLU A  15      87.495  23.190  65.702  1.00 54.54           O  
ATOM   1567  N   GLY A  16      88.404  24.304  63.958  1.00 33.11           N  
ATOM   1568  CA  GLY A  16      89.759  24.017  64.348  1.00 33.11           C  
ATOM   1569  C   GLY A  16      90.230  22.787  63.633  1.00 33.11           C  
ATOM   1570  O   GLY A  16      91.408  22.439  63.693  1.00 33.11           O  
ATOM   1571  N   ASP A  17      89.316  22.088  62.938  1.00 59.35           N  
ATOM   1572  CA  ASP A  17      89.706  20.898  62.236  1.00 59.35           C  
ATOM   1573  CB  ASP A  17      88.534  19.948  61.936  1.00 59.35           C  
ATOM   1574  CG  ASP A  17      88.002  19.354  63.233  1.00 59.35           C  
ATOM   1575  OD1 ASP A  17      88.407  19.827  64.329  1.00 59.35           O  
ATOM   1576  OD2 ASP A  17      87.168  18.414  63.142  1.00 59.35           O  
ATOM   1577  C   ASP A  17      90.260  21.299  60.904  1.00 59.35           C  
ATOM   1578  O   ASP A  17      90.062  22.423  60.450  1.00 59.35           O  
ATOM   1579  N   SER A  18      91.004  20.381  60.257  1.00 86.40           N  
ATOM   1580  CA  SER A  18      91.505  20.637  58.940  1.00 86.40           C  
ATOM   1581  CB  SER A  18      92.805  19.884  58.611  1.00 86.40           C  
ATOM   1582  OG  SER A  18      92.538  18.492  58.527  1.00 86.40           O  
ATOM   1583  C   SER A  18      90.460  20.137  57.989  1.00 86.40           C  
ATOM   1584  O   SER A  18      89.679  19.254  58.341  1.00 86.40           O  
ATOM   1585  N   ALA A  19      90.414  20.686  56.756  1.00 49.65           N  
ATOM   1586  CA  ALA A  19      89.450  20.218  55.798  1.00 49.65           C  
ATOM   1587  CB  ALA A  19      88.205  21.115  55.648  1.00 49.65           C  
ATOM   1588  C   ALA A  19      90.113  20.163  54.462  1.00 49.65           C  
ATOM   1589  O   ALA A  19      91.102  20.853  54.204  1.00 49.65           O  
ATOM   1590  N   VAL A  20      89.580  19.300  53.581  1.00118.44           N  
ATOM   1591  CA  VAL A  20      90.117  19.111  52.273  1.00118.44           C  
ATOM   1592  CB  VAL A  20      90.659  17.717  52.140  1.00118.44           C  
ATOM   1593  CG1 VAL A  20      91.230  17.515  50.734  1.00118.44           C  
ATOM   1594  CG2 VAL A  20      91.634  17.447  53.302  1.00118.44           C  
ATOM   1595  C   VAL A  20      88.962  19.211  51.322  1.00118.44           C  
ATOM   1596  O   VAL A  20      87.952  18.532  51.506  1.00118.44           O  
ATOM   1597  N   ILE A  21      89.074  20.051  50.270  1.00108.38           N  
ATOM   1598  CA  ILE A  21      87.990  20.146  49.330  1.00108.38           C  
ATOM   1599  CB  ILE A  21      87.401  21.517  49.149  1.00108.38           C  
ATOM   1600  CG1 ILE A  21      86.747  22.055  50.439  1.00108.38           C  
ATOM   1601  CG2 ILE A  21      86.419  21.418  47.966  1.00108.38           C  
ATOM   1602  CD1 ILE A  21      87.741  22.462  51.527  1.00108.38           C  
ATOM   1603  C   ILE A  21      88.524  19.740  47.998  1.00108.38           C  
ATOM   1604  O   ILE A  21      89.639  20.096  47.620  1.00108.38           O  
ATOM   1605  N   THR A  22      87.720  18.975  47.237  1.00134.63           N  
ATOM   1606  CA  THR A  22      88.196  18.507  45.977  1.00134.63           C  
ATOM   1607  CB  THR A  22      88.104  17.011  45.847  1.00134.63           C  
ATOM   1608  OG1 THR A  22      88.797  16.560  44.692  1.00134.63           O  
ATOM   1609  CG2 THR A  22      86.623  16.600  45.795  1.00134.63           C  
ATOM   1610  C   THR A  22      87.395  19.146  44.892  1.00134.63           C  
ATOM   1611  O   THR A  22      86.233  19.508  45.069  1.00134.63           O  
ATOM   1612  N   CYS A  23      88.039  19.351  43.730  1.00144.23           N  
ATOM   1613  CA  CYS A  23      87.349  19.931  42.623  1.00144.23           C  
ATOM   1614  CB  CYS A  23      87.625  21.436  42.447  1.00144.23           C  
ATOM   1615  SG  CYS A  23      89.366  21.796  42.041  1.00144.23           S  
ATOM   1616  C   CYS A  23      87.920  19.287  41.422  1.00144.23           C  
ATOM   1617  O   CYS A  23      89.112  18.989  41.395  1.00144.23           O  
ATOM   1618  N   THR A  24      87.086  19.047  40.398  1.00 82.10           N  
ATOM   1619  CA  THR A  24      87.632  18.444  39.229  1.00 82.10           C  
ATOM   1620  CB  THR A  24      87.030  17.108  38.890  1.00 82.10           C  
ATOM   1621  OG1 THR A  24      87.236  16.184  39.951  1.00 82.10           O  
ATOM   1622  CG2 THR A  24      87.689  16.588  37.601  1.00 82.10           C  
ATOM   1623  C   THR A  24      87.352  19.354  38.088  1.00 82.10           C  
ATOM   1624  O   THR A  24      86.228  19.815  37.902  1.00 82.10           O  
ATOM   1625  N   TYR A  25      88.404  19.657  37.309  1.00126.53           N  
ATOM   1626  CA  TYR A  25      88.259  20.412  36.107  1.00126.53           C  
ATOM   1627  CB  TYR A  25      89.295  21.538  35.876  1.00126.53           C  
ATOM   1628  CG  TYR A  25      90.666  20.977  35.999  1.00126.53           C  
ATOM   1629  CD1 TYR A  25      91.252  20.876  37.240  1.00126.53           C  
ATOM   1630  CD2 TYR A  25      91.372  20.560  34.894  1.00126.53           C  
ATOM   1631  CE1 TYR A  25      92.517  20.364  37.389  1.00126.53           C  
ATOM   1632  CE2 TYR A  25      92.640  20.045  35.037  1.00126.53           C  
ATOM   1633  CZ  TYR A  25      93.214  19.945  36.283  1.00126.53           C  
ATOM   1634  OH  TYR A  25      94.513  19.414  36.428  1.00126.53           O  
ATOM   1635  C   TYR A  25      88.295  19.422  34.986  1.00126.53           C  
ATOM   1636  O   TYR A  25      88.828  18.327  35.127  1.00126.53           O  
ATOM   1637  N   THR A  26      87.603  19.737  33.882  1.00157.32           N  
ATOM   1638  CA  THR A  26      87.458  18.819  32.789  1.00157.32           C  
ATOM   1639  CB  THR A  26      86.334  19.233  31.867  1.00157.32           C  
ATOM   1640  OG1 THR A  26      86.082  18.234  30.887  1.00157.32           O  
ATOM   1641  CG2 THR A  26      86.683  20.569  31.193  1.00157.32           C  
ATOM   1642  C   THR A  26      88.703  18.586  31.956  1.00157.32           C  
ATOM   1643  O   THR A  26      88.988  17.449  31.580  1.00157.32           O  
ATOM   1644  N   ASP A  27      89.504  19.635  31.676  1.00153.09           N  
ATOM   1645  CA  ASP A  27      90.466  19.517  30.608  1.00153.09           C  
ATOM   1646  CB  ASP A  27      90.252  20.692  29.634  1.00153.09           C  
ATOM   1647  CG  ASP A  27      91.195  20.613  28.447  1.00153.09           C  
ATOM   1648  OD1 ASP A  27      91.683  19.500  28.119  1.00153.09           O  
ATOM   1649  OD2 ASP A  27      91.428  21.688  27.834  1.00153.09           O  
ATOM   1650  C   ASP A  27      91.940  19.484  30.951  1.00153.09           C  
ATOM   1651  O   ASP A  27      92.475  20.285  31.714  1.00153.09           O  
ATOM   1652  N   PRO A  28      92.616  18.553  30.310  1.00283.94           N  
ATOM   1653  CA  PRO A  28      94.047  18.394  30.408  1.00283.94           C  
ATOM   1654  CD  PRO A  28      91.957  17.298  29.981  1.00283.94           C  
ATOM   1655  CB  PRO A  28      94.345  16.946  30.013  1.00283.94           C  
ATOM   1656  CG  PRO A  28      93.059  16.446  29.337  1.00283.94           C  
ATOM   1657  C   PRO A  28      94.922  19.385  29.667  1.00283.94           C  
ATOM   1658  O   PRO A  28      96.126  19.199  29.577  1.00283.94           O  
ATOM   1659  N   ASN A  36      94.411  20.372  28.956  1.00148.86           N  
ATOM   1660  CA  ASN A  36      95.387  21.279  28.418  1.00148.86           C  
ATOM   1661  CB  ASN A  36      94.830  21.989  27.173  1.00148.86           C  
ATOM   1662  CG  ASN A  36      95.797  23.057  26.698  1.00148.86           C  
ATOM   1663  OD1 ASN A  36      95.586  24.242  26.950  1.00148.86           O  
ATOM   1664  ND2 ASN A  36      96.882  22.641  25.992  1.00148.86           N  
ATOM   1665  C   ASN A  36      95.713  22.314  29.446  1.00148.86           C  
ATOM   1666  O   ASN A  36      96.811  22.868  29.518  1.00148.86           O  
ATOM   1667  N   SER A  37      94.700  22.563  30.282  1.00108.13           N  
ATOM   1668  CA  SER A  37      94.594  23.656  31.198  1.00108.13           C  
ATOM   1669  CB  SER A  37      93.470  23.427  32.226  1.00108.13           C  
ATOM   1670  OG  SER A  37      92.223  23.245  31.570  1.00108.13           O  
ATOM   1671  C   SER A  37      95.837  23.954  31.955  1.00108.13           C  
ATOM   1672  O   SER A  37      96.274  23.202  32.822  1.00108.13           O  
ATOM   1673  N   TYR A  38      96.443  25.106  31.621  1.00208.66           N  
ATOM   1674  CA  TYR A  38      97.543  25.630  32.367  1.00208.66           C  
ATOM   1675  CB  TYR A  38      98.364  26.719  31.668  1.00208.66           C  
ATOM   1676  CG  TYR A  38      99.546  26.921  32.558  1.00208.66           C  
ATOM   1677  CD1 TYR A  38     100.520  25.955  32.614  1.00208.66           C  
ATOM   1678  CD2 TYR A  38      99.719  28.051  33.327  1.00208.66           C  
ATOM   1679  CE1 TYR A  38     101.634  26.073  33.405  1.00208.66           C  
ATOM   1680  CE2 TYR A  38     100.835  28.182  34.129  1.00208.66           C  
ATOM   1681  CZ  TYR A  38     101.794  27.192  34.175  1.00208.66           C  
ATOM   1682  OH  TYR A  38     102.946  27.305  34.989  1.00208.66           O  
ATOM   1683  C   TYR A  38      97.045  26.226  33.668  1.00208.66           C  
ATOM   1684  O   TYR A  38      97.750  26.172  34.664  1.00208.66           O  
ATOM   1685  N   TYR A  39      95.821  26.807  33.730  1.00224.12           N  
ATOM   1686  CA  TYR A  39      95.505  27.665  34.863  1.00224.12           C  
ATOM   1687  CB  TYR A  39      94.945  29.018  34.410  1.00224.12           C  
ATOM   1688  CG  TYR A  39      95.917  29.504  33.397  1.00224.12           C  
ATOM   1689  CD1 TYR A  39      97.133  30.026  33.769  1.00224.12           C  
ATOM   1690  CD2 TYR A  39      95.597  29.427  32.062  1.00224.12           C  
ATOM   1691  CE1 TYR A  39      98.013  30.460  32.806  1.00224.12           C  
ATOM   1692  CE2 TYR A  39      96.473  29.858  31.096  1.00224.12           C  
ATOM   1693  CZ  TYR A  39      97.686  30.378  31.473  1.00224.12           C  
ATOM   1694  OH  TYR A  39      98.598  30.823  30.494  1.00224.12           O  
ATOM   1695  C   TYR A  39      94.503  27.092  35.784  1.00224.12           C  
ATOM   1696  O   TYR A  39      93.493  26.556  35.347  1.00224.12           O  
ATOM   1697  N   PHE A  40      94.755  27.198  37.104  1.00172.46           N  
ATOM   1698  CA  PHE A  40      93.737  26.707  37.986  1.00172.46           C  
ATOM   1699  CB  PHE A  40      94.046  25.366  38.668  1.00172.46           C  
ATOM   1700  CG  PHE A  40      94.440  24.437  37.584  1.00172.46           C  
ATOM   1701  CD1 PHE A  40      93.521  23.936  36.689  1.00172.46           C  
ATOM   1702  CD2 PHE A  40      95.765  24.107  37.451  1.00172.46           C  
ATOM   1703  CE1 PHE A  40      93.925  23.085  35.689  1.00172.46           C  
ATOM   1704  CE2 PHE A  40      96.174  23.260  36.454  1.00172.46           C  
ATOM   1705  CZ  PHE A  40      95.252  22.747  35.573  1.00172.46           C  
ATOM   1706  C   PHE A  40      93.560  27.702  39.088  1.00172.46           C  
ATOM   1707  O   PHE A  40      94.498  28.402  39.472  1.00172.46           O  
ATOM   1708  N   PHE A  41      92.332  27.789  39.633  1.00117.46           N  
ATOM   1709  CA  PHE A  41      92.088  28.787  40.633  1.00117.46           C  
ATOM   1710  CB  PHE A  41      91.379  30.028  40.053  1.00117.46           C  
ATOM   1711  CG  PHE A  41      92.191  30.471  38.887  1.00117.46           C  
ATOM   1712  CD1 PHE A  41      92.062  29.818  37.683  1.00117.46           C  
ATOM   1713  CD2 PHE A  41      93.061  31.526  38.983  1.00117.46           C  
ATOM   1714  CE1 PHE A  41      92.800  30.188  36.587  1.00117.46           C  
ATOM   1715  CE2 PHE A  41      93.803  31.904  37.890  1.00117.46           C  
ATOM   1716  CZ  PHE A  41      93.670  31.241  36.693  1.00117.46           C  
ATOM   1717  C   PHE A  41      91.117  28.223  41.618  1.00117.46           C  
ATOM   1718  O   PHE A  41      90.400  27.269  41.325  1.00117.46           O  
ATOM   1719  N   TRP A  42      91.093  28.794  42.839  1.00119.75           N  
ATOM   1720  CA  TRP A  42      90.073  28.445  43.785  1.00119.75           C  
ATOM   1721  CB  TRP A  42      90.542  27.828  45.116  1.00119.75           C  
ATOM   1722  CG  TRP A  42      90.755  26.334  45.084  1.00119.75           C  
ATOM   1723  CD2 TRP A  42      89.767  25.372  45.510  1.00119.75           C  
ATOM   1724  CD1 TRP A  42      91.846  25.620  44.700  1.00119.75           C  
ATOM   1725  NE1 TRP A  42      91.609  24.274  44.861  1.00119.75           N  
ATOM   1726  CE2 TRP A  42      90.335  24.109  45.357  1.00119.75           C  
ATOM   1727  CE3 TRP A  42      88.498  25.530  45.989  1.00119.75           C  
ATOM   1728  CZ2 TRP A  42      89.639  22.977  45.685  1.00119.75           C  
ATOM   1729  CZ3 TRP A  42      87.798  24.387  46.314  1.00119.75           C  
ATOM   1730  CH2 TRP A  42      88.357  23.136  46.165  1.00119.75           C  
ATOM   1731  C   TRP A  42      89.352  29.706  44.141  1.00119.75           C  
ATOM   1732  O   TRP A  42      89.977  30.731  44.417  1.00119.75           O  
ATOM   1733  N   TYR A  43      88.002  29.647  44.148  1.00100.90           N  
ATOM   1734  CA  TYR A  43      87.212  30.798  44.492  1.00100.90           C  
ATOM   1735  CB  TYR A  43      86.221  31.286  43.418  1.00100.90           C  
ATOM   1736  CG  TYR A  43      86.941  31.735  42.194  1.00100.90           C  
ATOM   1737  CD1 TYR A  43      87.482  32.996  42.086  1.00100.90           C  
ATOM   1738  CD2 TYR A  43      87.071  30.871  41.136  1.00100.90           C  
ATOM   1739  CE1 TYR A  43      88.137  33.378  40.935  1.00100.90           C  
ATOM   1740  CE2 TYR A  43      87.724  31.247  39.986  1.00100.90           C  
ATOM   1741  CZ  TYR A  43      88.257  32.505  39.882  1.00100.90           C  
ATOM   1742  OH  TYR A  43      88.927  32.888  38.699  1.00100.90           O  
ATOM   1743  C   TYR A  43      86.338  30.442  45.662  1.00100.90           C  
ATOM   1744  O   TYR A  43      85.953  29.287  45.834  1.00100.90           O  
ATOM   1745  N   LYS A  44      86.019  31.450  46.506  1.00102.55           N  
ATOM   1746  CA  LYS A  44      85.196  31.278  47.678  1.00102.55           C  
ATOM   1747  CB  LYS A  44      85.936  31.638  48.973  1.00102.55           C  
ATOM   1748  CG  LYS A  44      85.059  31.657  50.223  1.00102.55           C  
ATOM   1749  CD  LYS A  44      85.861  31.554  51.519  1.00102.55           C  
ATOM   1750  CE  LYS A  44      85.201  32.238  52.714  1.00102.55           C  
ATOM   1751  NZ  LYS A  44      85.726  33.615  52.833  1.00102.55           N  
ATOM   1752  C   LYS A  44      84.015  32.186  47.592  1.00102.55           C  
ATOM   1753  O   LYS A  44      84.138  33.350  47.214  1.00102.55           O  
ATOM   1754  N   GLN A  45      82.819  31.685  47.955  1.00 97.48           N  
ATOM   1755  CA  GLN A  45      81.701  32.572  47.856  1.00 97.48           C  
ATOM   1756  CB  GLN A  45      80.700  32.186  46.767  1.00 97.48           C  
ATOM   1757  CG  GLN A  45      79.658  33.279  46.551  1.00 97.48           C  
ATOM   1758  CD  GLN A  45      78.600  32.719  45.630  1.00 97.48           C  
ATOM   1759  OE1 GLN A  45      78.118  31.607  45.831  1.00 97.48           O  
ATOM   1760  NE2 GLN A  45      78.227  33.509  44.593  1.00 97.48           N  
ATOM   1761  C   GLN A  45      80.962  32.611  49.161  1.00 97.48           C  
ATOM   1762  O   GLN A  45      80.652  31.570  49.740  1.00 97.48           O  
ATOM   1763  N   GLU A  46      80.652  33.839  49.637  1.00128.45           N  
ATOM   1764  CA  GLU A  46      79.943  34.069  50.871  1.00128.45           C  
ATOM   1765  CB  GLU A  46      80.613  35.115  51.777  1.00128.45           C  
ATOM   1766  CG  GLU A  46      82.048  34.748  52.153  1.00128.45           C  
ATOM   1767  CD  GLU A  46      82.940  35.221  51.017  1.00128.45           C  
ATOM   1768  OE1 GLU A  46      82.397  35.835  50.058  1.00128.45           O  
ATOM   1769  OE2 GLU A  46      84.176  34.984  51.092  1.00128.45           O  
ATOM   1770  C   GLU A  46      78.595  34.627  50.507  1.00128.45           C  
ATOM   1771  O   GLU A  46      78.432  35.250  49.455  1.00128.45           O  
ATOM   1772  N   PRO A  48      77.624  34.428  51.372  1.00191.61           N  
ATOM   1773  CA  PRO A  48      76.257  34.793  51.103  1.00191.61           C  
ATOM   1774  CD  PRO A  48      77.881  34.289  52.798  1.00191.61           C  
ATOM   1775  CB  PRO A  48      75.508  34.622  52.425  1.00191.61           C  
ATOM   1776  CG  PRO A  48      76.606  34.807  53.486  1.00191.61           C  
ATOM   1777  C   PRO A  48      76.025  36.144  50.483  1.00191.61           C  
ATOM   1778  O   PRO A  48      75.420  36.194  49.416  1.00191.61           O  
ATOM   1779  N   GLY A  49      76.462  37.239  51.126  1.00152.02           N  
ATOM   1780  CA  GLY A  49      76.284  38.588  50.657  1.00152.02           C  
ATOM   1781  C   GLY A  49      77.150  38.903  49.486  1.00152.02           C  
ATOM   1782  O   GLY A  49      76.805  39.782  48.702  1.00152.02           O  
ATOM   1783  N   ALA A  50      78.313  38.237  49.354  1.00244.15           N  
ATOM   1784  CA  ALA A  50      79.293  38.676  48.401  1.00244.15           C  
ATOM   1785  CB  ALA A  50      80.720  38.734  48.969  1.00244.15           C  
ATOM   1786  C   ALA A  50      79.358  37.835  47.165  1.00244.15           C  
ATOM   1787  O   ALA A  50      78.569  36.925  46.917  1.00244.15           O  
ATOM   1788  N   SER A  51      80.292  38.230  46.279  1.00127.96           N  
ATOM   1789  CA  SER A  51      80.530  37.547  45.046  1.00127.96           C  
ATOM   1790  CB  SER A  51      80.728  38.456  43.819  1.00127.96           C  
ATOM   1791  OG  SER A  51      81.915  39.222  43.950  1.00127.96           O  
ATOM   1792  C   SER A  51      81.776  36.752  45.217  1.00127.96           C  
ATOM   1793  O   SER A  51      82.439  36.862  46.244  1.00127.96           O  
ATOM   1794  N   LEU A  52      82.143  35.957  44.191  1.00163.78           N  
ATOM   1795  CA  LEU A  52      83.294  35.107  44.312  1.00163.78           C  
ATOM   1796  CB  LEU A  52      83.763  34.357  43.043  1.00163.78           C  
ATOM   1797  CG  LEU A  52      82.912  33.185  42.508  1.00163.78           C  
ATOM   1798  CD1 LEU A  52      82.579  32.173  43.606  1.00163.78           C  
ATOM   1799  CD2 LEU A  52      81.712  33.622  41.668  1.00163.78           C  
ATOM   1800  C   LEU A  52      84.488  35.919  44.696  1.00163.78           C  
ATOM   1801  O   LEU A  52      84.686  37.036  44.222  1.00163.78           O  
ATOM   1802  N   GLN A  53      85.308  35.358  45.611  1.00 81.95           N  
ATOM   1803  CA  GLN A  53      86.529  35.983  46.025  1.00 81.95           C  
ATOM   1804  CB  GLN A  53      86.626  36.198  47.544  1.00 81.95           C  
ATOM   1805  CG  GLN A  53      85.481  37.066  48.057  1.00 81.95           C  
ATOM   1806  CD  GLN A  53      85.647  37.280  49.547  1.00 81.95           C  
ATOM   1807  OE1 GLN A  53      84.733  37.759  50.215  1.00 81.95           O  
ATOM   1808  NE2 GLN A  53      86.844  36.926  50.085  1.00 81.95           N  
ATOM   1809  C   GLN A  53      87.613  35.023  45.655  1.00 81.95           C  
ATOM   1810  O   GLN A  53      87.429  33.810  45.745  1.00 81.95           O  
ATOM   1811  N   LEU A  54      88.781  35.534  45.227  1.00116.72           N  
ATOM   1812  CA  LEU A  54      89.813  34.639  44.788  1.00116.72           C  
ATOM   1813  CB  LEU A  54      90.632  35.213  43.624  1.00116.72           C  
ATOM   1814  CG  LEU A  54      91.782  34.299  43.181  1.00116.72           C  
ATOM   1815  CD1 LEU A  54      91.261  32.943  42.687  1.00116.72           C  
ATOM   1816  CD2 LEU A  54      92.688  35.001  42.160  1.00116.72           C  
ATOM   1817  C   LEU A  54      90.754  34.347  45.928  1.00116.72           C  
ATOM   1818  O   LEU A  54      91.410  35.244  46.457  1.00116.72           O  
ATOM   1819  N   LEU A  55      90.751  33.076  46.394  1.00177.48           N  
ATOM   1820  CA  LEU A  55      91.636  32.544  47.395  1.00177.48           C  
ATOM   1821  CB  LEU A  55      91.139  31.196  47.964  1.00177.48           C  
ATOM   1822  CG  LEU A  55      90.177  31.236  49.173  1.00177.48           C  
ATOM   1823  CD1 LEU A  55      90.943  31.304  50.506  1.00177.48           C  
ATOM   1824  CD2 LEU A  55      89.155  32.375  49.053  1.00177.48           C  
ATOM   1825  C   LEU A  55      93.022  32.258  46.883  1.00177.48           C  
ATOM   1826  O   LEU A  55      94.008  32.623  47.522  1.00177.48           O  
ATOM   1827  N   MET A  56      93.151  31.569  45.722  1.00182.36           N  
ATOM   1828  CA  MET A  56      94.486  31.206  45.328  1.00182.36           C  
ATOM   1829  CB  MET A  56      95.092  30.084  46.194  1.00182.36           C  
ATOM   1830  CG  MET A  56      94.506  28.682  46.007  1.00182.36           C  
ATOM   1831  SD  MET A  56      95.149  27.750  44.582  1.00182.36           S  
ATOM   1832  CE  MET A  56      93.690  27.922  43.517  1.00182.36           C  
ATOM   1833  C   MET A  56      94.520  30.777  43.900  1.00182.36           C  
ATOM   1834  O   MET A  56      93.487  30.640  43.250  1.00182.36           O  
ATOM   1835  N   LYS A  57      95.741  30.587  43.365  1.00144.71           N  
ATOM   1836  CA  LYS A  57      95.899  30.195  41.996  1.00144.71           C  
ATOM   1837  CB  LYS A  57      96.265  31.359  41.078  1.00144.71           C  
ATOM   1838  CG  LYS A  57      97.586  31.989  41.503  1.00144.71           C  
ATOM   1839  CD  LYS A  57      98.105  33.047  40.540  1.00144.71           C  
ATOM   1840  CE  LYS A  57      99.304  33.800  41.112  1.00144.71           C  
ATOM   1841  NZ  LYS A  57      99.389  35.146  40.510  1.00144.71           N  
ATOM   1842  C   LYS A  57      97.036  29.243  41.941  1.00144.71           C  
ATOM   1843  O   LYS A  57      97.905  29.242  42.812  1.00144.71           O  
ATOM   1844  N   VAL A  58      97.041  28.382  40.906  1.00148.91           N  
ATOM   1845  CA  VAL A  58      98.096  27.428  40.750  1.00148.91           C  
ATOM   1846  CB  VAL A  58      97.692  26.122  41.389  1.00148.91           C  
ATOM   1847  CG1 VAL A  58      96.533  25.508  40.591  1.00148.91           C  
ATOM   1848  CG2 VAL A  58      98.909  25.212  41.545  1.00148.91           C  
ATOM   1849  C   VAL A  58      98.302  27.260  39.266  1.00148.91           C  
ATOM   1850  O   VAL A  58      97.335  27.120  38.522  1.00148.91           O  
ATOM   1851  N   PHE A  59      99.573  27.278  38.797  1.00263.51           N  
ATOM   1852  CA  PHE A  59      99.909  27.218  37.398  1.00263.51           C  
ATOM   1853  CB  PHE A  59     101.085  28.162  37.069  1.00263.51           C  
ATOM   1854  CG  PHE A  59     100.641  29.600  37.190  1.00263.51           C  
ATOM   1855  CD1 PHE A  59     100.133  30.139  38.351  1.00263.51           C  
ATOM   1856  CD2 PHE A  59     100.790  30.452  36.124  1.00263.51           C  
ATOM   1857  CE1 PHE A  59      99.756  31.464  38.429  1.00263.51           C  
ATOM   1858  CE2 PHE A  59     100.421  31.776  36.193  1.00263.51           C  
ATOM   1859  CZ  PHE A  59      99.894  32.296  37.345  1.00263.51           C  
ATOM   1860  C   PHE A  59     100.265  25.804  37.043  1.00263.51           C  
ATOM   1861  O   PHE A  59     100.911  25.089  37.801  1.00263.51           O  
ATOM   1862  N   SER A  60      99.939  25.390  35.810  1.00243.27           N  
ATOM   1863  CA  SER A  60      99.916  23.999  35.479  1.00243.27           C  
ATOM   1864  CB  SER A  60      99.438  23.660  34.060  1.00243.27           C  
ATOM   1865  OG  SER A  60      99.473  22.254  33.872  1.00243.27           O  
ATOM   1866  C   SER A  60     101.198  23.298  35.681  1.00243.27           C  
ATOM   1867  O   SER A  60     101.184  22.094  35.825  1.00243.27           O  
ATOM   1868  N   SER A  65     102.361  23.930  35.652  1.00139.78           N  
ATOM   1869  CA  SER A  65     103.492  23.079  35.913  1.00139.78           C  
ATOM   1870  CB  SER A  65     104.784  23.491  35.207  1.00139.78           C  
ATOM   1871  OG  SER A  65     104.738  22.987  33.883  1.00139.78           O  
ATOM   1872  C   SER A  65     103.797  22.884  37.373  1.00139.78           C  
ATOM   1873  O   SER A  65     104.915  22.486  37.699  1.00139.78           O  
ATOM   1874  N   THR A  66     102.863  23.166  38.305  1.00135.13           N  
ATOM   1875  CA  THR A  66     103.233  23.041  39.695  1.00135.13           C  
ATOM   1876  CB  THR A  66     103.093  24.329  40.441  1.00135.13           C  
ATOM   1877  OG1 THR A  66     103.658  24.241  41.739  1.00135.13           O  
ATOM   1878  CG2 THR A  66     101.597  24.627  40.535  1.00135.13           C  
ATOM   1879  C   THR A  66     102.396  22.011  40.412  1.00135.13           C  
ATOM   1880  O   THR A  66     101.265  21.721  40.029  1.00135.13           O  
ATOM   1881  N   GLU A  67     103.015  21.336  41.403  1.00 99.06           N  
ATOM   1882  CA  GLU A  67     102.385  20.334  42.224  1.00 99.06           C  
ATOM   1883  CB  GLU A  67     103.406  19.327  42.766  1.00 99.06           C  
ATOM   1884  CG  GLU A  67     104.117  18.521  41.678  1.00 99.06           C  
ATOM   1885  CD  GLU A  67     105.364  17.932  42.319  1.00 99.06           C  
ATOM   1886  OE1 GLU A  67     105.556  18.164  43.541  1.00 99.06           O  
ATOM   1887  OE2 GLU A  67     106.149  17.253  41.601  1.00 99.06           O  
ATOM   1888  C   GLU A  67     101.632  20.859  43.415  1.00 99.06           C  
ATOM   1889  O   GLU A  67     100.551  20.362  43.717  1.00 99.06           O  
ATOM   1890  N   ILE A  68     102.198  21.830  44.171  1.00108.93           N  
ATOM   1891  CA  ILE A  68     101.522  22.243  45.376  1.00108.93           C  
ATOM   1892  CB  ILE A  68     102.027  21.554  46.623  1.00108.93           C  
ATOM   1893  CG1 ILE A  68     102.111  20.027  46.461  1.00108.93           C  
ATOM   1894  CG2 ILE A  68     101.125  21.989  47.792  1.00108.93           C  
ATOM   1895  CD1 ILE A  68     103.358  19.570  45.702  1.00108.93           C  
ATOM   1896  C   ILE A  68     101.861  23.680  45.622  1.00108.93           C  
ATOM   1897  O   ILE A  68     102.960  24.126  45.293  1.00108.93           O  
ATOM   1898  N   ASN A  69     100.926  24.456  46.207  1.00147.71           N  
ATOM   1899  CA  ASN A  69     101.308  25.791  46.559  1.00147.71           C  
ATOM   1900  CB  ASN A  69     101.004  26.849  45.473  1.00147.71           C  
ATOM   1901  CG  ASN A  69      99.517  26.949  45.166  1.00147.71           C  
ATOM   1902  OD1 ASN A  69      98.985  28.049  45.028  1.00147.71           O  
ATOM   1903  ND2 ASN A  69      98.836  25.782  45.016  1.00147.71           N  
ATOM   1904  C   ASN A  69     100.642  26.154  47.850  1.00147.71           C  
ATOM   1905  O   ASN A  69      99.415  26.155  47.941  1.00147.71           O  
ATOM   1906  N   GLU A  70     101.433  26.356  48.926  1.00166.81           N  
ATOM   1907  CA  GLU A  70     100.837  26.800  50.154  1.00166.81           C  
ATOM   1908  CB  GLU A  70     101.716  26.537  51.379  1.00166.81           C  
ATOM   1909  CG  GLU A  70     103.094  27.176  51.260  1.00166.81           C  
ATOM   1910  CD  GLU A  70     103.500  27.519  52.677  1.00166.81           C  
ATOM   1911  OE1 GLU A  70     102.566  27.755  53.487  1.00166.81           O  
ATOM   1912  OE2 GLU A  70     104.724  27.562  52.970  1.00166.81           O  
ATOM   1913  C   GLU A  70     100.554  28.280  50.092  1.00166.81           C  
ATOM   1914  O   GLU A  70      99.426  28.744  50.239  1.00166.81           O  
ATOM   1915  N   GLY A  72     101.595  29.081  49.808  1.00 91.80           N  
ATOM   1916  CA  GLY A  72     101.428  30.505  49.737  1.00 91.80           C  
ATOM   1917  C   GLY A  72     100.732  30.998  50.975  1.00 91.80           C  
ATOM   1918  O   GLY A  72      99.563  31.372  50.895  1.00 91.80           O  
ATOM   1919  N   GLN A  74     101.401  30.897  52.143  1.00192.40           N  
ATOM   1920  CA  GLN A  74     100.981  31.368  53.441  1.00192.40           C  
ATOM   1921  CB  GLN A  74     100.525  32.833  53.550  1.00192.40           C  
ATOM   1922  CG  GLN A  74      99.179  33.148  52.922  1.00192.40           C  
ATOM   1923  CD  GLN A  74      98.879  34.581  53.292  1.00192.40           C  
ATOM   1924  OE1 GLN A  74      99.674  35.482  53.030  1.00192.40           O  
ATOM   1925  NE2 GLN A  74      97.707  34.788  53.944  1.00192.40           N  
ATOM   1926  C   GLN A  74      99.943  30.491  54.065  1.00192.40           C  
ATOM   1927  O   GLN A  74      99.427  29.553  53.462  1.00192.40           O  
ATOM   1928  N   GLY A  75      99.612  30.840  55.323  1.00145.11           N  
ATOM   1929  CA  GLY A  75      98.807  30.085  56.240  1.00145.11           C  
ATOM   1930  C   GLY A  75      97.535  29.612  55.671  1.00145.11           C  
ATOM   1931  O   GLY A  75      97.091  30.073  54.621  1.00145.11           O  
ATOM   1932  N   PHE A  76      96.956  28.617  56.379  1.00431.48           N  
ATOM   1933  CA  PHE A  76      95.661  28.109  56.074  1.00431.48           C  
ATOM   1934  CB  PHE A  76      94.678  29.217  55.583  1.00431.48           C  
ATOM   1935  CG  PHE A  76      93.343  28.749  55.040  1.00431.48           C  
ATOM   1936  CD1 PHE A  76      93.182  28.147  53.806  1.00431.48           C  
ATOM   1937  CD2 PHE A  76      92.207  28.938  55.787  1.00431.48           C  
ATOM   1938  CE1 PHE A  76      91.960  27.744  53.323  1.00431.48           C  
ATOM   1939  CE2 PHE A  76      90.974  28.543  55.321  1.00431.48           C  
ATOM   1940  CZ  PHE A  76      90.842  27.948  54.091  1.00431.48           C  
ATOM   1941  C   PHE A  76      95.736  27.196  54.909  1.00431.48           C  
ATOM   1942  O   PHE A  76      95.579  25.978  55.003  1.00431.48           O  
ATOM   1943  N   THR A  77      95.982  27.853  53.765  1.00126.07           N  
ATOM   1944  CA  THR A  77      95.753  27.324  52.465  1.00126.07           C  
ATOM   1945  CB  THR A  77      95.589  28.414  51.433  1.00126.07           C  
ATOM   1946  OG1 THR A  77      94.680  29.418  51.863  1.00126.07           O  
ATOM   1947  CG2 THR A  77      95.038  27.775  50.151  1.00126.07           C  
ATOM   1948  C   THR A  77      96.917  26.536  51.949  1.00126.07           C  
ATOM   1949  O   THR A  77      98.038  27.039  51.860  1.00126.07           O  
ATOM   1950  N   VAL A  78      96.646  25.272  51.570  1.00 80.47           N  
ATOM   1951  CA  VAL A  78      97.616  24.424  50.936  1.00 80.47           C  
ATOM   1952  CB  VAL A  78      98.028  23.299  51.845  1.00 80.47           C  
ATOM   1953  CG1 VAL A  78      99.057  22.400  51.141  1.00 80.47           C  
ATOM   1954  CG2 VAL A  78      98.508  23.907  53.177  1.00 80.47           C  
ATOM   1955  C   VAL A  78      96.891  23.826  49.765  1.00 80.47           C  
ATOM   1956  O   VAL A  78      95.764  23.376  49.932  1.00 80.47           O  
ATOM   1957  N   LEU A  79      97.464  23.812  48.539  1.00164.55           N  
ATOM   1958  CA  LEU A  79      96.690  23.227  47.483  1.00164.55           C  
ATOM   1959  CB  LEU A  79      95.954  24.254  46.612  1.00164.55           C  
ATOM   1960  CG  LEU A  79      95.269  25.309  47.491  1.00164.55           C  
ATOM   1961  CD1 LEU A  79      96.322  26.335  47.936  1.00164.55           C  
ATOM   1962  CD2 LEU A  79      93.999  25.909  46.870  1.00164.55           C  
ATOM   1963  C   LEU A  79      97.614  22.479  46.592  1.00164.55           C  
ATOM   1964  O   LEU A  79      98.752  22.891  46.374  1.00164.55           O  
ATOM   1965  N   LEU A  80      97.144  21.330  46.075  1.00186.04           N  
ATOM   1966  CA  LEU A  80      97.976  20.590  45.180  1.00186.04           C  
ATOM   1967  CB  LEU A  80      98.417  19.204  45.664  1.00186.04           C  
ATOM   1968  CG  LEU A  80      97.239  18.309  46.061  1.00186.04           C  
ATOM   1969  CD1 LEU A  80      97.665  16.839  46.129  1.00186.04           C  
ATOM   1970  CD2 LEU A  80      96.631  18.782  47.392  1.00186.04           C  
ATOM   1971  C   LEU A  80      97.209  20.345  43.932  1.00186.04           C  
ATOM   1972  O   LEU A  80      95.978  20.380  43.903  1.00186.04           O  
ATOM   1973  N   ASN A  82      97.946  20.099  42.838  1.00103.63           N  
ATOM   1974  CA  ASN A  82      97.289  19.875  41.595  1.00103.63           C  
ATOM   1975  CB  ASN A  82      97.487  21.030  40.589  1.00103.63           C  
ATOM   1976  CG  ASN A  82      96.856  20.705  39.231  1.00103.63           C  
ATOM   1977  OD1 ASN A  82      95.844  20.012  39.135  1.00103.63           O  
ATOM   1978  ND2 ASN A  82      97.485  21.213  38.136  1.00103.63           N  
ATOM   1979  C   ASN A  82      97.838  18.659  40.960  1.00103.63           C  
ATOM   1980  O   ASN A  82      99.043  18.509  40.770  1.00103.63           O  
ATOM   1981  N   LYS A  84      96.935  17.733  40.631  1.00161.34           N  
ATOM   1982  CA  LYS A  84      97.391  16.644  39.851  1.00161.34           C  
ATOM   1983  CB  LYS A  84      96.754  15.301  40.214  1.00161.34           C  
ATOM   1984  CG  LYS A  84      97.066  14.211  39.191  1.00161.34           C  
ATOM   1985  CD  LYS A  84      98.541  13.844  39.041  1.00161.34           C  
ATOM   1986  CE  LYS A  84      98.730  12.746  37.994  1.00161.34           C  
ATOM   1987  NZ  LYS A  84     100.118  12.736  37.498  1.00161.34           N  
ATOM   1988  C   LYS A  84      96.951  17.031  38.493  1.00161.34           C  
ATOM   1989  O   LYS A  84      95.788  17.359  38.267  1.00161.34           O  
ATOM   1990  N   LYS A  85      97.866  16.932  37.522  1.00151.33           N  
ATOM   1991  CA  LYS A  85      97.596  17.344  36.175  1.00151.33           C  
ATOM   1992  CB  LYS A  85      98.773  17.172  35.204  1.00151.33           C  
ATOM   1993  CG  LYS A  85      98.489  17.764  33.818  1.00151.33           C  
ATOM   1994  CD  LYS A  85      99.735  17.934  32.946  1.00151.33           C  
ATOM   1995  CE  LYS A  85     100.268  16.629  32.349  1.00151.33           C  
ATOM   1996  NZ  LYS A  85     101.453  16.911  31.508  1.00151.33           N  
ATOM   1997  C   LYS A  85      96.441  16.543  35.642  1.00151.33           C  
ATOM   1998  O   LYS A  85      95.933  16.823  34.561  1.00151.33           O  
ATOM   1999  N   ASP A  86      96.063  15.475  36.367  1.00167.91           N  
ATOM   2000  CA  ASP A  86      94.990  14.543  36.163  1.00167.91           C  
ATOM   2001  CB  ASP A  86      95.070  13.298  37.065  1.00167.91           C  
ATOM   2002  CG  ASP A  86      96.070  12.345  36.433  1.00167.91           C  
ATOM   2003  OD1 ASP A  86      96.791  12.795  35.500  1.00167.91           O  
ATOM   2004  OD2 ASP A  86      96.114  11.159  36.850  1.00167.91           O  
ATOM   2005  C   ASP A  86      93.625  15.164  36.352  1.00167.91           C  
ATOM   2006  O   ASP A  86      92.656  14.419  36.483  1.00167.91           O  
ATOM   2007  N   LYS A  87      93.517  16.510  36.485  1.00165.28           N  
ATOM   2008  CA  LYS A  87      92.238  17.189  36.602  1.00165.28           C  
ATOM   2009  CB  LYS A  87      91.222  16.575  35.625  1.00165.28           C  
ATOM   2010  CG  LYS A  87      91.788  16.599  34.201  1.00165.28           C  
ATOM   2011  CD  LYS A  87      91.237  15.538  33.242  1.00165.28           C  
ATOM   2012  CE  LYS A  87      91.816  14.134  33.460  1.00165.28           C  
ATOM   2013  NZ  LYS A  87      91.759  13.354  32.200  1.00165.28           N  
ATOM   2014  C   LYS A  87      91.720  17.133  38.010  1.00165.28           C  
ATOM   2015  O   LYS A  87      90.564  17.462  38.290  1.00165.28           O  
ATOM   2016  N   ARG A  88      92.613  16.779  38.950  1.00162.19           N  
ATOM   2017  CA  ARG A  88      92.245  16.773  40.331  1.00162.19           C  
ATOM   2018  CB  ARG A  88      92.711  15.507  41.074  1.00162.19           C  
ATOM   2019  CG  ARG A  88      91.856  14.257  40.817  1.00162.19           C  
ATOM   2020  CD  ARG A  88      90.476  14.306  41.487  1.00162.19           C  
ATOM   2021  NE  ARG A  88      89.883  12.936  41.443  1.00162.19           N  
ATOM   2022  CZ  ARG A  88      89.397  12.385  42.594  1.00162.19           C  
ATOM   2023  NH1 ARG A  88      89.451  13.105  43.753  1.00162.19           N  
ATOM   2024  NH2 ARG A  88      88.872  11.125  42.590  1.00162.19           N  
ATOM   2025  C   ARG A  88      92.911  17.948  40.982  1.00162.19           C  
ATOM   2026  O   ARG A  88      94.094  18.220  40.769  1.00162.19           O  
ATOM   2027  N   LEU A  89      92.130  18.699  41.785  1.00113.88           N  
ATOM   2028  CA  LEU A  89      92.666  19.837  42.463  1.00113.88           C  
ATOM   2029  CB  LEU A  89      92.322  21.187  41.795  1.00113.88           C  
ATOM   2030  CG  LEU A  89      93.047  22.398  42.413  1.00113.88           C  
ATOM   2031  CD1 LEU A  89      94.574  22.256  42.289  1.00113.88           C  
ATOM   2032  CD2 LEU A  89      92.537  23.721  41.817  1.00113.88           C  
ATOM   2033  C   LEU A  89      92.131  19.819  43.861  1.00113.88           C  
ATOM   2034  O   LEU A  89      90.967  19.479  44.082  1.00113.88           O  
ATOM   2035  N   SER A  90      92.985  20.155  44.855  1.00 79.31           N  
ATOM   2036  CA  SER A  90      92.494  20.124  46.202  1.00 79.31           C  
ATOM   2037  CB  SER A  90      93.002  18.919  47.017  1.00 79.31           C  
ATOM   2038  OG  SER A  90      92.495  17.699  46.493  1.00 79.31           O  
ATOM   2039  C   SER A  90      92.902  21.363  46.942  1.00 79.31           C  
ATOM   2040  O   SER A  90      93.975  21.920  46.711  1.00 79.31           O  
ATOM   2041  N   LEU A  91      92.018  21.836  47.856  1.00184.48           N  
ATOM   2042  CA  LEU A  91      92.337  22.982  48.662  1.00184.48           C  
ATOM   2043  CB  LEU A  91      91.330  24.162  48.593  1.00184.48           C  
ATOM   2044  CG  LEU A  91      91.862  25.528  49.132  1.00184.48           C  
ATOM   2045  CD1 LEU A  91      90.734  26.521  49.476  1.00184.48           C  
ATOM   2046  CD2 LEU A  91      92.896  25.376  50.251  1.00184.48           C  
ATOM   2047  C   LEU A  91      92.303  22.483  50.067  1.00184.48           C  
ATOM   2048  O   LEU A  91      91.281  21.988  50.540  1.00184.48           O  
ATOM   2049  N   ASN A  92      93.433  22.592  50.775  1.00 61.52           N  
ATOM   2050  CA  ASN A  92      93.486  22.118  52.119  1.00 61.52           C  
ATOM   2051  CB  ASN A  92      94.733  21.286  52.419  1.00 61.52           C  
ATOM   2052  CG  ASN A  92      94.534  19.980  51.674  1.00 61.52           C  
ATOM   2053  OD1 ASN A  92      93.690  19.164  52.039  1.00 61.52           O  
ATOM   2054  ND2 ASN A  92      95.324  19.784  50.584  1.00 61.52           N  
ATOM   2055  C   ASN A  92      93.470  23.293  53.035  1.00 61.52           C  
ATOM   2056  O   ASN A  92      94.274  24.216  52.910  1.00 61.52           O  
ATOM   2057  N   LEU A  93      92.515  23.290  53.983  1.00151.52           N  
ATOM   2058  CA  LEU A  93      92.435  24.376  54.908  1.00151.52           C  
ATOM   2059  CB  LEU A  93      91.076  25.120  54.911  1.00151.52           C  
ATOM   2060  CG  LEU A  93      89.775  24.283  54.967  1.00151.52           C  
ATOM   2061  CD1 LEU A  93      89.695  23.288  53.797  1.00151.52           C  
ATOM   2062  CD2 LEU A  93      89.497  23.680  56.353  1.00151.52           C  
ATOM   2063  C   LEU A  93      92.746  23.884  56.280  1.00151.52           C  
ATOM   2064  O   LEU A  93      92.099  22.980  56.807  1.00151.52           O  
ATOM   2065  N   THR A  94      93.793  24.458  56.894  1.00110.48           N  
ATOM   2066  CA  THR A  94      94.088  24.016  58.216  1.00110.48           C  
ATOM   2067  CB  THR A  94      95.557  23.930  58.529  1.00110.48           C  
ATOM   2068  OG1 THR A  94      95.760  23.153  59.699  1.00110.48           O  
ATOM   2069  CG2 THR A  94      96.135  25.339  58.729  1.00110.48           C  
ATOM   2070  C   THR A  94      93.417  24.975  59.138  1.00110.48           C  
ATOM   2071  O   THR A  94      93.003  26.054  58.714  1.00110.48           O  
ATOM   2072  N   ALA A  95      93.270  24.577  60.419  1.00 55.47           N  
ATOM   2073  CA  ALA A  95      92.678  25.395  61.440  1.00 55.47           C  
ATOM   2074  CB  ALA A  95      93.619  26.508  61.930  1.00 55.47           C  
ATOM   2075  C   ALA A  95      91.420  26.026  60.925  1.00 55.47           C  
ATOM   2076  O   ALA A  95      91.327  27.248  60.845  1.00 55.47           O  
ATOM   2077  N   ALA A  96      90.420  25.209  60.549  1.00 38.88           N  
ATOM   2078  CA  ALA A  96      89.217  25.759  60.005  1.00 38.88           C  
ATOM   2079  CB  ALA A  96      88.203  24.689  59.566  1.00 38.88           C  
ATOM   2080  C   ALA A  96      88.557  26.606  61.045  1.00 38.88           C  
ATOM   2081  O   ALA A  96      88.544  26.272  62.228  1.00 38.88           O  
ATOM   2082  N   HIS A  97      87.996  27.752  60.626  1.00 79.60           N  
ATOM   2083  CA  HIS A  97      87.296  28.556  61.580  1.00 79.60           C  
ATOM   2084  ND1 HIS A  97      89.050  29.198  64.195  1.00 79.60           N  
ATOM   2085  CG  HIS A  97      89.187  29.552  62.872  1.00 79.60           C  
ATOM   2086  CB  HIS A  97      88.018  29.854  61.977  1.00 79.60           C  
ATOM   2087  NE2 HIS A  97      91.230  29.177  63.753  1.00 79.60           N  
ATOM   2088  CD2 HIS A  97      90.522  29.534  62.616  1.00 79.60           C  
ATOM   2089  CE1 HIS A  97      90.302  28.982  64.673  1.00 79.60           C  
ATOM   2090  C   HIS A  97      85.932  28.839  61.025  1.00 79.60           C  
ATOM   2091  O   HIS A  97      85.633  28.481  59.890  1.00 79.60           O  
ATOM   2092  N   PRO A  98      85.071  29.428  61.815  1.00 94.38           N  
ATOM   2093  CA  PRO A  98      83.735  29.690  61.360  1.00 94.38           C  
ATOM   2094  CD  PRO A  98      85.116  29.277  63.259  1.00 94.38           C  
ATOM   2095  CB  PRO A  98      82.913  30.042  62.605  1.00 94.38           C  
ATOM   2096  CG  PRO A  98      83.944  30.147  63.745  1.00 94.38           C  
ATOM   2097  C   PRO A  98      83.632  30.660  60.224  1.00 94.38           C  
ATOM   2098  O   PRO A  98      82.676  30.563  59.457  1.00 94.38           O  
ATOM   2099  N   GLY A  99      84.598  31.584  60.083  1.00 44.44           N  
ATOM   2100  CA  GLY A  99      84.582  32.570  59.036  1.00 44.44           C  
ATOM   2101  C   GLY A  99      84.675  31.867  57.719  1.00 44.44           C  
ATOM   2102  O   GLY A  99      84.155  32.336  56.708  1.00 44.44           O  
ATOM   2103  N   ASP A 100      85.376  30.722  57.713  1.00 94.12           N  
ATOM   2104  CA  ASP A 100      85.685  29.939  56.550  1.00 94.12           C  
ATOM   2105  CB  ASP A 100      86.664  28.803  56.874  1.00 94.12           C  
ATOM   2106  CG  ASP A 100      87.974  29.481  57.257  1.00 94.12           C  
ATOM   2107  OD1 ASP A 100      88.475  30.310  56.451  1.00 94.12           O  
ATOM   2108  OD2 ASP A 100      88.472  29.199  58.377  1.00 94.12           O  
ATOM   2109  C   ASP A 100      84.445  29.364  55.926  1.00 94.12           C  
ATOM   2110  O   ASP A 100      84.492  28.938  54.773  1.00 94.12           O  
ATOM   2111  N   SER A 101      83.324  29.278  56.669  1.00 64.26           N  
ATOM   2112  CA  SER A 101      82.126  28.710  56.107  1.00 64.26           C  
ATOM   2113  CB  SER A 101      80.886  28.855  57.005  1.00 64.26           C  
ATOM   2114  OG  SER A 101      81.075  28.145  58.219  1.00 64.26           O  
ATOM   2115  C   SER A 101      81.806  29.417  54.826  1.00 64.26           C  
ATOM   2116  O   SER A 101      81.773  30.644  54.768  1.00 64.26           O  
ATOM   2117  N   ALA A 102      81.586  28.634  53.753  1.00 56.37           N  
ATOM   2118  CA  ALA A 102      81.260  29.212  52.485  1.00 56.37           C  
ATOM   2119  CB  ALA A 102      82.222  30.330  52.045  1.00 56.37           C  
ATOM   2120  C   ALA A 102      81.316  28.124  51.465  1.00 56.37           C  
ATOM   2121  O   ALA A 102      81.585  26.963  51.776  1.00 56.37           O  
ATOM   2122  N   ALA A 103      81.018  28.489  50.203  1.00 58.80           N  
ATOM   2123  CA  ALA A 103      81.070  27.538  49.138  1.00 58.80           C  
ATOM   2124  CB  ALA A 103      79.867  27.619  48.183  1.00 58.80           C  
ATOM   2125  C   ALA A 103      82.310  27.840  48.352  1.00 58.80           C  
ATOM   2126  O   ALA A 103      82.611  29.003  48.081  1.00 58.80           O  
ATOM   2127  N   TYR A 104      83.058  26.787  47.964  1.00116.15           N  
ATOM   2128  CA  TYR A 104      84.300  26.976  47.269  1.00116.15           C  
ATOM   2129  CB  TYR A 104      85.506  26.311  47.991  1.00116.15           C  
ATOM   2130  CG  TYR A 104      85.812  26.926  49.342  1.00116.15           C  
ATOM   2131  CD1 TYR A 104      84.932  26.813  50.397  1.00116.15           C  
ATOM   2132  CD2 TYR A 104      87.010  27.575  49.585  1.00116.15           C  
ATOM   2133  CE1 TYR A 104      85.216  27.350  51.638  1.00116.15           C  
ATOM   2134  CE2 TYR A 104      87.308  28.117  50.823  1.00116.15           C  
ATOM   2135  CZ  TYR A 104      86.403  28.013  51.853  1.00116.15           C  
ATOM   2136  OH  TYR A 104      86.697  28.563  53.121  1.00116.15           O  
ATOM   2137  C   TYR A 104      84.177  26.368  45.894  1.00116.15           C  
ATOM   2138  O   TYR A 104      83.652  25.266  45.741  1.00116.15           O  
ATOM   2139  N   PHE A 105      84.644  27.096  44.848  1.00108.60           N  
ATOM   2140  CA  PHE A 105      84.549  26.635  43.482  1.00108.60           C  
ATOM   2141  CB  PHE A 105      83.705  27.562  42.579  1.00108.60           C  
ATOM   2142  CG  PHE A 105      82.295  27.663  43.066  1.00108.60           C  
ATOM   2143  CD1 PHE A 105      81.424  26.610  42.915  1.00108.60           C  
ATOM   2144  CD2 PHE A 105      81.836  28.829  43.642  1.00108.60           C  
ATOM   2145  CE1 PHE A 105      80.126  26.716  43.356  1.00108.60           C  
ATOM   2146  CE2 PHE A 105      80.539  28.944  44.086  1.00108.60           C  
ATOM   2147  CZ  PHE A 105      79.682  27.879  43.943  1.00108.60           C  
ATOM   2148  C   PHE A 105      85.925  26.646  42.871  1.00108.60           C  
ATOM   2149  O   PHE A 105      86.734  27.538  43.115  1.00108.60           O  
ATOM   2150  N   CYS A 106      86.212  25.635  42.031  1.00168.55           N  
ATOM   2151  CA  CYS A 106      87.445  25.488  41.306  1.00168.55           C  
ATOM   2152  CB  CYS A 106      87.621  23.978  41.117  1.00168.55           C  
ATOM   2153  SG  CYS A 106      89.256  23.339  40.719  1.00168.55           S  
ATOM   2154  C   CYS A 106      87.125  26.149  39.967  1.00168.55           C  
ATOM   2155  O   CYS A 106      86.042  25.891  39.444  1.00168.55           O  
ATOM   2156  N   ALA A 107      87.993  27.028  39.370  1.00107.88           N  
ATOM   2157  CA  ALA A 107      87.586  27.654  38.115  1.00107.88           C  
ATOM   2158  CB  ALA A 107      86.683  28.881  38.306  1.00107.88           C  
ATOM   2159  C   ALA A 107      88.740  28.128  37.262  1.00107.88           C  
ATOM   2160  O   ALA A 107      89.880  28.173  37.723  1.00107.88           O  
ATOM   2161  N   VAL A 108      88.483  28.477  35.966  1.00195.08           N  
ATOM   2162  CA  VAL A 108      89.550  28.956  35.108  1.00195.08           C  
ATOM   2163  CB  VAL A 108      90.592  27.880  34.881  1.00195.08           C  
ATOM   2164  CG1 VAL A 108      89.914  26.578  34.425  1.00195.08           C  
ATOM   2165  CG2 VAL A 108      91.663  28.392  33.909  1.00195.08           C  
ATOM   2166  C   VAL A 108      89.018  29.516  33.811  1.00195.08           C  
ATOM   2167  O   VAL A 108      87.876  29.239  33.441  1.00195.08           O  
ATOM   2168  N   SER A 109      89.808  30.350  33.087  1.00177.97           N  
ATOM   2169  CA  SER A 109      89.389  30.935  31.825  1.00177.97           C  
ATOM   2170  CB  SER A 109      89.576  32.459  31.776  1.00177.97           C  
ATOM   2171  OG  SER A 109      90.932  32.802  32.029  1.00177.97           O  
ATOM   2172  C   SER A 109      90.254  30.392  30.712  1.00177.97           C  
ATOM   2173  O   SER A 109      91.462  30.620  30.743  1.00177.97           O  
ATOM   2174  N   GLY A 110      89.662  29.768  29.647  1.00178.51           N  
ATOM   2175  CA  GLY A 110      90.446  29.039  28.668  1.00178.51           C  
ATOM   2176  C   GLY A 110      89.991  29.205  27.256  1.00178.51           C  
ATOM   2177  O   GLY A 110      90.324  30.217  26.652  1.00178.51           O  
ATOM   2178  N   SER A 111      89.224  28.223  26.712  1.00183.40           N  
ATOM   2179  CA  SER A 111      88.886  28.119  25.314  1.00183.40           C  
ATOM   2180  CB  SER A 111      87.723  27.145  25.069  1.00183.40           C  
ATOM   2181  OG  SER A 111      88.103  25.846  25.497  1.00183.40           O  
ATOM   2182  C   SER A 111      88.520  29.468  24.765  1.00183.40           C  
ATOM   2183  O   SER A 111      89.199  29.910  23.845  1.00183.40           O  
ATOM   2184  N   ASN A 123      87.499  30.184  25.305  1.00121.53           N  
ATOM   2185  CA  ASN A 123      87.191  31.494  24.767  1.00121.53           C  
ATOM   2186  CB  ASN A 123      85.702  31.704  24.410  1.00121.53           C  
ATOM   2187  CG  ASN A 123      85.271  30.898  23.191  1.00121.53           C  
ATOM   2188  OD1 ASN A 123      86.029  30.101  22.642  1.00121.53           O  
ATOM   2189  ND2 ASN A 123      84.002  31.123  22.754  1.00121.53           N  
ATOM   2190  C   ASN A 123      87.454  32.586  25.792  1.00121.53           C  
ATOM   2191  O   ASN A 123      86.800  33.627  25.725  1.00121.53           O  
ATOM   2192  N   ASN A 124      88.433  32.412  26.716  1.00184.03           N  
ATOM   2193  CA  ASN A 124      88.832  33.369  27.729  1.00184.03           C  
ATOM   2194  CB  ASN A 124      89.508  34.591  27.094  1.00184.03           C  
ATOM   2195  CG  ASN A 124      90.697  34.003  26.332  1.00184.03           C  
ATOM   2196  OD1 ASN A 124      91.441  33.180  26.863  1.00184.03           O  
ATOM   2197  ND2 ASN A 124      90.865  34.402  25.044  1.00184.03           N  
ATOM   2198  C   ASN A 124      87.667  33.730  28.565  1.00184.03           C  
ATOM   2199  O   ASN A 124      87.492  34.898  28.895  1.00184.03           O  
ATOM   2200  N   ARG A 125      86.854  32.707  28.915  1.00168.74           N  
ATOM   2201  CA  ARG A 125      85.726  32.782  29.808  1.00168.74           C  
ATOM   2202  CB  ARG A 125      84.398  32.340  29.171  1.00168.74           C  
ATOM   2203  CG  ARG A 125      84.409  30.864  28.755  1.00168.74           C  
ATOM   2204  CD  ARG A 125      83.021  30.288  28.468  1.00168.74           C  
ATOM   2205  NE  ARG A 125      83.140  28.811  28.385  1.00168.74           N  
ATOM   2206  CZ  ARG A 125      83.420  28.239  27.179  1.00168.74           C  
ATOM   2207  NH1 ARG A 125      83.607  29.035  26.087  1.00168.74           N  
ATOM   2208  NH2 ARG A 125      83.522  26.885  27.065  1.00168.74           N  
ATOM   2209  C   ARG A 125      86.028  31.729  30.831  1.00168.74           C  
ATOM   2210  O   ARG A 125      86.641  30.713  30.516  1.00168.74           O  
ATOM   2211  N   ILE A 126      85.604  31.951  32.085  1.00222.58           N  
ATOM   2212  CA  ILE A 126      85.853  31.056  33.182  1.00222.58           C  
ATOM   2213  CB  ILE A 126      85.851  31.760  34.508  1.00222.58           C  
ATOM   2214  CG1 ILE A 126      86.441  30.884  35.623  1.00222.58           C  
ATOM   2215  CG2 ILE A 126      84.431  32.273  34.770  1.00222.58           C  
ATOM   2216  CD1 ILE A 126      86.709  31.692  36.891  1.00222.58           C  
ATOM   2217  C   ILE A 126      84.838  29.941  33.203  1.00222.58           C  
ATOM   2218  O   ILE A 126      83.656  30.129  32.935  1.00222.58           O  
ATOM   2219  N   PHE A 127      85.337  28.720  33.482  1.00193.32           N  
ATOM   2220  CA  PHE A 127      84.622  27.482  33.625  1.00193.32           C  
ATOM   2221  CB  PHE A 127      85.411  26.312  32.981  1.00193.32           C  
ATOM   2222  CG  PHE A 127      84.676  25.017  33.118  1.00193.32           C  
ATOM   2223  CD1 PHE A 127      84.606  24.361  34.327  1.00193.32           C  
ATOM   2224  CD2 PHE A 127      84.038  24.456  32.037  1.00193.32           C  
ATOM   2225  CE1 PHE A 127      83.922  23.171  34.447  1.00193.32           C  
ATOM   2226  CE2 PHE A 127      83.354  23.267  32.150  1.00193.32           C  
ATOM   2227  CZ  PHE A 127      83.295  22.616  33.356  1.00193.32           C  
ATOM   2228  C   PHE A 127      84.644  27.223  35.096  1.00193.32           C  
ATOM   2229  O   PHE A 127      85.682  27.353  35.742  1.00193.32           O  
ATOM   2230  N   PHE A 128      83.489  26.861  35.675  1.00115.31           N  
ATOM   2231  CA  PHE A 128      83.437  26.608  37.084  1.00115.31           C  
ATOM   2232  CB  PHE A 128      82.382  27.443  37.838  1.00115.31           C  
ATOM   2233  CG  PHE A 128      82.913  28.831  37.988  1.00115.31           C  
ATOM   2234  CD1 PHE A 128      82.740  29.769  36.997  1.00115.31           C  
ATOM   2235  CD2 PHE A 128      83.592  29.195  39.131  1.00115.31           C  
ATOM   2236  CE1 PHE A 128      83.232  31.042  37.144  1.00115.31           C  
ATOM   2237  CE2 PHE A 128      84.087  30.470  39.278  1.00115.31           C  
ATOM   2238  CZ  PHE A 128      83.909  31.401  38.284  1.00115.31           C  
ATOM   2239  C   PHE A 128      83.078  25.187  37.258  1.00115.31           C  
ATOM   2240  O   PHE A 128      82.443  24.574  36.402  1.00115.31           O  
ATOM   2241  N   GLY A 129      83.553  24.606  38.364  1.00100.30           N  
ATOM   2242  CA  GLY A 129      83.159  23.281  38.684  1.00100.30           C  
ATOM   2243  C   GLY A 129      81.940  23.457  39.532  1.00100.30           C  
ATOM   2244  O   GLY A 129      81.463  24.570  39.747  1.00100.30           O  
ATOM   2245  N   ASP A 130      81.427  22.348  40.081  1.00238.26           N  
ATOM   2246  CA  ASP A 130      80.189  22.366  40.806  1.00238.26           C  
ATOM   2247  CB  ASP A 130      79.827  20.976  41.362  1.00238.26           C  
ATOM   2248  CG  ASP A 130      79.366  20.104  40.211  1.00238.26           C  
ATOM   2249  OD1 ASP A 130      78.660  20.634  39.315  1.00238.26           O  
ATOM   2250  OD2 ASP A 130      79.712  18.891  40.218  1.00238.26           O  
ATOM   2251  C   ASP A 130      80.199  23.265  42.007  1.00238.26           C  
ATOM   2252  O   ASP A 130      79.326  24.128  42.154  1.00238.26           O  
ATOM   2253  N   GLY A 131      81.200  23.076  42.888  1.00132.93           N  
ATOM   2254  CA  GLY A 131      81.348  23.815  44.115  1.00132.93           C  
ATOM   2255  C   GLY A 131      81.029  22.921  45.285  1.00132.93           C  
ATOM   2256  O   GLY A 131      80.296  21.944  45.148  1.00132.93           O  
ATOM   2257  N   THR A 132      81.601  23.221  46.478  1.00159.19           N  
ATOM   2258  CA  THR A 132      81.319  22.451  47.665  1.00159.19           C  
ATOM   2259  CB  THR A 132      82.461  21.609  48.148  1.00159.19           C  
ATOM   2260  OG1 THR A 132      83.632  22.402  48.202  1.00159.19           O  
ATOM   2261  CG2 THR A 132      82.648  20.381  47.250  1.00159.19           C  
ATOM   2262  C   THR A 132      80.969  23.360  48.794  1.00159.19           C  
ATOM   2263  O   THR A 132      81.621  24.377  49.029  1.00159.19           O  
ATOM   2264  N   GLN A 133      79.906  22.999  49.540  1.00 64.53           N  
ATOM   2265  CA  GLN A 133      79.555  23.805  50.664  1.00 64.53           C  
ATOM   2266  CB  GLN A 133      78.045  23.906  50.938  1.00 64.53           C  
ATOM   2267  CG  GLN A 133      77.746  24.829  52.121  1.00 64.53           C  
ATOM   2268  CD  GLN A 133      76.239  25.011  52.227  1.00 64.53           C  
ATOM   2269  OE1 GLN A 133      75.693  26.039  51.826  1.00 64.53           O  
ATOM   2270  NE2 GLN A 133      75.542  23.985  52.781  1.00 64.53           N  
ATOM   2271  C   GLN A 133      80.202  23.208  51.869  1.00 64.53           C  
ATOM   2272  O   GLN A 133      80.054  22.022  52.153  1.00 64.53           O  
ATOM   2273  N   LEU A 134      80.960  24.041  52.605  1.00 79.19           N  
ATOM   2274  CA  LEU A 134      81.633  23.623  53.798  1.00 79.19           C  
ATOM   2275  CB  LEU A 134      83.133  23.991  53.782  1.00 79.19           C  
ATOM   2276  CG  LEU A 134      83.918  23.717  55.085  1.00 79.19           C  
ATOM   2277  CD1 LEU A 134      84.088  22.216  55.381  1.00 79.19           C  
ATOM   2278  CD2 LEU A 134      85.250  24.487  55.074  1.00 79.19           C  
ATOM   2279  C   LEU A 134      81.021  24.375  54.930  1.00 79.19           C  
ATOM   2280  O   LEU A 134      80.876  25.594  54.865  1.00 79.19           O  
ATOM   2281  N   VAL A 135      80.609  23.681  56.006  1.00 63.24           N  
ATOM   2282  CA  VAL A 135      80.088  24.482  57.071  1.00 63.24           C  
ATOM   2283  CB  VAL A 135      78.603  24.379  57.214  1.00 63.24           C  
ATOM   2284  CG1 VAL A 135      78.150  25.277  58.378  1.00 63.24           C  
ATOM   2285  CG2 VAL A 135      77.973  24.723  55.852  1.00 63.24           C  
ATOM   2286  C   VAL A 135      80.767  24.057  58.336  1.00 63.24           C  
ATOM   2287  O   VAL A 135      80.861  22.870  58.647  1.00 63.24           O  
ATOM   2288  N   VAL A 136      81.285  25.031  59.112  1.00119.26           N  
ATOM   2289  CA  VAL A 136      81.971  24.672  60.315  1.00119.26           C  
ATOM   2290  CB  VAL A 136      83.321  25.316  60.464  1.00119.26           C  
ATOM   2291  CG1 VAL A 136      84.264  24.743  59.399  1.00119.26           C  
ATOM   2292  CG2 VAL A 136      83.158  26.836  60.331  1.00119.26           C  
ATOM   2293  C   VAL A 136      81.146  25.104  61.478  1.00119.26           C  
ATOM   2294  O   VAL A 136      80.781  26.272  61.602  1.00119.26           O  
ATOM   2295  N   LYS A 137      80.813  24.159  62.375  1.00130.12           N  
ATOM   2296  CA  LYS A 137      80.044  24.592  63.502  1.00130.12           C  
ATOM   2297  CB  LYS A 137      78.960  23.611  63.984  1.00130.12           C  
ATOM   2298  CG  LYS A 137      79.463  22.364  64.704  1.00130.12           C  
ATOM   2299  CD  LYS A 137      78.320  21.675  65.447  1.00130.12           C  
ATOM   2300  CE  LYS A 137      78.753  20.687  66.523  1.00130.12           C  
ATOM   2301  NZ  LYS A 137      77.628  20.503  67.466  1.00130.12           N  
ATOM   2302  C   LYS A 137      80.992  24.880  64.617  1.00130.12           C  
ATOM   2303  O   LYS A 137      82.036  24.237  64.750  1.00130.12           O  
ATOM   2304  N   PRO A 138      80.658  25.875  65.395  1.00144.43           N  
ATOM   2305  CA  PRO A 138      81.501  26.219  66.508  1.00144.43           C  
ATOM   2306  CD  PRO A 138      80.070  27.063  64.795  1.00144.43           C  
ATOM   2307  CB  PRO A 138      81.302  27.714  66.768  1.00144.43           C  
ATOM   2308  CG  PRO A 138      80.797  28.260  65.425  1.00144.43           C  
ATOM   2309  C   PRO A 138      81.106  25.403  67.691  1.00144.43           C  
ATOM   2310  O   PRO A 138      80.274  24.463  67.544  1.00144.43           O  
ATOM   2311  OXT PRO A 138      81.622  25.707  68.800  1.00144.43           O  
TER
ATOM   2312  N   VAL B   3      84.684  45.244  40.259  1.00 55.72           N  
ATOM   2313  CA  VAL B   3      83.740  45.381  39.131  1.00 55.72           C  
ATOM   2314  CB  VAL B   3      83.670  44.101  38.351  1.00 55.72           C  
ATOM   2315  CG1 VAL B   3      82.677  44.261  37.188  1.00 55.72           C  
ATOM   2316  CG2 VAL B   3      85.100  43.743  37.915  1.00 55.72           C  
ATOM   2317  C   VAL B   3      82.391  45.719  39.665  1.00 55.72           C  
ATOM   2318  O   VAL B   3      81.880  45.067  40.578  1.00 55.72           O  
ATOM   2319  N   THR B   4      81.774  46.768  39.098  1.00 62.49           N  
ATOM   2320  CA  THR B   4      80.540  47.264  39.618  1.00 62.49           C  
ATOM   2321  CB  THR B   4      80.484  48.758  39.497  1.00 62.49           C  
ATOM   2322  OG1 THR B   4      81.629  49.338  40.106  1.00 62.49           O  
ATOM   2323  CG2 THR B   4      79.209  49.265  40.187  1.00 62.49           C  
ATOM   2324  C   THR B   4      79.430  46.716  38.777  1.00 62.49           C  
ATOM   2325  O   THR B   4      79.538  46.670  37.554  1.00 62.49           O  
ATOM   2326  N   GLN B   5      78.339  46.233  39.411  1.00136.82           N  
ATOM   2327  CA  GLN B   5      77.240  45.812  38.595  1.00136.82           C  
ATOM   2328  CB  GLN B   5      77.214  44.315  38.231  1.00136.82           C  
ATOM   2329  CG  GLN B   5      77.017  43.354  39.396  1.00136.82           C  
ATOM   2330  CD  GLN B   5      76.994  41.955  38.801  1.00136.82           C  
ATOM   2331  OE1 GLN B   5      76.177  41.647  37.936  1.00136.82           O  
ATOM   2332  NE2 GLN B   5      77.927  41.086  39.269  1.00136.82           N  
ATOM   2333  C   GLN B   5      75.964  46.191  39.267  1.00136.82           C  
ATOM   2334  O   GLN B   5      75.676  45.741  40.374  1.00136.82           O  
ATOM   2335  N   SER B   6      75.165  47.045  38.590  1.00 95.88           N  
ATOM   2336  CA  SER B   6      73.911  47.502  39.114  1.00 95.88           C  
ATOM   2337  CB  SER B   6      73.961  48.946  39.660  1.00 95.88           C  
ATOM   2338  OG  SER B   6      74.919  49.045  40.704  1.00 95.88           O  
ATOM   2339  C   SER B   6      72.934  47.486  37.978  1.00 95.88           C  
ATOM   2340  O   SER B   6      73.349  47.453  36.819  1.00 95.88           O  
ATOM   2341  N   PRO B   7      71.644  47.488  38.244  1.00166.67           N  
ATOM   2342  CA  PRO B   7      71.112  47.551  39.580  1.00166.67           C  
ATOM   2343  CD  PRO B   7      70.699  48.001  37.262  1.00166.67           C  
ATOM   2344  CB  PRO B   7      69.612  47.802  39.428  1.00166.67           C  
ATOM   2345  CG  PRO B   7      69.497  48.517  38.073  1.00166.67           C  
ATOM   2346  C   PRO B   7      71.409  46.316  40.363  1.00166.67           C  
ATOM   2347  O   PRO B   7      71.688  45.281  39.761  1.00166.67           O  
ATOM   2348  N   ARG B   8      71.420  46.433  41.708  1.00 95.73           N  
ATOM   2349  CA  ARG B   8      71.688  45.303  42.548  1.00 95.73           C  
ATOM   2350  CB  ARG B   8      71.939  45.663  44.027  1.00 95.73           C  
ATOM   2351  CG  ARG B   8      73.283  46.366  44.294  1.00 95.73           C  
ATOM   2352  CD  ARG B   8      74.487  45.419  44.436  1.00 95.73           C  
ATOM   2353  NE  ARG B   8      75.689  46.222  44.827  1.00 95.73           N  
ATOM   2354  CZ  ARG B   8      76.325  46.997  43.897  1.00 95.73           C  
ATOM   2355  NH1 ARG B   8      75.787  47.099  42.651  1.00 95.73           N  
ATOM   2356  NH2 ARG B   8      77.469  47.680  44.199  1.00 95.73           N  
ATOM   2357  C   ARG B   8      70.566  44.311  42.474  1.00 95.73           C  
ATOM   2358  O   ARG B   8      70.808  43.118  42.305  1.00 95.73           O  
ATOM   2359  N   SER B   9      69.296  44.754  42.573  1.00 92.59           N  
ATOM   2360  CA  SER B   9      68.264  43.756  42.543  1.00 92.59           C  
ATOM   2361  CB  SER B   9      67.561  43.521  43.883  1.00 92.59           C  
ATOM   2362  OG  SER B   9      66.818  44.677  44.231  1.00 92.59           O  
ATOM   2363  C   SER B   9      67.206  44.191  41.595  1.00 92.59           C  
ATOM   2364  O   SER B   9      67.021  45.381  41.342  1.00 92.59           O  
ATOM   2365  N   LYS B  10      66.486  43.208  41.024  1.00100.66           N  
ATOM   2366  CA  LYS B  10      65.445  43.580  40.125  1.00100.66           C  
ATOM   2367  CB  LYS B  10      65.919  43.681  38.663  1.00100.66           C  
ATOM   2368  CG  LYS B  10      64.821  44.088  37.681  1.00100.66           C  
ATOM   2369  CD  LYS B  10      64.293  45.499  37.928  1.00100.66           C  
ATOM   2370  CE  LYS B  10      63.061  45.839  37.090  1.00100.66           C  
ATOM   2371  NZ  LYS B  10      62.455  47.096  37.578  1.00100.66           N  
ATOM   2372  C   LYS B  10      64.378  42.537  40.168  1.00100.66           C  
ATOM   2373  O   LYS B  10      64.659  41.341  40.232  1.00100.66           O  
ATOM   2374  N   VAL B  11      63.109  42.991  40.140  1.00 46.18           N  
ATOM   2375  CA  VAL B  11      61.966  42.128  40.082  1.00 46.18           C  
ATOM   2376  CB  VAL B  11      61.036  42.316  41.246  1.00 46.18           C  
ATOM   2377  CG1 VAL B  11      59.752  41.526  40.955  1.00 46.18           C  
ATOM   2378  CG2 VAL B  11      61.754  41.891  42.538  1.00 46.18           C  
ATOM   2379  C   VAL B  11      61.210  42.537  38.855  1.00 46.18           C  
ATOM   2380  O   VAL B  11      61.068  43.731  38.594  1.00 46.18           O  
ATOM   2381  N   ALA B  12      60.705  41.565  38.059  1.00 46.80           N  
ATOM   2382  CA  ALA B  12      60.017  41.940  36.852  1.00 46.80           C  
ATOM   2383  CB  ALA B  12      60.937  42.116  35.632  1.00 46.80           C  
ATOM   2384  C   ALA B  12      59.034  40.880  36.480  1.00 46.80           C  
ATOM   2385  O   ALA B  12      59.072  39.754  36.973  1.00 46.80           O  
ATOM   2386  N   VAL B  13      58.109  41.255  35.579  1.00100.28           N  
ATOM   2387  CA  VAL B  13      57.089  40.384  35.087  1.00100.28           C  
ATOM   2388  CB  VAL B  13      55.791  41.111  34.854  1.00100.28           C  
ATOM   2389  CG1 VAL B  13      56.052  42.338  33.959  1.00100.28           C  
ATOM   2390  CG2 VAL B  13      54.761  40.123  34.287  1.00100.28           C  
ATOM   2391  C   VAL B  13      57.564  39.789  33.802  1.00100.28           C  
ATOM   2392  O   VAL B  13      58.429  40.335  33.120  1.00100.28           O  
ATOM   2393  N   THR B  14      57.006  38.618  33.450  1.00 40.31           N  
ATOM   2394  CA  THR B  14      57.392  37.940  32.252  1.00 40.31           C  
ATOM   2395  CB  THR B  14      56.600  36.682  32.035  1.00 40.31           C  
ATOM   2396  OG1 THR B  14      56.757  35.803  33.144  1.00 40.31           O  
ATOM   2397  CG2 THR B  14      57.086  35.999  30.749  1.00 40.31           C  
ATOM   2398  C   THR B  14      57.114  38.867  31.111  1.00 40.31           C  
ATOM   2399  O   THR B  14      56.181  39.666  31.161  1.00 40.31           O  
ATOM   2400  N   GLY B  15      57.958  38.815  30.062  1.00 22.16           N  
ATOM   2401  CA  GLY B  15      57.741  39.623  28.898  1.00 22.16           C  
ATOM   2402  C   GLY B  15      58.391  40.953  29.098  1.00 22.16           C  
ATOM   2403  O   GLY B  15      58.443  41.768  28.180  1.00 22.16           O  
ATOM   2404  N   GLY B  16      58.926  41.216  30.304  1.00 20.83           N  
ATOM   2405  CA  GLY B  16      59.536  42.492  30.535  1.00 20.83           C  
ATOM   2406  C   GLY B  16      60.913  42.484  29.955  1.00 20.83           C  
ATOM   2407  O   GLY B  16      61.442  41.441  29.571  1.00 20.83           O  
ATOM   2408  N   LYS B  17      61.530  43.679  29.852  1.00124.65           N  
ATOM   2409  CA  LYS B  17      62.883  43.694  29.385  1.00124.65           C  
ATOM   2410  CB  LYS B  17      63.105  44.360  28.015  1.00124.65           C  
ATOM   2411  CG  LYS B  17      63.319  45.872  28.063  1.00124.65           C  
ATOM   2412  CD  LYS B  17      63.789  46.461  26.728  1.00124.65           C  
ATOM   2413  CE  LYS B  17      64.314  45.413  25.745  1.00124.65           C  
ATOM   2414  NZ  LYS B  17      64.722  46.062  24.479  1.00124.65           N  
ATOM   2415  C   LYS B  17      63.676  44.433  30.411  1.00124.65           C  
ATOM   2416  O   LYS B  17      63.296  45.512  30.862  1.00124.65           O  
ATOM   2417  N   VAL B  18      64.814  43.844  30.813  1.00 63.10           N  
ATOM   2418  CA  VAL B  18      65.627  44.429  31.832  1.00 63.10           C  
ATOM   2419  CB  VAL B  18      65.829  43.512  33.000  1.00 63.10           C  
ATOM   2420  CG1 VAL B  18      66.733  44.223  34.019  1.00 63.10           C  
ATOM   2421  CG2 VAL B  18      64.463  43.053  33.533  1.00 63.10           C  
ATOM   2422  C   VAL B  18      66.994  44.588  31.269  1.00 63.10           C  
ATOM   2423  O   VAL B  18      67.403  43.825  30.399  1.00 63.10           O  
ATOM   2424  N   THR B  19      67.741  45.608  31.732  1.00 66.77           N  
ATOM   2425  CA  THR B  19      69.087  45.703  31.262  1.00 66.77           C  
ATOM   2426  CB  THR B  19      69.315  46.899  30.384  1.00 66.77           C  
ATOM   2427  OG1 THR B  19      68.418  46.872  29.282  1.00 66.77           O  
ATOM   2428  CG2 THR B  19      70.763  46.864  29.872  1.00 66.77           C  
ATOM   2429  C   THR B  19      69.976  45.836  32.463  1.00 66.77           C  
ATOM   2430  O   THR B  19      70.013  46.888  33.099  1.00 66.77           O  
ATOM   2431  N   LEU B  20      70.730  44.772  32.806  1.00 92.29           N  
ATOM   2432  CA  LEU B  20      71.640  44.880  33.917  1.00 92.29           C  
ATOM   2433  CB  LEU B  20      72.038  43.553  34.570  1.00 92.29           C  
ATOM   2434  CG  LEU B  20      70.875  42.837  35.256  1.00 92.29           C  
ATOM   2435  CD1 LEU B  20      71.330  41.521  35.905  1.00 92.29           C  
ATOM   2436  CD2 LEU B  20      70.151  43.789  36.217  1.00 92.29           C  
ATOM   2437  C   LEU B  20      72.922  45.398  33.367  1.00 92.29           C  
ATOM   2438  O   LEU B  20      73.413  44.891  32.362  1.00 92.29           O  
ATOM   2439  N   SER B  21      73.523  46.399  34.038  1.00 56.86           N  
ATOM   2440  CA  SER B  21      74.723  46.996  33.526  1.00 56.86           C  
ATOM   2441  CB  SER B  21      74.652  48.531  33.477  1.00 56.86           C  
ATOM   2442  OG  SER B  21      73.722  48.937  32.484  1.00 56.86           O  
ATOM   2443  C   SER B  21      75.898  46.620  34.373  1.00 56.86           C  
ATOM   2444  O   SER B  21      75.751  46.130  35.490  1.00 56.86           O  
ATOM   2445  N   CYS B  22      77.113  46.803  33.816  1.00 60.77           N  
ATOM   2446  CA  CYS B  22      78.336  46.503  34.512  1.00 60.77           C  
ATOM   2447  CB  CYS B  22      78.916  45.132  34.147  1.00 60.77           C  
ATOM   2448  SG  CYS B  22      80.480  44.753  34.988  1.00 60.77           S  
ATOM   2449  C   CYS B  22      79.347  47.532  34.109  1.00 60.77           C  
ATOM   2450  O   CYS B  22      79.422  47.927  32.949  1.00 60.77           O  
ATOM   2451  N   HIS B  23      80.180  47.973  35.071  1.00 86.31           N  
ATOM   2452  CA  HIS B  23      81.121  49.030  34.839  1.00 86.31           C  
ATOM   2453  ND1 HIS B  23      82.126  52.213  34.716  1.00 86.31           N  
ATOM   2454  CG  HIS B  23      81.780  51.321  35.704  1.00 86.31           C  
ATOM   2455  CB  HIS B  23      80.701  50.295  35.602  1.00 86.31           C  
ATOM   2456  NE2 HIS B  23      83.484  52.596  36.438  1.00 86.31           N  
ATOM   2457  CD2 HIS B  23      82.614  51.566  36.746  1.00 86.31           C  
ATOM   2458  CE1 HIS B  23      83.153  52.953  35.211  1.00 86.31           C  
ATOM   2459  C   HIS B  23      82.464  48.593  35.333  1.00 86.31           C  
ATOM   2460  O   HIS B  23      82.543  47.811  36.276  1.00 86.31           O  
ATOM   2461  N   GLN B  24      83.557  49.080  34.703  1.00224.74           N  
ATOM   2462  CA  GLN B  24      84.857  48.612  35.099  1.00224.74           C  
ATOM   2463  CB  GLN B  24      85.054  47.222  34.467  1.00224.74           C  
ATOM   2464  CG  GLN B  24      86.424  46.579  34.566  1.00224.74           C  
ATOM   2465  CD  GLN B  24      87.137  46.897  33.265  1.00224.74           C  
ATOM   2466  OE1 GLN B  24      88.254  47.408  33.273  1.00224.74           O  
ATOM   2467  NE2 GLN B  24      86.483  46.581  32.116  1.00224.74           N  
ATOM   2468  C   GLN B  24      85.922  49.584  34.642  1.00224.74           C  
ATOM   2469  O   GLN B  24      86.055  49.869  33.455  1.00224.74           O  
ATOM   2470  N   THR B  25      86.652  50.176  35.617  1.00119.67           N  
ATOM   2471  CA  THR B  25      87.751  51.109  35.487  1.00119.67           C  
ATOM   2472  CB  THR B  25      87.844  52.097  36.614  1.00119.67           C  
ATOM   2473  OG1 THR B  25      87.918  51.417  37.858  1.00119.67           O  
ATOM   2474  CG2 THR B  25      86.639  53.049  36.570  1.00119.67           C  
ATOM   2475  C   THR B  25      89.117  50.481  35.350  1.00119.67           C  
ATOM   2476  O   THR B  25      90.098  51.188  35.125  1.00119.67           O  
ATOM   2477  N   ASN B  26      89.240  49.166  35.571  1.00137.32           N  
ATOM   2478  CA  ASN B  26      90.476  48.447  35.696  1.00137.32           C  
ATOM   2479  CB  ASN B  26      90.206  46.990  36.042  1.00137.32           C  
ATOM   2480  CG  ASN B  26      89.392  47.001  37.330  1.00137.32           C  
ATOM   2481  OD1 ASN B  26      89.731  47.683  38.295  1.00137.32           O  
ATOM   2482  ND2 ASN B  26      88.274  46.230  37.341  1.00137.32           N  
ATOM   2483  C   ASN B  26      91.318  48.496  34.458  1.00137.32           C  
ATOM   2484  O   ASN B  26      92.502  48.178  34.531  1.00137.32           O  
ATOM   2485  N   ASN B  33      90.751  48.866  33.293  1.00 85.07           N  
ATOM   2486  CA  ASN B  33      91.480  48.838  32.056  1.00 85.07           C  
ATOM   2487  CB  ASN B  33      92.851  49.528  32.131  1.00 85.07           C  
ATOM   2488  CG  ASN B  33      93.230  49.964  30.722  1.00 85.07           C  
ATOM   2489  OD1 ASN B  33      92.374  50.191  29.866  1.00 85.07           O  
ATOM   2490  ND2 ASN B  33      94.561  50.090  30.474  1.00 85.07           N  
ATOM   2491  C   ASN B  33      91.675  47.393  31.695  1.00 85.07           C  
ATOM   2492  O   ASN B  33      92.718  46.988  31.185  1.00 85.07           O  
ATOM   2493  N   HIS B  34      90.640  46.581  31.998  1.00111.43           N  
ATOM   2494  CA  HIS B  34      90.572  45.178  31.693  1.00111.43           C  
ATOM   2495  ND1 HIS B  34      91.184  44.677  34.663  1.00111.43           N  
ATOM   2496  CG  HIS B  34      90.094  44.115  34.034  1.00111.43           C  
ATOM   2497  CB  HIS B  34      89.622  44.398  32.630  1.00111.43           C  
ATOM   2498  NE2 HIS B  34      90.245  43.300  36.138  1.00111.43           N  
ATOM   2499  CD2 HIS B  34      89.535  43.282  34.952  1.00111.43           C  
ATOM   2500  CE1 HIS B  34      91.227  44.150  35.915  1.00111.43           C  
ATOM   2501  C   HIS B  34      90.017  44.999  30.305  1.00111.43           C  
ATOM   2502  O   HIS B  34      89.183  45.782  29.853  1.00111.43           O  
ATOM   2503  N   ASP B  35      90.531  43.989  29.567  1.00 85.21           N  
ATOM   2504  CA  ASP B  35      90.092  43.663  28.234  1.00 85.21           C  
ATOM   2505  CB  ASP B  35      91.133  42.833  27.480  1.00 85.21           C  
ATOM   2506  CG  ASP B  35      92.270  43.776  27.150  1.00 85.21           C  
ATOM   2507  OD1 ASP B  35      92.032  44.721  26.350  1.00 85.21           O  
ATOM   2508  OD2 ASP B  35      93.394  43.566  27.682  1.00 85.21           O  
ATOM   2509  C   ASP B  35      88.785  42.911  28.161  1.00 85.21           C  
ATOM   2510  O   ASP B  35      87.883  43.302  27.421  1.00 85.21           O  
ATOM   2511  N   TYR B  36      88.644  41.815  28.943  1.00199.66           N  
ATOM   2512  CA  TYR B  36      87.527  40.892  28.864  1.00199.66           C  
ATOM   2513  CB  TYR B  36      87.884  39.439  29.245  1.00199.66           C  
ATOM   2514  CG  TYR B  36      88.749  38.809  28.209  1.00199.66           C  
ATOM   2515  CD1 TYR B  36      90.116  38.946  28.279  1.00199.66           C  
ATOM   2516  CD2 TYR B  36      88.196  38.079  27.180  1.00199.66           C  
ATOM   2517  CE1 TYR B  36      90.926  38.372  27.331  1.00199.66           C  
ATOM   2518  CE2 TYR B  36      89.004  37.502  26.228  1.00199.66           C  
ATOM   2519  CZ  TYR B  36      90.369  37.650  26.306  1.00199.66           C  
ATOM   2520  OH  TYR B  36      91.206  37.066  25.333  1.00199.66           O  
ATOM   2521  C   TYR B  36      86.437  41.265  29.833  1.00199.66           C  
ATOM   2522  O   TYR B  36      86.708  41.836  30.887  1.00199.66           O  
ATOM   2523  N   MET B  37      85.161  40.989  29.469  1.00162.11           N  
ATOM   2524  CA  MET B  37      84.056  41.170  30.382  1.00162.11           C  
ATOM   2525  CB  MET B  37      83.220  42.429  30.101  1.00162.11           C  
ATOM   2526  CG  MET B  37      83.938  43.728  30.472  1.00162.11           C  
ATOM   2527  SD  MET B  37      83.964  44.055  32.256  1.00162.11           S  
ATOM   2528  CE  MET B  37      82.187  44.404  32.384  1.00162.11           C  
ATOM   2529  C   MET B  37      83.164  39.972  30.219  1.00162.11           C  
ATOM   2530  O   MET B  37      83.086  39.406  29.128  1.00162.11           O  
ATOM   2531  N   TYR B  38      82.461  39.545  31.298  1.00132.85           N  
ATOM   2532  CA  TYR B  38      81.701  38.324  31.211  1.00132.85           C  
ATOM   2533  CB  TYR B  38      82.335  37.162  31.987  1.00132.85           C  
ATOM   2534  CG  TYR B  38      83.781  37.020  31.662  1.00132.85           C  
ATOM   2535  CD1 TYR B  38      84.703  37.838  32.280  1.00132.85           C  
ATOM   2536  CD2 TYR B  38      84.232  36.073  30.774  1.00132.85           C  
ATOM   2537  CE1 TYR B  38      86.047  37.725  32.019  1.00132.85           C  
ATOM   2538  CE2 TYR B  38      85.574  35.959  30.513  1.00132.85           C  
ATOM   2539  CZ  TYR B  38      86.492  36.778  31.128  1.00132.85           C  
ATOM   2540  OH  TYR B  38      87.873  36.650  30.856  1.00132.85           O  
ATOM   2541  C   TYR B  38      80.382  38.488  31.911  1.00132.85           C  
ATOM   2542  O   TYR B  38      80.186  39.405  32.707  1.00132.85           O  
ATOM   2543  N   TRP B  39      79.421  37.589  31.600  1.00121.36           N  
ATOM   2544  CA  TRP B  39      78.186  37.512  32.335  1.00121.36           C  
ATOM   2545  CB  TRP B  39      76.948  38.099  31.637  1.00121.36           C  
ATOM   2546  CG  TRP B  39      76.832  39.601  31.748  1.00121.36           C  
ATOM   2547  CD2 TRP B  39      76.479  40.276  32.969  1.00121.36           C  
ATOM   2548  CD1 TRP B  39      77.020  40.573  30.809  1.00121.36           C  
ATOM   2549  NE1 TRP B  39      76.796  41.811  31.366  1.00121.36           N  
ATOM   2550  CE2 TRP B  39      76.465  41.644  32.693  1.00121.36           C  
ATOM   2551  CE3 TRP B  39      76.190  39.797  34.214  1.00121.36           C  
ATOM   2552  CZ2 TRP B  39      76.158  42.554  33.668  1.00121.36           C  
ATOM   2553  CZ3 TRP B  39      75.881  40.718  35.192  1.00121.36           C  
ATOM   2554  CH2 TRP B  39      75.864  42.071  34.923  1.00121.36           C  
ATOM   2555  C   TRP B  39      77.910  36.065  32.623  1.00121.36           C  
ATOM   2556  O   TRP B  39      77.813  35.262  31.697  1.00121.36           O  
ATOM   2557  N   TYR B  40      77.746  35.717  33.923  1.00203.20           N  
ATOM   2558  CA  TYR B  40      77.536  34.361  34.376  1.00203.20           C  
ATOM   2559  CB  TYR B  40      78.581  33.831  35.379  1.00203.20           C  
ATOM   2560  CG  TYR B  40      79.831  33.658  34.612  1.00203.20           C  
ATOM   2561  CD1 TYR B  40      80.076  32.462  33.984  1.00203.20           C  
ATOM   2562  CD2 TYR B  40      80.732  34.689  34.515  1.00203.20           C  
ATOM   2563  CE1 TYR B  40      81.221  32.294  33.254  1.00203.20           C  
ATOM   2564  CE2 TYR B  40      81.881  34.527  33.788  1.00203.20           C  
ATOM   2565  CZ  TYR B  40      82.116  33.331  33.160  1.00203.20           C  
ATOM   2566  OH  TYR B  40      83.286  33.174  32.407  1.00203.20           O  
ATOM   2567  C   TYR B  40      76.240  34.297  35.113  1.00203.20           C  
ATOM   2568  O   TYR B  40      75.694  35.316  35.530  1.00203.20           O  
ATOM   2569  N   ARG B  41      75.711  33.064  35.259  1.00232.34           N  
ATOM   2570  CA  ARG B  41      74.458  32.777  35.888  1.00232.34           C  
ATOM   2571  CB  ARG B  41      73.472  32.243  34.828  1.00232.34           C  
ATOM   2572  CG  ARG B  41      72.203  31.536  35.292  1.00232.34           C  
ATOM   2573  CD  ARG B  41      71.311  31.174  34.100  1.00232.34           C  
ATOM   2574  NE  ARG B  41      70.271  30.229  34.587  1.00232.34           N  
ATOM   2575  CZ  ARG B  41      68.968  30.380  34.211  1.00232.34           C  
ATOM   2576  NH1 ARG B  41      68.584  31.451  33.459  1.00232.34           N  
ATOM   2577  NH2 ARG B  41      68.042  29.453  34.594  1.00232.34           N  
ATOM   2578  C   ARG B  41      74.705  31.733  36.929  1.00232.34           C  
ATOM   2579  O   ARG B  41      75.162  30.626  36.643  1.00232.34           O  
ATOM   2580  N   GLN B  42      74.382  32.080  38.189  1.00213.89           N  
ATOM   2581  CA  GLN B  42      74.630  31.197  39.279  1.00213.89           C  
ATOM   2582  CB  GLN B  42      75.291  31.918  40.460  1.00213.89           C  
ATOM   2583  CG  GLN B  42      75.627  30.999  41.623  1.00213.89           C  
ATOM   2584  CD  GLN B  42      76.375  31.819  42.650  1.00213.89           C  
ATOM   2585  OE1 GLN B  42      77.006  32.828  42.335  1.00213.89           O  
ATOM   2586  NE2 GLN B  42      76.294  31.356  43.922  1.00213.89           N  
ATOM   2587  C   GLN B  42      73.333  30.607  39.726  1.00213.89           C  
ATOM   2588  O   GLN B  42      72.393  31.319  40.081  1.00213.89           O  
ATOM   2589  N   ASP B  43      73.280  29.265  39.664  1.00122.19           N  
ATOM   2590  CA  ASP B  43      72.167  28.472  40.078  1.00122.19           C  
ATOM   2591  CB  ASP B  43      71.366  27.838  38.931  1.00122.19           C  
ATOM   2592  CG  ASP B  43      70.636  28.927  38.175  1.00122.19           C  
ATOM   2593  OD1 ASP B  43      71.016  30.121  38.314  1.00122.19           O  
ATOM   2594  OD2 ASP B  43      69.679  28.577  37.434  1.00122.19           O  
ATOM   2595  C   ASP B  43      72.777  27.302  40.776  1.00122.19           C  
ATOM   2596  O   ASP B  43      73.945  26.971  40.563  1.00122.19           O  
ATOM   2597  N   THR B  44      72.005  26.651  41.646  1.00189.10           N  
ATOM   2598  CA  THR B  44      72.613  25.506  42.232  1.00189.10           C  
ATOM   2599  CB  THR B  44      71.987  25.047  43.514  1.00189.10           C  
ATOM   2600  OG1 THR B  44      72.821  24.092  44.154  1.00189.10           O  
ATOM   2601  CG2 THR B  44      70.632  24.418  43.163  1.00189.10           C  
ATOM   2602  C   THR B  44      72.468  24.388  41.257  1.00189.10           C  
ATOM   2603  O   THR B  44      71.569  24.392  40.419  1.00189.10           O  
ATOM   2604  N   GLY B  45      73.393  23.418  41.341  1.00 80.17           N  
ATOM   2605  CA  GLY B  45      73.423  22.260  40.502  1.00 80.17           C  
ATOM   2606  C   GLY B  45      74.538  22.428  39.527  1.00 80.17           C  
ATOM   2607  O   GLY B  45      75.395  21.558  39.394  1.00 80.17           O  
ATOM   2608  N   HIS B  46      74.483  23.524  38.760  1.00320.84           N  
ATOM   2609  CA  HIS B  46      75.507  23.848  37.808  1.00320.84           C  
ATOM   2610  ND1 HIS B  46      74.533  22.572  35.041  1.00320.84           N  
ATOM   2611  CG  HIS B  46      74.050  23.636  35.770  1.00320.84           C  
ATOM   2612  CB  HIS B  46      74.939  24.548  36.564  1.00320.84           C  
ATOM   2613  NE2 HIS B  46      72.327  22.577  34.769  1.00320.84           N  
ATOM   2614  CD2 HIS B  46      72.700  23.622  35.593  1.00320.84           C  
ATOM   2615  CE1 HIS B  46      73.459  21.975  34.465  1.00320.84           C  
ATOM   2616  C   HIS B  46      76.640  24.671  38.358  1.00320.84           C  
ATOM   2617  O   HIS B  46      77.784  24.522  37.931  1.00320.84           O  
ATOM   2618  N   GLY B  47      76.368  25.588  39.304  1.00 64.17           N  
ATOM   2619  CA  GLY B  47      77.414  26.490  39.692  1.00 64.17           C  
ATOM   2620  C   GLY B  47      77.369  27.589  38.678  1.00 64.17           C  
ATOM   2621  O   GLY B  47      76.412  27.667  37.917  1.00 64.17           O  
ATOM   2622  N   LEU B  48      78.395  28.460  38.597  1.00166.52           N  
ATOM   2623  CA  LEU B  48      78.310  29.557  37.665  1.00166.52           C  
ATOM   2624  CB  LEU B  48      79.489  30.548  37.749  1.00166.52           C  
ATOM   2625  CG  LEU B  48      79.614  31.271  39.108  1.00166.52           C  
ATOM   2626  CD1 LEU B  48      80.034  30.305  40.218  1.00166.52           C  
ATOM   2627  CD2 LEU B  48      80.547  32.487  39.038  1.00166.52           C  
ATOM   2628  C   LEU B  48      78.268  29.020  36.253  1.00166.52           C  
ATOM   2629  O   LEU B  48      78.859  27.977  35.971  1.00166.52           O  
ATOM   2630  N   ARG B  49      77.525  29.716  35.344  1.00199.48           N  
ATOM   2631  CA  ARG B  49      77.428  29.362  33.941  1.00199.48           C  
ATOM   2632  CB  ARG B  49      76.062  28.788  33.553  1.00199.48           C  
ATOM   2633  CG  ARG B  49      75.703  27.529  34.331  1.00199.48           C  
ATOM   2634  CD  ARG B  49      74.193  27.337  34.427  1.00199.48           C  
ATOM   2635  NE  ARG B  49      73.743  26.420  33.347  1.00199.48           N  
ATOM   2636  CZ  ARG B  49      72.410  26.354  33.070  1.00199.48           C  
ATOM   2637  NH1 ARG B  49      71.551  27.216  33.694  1.00199.48           N  
ATOM   2638  NH2 ARG B  49      71.926  25.425  32.195  1.00199.48           N  
ATOM   2639  C   ARG B  49      77.569  30.635  33.133  1.00199.48           C  
ATOM   2640  O   ARG B  49      77.013  31.666  33.496  1.00199.48           O  
ATOM   2641  N   LEU B  50      78.269  30.596  31.976  1.00151.39           N  
ATOM   2642  CA  LEU B  50      78.558  31.798  31.206  1.00151.39           C  
ATOM   2643  CB  LEU B  50      79.915  31.733  30.474  1.00151.39           C  
ATOM   2644  CG  LEU B  50      80.212  32.960  29.580  1.00151.39           C  
ATOM   2645  CD1 LEU B  50      80.521  34.213  30.410  1.00151.39           C  
ATOM   2646  CD2 LEU B  50      81.283  32.654  28.524  1.00151.39           C  
ATOM   2647  C   LEU B  50      77.553  32.035  30.114  1.00151.39           C  
ATOM   2648  O   LEU B  50      77.304  31.151  29.295  1.00151.39           O  
ATOM   2649  N   ILE B  51      76.870  33.211  30.137  1.00157.94           N  
ATOM   2650  CA  ILE B  51      75.971  33.597  29.072  1.00157.94           C  
ATOM   2651  CB  ILE B  51      74.877  34.541  29.507  1.00157.94           C  
ATOM   2652  CG1 ILE B  51      73.909  33.883  30.514  1.00157.94           C  
ATOM   2653  CG2 ILE B  51      74.166  35.021  28.230  1.00157.94           C  
ATOM   2654  CD1 ILE B  51      74.482  33.672  31.911  1.00157.94           C  
ATOM   2655  C   ILE B  51      76.658  34.231  27.874  1.00157.94           C  
ATOM   2656  O   ILE B  51      76.510  33.763  26.747  1.00157.94           O  
ATOM   2657  N   HIS B  52      77.444  35.312  28.104  1.00 96.66           N  
ATOM   2658  CA  HIS B  52      78.071  36.061  27.039  1.00 96.66           C  
ATOM   2659  ND1 HIS B  52      76.386  36.370  24.260  1.00 96.66           N  
ATOM   2660  CG  HIS B  52      76.142  36.849  25.529  1.00 96.66           C  
ATOM   2661  CB  HIS B  52      77.233  37.229  26.479  1.00 96.66           C  
ATOM   2662  NE2 HIS B  52      74.177  36.482  24.476  1.00 96.66           N  
ATOM   2663  CD2 HIS B  52      74.783  36.910  25.643  1.00 96.66           C  
ATOM   2664  CE1 HIS B  52      75.180  36.167  23.675  1.00 96.66           C  
ATOM   2665  C   HIS B  52      79.293  36.726  27.588  1.00 96.66           C  
ATOM   2666  O   HIS B  52      79.380  36.993  28.785  1.00 96.66           O  
ATOM   2667  N   TYR B  53      80.271  37.011  26.702  1.00199.74           N  
ATOM   2668  CA  TYR B  53      81.472  37.682  27.125  1.00199.74           C  
ATOM   2669  CB  TYR B  53      82.616  36.724  27.512  1.00199.74           C  
ATOM   2670  CG  TYR B  53      83.110  35.990  26.309  1.00199.74           C  
ATOM   2671  CD1 TYR B  53      84.051  36.554  25.489  1.00199.74           C  
ATOM   2672  CD2 TYR B  53      82.658  34.734  26.004  1.00199.74           C  
ATOM   2673  CE1 TYR B  53      84.527  35.893  24.383  1.00199.74           C  
ATOM   2674  CE2 TYR B  53      83.127  34.061  24.900  1.00199.74           C  
ATOM   2675  CZ  TYR B  53      84.061  34.637  24.083  1.00199.74           C  
ATOM   2676  OH  TYR B  53      84.536  33.943  22.952  1.00199.74           O  
ATOM   2677  C   TYR B  53      81.964  38.571  26.016  1.00199.74           C  
ATOM   2678  O   TYR B  53      81.405  38.570  24.922  1.00199.74           O  
ATOM   2679  N   SER B  54      83.020  39.376  26.280  1.00107.48           N  
ATOM   2680  CA  SER B  54      83.519  40.283  25.275  1.00107.48           C  
ATOM   2681  CB  SER B  54      82.820  41.645  25.340  1.00107.48           C  
ATOM   2682  OG  SER B  54      83.476  42.575  24.493  1.00107.48           O  
ATOM   2683  C   SER B  54      84.993  40.562  25.464  1.00107.48           C  
ATOM   2684  O   SER B  54      85.490  40.659  26.584  1.00107.48           O  
ATOM   2685  N   TYR B  55      85.715  40.645  24.323  1.00222.29           N  
ATOM   2686  CA  TYR B  55      87.118  40.944  24.145  1.00222.29           C  
ATOM   2687  CB  TYR B  55      87.654  40.521  22.766  1.00222.29           C  
ATOM   2688  CG  TYR B  55      87.496  39.050  22.622  1.00222.29           C  
ATOM   2689  CD1 TYR B  55      88.263  38.219  23.398  1.00222.29           C  
ATOM   2690  CD2 TYR B  55      86.576  38.508  21.754  1.00222.29           C  
ATOM   2691  CE1 TYR B  55      88.140  36.855  23.299  1.00222.29           C  
ATOM   2692  CE2 TYR B  55      86.450  37.143  21.649  1.00222.29           C  
ATOM   2693  CZ  TYR B  55      87.238  36.320  22.419  1.00222.29           C  
ATOM   2694  OH  TYR B  55      87.110  34.917  22.314  1.00222.29           O  
ATOM   2695  C   TYR B  55      87.438  42.413  24.250  1.00222.29           C  
ATOM   2696  O   TYR B  55      88.578  42.777  24.553  1.00222.29           O  
ATOM   2697  N   VAL B  56      86.489  43.294  23.858  1.00180.73           N  
ATOM   2698  CA  VAL B  56      86.826  44.688  23.779  1.00180.73           C  
ATOM   2699  CB  VAL B  56      87.881  44.927  22.745  1.00180.73           C  
ATOM   2700  CG1 VAL B  56      87.196  44.687  21.383  1.00180.73           C  
ATOM   2701  CG2 VAL B  56      88.521  46.317  22.929  1.00180.73           C  
ATOM   2702  C   VAL B  56      85.641  45.364  23.217  1.00180.73           C  
ATOM   2703  O   VAL B  56      84.666  44.710  22.858  1.00180.73           O  
ATOM   2704  N   ALA B  57      85.733  46.693  23.074  1.00 74.11           N  
ATOM   2705  CA  ALA B  57      84.636  47.417  22.543  1.00 74.11           C  
ATOM   2706  CB  ALA B  57      84.889  48.922  22.367  1.00 74.11           C  
ATOM   2707  C   ALA B  57      84.285  46.858  21.209  1.00 74.11           C  
ATOM   2708  O   ALA B  57      85.135  46.395  20.445  1.00 74.11           O  
ATOM   2709  N   ASP B  58      82.966  46.881  20.949  1.00146.82           N  
ATOM   2710  CA  ASP B  58      82.393  46.479  19.705  1.00146.82           C  
ATOM   2711  CB  ASP B  58      83.095  47.230  18.554  1.00146.82           C  
ATOM   2712  CG  ASP B  58      82.427  46.985  17.212  1.00146.82           C  
ATOM   2713  OD1 ASP B  58      81.275  46.482  17.193  1.00146.82           O  
ATOM   2714  OD2 ASP B  58      83.083  47.293  16.180  1.00146.82           O  
ATOM   2715  C   ASP B  58      82.491  44.996  19.491  1.00146.82           C  
ATOM   2716  O   ASP B  58      82.357  44.513  18.369  1.00146.82           O  
ATOM   2717  N   SER B  59      82.677  44.198  20.555  1.00123.15           N  
ATOM   2718  CA  SER B  59      82.712  42.790  20.283  1.00123.15           C  
ATOM   2719  CB  SER B  59      84.134  42.226  20.364  1.00123.15           C  
ATOM   2720  OG  SER B  59      84.141  40.864  19.979  1.00123.15           O  
ATOM   2721  C   SER B  59      81.908  42.082  21.337  1.00123.15           C  
ATOM   2722  O   SER B  59      81.868  42.510  22.488  1.00123.15           O  
ATOM   2723  N   THR B  60      81.200  41.002  20.951  1.00 56.60           N  
ATOM   2724  CA  THR B  60      80.511  40.201  21.924  1.00 56.60           C  
ATOM   2725  CB  THR B  60      79.069  40.559  22.144  1.00 56.60           C  
ATOM   2726  OG1 THR B  60      78.955  41.888  22.630  1.00 56.60           O  
ATOM   2727  CG2 THR B  60      78.478  39.576  23.168  1.00 56.60           C  
ATOM   2728  C   THR B  60      80.574  38.790  21.443  1.00 56.60           C  
ATOM   2729  O   THR B  60      80.479  38.522  20.246  1.00 56.60           O  
ATOM   2730  N   GLU B  61      80.766  37.839  22.372  1.00 96.75           N  
ATOM   2731  CA  GLU B  61      80.786  36.485  21.922  1.00 96.75           C  
ATOM   2732  CB  GLU B  61      82.191  35.859  21.871  1.00 96.75           C  
ATOM   2733  CG  GLU B  61      83.071  36.478  20.774  1.00 96.75           C  
ATOM   2734  CD  GLU B  61      82.554  36.039  19.407  1.00 96.75           C  
ATOM   2735  OE1 GLU B  61      82.420  34.806  19.194  1.00 96.75           O  
ATOM   2736  OE2 GLU B  61      82.297  36.931  18.554  1.00 96.75           O  
ATOM   2737  C   GLU B  61      79.881  35.686  22.803  1.00 96.75           C  
ATOM   2738  O   GLU B  61      79.710  35.972  23.987  1.00 96.75           O  
ATOM   2739  N   LYS B  69      79.249  34.665  22.198  1.00 82.39           N  
ATOM   2740  CA  LYS B  69      78.300  33.838  22.878  1.00 82.39           C  
ATOM   2741  CB  LYS B  69      77.523  32.917  21.924  1.00 82.39           C  
ATOM   2742  CG  LYS B  69      76.603  33.652  20.948  1.00 82.39           C  
ATOM   2743  CD  LYS B  69      77.334  34.505  19.909  1.00 82.39           C  
ATOM   2744  CE  LYS B  69      76.514  34.699  18.630  1.00 82.39           C  
ATOM   2745  NZ  LYS B  69      76.976  35.893  17.888  1.00 82.39           N  
ATOM   2746  C   LYS B  69      79.026  32.953  23.840  1.00 82.39           C  
ATOM   2747  O   LYS B  69      80.117  32.465  23.552  1.00 82.39           O  
ATOM   2748  N   GLY B  70      78.416  32.736  25.022  1.00 26.66           N  
ATOM   2749  CA  GLY B  70      78.980  31.894  26.040  1.00 26.66           C  
ATOM   2750  C   GLY B  70      78.364  30.537  25.903  1.00 26.66           C  
ATOM   2751  O   GLY B  70      77.935  30.142  24.819  1.00 26.66           O  
ATOM   2752  N   ASP B  71      78.356  29.762  27.005  1.00 65.67           N  
ATOM   2753  CA  ASP B  71      77.785  28.452  26.946  1.00 65.67           C  
ATOM   2754  CB  ASP B  71      77.967  27.638  28.232  1.00 65.67           C  
ATOM   2755  CG  ASP B  71      79.425  27.251  28.350  1.00 65.67           C  
ATOM   2756  OD1 ASP B  71      80.270  27.846  27.631  1.00 65.67           O  
ATOM   2757  OD2 ASP B  71      79.716  26.337  29.172  1.00 65.67           O  
ATOM   2758  C   ASP B  71      76.303  28.524  26.738  1.00 65.67           C  
ATOM   2759  O   ASP B  71      75.779  27.866  25.840  1.00 65.67           O  
ATOM   2760  N   ILE B  72      75.575  29.307  27.569  1.00106.52           N  
ATOM   2761  CA  ILE B  72      74.149  29.323  27.384  1.00106.52           C  
ATOM   2762  CB  ILE B  72      73.377  28.770  28.555  1.00106.52           C  
ATOM   2763  CG1 ILE B  72      73.695  29.520  29.861  1.00106.52           C  
ATOM   2764  CG2 ILE B  72      73.621  27.254  28.608  1.00106.52           C  
ATOM   2765  CD1 ILE B  72      72.740  29.174  31.003  1.00106.52           C  
ATOM   2766  C   ILE B  72      73.638  30.703  27.087  1.00106.52           C  
ATOM   2767  O   ILE B  72      73.017  31.342  27.935  1.00106.52           O  
ATOM   2768  N   PRO B  73      73.823  31.153  25.874  1.00118.15           N  
ATOM   2769  CA  PRO B  73      73.361  32.466  25.506  1.00118.15           C  
ATOM   2770  CD  PRO B  73      75.020  30.797  25.134  1.00118.15           C  
ATOM   2771  CB  PRO B  73      74.228  32.933  24.329  1.00118.15           C  
ATOM   2772  CG  PRO B  73      74.967  31.670  23.869  1.00118.15           C  
ATOM   2773  C   PRO B  73      71.886  32.608  25.266  1.00118.15           C  
ATOM   2774  O   PRO B  73      71.446  33.742  25.098  1.00118.15           O  
ATOM   2775  N   ASP B  74      71.093  31.515  25.236  1.00119.85           N  
ATOM   2776  CA  ASP B  74      69.704  31.636  24.863  1.00119.85           C  
ATOM   2777  CB  ASP B  74      68.948  30.287  24.821  1.00119.85           C  
ATOM   2778  CG  ASP B  74      68.940  29.694  26.222  1.00119.85           C  
ATOM   2779  OD1 ASP B  74      70.051  29.612  26.812  1.00119.85           O  
ATOM   2780  OD2 ASP B  74      67.850  29.307  26.728  1.00119.85           O  
ATOM   2781  C   ASP B  74      68.948  32.531  25.804  1.00119.85           C  
ATOM   2782  O   ASP B  74      68.996  32.365  27.022  1.00119.85           O  
ATOM   2783  N   GLY B  75      68.201  33.501  25.227  1.00 39.10           N  
ATOM   2784  CA  GLY B  75      67.344  34.382  25.973  1.00 39.10           C  
ATOM   2785  C   GLY B  75      68.064  35.638  26.355  1.00 39.10           C  
ATOM   2786  O   GLY B  75      67.459  36.524  26.956  1.00 39.10           O  
ATOM   2787  N   TYR B  76      69.362  35.765  26.022  1.00126.39           N  
ATOM   2788  CA  TYR B  76      70.045  36.958  26.431  1.00126.39           C  
ATOM   2789  CB  TYR B  76      71.094  36.773  27.559  1.00126.39           C  
ATOM   2790  CG  TYR B  76      70.454  36.182  28.772  1.00126.39           C  
ATOM   2791  CD1 TYR B  76      69.454  36.845  29.436  1.00126.39           C  
ATOM   2792  CD2 TYR B  76      70.824  34.940  29.234  1.00126.39           C  
ATOM   2793  CE1 TYR B  76      68.859  36.292  30.544  1.00126.39           C  
ATOM   2794  CE2 TYR B  76      70.236  34.381  30.341  1.00126.39           C  
ATOM   2795  CZ  TYR B  76      69.249  35.058  31.003  1.00126.39           C  
ATOM   2796  OH  TYR B  76      68.644  34.481  32.138  1.00126.39           O  
ATOM   2797  C   TYR B  76      70.799  37.534  25.276  1.00126.39           C  
ATOM   2798  O   TYR B  76      71.110  36.854  24.298  1.00126.39           O  
ATOM   2799  N   LYS B  77      71.079  38.854  25.372  1.00 52.71           N  
ATOM   2800  CA  LYS B  77      71.855  39.570  24.406  1.00 52.71           C  
ATOM   2801  CB  LYS B  77      71.026  40.546  23.559  1.00 52.71           C  
ATOM   2802  CG  LYS B  77      70.034  39.829  22.643  1.00 52.71           C  
ATOM   2803  CD  LYS B  77      69.008  40.761  21.994  1.00 52.71           C  
ATOM   2804  CE  LYS B  77      68.204  40.096  20.873  1.00 52.71           C  
ATOM   2805  NZ  LYS B  77      67.411  41.109  20.137  1.00 52.71           N  
ATOM   2806  C   LYS B  77      72.841  40.385  25.179  1.00 52.71           C  
ATOM   2807  O   LYS B  77      72.577  40.781  26.313  1.00 52.71           O  
ATOM   2808  N   ALA B  78      74.024  40.655  24.595  1.00 45.18           N  
ATOM   2809  CA  ALA B  78      74.992  41.420  25.326  1.00 45.18           C  
ATOM   2810  CB  ALA B  78      76.236  40.610  25.713  1.00 45.18           C  
ATOM   2811  C   ALA B  78      75.442  42.543  24.451  1.00 45.18           C  
ATOM   2812  O   ALA B  78      75.317  42.468  23.231  1.00 45.18           O  
ATOM   2813  N   SER B  79      75.929  43.648  25.053  1.00 50.73           N  
ATOM   2814  CA  SER B  79      76.434  44.716  24.239  1.00 50.73           C  
ATOM   2815  CB  SER B  79      75.456  45.883  24.024  1.00 50.73           C  
ATOM   2816  OG  SER B  79      76.080  46.880  23.226  1.00 50.73           O  
ATOM   2817  C   SER B  79      77.643  45.281  24.907  1.00 50.73           C  
ATOM   2818  O   SER B  79      77.689  45.402  26.131  1.00 50.73           O  
ATOM   2819  N   ARG B  80      78.674  45.628  24.105  1.00120.26           N  
ATOM   2820  CA  ARG B  80      79.866  46.211  24.655  1.00120.26           C  
ATOM   2821  CB  ARG B  80      81.127  45.393  24.343  1.00120.26           C  
ATOM   2822  CG  ARG B  80      82.371  45.835  25.115  1.00120.26           C  
ATOM   2823  CD  ARG B  80      82.373  45.347  26.567  1.00120.26           C  
ATOM   2824  NE  ARG B  80      83.629  45.814  27.222  1.00120.26           N  
ATOM   2825  CZ  ARG B  80      84.763  45.059  27.170  1.00120.26           C  
ATOM   2826  NH1 ARG B  80      84.782  43.897  26.453  1.00120.26           N  
ATOM   2827  NH2 ARG B  80      85.890  45.468  27.823  1.00120.26           N  
ATOM   2828  C   ARG B  80      80.083  47.537  23.988  1.00120.26           C  
ATOM   2829  O   ARG B  80      80.899  47.651  23.074  1.00120.26           O  
ATOM   2830  N   PRO B  81      79.394  48.546  24.441  1.00 82.93           N  
ATOM   2831  CA  PRO B  81      79.483  49.884  23.916  1.00 82.93           C  
ATOM   2832  CD  PRO B  81      78.588  48.458  25.648  1.00 82.93           C  
ATOM   2833  CB  PRO B  81      78.460  50.692  24.724  1.00 82.93           C  
ATOM   2834  CG  PRO B  81      78.337  49.919  26.052  1.00 82.93           C  
ATOM   2835  C   PRO B  81      80.847  50.491  24.007  1.00 82.93           C  
ATOM   2836  O   PRO B  81      81.217  51.238  23.102  1.00 82.93           O  
ATOM   2837  N   SER B  82      81.595  50.222  25.094  1.00 71.00           N  
ATOM   2838  CA  SER B  82      82.912  50.771  25.235  1.00 71.00           C  
ATOM   2839  CB  SER B  82      82.948  52.193  25.835  1.00 71.00           C  
ATOM   2840  OG  SER B  82      82.379  52.209  27.134  1.00 71.00           O  
ATOM   2841  C   SER B  82      83.683  49.844  26.120  1.00 71.00           C  
ATOM   2842  O   SER B  82      83.141  48.876  26.646  1.00 71.00           O  
ATOM   2843  N   GLN B  83      84.977  50.144  26.319  1.00 73.68           N  
ATOM   2844  CA  GLN B  83      85.870  49.309  27.078  1.00 73.68           C  
ATOM   2845  CB  GLN B  83      87.261  49.949  27.224  1.00 73.68           C  
ATOM   2846  CG  GLN B  83      88.242  49.101  28.035  1.00 73.68           C  
ATOM   2847  CD  GLN B  83      88.569  47.846  27.237  1.00 73.68           C  
ATOM   2848  OE1 GLN B  83      87.679  47.166  26.730  1.00 73.68           O  
ATOM   2849  NE2 GLN B  83      89.885  47.532  27.113  1.00 73.68           N  
ATOM   2850  C   GLN B  83      85.323  49.121  28.469  1.00 73.68           C  
ATOM   2851  O   GLN B  83      85.382  48.022  29.021  1.00 73.68           O  
ATOM   2852  N   GLU B  84      84.810  50.203  29.087  1.00167.64           N  
ATOM   2853  CA  GLU B  84      84.332  50.182  30.443  1.00167.64           C  
ATOM   2854  CB  GLU B  84      84.252  51.597  31.051  1.00167.64           C  
ATOM   2855  CG  GLU B  84      83.652  52.647  30.115  1.00167.64           C  
ATOM   2856  CD  GLU B  84      84.746  53.072  29.140  1.00167.64           C  
ATOM   2857  OE1 GLU B  84      85.950  52.941  29.493  1.00167.64           O  
ATOM   2858  OE2 GLU B  84      84.397  53.538  28.022  1.00167.64           O  
ATOM   2859  C   GLU B  84      83.012  49.485  30.669  1.00167.64           C  
ATOM   2860  O   GLU B  84      82.848  48.812  31.686  1.00167.64           O  
ATOM   2861  N   ASN B  85      82.023  49.608  29.757  1.00 70.29           N  
ATOM   2862  CA  ASN B  85      80.726  49.058  30.081  1.00 70.29           C  
ATOM   2863  CB  ASN B  85      79.549  49.999  29.764  1.00 70.29           C  
ATOM   2864  CG  ASN B  85      79.530  51.124  30.782  1.00 70.29           C  
ATOM   2865  OD1 ASN B  85      79.677  50.897  31.982  1.00 70.29           O  
ATOM   2866  ND2 ASN B  85      79.343  52.377  30.291  1.00 70.29           N  
ATOM   2867  C   ASN B  85      80.433  47.794  29.334  1.00 70.29           C  
ATOM   2868  O   ASN B  85      80.865  47.598  28.199  1.00 70.29           O  
ATOM   2869  N   PHE B  86      79.691  46.881  30.005  1.00111.50           N  
ATOM   2870  CA  PHE B  86      79.224  45.664  29.401  1.00111.50           C  
ATOM   2871  CB  PHE B  86      80.184  44.483  29.654  1.00111.50           C  
ATOM   2872  CG  PHE B  86      79.822  43.290  28.831  1.00111.50           C  
ATOM   2873  CD1 PHE B  86      79.784  43.358  27.458  1.00111.50           C  
ATOM   2874  CD2 PHE B  86      79.583  42.076  29.436  1.00111.50           C  
ATOM   2875  CE1 PHE B  86      79.472  42.244  26.714  1.00111.50           C  
ATOM   2876  CE2 PHE B  86      79.272  40.958  28.698  1.00111.50           C  
ATOM   2877  CZ  PHE B  86      79.211  41.042  27.330  1.00111.50           C  
ATOM   2878  C   PHE B  86      77.889  45.411  30.026  1.00111.50           C  
ATOM   2879  O   PHE B  86      77.745  45.437  31.250  1.00111.50           O  
ATOM   2880  N   SER B  87      76.861  45.160  29.188  1.00 62.79           N  
ATOM   2881  CA  SER B  87      75.538  45.019  29.711  1.00 62.79           C  
ATOM   2882  CB  SER B  87      74.663  46.250  29.430  1.00 62.79           C  
ATOM   2883  OG  SER B  87      74.570  46.469  28.030  1.00 62.79           O  
ATOM   2884  C   SER B  87      74.864  43.827  29.111  1.00 62.79           C  
ATOM   2885  O   SER B  87      75.136  43.430  27.978  1.00 62.79           O  
ATOM   2886  N   LEU B  88      73.944  43.236  29.897  1.00 89.35           N  
ATOM   2887  CA  LEU B  88      73.202  42.072  29.511  1.00 89.35           C  
ATOM   2888  CB  LEU B  88      73.141  41.052  30.657  1.00 89.35           C  
ATOM   2889  CG  LEU B  88      72.452  39.726  30.307  1.00 89.35           C  
ATOM   2890  CD1 LEU B  88      73.246  38.943  29.252  1.00 89.35           C  
ATOM   2891  CD2 LEU B  88      72.206  38.895  31.572  1.00 89.35           C  
ATOM   2892  C   LEU B  88      71.805  42.530  29.232  1.00 89.35           C  
ATOM   2893  O   LEU B  88      71.270  43.384  29.936  1.00 89.35           O  
ATOM   2894  N   ILE B  89      71.176  41.971  28.179  1.00 59.85           N  
ATOM   2895  CA  ILE B  89      69.857  42.397  27.801  1.00 59.85           C  
ATOM   2896  CB  ILE B  89      69.844  42.995  26.425  1.00 59.85           C  
ATOM   2897  CG1 ILE B  89      70.751  44.237  26.386  1.00 59.85           C  
ATOM   2898  CG2 ILE B  89      68.383  43.260  26.021  1.00 59.85           C  
ATOM   2899  CD1 ILE B  89      71.104  44.714  24.979  1.00 59.85           C  
ATOM   2900  C   ILE B  89      68.958  41.202  27.759  1.00 59.85           C  
ATOM   2901  O   ILE B  89      69.334  40.144  27.255  1.00 59.85           O  
ATOM   2902  N   LEU B  90      67.736  41.344  28.315  1.00146.65           N  
ATOM   2903  CA  LEU B  90      66.757  40.297  28.263  1.00146.65           C  
ATOM   2904  CB  LEU B  90      66.328  39.790  29.647  1.00146.65           C  
ATOM   2905  CG  LEU B  90      67.500  39.227  30.468  1.00146.65           C  
ATOM   2906  CD1 LEU B  90      68.520  40.317  30.818  1.00146.65           C  
ATOM   2907  CD2 LEU B  90      67.007  38.502  31.723  1.00146.65           C  
ATOM   2908  C   LEU B  90      65.548  40.922  27.654  1.00146.65           C  
ATOM   2909  O   LEU B  90      64.734  41.520  28.358  1.00146.65           O  
ATOM   2910  N   GLU B  91      65.387  40.754  26.328  1.00 85.55           N  
ATOM   2911  CA  GLU B  91      64.339  41.406  25.593  1.00 85.55           C  
ATOM   2912  CB  GLU B  91      64.410  41.100  24.084  1.00 85.55           C  
ATOM   2913  CG  GLU B  91      65.746  41.501  23.434  1.00 85.55           C  
ATOM   2914  CD  GLU B  91      65.669  42.898  22.824  1.00 85.55           C  
ATOM   2915  OE1 GLU B  91      64.601  43.552  22.941  1.00 85.55           O  
ATOM   2916  OE2 GLU B  91      66.689  43.324  22.218  1.00 85.55           O  
ATOM   2917  C   GLU B  91      63.009  40.946  26.106  1.00 85.55           C  
ATOM   2918  O   GLU B  91      62.128  41.766  26.360  1.00 85.55           O  
ATOM   2919  N   LEU B  92      62.824  39.620  26.278  1.00149.90           N  
ATOM   2920  CA  LEU B  92      61.585  39.118  26.806  1.00149.90           C  
ATOM   2921  CB  LEU B  92      60.793  38.240  25.822  1.00149.90           C  
ATOM   2922  CG  LEU B  92      60.292  39.007  24.583  1.00149.90           C  
ATOM   2923  CD1 LEU B  92      61.464  39.493  23.723  1.00149.90           C  
ATOM   2924  CD2 LEU B  92      59.288  38.176  23.773  1.00149.90           C  
ATOM   2925  C   LEU B  92      61.940  38.278  27.992  1.00149.90           C  
ATOM   2926  O   LEU B  92      62.660  37.288  27.870  1.00149.90           O  
ATOM   2927  N   ALA B  93      61.432  38.658  29.179  1.00 49.93           N  
ATOM   2928  CA  ALA B  93      61.764  37.978  30.400  1.00 49.93           C  
ATOM   2929  CB  ALA B  93      61.400  38.783  31.661  1.00 49.93           C  
ATOM   2930  C   ALA B  93      61.026  36.680  30.499  1.00 49.93           C  
ATOM   2931  O   ALA B  93      59.904  36.551  30.015  1.00 49.93           O  
ATOM   2932  N   SER B  94      61.663  35.681  31.151  1.00 49.66           N  
ATOM   2933  CA  SER B  94      61.044  34.406  31.387  1.00 49.66           C  
ATOM   2934  CB  SER B  94      61.566  33.270  30.490  1.00 49.66           C  
ATOM   2935  OG  SER B  94      62.918  32.983  30.816  1.00 49.66           O  
ATOM   2936  C   SER B  94      61.380  33.996  32.786  1.00 49.66           C  
ATOM   2937  O   SER B  94      62.416  34.372  33.332  1.00 49.66           O  
ATOM   2938  N   LEU B  95      60.513  33.167  33.391  1.00 92.51           N  
ATOM   2939  CA  LEU B  95      60.675  32.754  34.755  1.00 92.51           C  
ATOM   2940  CB  LEU B  95      59.473  31.969  35.308  1.00 92.51           C  
ATOM   2941  CG  LEU B  95      58.206  32.843  35.366  1.00 92.51           C  
ATOM   2942  CD1 LEU B  95      57.633  33.082  33.960  1.00 92.51           C  
ATOM   2943  CD2 LEU B  95      57.181  32.319  36.381  1.00 92.51           C  
ATOM   2944  C   LEU B  95      61.915  31.936  34.922  1.00 92.51           C  
ATOM   2945  O   LEU B  95      62.535  31.959  35.984  1.00 92.51           O  
ATOM   2946  N   SER B  96      62.314  31.180  33.888  1.00 45.80           N  
ATOM   2947  CA  SER B  96      63.477  30.350  34.029  1.00 45.80           C  
ATOM   2948  CB  SER B  96      63.762  29.484  32.793  1.00 45.80           C  
ATOM   2949  OG  SER B  96      64.043  30.302  31.667  1.00 45.80           O  
ATOM   2950  C   SER B  96      64.676  31.214  34.264  1.00 45.80           C  
ATOM   2951  O   SER B  96      65.699  30.738  34.749  1.00 45.80           O  
ATOM   2952  N   GLN B  97      64.567  32.506  33.907  1.00106.72           N  
ATOM   2953  CA  GLN B  97      65.601  33.494  34.019  1.00106.72           C  
ATOM   2954  CB  GLN B  97      65.285  34.778  33.242  1.00106.72           C  
ATOM   2955  CG  GLN B  97      65.329  34.549  31.732  1.00106.72           C  
ATOM   2956  CD  GLN B  97      64.899  35.837  31.051  1.00106.72           C  
ATOM   2957  OE1 GLN B  97      64.785  35.905  29.828  1.00106.72           O  
ATOM   2958  NE2 GLN B  97      64.634  36.894  31.862  1.00106.72           N  
ATOM   2959  C   GLN B  97      65.902  33.859  35.441  1.00106.72           C  
ATOM   2960  O   GLN B  97      66.968  34.404  35.713  1.00106.72           O  
ATOM   2961  N   THR B  98      64.959  33.653  36.378  1.00 60.77           N  
ATOM   2962  CA  THR B  98      65.171  34.045  37.747  1.00 60.77           C  
ATOM   2963  CB  THR B  98      64.085  33.552  38.661  1.00 60.77           C  
ATOM   2964  OG1 THR B  98      62.807  33.971  38.198  1.00 60.77           O  
ATOM   2965  CG2 THR B  98      64.335  34.122  40.064  1.00 60.77           C  
ATOM   2966  C   THR B  98      66.465  33.450  38.230  1.00 60.77           C  
ATOM   2967  O   THR B  98      66.651  32.234  38.172  1.00 60.77           O  
ATOM   2968  N   ALA B  99      67.399  34.305  38.716  1.00 70.36           N  
ATOM   2969  CA  ALA B  99      68.671  33.815  39.169  1.00 70.36           C  
ATOM   2970  CB  ALA B  99      69.456  33.094  38.062  1.00 70.36           C  
ATOM   2971  C   ALA B  99      69.517  34.966  39.625  1.00 70.36           C  
ATOM   2972  O   ALA B  99      69.073  36.114  39.634  1.00 70.36           O  
ATOM   2973  N   VAL B 100      70.765  34.672  40.063  1.00154.17           N  
ATOM   2974  CA  VAL B 100      71.637  35.748  40.430  1.00154.17           C  
ATOM   2975  CB  VAL B 100      72.219  35.627  41.812  1.00154.17           C  
ATOM   2976  CG1 VAL B 100      73.343  34.587  41.792  1.00154.17           C  
ATOM   2977  CG2 VAL B 100      72.641  37.024  42.294  1.00154.17           C  
ATOM   2978  C   VAL B 100      72.733  35.788  39.410  1.00154.17           C  
ATOM   2979  O   VAL B 100      73.304  34.759  39.049  1.00154.17           O  
ATOM   2980  N   TYR B 101      73.054  37.011  38.936  1.00117.50           N  
ATOM   2981  CA  TYR B 101      73.956  37.232  37.840  1.00117.50           C  
ATOM   2982  CB  TYR B 101      73.346  38.169  36.789  1.00117.50           C  
ATOM   2983  CG  TYR B 101      72.123  37.553  36.202  1.00117.50           C  
ATOM   2984  CD1 TYR B 101      70.905  37.603  36.845  1.00117.50           C  
ATOM   2985  CD2 TYR B 101      72.207  36.936  34.978  1.00117.50           C  
ATOM   2986  CE1 TYR B 101      69.790  37.034  36.269  1.00117.50           C  
ATOM   2987  CE2 TYR B 101      71.099  36.367  34.400  1.00117.50           C  
ATOM   2988  CZ  TYR B 101      69.889  36.416  35.043  1.00117.50           C  
ATOM   2989  OH  TYR B 101      68.754  35.831  34.440  1.00117.50           O  
ATOM   2990  C   TYR B 101      75.161  37.966  38.334  1.00117.50           C  
ATOM   2991  O   TYR B 101      75.106  38.706  39.313  1.00117.50           O  
ATOM   2992  N   PHE B 102      76.312  37.737  37.669  1.00190.99           N  
ATOM   2993  CA  PHE B 102      77.504  38.439  38.027  1.00190.99           C  
ATOM   2994  CB  PHE B 102      78.525  37.586  38.817  1.00190.99           C  
ATOM   2995  CG  PHE B 102      77.986  37.156  40.147  1.00190.99           C  
ATOM   2996  CD1 PHE B 102      78.189  37.930  41.268  1.00190.99           C  
ATOM   2997  CD2 PHE B 102      77.294  35.972  40.285  1.00190.99           C  
ATOM   2998  CE1 PHE B 102      77.709  37.546  42.500  1.00190.99           C  
ATOM   2999  CE2 PHE B 102      76.809  35.583  41.514  1.00190.99           C  
ATOM   3000  CZ  PHE B 102      77.016  36.367  42.624  1.00190.99           C  
ATOM   3001  C   PHE B 102      78.207  38.819  36.757  1.00190.99           C  
ATOM   3002  O   PHE B 102      78.304  38.030  35.818  1.00190.99           O  
ATOM   3003  N   CYS B 103      78.681  40.070  36.689  1.00101.27           N  
ATOM   3004  CA  CYS B 103      79.520  40.508  35.616  1.00101.27           C  
ATOM   3005  CB  CYS B 103      79.389  42.024  35.422  1.00101.27           C  
ATOM   3006  SG  CYS B 103      80.753  42.797  34.521  1.00101.27           S  
ATOM   3007  C   CYS B 103      80.917  40.183  36.059  1.00101.27           C  
ATOM   3008  O   CYS B 103      81.180  40.147  37.258  1.00101.27           O  
ATOM   3009  N   ALA B 104      81.858  39.911  35.128  1.00 71.66           N  
ATOM   3010  CA  ALA B 104      83.191  39.589  35.578  1.00 71.66           C  
ATOM   3011  CB  ALA B 104      83.434  38.089  35.825  1.00 71.66           C  
ATOM   3012  C   ALA B 104      84.194  40.028  34.554  1.00 71.66           C  
ATOM   3013  O   ALA B 104      83.869  40.223  33.388  1.00 71.66           O  
ATOM   3014  N   SER B 105      85.461  40.209  34.986  1.00 73.39           N  
ATOM   3015  CA  SER B 105      86.478  40.631  34.066  1.00 73.39           C  
ATOM   3016  CB  SER B 105      86.648  42.157  34.007  1.00 73.39           C  
ATOM   3017  OG  SER B 105      86.821  42.668  35.318  1.00 73.39           O  
ATOM   3018  C   SER B 105      87.777  39.987  34.441  1.00 73.39           C  
ATOM   3019  O   SER B 105      87.939  39.482  35.551  1.00 73.39           O  
ATOM   3020  N   ARG B 106      88.730  39.949  33.486  1.00191.09           N  
ATOM   3021  CA  ARG B 106      89.961  39.285  33.785  1.00191.09           C  
ATOM   3022  CB  ARG B 106      90.017  37.833  33.279  1.00191.09           C  
ATOM   3023  CG  ARG B 106      91.401  37.212  33.484  1.00191.09           C  
ATOM   3024  CD  ARG B 106      91.602  35.846  32.820  1.00191.09           C  
ATOM   3025  NE  ARG B 106      91.660  36.060  31.346  1.00191.09           N  
ATOM   3026  CZ  ARG B 106      92.491  35.322  30.548  1.00191.09           C  
ATOM   3027  NH1 ARG B 106      93.323  34.372  31.066  1.00191.09           N  
ATOM   3028  NH2 ARG B 106      92.484  35.539  29.200  1.00191.09           N  
ATOM   3029  C   ARG B 106      91.107  39.982  33.131  1.00191.09           C  
ATOM   3030  O   ARG B 106      90.990  40.513  32.028  1.00191.09           O  
ATOM   3031  N   THR B 107      92.255  40.002  33.835  1.00207.62           N  
ATOM   3032  CA  THR B 107      93.474  40.503  33.276  1.00207.62           C  
ATOM   3033  CB  THR B 107      93.899  41.852  33.763  1.00207.62           C  
ATOM   3034  OG1 THR B 107      93.974  41.855  35.178  1.00207.62           O  
ATOM   3035  CG2 THR B 107      92.928  42.917  33.238  1.00207.62           C  
ATOM   3036  C   THR B 107      94.562  39.560  33.664  1.00207.62           C  
ATOM   3037  O   THR B 107      95.339  39.105  32.831  1.00207.62           O  
ATOM   3038  N   GLY B 124      94.677  39.248  34.960  1.00 93.47           N  
ATOM   3039  CA  GLY B 124      95.694  38.329  35.352  1.00 93.47           C  
ATOM   3040  C   GLY B 124      95.102  36.970  35.295  1.00 93.47           C  
ATOM   3041  O   GLY B 124      94.100  36.717  34.626  1.00 93.47           O  
ATOM   3042  N   THR B 125      95.737  36.064  36.040  1.00108.58           N  
ATOM   3043  CA  THR B 125      95.383  34.690  36.036  1.00108.58           C  
ATOM   3044  CB  THR B 125      96.346  33.941  36.917  1.00108.58           C  
ATOM   3045  OG1 THR B 125      97.661  34.400  36.641  1.00108.58           O  
ATOM   3046  CG2 THR B 125      96.340  32.456  36.521  1.00108.58           C  
ATOM   3047  C   THR B 125      93.967  34.628  36.550  1.00108.58           C  
ATOM   3048  O   THR B 125      93.153  33.849  36.062  1.00108.58           O  
ATOM   3049  N   ASP B 126      93.615  35.496  37.515  1.00122.29           N  
ATOM   3050  CA  ASP B 126      92.313  35.461  38.137  1.00122.29           C  
ATOM   3051  CB  ASP B 126      92.300  36.192  39.496  1.00122.29           C  
ATOM   3052  CG  ASP B 126      92.634  37.678  39.316  1.00122.29           C  
ATOM   3053  OD1 ASP B 126      92.748  38.156  38.158  1.00122.29           O  
ATOM   3054  OD2 ASP B 126      92.784  38.363  40.362  1.00122.29           O  
ATOM   3055  C   ASP B 126      91.236  36.080  37.284  1.00122.29           C  
ATOM   3056  O   ASP B 126      91.440  36.549  36.170  1.00122.29           O  
ATOM   3057  N   TYR B 127      90.019  36.049  37.861  1.00167.12           N  
ATOM   3058  CA  TYR B 127      88.785  36.619  37.411  1.00167.12           C  
ATOM   3059  CB  TYR B 127      87.631  35.601  37.256  1.00167.12           C  
ATOM   3060  CG  TYR B 127      87.552  35.174  35.838  1.00167.12           C  
ATOM   3061  CD1 TYR B 127      88.545  34.443  35.236  1.00167.12           C  
ATOM   3062  CD2 TYR B 127      86.427  35.507  35.116  1.00167.12           C  
ATOM   3063  CE1 TYR B 127      88.412  34.090  33.916  1.00167.12           C  
ATOM   3064  CE2 TYR B 127      86.292  35.150  33.798  1.00167.12           C  
ATOM   3065  CZ  TYR B 127      87.296  34.442  33.193  1.00167.12           C  
ATOM   3066  OH  TYR B 127      87.177  34.074  31.835  1.00167.12           O  
ATOM   3067  C   TYR B 127      88.359  37.538  38.498  1.00167.12           C  
ATOM   3068  O   TYR B 127      88.572  37.263  39.676  1.00167.12           O  
ATOM   3069  N   THR B 128      87.781  38.685  38.121  1.00 71.14           N  
ATOM   3070  CA  THR B 128      87.303  39.577  39.127  1.00 71.14           C  
ATOM   3071  CB  THR B 128      87.802  40.982  38.947  1.00 71.14           C  
ATOM   3072  OG1 THR B 128      89.221  40.979  38.893  1.00 71.14           O  
ATOM   3073  CG2 THR B 128      87.354  41.830  40.147  1.00 71.14           C  
ATOM   3074  C   THR B 128      85.825  39.568  38.933  1.00 71.14           C  
ATOM   3075  O   THR B 128      85.336  39.709  37.813  1.00 71.14           O  
ATOM   3076  N   PHE B 129      85.070  39.377  40.024  1.00102.29           N  
ATOM   3077  CA  PHE B 129      83.653  39.287  39.861  1.00102.29           C  
ATOM   3078  CB  PHE B 129      83.062  38.008  40.484  1.00102.29           C  
ATOM   3079  CG  PHE B 129      83.573  36.815  39.735  1.00102.29           C  
ATOM   3080  CD1 PHE B 129      84.865  36.364  39.914  1.00102.29           C  
ATOM   3081  CD2 PHE B 129      82.751  36.122  38.873  1.00102.29           C  
ATOM   3082  CE1 PHE B 129      85.330  35.262  39.231  1.00102.29           C  
ATOM   3083  CE2 PHE B 129      83.208  35.020  38.188  1.00102.29           C  
ATOM   3084  CZ  PHE B 129      84.504  34.591  38.362  1.00102.29           C  
ATOM   3085  C   PHE B 129      83.027  40.463  40.529  1.00102.29           C  
ATOM   3086  O   PHE B 129      83.616  41.072  41.421  1.00102.29           O  
ATOM   3087  N   GLY B 130      81.816  40.832  40.065  1.00 40.68           N  
ATOM   3088  CA  GLY B 130      81.107  41.953  40.610  1.00 40.68           C  
ATOM   3089  C   GLY B 130      80.194  41.471  41.685  1.00 40.68           C  
ATOM   3090  O   GLY B 130      80.024  40.271  41.889  1.00 40.68           O  
ATOM   3091  N   SER B 131      79.520  42.428  42.349  1.00 90.08           N  
ATOM   3092  CA  SER B 131      78.669  42.153  43.469  1.00 90.08           C  
ATOM   3093  CB  SER B 131      77.887  43.393  43.944  1.00 90.08           C  
ATOM   3094  OG  SER B 131      77.047  43.058  45.040  1.00 90.08           O  
ATOM   3095  C   SER B 131      77.651  41.125  43.096  1.00 90.08           C  
ATOM   3096  O   SER B 131      77.525  40.110  43.781  1.00 90.08           O  
ATOM   3097  N   GLY B 132      76.890  41.356  42.005  1.00 59.11           N  
ATOM   3098  CA  GLY B 132      75.890  40.403  41.613  1.00 59.11           C  
ATOM   3099  C   GLY B 132      74.573  41.106  41.511  1.00 59.11           C  
ATOM   3100  O   GLY B 132      74.434  42.264  41.906  1.00 59.11           O  
ATOM   3101  N   THR B 133      73.564  40.409  40.940  1.00 74.02           N  
ATOM   3102  CA  THR B 133      72.255  40.984  40.840  1.00 74.02           C  
ATOM   3103  CB  THR B 133      72.002  41.626  39.511  1.00 74.02           C  
ATOM   3104  OG1 THR B 133      72.969  42.640  39.280  1.00 74.02           O  
ATOM   3105  CG2 THR B 133      70.588  42.234  39.512  1.00 74.02           C  
ATOM   3106  C   THR B 133      71.243  39.898  41.050  1.00 74.02           C  
ATOM   3107  O   THR B 133      71.377  38.784  40.546  1.00 74.02           O  
ATOM   3108  N   ARG B 134      70.175  40.204  41.813  1.00125.26           N  
ATOM   3109  CA  ARG B 134      69.191  39.202  42.074  1.00125.26           C  
ATOM   3110  CB  ARG B 134      68.857  39.072  43.581  1.00125.26           C  
ATOM   3111  CG  ARG B 134      68.394  40.357  44.285  1.00125.26           C  
ATOM   3112  CD  ARG B 134      68.532  40.298  45.818  1.00125.26           C  
ATOM   3113  NE  ARG B 134      67.646  41.331  46.432  1.00125.26           N  
ATOM   3114  CZ  ARG B 134      68.114  42.561  46.801  1.00125.26           C  
ATOM   3115  NH1 ARG B 134      69.424  42.908  46.636  1.00125.26           N  
ATOM   3116  NH2 ARG B 134      67.258  43.448  47.388  1.00125.26           N  
ATOM   3117  C   ARG B 134      67.986  39.540  41.267  1.00125.26           C  
ATOM   3118  O   ARG B 134      67.303  40.534  41.506  1.00125.26           O  
ATOM   3119  N   LEU B 135      67.711  38.706  40.251  1.00 63.97           N  
ATOM   3120  CA  LEU B 135      66.606  38.996  39.396  1.00 63.97           C  
ATOM   3121  CB  LEU B 135      66.973  38.995  37.904  1.00 63.97           C  
ATOM   3122  CG  LEU B 135      65.775  39.235  36.970  1.00 63.97           C  
ATOM   3123  CD1 LEU B 135      65.124  40.599  37.239  1.00 63.97           C  
ATOM   3124  CD2 LEU B 135      66.182  39.045  35.500  1.00 63.97           C  
ATOM   3125  C   LEU B 135      65.567  37.954  39.601  1.00 63.97           C  
ATOM   3126  O   LEU B 135      65.838  36.755  39.529  1.00 63.97           O  
ATOM   3127  N   LEU B 136      64.333  38.410  39.882  1.00 89.66           N  
ATOM   3128  CA  LEU B 136      63.212  37.536  40.039  1.00 89.66           C  
ATOM   3129  CB  LEU B 136      62.356  37.835  41.286  1.00 89.66           C  
ATOM   3130  CG  LEU B 136      63.003  37.462  42.631  1.00 89.66           C  
ATOM   3131  CD1 LEU B 136      63.028  35.939  42.821  1.00 89.66           C  
ATOM   3132  CD2 LEU B 136      64.398  38.089  42.782  1.00 89.66           C  
ATOM   3133  C   LEU B 136      62.315  37.806  38.877  1.00 89.66           C  
ATOM   3134  O   LEU B 136      61.980  38.956  38.600  1.00 89.66           O  
ATOM   3135  N   VAL B 137      61.911  36.732  38.173  1.00 39.75           N  
ATOM   3136  CA  VAL B 137      61.030  36.825  37.046  1.00 39.75           C  
ATOM   3137  CB  VAL B 137      61.486  35.975  35.893  1.00 39.75           C  
ATOM   3138  CG1 VAL B 137      60.346  35.866  34.869  1.00 39.75           C  
ATOM   3139  CG2 VAL B 137      62.758  36.614  35.310  1.00 39.75           C  
ATOM   3140  C   VAL B 137      59.654  36.325  37.472  1.00 39.75           C  
ATOM   3141  O   VAL B 137      59.547  35.164  37.955  1.00 39.75           O  
ATOM   3142  OXT VAL B 137      58.681  37.112  37.314  1.00 39.75           O  
TER
END
