# Supplementary material for: Predicting T cell receptor functionality against mutant epitopes
Source: Cell Genom. 2024 Aug 15;4(9):100634. doi: 10.1016/j.xgen.2024.100634 (PMC11480844; doi:10.1016/j.xgen.2024.100634)
Supplement: Data S7. Structural models of the murine dataset, related to Figure 3 and STAR Methods, Structural modeling — PDB files containing the structural models of the 36 murine TCRs, SIINFEKL, and the H-2Kb allele. [file mmc8.zip › SIINFEKL/Ed1630_SIINFEKL.pdb]

ATOM      1  N   GLY M   1     121.652  19.539  28.639  1.00 15.60           N  
ATOM      2  CA  GLY M   1     120.974  19.823  27.356  1.00 15.60           C  
ATOM      3  C   GLY M   1     119.669  20.506  27.579  1.00 15.60           C  
ATOM      4  O   GLY M   1     118.731  19.941  28.140  1.00 15.60           O  
ATOM      5  N   PRO M   2     119.605  21.728  27.141  1.00116.82           N  
ATOM      6  CA  PRO M   2     118.393  22.480  27.302  1.00116.82           C  
ATOM      7  CD  PRO M   2     120.783  22.578  27.210  1.00116.82           C  
ATOM      8  CB  PRO M   2     118.777  23.944  27.106  1.00116.82           C  
ATOM      9  CG  PRO M   2     120.256  23.987  27.528  1.00116.82           C  
ATOM     10  C   PRO M   2     117.338  22.002  26.359  1.00116.82           C  
ATOM     11  O   PRO M   2     117.678  21.454  25.310  1.00116.82           O  
ATOM     12  N   HIS M   3     116.055  22.189  26.722  1.00 51.97           N  
ATOM     13  CA  HIS M   3     114.977  21.761  25.880  1.00 51.97           C  
ATOM     14  ND1 HIS M   3     115.646  18.512  25.524  1.00 51.97           N  
ATOM     15  CG  HIS M   3     115.263  19.362  26.535  1.00 51.97           C  
ATOM     16  CB  HIS M   3     114.284  20.484  26.378  1.00 51.97           C  
ATOM     17  NE2 HIS M   3     116.799  17.916  27.329  1.00 51.97           N  
ATOM     18  CD2 HIS M   3     115.974  18.983  27.632  1.00 51.97           C  
ATOM     19  CE1 HIS M   3     116.569  17.667  26.052  1.00 51.97           C  
ATOM     20  C   HIS M   3     113.959  22.852  25.906  1.00 51.97           C  
ATOM     21  O   HIS M   3     114.071  23.791  26.693  1.00 51.97           O  
ATOM     22  N   SER M   4     112.949  22.781  25.015  1.00100.69           N  
ATOM     23  CA  SER M   4     111.962  23.816  25.032  1.00100.69           C  
ATOM     24  CB  SER M   4     112.265  24.994  24.090  1.00100.69           C  
ATOM     25  OG  SER M   4     113.425  25.690  24.512  1.00100.69           O  
ATOM     26  C   SER M   4     110.664  23.265  24.555  1.00100.69           C  
ATOM     27  O   SER M   4     110.611  22.258  23.849  1.00100.69           O  
ATOM     28  N   LEU M   5     109.570  23.929  24.970  1.00 83.00           N  
ATOM     29  CA  LEU M   5     108.262  23.592  24.502  1.00 83.00           C  
ATOM     30  CB  LEU M   5     107.326  23.065  25.600  1.00 83.00           C  
ATOM     31  CG  LEU M   5     105.924  22.714  25.075  1.00 83.00           C  
ATOM     32  CD1 LEU M   5     105.952  21.491  24.145  1.00 83.00           C  
ATOM     33  CD2 LEU M   5     104.920  22.591  26.229  1.00 83.00           C  
ATOM     34  C   LEU M   5     107.666  24.865  23.999  1.00 83.00           C  
ATOM     35  O   LEU M   5     107.465  25.805  24.767  1.00 83.00           O  
ATOM     36  N   ARG M   6     107.370  24.940  22.687  1.00140.41           N  
ATOM     37  CA  ARG M   6     106.787  26.156  22.202  1.00140.41           C  
ATOM     38  CB  ARG M   6     107.723  27.009  21.329  1.00140.41           C  
ATOM     39  CG  ARG M   6     108.845  27.657  22.143  1.00140.41           C  
ATOM     40  CD  ARG M   6     109.560  28.806  21.428  1.00140.41           C  
ATOM     41  NE  ARG M   6     110.318  28.244  20.276  1.00140.41           N  
ATOM     42  CZ  ARG M   6     110.763  29.086  19.298  1.00140.41           C  
ATOM     43  NH1 ARG M   6     110.528  30.427  19.402  1.00140.41           N  
ATOM     44  NH2 ARG M   6     111.437  28.593  18.219  1.00140.41           N  
ATOM     45  C   ARG M   6     105.565  25.826  21.415  1.00140.41           C  
ATOM     46  O   ARG M   6     105.392  24.698  20.959  1.00140.41           O  
ATOM     47  N   TYR M   7     104.648  26.809  21.294  1.00100.71           N  
ATOM     48  CA  TYR M   7     103.446  26.623  20.541  1.00100.71           C  
ATOM     49  CB  TYR M   7     102.150  26.688  21.368  1.00100.71           C  
ATOM     50  CG  TYR M   7     102.012  25.447  22.175  1.00100.71           C  
ATOM     51  CD1 TYR M   7     101.397  24.354  21.619  1.00100.71           C  
ATOM     52  CD2 TYR M   7     102.483  25.360  23.463  1.00100.71           C  
ATOM     53  CE1 TYR M   7     101.247  23.193  22.333  1.00100.71           C  
ATOM     54  CE2 TYR M   7     102.334  24.197  24.184  1.00100.71           C  
ATOM     55  CZ  TYR M   7     101.713  23.111  23.617  1.00100.71           C  
ATOM     56  OH  TYR M   7     101.551  21.912  24.341  1.00100.71           O  
ATOM     57  C   TYR M   7     103.327  27.721  19.535  1.00100.71           C  
ATOM     58  O   TYR M   7     103.406  28.904  19.865  1.00100.71           O  
ATOM     59  N   PHE M   8     103.111  27.348  18.262  1.00 62.14           N  
ATOM     60  CA  PHE M   8     102.917  28.349  17.263  1.00 62.14           C  
ATOM     61  CB  PHE M   8     103.635  28.032  15.940  1.00 62.14           C  
ATOM     62  CG  PHE M   8     105.090  28.232  16.195  1.00 62.14           C  
ATOM     63  CD1 PHE M   8     105.791  27.353  16.989  1.00 62.14           C  
ATOM     64  CD2 PHE M   8     105.754  29.296  15.628  1.00 62.14           C  
ATOM     65  CE1 PHE M   8     107.134  27.538  17.223  1.00 62.14           C  
ATOM     66  CE2 PHE M   8     107.096  29.485  15.857  1.00 62.14           C  
ATOM     67  CZ  PHE M   8     107.785  28.607  16.659  1.00 62.14           C  
ATOM     68  C   PHE M   8     101.447  28.419  17.000  1.00 62.14           C  
ATOM     69  O   PHE M   8     100.832  27.448  16.563  1.00 62.14           O  
ATOM     70  N   VAL M   9     100.844  29.590  17.273  1.00 47.38           N  
ATOM     71  CA  VAL M   9      99.434  29.749  17.079  1.00 47.38           C  
ATOM     72  CB  VAL M   9      98.739  30.379  18.250  1.00 47.38           C  
ATOM     73  CG1 VAL M   9      97.252  30.568  17.904  1.00 47.38           C  
ATOM     74  CG2 VAL M   9      98.985  29.501  19.488  1.00 47.38           C  
ATOM     75  C   VAL M   9      99.264  30.672  15.923  1.00 47.38           C  
ATOM     76  O   VAL M   9     100.077  31.572  15.725  1.00 47.38           O  
ATOM     77  N   THR M  10      98.229  30.441  15.090  1.00122.47           N  
ATOM     78  CA  THR M  10      98.017  31.327  13.984  1.00122.47           C  
ATOM     79  CB  THR M  10      98.657  30.848  12.709  1.00122.47           C  
ATOM     80  OG1 THR M  10      98.496  31.813  11.680  1.00122.47           O  
ATOM     81  CG2 THR M  10      98.013  29.515  12.293  1.00122.47           C  
ATOM     82  C   THR M  10      96.547  31.458  13.739  1.00122.47           C  
ATOM     83  O   THR M  10      95.792  30.498  13.887  1.00122.47           O  
ATOM     84  N   ALA M  11      96.101  32.681  13.385  1.00 48.36           N  
ATOM     85  CA  ALA M  11      94.727  32.879  13.025  1.00 48.36           C  
ATOM     86  CB  ALA M  11      93.877  33.503  14.145  1.00 48.36           C  
ATOM     87  C   ALA M  11      94.717  33.829  11.871  1.00 48.36           C  
ATOM     88  O   ALA M  11      95.289  34.916  11.946  1.00 48.36           O  
ATOM     89  N   VAL M  12      94.051  33.443  10.766  1.00 67.01           N  
ATOM     90  CA  VAL M  12      94.000  34.292   9.610  1.00 67.01           C  
ATOM     91  CB  VAL M  12      94.572  33.648   8.376  1.00 67.01           C  
ATOM     92  CG1 VAL M  12      94.306  34.557   7.168  1.00 67.01           C  
ATOM     93  CG2 VAL M  12      96.063  33.356   8.599  1.00 67.01           C  
ATOM     94  C   VAL M  12      92.560  34.544   9.311  1.00 67.01           C  
ATOM     95  O   VAL M  12      91.768  33.608   9.216  1.00 67.01           O  
ATOM     96  N   SER M  13      92.177  35.825   9.149  1.00 54.27           N  
ATOM     97  CA  SER M  13      90.803  36.099   8.851  1.00 54.27           C  
ATOM     98  CB  SER M  13      90.340  37.525   9.212  1.00 54.27           C  
ATOM     99  OG  SER M  13      91.009  38.491   8.415  1.00 54.27           O  
ATOM    100  C   SER M  13      90.589  35.891   7.390  1.00 54.27           C  
ATOM    101  O   SER M  13      91.508  36.033   6.585  1.00 54.27           O  
ATOM    102  N   ARG M  14      89.358  35.493   7.019  1.00196.44           N  
ATOM    103  CA  ARG M  14      89.027  35.360   5.634  1.00196.44           C  
ATOM    104  CB  ARG M  14      88.836  33.898   5.190  1.00196.44           C  
ATOM    105  CG  ARG M  14      90.151  33.114   5.164  1.00196.44           C  
ATOM    106  CD  ARG M  14      90.024  31.665   4.683  1.00196.44           C  
ATOM    107  NE  ARG M  14      89.357  30.869   5.754  1.00196.44           N  
ATOM    108  CZ  ARG M  14      89.510  29.513   5.769  1.00196.44           C  
ATOM    109  NH1 ARG M  14      90.249  28.906   4.797  1.00196.44           N  
ATOM    110  NH2 ARG M  14      88.939  28.763   6.759  1.00196.44           N  
ATOM    111  C   ARG M  14      87.729  36.072   5.466  1.00196.44           C  
ATOM    112  O   ARG M  14      86.661  35.534   5.750  1.00196.44           O  
ATOM    113  N   PRO M  15      87.805  37.286   5.005  1.00144.48           N  
ATOM    114  CA  PRO M  15      86.596  38.040   4.866  1.00144.48           C  
ATOM    115  CD  PRO M  15      88.938  38.138   5.324  1.00144.48           C  
ATOM    116  CB  PRO M  15      87.025  39.488   4.660  1.00144.48           C  
ATOM    117  CG  PRO M  15      88.368  39.565   5.406  1.00144.48           C  
ATOM    118  C   PRO M  15      85.694  37.510   3.807  1.00144.48           C  
ATOM    119  O   PRO M  15      86.099  37.438   2.648  1.00144.48           O  
ATOM    120  N   GLY M  16      84.455  37.164   4.197  1.00 27.53           N  
ATOM    121  CA  GLY M  16      83.448  36.716   3.285  1.00 27.53           C  
ATOM    122  C   GLY M  16      83.623  35.249   3.067  1.00 27.53           C  
ATOM    123  O   GLY M  16      82.670  34.542   2.746  1.00 27.53           O  
ATOM    124  N   LEU M  17      84.864  34.756   3.238  1.00114.73           N  
ATOM    125  CA  LEU M  17      85.151  33.371   3.002  1.00114.73           C  
ATOM    126  CB  LEU M  17      86.662  33.062   3.064  1.00114.73           C  
ATOM    127  CG  LEU M  17      87.053  31.608   2.724  1.00114.73           C  
ATOM    128  CD1 LEU M  17      86.651  30.613   3.826  1.00114.73           C  
ATOM    129  CD2 LEU M  17      86.522  31.206   1.338  1.00114.73           C  
ATOM    130  C   LEU M  17      84.453  32.563   4.045  1.00114.73           C  
ATOM    131  O   LEU M  17      83.855  31.530   3.745  1.00114.73           O  
ATOM    132  N   GLY M  18      84.499  33.036   5.305  1.00 49.86           N  
ATOM    133  CA  GLY M  18      83.909  32.311   6.389  1.00 49.86           C  
ATOM    134  C   GLY M  18      84.713  32.632   7.603  1.00 49.86           C  
ATOM    135  O   GLY M  18      85.457  33.610   7.624  1.00 49.86           O  
ATOM    136  N   GLU M  19      84.591  31.799   8.652  1.00 70.10           N  
ATOM    137  CA  GLU M  19      85.297  32.060   9.868  1.00 70.10           C  
ATOM    138  CB  GLU M  19      84.832  31.155  11.018  1.00 70.10           C  
ATOM    139  CG  GLU M  19      83.371  31.421  11.390  1.00 70.10           C  
ATOM    140  CD  GLU M  19      82.910  30.291  12.291  1.00 70.10           C  
ATOM    141  OE1 GLU M  19      83.758  29.417  12.608  1.00 70.10           O  
ATOM    142  OE2 GLU M  19      81.708  30.282  12.669  1.00 70.10           O  
ATOM    143  C   GLU M  19      86.758  31.847   9.624  1.00 70.10           C  
ATOM    144  O   GLU M  19      87.188  30.980   8.863  1.00 70.10           O  
ATOM    145  N   PRO M  20      87.527  32.649  10.296  1.00 76.51           N  
ATOM    146  CA  PRO M  20      88.951  32.632  10.121  1.00 76.51           C  
ATOM    147  CD  PRO M  20      87.046  33.959  10.702  1.00 76.51           C  
ATOM    148  CB  PRO M  20      89.470  33.851  10.876  1.00 76.51           C  
ATOM    149  CG  PRO M  20      88.297  34.846  10.785  1.00 76.51           C  
ATOM    150  C   PRO M  20      89.563  31.339  10.545  1.00 76.51           C  
ATOM    151  O   PRO M  20      89.024  30.674  11.426  1.00 76.51           O  
ATOM    152  N   ARG M  21      90.679  30.959   9.895  0.91172.17           N  
ATOM    153  CA  ARG M  21      91.361  29.735  10.192  0.91172.17           C  
ATOM    154  CB  ARG M  21      92.242  29.278   9.015  0.91172.17           C  
ATOM    155  CG  ARG M  21      93.196  28.134   9.341  0.91172.17           C  
ATOM    156  CD  ARG M  21      94.151  27.803   8.191  0.91172.17           C  
ATOM    157  NE  ARG M  21      93.445  26.898   7.243  0.91172.17           N  
ATOM    158  CZ  ARG M  21      93.805  25.583   7.166  0.91172.17           C  
ATOM    159  NH1 ARG M  21      94.838  25.108   7.920  0.91172.17           N  
ATOM    160  NH2 ARG M  21      93.142  24.737   6.326  0.91172.17           N  
ATOM    161  C   ARG M  21      92.230  29.955  11.393  0.91172.17           C  
ATOM    162  O   ARG M  21      92.945  30.950  11.488  0.91172.17           O  
ATOM    163  N   TYR M  22      92.185  29.006  12.348  1.00 75.30           N  
ATOM    164  CA  TYR M  22      92.930  29.105  13.571  1.00 75.30           C  
ATOM    165  CB  TYR M  22      91.980  29.215  14.774  1.00 75.30           C  
ATOM    166  CG  TYR M  22      92.732  29.300  16.053  1.00 75.30           C  
ATOM    167  CD1 TYR M  22      93.198  30.506  16.523  1.00 75.30           C  
ATOM    168  CD2 TYR M  22      92.953  28.165  16.793  1.00 75.30           C  
ATOM    169  CE1 TYR M  22      93.881  30.566  17.713  1.00 75.30           C  
ATOM    170  CE2 TYR M  22      93.635  28.218  17.986  1.00 75.30           C  
ATOM    171  CZ  TYR M  22      94.102  29.424  18.447  1.00 75.30           C  
ATOM    172  OH  TYR M  22      94.802  29.490  19.670  1.00 75.30           O  
ATOM    173  C   TYR M  22      93.707  27.832  13.726  1.00 75.30           C  
ATOM    174  O   TYR M  22      93.156  26.748  13.543  1.00 75.30           O  
ATOM    175  N   MET M  23      95.014  27.924  14.065  1.00 66.13           N  
ATOM    176  CA  MET M  23      95.775  26.715  14.228  1.00 66.13           C  
ATOM    177  CB  MET M  23      96.726  26.397  13.063  1.00 66.13           C  
ATOM    178  CG  MET M  23      96.039  26.013  11.753  1.00 66.13           C  
ATOM    179  SD  MET M  23      97.167  25.275  10.531  1.00 66.13           S  
ATOM    180  CE  MET M  23      98.337  26.664  10.550  1.00 66.13           C  
ATOM    181  C   MET M  23      96.652  26.811  15.435  1.00 66.13           C  
ATOM    182  O   MET M  23      97.132  27.884  15.801  1.00 66.13           O  
ATOM    183  N   GLU M  24      96.867  25.657  16.100  1.00 64.53           N  
ATOM    184  CA  GLU M  24      97.785  25.611  17.196  1.00 64.53           C  
ATOM    185  CB  GLU M  24      97.125  25.441  18.577  1.00 64.53           C  
ATOM    186  CG  GLU M  24      96.397  26.706  19.034  1.00 64.53           C  
ATOM    187  CD  GLU M  24      95.861  26.478  20.439  1.00 64.53           C  
ATOM    188  OE1 GLU M  24      96.614  25.911  21.276  1.00 64.53           O  
ATOM    189  OE2 GLU M  24      94.691  26.867  20.691  1.00 64.53           O  
ATOM    190  C   GLU M  24      98.694  24.452  16.951  1.00 64.53           C  
ATOM    191  O   GLU M  24      98.250  23.323  16.740  1.00 64.53           O  
ATOM    192  N   VAL M  25     100.013  24.717  16.947  1.00 48.13           N  
ATOM    193  CA  VAL M  25     100.948  23.656  16.735  1.00 48.13           C  
ATOM    194  CB  VAL M  25     101.680  23.775  15.435  1.00 48.13           C  
ATOM    195  CG1 VAL M  25     102.677  22.610  15.329  1.00 48.13           C  
ATOM    196  CG2 VAL M  25     100.646  23.830  14.297  1.00 48.13           C  
ATOM    197  C   VAL M  25     101.957  23.730  17.837  1.00 48.13           C  
ATOM    198  O   VAL M  25     102.430  24.810  18.182  1.00 48.13           O  
ATOM    199  N   GLY M  26     102.329  22.574  18.418  1.00 42.30           N  
ATOM    200  CA  GLY M  26     103.286  22.604  19.488  1.00 42.30           C  
ATOM    201  C   GLY M  26     104.547  21.957  19.007  1.00 42.30           C  
ATOM    202  O   GLY M  26     104.515  21.105  18.122  1.00 42.30           O  
ATOM    203  N   TYR M  27     105.702  22.374  19.576  1.00 66.22           N  
ATOM    204  CA  TYR M  27     106.968  21.800  19.205  1.00 66.22           C  
ATOM    205  CB  TYR M  27     107.898  22.753  18.428  1.00 66.22           C  
ATOM    206  CG  TYR M  27     107.306  23.101  17.112  1.00 66.22           C  
ATOM    207  CD1 TYR M  27     106.354  24.087  17.014  1.00 66.22           C  
ATOM    208  CD2 TYR M  27     107.723  22.449  15.976  1.00 66.22           C  
ATOM    209  CE1 TYR M  27     105.811  24.411  15.794  1.00 66.22           C  
ATOM    210  CE2 TYR M  27     107.183  22.770  14.755  1.00 66.22           C  
ATOM    211  CZ  TYR M  27     106.225  23.749  14.663  1.00 66.22           C  
ATOM    212  OH  TYR M  27     105.674  24.073  13.404  1.00 66.22           O  
ATOM    213  C   TYR M  27     107.754  21.498  20.442  1.00 66.22           C  
ATOM    214  O   TYR M  27     107.803  22.298  21.377  1.00 66.22           O  
ATOM    215  N   VAL M  28     108.392  20.312  20.478  1.00 61.20           N  
ATOM    216  CA  VAL M  28     109.324  20.044  21.531  1.00 61.20           C  
ATOM    217  CB  VAL M  28     109.092  18.763  22.279  1.00 61.20           C  
ATOM    218  CG1 VAL M  28     110.285  18.553  23.228  1.00 61.20           C  
ATOM    219  CG2 VAL M  28     107.732  18.844  22.998  1.00 61.20           C  
ATOM    220  C   VAL M  28     110.640  19.920  20.837  1.00 61.20           C  
ATOM    221  O   VAL M  28     110.832  19.027  20.012  1.00 61.20           O  
ATOM    222  N   ASP M  29     111.594  20.808  21.168  1.00 57.18           N  
ATOM    223  CA  ASP M  29     112.867  20.767  20.511  1.00 57.18           C  
ATOM    224  CB  ASP M  29     113.664  19.485  20.804  1.00 57.18           C  
ATOM    225  CG  ASP M  29     114.172  19.577  22.231  1.00 57.18           C  
ATOM    226  OD1 ASP M  29     114.348  20.724  22.724  1.00 57.18           O  
ATOM    227  OD2 ASP M  29     114.397  18.502  22.847  1.00 57.18           O  
ATOM    228  C   ASP M  29     112.652  20.844  19.034  1.00 57.18           C  
ATOM    229  O   ASP M  29     113.248  20.091  18.267  1.00 57.18           O  
ATOM    230  N   ASP M  30     111.782  21.773  18.599  1.00 55.97           N  
ATOM    231  CA  ASP M  30     111.554  21.987  17.201  1.00 55.97           C  
ATOM    232  CB  ASP M  30     112.837  22.346  16.430  1.00 55.97           C  
ATOM    233  CG  ASP M  30     113.299  23.728  16.862  1.00 55.97           C  
ATOM    234  OD1 ASP M  30     112.512  24.432  17.550  1.00 55.97           O  
ATOM    235  OD2 ASP M  30     114.449  24.101  16.505  1.00 55.97           O  
ATOM    236  C   ASP M  30     111.012  20.746  16.568  1.00 55.97           C  
ATOM    237  O   ASP M  30     111.183  20.545  15.366  1.00 55.97           O  
ATOM    238  N   THR M  31     110.332  19.881  17.343  1.00 62.07           N  
ATOM    239  CA  THR M  31     109.753  18.715  16.736  1.00 62.07           C  
ATOM    240  CB  THR M  31     110.181  17.430  17.380  1.00 62.07           C  
ATOM    241  OG1 THR M  31     111.592  17.300  17.326  1.00 62.07           O  
ATOM    242  CG2 THR M  31     109.528  16.260  16.631  1.00 62.07           C  
ATOM    243  C   THR M  31     108.281  18.819  16.965  1.00 62.07           C  
ATOM    244  O   THR M  31     107.833  18.796  18.109  1.00 62.07           O  
ATOM    245  N   GLU M  32     107.485  18.897  15.879  1.00 85.26           N  
ATOM    246  CA  GLU M  32     106.068  19.098  16.021  1.00 85.26           C  
ATOM    247  CB  GLU M  32     105.387  19.497  14.702  1.00 85.26           C  
ATOM    248  CG  GLU M  32     103.893  19.792  14.835  1.00 85.26           C  
ATOM    249  CD  GLU M  32     103.376  20.166  13.453  1.00 85.26           C  
ATOM    250  OE1 GLU M  32     104.063  20.963  12.760  1.00 85.26           O  
ATOM    251  OE2 GLU M  32     102.294  19.651  13.066  1.00 85.26           O  
ATOM    252  C   GLU M  32     105.420  17.838  16.508  1.00 85.26           C  
ATOM    253  O   GLU M  32     105.380  16.831  15.803  1.00 85.26           O  
ATOM    254  N   PHE M  33     105.010  17.848  17.793  1.00141.43           N  
ATOM    255  CA  PHE M  33     104.313  16.772  18.436  1.00141.43           C  
ATOM    256  CB  PHE M  33     104.694  16.568  19.919  1.00141.43           C  
ATOM    257  CG  PHE M  33     104.375  17.776  20.728  1.00141.43           C  
ATOM    258  CD1 PHE M  33     105.272  18.813  20.829  1.00141.43           C  
ATOM    259  CD2 PHE M  33     103.184  17.863  21.408  1.00141.43           C  
ATOM    260  CE1 PHE M  33     104.977  19.923  21.583  1.00141.43           C  
ATOM    261  CE2 PHE M  33     102.882  18.970  22.164  1.00141.43           C  
ATOM    262  CZ  PHE M  33     103.781  20.005  22.251  1.00141.43           C  
ATOM    263  C   PHE M  33     102.816  16.807  18.306  1.00141.43           C  
ATOM    264  O   PHE M  33     102.198  15.747  18.337  1.00141.43           O  
ATOM    265  N   VAL M  34     102.177  17.999  18.238  1.00 60.38           N  
ATOM    266  CA  VAL M  34     100.734  18.015  18.229  1.00 60.38           C  
ATOM    267  CB  VAL M  34     100.151  18.161  19.605  1.00 60.38           C  
ATOM    268  CG1 VAL M  34     100.549  16.934  20.441  1.00 60.38           C  
ATOM    269  CG2 VAL M  34     100.643  19.490  20.203  1.00 60.38           C  
ATOM    270  C   VAL M  34     100.234  19.182  17.424  1.00 60.38           C  
ATOM    271  O   VAL M  34     100.924  20.188  17.274  1.00 60.38           O  
ATOM    272  N   ARG M  35      98.996  19.078  16.884  1.00175.33           N  
ATOM    273  CA  ARG M  35      98.495  20.166  16.090  1.00175.33           C  
ATOM    274  CB  ARG M  35      98.920  20.037  14.612  1.00175.33           C  
ATOM    275  CG  ARG M  35      98.467  21.177  13.698  1.00175.33           C  
ATOM    276  CD  ARG M  35      98.901  21.009  12.235  1.00175.33           C  
ATOM    277  NE  ARG M  35     100.370  21.253  12.142  1.00175.33           N  
ATOM    278  CZ  ARG M  35     100.831  22.314  11.416  1.00175.33           C  
ATOM    279  NH1 ARG M  35      99.948  23.108  10.748  1.00175.33           N  
ATOM    280  NH2 ARG M  35     102.166  22.591  11.350  1.00175.33           N  
ATOM    281  C   ARG M  35      96.994  20.181  16.155  1.00175.33           C  
ATOM    282  O   ARG M  35      96.353  19.153  16.372  1.00175.33           O  
ATOM    283  N   PHE M  36      96.408  21.387  15.991  1.00 79.50           N  
ATOM    284  CA  PHE M  36      94.988  21.624  15.986  1.00 79.50           C  
ATOM    285  CB  PHE M  36      94.549  22.397  17.246  1.00 79.50           C  
ATOM    286  CG  PHE M  36      93.139  22.854  17.119  1.00 79.50           C  
ATOM    287  CD1 PHE M  36      92.087  21.998  17.346  1.00 79.50           C  
ATOM    288  CD2 PHE M  36      92.877  24.165  16.790  1.00 79.50           C  
ATOM    289  CE1 PHE M  36      90.792  22.448  17.229  1.00 79.50           C  
ATOM    290  CE2 PHE M  36      91.585  24.619  16.672  1.00 79.50           C  
ATOM    291  CZ  PHE M  36      90.539  23.756  16.891  1.00 79.50           C  
ATOM    292  C   PHE M  36      94.725  22.487  14.789  1.00 79.50           C  
ATOM    293  O   PHE M  36      95.411  23.486  14.588  1.00 79.50           O  
ATOM    294  N   ASP M  37      93.734  22.119  13.949  1.00 63.86           N  
ATOM    295  CA  ASP M  37      93.450  22.893  12.767  1.00 63.86           C  
ATOM    296  CB  ASP M  37      93.875  22.175  11.471  1.00 63.86           C  
ATOM    297  CG  ASP M  37      93.755  23.125  10.284  1.00 63.86           C  
ATOM    298  OD1 ASP M  37      93.252  24.264  10.472  1.00 63.86           O  
ATOM    299  OD2 ASP M  37      94.166  22.712   9.168  1.00 63.86           O  
ATOM    300  C   ASP M  37      91.970  23.126  12.706  1.00 63.86           C  
ATOM    301  O   ASP M  37      91.180  22.185  12.675  1.00 63.86           O  
ATOM    302  N   SER M  38      91.551  24.405  12.670  1.00 57.97           N  
ATOM    303  CA  SER M  38      90.153  24.731  12.678  1.00 57.97           C  
ATOM    304  CB  SER M  38      89.890  26.241  12.806  1.00 57.97           C  
ATOM    305  OG  SER M  38      90.436  26.933  11.693  1.00 57.97           O  
ATOM    306  C   SER M  38      89.507  24.276  11.409  1.00 57.97           C  
ATOM    307  O   SER M  38      88.302  24.030  11.377  1.00 57.97           O  
ATOM    308  N   ASP M  39      90.285  24.144  10.322  1.00160.61           N  
ATOM    309  CA  ASP M  39      89.646  23.842   9.079  1.00160.61           C  
ATOM    310  CB  ASP M  39      90.262  24.673   7.947  1.00160.61           C  
ATOM    311  CG  ASP M  39      89.288  24.715   6.790  1.00160.61           C  
ATOM    312  OD1 ASP M  39      88.243  24.015   6.867  1.00160.61           O  
ATOM    313  OD2 ASP M  39      89.573  25.455   5.813  1.00160.61           O  
ATOM    314  C   ASP M  39      89.822  22.386   8.755  1.00160.61           C  
ATOM    315  O   ASP M  39      90.029  22.024   7.598  1.00160.61           O  
ATOM    316  N   ALA M  40      89.737  21.506   9.771  1.00 68.18           N  
ATOM    317  CA  ALA M  40      89.838  20.085   9.564  1.00 68.18           C  
ATOM    318  CB  ALA M  40      90.519  19.336  10.722  1.00 68.18           C  
ATOM    319  C   ALA M  40      88.442  19.567   9.432  1.00 68.18           C  
ATOM    320  O   ALA M  40      87.481  20.322   9.564  1.00 68.18           O  
ATOM    321  N   GLU M  41      88.274  18.266   9.123  1.00111.81           N  
ATOM    322  CA  GLU M  41      86.921  17.814   9.004  1.00111.81           C  
ATOM    323  CB  GLU M  41      86.794  16.379   8.478  1.00111.81           C  
ATOM    324  CG  GLU M  41      87.121  16.326   6.985  1.00111.81           C  
ATOM    325  CD  GLU M  41      86.318  17.432   6.301  1.00111.81           C  
ATOM    326  OE1 GLU M  41      85.060  17.357   6.330  1.00111.81           O  
ATOM    327  OE2 GLU M  41      86.954  18.367   5.746  1.00111.81           O  
ATOM    328  C   GLU M  41      86.257  17.958  10.333  1.00111.81           C  
ATOM    329  O   GLU M  41      85.168  18.521  10.430  1.00111.81           O  
ATOM    330  N   ASN M  42      86.907  17.466  11.402  1.00137.09           N  
ATOM    331  CA  ASN M  42      86.387  17.691  12.717  1.00137.09           C  
ATOM    332  CB  ASN M  42      85.927  16.416  13.438  1.00137.09           C  
ATOM    333  CG  ASN M  42      85.111  16.849  14.645  1.00137.09           C  
ATOM    334  OD1 ASN M  42      84.364  17.825  14.581  1.00137.09           O  
ATOM    335  ND2 ASN M  42      85.265  16.119  15.782  1.00137.09           N  
ATOM    336  C   ASN M  42      87.558  18.204  13.471  1.00137.09           C  
ATOM    337  O   ASN M  42      88.469  17.436  13.785  1.00137.09           O  
ATOM    338  N   PRO M  43      87.566  19.470  13.777  1.00147.22           N  
ATOM    339  CA  PRO M  43      88.722  20.020  14.423  1.00147.22           C  
ATOM    340  CD  PRO M  43      86.915  20.447  12.919  1.00147.22           C  
ATOM    341  CB  PRO M  43      88.565  21.537  14.336  1.00147.22           C  
ATOM    342  CG  PRO M  43      87.749  21.734  13.045  1.00147.22           C  
ATOM    343  C   PRO M  43      88.958  19.493  15.797  1.00147.22           C  
ATOM    344  O   PRO M  43      88.032  19.470  16.606  1.00147.22           O  
ATOM    345  N   ARG M  44      90.196  19.052  16.079  1.00260.32           N  
ATOM    346  CA  ARG M  44      90.511  18.633  17.408  1.00260.32           C  
ATOM    347  CB  ARG M  44      89.816  17.337  17.860  1.00260.32           C  
ATOM    348  CG  ARG M  44      90.168  16.082  17.070  1.00260.32           C  
ATOM    349  CD  ARG M  44      89.390  14.866  17.574  1.00260.32           C  
ATOM    350  NE  ARG M  44      89.455  14.902  19.063  1.00260.32           N  
ATOM    351  CZ  ARG M  44      89.059  13.823  19.799  1.00260.32           C  
ATOM    352  NH1 ARG M  44      88.719  12.664  19.166  1.00260.32           N  
ATOM    353  NH2 ARG M  44      89.004  13.900  21.162  1.00260.32           N  
ATOM    354  C   ARG M  44      91.993  18.461  17.460  1.00260.32           C  
ATOM    355  O   ARG M  44      92.644  18.334  16.424  1.00260.32           O  
ATOM    356  N   TYR M  45      92.565  18.497  18.680  1.00118.79           N  
ATOM    357  CA  TYR M  45      93.974  18.284  18.839  1.00118.79           C  
ATOM    358  CB  TYR M  45      94.506  18.484  20.271  1.00118.79           C  
ATOM    359  CG  TYR M  45      95.170  19.814  20.403  1.00118.79           C  
ATOM    360  CD1 TYR M  45      94.495  21.014  20.409  1.00118.79           C  
ATOM    361  CD2 TYR M  45      96.539  19.830  20.545  1.00118.79           C  
ATOM    362  CE1 TYR M  45      95.190  22.198  20.541  1.00118.79           C  
ATOM    363  CE2 TYR M  45      97.238  21.004  20.680  1.00118.79           C  
ATOM    364  CZ  TYR M  45      96.560  22.197  20.676  1.00118.79           C  
ATOM    365  OH  TYR M  45      97.278  23.406  20.813  1.00118.79           O  
ATOM    366  C   TYR M  45      94.304  16.887  18.433  1.00118.79           C  
ATOM    367  O   TYR M  45      93.641  15.939  18.846  1.00118.79           O  
ATOM    368  N   GLU M  46      95.360  16.745  17.603  1.00144.89           N  
ATOM    369  CA  GLU M  46      95.779  15.481  17.057  1.00144.89           C  
ATOM    370  CB  GLU M  46      95.787  15.504  15.519  1.00144.89           C  
ATOM    371  CG  GLU M  46      94.436  15.776  14.857  1.00144.89           C  
ATOM    372  CD  GLU M  46      93.973  14.521  14.136  1.00144.89           C  
ATOM    373  OE1 GLU M  46      94.807  13.924  13.399  1.00144.89           O  
ATOM    374  OE2 GLU M  46      92.783  14.148  14.296  1.00144.89           O  
ATOM    375  C   GLU M  46      97.227  15.282  17.406  1.00144.89           C  
ATOM    376  O   GLU M  46      98.008  16.230  17.375  1.00144.89           O  
ATOM    377  N   PRO M  47      97.604  14.077  17.762  1.00105.16           N  
ATOM    378  CA  PRO M  47      98.988  13.764  18.014  1.00105.16           C  
ATOM    379  CD  PRO M  47      96.702  13.129  18.387  1.00105.16           C  
ATOM    380  CB  PRO M  47      98.988  12.478  18.843  1.00105.16           C  
ATOM    381  CG  PRO M  47      97.578  11.891  18.635  1.00105.16           C  
ATOM    382  C   PRO M  47      99.760  13.650  16.736  1.00105.16           C  
ATOM    383  O   PRO M  47      99.409  12.813  15.906  1.00105.16           O  
ATOM    384  N   ARG M  48     100.785  14.505  16.544  1.00131.02           N  
ATOM    385  CA  ARG M  48     101.687  14.456  15.427  1.00131.02           C  
ATOM    386  CB  ARG M  48     102.486  15.759  15.274  1.00131.02           C  
ATOM    387  CG  ARG M  48     101.576  16.972  15.099  1.00131.02           C  
ATOM    388  CD  ARG M  48     100.730  16.906  13.830  1.00131.02           C  
ATOM    389  NE  ARG M  48     101.676  16.915  12.680  1.00131.02           N  
ATOM    390  CZ  ARG M  48     101.220  16.698  11.411  1.00131.02           C  
ATOM    391  NH1 ARG M  48      99.894  16.464  11.190  1.00131.02           N  
ATOM    392  NH2 ARG M  48     102.092  16.720  10.362  1.00131.02           N  
ATOM    393  C   ARG M  48     102.672  13.340  15.606  1.00131.02           C  
ATOM    394  O   ARG M  48     102.882  12.522  14.713  1.00131.02           O  
ATOM    395  N   ALA M  49     103.289  13.286  16.804  1.00 51.88           N  
ATOM    396  CA  ALA M  49     104.316  12.330  17.115  1.00 51.88           C  
ATOM    397  CB  ALA M  49     105.349  12.854  18.126  1.00 51.88           C  
ATOM    398  C   ALA M  49     103.683  11.112  17.706  1.00 51.88           C  
ATOM    399  O   ALA M  49     102.675  11.195  18.405  1.00 51.88           O  
ATOM    400  N   ARG M  50     104.296   9.942  17.451  1.00 59.59           N  
ATOM    401  CA  ARG M  50     103.774   8.677  17.883  1.00 59.59           C  
ATOM    402  CB  ARG M  50     104.609   7.486  17.383  1.00 59.59           C  
ATOM    403  CG  ARG M  50     104.023   6.132  17.791  1.00 59.59           C  
ATOM    404  CD  ARG M  50     104.751   4.933  17.180  1.00 59.59           C  
ATOM    405  NE  ARG M  50     103.944   3.709  17.466  1.00 59.59           N  
ATOM    406  CZ  ARG M  50     104.342   2.797  18.401  1.00 59.59           C  
ATOM    407  NH1 ARG M  50     105.528   2.952  19.058  1.00 59.59           N  
ATOM    408  NH2 ARG M  50     103.552   1.716  18.667  1.00 59.59           N  
ATOM    409  C   ARG M  50     103.747   8.602  19.379  1.00 59.59           C  
ATOM    410  O   ARG M  50     102.794   8.093  19.965  1.00 59.59           O  
ATOM    411  N   TRP M  51     104.781   9.147  20.039  1.00109.15           N  
ATOM    412  CA  TRP M  51     104.927   9.039  21.463  1.00109.15           C  
ATOM    413  CB  TRP M  51     106.291   9.525  21.988  1.00109.15           C  
ATOM    414  CG  TRP M  51     106.794  10.835  21.434  1.00109.15           C  
ATOM    415  CD2 TRP M  51     106.536  12.132  21.990  1.00109.15           C  
ATOM    416  CD1 TRP M  51     107.608  11.030  20.360  1.00109.15           C  
ATOM    417  NE1 TRP M  51     107.885  12.367  20.216  1.00109.15           N  
ATOM    418  CE2 TRP M  51     107.230  13.059  21.213  1.00109.15           C  
ATOM    419  CE3 TRP M  51     105.796  12.522  23.068  1.00109.15           C  
ATOM    420  CZ2 TRP M  51     107.197  14.391  21.504  1.00109.15           C  
ATOM    421  CZ3 TRP M  51     105.749  13.869  23.347  1.00109.15           C  
ATOM    422  CH2 TRP M  51     106.437  14.787  22.581  1.00109.15           C  
ATOM    423  C   TRP M  51     103.805   9.710  22.198  1.00109.15           C  
ATOM    424  O   TRP M  51     103.586   9.419  23.373  1.00109.15           O  
ATOM    425  N   MET M  52     103.090  10.642  21.542  1.00127.55           N  
ATOM    426  CA  MET M  52     101.996  11.374  22.123  1.00127.55           C  
ATOM    427  CB  MET M  52     101.450  12.495  21.223  1.00127.55           C  
ATOM    428  CG  MET M  52     102.392  13.694  21.136  1.00127.55           C  
ATOM    429  SD  MET M  52     102.747  14.448  22.752  1.00127.55           S  
ATOM    430  CE  MET M  52     101.003  14.637  23.216  1.00127.55           C  
ATOM    431  C   MET M  52     100.849  10.466  22.453  1.00127.55           C  
ATOM    432  O   MET M  52     100.027  10.777  23.314  1.00127.55           O  
ATOM    433  N   GLU M  53     100.763   9.314  21.773  1.00132.27           N  
ATOM    434  CA  GLU M  53      99.679   8.382  21.887  1.00132.27           C  
ATOM    435  CB  GLU M  53      99.976   7.101  21.087  1.00132.27           C  
ATOM    436  CG  GLU M  53     101.270   6.413  21.536  1.00132.27           C  
ATOM    437  CD  GLU M  53     101.685   5.375  20.499  1.00132.27           C  
ATOM    438  OE1 GLU M  53     101.392   5.579  19.290  1.00132.27           O  
ATOM    439  OE2 GLU M  53     102.319   4.368  20.907  1.00132.27           O  
ATOM    440  C   GLU M  53      99.465   8.016  23.332  1.00132.27           C  
ATOM    441  O   GLU M  53      98.362   7.637  23.722  1.00132.27           O  
ATOM    442  N   GLN M  54     100.519   8.104  24.158  1.00 94.35           N  
ATOM    443  CA  GLN M  54     100.532   7.760  25.558  1.00 94.35           C  
ATOM    444  CB  GLN M  54     101.940   7.853  26.163  1.00 94.35           C  
ATOM    445  CG  GLN M  54     102.900   6.784  25.644  1.00 94.35           C  
ATOM    446  CD  GLN M  54     104.284   7.197  26.102  1.00 94.35           C  
ATOM    447  OE1 GLN M  54     104.746   8.292  25.783  1.00 94.35           O  
ATOM    448  NE2 GLN M  54     104.961   6.312  26.880  1.00 94.35           N  
ATOM    449  C   GLN M  54      99.632   8.652  26.391  1.00 94.35           C  
ATOM    450  O   GLN M  54      99.257   8.285  27.503  1.00 94.35           O  
ATOM    451  N   GLU M  55      99.285   9.852  25.892  1.00217.35           N  
ATOM    452  CA  GLU M  55      98.691  10.927  26.653  1.00217.35           C  
ATOM    453  CB  GLU M  55      98.432  12.135  25.746  1.00217.35           C  
ATOM    454  CG  GLU M  55      98.528  13.452  26.495  1.00217.35           C  
ATOM    455  CD  GLU M  55     100.008  13.716  26.710  1.00217.35           C  
ATOM    456  OE1 GLU M  55     100.819  12.776  26.491  1.00217.35           O  
ATOM    457  OE2 GLU M  55     100.350  14.864  27.090  1.00217.35           O  
ATOM    458  C   GLU M  55      97.420  10.638  27.411  1.00217.35           C  
ATOM    459  O   GLU M  55      97.379  10.868  28.617  1.00217.35           O  
ATOM    460  N   GLY M  56      96.353  10.115  26.782  1.00 76.87           N  
ATOM    461  CA  GLY M  56      95.134   9.901  27.521  1.00 76.87           C  
ATOM    462  C   GLY M  56      94.112  10.850  26.984  1.00 76.87           C  
ATOM    463  O   GLY M  56      94.408  11.973  26.581  1.00 76.87           O  
ATOM    464  N   PRO M  58      92.899  10.371  26.984  1.00150.10           N  
ATOM    465  CA  PRO M  58      91.799  11.103  26.422  1.00150.10           C  
ATOM    466  CD  PRO M  58      92.694   8.935  26.888  1.00150.10           C  
ATOM    467  CB  PRO M  58      90.651  10.107  26.296  1.00150.10           C  
ATOM    468  CG  PRO M  58      91.367   8.755  26.133  1.00150.10           C  
ATOM    469  C   PRO M  58      91.422  12.371  27.113  1.00150.10           C  
ATOM    470  O   PRO M  58      90.911  13.260  26.434  1.00150.10           O  
ATOM    471  N   GLU M  59      91.643  12.501  28.434  1.00145.79           N  
ATOM    472  CA  GLU M  59      91.215  13.722  29.038  1.00145.79           C  
ATOM    473  CB  GLU M  59      91.430  13.792  30.560  1.00145.79           C  
ATOM    474  CG  GLU M  59      92.892  13.812  31.004  1.00145.79           C  
ATOM    475  CD  GLU M  59      92.892  13.949  32.519  1.00145.79           C  
ATOM    476  OE1 GLU M  59      92.607  12.924  33.194  1.00145.79           O  
ATOM    477  OE2 GLU M  59      93.166  15.071  33.023  1.00145.79           O  
ATOM    478  C   GLU M  59      92.013  14.809  28.407  1.00145.79           C  
ATOM    479  O   GLU M  59      91.492  15.874  28.084  1.00145.79           O  
ATOM    480  N   TYR M  60      93.301  14.522  28.159  1.00206.14           N  
ATOM    481  CA  TYR M  60      94.222  15.467  27.602  1.00206.14           C  
ATOM    482  CB  TYR M  60      95.595  14.818  27.337  1.00206.14           C  
ATOM    483  CG  TYR M  60      96.541  15.788  26.706  1.00206.14           C  
ATOM    484  CD1 TYR M  60      96.567  15.965  25.341  1.00206.14           C  
ATOM    485  CD2 TYR M  60      97.411  16.521  27.480  1.00206.14           C  
ATOM    486  CE1 TYR M  60      97.446  16.855  24.763  1.00206.14           C  
ATOM    487  CE2 TYR M  60      98.291  17.413  26.913  1.00206.14           C  
ATOM    488  CZ  TYR M  60      98.311  17.581  25.551  1.00206.14           C  
ATOM    489  OH  TYR M  60      99.215  18.493  24.963  1.00206.14           O  
ATOM    490  C   TYR M  60      93.702  15.966  26.283  1.00206.14           C  
ATOM    491  O   TYR M  60      93.583  17.174  26.091  1.00206.14           O  
ATOM    492  N   TRP M  61      93.332  15.065  25.353  1.00109.87           N  
ATOM    493  CA  TRP M  61      92.951  15.513  24.037  1.00109.87           C  
ATOM    494  CB  TRP M  61      92.724  14.373  23.027  1.00109.87           C  
ATOM    495  CG  TRP M  61      93.991  13.631  22.684  1.00109.87           C  
ATOM    496  CD2 TRP M  61      95.193  14.283  22.247  1.00109.87           C  
ATOM    497  CD1 TRP M  61      94.284  12.299  22.768  1.00109.87           C  
ATOM    498  NE1 TRP M  61      95.589  12.082  22.400  1.00109.87           N  
ATOM    499  CE2 TRP M  61      96.163  13.295  22.081  1.00109.87           C  
ATOM    500  CE3 TRP M  61      95.467  15.600  22.013  1.00109.87           C  
ATOM    501  CZ2 TRP M  61      97.428  13.614  21.676  1.00109.87           C  
ATOM    502  CZ3 TRP M  61      96.741  15.916  21.596  1.00109.87           C  
ATOM    503  CH2 TRP M  61      97.702  14.940  21.431  1.00109.87           C  
ATOM    504  C   TRP M  61      91.712  16.335  24.082  1.00109.87           C  
ATOM    505  O   TRP M  61      91.691  17.455  23.572  1.00109.87           O  
ATOM    506  N   GLU M  62      90.652  15.821  24.730  1.00 88.30           N  
ATOM    507  CA  GLU M  62      89.431  16.564  24.716  1.00 88.30           C  
ATOM    508  CB  GLU M  62      88.261  15.901  25.449  1.00 88.30           C  
ATOM    509  CG  GLU M  62      87.020  16.788  25.363  1.00 88.30           C  
ATOM    510  CD  GLU M  62      85.788  15.946  25.632  1.00 88.30           C  
ATOM    511  OE1 GLU M  62      85.902  14.694  25.580  1.00 88.30           O  
ATOM    512  OE2 GLU M  62      84.715  16.550  25.883  1.00 88.30           O  
ATOM    513  C   GLU M  62      89.708  17.851  25.399  1.00 88.30           C  
ATOM    514  O   GLU M  62      89.190  18.902  25.026  1.00 88.30           O  
ATOM    515  N   ARG M  63      90.571  17.794  26.421  1.00222.56           N  
ATOM    516  CA  ARG M  63      90.845  19.011  27.123  1.00222.56           C  
ATOM    517  CB  ARG M  63      91.916  18.881  28.213  1.00222.56           C  
ATOM    518  CG  ARG M  63      91.469  18.279  29.534  1.00222.56           C  
ATOM    519  CD  ARG M  63      92.584  18.366  30.575  1.00222.56           C  
ATOM    520  NE  ARG M  63      93.689  17.484  30.105  1.00222.56           N  
ATOM    521  CZ  ARG M  63      94.990  17.867  30.248  1.00222.56           C  
ATOM    522  NH1 ARG M  63      95.284  19.116  30.708  1.00222.56           N  
ATOM    523  NH2 ARG M  63      95.992  17.003  29.919  1.00222.56           N  
ATOM    524  C   ARG M  63      91.437  20.012  26.197  1.00222.56           C  
ATOM    525  O   ARG M  63      90.950  21.137  26.090  1.00222.56           O  
ATOM    526  N   GLU M  64      92.503  19.616  25.483  1.00134.45           N  
ATOM    527  CA  GLU M  64      93.176  20.563  24.649  1.00134.45           C  
ATOM    528  CB  GLU M  64      94.437  20.001  23.976  1.00134.45           C  
ATOM    529  CG  GLU M  64      95.594  19.795  24.951  1.00134.45           C  
ATOM    530  CD  GLU M  64      95.997  21.163  25.480  1.00134.45           C  
ATOM    531  OE1 GLU M  64      95.190  21.769  26.231  1.00134.45           O  
ATOM    532  OE2 GLU M  64      97.118  21.624  25.138  1.00134.45           O  
ATOM    533  C   GLU M  64      92.243  21.000  23.575  1.00134.45           C  
ATOM    534  O   GLU M  64      92.231  22.171  23.203  1.00134.45           O  
ATOM    535  N   THR M  65      91.424  20.061  23.065  1.00 63.21           N  
ATOM    536  CA  THR M  65      90.549  20.348  21.970  1.00 63.21           C  
ATOM    537  CB  THR M  65      89.686  19.168  21.627  1.00 63.21           C  
ATOM    538  OG1 THR M  65      90.500  18.044  21.327  1.00 63.21           O  
ATOM    539  CG2 THR M  65      88.803  19.526  20.418  1.00 63.21           C  
ATOM    540  C   THR M  65      89.637  21.468  22.339  1.00 63.21           C  
ATOM    541  O   THR M  65      89.546  22.467  21.631  1.00 63.21           O  
ATOM    542  N   GLN M  66      88.957  21.355  23.486  1.00105.08           N  
ATOM    543  CA  GLN M  66      88.039  22.390  23.852  1.00105.08           C  
ATOM    544  CB  GLN M  66      87.244  22.051  25.119  1.00105.08           C  
ATOM    545  CG  GLN M  66      86.220  20.927  24.955  1.00105.08           C  
ATOM    546  CD  GLN M  66      85.422  20.876  26.250  1.00105.08           C  
ATOM    547  OE1 GLN M  66      85.940  21.183  27.323  1.00105.08           O  
ATOM    548  NE2 GLN M  66      84.119  20.500  26.148  1.00105.08           N  
ATOM    549  C   GLN M  66      88.806  23.655  24.092  1.00105.08           C  
ATOM    550  O   GLN M  66      88.344  24.739  23.747  1.00105.08           O  
ATOM    551  N   LYS M  67      90.009  23.549  24.686  1.00107.51           N  
ATOM    552  CA  LYS M  67      90.839  24.686  24.982  1.00107.51           C  
ATOM    553  CB  LYS M  67      92.197  24.246  25.554  1.00107.51           C  
ATOM    554  CG  LYS M  67      93.143  25.394  25.902  1.00107.51           C  
ATOM    555  CD  LYS M  67      94.416  24.932  26.614  1.00107.51           C  
ATOM    556  CE  LYS M  67      94.147  24.060  27.842  1.00107.51           C  
ATOM    557  NZ  LYS M  67      95.428  23.559  28.388  1.00107.51           N  
ATOM    558  C   LYS M  67      91.118  25.388  23.705  1.00107.51           C  
ATOM    559  O   LYS M  67      91.040  26.612  23.619  1.00107.51           O  
ATOM    560  N   ALA M  68      91.432  24.607  22.665  1.00 46.68           N  
ATOM    561  CA  ALA M  68      91.723  25.195  21.399  1.00 46.68           C  
ATOM    562  CB  ALA M  68      92.001  24.158  20.299  1.00 46.68           C  
ATOM    563  C   ALA M  68      90.504  25.943  20.981  1.00 46.68           C  
ATOM    564  O   ALA M  68      90.590  27.098  20.574  1.00 46.68           O  
ATOM    565  N   LYS M  69      89.319  25.327  21.140  0.96129.68           N  
ATOM    566  CA  LYS M  69      88.111  25.956  20.690  0.96129.68           C  
ATOM    567  CB  LYS M  69      86.851  25.145  21.033  0.96129.68           C  
ATOM    568  CG  LYS M  69      86.646  23.881  20.194  0.96129.68           C  
ATOM    569  CD  LYS M  69      86.276  24.151  18.734  0.96129.68           C  
ATOM    570  CE  LYS M  69      85.873  22.884  17.973  0.96129.68           C  
ATOM    571  NZ  LYS M  69      85.258  23.242  16.676  0.96129.68           N  
ATOM    572  C   LYS M  69      87.955  27.273  21.386  0.96129.68           C  
ATOM    573  O   LYS M  69      87.604  28.268  20.753  0.96129.68           O  
ATOM    574  N   GLY M  70      88.203  27.323  22.711  1.00 45.00           N  
ATOM    575  CA  GLY M  70      88.023  28.577  23.380  1.00 45.00           C  
ATOM    576  C   GLY M  70      88.993  29.570  22.811  1.00 45.00           C  
ATOM    577  O   GLY M  70      88.623  30.693  22.473  1.00 45.00           O  
ATOM    578  N   ASN M  71      90.265  29.161  22.646  1.00 67.20           N  
ATOM    579  CA  ASN M  71      91.281  30.061  22.152  1.00 67.20           C  
ATOM    580  CB  ASN M  71      92.668  29.399  22.036  1.00 67.20           C  
ATOM    581  CG  ASN M  71      93.259  29.210  23.431  1.00 67.20           C  
ATOM    582  OD1 ASN M  71      93.017  30.005  24.337  1.00 67.20           O  
ATOM    583  ND2 ASN M  71      94.070  28.133  23.609  1.00 67.20           N  
ATOM    584  C   ASN M  71      90.898  30.548  20.788  1.00 67.20           C  
ATOM    585  O   ASN M  71      91.146  31.704  20.444  1.00 67.20           O  
ATOM    586  N   GLU M  72      90.280  29.679  19.971  1.00 76.42           N  
ATOM    587  CA  GLU M  72      89.938  30.069  18.636  1.00 76.42           C  
ATOM    588  CB  GLU M  72      89.183  28.955  17.887  1.00 76.42           C  
ATOM    589  CG  GLU M  72      88.795  29.326  16.454  1.00 76.42           C  
ATOM    590  CD  GLU M  72      87.833  28.269  15.926  1.00 76.42           C  
ATOM    591  OE1 GLU M  72      88.248  27.086  15.799  1.00 76.42           O  
ATOM    592  OE2 GLU M  72      86.660  28.637  15.644  1.00 76.42           O  
ATOM    593  C   GLU M  72      89.030  31.256  18.701  1.00 76.42           C  
ATOM    594  O   GLU M  72      89.279  32.278  18.064  1.00 76.42           O  
ATOM    595  N   GLN M  73      87.983  31.179  19.537  1.00131.92           N  
ATOM    596  CA  GLN M  73      87.019  32.237  19.598  1.00131.92           C  
ATOM    597  CB  GLN M  73      85.925  31.955  20.640  1.00131.92           C  
ATOM    598  CG  GLN M  73      84.838  33.026  20.687  1.00131.92           C  
ATOM    599  CD  GLN M  73      83.979  32.848  19.445  1.00131.92           C  
ATOM    600  OE1 GLN M  73      84.185  31.921  18.662  1.00131.92           O  
ATOM    601  NE2 GLN M  73      82.986  33.757  19.252  1.00131.92           N  
ATOM    602  C   GLN M  73      87.722  33.479  20.026  1.00131.92           C  
ATOM    603  O   GLN M  73      87.510  34.553  19.465  1.00131.92           O  
ATOM    604  N   SER M  74      88.626  33.346  21.009  1.00 69.10           N  
ATOM    605  CA  SER M  74      89.272  34.487  21.580  1.00 69.10           C  
ATOM    606  CB  SER M  74      90.282  34.089  22.659  1.00 69.10           C  
ATOM    607  OG  SER M  74      89.608  33.400  23.701  1.00 69.10           O  
ATOM    608  C   SER M  74      89.998  35.270  20.529  1.00 69.10           C  
ATOM    609  O   SER M  74      89.878  36.492  20.473  1.00 69.10           O  
ATOM    610  N   PHE M  75      90.767  34.594  19.661  1.00 77.99           N  
ATOM    611  CA  PHE M  75      91.530  35.275  18.655  1.00 77.99           C  
ATOM    612  CB  PHE M  75      92.529  34.379  17.904  1.00 77.99           C  
ATOM    613  CG  PHE M  75      93.628  34.060  18.857  1.00 77.99           C  
ATOM    614  CD1 PHE M  75      93.549  32.956  19.672  1.00 77.99           C  
ATOM    615  CD2 PHE M  75      94.735  34.875  18.942  1.00 77.99           C  
ATOM    616  CE1 PHE M  75      94.561  32.658  20.551  1.00 77.99           C  
ATOM    617  CE2 PHE M  75      95.750  34.582  19.820  1.00 77.99           C  
ATOM    618  CZ  PHE M  75      95.663  33.475  20.629  1.00 77.99           C  
ATOM    619  C   PHE M  75      90.633  35.908  17.648  1.00 77.99           C  
ATOM    620  O   PHE M  75      90.945  36.983  17.137  1.00 77.99           O  
ATOM    621  N   ARG M  76      89.496  35.264  17.325  0.93129.59           N  
ATOM    622  CA  ARG M  76      88.682  35.822  16.288  0.93129.59           C  
ATOM    623  CB  ARG M  76      87.501  34.933  15.836  0.93129.59           C  
ATOM    624  CG  ARG M  76      86.511  34.498  16.910  0.93129.59           C  
ATOM    625  CD  ARG M  76      85.574  33.389  16.424  0.93129.59           C  
ATOM    626  NE  ARG M  76      84.684  33.982  15.389  0.93129.59           N  
ATOM    627  CZ  ARG M  76      83.513  33.362  15.063  0.93129.59           C  
ATOM    628  NH1 ARG M  76      83.180  32.177  15.653  0.93129.59           N  
ATOM    629  NH2 ARG M  76      82.676  33.929  14.147  0.93129.59           N  
ATOM    630  C   ARG M  76      88.260  37.203  16.675  0.93129.59           C  
ATOM    631  O   ARG M  76      88.206  38.082  15.817  0.93129.59           O  
ATOM    632  N   VAL M  77      87.963  37.446  17.966  1.00134.41           N  
ATOM    633  CA  VAL M  77      87.639  38.794  18.335  1.00134.41           C  
ATOM    634  CB  VAL M  77      87.090  38.963  19.726  1.00134.41           C  
ATOM    635  CG1 VAL M  77      85.804  38.139  19.850  1.00134.41           C  
ATOM    636  CG2 VAL M  77      88.164  38.609  20.752  1.00134.41           C  
ATOM    637  C   VAL M  77      88.870  39.642  18.214  1.00134.41           C  
ATOM    638  O   VAL M  77      88.798  40.791  17.783  1.00134.41           O  
ATOM    639  N   ASP M  78      90.051  39.086  18.552  1.00 56.94           N  
ATOM    640  CA  ASP M  78      91.255  39.868  18.539  1.00 56.94           C  
ATOM    641  CB  ASP M  78      92.504  39.054  18.901  1.00 56.94           C  
ATOM    642  CG  ASP M  78      92.441  38.766  20.394  1.00 56.94           C  
ATOM    643  OD1 ASP M  78      91.985  39.667  21.151  1.00 56.94           O  
ATOM    644  OD2 ASP M  78      92.840  37.643  20.801  1.00 56.94           O  
ATOM    645  C   ASP M  78      91.445  40.431  17.174  1.00 56.94           C  
ATOM    646  O   ASP M  78      91.913  41.560  17.024  1.00 56.94           O  
ATOM    647  N   LEU M  79      91.067  39.670  16.134  1.00 57.16           N  
ATOM    648  CA  LEU M  79      91.258  40.184  14.810  1.00 57.16           C  
ATOM    649  CB  LEU M  79      90.809  39.214  13.704  1.00 57.16           C  
ATOM    650  CG  LEU M  79      91.720  37.978  13.590  1.00 57.16           C  
ATOM    651  CD1 LEU M  79      91.256  37.027  12.475  1.00 57.16           C  
ATOM    652  CD2 LEU M  79      93.192  38.397  13.429  1.00 57.16           C  
ATOM    653  C   LEU M  79      90.474  41.446  14.685  1.00 57.16           C  
ATOM    654  O   LEU M  79      90.980  42.438  14.166  1.00 57.16           O  
ATOM    655  N   ARG M  80      89.230  41.469  15.195  1.00105.14           N  
ATOM    656  CA  ARG M  80      88.441  42.657  15.049  1.00105.14           C  
ATOM    657  CB  ARG M  80      87.079  42.591  15.768  1.00105.14           C  
ATOM    658  CG  ARG M  80      86.042  41.682  15.113  1.00105.14           C  
ATOM    659  CD  ARG M  80      84.612  41.935  15.607  1.00105.14           C  
ATOM    660  NE  ARG M  80      84.420  41.217  16.898  1.00105.14           N  
ATOM    661  CZ  ARG M  80      84.051  39.901  16.887  1.00105.14           C  
ATOM    662  NH1 ARG M  80      83.955  39.229  15.702  1.00105.14           N  
ATOM    663  NH2 ARG M  80      83.780  39.252  18.056  1.00105.14           N  
ATOM    664  C   ARG M  80      89.156  43.784  15.714  1.00105.14           C  
ATOM    665  O   ARG M  80      89.325  44.858  15.137  1.00105.14           O  
ATOM    666  N   THR M  81      89.656  43.527  16.932  1.00 64.50           N  
ATOM    667  CA  THR M  81      90.194  44.559  17.765  1.00 64.50           C  
ATOM    668  CB  THR M  81      90.735  43.993  19.041  1.00 64.50           C  
ATOM    669  OG1 THR M  81      89.751  43.175  19.653  1.00 64.50           O  
ATOM    670  CG2 THR M  81      91.066  45.158  19.984  1.00 64.50           C  
ATOM    671  C   THR M  81      91.318  45.236  17.046  1.00 64.50           C  
ATOM    672  O   THR M  81      91.401  46.463  17.023  1.00 64.50           O  
ATOM    673  N   LEU M  82      92.198  44.447  16.409  1.00 60.81           N  
ATOM    674  CA  LEU M  82      93.346  44.995  15.745  1.00 60.81           C  
ATOM    675  CB  LEU M  82      94.249  43.905  15.149  1.00 60.81           C  
ATOM    676  CG  LEU M  82      94.843  42.982  16.231  1.00 60.81           C  
ATOM    677  CD1 LEU M  82      95.744  41.902  15.615  1.00 60.81           C  
ATOM    678  CD2 LEU M  82      95.549  43.791  17.333  1.00 60.81           C  
ATOM    679  C   LEU M  82      92.896  45.896  14.643  1.00 60.81           C  
ATOM    680  O   LEU M  82      93.446  46.980  14.454  1.00 60.81           O  
ATOM    681  N   LEU M  83      91.841  45.495  13.913  1.00 95.97           N  
ATOM    682  CA  LEU M  83      91.358  46.284  12.821  1.00 95.97           C  
ATOM    683  CB  LEU M  83      90.102  45.681  12.170  1.00 95.97           C  
ATOM    684  CG  LEU M  83      90.380  44.556  11.152  1.00 95.97           C  
ATOM    685  CD1 LEU M  83      90.843  45.149   9.815  1.00 95.97           C  
ATOM    686  CD2 LEU M  83      91.381  43.515  11.677  1.00 95.97           C  
ATOM    687  C   LEU M  83      91.013  47.631  13.359  1.00 95.97           C  
ATOM    688  O   LEU M  83      91.191  48.634  12.675  1.00 95.97           O  
ATOM    689  N   GLY M  84      90.469  47.690  14.587  1.00 31.92           N  
ATOM    690  CA  GLY M  84      90.132  48.956  15.175  1.00 31.92           C  
ATOM    691  C   GLY M  84      91.359  49.776  15.466  1.00 31.92           C  
ATOM    692  O   GLY M  84      91.397  50.961  15.137  1.00 31.92           O  
ATOM    693  N   TYR M  85      92.406  49.176  16.076  1.00 88.49           N  
ATOM    694  CA  TYR M  85      93.536  49.980  16.468  1.00 88.49           C  
ATOM    695  CB  TYR M  85      94.673  49.226  17.184  1.00 88.49           C  
ATOM    696  CG  TYR M  85      94.157  48.615  18.437  1.00 88.49           C  
ATOM    697  CD1 TYR M  85      93.720  49.403  19.470  1.00 88.49           C  
ATOM    698  CD2 TYR M  85      94.078  47.251  18.563  1.00 88.49           C  
ATOM    699  CE1 TYR M  85      93.238  48.827  20.621  1.00 88.49           C  
ATOM    700  CE2 TYR M  85      93.599  46.669  19.711  1.00 88.49           C  
ATOM    701  CZ  TYR M  85      93.180  47.463  20.748  1.00 88.49           C  
ATOM    702  OH  TYR M  85      92.684  46.881  21.934  1.00 88.49           O  
ATOM    703  C   TYR M  85      94.160  50.534  15.234  1.00 88.49           C  
ATOM    704  O   TYR M  85      94.564  51.695  15.185  1.00 88.49           O  
ATOM    705  N   TYR M  86      94.290  49.662  14.224  1.00 91.98           N  
ATOM    706  CA  TYR M  86      94.867  49.945  12.944  1.00 91.98           C  
ATOM    707  CB  TYR M  86      95.314  48.678  12.193  1.00 91.98           C  
ATOM    708  CG  TYR M  86      96.491  48.155  12.954  1.00 91.98           C  
ATOM    709  CD1 TYR M  86      97.729  48.730  12.776  1.00 91.98           C  
ATOM    710  CD2 TYR M  86      96.373  47.105  13.839  1.00 91.98           C  
ATOM    711  CE1 TYR M  86      98.832  48.277  13.460  1.00 91.98           C  
ATOM    712  CE2 TYR M  86      97.474  46.646  14.528  1.00 91.98           C  
ATOM    713  CZ  TYR M  86      98.704  47.232  14.342  1.00 91.98           C  
ATOM    714  OH  TYR M  86      99.836  46.766  15.046  1.00 91.98           O  
ATOM    715  C   TYR M  86      93.980  50.799  12.081  1.00 91.98           C  
ATOM    716  O   TYR M  86      94.474  51.511  11.211  1.00 91.98           O  
ATOM    717  N   ASN M  87      92.646  50.750  12.267  1.00 63.43           N  
ATOM    718  CA  ASN M  87      91.746  51.454  11.388  1.00 63.43           C  
ATOM    719  CB  ASN M  87      92.015  52.975  11.275  1.00 63.43           C  
ATOM    720  CG  ASN M  87      91.483  53.713  12.503  1.00 63.43           C  
ATOM    721  OD1 ASN M  87      90.589  53.235  13.199  1.00 63.43           O  
ATOM    722  ND2 ASN M  87      92.038  54.928  12.766  1.00 63.43           N  
ATOM    723  C   ASN M  87      91.889  50.860  10.018  1.00 63.43           C  
ATOM    724  O   ASN M  87      92.016  51.568   9.020  1.00 63.43           O  
ATOM    725  N   GLN M  88      91.877  49.516   9.950  1.00 65.05           N  
ATOM    726  CA  GLN M  88      92.022  48.812   8.708  1.00 65.05           C  
ATOM    727  CB  GLN M  88      92.718  47.455   8.894  1.00 65.05           C  
ATOM    728  CG  GLN M  88      94.123  47.570   9.489  1.00 65.05           C  
ATOM    729  CD  GLN M  88      94.553  46.177   9.932  1.00 65.05           C  
ATOM    730  OE1 GLN M  88      93.723  45.307  10.187  1.00 65.05           O  
ATOM    731  NE2 GLN M  88      95.891  45.958  10.036  1.00 65.05           N  
ATOM    732  C   GLN M  88      90.659  48.534   8.152  1.00 65.05           C  
ATOM    733  O   GLN M  88      89.666  48.559   8.876  1.00 65.05           O  
ATOM    734  N   SER M  89      90.573  48.297   6.828  1.00 83.36           N  
ATOM    735  CA  SER M  89      89.299  47.961   6.262  1.00 83.36           C  
ATOM    736  CB  SER M  89      89.208  48.186   4.740  1.00 83.36           C  
ATOM    737  OG  SER M  89      87.915  47.834   4.274  1.00 83.36           O  
ATOM    738  C   SER M  89      89.060  46.512   6.549  1.00 83.36           C  
ATOM    739  O   SER M  89      89.992  45.718   6.657  1.00 83.36           O  
ATOM    740  N   LYS M  90      87.778  46.136   6.702  1.00129.42           N  
ATOM    741  CA  LYS M  90      87.393  44.793   7.018  1.00129.42           C  
ATOM    742  CB  LYS M  90      85.882  44.654   7.297  1.00129.42           C  
ATOM    743  CG  LYS M  90      85.426  43.278   7.809  1.00129.42           C  
ATOM    744  CD  LYS M  90      85.535  42.136   6.794  1.00129.42           C  
ATOM    745  CE  LYS M  90      85.019  40.787   7.306  1.00129.42           C  
ATOM    746  NZ  LYS M  90      85.934  40.247   8.336  1.00129.42           N  
ATOM    747  C   LYS M  90      87.726  43.881   5.880  1.00129.42           C  
ATOM    748  O   LYS M  90      88.116  42.735   6.091  1.00129.42           O  
ATOM    749  N   GLY M  91      87.634  44.382   4.637  1.00 39.08           N  
ATOM    750  CA  GLY M  91      87.684  43.518   3.494  1.00 39.08           C  
ATOM    751  C   GLY M  91      88.916  42.662   3.445  1.00 39.08           C  
ATOM    752  O   GLY M  91      88.811  41.475   3.141  1.00 39.08           O  
ATOM    753  N   GLY M  92      90.111  43.205   3.743  1.00 33.87           N  
ATOM    754  CA  GLY M  92      91.306  42.418   3.559  1.00 33.87           C  
ATOM    755  C   GLY M  92      91.465  41.383   4.636  1.00 33.87           C  
ATOM    756  O   GLY M  92      90.822  41.442   5.683  1.00 33.87           O  
ATOM    757  N   SER M  93      92.341  40.383   4.375  1.00102.05           N  
ATOM    758  CA  SER M  93      92.632  39.347   5.331  1.00102.05           C  
ATOM    759  CB  SER M  93      93.026  37.990   4.723  1.00102.05           C  
ATOM    760  OG  SER M  93      91.894  37.323   4.193  1.00102.05           O  
ATOM    761  C   SER M  93      93.822  39.755   6.137  1.00102.05           C  
ATOM    762  O   SER M  93      94.684  40.497   5.670  1.00102.05           O  
ATOM    763  N   HIS M  94      93.909  39.251   7.383  1.00106.99           N  
ATOM    764  CA  HIS M  94      95.044  39.580   8.194  1.00106.99           C  
ATOM    765  ND1 HIS M  94      93.176  42.386   8.101  1.00106.99           N  
ATOM    766  CG  HIS M  94      94.461  41.999   8.397  1.00106.99           C  
ATOM    767  CB  HIS M  94      94.801  40.753   9.151  1.00106.99           C  
ATOM    768  NE2 HIS M  94      94.518  43.933   7.237  1.00106.99           N  
ATOM    769  CD2 HIS M  94      95.269  42.956   7.863  1.00106.99           C  
ATOM    770  CE1 HIS M  94      93.267  43.548   7.406  1.00106.99           C  
ATOM    771  C   HIS M  94      95.396  38.379   9.005  1.00106.99           C  
ATOM    772  O   HIS M  94      94.631  37.418   9.072  1.00106.99           O  
ATOM    773  N   THR M  95      96.592  38.388   9.630  0.90 51.76           N  
ATOM    774  CA  THR M  95      96.973  37.221  10.367  0.90 51.76           C  
ATOM    775  CB  THR M  95      97.969  36.366   9.643  0.90 51.76           C  
ATOM    776  OG1 THR M  95      97.442  35.950   8.393  0.90 51.76           O  
ATOM    777  CG2 THR M  95      98.271  35.136  10.513  0.90 51.76           C  
ATOM    778  C   THR M  95      97.587  37.604  11.672  0.90 51.76           C  
ATOM    779  O   THR M  95      98.230  38.645  11.804  0.90 51.76           O  
ATOM    780  N   ILE M  96      97.374  36.744  12.686  1.00 48.08           N  
ATOM    781  CA  ILE M  96      97.957  36.939  13.977  1.00 48.08           C  
ATOM    782  CB  ILE M  96      96.959  37.217  15.059  1.00 48.08           C  
ATOM    783  CG1 ILE M  96      96.250  38.553  14.788  1.00 48.08           C  
ATOM    784  CG2 ILE M  96      97.700  37.173  16.404  1.00 48.08           C  
ATOM    785  CD1 ILE M  96      95.055  38.805  15.703  1.00 48.08           C  
ATOM    786  C   ILE M  96      98.669  35.674  14.314  1.00 48.08           C  
ATOM    787  O   ILE M  96      98.155  34.579  14.082  1.00 48.08           O  
ATOM    788  N   GLN M  97      99.898  35.801  14.847  1.00 53.48           N  
ATOM    789  CA  GLN M  97     100.666  34.642  15.185  1.00 53.48           C  
ATOM    790  CB  GLN M  97     101.899  34.475  14.286  1.00 53.48           C  
ATOM    791  CG  GLN M  97     101.554  34.366  12.802  1.00 53.48           C  
ATOM    792  CD  GLN M  97     102.858  34.437  12.023  1.00 53.48           C  
ATOM    793  OE1 GLN M  97     103.404  33.423  11.592  1.00 53.48           O  
ATOM    794  NE2 GLN M  97     103.370  35.684  11.842  1.00 53.48           N  
ATOM    795  C   GLN M  97     101.180  34.854  16.572  1.00 53.48           C  
ATOM    796  O   GLN M  97     101.410  35.988  16.991  1.00 53.48           O  
ATOM    797  N   VAL M  98     101.351  33.761  17.339  1.00127.78           N  
ATOM    798  CA  VAL M  98     101.889  33.928  18.654  1.00127.78           C  
ATOM    799  CB  VAL M  98     100.846  33.949  19.736  1.00127.78           C  
ATOM    800  CG1 VAL M  98     100.031  35.241  19.591  1.00127.78           C  
ATOM    801  CG2 VAL M  98      99.962  32.702  19.608  1.00127.78           C  
ATOM    802  C   VAL M  98     102.848  32.825  18.932  1.00127.78           C  
ATOM    803  O   VAL M  98     102.669  31.688  18.495  1.00127.78           O  
ATOM    804  N   ILE M  99     103.920  33.164  19.668  1.00 64.17           N  
ATOM    805  CA  ILE M  99     104.904  32.200  20.035  1.00 64.17           C  
ATOM    806  CB  ILE M  99     106.284  32.610  19.610  1.00 64.17           C  
ATOM    807  CG1 ILE M  99     106.321  32.706  18.075  1.00 64.17           C  
ATOM    808  CG2 ILE M  99     107.305  31.625  20.199  1.00 64.17           C  
ATOM    809  CD1 ILE M  99     107.561  33.397  17.516  1.00 64.17           C  
ATOM    810  C   ILE M  99     104.842  32.125  21.519  1.00 64.17           C  
ATOM    811  O   ILE M  99     105.059  33.114  22.217  1.00 64.17           O  
ATOM    812  N   SER M 100     104.500  30.939  22.043  1.00 62.13           N  
ATOM    813  CA  SER M 100     104.422  30.817  23.461  1.00 62.13           C  
ATOM    814  CB  SER M 100     102.980  30.611  23.956  1.00 62.13           C  
ATOM    815  OG  SER M 100     102.919  30.762  25.364  1.00 62.13           O  
ATOM    816  C   SER M 100     105.248  29.624  23.798  1.00 62.13           C  
ATOM    817  O   SER M 100     105.233  28.632  23.073  1.00 62.13           O  
ATOM    818  N   GLY M 101     106.024  29.687  24.894  1.00 37.49           N  
ATOM    819  CA  GLY M 101     106.837  28.545  25.182  1.00 37.49           C  
ATOM    820  C   GLY M 101     107.814  28.884  26.259  1.00 37.49           C  
ATOM    821  O   GLY M 101     107.864  30.015  26.743  1.00 37.49           O  
ATOM    822  N   CYS M 102     108.622  27.877  26.656  1.00 55.15           N  
ATOM    823  CA  CYS M 102     109.571  28.058  27.714  1.00 55.15           C  
ATOM    824  CB  CYS M 102     109.016  27.613  29.085  1.00 55.15           C  
ATOM    825  SG  CYS M 102     108.555  25.849  29.140  1.00 55.15           S  
ATOM    826  C   CYS M 102     110.789  27.227  27.422  1.00 55.15           C  
ATOM    827  O   CYS M 102     110.715  26.204  26.743  1.00 55.15           O  
ATOM    828  N   GLU M 103     111.960  27.668  27.926  1.00 77.73           N  
ATOM    829  CA  GLU M 103     113.181  26.929  27.743  1.00 77.73           C  
ATOM    830  CB  GLU M 103     114.360  27.744  27.179  1.00 77.73           C  
ATOM    831  CG  GLU M 103     114.295  28.152  25.712  1.00 77.73           C  
ATOM    832  CD  GLU M 103     115.618  28.851  25.407  1.00 77.73           C  
ATOM    833  OE1 GLU M 103     115.963  29.811  26.144  1.00 77.73           O  
ATOM    834  OE2 GLU M 103     116.311  28.422  24.445  1.00 77.73           O  
ATOM    835  C   GLU M 103     113.666  26.562  29.107  1.00 77.73           C  
ATOM    836  O   GLU M 103     113.682  27.403  30.002  1.00 77.73           O  
ATOM    837  N   VAL M 104     114.099  25.300  29.297  1.00 43.87           N  
ATOM    838  CA  VAL M 104     114.615  24.894  30.575  1.00 43.87           C  
ATOM    839  CB  VAL M 104     113.814  23.800  31.214  1.00 43.87           C  
ATOM    840  CG1 VAL M 104     112.418  24.346  31.554  1.00 43.87           C  
ATOM    841  CG2 VAL M 104     113.766  22.612  30.240  1.00 43.87           C  
ATOM    842  C   VAL M 104     116.001  24.361  30.373  1.00 43.87           C  
ATOM    843  O   VAL M 104     116.349  23.886  29.293  1.00 43.87           O  
ATOM    844  N   GLY M 105     116.848  24.454  31.419  1.00 21.50           N  
ATOM    845  CA  GLY M 105     118.191  23.956  31.323  1.00 21.50           C  
ATOM    846  C   GLY M 105     118.200  22.539  31.805  1.00 21.50           C  
ATOM    847  O   GLY M 105     117.158  21.965  32.116  1.00 21.50           O  
ATOM    848  N   SER M 106     119.405  21.943  31.887  1.00 73.94           N  
ATOM    849  CA  SER M 106     119.542  20.586  32.329  1.00 73.94           C  
ATOM    850  CB  SER M 106     120.985  20.060  32.226  1.00 73.94           C  
ATOM    851  OG  SER M 106     121.831  20.755  33.130  1.00 73.94           O  
ATOM    852  C   SER M 106     119.134  20.524  33.767  1.00 73.94           C  
ATOM    853  O   SER M 106     118.601  19.517  34.232  1.00 73.94           O  
ATOM    854  N   ASP M 107     119.379  21.619  34.508  1.00 54.34           N  
ATOM    855  CA  ASP M 107     119.061  21.680  35.904  1.00 54.34           C  
ATOM    856  CB  ASP M 107     119.643  22.922  36.607  1.00 54.34           C  
ATOM    857  CG  ASP M 107     119.106  24.196  35.969  1.00 54.34           C  
ATOM    858  OD1 ASP M 107     118.883  24.205  34.731  1.00 54.34           O  
ATOM    859  OD2 ASP M 107     118.923  25.189  36.720  1.00 54.34           O  
ATOM    860  C   ASP M 107     117.575  21.637  36.085  1.00 54.34           C  
ATOM    861  O   ASP M 107     117.083  21.135  37.095  1.00 54.34           O  
ATOM    862  N   GLY M 108     116.811  22.152  35.103  1.00 31.05           N  
ATOM    863  CA  GLY M 108     115.382  22.135  35.236  1.00 31.05           C  
ATOM    864  C   GLY M 108     114.908  23.526  35.514  1.00 31.05           C  
ATOM    865  O   GLY M 108     113.709  23.767  35.645  1.00 31.05           O  
ATOM    866  N   ARG M 109     115.848  24.480  35.615  1.00 84.55           N  
ATOM    867  CA  ARG M 109     115.494  25.844  35.851  1.00 84.55           C  
ATOM    868  CB  ARG M 109     116.679  26.708  36.292  1.00 84.55           C  
ATOM    869  CG  ARG M 109     116.328  28.164  36.569  1.00 84.55           C  
ATOM    870  CD  ARG M 109     117.496  28.908  37.209  1.00 84.55           C  
ATOM    871  NE  ARG M 109     117.155  30.352  37.204  1.00 84.55           N  
ATOM    872  CZ  ARG M 109     117.880  31.239  37.945  1.00 84.55           C  
ATOM    873  NH1 ARG M 109     118.871  30.807  38.779  1.00 84.55           N  
ATOM    874  NH2 ARG M 109     117.601  32.569  37.837  1.00 84.55           N  
ATOM    875  C   ARG M 109     114.960  26.386  34.567  1.00 84.55           C  
ATOM    876  O   ARG M 109     115.149  25.788  33.510  1.00 84.55           O  
ATOM    877  N   LEU M 110     114.240  27.521  34.636  1.00 70.84           N  
ATOM    878  CA  LEU M 110     113.661  28.059  33.441  1.00 70.84           C  
ATOM    879  CB  LEU M 110     112.353  28.827  33.700  1.00 70.84           C  
ATOM    880  CG  LEU M 110     111.733  29.399  32.415  1.00 70.84           C  
ATOM    881  CD1 LEU M 110     111.360  28.252  31.462  1.00 70.84           C  
ATOM    882  CD2 LEU M 110     110.555  30.344  32.710  1.00 70.84           C  
ATOM    883  C   LEU M 110     114.636  29.023  32.844  1.00 70.84           C  
ATOM    884  O   LEU M 110     114.894  30.086  33.406  1.00 70.84           O  
ATOM    885  N   LEU M 111     115.227  28.655  31.690  1.00 61.09           N  
ATOM    886  CA  LEU M 111     116.161  29.500  31.007  1.00 61.09           C  
ATOM    887  CB  LEU M 111     116.779  28.810  29.779  1.00 61.09           C  
ATOM    888  CG  LEU M 111     117.606  27.549  30.091  1.00 61.09           C  
ATOM    889  CD1 LEU M 111     118.177  26.941  28.803  1.00 61.09           C  
ATOM    890  CD2 LEU M 111     118.697  27.826  31.135  1.00 61.09           C  
ATOM    891  C   LEU M 111     115.455  30.718  30.496  1.00 61.09           C  
ATOM    892  O   LEU M 111     115.876  31.844  30.758  1.00 61.09           O  
ATOM    893  N   ARG M 112     114.335  30.534  29.767  1.00165.94           N  
ATOM    894  CA  ARG M 112     113.704  31.707  29.236  1.00165.94           C  
ATOM    895  CB  ARG M 112     114.386  32.208  27.955  1.00165.94           C  
ATOM    896  CG  ARG M 112     114.031  33.652  27.615  0.93165.94           C  
ATOM    897  CD  ARG M 112     114.818  34.209  26.430  0.96165.94           C  
ATOM    898  NE  ARG M 112     114.523  35.665  26.348  0.94165.94           N  
ATOM    899  CZ  ARG M 112     115.529  36.537  26.049  0.91165.94           C  
ATOM    900  NH1 ARG M 112     116.784  36.072  25.782  1.00165.94           N  
ATOM    901  NH2 ARG M 112     115.287  37.880  26.033  1.00165.94           N  
ATOM    902  C   ARG M 112     112.270  31.398  28.924  1.00165.94           C  
ATOM    903  O   ARG M 112     111.904  30.245  28.704  1.00165.94           O  
ATOM    904  N   GLY M 113     111.413  32.442  28.905  1.00 45.04           N  
ATOM    905  CA  GLY M 113     110.017  32.248  28.621  1.00 45.04           C  
ATOM    906  C   GLY M 113     109.642  33.206  27.537  1.00 45.04           C  
ATOM    907  O   GLY M 113     110.056  34.366  27.559  1.00 45.04           O  
ATOM    908  N   TYR M 114     108.807  32.754  26.573  1.00120.78           N  
ATOM    909  CA  TYR M 114     108.497  33.615  25.468  1.00120.78           C  
ATOM    910  CB  TYR M 114     108.825  33.050  24.069  1.00120.78           C  
ATOM    911  CG  TYR M 114     110.166  32.405  23.974  1.00120.78           C  
ATOM    912  CD1 TYR M 114     111.323  33.105  23.722  1.00120.78           C  
ATOM    913  CD2 TYR M 114     110.247  31.044  24.128  1.00120.78           C  
ATOM    914  CE1 TYR M 114     112.530  32.447  23.631  1.00120.78           C  
ATOM    915  CE2 TYR M 114     111.446  30.381  24.037  1.00120.78           C  
ATOM    916  CZ  TYR M 114     112.595  31.085  23.787  1.00120.78           C  
ATOM    917  OH  TYR M 114     113.832  30.413  23.691  1.00120.78           O  
ATOM    918  C   TYR M 114     107.007  33.760  25.363  1.00120.78           C  
ATOM    919  O   TYR M 114     106.247  32.827  25.617  1.00120.78           O  
ATOM    920  N   GLN M 115     106.562  34.971  24.982  1.00 96.35           N  
ATOM    921  CA  GLN M 115     105.187  35.253  24.687  1.00 96.35           C  
ATOM    922  CB  GLN M 115     104.426  35.867  25.878  1.00 96.35           C  
ATOM    923  CG  GLN M 115     102.979  36.254  25.566  1.00 96.35           C  
ATOM    924  CD  GLN M 115     102.144  34.985  25.476  1.00 96.35           C  
ATOM    925  OE1 GLN M 115     102.494  33.948  26.035  1.00 96.35           O  
ATOM    926  NE2 GLN M 115     100.996  35.069  24.756  1.00 96.35           N  
ATOM    927  C   GLN M 115     105.264  36.310  23.633  1.00 96.35           C  
ATOM    928  O   GLN M 115     105.534  37.470  23.941  1.00 96.35           O  
ATOM    929  N   GLN M 116     105.024  35.955  22.356  1.00 67.72           N  
ATOM    930  CA  GLN M 116     105.214  36.959  21.350  1.00 67.72           C  
ATOM    931  CB  GLN M 116     106.455  36.689  20.484  1.00 67.72           C  
ATOM    932  CG  GLN M 116     107.744  36.739  21.308  1.00 67.72           C  
ATOM    933  CD  GLN M 116     108.928  36.443  20.402  1.00 67.72           C  
ATOM    934  OE1 GLN M 116     109.983  36.014  20.869  1.00 67.72           O  
ATOM    935  NE2 GLN M 116     108.755  36.672  19.073  1.00 67.72           N  
ATOM    936  C   GLN M 116     104.015  37.021  20.454  1.00 67.72           C  
ATOM    937  O   GLN M 116     103.466  36.000  20.043  1.00 67.72           O  
ATOM    938  N   TYR M 117     103.576  38.253  20.128  1.00 96.82           N  
ATOM    939  CA  TYR M 117     102.451  38.428  19.256  1.00 96.82           C  
ATOM    940  CB  TYR M 117     101.308  39.278  19.845  1.00 96.82           C  
ATOM    941  CG  TYR M 117     100.432  38.437  20.705  1.00 96.82           C  
ATOM    942  CD1 TYR M 117     100.872  37.914  21.900  1.00 96.82           C  
ATOM    943  CD2 TYR M 117      99.134  38.206  20.309  1.00 96.82           C  
ATOM    944  CE1 TYR M 117     100.033  37.146  22.673  1.00 96.82           C  
ATOM    945  CE2 TYR M 117      98.292  37.441  21.077  1.00 96.82           C  
ATOM    946  CZ  TYR M 117      98.743  36.908  22.260  1.00 96.82           C  
ATOM    947  OH  TYR M 117      97.877  36.122  23.046  1.00 96.82           O  
ATOM    948  C   TYR M 117     102.893  39.134  18.016  1.00 96.82           C  
ATOM    949  O   TYR M 117     103.570  40.157  18.087  1.00 96.82           O  
ATOM    950  N   ALA M 118     102.522  38.590  16.836  1.00 36.63           N  
ATOM    951  CA  ALA M 118     102.866  39.218  15.593  1.00 36.63           C  
ATOM    952  CB  ALA M 118     103.838  38.402  14.724  1.00 36.63           C  
ATOM    953  C   ALA M 118     101.606  39.398  14.808  1.00 36.63           C  
ATOM    954  O   ALA M 118     100.725  38.538  14.800  1.00 36.63           O  
ATOM    955  N   TYR M 119     101.492  40.551  14.126  1.00 72.91           N  
ATOM    956  CA  TYR M 119     100.327  40.839  13.353  1.00 72.91           C  
ATOM    957  CB  TYR M 119      99.595  42.082  13.892  1.00 72.91           C  
ATOM    958  CG  TYR M 119      98.347  42.310  13.118  1.00 72.91           C  
ATOM    959  CD1 TYR M 119      97.321  41.399  13.174  1.00 72.91           C  
ATOM    960  CD2 TYR M 119      98.187  43.449  12.364  1.00 72.91           C  
ATOM    961  CE1 TYR M 119      96.158  41.610  12.477  1.00 72.91           C  
ATOM    962  CE2 TYR M 119      97.025  43.668  11.664  1.00 72.91           C  
ATOM    963  CZ  TYR M 119      96.011  42.744  11.722  1.00 72.91           C  
ATOM    964  OH  TYR M 119      94.813  42.957  11.016  1.00 72.91           O  
ATOM    965  C   TYR M 119     100.794  41.084  11.953  1.00 72.91           C  
ATOM    966  O   TYR M 119     101.698  41.883  11.712  1.00 72.91           O  
ATOM    967  N   ASP M 120     100.198  40.356  10.992  1.00 59.17           N  
ATOM    968  CA  ASP M 120     100.545  40.487   9.607  1.00 59.17           C  
ATOM    969  CB  ASP M 120     100.071  41.806   8.970  1.00 59.17           C  
ATOM    970  CG  ASP M 120      98.577  41.687   8.703  1.00 59.17           C  
ATOM    971  OD1 ASP M 120      98.152  40.595   8.241  1.00 59.17           O  
ATOM    972  OD2 ASP M 120      97.841  42.679   8.956  1.00 59.17           O  
ATOM    973  C   ASP M 120     102.028  40.368   9.440  1.00 59.17           C  
ATOM    974  O   ASP M 120     102.629  41.085   8.642  1.00 59.17           O  
ATOM    975  N   GLY M 121     102.663  39.445  10.184  1.00 24.94           N  
ATOM    976  CA  GLY M 121     104.064  39.210   9.985  1.00 24.94           C  
ATOM    977  C   GLY M 121     104.892  40.276  10.640  1.00 24.94           C  
ATOM    978  O   GLY M 121     106.043  40.475  10.255  1.00 24.94           O  
ATOM    979  N   CYS M 122     104.344  41.008  11.632  1.00 36.11           N  
ATOM    980  CA  CYS M 122     105.157  42.002  12.280  1.00 36.11           C  
ATOM    981  CB  CYS M 122     104.772  43.449  11.925  1.00 36.11           C  
ATOM    982  SG  CYS M 122     105.118  43.861  10.186  1.00 36.11           S  
ATOM    983  C   CYS M 122     104.996  41.844  13.767  1.00 36.11           C  
ATOM    984  O   CYS M 122     103.941  41.441  14.242  1.00 36.11           O  
ATOM    985  N   ASP M 123     106.046  42.168  14.543  1.00111.90           N  
ATOM    986  CA  ASP M 123     106.003  42.005  15.976  1.00111.90           C  
ATOM    987  CB  ASP M 123     107.391  42.102  16.633  1.00111.90           C  
ATOM    988  CG  ASP M 123     107.988  43.476  16.363  1.00111.90           C  
ATOM    989  OD1 ASP M 123     107.609  44.108  15.339  1.00111.90           O  
ATOM    990  OD2 ASP M 123     108.825  43.921  17.191  1.00111.90           O  
ATOM    991  C   ASP M 123     105.094  43.024  16.601  1.00111.90           C  
ATOM    992  O   ASP M 123     105.362  44.224  16.565  1.00111.90           O  
ATOM    993  N   TYR M 124     103.934  42.557  17.111  1.00 96.71           N  
ATOM    994  CA  TYR M 124     102.970  43.380  17.787  1.00 96.71           C  
ATOM    995  CB  TYR M 124     101.613  42.658  17.838  1.00 96.71           C  
ATOM    996  CG  TYR M 124     100.579  43.577  18.369  1.00 96.71           C  
ATOM    997  CD1 TYR M 124     100.191  44.665  17.627  1.00 96.71           C  
ATOM    998  CD2 TYR M 124      99.978  43.330  19.579  1.00 96.71           C  
ATOM    999  CE1 TYR M 124      99.226  45.518  18.103  1.00 96.71           C  
ATOM   1000  CE2 TYR M 124      99.011  44.179  20.060  1.00 96.71           C  
ATOM   1001  CZ  TYR M 124      98.639  45.275  19.319  1.00 96.71           C  
ATOM   1002  OH  TYR M 124      97.647  46.153  19.803  1.00 96.71           O  
ATOM   1003  C   TYR M 124     103.398  43.721  19.192  1.00 96.71           C  
ATOM   1004  O   TYR M 124     103.539  44.894  19.534  1.00 96.71           O  
ATOM   1005  N   ILE M 125     103.642  42.692  20.042  1.00 95.53           N  
ATOM   1006  CA  ILE M 125     104.052  42.935  21.404  1.00 95.53           C  
ATOM   1007  CB  ILE M 125     102.943  43.222  22.377  1.00 95.53           C  
ATOM   1008  CG1 ILE M 125     102.067  41.987  22.603  1.00 95.53           C  
ATOM   1009  CG2 ILE M 125     102.147  44.431  21.868  1.00 95.53           C  
ATOM   1010  CD1 ILE M 125     101.155  42.150  23.816  1.00 95.53           C  
ATOM   1011  C   ILE M 125     104.725  41.694  21.912  1.00 95.53           C  
ATOM   1012  O   ILE M 125     104.527  40.604  21.372  1.00 95.53           O  
ATOM   1013  N   ALA M 126     105.542  41.826  22.979  1.00 45.63           N  
ATOM   1014  CA  ALA M 126     106.185  40.656  23.503  1.00 45.63           C  
ATOM   1015  CB  ALA M 126     107.548  40.362  22.855  1.00 45.63           C  
ATOM   1016  C   ALA M 126     106.435  40.837  24.967  1.00 45.63           C  
ATOM   1017  O   ALA M 126     106.537  41.957  25.466  1.00 45.63           O  
ATOM   1018  N   LEU M 127     106.518  39.708  25.699  1.00 66.66           N  
ATOM   1019  CA  LEU M 127     106.791  39.736  27.109  1.00 66.66           C  
ATOM   1020  CB  LEU M 127     106.254  38.489  27.842  1.00 66.66           C  
ATOM   1021  CG  LEU M 127     106.513  38.467  29.359  1.00 66.66           C  
ATOM   1022  CD1 LEU M 127     105.872  39.677  30.053  1.00 66.66           C  
ATOM   1023  CD2 LEU M 127     106.049  37.136  29.978  1.00 66.66           C  
ATOM   1024  C   LEU M 127     108.277  39.804  27.257  1.00 66.66           C  
ATOM   1025  O   LEU M 127     109.011  39.155  26.514  1.00 66.66           O  
ATOM   1026  N   ASN M 128     108.756  40.604  28.229  1.00 82.38           N  
ATOM   1027  CA  ASN M 128     110.161  40.818  28.440  1.00 82.38           C  
ATOM   1028  CB  ASN M 128     110.465  42.074  29.273  1.00 82.38           C  
ATOM   1029  CG  ASN M 128     110.101  43.243  28.381  1.00 82.38           C  
ATOM   1030  OD1 ASN M 128     109.888  44.366  28.834  1.00 82.38           O  
ATOM   1031  ND2 ASN M 128     110.019  42.952  27.059  1.00 82.38           N  
ATOM   1032  C   ASN M 128     110.746  39.646  29.155  1.00 82.38           C  
ATOM   1033  O   ASN M 128     110.036  38.737  29.582  1.00 82.38           O  
ATOM   1034  N   GLU M 129     112.089  39.651  29.278  0.92142.27           N  
ATOM   1035  CA  GLU M 129     112.826  38.596  29.909  0.92142.27           C  
ATOM   1036  CB  GLU M 129     114.352  38.813  29.891  0.92142.27           C  
ATOM   1037  CG  GLU M 129     114.824  40.019  30.707  0.78142.27           C  
ATOM   1038  CD  GLU M 129     115.031  41.203  29.774  0.75142.27           C  
ATOM   1039  OE1 GLU M 129     116.152  41.312  29.210  0.90142.27           O  
ATOM   1040  OE2 GLU M 129     114.080  42.015  29.618  0.92142.27           O  
ATOM   1041  C   GLU M 129     112.423  38.524  31.348  0.92142.27           C  
ATOM   1042  O   GLU M 129     112.347  37.440  31.923  0.92142.27           O  
ATOM   1043  N   ASP M 130     112.147  39.689  31.962  1.00 81.05           N  
ATOM   1044  CA  ASP M 130     111.795  39.745  33.351  1.00 81.05           C  
ATOM   1045  CB  ASP M 130     111.717  41.176  33.929  1.00 81.05           C  
ATOM   1046  CG  ASP M 130     110.674  42.021  33.211  1.00 81.05           C  
ATOM   1047  OD1 ASP M 130     109.917  41.486  32.359  1.00 81.05           O  
ATOM   1048  OD2 ASP M 130     110.635  43.243  33.513  1.00 81.05           O  
ATOM   1049  C   ASP M 130     110.508  39.012  33.552  1.00 81.05           C  
ATOM   1050  O   ASP M 130     110.204  38.576  34.661  1.00 81.05           O  
ATOM   1051  N   LEU M 131     109.702  38.877  32.478  1.00 95.18           N  
ATOM   1052  CA  LEU M 131     108.448  38.176  32.509  1.00 95.18           C  
ATOM   1053  CB  LEU M 131     108.520  36.861  33.309  1.00 95.18           C  
ATOM   1054  CG  LEU M 131     109.469  35.825  32.682  1.00 95.18           C  
ATOM   1055  CD1 LEU M 131     109.499  34.520  33.497  1.00 95.18           C  
ATOM   1056  CD2 LEU M 131     109.136  35.603  31.198  1.00 95.18           C  
ATOM   1057  C   LEU M 131     107.442  39.060  33.168  1.00 95.18           C  
ATOM   1058  O   LEU M 131     106.249  38.760  33.205  1.00 95.18           O  
ATOM   1059  N   LYS M 132     107.936  40.153  33.766  1.00176.08           N  
ATOM   1060  CA  LYS M 132     107.137  41.149  34.408  1.00176.08           C  
ATOM   1061  CB  LYS M 132     107.929  41.912  35.479  1.00176.08           C  
ATOM   1062  CG  LYS M 132     108.406  41.023  36.632  1.00176.08           C  
ATOM   1063  CD  LYS M 132     107.278  40.321  37.389  1.00176.08           C  
ATOM   1064  CE  LYS M 132     107.747  39.575  38.643  1.00176.08           C  
ATOM   1065  NZ  LYS M 132     108.756  38.551  38.291  1.00176.08           N  
ATOM   1066  C   LYS M 132     106.557  42.169  33.467  1.00176.08           C  
ATOM   1067  O   LYS M 132     105.414  42.585  33.651  1.00176.08           O  
ATOM   1068  N   THR M 133     107.313  42.600  32.427  1.00 84.79           N  
ATOM   1069  CA  THR M 133     106.918  43.784  31.699  1.00 84.79           C  
ATOM   1070  CB  THR M 133     108.015  44.815  31.776  1.00 84.79           C  
ATOM   1071  OG1 THR M 133     108.386  44.976  33.134  1.00 84.79           O  
ATOM   1072  CG2 THR M 133     107.537  46.182  31.264  1.00 84.79           C  
ATOM   1073  C   THR M 133     106.631  43.465  30.253  1.00 84.79           C  
ATOM   1074  O   THR M 133     106.736  42.314  29.829  1.00 84.79           O  
ATOM   1075  N   TRP M 134     106.218  44.485  29.460  1.00 85.53           N  
ATOM   1076  CA  TRP M 134     105.885  44.252  28.081  1.00 85.53           C  
ATOM   1077  CB  TRP M 134     104.391  44.417  27.768  1.00 85.53           C  
ATOM   1078  CG  TRP M 134     103.475  43.480  28.513  1.00 85.53           C  
ATOM   1079  CD2 TRP M 134     103.263  42.104  28.168  1.00 85.53           C  
ATOM   1080  CD1 TRP M 134     102.708  43.725  29.613  1.00 85.53           C  
ATOM   1081  NE1 TRP M 134     102.027  42.588  29.974  1.00 85.53           N  
ATOM   1082  CE2 TRP M 134     102.360  41.582  29.092  1.00 85.53           C  
ATOM   1083  CE3 TRP M 134     103.781  41.339  27.163  1.00 85.53           C  
ATOM   1084  CZ2 TRP M 134     101.959  40.278  29.024  1.00 85.53           C  
ATOM   1085  CZ3 TRP M 134     103.372  40.027  27.096  1.00 85.53           C  
ATOM   1086  CH2 TRP M 134     102.479  39.507  28.009  1.00 85.53           C  
ATOM   1087  C   TRP M 134     106.577  45.252  27.204  1.00 85.53           C  
ATOM   1088  O   TRP M 134     106.931  46.356  27.623  1.00 85.53           O  
ATOM   1089  N   THR M 135     106.788  44.855  25.932  1.00 44.10           N  
ATOM   1090  CA  THR M 135     107.374  45.701  24.932  1.00 44.10           C  
ATOM   1091  CB  THR M 135     108.602  45.124  24.300  1.00 44.10           C  
ATOM   1092  OG1 THR M 135     109.611  44.929  25.276  1.00 44.10           O  
ATOM   1093  CG2 THR M 135     109.093  46.086  23.207  1.00 44.10           C  
ATOM   1094  C   THR M 135     106.369  45.824  23.832  1.00 44.10           C  
ATOM   1095  O   THR M 135     105.871  44.817  23.327  1.00 44.10           O  
ATOM   1096  N   ALA M 136     106.062  47.071  23.422  1.00 49.42           N  
ATOM   1097  CA  ALA M 136     105.073  47.284  22.402  1.00 49.42           C  
ATOM   1098  CB  ALA M 136     103.995  48.299  22.821  1.00 49.42           C  
ATOM   1099  C   ALA M 136     105.748  47.828  21.176  1.00 49.42           C  
ATOM   1100  O   ALA M 136     106.627  48.682  21.262  1.00 49.42           O  
ATOM   1101  N   ALA M 137     105.387  47.283  19.996  1.00 53.42           N  
ATOM   1102  CA  ALA M 137     105.961  47.704  18.746  1.00 53.42           C  
ATOM   1103  CB  ALA M 137     105.592  46.767  17.582  1.00 53.42           C  
ATOM   1104  C   ALA M 137     105.515  49.076  18.341  1.00 53.42           C  
ATOM   1105  O   ALA M 137     106.338  49.930  18.009  1.00 53.42           O  
ATOM   1106  N   ASP M 138     104.190  49.331  18.374  1.00 67.72           N  
ATOM   1107  CA  ASP M 138     103.690  50.581  17.880  1.00 67.72           C  
ATOM   1108  CB  ASP M 138     103.106  50.498  16.457  1.00 67.72           C  
ATOM   1109  CG  ASP M 138     101.946  49.508  16.460  1.00 67.72           C  
ATOM   1110  OD1 ASP M 138     102.100  48.415  17.071  1.00 67.72           O  
ATOM   1111  OD2 ASP M 138     100.894  49.832  15.852  1.00 67.72           O  
ATOM   1112  C   ASP M 138     102.602  51.080  18.767  1.00 67.72           C  
ATOM   1113  O   ASP M 138     102.421  50.622  19.894  1.00 67.72           O  
ATOM   1114  N   MET M 139     101.842  52.055  18.235  1.00 78.37           N  
ATOM   1115  CA  MET M 139     100.787  52.730  18.926  1.00 78.37           C  
ATOM   1116  CB  MET M 139     100.059  53.727  18.015  1.00 78.37           C  
ATOM   1117  CG  MET M 139     100.992  54.764  17.392  1.00 78.37           C  
ATOM   1118  SD  MET M 139     101.764  55.886  18.589  1.00 78.37           S  
ATOM   1119  CE  MET M 139     103.021  56.493  17.428  1.00 78.37           C  
ATOM   1120  C   MET M 139      99.758  51.725  19.323  1.00 78.37           C  
ATOM   1121  O   MET M 139      99.302  51.722  20.463  1.00 78.37           O  
ATOM   1122  N   ALA M 140      99.397  50.818  18.397  1.00 47.84           N  
ATOM   1123  CA  ALA M 140      98.347  49.870  18.636  1.00 47.84           C  
ATOM   1124  CB  ALA M 140      98.113  48.943  17.430  1.00 47.84           C  
ATOM   1125  C   ALA M 140      98.699  48.999  19.803  1.00 47.84           C  
ATOM   1126  O   ALA M 140      97.868  48.747  20.674  1.00 47.84           O  
ATOM   1127  N   ALA M 141      99.961  48.552  19.870  1.00 44.38           N  
ATOM   1128  CA  ALA M 141     100.403  47.650  20.895  1.00 44.38           C  
ATOM   1129  CB  ALA M 141     101.892  47.283  20.771  1.00 44.38           C  
ATOM   1130  C   ALA M 141     100.217  48.301  22.228  1.00 44.38           C  
ATOM   1131  O   ALA M 141      99.903  47.634  23.213  1.00 44.38           O  
ATOM   1132  N   LEU M 142     100.409  49.629  22.287  1.00 54.94           N  
ATOM   1133  CA  LEU M 142     100.355  50.341  23.529  1.00 54.94           C  
ATOM   1134  CB  LEU M 142     100.546  51.858  23.348  1.00 54.94           C  
ATOM   1135  CG  LEU M 142     101.869  52.246  22.662  1.00 54.94           C  
ATOM   1136  CD1 LEU M 142     102.099  53.764  22.716  1.00 54.94           C  
ATOM   1137  CD2 LEU M 142     103.050  51.439  23.219  1.00 54.94           C  
ATOM   1138  C   LEU M 142      99.005  50.142  24.145  1.00 54.94           C  
ATOM   1139  O   LEU M 142      98.899  49.887  25.344  1.00 54.94           O  
ATOM   1140  N   ILE M 143      97.931  50.219  23.336  1.00 77.93           N  
ATOM   1141  CA  ILE M 143      96.615  50.074  23.885  1.00 77.93           C  
ATOM   1142  CB  ILE M 143      95.523  50.117  22.853  1.00 77.93           C  
ATOM   1143  CG1 ILE M 143      95.492  51.468  22.121  1.00 77.93           C  
ATOM   1144  CG2 ILE M 143      94.202  49.784  23.569  1.00 77.93           C  
ATOM   1145  CD1 ILE M 143      96.664  51.684  21.172  1.00 77.93           C  
ATOM   1146  C   ILE M 143      96.546  48.720  24.506  1.00 77.93           C  
ATOM   1147  O   ILE M 143      96.021  48.551  25.605  1.00 77.93           O  
ATOM   1148  N   THR M 144      97.084  47.711  23.805  1.00 58.20           N  
ATOM   1149  CA  THR M 144      97.049  46.373  24.306  1.00 58.20           C  
ATOM   1150  CB  THR M 144      97.556  45.362  23.323  1.00 58.20           C  
ATOM   1151  OG1 THR M 144      96.765  45.380  22.144  1.00 58.20           O  
ATOM   1152  CG2 THR M 144      97.487  43.977  23.985  1.00 58.20           C  
ATOM   1153  C   THR M 144      97.874  46.274  25.548  1.00 58.20           C  
ATOM   1154  O   THR M 144      97.540  45.521  26.459  1.00 58.20           O  
ATOM   1155  N   LYS M 145      98.999  47.003  25.614  1.00101.16           N  
ATOM   1156  CA  LYS M 145      99.856  46.874  26.756  1.00101.16           C  
ATOM   1157  CB  LYS M 145     101.202  47.599  26.572  1.00101.16           C  
ATOM   1158  CG  LYS M 145     102.291  47.076  27.512  1.00101.16           C  
ATOM   1159  CD  LYS M 145     103.711  47.473  27.103  1.00101.16           C  
ATOM   1160  CE  LYS M 145     104.434  48.323  28.146  1.00101.16           C  
ATOM   1161  NZ  LYS M 145     104.967  47.450  29.214  1.00101.16           N  
ATOM   1162  C   LYS M 145      99.188  47.391  27.995  1.00101.16           C  
ATOM   1163  O   LYS M 145      99.174  46.720  29.025  1.00101.16           O  
ATOM   1164  N   HIS M 146      98.567  48.584  27.923  1.00118.90           N  
ATOM   1165  CA  HIS M 146      97.984  49.144  29.106  1.00118.90           C  
ATOM   1166  ND1 HIS M 146      99.082  52.191  29.573  1.00118.90           N  
ATOM   1167  CG  HIS M 146      98.296  51.600  28.609  1.00118.90           C  
ATOM   1168  CB  HIS M 146      97.311  50.508  28.888  1.00118.90           C  
ATOM   1169  NE2 HIS M 146      99.603  53.164  27.642  1.00118.90           N  
ATOM   1170  CD2 HIS M 146      98.624  52.205  27.438  1.00118.90           C  
ATOM   1171  CE1 HIS M 146      99.844  53.118  28.940  1.00118.90           C  
ATOM   1172  C   HIS M 146      96.933  48.208  29.574  1.00118.90           C  
ATOM   1173  O   HIS M 146      96.799  47.952  30.770  1.00118.90           O  
ATOM   1174  N   LYS M 147      96.160  47.661  28.625  1.00 84.28           N  
ATOM   1175  CA  LYS M 147      95.091  46.789  28.996  1.00 84.28           C  
ATOM   1176  CB  LYS M 147      94.318  46.256  27.772  1.00 84.28           C  
ATOM   1177  CG  LYS M 147      93.109  45.381  28.118  1.00 84.28           C  
ATOM   1178  CD  LYS M 147      92.273  44.969  26.900  1.00 84.28           C  
ATOM   1179  CE  LYS M 147      91.552  46.120  26.192  1.00 84.28           C  
ATOM   1180  NZ  LYS M 147      90.879  45.619  24.969  1.00 84.28           N  
ATOM   1181  C   LYS M 147      95.661  45.600  29.699  1.00 84.28           C  
ATOM   1182  O   LYS M 147      95.185  45.211  30.764  1.00 84.28           O  
ATOM   1183  N   TRP M 148      96.722  44.999  29.133  1.00101.58           N  
ATOM   1184  CA  TRP M 148      97.252  43.796  29.704  1.00101.58           C  
ATOM   1185  CB  TRP M 148      98.314  43.118  28.825  1.00101.58           C  
ATOM   1186  CG  TRP M 148      97.715  42.496  27.588  1.00101.58           C  
ATOM   1187  CD2 TRP M 148      98.253  41.354  26.907  1.00101.58           C  
ATOM   1188  CD1 TRP M 148      96.577  42.842  26.921  1.00101.58           C  
ATOM   1189  NE1 TRP M 148      96.373  41.986  25.866  1.00101.58           N  
ATOM   1190  CE2 TRP M 148      97.399  41.065  25.847  1.00101.58           C  
ATOM   1191  CE3 TRP M 148      99.367  40.601  27.152  1.00101.58           C  
ATOM   1192  CZ2 TRP M 148      97.641  40.016  25.007  1.00101.58           C  
ATOM   1193  CZ3 TRP M 148      99.614  39.549  26.298  1.00101.58           C  
ATOM   1194  CH2 TRP M 148      98.769  39.262  25.247  1.00101.58           C  
ATOM   1195  C   TRP M 148      97.825  44.041  31.065  1.00101.58           C  
ATOM   1196  O   TRP M 148      97.588  43.267  31.990  1.00101.58           O  
ATOM   1197  N   GLU M 149      98.568  45.145  31.236  1.00 85.54           N  
ATOM   1198  CA  GLU M 149      99.236  45.434  32.475  1.00 85.54           C  
ATOM   1199  CB  GLU M 149      99.949  46.791  32.408  1.00 85.54           C  
ATOM   1200  CG  GLU M 149     101.007  46.872  31.309  1.00 85.54           C  
ATOM   1201  CD  GLU M 149     101.246  48.348  31.043  1.00 85.54           C  
ATOM   1202  OE1 GLU M 149     100.233  49.076  30.866  1.00 85.54           O  
ATOM   1203  OE2 GLU M 149     102.433  48.771  31.017  1.00 85.54           O  
ATOM   1204  C   GLU M 149      98.203  45.540  33.553  1.00 85.54           C  
ATOM   1205  O   GLU M 149      98.389  45.101  34.687  1.00 85.54           O  
ATOM   1206  N   GLN M 150      97.063  46.139  33.203  1.00169.30           N  
ATOM   1207  CA  GLN M 150      95.977  46.379  34.104  1.00169.30           C  
ATOM   1208  CB  GLN M 150      94.857  47.149  33.390  1.00169.30           C  
ATOM   1209  CG  GLN M 150      93.868  47.836  34.319  1.00169.30           C  
ATOM   1210  CD  GLN M 150      94.434  49.219  34.599  1.00169.30           C  
ATOM   1211  OE1 GLN M 150      95.299  49.391  35.456  1.00169.30           O  
ATOM   1212  NE2 GLN M 150      93.944  50.235  33.839  1.00169.30           N  
ATOM   1213  C   GLN M 150      95.390  45.066  34.557  1.00169.30           C  
ATOM   1214  O   GLN M 150      94.907  44.944  35.682  1.00169.30           O  
ATOM   1215  N   ALA M 151      95.358  44.065  33.655  1.00 63.83           N  
ATOM   1216  CA  ALA M 151      94.799  42.753  33.872  1.00 63.83           C  
ATOM   1217  CB  ALA M 151      94.798  41.899  32.593  1.00 63.83           C  
ATOM   1218  C   ALA M 151      95.592  41.990  34.883  1.00 63.83           C  
ATOM   1219  O   ALA M 151      95.038  41.212  35.660  1.00 63.83           O  
ATOM   1220  N   GLY M 152      96.922  42.179  34.899  1.00 43.59           N  
ATOM   1221  CA  GLY M 152      97.718  41.360  35.771  1.00 43.59           C  
ATOM   1222  C   GLY M 152      98.149  40.191  34.945  1.00 43.59           C  
ATOM   1223  O   GLY M 152      98.561  39.152  35.458  1.00 43.59           O  
ATOM   1224  N   GLU M 153      98.089  40.376  33.613  1.00105.53           N  
ATOM   1225  CA  GLU M 153      98.376  39.362  32.641  1.00105.53           C  
ATOM   1226  CB  GLU M 153      98.272  39.900  31.206  1.00105.53           C  
ATOM   1227  CG  GLU M 153      98.604  38.864  30.135  1.00105.53           C  
ATOM   1228  CD  GLU M 153      97.499  37.827  30.133  1.00105.53           C  
ATOM   1229  OE1 GLU M 153      96.455  38.063  30.798  1.00105.53           O  
ATOM   1230  OE2 GLU M 153      97.691  36.778  29.464  1.00105.53           O  
ATOM   1231  C   GLU M 153      99.764  38.828  32.807  1.00105.53           C  
ATOM   1232  O   GLU M 153      99.971  37.619  32.722  1.00105.53           O  
ATOM   1233  N   ALA M 154     100.755  39.695  33.072  1.00 47.24           N  
ATOM   1234  CA  ALA M 154     102.112  39.225  33.123  1.00 47.24           C  
ATOM   1235  CB  ALA M 154     103.119  40.325  33.492  1.00 47.24           C  
ATOM   1236  C   ALA M 154     102.228  38.172  34.178  1.00 47.24           C  
ATOM   1237  O   ALA M 154     102.899  37.163  33.976  1.00 47.24           O  
ATOM   1238  N   GLU M 155     101.572  38.376  35.332  1.00 71.34           N  
ATOM   1239  CA  GLU M 155     101.689  37.436  36.408  1.00 71.34           C  
ATOM   1240  CB  GLU M 155     100.936  37.905  37.656  1.00 71.34           C  
ATOM   1241  CG  GLU M 155     101.492  39.200  38.246  1.00 71.34           C  
ATOM   1242  CD  GLU M 155     100.493  39.661  39.291  1.00 71.34           C  
ATOM   1243  OE1 GLU M 155      99.448  40.245  38.894  1.00 71.34           O  
ATOM   1244  OE2 GLU M 155     100.753  39.419  40.496  1.00 71.34           O  
ATOM   1245  C   GLU M 155     101.101  36.119  36.006  1.00 71.34           C  
ATOM   1246  O   GLU M 155     101.712  35.072  36.212  1.00 71.34           O  
ATOM   1247  N   ARG M 156      99.904  36.133  35.391  1.00124.41           N  
ATOM   1248  CA  ARG M 156      99.279  34.892  35.041  1.00124.41           C  
ATOM   1249  CB  ARG M 156      97.913  35.074  34.363  1.00124.41           C  
ATOM   1250  CG  ARG M 156      97.036  33.820  34.327  1.00124.41           C  
ATOM   1251  CD  ARG M 156      95.648  34.094  33.746  1.00124.41           C  
ATOM   1252  NE  ARG M 156      95.630  33.583  32.347  1.00124.41           N  
ATOM   1253  CZ  ARG M 156      96.190  34.300  31.335  1.00124.41           C  
ATOM   1254  NH1 ARG M 156      96.828  35.470  31.614  1.00124.41           N  
ATOM   1255  NH2 ARG M 156      96.119  33.846  30.052  1.00124.41           N  
ATOM   1256  C   ARG M 156     100.185  34.192  34.083  1.00124.41           C  
ATOM   1257  O   ARG M 156     100.381  32.982  34.175  1.00124.41           O  
ATOM   1258  N   LEU M 158     100.789  34.940  33.140  1.00136.31           N  
ATOM   1259  CA  LEU M 158     101.647  34.302  32.181  1.00136.31           C  
ATOM   1260  CB  LEU M 158     102.296  35.259  31.168  1.00136.31           C  
ATOM   1261  CG  LEU M 158     101.370  35.720  30.036  1.00136.31           C  
ATOM   1262  CD1 LEU M 158     102.113  36.670  29.082  1.00136.31           C  
ATOM   1263  CD2 LEU M 158     100.754  34.510  29.312  1.00136.31           C  
ATOM   1264  C   LEU M 158     102.780  33.645  32.891  1.00136.31           C  
ATOM   1265  O   LEU M 158     103.073  32.479  32.635  1.00136.31           O  
ATOM   1266  N   ARG M 159     103.402  34.352  33.849  1.00112.78           N  
ATOM   1267  CA  ARG M 159     104.576  33.812  34.471  1.00112.78           C  
ATOM   1268  CB  ARG M 159     105.225  34.711  35.538  1.00112.78           C  
ATOM   1269  CG  ARG M 159     106.472  34.057  36.146  1.00112.78           C  
ATOM   1270  CD  ARG M 159     107.356  34.993  36.973  1.00112.78           C  
ATOM   1271  NE  ARG M 159     106.733  35.166  38.315  1.00112.78           N  
ATOM   1272  CZ  ARG M 159     105.927  36.241  38.550  1.00112.78           C  
ATOM   1273  NH1 ARG M 159     105.686  37.138  37.549  1.00112.78           N  
ATOM   1274  NH2 ARG M 159     105.365  36.420  39.781  1.00112.78           N  
ATOM   1275  C   ARG M 159     104.233  32.513  35.114  1.00112.78           C  
ATOM   1276  O   ARG M 159     105.055  31.601  35.149  1.00112.78           O  
ATOM   1277  N   ALA M 160     103.013  32.391  35.657  1.00 45.51           N  
ATOM   1278  CA  ALA M 160     102.655  31.154  36.284  1.00 45.51           C  
ATOM   1279  CB  ALA M 160     101.241  31.172  36.889  1.00 45.51           C  
ATOM   1280  C   ALA M 160     102.688  30.059  35.261  1.00 45.51           C  
ATOM   1281  O   ALA M 160     103.222  28.982  35.512  1.00 45.51           O  
ATOM   1282  N   TYR M 161     102.134  30.311  34.062  1.00 85.77           N  
ATOM   1283  CA  TYR M 161     102.083  29.301  33.042  1.00 85.77           C  
ATOM   1284  CB  TYR M 161     101.380  29.849  31.782  1.00 85.77           C  
ATOM   1285  CG  TYR M 161     101.540  28.921  30.621  1.00 85.77           C  
ATOM   1286  CD1 TYR M 161     100.713  27.834  30.448  1.00 85.77           C  
ATOM   1287  CD2 TYR M 161     102.520  29.157  29.684  1.00 85.77           C  
ATOM   1288  CE1 TYR M 161     100.871  26.998  29.366  1.00 85.77           C  
ATOM   1289  CE2 TYR M 161     102.682  28.326  28.601  1.00 85.77           C  
ATOM   1290  CZ  TYR M 161     101.857  27.239  28.439  1.00 85.77           C  
ATOM   1291  OH  TYR M 161     102.017  26.381  27.330  1.00 85.77           O  
ATOM   1292  C   TYR M 161     103.482  28.919  32.665  1.00 85.77           C  
ATOM   1293  O   TYR M 161     103.846  27.744  32.695  1.00 85.77           O  
ATOM   1294  N   LEU M 162     104.321  29.925  32.360  1.00 81.96           N  
ATOM   1295  CA  LEU M 162     105.660  29.696  31.910  1.00 81.96           C  
ATOM   1296  CB  LEU M 162     106.399  31.030  31.706  1.00 81.96           C  
ATOM   1297  CG  LEU M 162     105.712  31.971  30.699  1.00 81.96           C  
ATOM   1298  CD1 LEU M 162     106.412  33.338  30.634  1.00 81.96           C  
ATOM   1299  CD2 LEU M 162     105.585  31.305  29.321  1.00 81.96           C  
ATOM   1300  C   LEU M 162     106.418  28.969  32.967  1.00 81.96           C  
ATOM   1301  O   LEU M 162     107.011  27.923  32.714  1.00 81.96           O  
ATOM   1302  N   GLU M 163     106.423  29.501  34.199  1.00 79.05           N  
ATOM   1303  CA  GLU M 163     107.198  28.828  35.195  1.00 79.05           C  
ATOM   1304  CB  GLU M 163     107.317  29.637  36.499  1.00 79.05           C  
ATOM   1305  CG  GLU M 163     108.185  30.891  36.361  1.00 79.05           C  
ATOM   1306  CD  GLU M 163     108.194  31.611  37.702  1.00 79.05           C  
ATOM   1307  OE1 GLU M 163     107.427  31.190  38.608  1.00 79.05           O  
ATOM   1308  OE2 GLU M 163     108.970  32.595  37.835  1.00 79.05           O  
ATOM   1309  C   GLU M 163     106.598  27.495  35.519  1.00 79.05           C  
ATOM   1310  O   GLU M 163     107.274  26.471  35.490  1.00 79.05           O  
ATOM   1311  N   GLY M 164     105.315  27.468  35.904  1.00 90.47           N  
ATOM   1312  CA  GLY M 164     104.733  26.217  36.313  1.00 90.47           C  
ATOM   1313  C   GLY M 164     104.256  25.262  35.252  1.00 90.47           C  
ATOM   1314  O   GLY M 164     104.794  24.166  35.109  1.00 90.47           O  
ATOM   1315  N   THR M 165     103.247  25.684  34.457  1.00 80.44           N  
ATOM   1316  CA  THR M 165     102.552  24.782  33.575  1.00 80.44           C  
ATOM   1317  CB  THR M 165     101.343  25.399  32.932  1.00 80.44           C  
ATOM   1318  OG1 THR M 165     100.428  25.848  33.920  1.00 80.44           O  
ATOM   1319  CG2 THR M 165     100.679  24.336  32.037  1.00 80.44           C  
ATOM   1320  C   THR M 165     103.436  24.320  32.465  1.00 80.44           C  
ATOM   1321  O   THR M 165     103.566  23.123  32.213  1.00 80.44           O  
ATOM   1322  N   CYS M 166     104.112  25.273  31.803  1.00 62.13           N  
ATOM   1323  CA  CYS M 166     104.877  24.955  30.641  1.00 62.13           C  
ATOM   1324  CB  CYS M 166     105.635  26.173  30.057  1.00 62.13           C  
ATOM   1325  SG  CYS M 166     106.600  25.778  28.559  1.00 62.13           S  
ATOM   1326  C   CYS M 166     105.908  23.950  31.027  1.00 62.13           C  
ATOM   1327  O   CYS M 166     106.118  22.967  30.319  1.00 62.13           O  
ATOM   1328  N   VAL M 167     106.561  24.181  32.176  1.00 55.58           N  
ATOM   1329  CA  VAL M 167     107.643  23.362  32.643  1.00 55.58           C  
ATOM   1330  CB  VAL M 167     108.308  23.921  33.862  1.00 55.58           C  
ATOM   1331  CG1 VAL M 167     109.399  22.934  34.312  1.00 55.58           C  
ATOM   1332  CG2 VAL M 167     108.823  25.332  33.530  1.00 55.58           C  
ATOM   1333  C   VAL M 167     107.194  21.981  32.996  1.00 55.58           C  
ATOM   1334  O   VAL M 167     107.875  21.008  32.677  1.00 55.58           O  
ATOM   1335  N   GLU M 168     106.041  21.845  33.676  1.00 63.15           N  
ATOM   1336  CA  GLU M 168     105.650  20.535  34.100  1.00 63.15           C  
ATOM   1337  CB  GLU M 168     104.346  20.541  34.919  1.00 63.15           C  
ATOM   1338  CG  GLU M 168     104.488  21.264  36.262  1.00 63.15           C  
ATOM   1339  CD  GLU M 168     103.099  21.548  36.827  1.00 63.15           C  
ATOM   1340  OE1 GLU M 168     102.126  20.886  36.380  1.00 63.15           O  
ATOM   1341  OE2 GLU M 168     102.993  22.436  37.715  1.00 63.15           O  
ATOM   1342  C   GLU M 168     105.450  19.672  32.892  1.00 63.15           C  
ATOM   1343  O   GLU M 168     105.892  18.525  32.863  1.00 63.15           O  
ATOM   1344  N   TRP M 169     104.780  20.208  31.854  1.00 98.69           N  
ATOM   1345  CA  TRP M 169     104.496  19.446  30.671  1.00 98.69           C  
ATOM   1346  CB  TRP M 169     103.526  20.147  29.712  1.00 98.69           C  
ATOM   1347  CG  TRP M 169     102.123  20.152  30.256  1.00 98.69           C  
ATOM   1348  CD2 TRP M 169     101.330  18.964  30.342  1.00 98.69           C  
ATOM   1349  CD1 TRP M 169     101.385  21.160  30.798  1.00 98.69           C  
ATOM   1350  NE1 TRP M 169     100.171  20.670  31.221  1.00 98.69           N  
ATOM   1351  CE2 TRP M 169     100.127  19.317  30.947  1.00 98.69           C  
ATOM   1352  CE3 TRP M 169     101.584  17.677  29.957  1.00 98.69           C  
ATOM   1353  CZ2 TRP M 169      99.155  18.388  31.180  1.00 98.69           C  
ATOM   1354  CZ3 TRP M 169     100.599  16.743  30.184  1.00 98.69           C  
ATOM   1355  CH2 TRP M 169      99.407  17.091  30.785  1.00 98.69           C  
ATOM   1356  C   TRP M 169     105.730  19.114  29.894  1.00 98.69           C  
ATOM   1357  O   TRP M 169     105.909  17.978  29.459  1.00 98.69           O  
ATOM   1358  N   LEU M 170     106.631  20.095  29.728  1.00128.29           N  
ATOM   1359  CA  LEU M 170     107.807  19.916  28.926  1.00128.29           C  
ATOM   1360  CB  LEU M 170     108.713  21.167  28.976  1.00128.29           C  
ATOM   1361  CG  LEU M 170     110.013  21.124  28.141  1.00128.29           C  
ATOM   1362  CD1 LEU M 170     111.037  20.131  28.703  1.00128.29           C  
ATOM   1363  CD2 LEU M 170     109.726  20.893  26.653  1.00128.29           C  
ATOM   1364  C   LEU M 170     108.547  18.749  29.503  1.00128.29           C  
ATOM   1365  O   LEU M 170     109.053  17.901  28.770  1.00128.29           O  
ATOM   1366  N   ARG M 171     108.595  18.681  30.842  1.00130.87           N  
ATOM   1367  CA  ARG M 171     109.273  17.623  31.535  1.00130.87           C  
ATOM   1368  CB  ARG M 171     109.094  17.736  33.057  1.00130.87           C  
ATOM   1369  CG  ARG M 171     109.579  19.055  33.655  1.00130.87           C  
ATOM   1370  CD  ARG M 171     108.943  19.366  35.012  1.00130.87           C  
ATOM   1371  NE  ARG M 171     109.362  18.307  35.968  1.00130.87           N  
ATOM   1372  CZ  ARG M 171     109.283  18.540  37.310  1.00130.87           C  
ATOM   1373  NH1 ARG M 171     108.808  19.734  37.766  1.00130.87           N  
ATOM   1374  NH2 ARG M 171     109.685  17.577  38.193  1.00130.87           N  
ATOM   1375  C   ARG M 171     108.603  16.345  31.173  1.00130.87           C  
ATOM   1376  O   ARG M 171     109.249  15.365  30.805  1.00130.87           O  
ATOM   1377  N   ARG M 172     107.263  16.337  31.253  1.00 69.75           N  
ATOM   1378  CA  ARG M 172     106.546  15.123  31.016  1.00 69.75           C  
ATOM   1379  CB  ARG M 172     105.033  15.254  31.228  1.00 69.75           C  
ATOM   1380  CG  ARG M 172     104.306  13.920  31.059  1.00 69.75           C  
ATOM   1381  CD  ARG M 172     102.785  14.045  31.070  1.00 69.75           C  
ATOM   1382  NE  ARG M 172     102.230  12.675  30.893  1.00 69.75           N  
ATOM   1383  CZ  ARG M 172     102.133  12.146  29.638  0.93 69.75           C  
ATOM   1384  NH1 ARG M 172     102.586  12.857  28.565  1.00 69.75           N  
ATOM   1385  NH2 ARG M 172     101.590  10.908  29.457  1.00 69.75           N  
ATOM   1386  C   ARG M 172     106.753  14.685  29.605  1.00 69.75           C  
ATOM   1387  O   ARG M 172     106.967  13.502  29.345  1.00 69.75           O  
ATOM   1388  N   TYR M 173     106.722  15.629  28.648  1.00102.42           N  
ATOM   1389  CA  TYR M 173     106.826  15.221  27.277  1.00102.42           C  
ATOM   1390  CB  TYR M 173     106.810  16.371  26.250  1.00102.42           C  
ATOM   1391  CG  TYR M 173     105.489  17.055  26.305  1.00102.42           C  
ATOM   1392  CD1 TYR M 173     104.335  16.359  26.030  1.00102.42           C  
ATOM   1393  CD2 TYR M 173     105.406  18.398  26.586  1.00102.42           C  
ATOM   1394  CE1 TYR M 173     103.108  16.977  26.069  1.00102.42           C  
ATOM   1395  CE2 TYR M 173     104.183  19.023  26.626  1.00102.42           C  
ATOM   1396  CZ  TYR M 173     103.034  18.313  26.373  1.00102.42           C  
ATOM   1397  OH  TYR M 173     101.779  18.953  26.415  1.00102.42           O  
ATOM   1398  C   TYR M 173     108.137  14.547  27.088  1.00102.42           C  
ATOM   1399  O   TYR M 173     108.216  13.484  26.477  1.00102.42           O  
ATOM   1400  N   LEU M 174     109.211  15.124  27.649  1.00 62.92           N  
ATOM   1401  CA  LEU M 174     110.514  14.598  27.401  1.00 62.92           C  
ATOM   1402  CB  LEU M 174     111.591  15.344  28.203  1.00 62.92           C  
ATOM   1403  CG  LEU M 174     111.689  16.841  27.860  1.00 62.92           C  
ATOM   1404  CD1 LEU M 174     112.783  17.526  28.694  1.00 62.92           C  
ATOM   1405  CD2 LEU M 174     111.862  17.060  26.349  1.00 62.92           C  
ATOM   1406  C   LEU M 174     110.570  13.178  27.847  1.00 62.92           C  
ATOM   1407  O   LEU M 174     111.105  12.321  27.142  1.00 62.92           O  
ATOM   1408  N   LYS M 175     109.995  12.869  29.023  1.00 97.47           N  
ATOM   1409  CA  LYS M 175     110.117  11.527  29.496  1.00 97.47           C  
ATOM   1410  CB  LYS M 175     109.526  11.297  30.897  1.00 97.47           C  
ATOM   1411  CG  LYS M 175     110.399  11.929  31.983  1.00 97.47           C  
ATOM   1412  CD  LYS M 175     109.858  11.787  33.404  1.00 97.47           C  
ATOM   1413  CE  LYS M 175     110.870  12.238  34.459  1.00 97.47           C  
ATOM   1414  NZ  LYS M 175     110.486  11.709  35.785  1.00 97.47           N  
ATOM   1415  C   LYS M 175     109.466  10.605  28.522  1.00 97.47           C  
ATOM   1416  O   LYS M 175     109.976   9.517  28.259  1.00 97.47           O  
ATOM   1417  N   ASN M 176     108.321  11.011  27.950  1.00250.24           N  
ATOM   1418  CA  ASN M 176     107.677  10.167  26.988  1.00250.24           C  
ATOM   1419  CB  ASN M 176     106.149  10.304  27.016  1.00250.24           C  
ATOM   1420  CG  ASN M 176     105.633   9.960  28.404  1.00250.24           C  
ATOM   1421  OD1 ASN M 176     105.208  10.838  29.153  1.00250.24           O  
ATOM   1422  ND2 ASN M 176     105.662   8.649  28.757  1.00250.24           N  
ATOM   1423  C   ASN M 176     108.079  10.697  25.644  1.00250.24           C  
ATOM   1424  O   ASN M 176     107.420  11.554  25.074  1.00250.24           O  
ATOM   1425  N   GLY M 177     109.104  10.147  24.998  1.00235.50           N  
ATOM   1426  CA  GLY M 177     109.452  10.782  23.761  1.00235.50           C  
ATOM   1427  C   GLY M 177     110.909  11.082  23.772  1.00235.50           C  
ATOM   1428  O   GLY M 177     111.450  11.613  22.804  1.00235.50           O  
ATOM   1429  N   ASN M 178     111.588  10.742  24.876  1.00123.74           N  
ATOM   1430  CA  ASN M 178     112.993  10.986  24.970  1.00123.74           C  
ATOM   1431  CB  ASN M 178     113.565  10.545  26.328  1.00123.74           C  
ATOM   1432  CG  ASN M 178     114.982  11.083  26.455  1.00123.74           C  
ATOM   1433  OD1 ASN M 178     115.696  11.238  25.467  1.00123.74           O  
ATOM   1434  ND2 ASN M 178     115.405  11.380  27.713  1.00123.74           N  
ATOM   1435  C   ASN M 178     113.694  10.197  23.909  1.00123.74           C  
ATOM   1436  O   ASN M 178     114.595  10.707  23.244  1.00123.74           O  
ATOM   1437  N   ALA M 179     113.283   8.932  23.695  1.00 41.93           N  
ATOM   1438  CA  ALA M 179     114.026   8.120  22.773  1.00 41.93           C  
ATOM   1439  CB  ALA M 179     113.450   6.701  22.617  1.00 41.93           C  
ATOM   1440  C   ALA M 179     113.996   8.751  21.419  1.00 41.93           C  
ATOM   1441  O   ALA M 179     115.036   8.891  20.774  1.00 41.93           O  
ATOM   1442  N   THR M 180     112.799   9.160  20.956  0.88121.39           N  
ATOM   1443  CA  THR M 180     112.706   9.740  19.648  0.88121.39           C  
ATOM   1444  CB  THR M 180     111.291   9.945  19.196  0.88121.39           C  
ATOM   1445  OG1 THR M 180     110.615  10.828  20.077  0.88121.39           O  
ATOM   1446  CG2 THR M 180     110.582   8.582  19.161  0.88121.39           C  
ATOM   1447  C   THR M 180     113.391  11.069  19.621  0.88121.39           C  
ATOM   1448  O   THR M 180     114.223  11.324  18.753  0.88121.39           O  
ATOM   1449  N   LEU M 181     113.072  11.937  20.602  1.00 52.33           N  
ATOM   1450  CA  LEU M 181     113.630  13.260  20.673  1.00 52.33           C  
ATOM   1451  CB  LEU M 181     113.320  13.979  22.000  1.00 52.33           C  
ATOM   1452  CG  LEU M 181     111.835  14.353  22.173  1.00 52.33           C  
ATOM   1453  CD1 LEU M 181     111.585  15.079  23.507  1.00 52.33           C  
ATOM   1454  CD2 LEU M 181     111.322  15.146  20.959  1.00 52.33           C  
ATOM   1455  C   LEU M 181     115.148  13.170  20.545  1.00 52.33           C  
ATOM   1456  O   LEU M 181     115.729  13.993  19.787  1.00 52.33           O  
ATOM   1457  OXT LEU M 181     115.745  12.276  21.202  1.00 52.33           O  
TER
ATOM   1458  N   SER P   1     100.378  21.057  27.477  1.00 79.60           N  
ATOM   1459  CA  SER P   1      99.240  21.959  27.196  1.00 79.60           C  
ATOM   1460  CB  SER P   1      98.272  21.988  28.390  1.00 79.60           C  
ATOM   1461  OG  SER P   1      97.736  20.695  28.625  1.00 79.60           O  
ATOM   1462  C   SER P   1      99.686  23.347  26.912  1.00 79.60           C  
ATOM   1463  O   SER P   1     100.707  23.809  27.415  1.00 79.60           O  
ATOM   1464  N   ILE P   2      98.893  24.048  26.089  1.00170.90           N  
ATOM   1465  CA  ILE P   2      99.171  25.389  25.679  1.00170.90           C  
ATOM   1466  CB  ILE P   2      98.754  25.604  24.245  1.00170.90           C  
ATOM   1467  CG1 ILE P   2      99.397  26.842  23.594  1.00170.90           C  
ATOM   1468  CG2 ILE P   2      97.218  25.613  24.209  1.00170.90           C  
ATOM   1469  CD1 ILE P   2      98.843  28.179  24.055  1.00170.90           C  
ATOM   1470  C   ILE P   2      98.375  26.258  26.607  1.00170.90           C  
ATOM   1471  O   ILE P   2      97.422  25.799  27.230  1.00170.90           O  
ATOM   1472  N   ILE P   3      98.818  27.512  26.796  1.00190.57           N  
ATOM   1473  CA  ILE P   3      98.216  28.495  27.655  1.00190.57           C  
ATOM   1474  CB  ILE P   3      99.054  29.737  27.788  1.00190.57           C  
ATOM   1475  CG1 ILE P   3      98.449  30.700  28.823  1.00190.57           C  
ATOM   1476  CG2 ILE P   3      99.229  30.353  26.390  1.00190.57           C  
ATOM   1477  CD1 ILE P   3      99.334  31.909  29.126  1.00190.57           C  
ATOM   1478  C   ILE P   3      96.901  28.934  27.093  1.00190.57           C  
ATOM   1479  O   ILE P   3      96.659  28.817  25.897  1.00190.57           O  
ATOM   1480  N   ASN P   4      95.960  29.361  27.959  1.00109.58           N  
ATOM   1481  CA  ASN P   4      94.759  29.937  27.428  1.00109.58           C  
ATOM   1482  CB  ASN P   4      93.586  29.782  28.398  1.00109.58           C  
ATOM   1483  CG  ASN P   4      93.467  28.280  28.611  1.00109.58           C  
ATOM   1484  OD1 ASN P   4      92.859  27.572  27.811  1.00109.58           O  
ATOM   1485  ND2 ASN P   4      94.119  27.769  29.689  1.00109.58           N  
ATOM   1486  C   ASN P   4      95.069  31.393  27.274  1.00109.58           C  
ATOM   1487  O   ASN P   4      95.502  32.032  28.224  1.00109.58           O  
ATOM   1488  N   PHE P   5      94.848  31.968  26.079  1.00132.44           N  
ATOM   1489  CA  PHE P   5      95.222  33.332  25.805  1.00132.44           C  
ATOM   1490  CB  PHE P   5      95.471  33.607  24.314  1.00132.44           C  
ATOM   1491  CG  PHE P   5      96.647  32.776  23.934  1.00132.44           C  
ATOM   1492  CD1 PHE P   5      97.914  33.198  24.242  1.00132.44           C  
ATOM   1493  CD2 PHE P   5      96.496  31.565  23.302  1.00132.44           C  
ATOM   1494  CE1 PHE P   5      99.011  32.440  23.906  1.00132.44           C  
ATOM   1495  CE2 PHE P   5      97.592  30.803  22.963  1.00132.44           C  
ATOM   1496  CZ  PHE P   5      98.857  31.237  23.266  1.00132.44           C  
ATOM   1497  C   PHE P   5      94.161  34.286  26.264  1.00132.44           C  
ATOM   1498  O   PHE P   5      93.011  33.904  26.472  1.00132.44           O  
ATOM   1499  N   GLU P   6      94.564  35.566  26.454  1.00104.15           N  
ATOM   1500  CA  GLU P   6      93.701  36.653  26.848  1.00104.15           C  
ATOM   1501  CB  GLU P   6      94.242  37.475  28.032  1.00104.15           C  
ATOM   1502  CG  GLU P   6      94.415  36.679  29.329  1.00104.15           C  
ATOM   1503  CD  GLU P   6      93.069  36.512  30.024  1.00104.15           C  
ATOM   1504  OE1 GLU P   6      92.222  37.443  29.952  1.00104.15           O  
ATOM   1505  OE2 GLU P   6      92.879  35.436  30.650  1.00104.15           O  
ATOM   1506  C   GLU P   6      93.644  37.589  25.673  1.00104.15           C  
ATOM   1507  O   GLU P   6      94.563  37.616  24.856  1.00104.15           O  
ATOM   1508  N   LYS P   7      92.562  38.394  25.568  1.00135.57           N  
ATOM   1509  CA  LYS P   7      92.318  39.236  24.426  1.00135.57           C  
ATOM   1510  CB  LYS P   7      90.891  39.809  24.340  1.00135.57           C  
ATOM   1511  CG  LYS P   7      89.804  38.822  23.896  1.00135.57           C  
ATOM   1512  CD  LYS P   7      89.384  37.787  24.945  1.00135.57           C  
ATOM   1513  CE  LYS P   7      89.893  36.368  24.677  1.00135.57           C  
ATOM   1514  NZ  LYS P   7      91.052  36.062  25.543  1.00135.57           N  
ATOM   1515  C   LYS P   7      93.249  40.405  24.376  1.00135.57           C  
ATOM   1516  O   LYS P   7      93.790  40.843  25.388  1.00135.57           O  
ATOM   1517  N   LEU P   8      93.461  40.919  23.145  1.00 87.77           N  
ATOM   1518  CA  LEU P   8      94.291  42.063  22.901  1.00 87.77           C  
ATOM   1519  CB  LEU P   8      94.647  42.243  21.418  1.00 87.77           C  
ATOM   1520  CG  LEU P   8      95.505  41.101  20.849  1.00 87.77           C  
ATOM   1521  CD1 LEU P   8      95.830  41.338  19.367  1.00 87.77           C  
ATOM   1522  CD2 LEU P   8      96.764  40.872  21.700  1.00 87.77           C  
ATOM   1523  C   LEU P   8      93.479  43.289  23.302  1.00 87.77           C  
ATOM   1524  O   LEU P   8      92.244  43.272  23.058  1.00 87.77           O  
ATOM   1525  OXT LEU P   8      94.077  44.258  23.843  1.00 87.77           O  
TER
ATOM   1526  N   LEU A  11      79.267  24.282  58.273  1.00124.41           N  
ATOM   1527  CA  LEU A  11      80.485  24.334  59.107  1.00124.41           C  
ATOM   1528  CB  LEU A  11      81.720  24.614  58.228  1.00124.41           C  
ATOM   1529  CG  LEU A  11      83.073  24.396  58.932  1.00124.41           C  
ATOM   1530  CD1 LEU A  11      83.261  25.333  60.134  1.00124.41           C  
ATOM   1531  CD2 LEU A  11      83.273  22.913  59.283  1.00124.41           C  
ATOM   1532  C   LEU A  11      80.318  25.432  60.108  1.00124.41           C  
ATOM   1533  O   LEU A  11      79.974  26.559  59.755  1.00124.41           O  
ATOM   1534  N   SER A  12      80.521  25.106  61.401  1.00 34.61           N  
ATOM   1535  CA  SER A  12      80.428  26.083  62.447  1.00 34.61           C  
ATOM   1536  CB  SER A  12      79.216  25.874  63.374  1.00 34.61           C  
ATOM   1537  OG  SER A  12      79.220  26.833  64.421  1.00 34.61           O  
ATOM   1538  C   SER A  12      81.657  25.925  63.283  1.00 34.61           C  
ATOM   1539  O   SER A  12      82.070  24.803  63.570  1.00 34.61           O  
ATOM   1540  N   VAL A  13      82.281  27.049  63.696  1.00 38.81           N  
ATOM   1541  CA  VAL A  13      83.482  26.941  64.479  1.00 38.81           C  
ATOM   1542  CB  VAL A  13      84.743  27.201  63.700  1.00 38.81           C  
ATOM   1543  CG1 VAL A  13      84.898  26.099  62.638  1.00 38.81           C  
ATOM   1544  CG2 VAL A  13      84.696  28.631  63.131  1.00 38.81           C  
ATOM   1545  C   VAL A  13      83.450  27.948  65.588  1.00 38.81           C  
ATOM   1546  O   VAL A  13      82.678  28.905  65.566  1.00 38.81           O  
ATOM   1547  N   ARG A  14      84.295  27.715  66.613  1.00 84.86           N  
ATOM   1548  CA  ARG A  14      84.443  28.577  67.753  1.00 84.86           C  
ATOM   1549  CB  ARG A  14      85.055  27.838  68.952  1.00 84.86           C  
ATOM   1550  CG  ARG A  14      84.037  26.963  69.679  1.00 84.86           C  
ATOM   1551  CD  ARG A  14      84.648  25.779  70.424  1.00 84.86           C  
ATOM   1552  NE  ARG A  14      84.753  24.660  69.447  1.00 84.86           N  
ATOM   1553  CZ  ARG A  14      84.361  23.410  69.828  1.00 84.86           C  
ATOM   1554  NH1 ARG A  14      83.909  23.200  71.098  1.00 84.86           N  
ATOM   1555  NH2 ARG A  14      84.408  22.376  68.938  1.00 84.86           N  
ATOM   1556  C   ARG A  14      85.369  29.686  67.366  1.00 84.86           C  
ATOM   1557  O   ARG A  14      86.261  29.489  66.543  1.00 84.86           O  
ATOM   1558  N   GLU A  15      85.184  30.898  67.935  1.00 56.26           N  
ATOM   1559  CA  GLU A  15      86.075  31.948  67.535  1.00 56.26           C  
ATOM   1560  CB  GLU A  15      85.684  33.379  67.967  1.00 56.26           C  
ATOM   1561  CG  GLU A  15      86.681  34.426  67.439  1.00 56.26           C  
ATOM   1562  CD  GLU A  15      86.314  35.827  67.922  1.00 56.26           C  
ATOM   1563  OE1 GLU A  15      85.130  36.227  67.781  1.00 56.26           O  
ATOM   1564  OE2 GLU A  15      87.233  36.520  68.436  1.00 56.26           O  
ATOM   1565  C   GLU A  15      87.426  31.663  68.107  1.00 56.26           C  
ATOM   1566  O   GLU A  15      87.552  31.198  69.240  1.00 56.26           O  
ATOM   1567  N   GLY A  16      88.475  31.940  67.307  1.00 23.43           N  
ATOM   1568  CA  GLY A  16      89.833  31.749  67.726  1.00 23.43           C  
ATOM   1569  C   GLY A  16      90.335  30.458  67.161  1.00 23.43           C  
ATOM   1570  O   GLY A  16      91.541  30.258  67.024  1.00 23.43           O  
ATOM   1571  N   ASP A  17      89.416  29.545  66.801  1.00 36.44           N  
ATOM   1572  CA  ASP A  17      89.831  28.283  66.262  1.00 36.44           C  
ATOM   1573  CB  ASP A  17      88.778  27.174  66.418  1.00 36.44           C  
ATOM   1574  CG  ASP A  17      88.667  26.819  67.898  1.00 36.44           C  
ATOM   1575  OD1 ASP A  17      89.680  26.981  68.633  1.00 36.44           O  
ATOM   1576  OD2 ASP A  17      87.562  26.384  68.315  1.00 36.44           O  
ATOM   1577  C   ASP A  17      90.098  28.477  64.802  1.00 36.44           C  
ATOM   1578  O   ASP A  17      89.986  29.587  64.281  1.00 36.44           O  
ATOM   1579  N   SER A  18      90.500  27.396  64.102  1.00 38.09           N  
ATOM   1580  CA  SER A  18      90.765  27.522  62.698  1.00 38.09           C  
ATOM   1581  CB  SER A  18      92.180  27.084  62.277  1.00 38.09           C  
ATOM   1582  OG  SER A  18      93.139  27.980  62.816  1.00 38.09           O  
ATOM   1583  C   SER A  18      89.772  26.691  61.956  1.00 38.09           C  
ATOM   1584  O   SER A  18      89.394  25.602  62.387  1.00 38.09           O  
ATOM   1585  N   ALA A  19      89.314  27.200  60.799  1.00 39.68           N  
ATOM   1586  CA  ALA A  19      88.321  26.478  60.063  1.00 39.68           C  
ATOM   1587  CB  ALA A  19      87.047  27.300  59.793  1.00 39.68           C  
ATOM   1588  C   ALA A  19      88.896  26.073  58.744  1.00 39.68           C  
ATOM   1589  O   ALA A  19      89.808  26.711  58.219  1.00 39.68           O  
ATOM   1590  N   VAL A  20      88.389  24.950  58.202  1.00100.83           N  
ATOM   1591  CA  VAL A  20      88.814  24.444  56.929  1.00100.83           C  
ATOM   1592  CB  VAL A  20      89.451  23.088  57.034  1.00100.83           C  
ATOM   1593  CG1 VAL A  20      88.435  22.129  57.678  1.00100.83           C  
ATOM   1594  CG2 VAL A  20      89.907  22.638  55.637  1.00100.83           C  
ATOM   1595  C   VAL A  20      87.583  24.281  56.087  1.00100.83           C  
ATOM   1596  O   VAL A  20      86.552  23.814  56.568  1.00100.83           O  
ATOM   1597  N   ILE A  21      87.658  24.679  54.801  1.00 66.18           N  
ATOM   1598  CA  ILE A  21      86.549  24.517  53.900  1.00 66.18           C  
ATOM   1599  CB  ILE A  21      86.056  25.810  53.314  1.00 66.18           C  
ATOM   1600  CG1 ILE A  21      85.609  26.768  54.432  1.00 66.18           C  
ATOM   1601  CG2 ILE A  21      84.939  25.484  52.306  1.00 66.18           C  
ATOM   1602  CD1 ILE A  21      85.351  28.196  53.954  1.00 66.18           C  
ATOM   1603  C   ILE A  21      87.083  23.691  52.759  1.00 66.18           C  
ATOM   1604  O   ILE A  21      88.217  23.897  52.332  1.00 66.18           O  
ATOM   1605  N   ILE A  22      86.286  22.740  52.217  1.00139.81           N  
ATOM   1606  CA  ILE A  22      86.830  21.850  51.220  1.00139.81           C  
ATOM   1607  CB  ILE A  22      86.725  20.403  51.597  1.00139.81           C  
ATOM   1608  CG1 ILE A  22      87.704  19.564  50.762  1.00139.81           C  
ATOM   1609  CG2 ILE A  22      85.256  19.983  51.423  1.00139.81           C  
ATOM   1610  CD1 ILE A  22      89.170  19.836  51.101  1.00139.81           C  
ATOM   1611  C   ILE A  22      86.110  22.008  49.904  1.00139.81           C  
ATOM   1612  O   ILE A  22      84.944  22.397  49.870  1.00139.81           O  
ATOM   1613  N   CYS A  23      86.815  21.722  48.777  1.00 80.28           N  
ATOM   1614  CA  CYS A  23      86.260  21.884  47.453  1.00 80.28           C  
ATOM   1615  CB  CYS A  23      86.586  23.289  46.886  1.00 80.28           C  
ATOM   1616  SG  CYS A  23      85.945  23.623  45.219  1.00 80.28           S  
ATOM   1617  C   CYS A  23      86.839  20.839  46.519  1.00 80.28           C  
ATOM   1618  O   CYS A  23      88.001  20.460  46.656  1.00 80.28           O  
ATOM   1619  N   THR A  24      86.024  20.337  45.549  1.00132.82           N  
ATOM   1620  CA  THR A  24      86.443  19.366  44.554  1.00132.82           C  
ATOM   1621  CB  THR A  24      85.831  18.011  44.752  1.00132.82           C  
ATOM   1622  OG1 THR A  24      86.153  17.513  46.039  1.00132.82           O  
ATOM   1623  CG2 THR A  24      86.376  17.056  43.681  1.00132.82           C  
ATOM   1624  C   THR A  24      85.979  19.843  43.204  1.00132.82           C  
ATOM   1625  O   THR A  24      84.944  20.496  43.097  1.00132.82           O  
ATOM   1626  N   TYR A  25      86.725  19.486  42.134  1.00314.34           N  
ATOM   1627  CA  TYR A  25      86.501  20.027  40.823  1.00314.34           C  
ATOM   1628  CB  TYR A  25      87.619  21.027  40.615  1.00314.34           C  
ATOM   1629  CG  TYR A  25      87.223  21.847  39.490  1.00314.34           C  
ATOM   1630  CD1 TYR A  25      86.204  22.743  39.682  1.00314.34           C  
ATOM   1631  CD2 TYR A  25      87.873  21.711  38.295  1.00314.34           C  
ATOM   1632  CE1 TYR A  25      85.812  23.535  38.644  1.00314.34           C  
ATOM   1633  CE2 TYR A  25      87.483  22.507  37.260  1.00314.34           C  
ATOM   1634  CZ  TYR A  25      86.470  23.409  37.448  1.00314.34           C  
ATOM   1635  OH  TYR A  25      86.087  24.224  36.378  1.00314.34           O  
ATOM   1636  C   TYR A  25      86.643  18.928  39.804  1.00314.34           C  
ATOM   1637  O   TYR A  25      87.511  18.068  39.929  1.00314.34           O  
ATOM   1638  N   THR A  26      85.747  18.913  38.791  1.00155.04           N  
ATOM   1639  CA  THR A  26      85.711  17.941  37.731  1.00155.04           C  
ATOM   1640  CB  THR A  26      84.349  17.845  37.109  1.00155.04           C  
ATOM   1641  OG1 THR A  26      84.291  16.750  36.207  1.00155.04           O  
ATOM   1642  CG2 THR A  26      84.052  19.160  36.378  1.00155.04           C  
ATOM   1643  C   THR A  26      86.705  18.135  36.610  1.00155.04           C  
ATOM   1644  O   THR A  26      87.305  17.160  36.158  1.00155.04           O  
ATOM   1645  N   ASP A  27      86.926  19.379  36.124  1.00186.90           N  
ATOM   1646  CA  ASP A  27      87.677  19.490  34.901  1.00186.90           C  
ATOM   1647  CB  ASP A  27      87.060  20.408  33.834  1.00186.90           C  
ATOM   1648  CG  ASP A  27      87.062  21.820  34.369  1.00186.90           C  
ATOM   1649  OD1 ASP A  27      88.163  22.419  34.498  1.00186.90           O  
ATOM   1650  OD2 ASP A  27      85.943  22.311  34.668  1.00186.90           O  
ATOM   1651  C   ASP A  27      89.113  19.862  35.056  1.00186.90           C  
ATOM   1652  O   ASP A  27      89.550  20.707  35.833  1.00186.90           O  
ATOM   1653  N   PRO A  28      89.816  19.143  34.231  1.00215.35           N  
ATOM   1654  CA  PRO A  28      91.244  19.185  34.095  1.00215.35           C  
ATOM   1655  CD  PRO A  28      89.258  17.908  33.709  1.00215.35           C  
ATOM   1656  CB  PRO A  28      91.648  17.878  33.416  1.00215.35           C  
ATOM   1657  CG  PRO A  28      90.349  17.349  32.788  1.00215.35           C  
ATOM   1658  C   PRO A  28      91.783  20.392  33.391  1.00215.35           C  
ATOM   1659  O   PRO A  28      93.004  20.445  33.279  1.00215.35           O  
ATOM   1660  N   ASN A  36      90.978  21.315  32.811  1.00161.39           N  
ATOM   1661  CA  ASN A  36      91.724  22.449  32.351  1.00161.39           C  
ATOM   1662  CB  ASN A  36      91.538  22.878  30.903  1.00161.39           C  
ATOM   1663  CG  ASN A  36      92.345  21.942  30.020  1.00161.39           C  
ATOM   1664  OD1 ASN A  36      93.365  21.394  30.437  1.00161.39           O  
ATOM   1665  ND2 ASN A  36      91.883  21.762  28.754  1.00161.39           N  
ATOM   1666  C   ASN A  36      91.443  23.564  33.265  1.00161.39           C  
ATOM   1667  O   ASN A  36      91.588  24.726  32.914  1.00161.39           O  
ATOM   1668  N   SER A  37      91.101  23.225  34.503  1.00168.39           N  
ATOM   1669  CA  SER A  37      90.810  24.170  35.521  1.00168.39           C  
ATOM   1670  CB  SER A  37      90.213  23.464  36.751  1.00168.39           C  
ATOM   1671  OG  SER A  37      91.013  22.363  37.162  1.00168.39           O  
ATOM   1672  C   SER A  37      92.061  24.781  35.994  1.00168.39           C  
ATOM   1673  O   SER A  37      92.626  24.346  36.988  1.00168.39           O  
ATOM   1674  N   TYR A  38      92.515  25.820  35.294  1.00189.97           N  
ATOM   1675  CA  TYR A  38      93.740  26.466  35.651  1.00189.97           C  
ATOM   1676  CB  TYR A  38      94.346  27.281  34.495  1.00189.97           C  
ATOM   1677  CG  TYR A  38      95.702  27.718  34.933  1.00189.97           C  
ATOM   1678  CD1 TYR A  38      96.726  26.800  34.979  1.00189.97           C  
ATOM   1679  CD2 TYR A  38      95.964  29.022  35.280  1.00189.97           C  
ATOM   1680  CE1 TYR A  38      97.990  27.165  35.376  1.00189.97           C  
ATOM   1681  CE2 TYR A  38      97.225  29.395  35.678  1.00189.97           C  
ATOM   1682  CZ  TYR A  38      98.241  28.470  35.724  1.00189.97           C  
ATOM   1683  OH  TYR A  38      99.533  28.862  36.133  1.00189.97           O  
ATOM   1684  C   TYR A  38      93.610  27.383  36.826  1.00189.97           C  
ATOM   1685  O   TYR A  38      94.548  27.502  37.612  1.00189.97           O  
ATOM   1686  N   TYR A  39      92.467  28.088  36.960  1.00138.33           N  
ATOM   1687  CA  TYR A  39      92.401  29.144  37.934  1.00138.33           C  
ATOM   1688  CB  TYR A  39      91.890  30.482  37.373  1.00138.33           C  
ATOM   1689  CG  TYR A  39      92.582  30.724  36.084  1.00138.33           C  
ATOM   1690  CD1 TYR A  39      93.836  31.283  35.988  1.00138.33           C  
ATOM   1691  CD2 TYR A  39      91.917  30.369  34.943  1.00138.33           C  
ATOM   1692  CE1 TYR A  39      94.406  31.463  34.746  1.00138.33           C  
ATOM   1693  CE2 TYR A  39      92.475  30.542  33.707  1.00138.33           C  
ATOM   1694  CZ  TYR A  39      93.723  31.090  33.610  1.00138.33           C  
ATOM   1695  OH  TYR A  39      94.287  31.258  32.330  1.00138.33           O  
ATOM   1696  C   TYR A  39      91.411  28.809  38.987  1.00138.33           C  
ATOM   1697  O   TYR A  39      90.221  28.710  38.712  1.00138.33           O  
ATOM   1698  N   PHE A  40      91.862  28.713  40.247  1.00143.48           N  
ATOM   1699  CA  PHE A  40      90.977  28.319  41.302  1.00143.48           C  
ATOM   1700  CB  PHE A  40      91.564  27.221  42.204  1.00143.48           C  
ATOM   1701  CG  PHE A  40      92.198  26.172  41.362  1.00143.48           C  
ATOM   1702  CD1 PHE A  40      91.483  25.112  40.862  1.00143.48           C  
ATOM   1703  CD2 PHE A  40      93.539  26.265  41.079  1.00143.48           C  
ATOM   1704  CE1 PHE A  40      92.102  24.160  40.088  1.00143.48           C  
ATOM   1705  CE2 PHE A  40      94.168  25.318  40.309  1.00143.48           C  
ATOM   1706  CZ  PHE A  40      93.445  24.261  39.811  1.00143.48           C  
ATOM   1707  C   PHE A  40      90.870  29.490  42.232  1.00143.48           C  
ATOM   1708  O   PHE A  40      91.856  30.193  42.454  1.00143.48           O  
ATOM   1709  N   PHE A  41      89.681  29.718  42.834  1.00157.65           N  
ATOM   1710  CA  PHE A  41      89.565  30.867  43.682  1.00157.65           C  
ATOM   1711  CB  PHE A  41      88.897  32.070  42.989  1.00157.65           C  
ATOM   1712  CG  PHE A  41      89.589  32.348  41.697  1.00157.65           C  
ATOM   1713  CD1 PHE A  41      90.740  33.102  41.640  1.00157.65           C  
ATOM   1714  CD2 PHE A  41      89.077  31.839  40.525  1.00157.65           C  
ATOM   1715  CE1 PHE A  41      91.359  33.345  40.435  1.00157.65           C  
ATOM   1716  CE2 PHE A  41      89.690  32.077  39.318  1.00157.65           C  
ATOM   1717  CZ  PHE A  41      90.835  32.834  39.272  1.00157.65           C  
ATOM   1718  C   PHE A  41      88.684  30.548  44.856  1.00157.65           C  
ATOM   1719  O   PHE A  41      88.027  29.507  44.903  1.00157.65           O  
ATOM   1720  N   TRP A  42      88.707  31.448  45.867  1.00106.29           N  
ATOM   1721  CA  TRP A  42      87.795  31.407  46.977  1.00106.29           C  
ATOM   1722  CB  TRP A  42      88.423  31.132  48.352  1.00106.29           C  
ATOM   1723  CG  TRP A  42      88.785  29.694  48.611  1.00106.29           C  
ATOM   1724  CD2 TRP A  42      87.821  28.678  48.927  1.00106.29           C  
ATOM   1725  CD1 TRP A  42      90.005  29.089  48.619  1.00106.29           C  
ATOM   1726  NE1 TRP A  42      89.864  27.763  48.947  1.00106.29           N  
ATOM   1727  CE2 TRP A  42      88.524  27.494  49.135  1.00106.29           C  
ATOM   1728  CE3 TRP A  42      86.461  28.725  49.038  1.00106.29           C  
ATOM   1729  CZ2 TRP A  42      87.876  26.335  49.458  1.00106.29           C  
ATOM   1730  CZ3 TRP A  42      85.810  27.557  49.366  1.00106.29           C  
ATOM   1731  CH2 TRP A  42      86.504  26.383  49.574  1.00106.29           C  
ATOM   1732  C   TRP A  42      87.186  32.771  47.097  1.00106.29           C  
ATOM   1733  O   TRP A  42      87.890  33.777  47.019  1.00106.29           O  
ATOM   1734  N   TYR A  43      85.853  32.839  47.300  1.00 83.99           N  
ATOM   1735  CA  TYR A  43      85.175  34.101  47.429  1.00 83.99           C  
ATOM   1736  CB  TYR A  43      84.187  34.405  46.284  1.00 83.99           C  
ATOM   1737  CG  TYR A  43      84.913  34.526  44.992  1.00 83.99           C  
ATOM   1738  CD1 TYR A  43      85.237  33.400  44.272  1.00 83.99           C  
ATOM   1739  CD2 TYR A  43      85.251  35.758  44.486  1.00 83.99           C  
ATOM   1740  CE1 TYR A  43      85.904  33.497  43.076  1.00 83.99           C  
ATOM   1741  CE2 TYR A  43      85.920  35.863  43.290  1.00 83.99           C  
ATOM   1742  CZ  TYR A  43      86.248  34.731  42.584  1.00 83.99           C  
ATOM   1743  OH  TYR A  43      86.933  34.834  41.357  1.00 83.99           O  
ATOM   1744  C   TYR A  43      84.312  34.014  48.646  1.00 83.99           C  
ATOM   1745  O   TYR A  43      83.949  32.919  49.074  1.00 83.99           O  
ATOM   1746  N   LYS A  44      83.981  35.170  49.261  1.00115.52           N  
ATOM   1747  CA  LYS A  44      83.082  35.099  50.378  1.00115.52           C  
ATOM   1748  CB  LYS A  44      83.695  35.463  51.747  1.00115.52           C  
ATOM   1749  CG  LYS A  44      83.995  36.948  51.960  1.00115.52           C  
ATOM   1750  CD  LYS A  44      84.270  37.301  53.424  1.00115.52           C  
ATOM   1751  CE  LYS A  44      84.572  38.786  53.651  1.00115.52           C  
ATOM   1752  NZ  LYS A  44      84.802  39.040  55.090  1.00115.52           N  
ATOM   1753  C   LYS A  44      81.946  36.038  50.105  1.00115.52           C  
ATOM   1754  O   LYS A  44      82.123  37.087  49.487  1.00115.52           O  
ATOM   1755  N   GLN A  45      80.730  35.658  50.542  1.00 80.90           N  
ATOM   1756  CA  GLN A  45      79.565  36.458  50.338  1.00 80.90           C  
ATOM   1757  CB  GLN A  45      78.450  35.746  49.556  1.00 80.90           C  
ATOM   1758  CG  GLN A  45      77.213  36.621  49.364  1.00 80.90           C  
ATOM   1759  CD  GLN A  45      76.128  35.764  48.740  1.00 80.90           C  
ATOM   1760  OE1 GLN A  45      75.783  34.707  49.264  1.00 80.90           O  
ATOM   1761  NE2 GLN A  45      75.573  36.227  47.588  1.00 80.90           N  
ATOM   1762  C   GLN A  45      78.995  36.825  51.671  1.00 80.90           C  
ATOM   1763  O   GLN A  45      78.762  35.976  52.533  1.00 80.90           O  
ATOM   1764  N   GLU A  46      78.790  38.142  51.850  1.00123.86           N  
ATOM   1765  CA  GLU A  46      78.183  38.750  52.993  1.00123.86           C  
ATOM   1766  CB  GLU A  46      78.556  40.237  53.116  1.00123.86           C  
ATOM   1767  CG  GLU A  46      80.061  40.523  53.143  1.00123.86           C  
ATOM   1768  CD  GLU A  46      80.561  40.383  54.570  1.00123.86           C  
ATOM   1769  OE1 GLU A  46      79.748  39.979  55.444  1.00123.86           O  
ATOM   1770  OE2 GLU A  46      81.761  40.685  54.810  1.00123.86           O  
ATOM   1771  C   GLU A  46      76.718  38.746  52.664  1.00123.86           C  
ATOM   1772  O   GLU A  46      76.321  38.569  51.516  1.00123.86           O  
ATOM   1773  N   PRO A  48      75.904  38.939  53.652  1.00268.60           N  
ATOM   1774  CA  PRO A  48      74.477  38.929  53.504  1.00268.60           C  
ATOM   1775  CD  PRO A  48      76.332  38.994  55.036  1.00268.60           C  
ATOM   1776  CB  PRO A  48      73.912  39.076  54.920  1.00268.60           C  
ATOM   1777  CG  PRO A  48      75.105  39.555  55.771  1.00268.60           C  
ATOM   1778  C   PRO A  48      73.905  39.916  52.518  1.00268.60           C  
ATOM   1779  O   PRO A  48      72.985  39.520  51.806  1.00268.60           O  
ATOM   1780  N   GLY A  49      74.387  41.183  52.453  1.00149.66           N  
ATOM   1781  CA  GLY A  49      73.864  42.144  51.504  1.00149.66           C  
ATOM   1782  C   GLY A  49      74.190  41.638  50.155  1.00149.66           C  
ATOM   1783  O   GLY A  49      73.364  41.720  49.250  1.00149.66           O  
ATOM   1784  N   ALA A  50      75.450  41.178  50.007  1.00244.40           N  
ATOM   1785  CA  ALA A  50      75.913  40.437  48.876  1.00244.40           C  
ATOM   1786  CB  ALA A  50      74.843  39.863  47.928  1.00244.40           C  
ATOM   1787  C   ALA A  50      76.922  41.110  48.030  1.00244.40           C  
ATOM   1788  O   ALA A  50      77.194  42.282  48.177  1.00244.40           O  
ATOM   1789  N   GLY A  51      77.488  40.355  47.076  1.00156.56           N  
ATOM   1790  CA  GLY A  51      78.506  40.785  46.172  1.00156.56           C  
ATOM   1791  C   GLY A  51      79.723  40.036  46.588  1.00156.56           C  
ATOM   1792  O   GLY A  51      80.419  40.416  47.528  1.00156.56           O  
ATOM   1793  N   LEU A  52      80.035  38.963  45.843  1.00149.05           N  
ATOM   1794  CA  LEU A  52      81.132  38.110  46.184  1.00149.05           C  
ATOM   1795  CB  LEU A  52      81.340  36.957  45.189  1.00149.05           C  
ATOM   1796  CG  LEU A  52      80.266  35.858  45.289  1.00149.05           C  
ATOM   1797  CD1 LEU A  52      78.848  36.410  45.068  1.00149.05           C  
ATOM   1798  CD2 LEU A  52      80.602  34.690  44.348  1.00149.05           C  
ATOM   1799  C   LEU A  52      82.388  38.924  46.240  1.00149.05           C  
ATOM   1800  O   LEU A  52      82.587  39.861  45.468  1.00149.05           O  
ATOM   1801  N   GLN A  53      83.260  38.587  47.210  1.00119.73           N  
ATOM   1802  CA  GLN A  53      84.503  39.276  47.398  1.00119.73           C  
ATOM   1803  CB  GLN A  53      84.604  39.838  48.819  1.00119.73           C  
ATOM   1804  CG  GLN A  53      85.863  40.640  49.096  1.00119.73           C  
ATOM   1805  CD  GLN A  53      85.754  41.138  50.524  1.00119.73           C  
ATOM   1806  OE1 GLN A  53      84.750  40.915  51.199  1.00119.73           O  
ATOM   1807  NE2 GLN A  53      86.817  41.840  50.996  1.00119.73           N  
ATOM   1808  C   GLN A  53      85.586  38.258  47.196  1.00119.73           C  
ATOM   1809  O   GLN A  53      85.431  37.104  47.588  1.00119.73           O  
ATOM   1810  N   LEU A  54      86.723  38.656  46.584  1.00112.73           N  
ATOM   1811  CA  LEU A  54      87.746  37.701  46.246  1.00112.73           C  
ATOM   1812  CB  LEU A  54      88.526  38.098  44.980  1.00112.73           C  
ATOM   1813  CG  LEU A  54      89.659  37.132  44.583  1.00112.73           C  
ATOM   1814  CD1 LEU A  54      89.125  35.732  44.258  1.00112.73           C  
ATOM   1815  CD2 LEU A  54      90.500  37.712  43.434  1.00112.73           C  
ATOM   1816  C   LEU A  54      88.747  37.560  47.356  1.00112.73           C  
ATOM   1817  O   LEU A  54      89.395  38.533  47.740  1.00112.73           O  
ATOM   1818  N   LEU A  55      88.807  36.356  47.979  1.00157.56           N  
ATOM   1819  CA  LEU A  55      89.800  36.039  48.967  1.00157.56           C  
ATOM   1820  CB  LEU A  55      89.437  34.812  49.832  1.00157.56           C  
ATOM   1821  CG  LEU A  55      88.234  34.950  50.789  1.00157.56           C  
ATOM   1822  CD1 LEU A  55      88.503  35.967  51.909  1.00157.56           C  
ATOM   1823  CD2 LEU A  55      86.923  35.199  50.033  1.00157.56           C  
ATOM   1824  C   LEU A  55      91.127  35.686  48.359  1.00157.56           C  
ATOM   1825  O   LEU A  55      92.139  36.331  48.626  1.00157.56           O  
ATOM   1826  N   MET A  56      91.143  34.657  47.480  1.00102.96           N  
ATOM   1827  CA  MET A  56      92.392  34.157  46.977  1.00102.96           C  
ATOM   1828  CB  MET A  56      92.968  32.979  47.791  1.00102.96           C  
ATOM   1829  CG  MET A  56      93.474  33.358  49.187  1.00102.96           C  
ATOM   1830  SD  MET A  56      94.126  31.968  50.168  1.00102.96           S  
ATOM   1831  CE  MET A  56      95.064  33.001  51.332  1.00102.96           C  
ATOM   1832  C   MET A  56      92.214  33.647  45.592  1.00102.96           C  
ATOM   1833  O   MET A  56      91.105  33.447  45.100  1.00102.96           O  
ATOM   1834  N   LYS A  57      93.361  33.453  44.926  1.00177.08           N  
ATOM   1835  CA  LYS A  57      93.425  32.897  43.613  1.00177.08           C  
ATOM   1836  CB  LYS A  57      93.607  33.978  42.535  1.00177.08           C  
ATOM   1837  CG  LYS A  57      94.440  35.181  43.005  1.00177.08           C  
ATOM   1838  CD  LYS A  57      95.900  34.890  43.370  1.00177.08           C  
ATOM   1839  CE  LYS A  57      96.874  34.908  42.189  1.00177.08           C  
ATOM   1840  NZ  LYS A  57      98.255  34.655  42.667  1.00177.08           N  
ATOM   1841  C   LYS A  57      94.630  32.020  43.593  1.00177.08           C  
ATOM   1842  O   LYS A  57      95.631  32.311  44.244  1.00177.08           O  
ATOM   1843  N   VAL A  58      94.548  30.882  42.884  1.00131.14           N  
ATOM   1844  CA  VAL A  58      95.720  30.071  42.743  1.00131.14           C  
ATOM   1845  CB  VAL A  58      95.778  28.903  43.687  1.00131.14           C  
ATOM   1846  CG1 VAL A  58      95.873  29.462  45.117  1.00131.14           C  
ATOM   1847  CG2 VAL A  58      94.561  27.991  43.458  1.00131.14           C  
ATOM   1848  C   VAL A  58      95.717  29.561  41.343  1.00131.14           C  
ATOM   1849  O   VAL A  58      94.701  29.111  40.816  1.00131.14           O  
ATOM   1850  N   PHE A  59      96.875  29.645  40.678  1.00157.66           N  
ATOM   1851  CA  PHE A  59      96.928  29.188  39.330  1.00157.66           C  
ATOM   1852  CB  PHE A  59      97.898  30.017  38.475  1.00157.66           C  
ATOM   1853  CG  PHE A  59      97.357  31.402  38.601  1.00157.66           C  
ATOM   1854  CD1 PHE A  59      96.189  31.763  37.967  1.00157.66           C  
ATOM   1855  CD2 PHE A  59      98.010  32.342  39.362  1.00157.66           C  
ATOM   1856  CE1 PHE A  59      95.678  33.035  38.089  1.00157.66           C  
ATOM   1857  CE2 PHE A  59      97.504  33.616  39.487  1.00157.66           C  
ATOM   1858  CZ  PHE A  59      96.337  33.966  38.852  1.00157.66           C  
ATOM   1859  C   PHE A  59      97.358  27.792  39.425  1.00157.66           C  
ATOM   1860  O   PHE A  59      97.972  27.413  40.421  1.00157.66           O  
ATOM   1861  N   SER A  60      97.108  26.985  38.375  1.00376.30           N  
ATOM   1862  CA  SER A  60      97.457  25.606  38.459  1.00376.30           C  
ATOM   1863  CB  SER A  60      97.240  24.789  37.173  1.00376.30           C  
ATOM   1864  OG  SER A  60      95.863  24.633  36.884  1.00376.30           O  
ATOM   1865  C   SER A  60      98.923  25.555  38.675  1.00376.30           C  
ATOM   1866  O   SER A  60      99.627  26.552  38.753  1.00376.30           O  
ATOM   1867  N   SER A  65      99.424  24.356  38.877  1.00228.97           N  
ATOM   1868  CA  SER A  65     100.831  24.197  39.025  1.00228.97           C  
ATOM   1869  CB  SER A  65     101.729  24.918  37.988  1.00228.97           C  
ATOM   1870  OG  SER A  65     102.137  26.206  38.429  1.00228.97           O  
ATOM   1871  C   SER A  65     101.281  24.579  40.404  1.00228.97           C  
ATOM   1872  O   SER A  65     102.440  24.353  40.744  1.00228.97           O  
ATOM   1873  N   THR A  66     100.404  25.141  41.261  1.00128.28           N  
ATOM   1874  CA  THR A  66     100.896  25.482  42.567  1.00128.28           C  
ATOM   1875  CB  THR A  66     100.656  26.906  42.956  1.00128.28           C  
ATOM   1876  OG1 THR A  66     101.343  27.197  44.165  1.00128.28           O  
ATOM   1877  CG2 THR A  66      99.145  27.121  43.136  1.00128.28           C  
ATOM   1878  C   THR A  66     100.200  24.625  43.578  1.00128.28           C  
ATOM   1879  O   THR A  66      98.994  24.402  43.492  1.00128.28           O  
ATOM   1880  N   GLU A  67     100.988  24.056  44.518  1.00 98.91           N  
ATOM   1881  CA  GLU A  67     100.503  23.232  45.595  1.00 98.91           C  
ATOM   1882  CB  GLU A  67     101.615  22.421  46.277  1.00 98.91           C  
ATOM   1883  CG  GLU A  67     102.102  21.241  45.434  1.00 98.91           C  
ATOM   1884  CD  GLU A  67     101.166  20.067  45.693  1.00 98.91           C  
ATOM   1885  OE1 GLU A  67     101.204  19.525  46.830  1.00 98.91           O  
ATOM   1886  OE2 GLU A  67     100.403  19.695  44.763  1.00 98.91           O  
ATOM   1887  C   GLU A  67      99.831  24.045  46.660  1.00 98.91           C  
ATOM   1888  O   GLU A  67      98.785  23.648  47.173  1.00 98.91           O  
ATOM   1889  N   ILE A  68     100.426  25.197  47.030  1.00105.65           N  
ATOM   1890  CA  ILE A  68      99.901  25.943  48.141  1.00105.65           C  
ATOM   1891  CB  ILE A  68     100.590  25.587  49.428  1.00105.65           C  
ATOM   1892  CG1 ILE A  68      99.967  26.318  50.627  1.00105.65           C  
ATOM   1893  CG2 ILE A  68     102.093  25.856  49.247  1.00105.65           C  
ATOM   1894  CD1 ILE A  68     100.424  25.751  51.970  1.00105.65           C  
ATOM   1895  C   ILE A  68     100.114  27.408  47.932  1.00105.65           C  
ATOM   1896  O   ILE A  68     100.961  27.823  47.141  1.00105.65           O  
ATOM   1897  N   ASN A  69      99.301  28.228  48.640  1.00 95.08           N  
ATOM   1898  CA  ASN A  69      99.438  29.655  48.616  1.00 95.08           C  
ATOM   1899  CB  ASN A  69      98.502  30.353  47.614  1.00 95.08           C  
ATOM   1900  CG  ASN A  69      98.766  31.852  47.690  1.00 95.08           C  
ATOM   1901  OD1 ASN A  69      98.056  32.590  48.372  1.00 95.08           O  
ATOM   1902  ND2 ASN A  69      99.835  32.311  46.987  1.00 95.08           N  
ATOM   1903  C   ASN A  69      99.053  30.140  49.974  1.00 95.08           C  
ATOM   1904  O   ASN A  69      98.140  29.596  50.593  1.00 95.08           O  
ATOM   1905  N   GLU A  70      99.739  31.185  50.474  1.00 66.39           N  
ATOM   1906  CA  GLU A  70      99.427  31.644  51.788  1.00 66.39           C  
ATOM   1907  CB  GLU A  70     100.421  31.097  52.824  1.00 66.39           C  
ATOM   1908  CG  GLU A  70     100.238  29.587  53.030  1.00 66.39           C  
ATOM   1909  CD  GLU A  70     101.534  28.988  53.552  1.00 66.39           C  
ATOM   1910  OE1 GLU A  70     102.487  28.849  52.738  1.00 66.39           O  
ATOM   1911  OE2 GLU A  70     101.586  28.655  54.765  1.00 66.39           O  
ATOM   1912  C   GLU A  70      99.440  33.134  51.790  1.00 66.39           C  
ATOM   1913  O   GLU A  70     100.299  33.782  51.196  1.00 66.39           O  
ATOM   1914  N   GLY A  72      98.425  33.702  52.456  1.00 47.39           N  
ATOM   1915  CA  GLY A  72      98.294  35.107  52.664  1.00 47.39           C  
ATOM   1916  C   GLY A  72      97.992  35.145  54.110  1.00 47.39           C  
ATOM   1917  O   GLY A  72      97.656  34.103  54.667  1.00 47.39           O  
ATOM   1918  N   GLN A  74      98.087  36.320  54.750  1.00119.10           N  
ATOM   1919  CA  GLN A  74      97.841  36.377  56.159  1.00119.10           C  
ATOM   1920  CB  GLN A  74      97.797  37.804  56.710  1.00119.10           C  
ATOM   1921  CG  GLN A  74      99.084  38.589  56.487  1.00119.10           C  
ATOM   1922  CD  GLN A  74      98.785  40.041  56.830  1.00119.10           C  
ATOM   1923  OE1 GLN A  74      98.341  40.357  57.932  1.00119.10           O  
ATOM   1924  NE2 GLN A  74      99.021  40.954  55.851  1.00119.10           N  
ATOM   1925  C   GLN A  74      96.473  35.836  56.388  1.00119.10           C  
ATOM   1926  O   GLN A  74      95.549  36.145  55.643  1.00119.10           O  
ATOM   1927  N   GLY A  75      96.361  34.912  57.358  1.00199.29           N  
ATOM   1928  CA  GLY A  75      95.098  34.412  57.812  1.00199.29           C  
ATOM   1929  C   GLY A  75      94.573  33.330  56.919  1.00199.29           C  
ATOM   1930  O   GLY A  75      93.800  32.484  57.365  1.00199.29           O  
ATOM   1931  N   PHE A  76      94.971  33.291  55.637  1.00129.21           N  
ATOM   1932  CA  PHE A  76      94.361  32.274  54.831  1.00129.21           C  
ATOM   1933  CB  PHE A  76      93.395  32.809  53.745  1.00129.21           C  
ATOM   1934  CG  PHE A  76      92.115  33.308  54.346  1.00129.21           C  
ATOM   1935  CD1 PHE A  76      92.022  34.559  54.916  1.00129.21           C  
ATOM   1936  CD2 PHE A  76      90.984  32.525  54.313  1.00129.21           C  
ATOM   1937  CE1 PHE A  76      90.833  35.003  55.456  1.00129.21           C  
ATOM   1938  CE2 PHE A  76      89.796  32.969  54.850  1.00129.21           C  
ATOM   1939  CZ  PHE A  76      89.712  34.209  55.430  1.00129.21           C  
ATOM   1940  C   PHE A  76      95.424  31.459  54.162  1.00129.21           C  
ATOM   1941  O   PHE A  76      96.480  31.969  53.786  1.00129.21           O  
ATOM   1942  N   THR A  77      95.165  30.137  54.038  1.00 45.71           N  
ATOM   1943  CA  THR A  77      96.072  29.243  53.373  1.00 45.71           C  
ATOM   1944  CB  THR A  77      96.801  28.339  54.326  1.00 45.71           C  
ATOM   1945  OG1 THR A  77      97.539  29.113  55.263  1.00 45.71           O  
ATOM   1946  CG2 THR A  77      97.747  27.428  53.525  1.00 45.71           C  
ATOM   1947  C   THR A  77      95.261  28.376  52.450  1.00 45.71           C  
ATOM   1948  O   THR A  77      94.253  27.800  52.859  1.00 45.71           O  
ATOM   1949  N   VAL A  78      95.676  28.259  51.167  1.00105.18           N  
ATOM   1950  CA  VAL A  78      94.946  27.425  50.251  1.00105.18           C  
ATOM   1951  CB  VAL A  78      94.359  28.163  49.081  1.00105.18           C  
ATOM   1952  CG1 VAL A  78      95.497  28.783  48.254  1.00105.18           C  
ATOM   1953  CG2 VAL A  78      93.493  27.172  48.284  1.00105.18           C  
ATOM   1954  C   VAL A  78      95.861  26.370  49.704  1.00105.18           C  
ATOM   1955  O   VAL A  78      96.960  26.658  49.230  1.00105.18           O  
ATOM   1956  N   LEU A  79      95.407  25.101  49.759  1.00107.49           N  
ATOM   1957  CA  LEU A  79      96.172  23.986  49.269  1.00107.49           C  
ATOM   1958  CB  LEU A  79      96.252  22.810  50.267  1.00107.49           C  
ATOM   1959  CG  LEU A  79      97.023  23.086  51.572  1.00107.49           C  
ATOM   1960  CD1 LEU A  79      96.346  24.179  52.409  1.00107.49           C  
ATOM   1961  CD2 LEU A  79      97.230  21.788  52.372  1.00107.49           C  
ATOM   1962  C   LEU A  79      95.449  23.431  48.075  1.00107.49           C  
ATOM   1963  O   LEU A  79      94.220  23.409  48.060  1.00107.49           O  
ATOM   1964  N   LEU A  80      96.177  23.001  47.015  1.00109.77           N  
ATOM   1965  CA  LEU A  80      95.481  22.355  45.930  1.00109.77           C  
ATOM   1966  CB  LEU A  80      95.396  23.146  44.597  1.00109.77           C  
ATOM   1967  CG  LEU A  80      94.632  22.414  43.449  1.00109.77           C  
ATOM   1968  CD1 LEU A  80      93.120  22.267  43.715  1.00109.77           C  
ATOM   1969  CD2 LEU A  80      94.905  23.067  42.084  1.00109.77           C  
ATOM   1970  C   LEU A  80      96.150  21.047  45.628  1.00109.77           C  
ATOM   1971  O   LEU A  80      97.376  20.942  45.612  1.00109.77           O  
ATOM   1972  N   ASN A  82      95.336  19.994  45.418  1.00 91.33           N  
ATOM   1973  CA  ASN A  82      95.839  18.712  45.020  1.00 91.33           C  
ATOM   1974  CB  ASN A  82      95.337  17.572  45.922  1.00 91.33           C  
ATOM   1975  CG  ASN A  82      96.108  16.286  45.641  1.00 91.33           C  
ATOM   1976  OD1 ASN A  82      96.075  15.350  46.439  1.00 91.33           O  
ATOM   1977  ND2 ASN A  82      96.829  16.231  44.489  1.00 91.33           N  
ATOM   1978  C   ASN A  82      95.276  18.510  43.649  1.00 91.33           C  
ATOM   1979  O   ASN A  82      94.119  18.125  43.490  1.00 91.33           O  
ATOM   1980  N   LYS A  84      96.097  18.774  42.619  1.00137.86           N  
ATOM   1981  CA  LYS A  84      95.641  18.723  41.259  1.00137.86           C  
ATOM   1982  CB  LYS A  84      96.688  19.221  40.254  1.00137.86           C  
ATOM   1983  CG  LYS A  84      96.129  19.431  38.847  1.00137.86           C  
ATOM   1984  CD  LYS A  84      97.060  20.262  37.962  1.00137.86           C  
ATOM   1985  CE  LYS A  84      98.539  19.920  38.150  1.00137.86           C  
ATOM   1986  NZ  LYS A  84      98.812  18.557  37.644  1.00137.86           N  
ATOM   1987  C   LYS A  84      95.256  17.316  40.906  1.00137.86           C  
ATOM   1988  O   LYS A  84      94.294  17.106  40.169  1.00137.86           O  
ATOM   1989  N   LYS A  85      95.993  16.308  41.416  1.00162.47           N  
ATOM   1990  CA  LYS A  85      95.676  14.946  41.086  1.00162.47           C  
ATOM   1991  CB  LYS A  85      96.579  13.943  41.829  1.00162.47           C  
ATOM   1992  CG  LYS A  85      96.108  12.488  41.731  1.00162.47           C  
ATOM   1993  CD  LYS A  85      96.282  11.849  40.353  1.00162.47           C  
ATOM   1994  CE  LYS A  85      95.527  10.526  40.196  1.00162.47           C  
ATOM   1995  NZ  LYS A  85      95.767   9.655  41.369  1.00162.47           N  
ATOM   1996  C   LYS A  85      94.272  14.664  41.525  1.00162.47           C  
ATOM   1997  O   LYS A  85      93.460  14.149  40.757  1.00162.47           O  
ATOM   1998  N   ASP A  86      93.968  15.011  42.788  1.00 81.75           N  
ATOM   1999  CA  ASP A  86      92.691  14.834  43.412  1.00 81.75           C  
ATOM   2000  CB  ASP A  86      92.724  15.052  44.936  1.00 81.75           C  
ATOM   2001  CG  ASP A  86      93.494  13.904  45.569  1.00 81.75           C  
ATOM   2002  OD1 ASP A  86      94.038  13.062  44.807  1.00 81.75           O  
ATOM   2003  OD2 ASP A  86      93.544  13.850  46.828  1.00 81.75           O  
ATOM   2004  C   ASP A  86      91.692  15.807  42.855  1.00 81.75           C  
ATOM   2005  O   ASP A  86      90.489  15.591  42.984  1.00 81.75           O  
ATOM   2006  N   LYS A  87      92.156  16.916  42.243  1.00190.51           N  
ATOM   2007  CA  LYS A  87      91.273  17.988  41.858  1.00190.51           C  
ATOM   2008  CB  LYS A  87      90.151  17.648  40.848  1.00190.51           C  
ATOM   2009  CG  LYS A  87      90.567  17.703  39.379  1.00190.51           C  
ATOM   2010  CD  LYS A  87      90.968  19.105  38.918  1.00190.51           C  
ATOM   2011  CE  LYS A  87      92.451  19.415  39.129  1.00190.51           C  
ATOM   2012  NZ  LYS A  87      92.733  20.810  38.726  1.00190.51           N  
ATOM   2013  C   LYS A  87      90.587  18.448  43.110  1.00190.51           C  
ATOM   2014  O   LYS A  87      89.371  18.627  43.131  1.00190.51           O  
ATOM   2015  N   GLN A  88      91.355  18.637  44.204  1.00119.79           N  
ATOM   2016  CA  GLN A  88      90.749  19.081  45.430  1.00119.79           C  
ATOM   2017  CB  GLN A  88      90.817  18.057  46.576  1.00119.79           C  
ATOM   2018  CG  GLN A  88      89.854  16.886  46.387  1.00119.79           C  
ATOM   2019  CD  GLN A  88      89.954  15.985  47.608  1.00119.79           C  
ATOM   2020  OE1 GLN A  88      88.982  15.339  47.996  1.00119.79           O  
ATOM   2021  NE2 GLN A  88      91.164  15.936  48.227  1.00119.79           N  
ATOM   2022  C   GLN A  88      91.411  20.331  45.918  1.00119.79           C  
ATOM   2023  O   GLN A  88      92.637  20.425  45.983  1.00119.79           O  
ATOM   2024  N   LEU A  89      90.588  21.335  46.288  1.00136.17           N  
ATOM   2025  CA  LEU A  89      91.119  22.573  46.774  1.00136.17           C  
ATOM   2026  CB  LEU A  89      90.868  23.740  45.793  1.00136.17           C  
ATOM   2027  CG  LEU A  89      91.520  25.081  46.173  1.00136.17           C  
ATOM   2028  CD1 LEU A  89      91.441  26.074  45.005  1.00136.17           C  
ATOM   2029  CD2 LEU A  89      90.896  25.672  47.440  1.00136.17           C  
ATOM   2030  C   LEU A  89      90.515  22.838  48.129  1.00136.17           C  
ATOM   2031  O   LEU A  89      89.353  22.522  48.381  1.00136.17           O  
ATOM   2032  N   SER A  90      91.312  23.400  49.066  1.00 51.22           N  
ATOM   2033  CA  SER A  90      90.796  23.672  50.381  1.00 51.22           C  
ATOM   2034  CB  SER A  90      91.288  22.681  51.448  1.00 51.22           C  
ATOM   2035  OG  SER A  90      92.694  22.792  51.602  1.00 51.22           O  
ATOM   2036  C   SER A  90      91.227  25.038  50.827  1.00 51.22           C  
ATOM   2037  O   SER A  90      92.237  25.563  50.360  1.00 51.22           O  
ATOM   2038  N   LEU A  91      90.451  25.654  51.749  1.00143.83           N  
ATOM   2039  CA  LEU A  91      90.791  26.963  52.240  1.00143.83           C  
ATOM   2040  CB  LEU A  91      89.719  28.019  51.902  1.00143.83           C  
ATOM   2041  CG  LEU A  91      90.180  29.491  51.992  1.00143.83           C  
ATOM   2042  CD1 LEU A  91      88.991  30.458  52.071  1.00143.83           C  
ATOM   2043  CD2 LEU A  91      91.209  29.718  53.096  1.00143.83           C  
ATOM   2044  C   LEU A  91      90.847  26.866  53.740  1.00143.83           C  
ATOM   2045  O   LEU A  91      89.898  26.408  54.373  1.00143.83           O  
ATOM   2046  N   ASN A  92      91.968  27.303  54.352  1.00 53.16           N  
ATOM   2047  CA  ASN A  92      92.085  27.271  55.786  1.00 53.16           C  
ATOM   2048  CB  ASN A  92      93.426  26.703  56.283  1.00 53.16           C  
ATOM   2049  CG  ASN A  92      93.403  25.194  56.098  1.00 53.16           C  
ATOM   2050  OD1 ASN A  92      92.889  24.462  56.942  1.00 53.16           O  
ATOM   2051  ND2 ASN A  92      93.956  24.712  54.954  1.00 53.16           N  
ATOM   2052  C   ASN A  92      92.010  28.683  56.276  1.00 53.16           C  
ATOM   2053  O   ASN A  92      92.660  29.576  55.734  1.00 53.16           O  
ATOM   2054  N   LEU A  93      91.197  28.916  57.325  1.00 80.52           N  
ATOM   2055  CA  LEU A  93      91.038  30.234  57.874  1.00 80.52           C  
ATOM   2056  CB  LEU A  93      89.575  30.551  58.225  1.00 80.52           C  
ATOM   2057  CG  LEU A  93      88.544  30.085  57.179  1.00 80.52           C  
ATOM   2058  CD1 LEU A  93      87.161  30.705  57.441  1.00 80.52           C  
ATOM   2059  CD2 LEU A  93      89.051  30.266  55.744  1.00 80.52           C  
ATOM   2060  C   LEU A  93      91.699  30.195  59.212  1.00 80.52           C  
ATOM   2061  O   LEU A  93      91.265  29.441  60.082  1.00 80.52           O  
ATOM   2062  N   THR A  94      92.755  31.005  59.435  1.00106.56           N  
ATOM   2063  CA  THR A  94      93.380  30.954  60.727  1.00106.56           C  
ATOM   2064  CB  THR A  94      94.850  31.250  60.717  1.00106.56           C  
ATOM   2065  OG1 THR A  94      95.397  30.969  61.998  1.00106.56           O  
ATOM   2066  CG2 THR A  94      95.069  32.731  60.361  1.00106.56           C  
ATOM   2067  C   THR A  94      92.740  31.971  61.617  1.00106.56           C  
ATOM   2068  O   THR A  94      92.358  33.050  61.167  1.00106.56           O  
ATOM   2069  N   ALA A  95      92.642  31.645  62.925  1.00 56.90           N  
ATOM   2070  CA  ALA A  95      92.087  32.521  63.923  1.00 56.90           C  
ATOM   2071  CB  ALA A  95      93.038  33.660  64.337  1.00 56.90           C  
ATOM   2072  C   ALA A  95      90.818  33.141  63.427  1.00 56.90           C  
ATOM   2073  O   ALA A  95      90.766  34.342  63.173  1.00 56.90           O  
ATOM   2074  N   ALA A  96      89.752  32.335  63.284  1.00 33.63           N  
ATOM   2075  CA  ALA A  96      88.510  32.857  62.795  1.00 33.63           C  
ATOM   2076  CB  ALA A  96      87.406  31.790  62.680  1.00 33.63           C  
ATOM   2077  C   ALA A  96      88.034  33.913  63.747  1.00 33.63           C  
ATOM   2078  O   ALA A  96      88.350  33.879  64.935  1.00 33.63           O  
ATOM   2079  N   HIS A  97      87.280  34.904  63.224  1.00 69.19           N  
ATOM   2080  CA  HIS A  97      86.773  35.995  64.011  1.00 69.19           C  
ATOM   2081  ND1 HIS A  97      89.405  37.191  65.403  1.00 69.19           N  
ATOM   2082  CG  HIS A  97      88.959  37.250  64.103  1.00 69.19           C  
ATOM   2083  CB  HIS A  97      87.513  37.313  63.717  1.00 69.19           C  
ATOM   2084  NE2 HIS A  97      91.213  37.182  64.108  1.00 69.19           N  
ATOM   2085  CD2 HIS A  97      90.075  37.243  63.323  1.00 69.19           C  
ATOM   2086  CE1 HIS A  97      90.762  37.152  65.349  1.00 69.19           C  
ATOM   2087  C   HIS A  97      85.317  36.152  63.664  1.00 69.19           C  
ATOM   2088  O   HIS A  97      84.874  35.601  62.655  1.00 69.19           O  
ATOM   2089  N   PRO A  98      84.536  36.845  64.466  1.00 74.34           N  
ATOM   2090  CA  PRO A  98      83.120  36.989  64.224  1.00 74.34           C  
ATOM   2091  CD  PRO A  98      85.037  37.903  65.332  1.00 74.34           C  
ATOM   2092  CB  PRO A  98      82.620  37.939  65.307  1.00 74.34           C  
ATOM   2093  CG  PRO A  98      83.840  38.839  65.566  1.00 74.34           C  
ATOM   2094  C   PRO A  98      82.850  37.562  62.867  1.00 74.34           C  
ATOM   2095  O   PRO A  98      81.842  37.214  62.252  1.00 74.34           O  
ATOM   2096  N   GLY A  99      83.740  38.443  62.386  1.00 45.36           N  
ATOM   2097  CA  GLY A  99      83.585  39.116  61.132  1.00 45.36           C  
ATOM   2098  C   GLY A  99      83.562  38.102  60.036  1.00 45.36           C  
ATOM   2099  O   GLY A  99      82.995  38.350  58.975  1.00 45.36           O  
ATOM   2100  N   ASP A 100      84.234  36.957  60.264  1.00 86.47           N  
ATOM   2101  CA  ASP A 100      84.432  35.895  59.310  1.00 86.47           C  
ATOM   2102  CB  ASP A 100      85.375  34.786  59.801  1.00 86.47           C  
ATOM   2103  CG  ASP A 100      86.781  35.356  59.867  1.00 86.47           C  
ATOM   2104  OD1 ASP A 100      86.939  36.586  59.641  1.00 86.47           O  
ATOM   2105  OD2 ASP A 100      87.719  34.565  60.147  1.00 86.47           O  
ATOM   2106  C   ASP A 100      83.160  35.210  58.910  1.00 86.47           C  
ATOM   2107  O   ASP A 100      83.118  34.637  57.823  1.00 86.47           O  
ATOM   2108  N   SER A 101      82.112  35.186  59.757  1.00105.51           N  
ATOM   2109  CA  SER A 101      80.949  34.437  59.364  1.00105.51           C  
ATOM   2110  CB  SER A 101      79.835  34.433  60.421  1.00105.51           C  
ATOM   2111  OG  SER A 101      79.392  35.758  60.663  1.00105.51           O  
ATOM   2112  C   SER A 101      80.409  34.962  58.061  1.00105.51           C  
ATOM   2113  O   SER A 101      80.235  36.165  57.869  1.00105.51           O  
ATOM   2114  N   ALA A 102      80.151  34.037  57.110  1.00 60.00           N  
ATOM   2115  CA  ALA A 102      79.652  34.400  55.811  1.00 60.00           C  
ATOM   2116  CB  ALA A 102      80.535  35.423  55.073  1.00 60.00           C  
ATOM   2117  C   ALA A 102      79.604  33.157  54.979  1.00 60.00           C  
ATOM   2118  O   ALA A 102      79.897  32.070  55.472  1.00 60.00           O  
ATOM   2119  N   VAL A 103      79.189  33.270  53.694  1.00124.41           N  
ATOM   2120  CA  VAL A 103      79.188  32.096  52.859  1.00124.41           C  
ATOM   2121  CB  VAL A 103      77.955  31.948  52.009  1.00124.41           C  
ATOM   2122  CG1 VAL A 103      76.770  31.638  52.939  1.00124.41           C  
ATOM   2123  CG2 VAL A 103      77.750  33.229  51.185  1.00124.41           C  
ATOM   2124  C   VAL A 103      80.405  32.162  51.985  1.00124.41           C  
ATOM   2125  O   VAL A 103      80.742  33.223  51.471  1.00124.41           O  
ATOM   2126  N   TYR A 104      81.113  31.025  51.805  1.00102.14           N  
ATOM   2127  CA  TYR A 104      82.339  31.006  51.049  1.00102.14           C  
ATOM   2128  CB  TYR A 104      83.545  30.436  51.826  1.00102.14           C  
ATOM   2129  CG  TYR A 104      83.954  31.366  52.931  1.00102.14           C  
ATOM   2130  CD1 TYR A 104      83.240  31.435  54.107  1.00102.14           C  
ATOM   2131  CD2 TYR A 104      85.077  32.161  52.805  1.00102.14           C  
ATOM   2132  CE1 TYR A 104      83.626  32.283  55.123  1.00102.14           C  
ATOM   2133  CE2 TYR A 104      85.472  33.011  53.814  1.00102.14           C  
ATOM   2134  CZ  TYR A 104      84.745  33.072  54.978  1.00102.14           C  
ATOM   2135  OH  TYR A 104      85.142  33.939  56.018  1.00102.14           O  
ATOM   2136  C   TYR A 104      82.155  30.156  49.827  1.00102.14           C  
ATOM   2137  O   TYR A 104      81.614  29.053  49.897  1.00102.14           O  
ATOM   2138  N   PHE A 105      82.603  30.662  48.656  1.00 86.13           N  
ATOM   2139  CA  PHE A 105      82.432  29.895  47.453  1.00 86.13           C  
ATOM   2140  CB  PHE A 105      81.665  30.624  46.333  1.00 86.13           C  
ATOM   2141  CG  PHE A 105      80.261  30.884  46.759  1.00 86.13           C  
ATOM   2142  CD1 PHE A 105      79.352  29.855  46.843  1.00 86.13           C  
ATOM   2143  CD2 PHE A 105      79.845  32.166  47.041  1.00 86.13           C  
ATOM   2144  CE1 PHE A 105      78.054  30.093  47.226  1.00 86.13           C  
ATOM   2145  CE2 PHE A 105      78.548  32.412  47.424  1.00 86.13           C  
ATOM   2146  CZ  PHE A 105      77.651  31.375  47.518  1.00 86.13           C  
ATOM   2147  C   PHE A 105      83.768  29.597  46.853  1.00 86.13           C  
ATOM   2148  O   PHE A 105      84.618  30.478  46.723  1.00 86.13           O  
ATOM   2149  N   CYS A 106      83.997  28.318  46.487  1.00 71.60           N  
ATOM   2150  CA  CYS A 106      85.190  28.021  45.755  1.00 71.60           C  
ATOM   2151  CB  CYS A 106      85.793  26.607  45.982  1.00 71.60           C  
ATOM   2152  SG  CYS A 106      84.719  25.241  45.441  1.00 71.60           S  
ATOM   2153  C   CYS A 106      84.816  28.164  44.321  1.00 71.60           C  
ATOM   2154  O   CYS A 106      83.640  28.056  43.971  1.00 71.60           O  
ATOM   2155  N   ALA A 107      85.816  28.477  43.475  1.00 73.96           N  
ATOM   2156  CA  ALA A 107      85.615  28.587  42.063  1.00 73.96           C  
ATOM   2157  CB  ALA A 107      85.565  30.040  41.567  1.00 73.96           C  
ATOM   2158  C   ALA A 107      86.799  27.944  41.437  1.00 73.96           C  
ATOM   2159  O   ALA A 107      87.901  28.007  41.978  1.00 73.96           O  
ATOM   2160  N   VAL A 108      86.608  27.275  40.284  1.00 85.76           N  
ATOM   2161  CA  VAL A 108      87.758  26.682  39.670  1.00 85.76           C  
ATOM   2162  CB  VAL A 108      87.851  25.209  39.889  1.00 85.76           C  
ATOM   2163  CG1 VAL A 108      89.104  24.677  39.191  1.00 85.76           C  
ATOM   2164  CG2 VAL A 108      87.777  24.929  41.395  1.00 85.76           C  
ATOM   2165  C   VAL A 108      87.691  26.997  38.205  1.00 85.76           C  
ATOM   2166  O   VAL A 108      86.622  27.318  37.685  1.00 85.76           O  
ATOM   2167  N   SER A 109      88.833  26.923  37.489  1.00183.27           N  
ATOM   2168  CA  SER A 109      88.796  27.395  36.133  1.00183.27           C  
ATOM   2169  CB  SER A 109      90.028  28.141  35.621  1.00183.27           C  
ATOM   2170  OG  SER A 109      89.775  28.714  34.348  1.00183.27           O  
ATOM   2171  C   SER A 109      88.540  26.267  35.222  1.00183.27           C  
ATOM   2172  O   SER A 109      88.380  25.140  35.649  1.00183.27           O  
ATOM   2173  N   GLU A 110      88.261  26.586  33.960  1.00320.69           N  
ATOM   2174  CA  GLU A 110      87.953  25.582  33.007  1.00320.69           C  
ATOM   2175  CB  GLU A 110      86.701  25.950  32.196  1.00320.69           C  
ATOM   2176  CG  GLU A 110      86.033  24.749  31.531  1.00320.69           C  
ATOM   2177  CD  GLU A 110      85.272  24.011  32.628  1.00320.69           C  
ATOM   2178  OE1 GLU A 110      85.169  24.564  33.755  1.00320.69           O  
ATOM   2179  OE2 GLU A 110      84.788  22.880  32.356  1.00320.69           O  
ATOM   2180  C   GLU A 110      88.943  25.130  32.030  1.00320.69           C  
ATOM   2181  O   GLU A 110      89.084  23.924  31.937  1.00320.69           O  
ATOM   2182  N   PRO A 111      89.812  25.910  31.479  1.00423.11           N  
ATOM   2183  CA  PRO A 111      90.221  25.828  30.132  1.00423.11           C  
ATOM   2184  CD  PRO A 111      90.422  27.079  32.082  1.00423.11           C  
ATOM   2185  CB  PRO A 111      91.716  26.062  30.208  1.00423.11           C  
ATOM   2186  CG  PRO A 111      91.813  27.088  31.387  1.00423.11           C  
ATOM   2187  C   PRO A 111      89.663  24.893  29.145  1.00423.11           C  
ATOM   2188  O   PRO A 111      89.555  25.387  28.027  1.00423.11           O  
ATOM   2189  N   SER A 112      89.296  23.648  29.457  1.00 97.22           N  
ATOM   2190  CA  SER A 112      88.610  22.823  28.542  1.00 97.22           C  
ATOM   2191  CB  SER A 112      88.074  21.528  29.184  1.00 97.22           C  
ATOM   2192  OG  SER A 112      87.141  21.815  30.215  1.00 97.22           O  
ATOM   2193  C   SER A 112      87.464  23.638  28.004  1.00 97.22           C  
ATOM   2194  O   SER A 112      87.551  24.110  26.875  1.00 97.22           O  
ATOM   2195  N   SER A 122      86.400  23.924  28.785  1.00103.93           N  
ATOM   2196  CA  SER A 122      85.366  24.717  28.174  1.00103.93           C  
ATOM   2197  CB  SER A 122      83.939  24.303  28.577  1.00103.93           C  
ATOM   2198  OG  SER A 122      82.985  25.136  27.932  1.00103.93           O  
ATOM   2199  C   SER A 122      85.528  26.139  28.614  1.00103.93           C  
ATOM   2200  O   SER A 122      84.975  26.550  29.631  1.00103.93           O  
ATOM   2201  N   GLY A 123      86.275  26.945  27.836  1.00 57.57           N  
ATOM   2202  CA  GLY A 123      86.442  28.323  28.193  1.00 57.57           C  
ATOM   2203  C   GLY A 123      87.159  28.409  29.519  1.00 57.57           C  
ATOM   2204  O   GLY A 123      87.609  27.399  30.056  1.00 57.57           O  
ATOM   2205  N   GLN A 124      87.308  29.668  30.003  1.00261.34           N  
ATOM   2206  CA  GLN A 124      87.845  30.245  31.212  1.00261.34           C  
ATOM   2207  CB  GLN A 124      88.135  31.746  31.043  1.00261.34           C  
ATOM   2208  CG  GLN A 124      89.332  32.041  30.145  1.00261.34           C  
ATOM   2209  CD  GLN A 124      90.560  31.702  30.970  1.00261.34           C  
ATOM   2210  OE1 GLN A 124      90.511  31.724  32.198  1.00261.34           O  
ATOM   2211  NE2 GLN A 124      91.691  31.380  30.287  1.00261.34           N  
ATOM   2212  C   GLN A 124      86.912  30.152  32.362  1.00261.34           C  
ATOM   2213  O   GLN A 124      87.355  30.297  33.495  1.00261.34           O  
ATOM   2214  N   LYS A 125      85.603  29.992  32.093  1.00262.86           N  
ATOM   2215  CA  LYS A 125      84.535  30.112  33.049  1.00262.86           C  
ATOM   2216  CB  LYS A 125      83.218  29.460  32.579  1.00262.86           C  
ATOM   2217  CG  LYS A 125      83.310  27.943  32.387  1.00262.86           C  
ATOM   2218  CD  LYS A 125      81.961  27.270  32.114  1.00262.86           C  
ATOM   2219  CE  LYS A 125      80.790  27.899  32.873  1.00262.86           C  
ATOM   2220  NZ  LYS A 125      80.989  27.760  34.332  1.00262.86           N  
ATOM   2221  C   LYS A 125      84.885  29.553  34.374  1.00262.86           C  
ATOM   2222  O   LYS A 125      85.572  28.537  34.497  1.00262.86           O  
ATOM   2223  N   LEU A 126      84.475  30.312  35.409  1.00134.33           N  
ATOM   2224  CA  LEU A 126      84.614  29.817  36.733  1.00134.33           C  
ATOM   2225  CB  LEU A 126      84.647  30.850  37.873  1.00134.33           C  
ATOM   2226  CG  LEU A 126      86.009  31.500  38.141  1.00134.33           C  
ATOM   2227  CD1 LEU A 126      85.925  32.402  39.382  1.00134.33           C  
ATOM   2228  CD2 LEU A 126      87.112  30.436  38.277  1.00134.33           C  
ATOM   2229  C   LEU A 126      83.421  28.988  37.008  1.00134.33           C  
ATOM   2230  O   LEU A 126      82.316  29.272  36.547  1.00134.33           O  
ATOM   2231  N   VAL A 127      83.645  27.908  37.764  1.00 77.21           N  
ATOM   2232  CA  VAL A 127      82.564  27.083  38.161  1.00 77.21           C  
ATOM   2233  CB  VAL A 127      82.788  25.632  37.862  1.00 77.21           C  
ATOM   2234  CG1 VAL A 127      81.624  24.826  38.459  1.00 77.21           C  
ATOM   2235  CG2 VAL A 127      82.953  25.471  36.340  1.00 77.21           C  
ATOM   2236  C   VAL A 127      82.528  27.223  39.640  1.00 77.21           C  
ATOM   2237  O   VAL A 127      83.492  26.889  40.328  1.00 77.21           O  
ATOM   2238  N   PHE A 128      81.407  27.747  40.157  1.00105.66           N  
ATOM   2239  CA  PHE A 128      81.264  27.977  41.556  1.00105.66           C  
ATOM   2240  CB  PHE A 128      80.324  29.149  41.885  1.00105.66           C  
ATOM   2241  CG  PHE A 128      80.983  30.415  41.467  1.00105.66           C  
ATOM   2242  CD1 PHE A 128      81.038  30.768  40.137  1.00105.66           C  
ATOM   2243  CD2 PHE A 128      81.526  31.255  42.411  1.00105.66           C  
ATOM   2244  CE1 PHE A 128      81.644  31.940  39.752  1.00105.66           C  
ATOM   2245  CE2 PHE A 128      82.132  32.429  42.030  1.00105.66           C  
ATOM   2246  CZ  PHE A 128      82.192  32.771  40.700  1.00105.66           C  
ATOM   2247  C   PHE A 128      80.648  26.770  42.160  1.00105.66           C  
ATOM   2248  O   PHE A 128      79.972  25.985  41.497  1.00105.66           O  
ATOM   2249  N   GLY A 129      80.919  26.574  43.456  1.00 56.98           N  
ATOM   2250  CA  GLY A 129      80.316  25.485  44.148  1.00 56.98           C  
ATOM   2251  C   GLY A 129      79.107  26.016  44.828  1.00 56.98           C  
ATOM   2252  O   GLY A 129      78.794  27.198  44.733  1.00 56.98           O  
ATOM   2253  N   GLN A 130      78.430  25.143  45.588  1.00 62.58           N  
ATOM   2254  CA  GLN A 130      77.212  25.492  46.265  1.00 62.58           C  
ATOM   2255  CB  GLN A 130      76.593  24.309  47.022  1.00 62.58           C  
ATOM   2256  CG  GLN A 130      75.216  24.611  47.611  1.00 62.58           C  
ATOM   2257  CD  GLN A 130      74.745  23.344  48.308  1.00 62.58           C  
ATOM   2258  OE1 GLN A 130      75.257  22.975  49.363  1.00 62.58           O  
ATOM   2259  NE2 GLN A 130      73.749  22.649  47.699  1.00 62.58           N  
ATOM   2260  C   GLN A 130      77.508  26.563  47.264  1.00 62.58           C  
ATOM   2261  O   GLN A 130      76.669  27.433  47.500  1.00 62.58           O  
ATOM   2262  N   GLY A 131      78.700  26.521  47.901  1.00 43.50           N  
ATOM   2263  CA  GLY A 131      79.004  27.536  48.864  1.00 43.50           C  
ATOM   2264  C   GLY A 131      78.857  26.939  50.218  1.00 43.50           C  
ATOM   2265  O   GLY A 131      77.985  26.102  50.460  1.00 43.50           O  
ATOM   2266  N   THR A 132      79.729  27.377  51.144  1.00 46.54           N  
ATOM   2267  CA  THR A 132      79.668  26.861  52.469  1.00 46.54           C  
ATOM   2268  CB  THR A 132      80.958  26.247  52.920  1.00 46.54           C  
ATOM   2269  OG1 THR A 132      81.326  25.188  52.049  1.00 46.54           O  
ATOM   2270  CG2 THR A 132      80.780  25.723  54.354  1.00 46.54           C  
ATOM   2271  C   THR A 132      79.387  28.007  53.378  1.00 46.54           C  
ATOM   2272  O   THR A 132      80.059  29.036  53.326  1.00 46.54           O  
ATOM   2273  N   ILE A 133      78.379  27.846  54.253  1.00138.94           N  
ATOM   2274  CA  ILE A 133      78.071  28.895  55.173  1.00138.94           C  
ATOM   2275  CB  ILE A 133      76.616  29.021  55.507  1.00138.94           C  
ATOM   2276  CG1 ILE A 133      76.417  30.125  56.561  1.00138.94           C  
ATOM   2277  CG2 ILE A 133      76.108  27.641  55.954  1.00138.94           C  
ATOM   2278  CD1 ILE A 133      76.875  31.513  56.122  1.00138.94           C  
ATOM   2279  C   ILE A 133      78.800  28.585  56.430  1.00138.94           C  
ATOM   2280  O   ILE A 133      78.633  27.525  57.029  1.00138.94           O  
ATOM   2281  N   LEU A 134      79.673  29.521  56.844  1.00106.76           N  
ATOM   2282  CA  LEU A 134      80.440  29.297  58.024  1.00106.76           C  
ATOM   2283  CB  LEU A 134      81.946  29.570  57.807  1.00106.76           C  
ATOM   2284  CG  LEU A 134      82.865  29.355  59.029  1.00106.76           C  
ATOM   2285  CD1 LEU A 134      84.337  29.350  58.598  1.00106.76           C  
ATOM   2286  CD2 LEU A 134      82.640  30.408  60.126  1.00106.76           C  
ATOM   2287  C   LEU A 134      79.904  30.187  59.098  1.00106.76           C  
ATOM   2288  O   LEU A 134      79.772  31.396  58.913  1.00106.76           O  
ATOM   2289  N   LYS A 135      79.565  29.586  60.257  1.00 93.52           N  
ATOM   2290  CA  LYS A 135      79.108  30.354  61.377  1.00 93.52           C  
ATOM   2291  CB  LYS A 135      77.875  29.793  62.108  1.00 93.52           C  
ATOM   2292  CG  LYS A 135      76.551  29.921  61.357  1.00 93.52           C  
ATOM   2293  CD  LYS A 135      75.416  29.132  62.018  1.00 93.52           C  
ATOM   2294  CE  LYS A 135      75.024  29.651  63.405  1.00 93.52           C  
ATOM   2295  NZ  LYS A 135      76.054  29.284  64.406  1.00 93.52           N  
ATOM   2296  C   LYS A 135      80.207  30.348  62.385  1.00 93.52           C  
ATOM   2297  O   LYS A 135      80.787  29.305  62.690  1.00 93.52           O  
ATOM   2298  N   VAL A 136      80.513  31.540  62.929  1.00 89.14           N  
ATOM   2299  CA  VAL A 136      81.562  31.661  63.893  1.00 89.14           C  
ATOM   2300  CB  VAL A 136      82.569  32.716  63.521  1.00 89.14           C  
ATOM   2301  CG1 VAL A 136      81.881  34.090  63.437  1.00 89.14           C  
ATOM   2302  CG2 VAL A 136      83.725  32.655  64.529  1.00 89.14           C  
ATOM   2303  C   VAL A 136      80.946  32.010  65.247  1.00 89.14           C  
ATOM   2304  O   VAL A 136      80.219  33.038  65.343  1.00 89.14           O  
ATOM   2305  OXT VAL A 136      81.198  31.242  66.210  1.00 89.14           O  
TER
ATOM   2306  N   VAL B   3      82.337  46.942  39.228  1.00115.05           N  
ATOM   2307  CA  VAL B   3      81.315  46.847  38.163  1.00115.05           C  
ATOM   2308  CB  VAL B   3      81.298  45.480  37.546  1.00115.05           C  
ATOM   2309  CG1 VAL B   3      80.686  44.476  38.538  1.00115.05           C  
ATOM   2310  CG2 VAL B   3      80.555  45.581  36.205  1.00115.05           C  
ATOM   2311  C   VAL B   3      79.962  47.168  38.699  1.00115.05           C  
ATOM   2312  O   VAL B   3      79.630  46.803  39.828  1.00115.05           O  
ATOM   2313  N   THR B   4      79.141  47.880  37.898  1.00120.47           N  
ATOM   2314  CA  THR B   4      77.865  48.261  38.423  1.00120.47           C  
ATOM   2315  CB  THR B   4      77.604  49.738  38.421  1.00120.47           C  
ATOM   2316  OG1 THR B   4      76.416  50.017  39.147  1.00120.47           O  
ATOM   2317  CG2 THR B   4      77.470  50.224  36.969  1.00120.47           C  
ATOM   2318  C   THR B   4      76.767  47.619  37.646  1.00120.47           C  
ATOM   2319  O   THR B   4      76.749  47.623  36.414  1.00120.47           O  
ATOM   2320  N   GLN B   5      75.803  47.045  38.387  1.00126.77           N  
ATOM   2321  CA  GLN B   5      74.671  46.404  37.790  1.00126.77           C  
ATOM   2322  CB  GLN B   5      74.289  45.048  38.408  1.00126.77           C  
ATOM   2323  CG  GLN B   5      75.335  43.945  38.320  1.00126.77           C  
ATOM   2324  CD  GLN B   5      74.739  42.716  38.995  1.00126.77           C  
ATOM   2325  OE1 GLN B   5      75.330  42.142  39.907  1.00126.77           O  
ATOM   2326  NE2 GLN B   5      73.528  42.301  38.539  1.00126.77           N  
ATOM   2327  C   GLN B   5      73.480  47.238  38.113  1.00126.77           C  
ATOM   2328  O   GLN B   5      73.282  47.619  39.265  1.00126.77           O  
ATOM   2329  N   SER B   6      72.657  47.538  37.091  1.00 54.60           N  
ATOM   2330  CA  SER B   6      71.426  48.237  37.314  1.00 54.60           C  
ATOM   2331  CB  SER B   6      71.527  49.762  37.130  1.00 54.60           C  
ATOM   2332  OG  SER B   6      71.858  50.074  35.785  1.00 54.60           O  
ATOM   2333  C   SER B   6      70.468  47.719  36.293  1.00 54.60           C  
ATOM   2334  O   SER B   6      70.887  47.335  35.198  1.00 54.60           O  
ATOM   2335  N   PRO B   7      69.197  47.674  36.586  1.00161.74           N  
ATOM   2336  CA  PRO B   7      68.684  48.113  37.853  1.00161.74           C  
ATOM   2337  CD  PRO B   7      68.206  47.819  35.528  1.00161.74           C  
ATOM   2338  CB  PRO B   7      67.174  48.236  37.684  1.00161.74           C  
ATOM   2339  CG  PRO B   7      66.996  48.505  36.184  1.00161.74           C  
ATOM   2340  C   PRO B   7      69.039  47.178  38.957  1.00161.74           C  
ATOM   2341  O   PRO B   7      69.367  46.023  38.685  1.00161.74           O  
ATOM   2342  N   ARG B   8      69.034  47.691  40.201  1.00 95.22           N  
ATOM   2343  CA  ARG B   8      69.307  46.905  41.368  1.00 95.22           C  
ATOM   2344  CB  ARG B   8      69.396  47.770  42.634  1.00 95.22           C  
ATOM   2345  CG  ARG B   8      70.497  48.832  42.587  1.00 95.22           C  
ATOM   2346  CD  ARG B   8      71.909  48.245  42.601  1.00 95.22           C  
ATOM   2347  NE  ARG B   8      72.006  47.360  43.795  1.00 95.22           N  
ATOM   2348  CZ  ARG B   8      72.509  47.837  44.970  1.00 95.22           C  
ATOM   2349  NH1 ARG B   8      72.979  49.115  45.045  1.00 95.22           N  
ATOM   2350  NH2 ARG B   8      72.579  47.026  46.066  1.00 95.22           N  
ATOM   2351  C   ARG B   8      68.194  45.929  41.608  1.00 95.22           C  
ATOM   2352  O   ARG B   8      68.438  44.741  41.814  1.00 95.22           O  
ATOM   2353  N   ASN B   9      66.928  46.397  41.579  1.00 73.81           N  
ATOM   2354  CA  ASN B   9      65.847  45.503  41.888  1.00 73.81           C  
ATOM   2355  CB  ASN B   9      65.162  45.801  43.231  1.00 73.81           C  
ATOM   2356  CG  ASN B   9      66.189  45.613  44.336  1.00 73.81           C  
ATOM   2357  OD1 ASN B   9      66.169  46.318  45.343  1.00 73.81           O  
ATOM   2358  ND2 ASN B   9      67.120  44.642  44.142  1.00 73.81           N  
ATOM   2359  C   ASN B   9      64.801  45.667  40.841  1.00 73.81           C  
ATOM   2360  O   ASN B   9      64.597  46.762  40.318  1.00 73.81           O  
ATOM   2361  N   LYS B  10      64.114  44.562  40.490  1.00158.74           N  
ATOM   2362  CA  LYS B  10      63.082  44.673  39.503  1.00158.74           C  
ATOM   2363  CB  LYS B  10      63.575  44.563  38.053  1.00158.74           C  
ATOM   2364  CG  LYS B  10      63.456  45.867  37.269  1.00158.74           C  
ATOM   2365  CD  LYS B  10      62.009  46.315  37.040  1.00158.74           C  
ATOM   2366  CE  LYS B  10      61.387  45.787  35.743  1.00158.74           C  
ATOM   2367  NZ  LYS B  10      59.988  46.257  35.631  1.00158.74           N  
ATOM   2368  C   LYS B  10      62.061  43.603  39.689  1.00158.74           C  
ATOM   2369  O   LYS B  10      62.379  42.449  39.974  1.00158.74           O  
ATOM   2370  N   VAL B  11      60.782  43.990  39.515  1.00 43.70           N  
ATOM   2371  CA  VAL B  11      59.682  43.077  39.595  1.00 43.70           C  
ATOM   2372  CB  VAL B  11      58.724  43.395  40.710  1.00 43.70           C  
ATOM   2373  CG1 VAL B  11      57.528  42.427  40.640  1.00 43.70           C  
ATOM   2374  CG2 VAL B  11      59.494  43.347  42.040  1.00 43.70           C  
ATOM   2375  C   VAL B  11      58.936  43.226  38.313  1.00 43.70           C  
ATOM   2376  O   VAL B  11      58.787  44.329  37.789  1.00 43.70           O  
ATOM   2377  N   ALA B  12      58.456  42.100  37.760  1.00 50.14           N  
ATOM   2378  CA  ALA B  12      57.770  42.192  36.510  1.00 50.14           C  
ATOM   2379  CB  ALA B  12      58.722  42.136  35.303  1.00 50.14           C  
ATOM   2380  C   ALA B  12      56.834  41.036  36.409  1.00 50.14           C  
ATOM   2381  O   ALA B  12      56.953  40.057  37.143  1.00 50.14           O  
ATOM   2382  N   VAL B  13      55.854  41.145  35.497  1.00100.71           N  
ATOM   2383  CA  VAL B  13      54.883  40.114  35.295  1.00100.71           C  
ATOM   2384  CB  VAL B  13      53.571  40.654  34.811  1.00100.71           C  
ATOM   2385  CG1 VAL B  13      53.766  41.201  33.386  1.00100.71           C  
ATOM   2386  CG2 VAL B  13      52.502  39.560  34.944  1.00100.71           C  
ATOM   2387  C   VAL B  13      55.417  39.174  34.261  1.00100.71           C  
ATOM   2388  O   VAL B  13      56.289  39.532  33.473  1.00100.71           O  
ATOM   2389  N   THR B  14      54.908  37.928  34.246  1.00107.99           N  
ATOM   2390  CA  THR B  14      55.387  36.962  33.304  1.00107.99           C  
ATOM   2391  CB  THR B  14      54.739  35.619  33.463  1.00107.99           C  
ATOM   2392  OG1 THR B  14      55.422  34.641  32.694  1.00107.99           O  
ATOM   2393  CG2 THR B  14      53.280  35.727  32.997  1.00107.99           C  
ATOM   2394  C   THR B  14      55.084  37.470  31.932  1.00107.99           C  
ATOM   2395  O   THR B  14      54.142  38.234  31.733  1.00107.99           O  
ATOM   2396  N   GLY B  15      55.922  37.084  30.951  1.00 20.52           N  
ATOM   2397  CA  GLY B  15      55.729  37.497  29.592  1.00 20.52           C  
ATOM   2398  C   GLY B  15      56.357  38.845  29.421  1.00 20.52           C  
ATOM   2399  O   GLY B  15      56.379  39.391  28.319  1.00 20.52           O  
ATOM   2400  N   GLY B  16      56.906  39.417  30.510  1.00 19.67           N  
ATOM   2401  CA  GLY B  16      57.485  40.728  30.423  1.00 19.67           C  
ATOM   2402  C   GLY B  16      58.860  40.611  29.848  1.00 19.67           C  
ATOM   2403  O   GLY B  16      59.382  39.512  29.666  1.00 19.67           O  
ATOM   2404  N   LYS B  17      59.479  41.767  29.531  1.00 57.21           N  
ATOM   2405  CA  LYS B  17      60.807  41.775  28.988  1.00 57.21           C  
ATOM   2406  CB  LYS B  17      60.849  42.221  27.517  1.00 57.21           C  
ATOM   2407  CG  LYS B  17      62.265  42.325  26.948  1.00 57.21           C  
ATOM   2408  CD  LYS B  17      62.302  42.620  25.447  1.00 57.21           C  
ATOM   2409  CE  LYS B  17      63.699  42.977  24.931  1.00 57.21           C  
ATOM   2410  NZ  LYS B  17      63.643  43.373  23.504  1.00 57.21           N  
ATOM   2411  C   LYS B  17      61.611  42.772  29.760  1.00 57.21           C  
ATOM   2412  O   LYS B  17      61.271  43.953  29.793  1.00 57.21           O  
ATOM   2413  N   VAL B  18      62.713  42.329  30.400  1.00 56.15           N  
ATOM   2414  CA  VAL B  18      63.512  43.269  31.132  1.00 56.15           C  
ATOM   2415  CB  VAL B  18      63.481  43.069  32.623  1.00 56.15           C  
ATOM   2416  CG1 VAL B  18      64.431  44.088  33.271  1.00 56.15           C  
ATOM   2417  CG2 VAL B  18      62.029  43.199  33.116  1.00 56.15           C  
ATOM   2418  C   VAL B  18      64.932  43.103  30.698  1.00 56.15           C  
ATOM   2419  O   VAL B  18      65.352  42.023  30.281  1.00 56.15           O  
ATOM   2420  N   THR B  19      65.708  44.202  30.750  1.00 55.71           N  
ATOM   2421  CA  THR B  19      67.090  44.106  30.397  1.00 55.71           C  
ATOM   2422  CB  THR B  19      67.469  44.960  29.222  1.00 55.71           C  
ATOM   2423  OG1 THR B  19      66.686  44.593  28.095  1.00 55.71           O  
ATOM   2424  CG2 THR B  19      68.963  44.767  28.908  1.00 55.71           C  
ATOM   2425  C   THR B  19      67.879  44.578  31.576  1.00 55.71           C  
ATOM   2426  O   THR B  19      67.743  45.720  32.011  1.00 55.71           O  
ATOM   2427  N   LEU B  20      68.728  43.689  32.128  1.00 88.64           N  
ATOM   2428  CA  LEU B  20      69.558  44.020  33.249  1.00 88.64           C  
ATOM   2429  CB  LEU B  20      69.928  42.798  34.104  1.00 88.64           C  
ATOM   2430  CG  LEU B  20      68.730  41.978  34.599  1.00 88.64           C  
ATOM   2431  CD1 LEU B  20      69.191  40.780  35.442  1.00 88.64           C  
ATOM   2432  CD2 LEU B  20      67.712  42.864  35.325  1.00 88.64           C  
ATOM   2433  C   LEU B  20      70.853  44.438  32.644  1.00 88.64           C  
ATOM   2434  O   LEU B  20      71.435  43.681  31.872  1.00 88.64           O  
ATOM   2435  N   SER B  21      71.342  45.646  32.978  1.00 56.08           N  
ATOM   2436  CA  SER B  21      72.552  46.115  32.370  1.00 56.08           C  
ATOM   2437  CB  SER B  21      72.494  47.607  32.009  1.00 56.08           C  
ATOM   2438  OG  SER B  21      71.440  47.838  31.088  1.00 56.08           O  
ATOM   2439  C   SER B  21      73.705  45.940  33.307  1.00 56.08           C  
ATOM   2440  O   SER B  21      73.544  45.669  34.494  1.00 56.08           O  
ATOM   2441  N   CYS B  22      74.926  46.070  32.754  1.00 79.60           N  
ATOM   2442  CA  CYS B  22      76.144  46.008  33.508  1.00 79.60           C  
ATOM   2443  CB  CYS B  22      76.879  44.671  33.399  1.00 79.60           C  
ATOM   2444  SG  CYS B  22      78.602  44.851  33.947  1.00 79.60           S  
ATOM   2445  C   CYS B  22      77.082  46.995  32.897  1.00 79.60           C  
ATOM   2446  O   CYS B  22      77.257  47.010  31.681  1.00 79.60           O  
ATOM   2447  N   ASN B  23      77.721  47.840  33.726  1.00 94.49           N  
ATOM   2448  CA  ASN B  23      78.669  48.776  33.198  1.00 94.49           C  
ATOM   2449  CB  ASN B  23      78.283  50.243  33.455  1.00 94.49           C  
ATOM   2450  CG  ASN B  23      79.094  51.108  32.505  1.00 94.49           C  
ATOM   2451  OD1 ASN B  23      80.100  50.666  31.951  1.00 94.49           O  
ATOM   2452  ND2 ASN B  23      78.649  52.377  32.306  1.00 94.49           N  
ATOM   2453  C   ASN B  23      79.949  48.492  33.914  1.00 94.49           C  
ATOM   2454  O   ASN B  23      79.943  48.230  35.114  1.00 94.49           O  
ATOM   2455  N   GLN B  24      81.084  48.526  33.191  1.00184.89           N  
ATOM   2456  CA  GLN B  24      82.336  48.156  33.783  1.00184.89           C  
ATOM   2457  CB  GLN B  24      82.884  46.908  33.090  1.00184.89           C  
ATOM   2458  CG  GLN B  24      84.201  46.432  33.660  1.00184.89           C  
ATOM   2459  CD  GLN B  24      84.835  45.487  32.660  1.00184.89           C  
ATOM   2460  OE1 GLN B  24      85.940  45.008  32.895  1.00184.89           O  
ATOM   2461  NE2 GLN B  24      84.148  45.226  31.515  1.00184.89           N  
ATOM   2462  C   GLN B  24      83.341  49.243  33.529  1.00184.89           C  
ATOM   2463  O   GLN B  24      83.471  49.717  32.405  1.00184.89           O  
ATOM   2464  N   THR B  25      84.028  49.710  34.592  1.00 84.29           N  
ATOM   2465  CA  THR B  25      85.076  50.700  34.548  1.00 84.29           C  
ATOM   2466  CB  THR B  25      85.218  51.432  35.846  1.00 84.29           C  
ATOM   2467  OG1 THR B  25      85.606  50.540  36.880  1.00 84.29           O  
ATOM   2468  CG2 THR B  25      83.860  52.072  36.178  1.00 84.29           C  
ATOM   2469  C   THR B  25      86.422  50.113  34.221  1.00 84.29           C  
ATOM   2470  O   THR B  25      87.315  50.815  33.751  1.00 84.29           O  
ATOM   2471  N   ASN B  26      86.600  48.816  34.521  1.00128.12           N  
ATOM   2472  CA  ASN B  26      87.845  48.107  34.503  1.00128.12           C  
ATOM   2473  CB  ASN B  26      87.720  46.730  35.169  1.00128.12           C  
ATOM   2474  CG  ASN B  26      87.408  47.017  36.634  1.00128.12           C  
ATOM   2475  OD1 ASN B  26      87.951  47.954  37.218  1.00128.12           O  
ATOM   2476  ND2 ASN B  26      86.500  46.208  37.241  1.00128.12           N  
ATOM   2477  C   ASN B  26      88.446  47.961  33.142  1.00128.12           C  
ATOM   2478  O   ASN B  26      89.637  47.687  33.050  1.00128.12           O  
ATOM   2479  N   ASN B  33      87.662  48.093  32.059  1.00152.65           N  
ATOM   2480  CA  ASN B  33      88.130  47.908  30.707  1.00152.65           C  
ATOM   2481  CB  ASN B  33      89.054  49.018  30.140  1.00152.65           C  
ATOM   2482  CG  ASN B  33      90.418  49.056  30.803  1.00152.65           C  
ATOM   2483  OD1 ASN B  33      91.274  48.222  30.513  1.00152.65           O  
ATOM   2484  ND2 ASN B  33      90.641  50.072  31.681  1.00152.65           N  
ATOM   2485  C   ASN B  33      88.700  46.523  30.556  1.00152.65           C  
ATOM   2486  O   ASN B  33      89.735  46.298  29.930  1.00152.65           O  
ATOM   2487  N   HIS B  34      87.988  45.536  31.137  1.00 74.83           N  
ATOM   2488  CA  HIS B  34      88.377  44.159  31.025  1.00 74.83           C  
ATOM   2489  ND1 HIS B  34      87.852  43.105  34.700  1.00 74.83           N  
ATOM   2490  CG  HIS B  34      88.438  43.584  33.550  1.00 74.83           C  
ATOM   2491  CB  HIS B  34      87.915  43.256  32.182  1.00 74.83           C  
ATOM   2492  NE2 HIS B  34      89.598  44.318  35.342  1.00 74.83           N  
ATOM   2493  CD2 HIS B  34      89.504  44.325  33.960  1.00 74.83           C  
ATOM   2494  CE1 HIS B  34      88.583  43.571  35.741  1.00 74.83           C  
ATOM   2495  C   HIS B  34      87.681  43.606  29.819  1.00 74.83           C  
ATOM   2496  O   HIS B  34      86.565  44.008  29.497  1.00 74.83           O  
ATOM   2497  N   ASN B  35      88.346  42.680  29.105  1.00 73.38           N  
ATOM   2498  CA  ASN B  35      87.796  42.062  27.933  1.00 73.38           C  
ATOM   2499  CB  ASN B  35      88.834  41.326  27.071  1.00 73.38           C  
ATOM   2500  CG  ASN B  35      89.491  42.385  26.203  1.00 73.38           C  
ATOM   2501  OD1 ASN B  35      88.803  43.117  25.492  1.00 73.38           O  
ATOM   2502  ND2 ASN B  35      90.846  42.479  26.261  1.00 73.38           N  
ATOM   2503  C   ASN B  35      86.684  41.101  28.240  1.00 73.38           C  
ATOM   2504  O   ASN B  35      85.759  40.990  27.439  1.00 73.38           O  
ATOM   2505  N   ASN B  36      86.721  40.368  29.374  1.00 92.77           N  
ATOM   2506  CA  ASN B  36      85.705  39.360  29.578  1.00 92.77           C  
ATOM   2507  CB  ASN B  36      86.256  38.023  30.102  1.00 92.77           C  
ATOM   2508  CG  ASN B  36      87.030  37.371  28.969  1.00 92.77           C  
ATOM   2509  OD1 ASN B  36      86.847  37.708  27.800  1.00 92.77           O  
ATOM   2510  ND2 ASN B  36      87.909  36.397  29.323  1.00 92.77           N  
ATOM   2511  C   ASN B  36      84.656  39.821  30.551  1.00 92.77           C  
ATOM   2512  O   ASN B  36      84.928  40.576  31.485  1.00 92.77           O  
ATOM   2513  N   MET B  37      83.396  39.382  30.323  1.00 78.46           N  
ATOM   2514  CA  MET B  37      82.312  39.723  31.203  1.00 78.46           C  
ATOM   2515  CB  MET B  37      81.467  40.908  30.711  1.00 78.46           C  
ATOM   2516  CG  MET B  37      82.294  42.194  30.631  1.00 78.46           C  
ATOM   2517  SD  MET B  37      81.364  43.693  30.203  1.00 78.46           S  
ATOM   2518  CE  MET B  37      80.579  43.828  31.833  1.00 78.46           C  
ATOM   2519  C   MET B  37      81.429  38.519  31.344  1.00 78.46           C  
ATOM   2520  O   MET B  37      81.398  37.654  30.468  1.00 78.46           O  
ATOM   2521  N   TYR B  38      80.700  38.425  32.478  1.00114.05           N  
ATOM   2522  CA  TYR B  38      79.907  37.256  32.731  1.00114.05           C  
ATOM   2523  CB  TYR B  38      80.598  36.283  33.704  1.00114.05           C  
ATOM   2524  CG  TYR B  38      81.849  35.775  33.069  1.00114.05           C  
ATOM   2525  CD1 TYR B  38      82.975  36.567  32.984  1.00114.05           C  
ATOM   2526  CD2 TYR B  38      81.901  34.494  32.574  1.00114.05           C  
ATOM   2527  CE1 TYR B  38      84.126  36.087  32.400  1.00114.05           C  
ATOM   2528  CE2 TYR B  38      83.047  34.009  31.991  1.00114.05           C  
ATOM   2529  CZ  TYR B  38      84.164  34.805  31.901  1.00114.05           C  
ATOM   2530  OH  TYR B  38      85.336  34.299  31.299  1.00114.05           O  
ATOM   2531  C   TYR B  38      78.611  37.631  33.389  1.00114.05           C  
ATOM   2532  O   TYR B  38      78.475  38.699  33.984  1.00114.05           O  
ATOM   2533  N   TRP B  39      77.606  36.739  33.257  1.00104.24           N  
ATOM   2534  CA  TRP B  39      76.365  36.866  33.969  1.00104.24           C  
ATOM   2535  CB  TRP B  39      75.135  37.220  33.110  1.00104.24           C  
ATOM   2536  CG  TRP B  39      75.017  38.695  32.809  1.00104.24           C  
ATOM   2537  CD2 TRP B  39      74.469  39.636  33.750  1.00104.24           C  
ATOM   2538  CD1 TRP B  39      75.373  39.419  31.706  1.00104.24           C  
ATOM   2539  NE1 TRP B  39      75.079  40.749  31.904  1.00104.24           N  
ATOM   2540  CE2 TRP B  39      74.523  40.895  33.157  1.00104.24           C  
ATOM   2541  CE3 TRP B  39      73.966  39.460  35.005  1.00104.24           C  
ATOM   2542  CZ2 TRP B  39      74.071  42.005  33.818  1.00104.24           C  
ATOM   2543  CZ3 TRP B  39      73.507  40.582  35.665  1.00104.24           C  
ATOM   2544  CH2 TRP B  39      73.557  41.831  35.084  1.00104.24           C  
ATOM   2545  C   TRP B  39      76.106  35.547  34.633  1.00104.24           C  
ATOM   2546  O   TRP B  39      76.076  34.509  33.975  1.00104.24           O  
ATOM   2547  N   TYR B  40      75.903  35.567  35.968  1.00 92.81           N  
ATOM   2548  CA  TYR B  40      75.645  34.377  36.730  1.00 92.81           C  
ATOM   2549  CB  TYR B  40      76.629  34.109  37.888  1.00 92.81           C  
ATOM   2550  CG  TYR B  40      78.009  33.744  37.436  1.00 92.81           C  
ATOM   2551  CD1 TYR B  40      78.956  34.706  37.166  1.00 92.81           C  
ATOM   2552  CD2 TYR B  40      78.369  32.420  37.306  1.00 92.81           C  
ATOM   2553  CE1 TYR B  40      80.228  34.355  36.768  1.00 92.81           C  
ATOM   2554  CE2 TYR B  40      79.639  32.062  36.909  1.00 92.81           C  
ATOM   2555  CZ  TYR B  40      80.576  33.030  36.638  1.00 92.81           C  
ATOM   2556  OH  TYR B  40      81.880  32.671  36.232  1.00 92.81           O  
ATOM   2557  C   TYR B  40      74.331  34.575  37.423  1.00 92.81           C  
ATOM   2558  O   TYR B  40      73.841  35.699  37.533  1.00 92.81           O  
ATOM   2559  N   ARG B  41      73.692  33.470  37.869  1.00144.97           N  
ATOM   2560  CA  ARG B  41      72.483  33.630  38.627  1.00144.97           C  
ATOM   2561  CB  ARG B  41      71.212  33.092  37.945  1.00144.97           C  
ATOM   2562  CG  ARG B  41      71.215  31.592  37.658  1.00144.97           C  
ATOM   2563  CD  ARG B  41      69.985  31.127  36.871  1.00144.97           C  
ATOM   2564  NE  ARG B  41      68.809  31.162  37.784  1.00144.97           N  
ATOM   2565  CZ  ARG B  41      67.569  30.841  37.312  1.00144.97           C  
ATOM   2566  NH1 ARG B  41      67.406  30.477  36.006  1.00144.97           N  
ATOM   2567  NH2 ARG B  41      66.491  30.886  38.147  1.00144.97           N  
ATOM   2568  C   ARG B  41      72.656  32.880  39.895  1.00144.97           C  
ATOM   2569  O   ARG B  41      73.068  31.722  39.890  1.00144.97           O  
ATOM   2570  N   GLN B  42      72.339  33.523  41.031  1.00 88.82           N  
ATOM   2571  CA  GLN B  42      72.533  32.811  42.247  1.00 88.82           C  
ATOM   2572  CB  GLN B  42      73.230  33.641  43.335  1.00 88.82           C  
ATOM   2573  CG  GLN B  42      73.468  32.843  44.615  1.00 88.82           C  
ATOM   2574  CD  GLN B  42      74.241  33.707  45.598  1.00 88.82           C  
ATOM   2575  OE1 GLN B  42      74.709  34.792  45.258  1.00 88.82           O  
ATOM   2576  NE2 GLN B  42      74.383  33.207  46.854  1.00 88.82           N  
ATOM   2577  C   GLN B  42      71.209  32.360  42.761  1.00 88.82           C  
ATOM   2578  O   GLN B  42      70.255  33.133  42.853  1.00 88.82           O  
ATOM   2579  N   ASP B  43      71.142  31.052  43.070  1.00110.71           N  
ATOM   2580  CA  ASP B  43      69.997  30.388  43.610  1.00110.71           C  
ATOM   2581  CB  ASP B  43      69.451  29.316  42.658  1.00110.71           C  
ATOM   2582  CG  ASP B  43      69.076  30.014  41.354  1.00110.71           C  
ATOM   2583  OD1 ASP B  43      68.471  31.115  41.404  1.00110.71           O  
ATOM   2584  OD2 ASP B  43      69.400  29.442  40.278  1.00110.71           O  
ATOM   2585  C   ASP B  43      70.511  29.693  44.834  1.00110.71           C  
ATOM   2586  O   ASP B  43      71.696  29.372  44.926  1.00110.71           O  
ATOM   2587  N   THR B  44      69.634  29.433  45.816  1.00185.71           N  
ATOM   2588  CA  THR B  44      70.120  28.906  47.056  1.00185.71           C  
ATOM   2589  CB  THR B  44      69.082  28.867  48.133  1.00185.71           C  
ATOM   2590  OG1 THR B  44      68.592  30.178  48.370  1.00185.71           O  
ATOM   2591  CG2 THR B  44      69.741  28.331  49.414  1.00185.71           C  
ATOM   2592  C   THR B  44      70.749  27.551  46.935  1.00185.71           C  
ATOM   2593  O   THR B  44      71.794  27.342  47.529  1.00185.71           O  
ATOM   2594  N   GLY B  45      70.148  26.576  46.231  1.00136.13           N  
ATOM   2595  CA  GLY B  45      70.708  25.247  46.154  1.00136.13           C  
ATOM   2596  C   GLY B  45      71.946  25.154  45.300  1.00136.13           C  
ATOM   2597  O   GLY B  45      72.849  24.382  45.612  1.00136.13           O  
ATOM   2598  N   HIS B  46      71.946  25.848  44.143  1.00127.40           N  
ATOM   2599  CA  HIS B  46      72.950  25.817  43.100  1.00127.40           C  
ATOM   2600  ND1 HIS B  46      70.861  24.462  41.029  1.00127.40           N  
ATOM   2601  CG  HIS B  46      71.047  25.746  41.479  1.00127.40           C  
ATOM   2602  CB  HIS B  46      72.382  26.350  41.781  1.00127.40           C  
ATOM   2603  NE2 HIS B  46      68.840  25.365  41.235  1.00127.40           N  
ATOM   2604  CD2 HIS B  46      69.805  26.287  41.599  1.00127.40           C  
ATOM   2605  CE1 HIS B  46      69.521  24.286  40.899  1.00127.40           C  
ATOM   2606  C   HIS B  46      74.184  26.624  43.352  1.00127.40           C  
ATOM   2607  O   HIS B  46      75.277  26.266  42.909  1.00127.40           O  
ATOM   2608  N   GLY B  47      74.045  27.779  44.014  1.00 47.64           N  
ATOM   2609  CA  GLY B  47      75.182  28.640  44.073  1.00 47.64           C  
ATOM   2610  C   GLY B  47      75.147  29.348  42.752  1.00 47.64           C  
ATOM   2611  O   GLY B  47      74.156  29.238  42.036  1.00 47.64           O  
ATOM   2612  N   LEU B  48      76.214  30.079  42.374  1.00134.83           N  
ATOM   2613  CA  LEU B  48      76.209  30.785  41.120  1.00134.83           C  
ATOM   2614  CB  LEU B  48      77.367  31.789  40.981  1.00134.83           C  
ATOM   2615  CG  LEU B  48      77.207  33.054  41.847  1.00134.83           C  
ATOM   2616  CD1 LEU B  48      76.979  32.709  43.327  1.00134.83           C  
ATOM   2617  CD2 LEU B  48      78.403  34.001  41.659  1.00134.83           C  
ATOM   2618  C   LEU B  48      76.267  29.829  39.963  1.00134.83           C  
ATOM   2619  O   LEU B  48      76.899  28.777  40.031  1.00134.83           O  
ATOM   2620  N   ARG B  49      75.556  30.183  38.869  1.00149.67           N  
ATOM   2621  CA  ARG B  49      75.557  29.419  37.651  1.00149.67           C  
ATOM   2622  CB  ARG B  49      74.243  28.652  37.430  1.00149.67           C  
ATOM   2623  CG  ARG B  49      74.065  27.497  38.419  1.00149.67           C  
ATOM   2624  CD  ARG B  49      72.604  27.165  38.726  1.00149.67           C  
ATOM   2625  NE  ARG B  49      71.966  26.625  37.496  1.00149.67           N  
ATOM   2626  CZ  ARG B  49      70.637  26.846  37.277  1.00149.67           C  
ATOM   2627  NH1 ARG B  49      69.921  27.640  38.125  1.00149.67           N  
ATOM   2628  NH2 ARG B  49      70.018  26.275  36.204  1.00149.67           N  
ATOM   2629  C   ARG B  49      75.722  30.414  36.537  1.00149.67           C  
ATOM   2630  O   ARG B  49      75.112  31.482  36.560  1.00149.67           O  
ATOM   2631  N   LEU B  50      76.554  30.073  35.530  1.00 98.13           N  
ATOM   2632  CA  LEU B  50      76.893  30.956  34.440  1.00 98.13           C  
ATOM   2633  CB  LEU B  50      78.240  30.564  33.804  1.00 98.13           C  
ATOM   2634  CG  LEU B  50      78.684  31.437  32.620  1.00 98.13           C  
ATOM   2635  CD1 LEU B  50      78.994  32.875  33.062  1.00 98.13           C  
ATOM   2636  CD2 LEU B  50      79.851  30.781  31.867  1.00 98.13           C  
ATOM   2637  C   LEU B  50      75.857  30.883  33.354  1.00 98.13           C  
ATOM   2638  O   LEU B  50      75.611  29.816  32.795  1.00 98.13           O  
ATOM   2639  N   ILE B  51      75.156  32.015  33.098  1.00154.17           N  
ATOM   2640  CA  ILE B  51      74.190  32.135  32.030  1.00154.17           C  
ATOM   2641  CB  ILE B  51      73.275  33.316  32.234  1.00154.17           C  
ATOM   2642  CG1 ILE B  51      72.526  33.247  33.580  1.00154.17           C  
ATOM   2643  CG2 ILE B  51      72.337  33.381  31.018  1.00154.17           C  
ATOM   2644  CD1 ILE B  51      71.491  32.131  33.678  1.00154.17           C  
ATOM   2645  C   ILE B  51      74.855  32.357  30.694  1.00154.17           C  
ATOM   2646  O   ILE B  51      74.668  31.589  29.751  1.00154.17           O  
ATOM   2647  N   HIS B  52      75.681  33.425  30.597  1.00 82.12           N  
ATOM   2648  CA  HIS B  52      76.326  33.787  29.360  1.00 82.12           C  
ATOM   2649  ND1 HIS B  52      74.282  33.168  26.850  1.00 82.12           N  
ATOM   2650  CG  HIS B  52      74.266  34.108  27.857  1.00 82.12           C  
ATOM   2651  CB  HIS B  52      75.496  34.719  28.457  1.00 82.12           C  
ATOM   2652  NE2 HIS B  52      72.144  33.597  27.286  1.00 82.12           N  
ATOM   2653  CD2 HIS B  52      72.954  34.357  28.112  1.00 82.12           C  
ATOM   2654  CE1 HIS B  52      72.986  32.899  26.548  1.00 82.12           C  
ATOM   2655  C   HIS B  52      77.556  34.571  29.708  1.00 82.12           C  
ATOM   2656  O   HIS B  52      77.614  35.205  30.761  1.00 82.12           O  
ATOM   2657  N   TYR B  53      78.588  34.524  28.835  1.00109.25           N  
ATOM   2658  CA  TYR B  53      79.769  35.307  29.061  1.00109.25           C  
ATOM   2659  CB  TYR B  53      80.947  34.574  29.747  1.00109.25           C  
ATOM   2660  CG  TYR B  53      81.424  33.412  28.943  1.00109.25           C  
ATOM   2661  CD1 TYR B  53      80.682  32.258  28.922  1.00109.25           C  
ATOM   2662  CD2 TYR B  53      82.614  33.448  28.247  1.00109.25           C  
ATOM   2663  CE1 TYR B  53      81.094  31.165  28.202  1.00109.25           C  
ATOM   2664  CE2 TYR B  53      83.034  32.355  27.523  1.00109.25           C  
ATOM   2665  CZ  TYR B  53      82.270  31.212  27.499  1.00109.25           C  
ATOM   2666  OH  TYR B  53      82.687  30.085  26.760  1.00109.25           O  
ATOM   2667  C   TYR B  53      80.232  35.868  27.753  1.00109.25           C  
ATOM   2668  O   TYR B  53      79.679  35.561  26.698  1.00109.25           O  
ATOM   2669  N   SER B  54      81.240  36.763  27.799  1.00 85.02           N  
ATOM   2670  CA  SER B  54      81.690  37.369  26.578  1.00 85.02           C  
ATOM   2671  CB  SER B  54      80.965  38.689  26.284  1.00 85.02           C  
ATOM   2672  OG  SER B  54      81.590  39.357  25.201  1.00 85.02           O  
ATOM   2673  C   SER B  54      83.153  37.686  26.675  1.00 85.02           C  
ATOM   2674  O   SER B  54      83.651  38.118  27.712  1.00 85.02           O  
ATOM   2675  N   TYR B  55      83.870  37.422  25.564  1.00149.20           N  
ATOM   2676  CA  TYR B  55      85.264  37.669  25.316  1.00149.20           C  
ATOM   2677  CB  TYR B  55      85.849  36.813  24.184  1.00149.20           C  
ATOM   2678  CG  TYR B  55      85.818  35.407  24.669  1.00149.20           C  
ATOM   2679  CD1 TYR B  55      86.578  35.038  25.754  1.00149.20           C  
ATOM   2680  CD2 TYR B  55      85.057  34.458  24.030  1.00149.20           C  
ATOM   2681  CE1 TYR B  55      86.563  33.741  26.206  1.00149.20           C  
ATOM   2682  CE2 TYR B  55      85.041  33.158  24.477  1.00149.20           C  
ATOM   2683  CZ  TYR B  55      85.794  32.800  25.568  1.00149.20           C  
ATOM   2684  OH  TYR B  55      85.778  31.466  26.029  1.00149.20           O  
ATOM   2685  C   TYR B  55      85.537  39.113  25.011  1.00149.20           C  
ATOM   2686  O   TYR B  55      86.693  39.545  25.000  1.00149.20           O  
ATOM   2687  N   GLY B  56      84.504  39.858  24.573  1.00 71.68           N  
ATOM   2688  CA  GLY B  56      84.750  41.236  24.276  1.00 71.68           C  
ATOM   2689  C   GLY B  56      83.632  41.750  23.465  1.00 71.68           C  
ATOM   2690  O   GLY B  56      82.684  41.036  23.146  1.00 71.68           O  
ATOM   2691  N   ALA B  57      83.759  43.025  23.074  1.00 60.19           N  
ATOM   2692  CA  ALA B  57      82.711  43.658  22.353  1.00 60.19           C  
ATOM   2693  CB  ALA B  57      83.046  45.095  21.915  1.00 60.19           C  
ATOM   2694  C   ALA B  57      82.407  42.867  21.119  1.00 60.19           C  
ATOM   2695  O   ALA B  57      83.304  42.347  20.458  1.00 60.19           O  
ATOM   2696  N   GLY B  58      81.096  42.730  20.820  1.00 51.00           N  
ATOM   2697  CA  GLY B  58      80.627  42.129  19.599  1.00 51.00           C  
ATOM   2698  C   GLY B  58      80.437  40.647  19.712  1.00 51.00           C  
ATOM   2699  O   GLY B  58      79.960  40.023  18.765  1.00 51.00           O  
ATOM   2700  N   SER B  59      80.780  40.022  20.850  1.00 67.19           N  
ATOM   2701  CA  SER B  59      80.609  38.598  20.872  1.00 67.19           C  
ATOM   2702  CB  SER B  59      81.935  37.831  20.707  1.00 67.19           C  
ATOM   2703  OG  SER B  59      82.808  38.104  21.794  1.00 67.19           O  
ATOM   2704  C   SER B  59      79.996  38.212  22.182  1.00 67.19           C  
ATOM   2705  O   SER B  59      80.077  38.945  23.167  1.00 67.19           O  
ATOM   2706  N   THR B  60      79.294  37.062  22.199  1.00 51.35           N  
ATOM   2707  CA  THR B  60      78.749  36.542  23.417  1.00 51.35           C  
ATOM   2708  CB  THR B  60      77.299  36.875  23.647  1.00 51.35           C  
ATOM   2709  OG1 THR B  60      76.488  36.314  22.627  1.00 51.35           O  
ATOM   2710  CG2 THR B  60      77.137  38.406  23.683  1.00 51.35           C  
ATOM   2711  C   THR B  60      78.856  35.052  23.318  1.00 51.35           C  
ATOM   2712  O   THR B  60      78.914  34.503  22.218  1.00 51.35           O  
ATOM   2713  N   GLU B  61      78.911  34.358  24.471  1.00 75.15           N  
ATOM   2714  CA  GLU B  61      79.010  32.929  24.448  1.00 75.15           C  
ATOM   2715  CB  GLU B  61      80.387  32.407  24.891  1.00 75.15           C  
ATOM   2716  CG  GLU B  61      81.515  32.763  23.919  1.00 75.15           C  
ATOM   2717  CD  GLU B  61      81.421  31.832  22.719  1.00 75.15           C  
ATOM   2718  OE1 GLU B  61      81.259  30.602  22.937  1.00 75.15           O  
ATOM   2719  OE2 GLU B  61      81.507  32.339  21.568  1.00 75.15           O  
ATOM   2720  C   GLU B  61      77.998  32.401  25.410  1.00 75.15           C  
ATOM   2721  O   GLU B  61      77.712  33.018  26.436  1.00 75.15           O  
ATOM   2722  N   LYS B  69      77.404  31.240  25.082  1.00 62.70           N  
ATOM   2723  CA  LYS B  69      76.446  30.669  25.976  1.00 62.70           C  
ATOM   2724  CB  LYS B  69      75.533  29.621  25.319  1.00 62.70           C  
ATOM   2725  CG  LYS B  69      74.441  30.230  24.434  1.00 62.70           C  
ATOM   2726  CD  LYS B  69      73.753  29.209  23.525  1.00 62.70           C  
ATOM   2727  CE  LYS B  69      72.350  29.621  23.075  1.00 62.70           C  
ATOM   2728  NZ  LYS B  69      71.386  29.377  24.174  1.00 62.70           N  
ATOM   2729  C   LYS B  69      77.199  30.032  27.097  1.00 62.70           C  
ATOM   2730  O   LYS B  69      78.278  29.473  26.903  1.00 62.70           O  
ATOM   2731  N   GLY B  70      76.640  30.137  28.318  1.00 23.96           N  
ATOM   2732  CA  GLY B  70      77.247  29.577  29.486  1.00 23.96           C  
ATOM   2733  C   GLY B  70      76.615  28.248  29.715  1.00 23.96           C  
ATOM   2734  O   GLY B  70      76.173  27.585  28.777  1.00 23.96           O  
ATOM   2735  N   ASP B  71      76.601  27.813  30.989  1.00 72.79           N  
ATOM   2736  CA  ASP B  71      76.030  26.549  31.342  1.00 72.79           C  
ATOM   2737  CB  ASP B  71      76.223  26.201  32.827  1.00 72.79           C  
ATOM   2738  CG  ASP B  71      77.680  25.853  33.084  1.00 72.79           C  
ATOM   2739  OD1 ASP B  71      78.462  25.748  32.105  1.00 72.79           O  
ATOM   2740  OD2 ASP B  71      78.026  25.685  34.282  1.00 72.79           O  
ATOM   2741  C   ASP B  71      74.535  26.549  31.135  1.00 72.79           C  
ATOM   2742  O   ASP B  71      74.003  25.636  30.506  1.00 72.79           O  
ATOM   2743  N   ILE B  72      73.809  27.562  31.670  1.00106.51           N  
ATOM   2744  CA  ILE B  72      72.367  27.537  31.588  1.00106.51           C  
ATOM   2745  CB  ILE B  72      71.759  27.510  32.965  1.00106.51           C  
ATOM   2746  CG1 ILE B  72      72.221  28.732  33.787  1.00106.51           C  
ATOM   2747  CG2 ILE B  72      72.115  26.157  33.612  1.00106.51           C  
ATOM   2748  CD1 ILE B  72      71.488  28.909  35.114  1.00106.51           C  
ATOM   2749  C   ILE B  72      71.832  28.737  30.835  1.00106.51           C  
ATOM   2750  O   ILE B  72      71.209  29.623  31.412  1.00106.51           O  
ATOM   2751  N   PRO B  73      72.008  28.766  29.541  1.00106.01           N  
ATOM   2752  CA  PRO B  73      71.571  29.878  28.733  1.00106.01           C  
ATOM   2753  CD  PRO B  73      73.046  27.987  28.891  1.00106.01           C  
ATOM   2754  CB  PRO B  73      72.397  29.805  27.445  1.00106.01           C  
ATOM   2755  CG  PRO B  73      72.935  28.364  27.406  1.00106.01           C  
ATOM   2756  C   PRO B  73      70.099  29.972  28.440  1.00106.01           C  
ATOM   2757  O   PRO B  73      69.660  31.044  28.031  1.00106.01           O  
ATOM   2758  N   ASP B  74      69.318  28.891  28.626  1.00 58.16           N  
ATOM   2759  CA  ASP B  74      67.953  28.881  28.157  1.00 58.16           C  
ATOM   2760  CB  ASP B  74      67.246  27.526  28.370  1.00 58.16           C  
ATOM   2761  CG  ASP B  74      67.819  26.522  27.372  1.00 58.16           C  
ATOM   2762  OD1 ASP B  74      68.426  26.972  26.363  1.00 58.16           O  
ATOM   2763  OD2 ASP B  74      67.654  25.293  27.600  1.00 58.16           O  
ATOM   2764  C   ASP B  74      67.115  29.955  28.790  1.00 58.16           C  
ATOM   2765  O   ASP B  74      67.094  30.122  30.008  1.00 58.16           O  
ATOM   2766  N   GLY B  75      66.380  30.704  27.932  1.00 35.51           N  
ATOM   2767  CA  GLY B  75      65.467  31.731  28.356  1.00 35.51           C  
ATOM   2768  C   GLY B  75      66.179  33.042  28.465  1.00 35.51           C  
ATOM   2769  O   GLY B  75      65.573  34.055  28.817  1.00 35.51           O  
ATOM   2770  N   TYR B  76      67.490  33.072  28.161  1.00103.36           N  
ATOM   2771  CA  TYR B  76      68.178  34.321  28.294  1.00103.36           C  
ATOM   2772  CB  TYR B  76      69.238  34.361  29.411  1.00103.36           C  
ATOM   2773  CG  TYR B  76      68.617  34.055  30.730  1.00103.36           C  
ATOM   2774  CD1 TYR B  76      67.757  34.936  31.330  1.00103.36           C  
ATOM   2775  CD2 TYR B  76      68.877  32.865  31.366  1.00103.36           C  
ATOM   2776  CE1 TYR B  76      67.193  34.637  32.549  1.00103.36           C  
ATOM   2777  CE2 TYR B  76      68.318  32.560  32.584  1.00103.36           C  
ATOM   2778  CZ  TYR B  76      67.471  33.452  33.183  1.00103.36           C  
ATOM   2779  OH  TYR B  76      66.893  33.144  34.433  1.00103.36           O  
ATOM   2780  C   TYR B  76      68.951  34.598  27.048  1.00103.36           C  
ATOM   2781  O   TYR B  76      69.357  33.685  26.332  1.00103.36           O  
ATOM   2782  N   LYS B  77      69.156  35.899  26.766  1.00 46.69           N  
ATOM   2783  CA  LYS B  77      69.951  36.333  25.657  1.00 46.69           C  
ATOM   2784  CB  LYS B  77      69.156  37.098  24.587  1.00 46.69           C  
ATOM   2785  CG  LYS B  77      68.192  36.196  23.815  1.00 46.69           C  
ATOM   2786  CD  LYS B  77      67.179  36.952  22.955  1.00 46.69           C  
ATOM   2787  CE  LYS B  77      66.187  36.033  22.240  1.00 46.69           C  
ATOM   2788  NZ  LYS B  77      65.293  36.833  21.374  1.00 46.69           N  
ATOM   2789  C   LYS B  77      70.950  37.278  26.236  1.00 46.69           C  
ATOM   2790  O   LYS B  77      70.743  37.815  27.322  1.00 46.69           O  
ATOM   2791  N   ALA B  78      72.087  37.485  25.547  1.00 44.72           N  
ATOM   2792  CA  ALA B  78      73.065  38.390  26.071  1.00 44.72           C  
ATOM   2793  CB  ALA B  78      74.301  37.680  26.656  1.00 44.72           C  
ATOM   2794  C   ALA B  78      73.528  39.232  24.930  1.00 44.72           C  
ATOM   2795  O   ALA B  78      73.409  38.825  23.776  1.00 44.72           O  
ATOM   2796  N   SER B  79      74.018  40.457  25.225  1.00103.40           N  
ATOM   2797  CA  SER B  79      74.521  41.325  24.193  1.00103.40           C  
ATOM   2798  CB  SER B  79      73.549  42.431  23.741  1.00103.40           C  
ATOM   2799  OG  SER B  79      72.614  41.928  22.801  1.00103.40           O  
ATOM   2800  C   SER B  79      75.718  42.051  24.711  1.00103.40           C  
ATOM   2801  O   SER B  79      75.727  42.534  25.842  1.00103.40           O  
ATOM   2802  N   ARG B  80      76.771  42.148  23.876  1.00207.60           N  
ATOM   2803  CA  ARG B  80      77.932  42.887  24.278  1.00207.60           C  
ATOM   2804  CB  ARG B  80      79.192  42.012  24.377  1.00207.60           C  
ATOM   2805  CG  ARG B  80      80.433  42.777  24.836  1.00207.60           C  
ATOM   2806  CD  ARG B  80      80.421  43.131  26.324  1.00207.60           C  
ATOM   2807  NE  ARG B  80      81.137  42.037  27.027  1.00207.60           N  
ATOM   2808  CZ  ARG B  80      82.497  42.058  27.134  1.00207.60           C  
ATOM   2809  NH1 ARG B  80      83.227  43.107  26.654  1.00207.60           N  
ATOM   2810  NH2 ARG B  80      83.122  41.004  27.724  1.00207.60           N  
ATOM   2811  C   ARG B  80      78.195  43.908  23.210  1.00207.60           C  
ATOM   2812  O   ARG B  80      79.007  43.688  22.312  1.00207.60           O  
ATOM   2813  N   PRO B  81      77.510  45.014  23.282  1.00 98.50           N  
ATOM   2814  CA  PRO B  81      77.700  46.066  22.319  1.00 98.50           C  
ATOM   2815  CD  PRO B  81      76.169  45.028  23.835  1.00 98.50           C  
ATOM   2816  CB  PRO B  81      76.444  46.939  22.383  1.00 98.50           C  
ATOM   2817  CG  PRO B  81      75.711  46.482  23.655  1.00 98.50           C  
ATOM   2818  C   PRO B  81      78.977  46.831  22.474  1.00 98.50           C  
ATOM   2819  O   PRO B  81      79.439  47.411  21.492  1.00 98.50           O  
ATOM   2820  N   SER B  82      79.560  46.872  23.684  1.00106.18           N  
ATOM   2821  CA  SER B  82      80.745  47.658  23.869  1.00106.18           C  
ATOM   2822  CB  SER B  82      80.441  49.067  24.407  1.00106.18           C  
ATOM   2823  OG  SER B  82      81.639  49.807  24.587  1.00106.18           O  
ATOM   2824  C   SER B  82      81.581  46.968  24.894  1.00106.18           C  
ATOM   2825  O   SER B  82      81.111  46.072  25.589  1.00106.18           O  
ATOM   2826  N   GLN B  83      82.855  47.380  25.024  1.00 98.97           N  
ATOM   2827  CA  GLN B  83      83.734  46.770  25.980  1.00 98.97           C  
ATOM   2828  CB  GLN B  83      85.108  47.474  26.040  1.00 98.97           C  
ATOM   2829  CG  GLN B  83      85.929  47.232  27.318  1.00 98.97           C  
ATOM   2830  CD  GLN B  83      86.667  45.910  27.225  1.00 98.97           C  
ATOM   2831  OE1 GLN B  83      86.174  44.951  26.637  1.00 98.97           O  
ATOM   2832  NE2 GLN B  83      87.888  45.858  27.822  1.00 98.97           N  
ATOM   2833  C   GLN B  83      83.136  46.929  27.343  1.00 98.97           C  
ATOM   2834  O   GLN B  83      83.147  46.002  28.152  1.00 98.97           O  
ATOM   2835  N   GLU B  84      82.614  48.135  27.628  1.00106.69           N  
ATOM   2836  CA  GLU B  84      82.103  48.474  28.925  1.00106.69           C  
ATOM   2837  CB  GLU B  84      81.884  49.988  29.089  1.00106.69           C  
ATOM   2838  CG  GLU B  84      83.183  50.796  29.032  1.00106.69           C  
ATOM   2839  CD  GLU B  84      83.586  50.905  27.568  1.00106.69           C  
ATOM   2840  OE1 GLU B  84      82.663  50.896  26.711  1.00106.69           O  
ATOM   2841  OE2 GLU B  84      84.810  50.995  27.286  1.00106.69           O  
ATOM   2842  C   GLU B  84      80.807  47.790  29.269  1.00106.69           C  
ATOM   2843  O   GLU B  84      80.620  47.353  30.404  1.00106.69           O  
ATOM   2844  N   ASN B  85      79.871  47.653  28.311  1.00 73.18           N  
ATOM   2845  CA  ASN B  85      78.566  47.208  28.726  1.00 73.18           C  
ATOM   2846  CB  ASN B  85      77.444  48.057  28.116  1.00 73.18           C  
ATOM   2847  CG  ASN B  85      77.682  49.488  28.571  1.00 73.18           C  
ATOM   2848  OD1 ASN B  85      77.895  49.752  29.753  1.00 73.18           O  
ATOM   2849  ND2 ASN B  85      77.665  50.441  27.602  1.00 73.18           N  
ATOM   2850  C   ASN B  85      78.296  45.789  28.334  1.00 73.18           C  
ATOM   2851  O   ASN B  85      78.687  45.340  27.258  1.00 73.18           O  
ATOM   2852  N   PHE B  86      77.622  45.043  29.245  1.00113.36           N  
ATOM   2853  CA  PHE B  86      77.202  43.690  28.989  1.00113.36           C  
ATOM   2854  CB  PHE B  86      78.185  42.663  29.585  1.00113.36           C  
ATOM   2855  CG  PHE B  86      77.876  41.286  29.100  1.00113.36           C  
ATOM   2856  CD1 PHE B  86      77.693  41.036  27.759  1.00113.36           C  
ATOM   2857  CD2 PHE B  86      77.848  40.231  29.981  1.00113.36           C  
ATOM   2858  CE1 PHE B  86      77.430  39.761  27.316  1.00113.36           C  
ATOM   2859  CE2 PHE B  86      77.588  38.953  29.542  1.00113.36           C  
ATOM   2860  CZ  PHE B  86      77.375  38.716  28.206  1.00113.36           C  
ATOM   2861  C   PHE B  86      75.845  43.561  29.617  1.00113.36           C  
ATOM   2862  O   PHE B  86      75.671  43.820  30.810  1.00113.36           O  
ATOM   2863  N   SER B  87      74.848  43.137  28.811  1.00107.85           N  
ATOM   2864  CA  SER B  87      73.486  43.108  29.262  1.00107.85           C  
ATOM   2865  CB  SER B  87      72.579  44.068  28.478  1.00107.85           C  
ATOM   2866  OG  SER B  87      73.053  45.400  28.588  1.00107.85           O  
ATOM   2867  C   SER B  87      72.899  41.750  29.045  1.00107.85           C  
ATOM   2868  O   SER B  87      73.270  41.019  28.127  1.00107.85           O  
ATOM   2869  N   LEU B  88      71.930  41.405  29.915  1.00 81.93           N  
ATOM   2870  CA  LEU B  88      71.230  40.155  29.844  1.00 81.93           C  
ATOM   2871  CB  LEU B  88      71.210  39.432  31.206  1.00 81.93           C  
ATOM   2872  CG  LEU B  88      70.492  38.073  31.197  1.00 81.93           C  
ATOM   2873  CD1 LEU B  88      71.186  37.088  30.244  1.00 81.93           C  
ATOM   2874  CD2 LEU B  88      70.345  37.512  32.621  1.00 81.93           C  
ATOM   2875  C   LEU B  88      69.816  40.467  29.439  1.00 81.93           C  
ATOM   2876  O   LEU B  88      69.229  41.444  29.902  1.00 81.93           O  
ATOM   2877  N   ILE B  89      69.222  39.645  28.547  1.00 56.92           N  
ATOM   2878  CA  ILE B  89      67.902  39.956  28.066  1.00 56.92           C  
ATOM   2879  CB  ILE B  89      67.874  40.208  26.588  1.00 56.92           C  
ATOM   2880  CG1 ILE B  89      68.794  41.388  26.243  1.00 56.92           C  
ATOM   2881  CG2 ILE B  89      66.413  40.409  26.155  1.00 56.92           C  
ATOM   2882  CD1 ILE B  89      69.046  41.540  24.745  1.00 56.92           C  
ATOM   2883  C   ILE B  89      66.979  38.806  28.330  1.00 56.92           C  
ATOM   2884  O   ILE B  89      67.359  37.643  28.200  1.00 56.92           O  
ATOM   2885  N   LEU B  90      65.732  39.123  28.738  1.00150.11           N  
ATOM   2886  CA  LEU B  90      64.724  38.132  28.986  1.00150.11           C  
ATOM   2887  CB  LEU B  90      64.135  38.225  30.410  1.00150.11           C  
ATOM   2888  CG  LEU B  90      65.145  38.253  31.574  1.00150.11           C  
ATOM   2889  CD1 LEU B  90      65.973  39.547  31.573  1.00150.11           C  
ATOM   2890  CD2 LEU B  90      64.435  38.038  32.921  1.00150.11           C  
ATOM   2891  C   LEU B  90      63.564  38.521  28.114  1.00150.11           C  
ATOM   2892  O   LEU B  90      62.698  39.283  28.545  1.00150.11           O  
ATOM   2893  N   GLU B  91      63.486  37.977  26.883  1.00 85.12           N  
ATOM   2894  CA  GLU B  91      62.455  38.387  25.966  1.00 85.12           C  
ATOM   2895  CB  GLU B  91      62.552  37.667  24.609  1.00 85.12           C  
ATOM   2896  CG  GLU B  91      63.859  37.947  23.863  1.00 85.12           C  
ATOM   2897  CD  GLU B  91      63.822  39.379  23.347  1.00 85.12           C  
ATOM   2898  OE1 GLU B  91      62.713  39.974  23.329  1.00 85.12           O  
ATOM   2899  OE2 GLU B  91      64.905  39.897  22.962  1.00 85.12           O  
ATOM   2900  C   GLU B  91      61.119  38.056  26.545  1.00 85.12           C  
ATOM   2901  O   GLU B  91      60.233  38.907  26.611  1.00 85.12           O  
ATOM   2902  N   LEU B  92      60.931  36.807  26.998  1.00108.53           N  
ATOM   2903  CA  LEU B  92      59.663  36.492  27.579  1.00108.53           C  
ATOM   2904  CB  LEU B  92      58.896  35.421  26.783  1.00108.53           C  
ATOM   2905  CG  LEU B  92      57.408  35.306  27.159  1.00108.53           C  
ATOM   2906  CD1 LEU B  92      57.221  34.834  28.605  1.00108.53           C  
ATOM   2907  CD2 LEU B  92      56.658  36.617  26.867  1.00108.53           C  
ATOM   2908  C   LEU B  92      59.990  35.983  28.949  1.00108.53           C  
ATOM   2909  O   LEU B  92      60.701  34.992  29.102  1.00108.53           O  
ATOM   2910  N   ALA B  93      59.481  36.672  29.987  1.00 63.39           N  
ATOM   2911  CA  ALA B  93      59.817  36.374  31.352  1.00 63.39           C  
ATOM   2912  CB  ALA B  93      59.521  37.536  32.315  1.00 63.39           C  
ATOM   2913  C   ALA B  93      59.067  35.185  31.860  1.00 63.39           C  
ATOM   2914  O   ALA B  93      58.034  34.795  31.317  1.00 63.39           O  
ATOM   2915  N   THR B  94      59.624  34.548  32.916  1.00 67.08           N  
ATOM   2916  CA  THR B  94      58.978  33.447  33.574  1.00 67.08           C  
ATOM   2917  CB  THR B  94      59.406  32.092  33.080  1.00 67.08           C  
ATOM   2918  OG1 THR B  94      60.784  31.881  33.344  1.00 67.08           O  
ATOM   2919  CG2 THR B  94      59.140  31.994  31.570  1.00 67.08           C  
ATOM   2920  C   THR B  94      59.354  33.509  35.028  1.00 67.08           C  
ATOM   2921  O   THR B  94      60.443  33.950  35.382  1.00 67.08           O  
ATOM   2922  N   PRO B  95      58.478  33.054  35.883  1.00 89.22           N  
ATOM   2923  CA  PRO B  95      58.694  33.037  37.308  1.00 89.22           C  
ATOM   2924  CD  PRO B  95      57.124  32.685  35.513  1.00 89.22           C  
ATOM   2925  CB  PRO B  95      57.364  32.589  37.920  1.00 89.22           C  
ATOM   2926  CG  PRO B  95      56.591  31.948  36.750  1.00 89.22           C  
ATOM   2927  C   PRO B  95      59.851  32.161  37.679  1.00 89.22           C  
ATOM   2928  O   PRO B  95      60.399  32.330  38.767  1.00 89.22           O  
ATOM   2929  N   SER B  96      60.232  31.208  36.815  1.00 38.85           N  
ATOM   2930  CA  SER B  96      61.337  30.355  37.134  1.00 38.85           C  
ATOM   2931  CB  SER B  96      61.559  29.276  36.068  1.00 38.85           C  
ATOM   2932  OG  SER B  96      61.825  29.897  34.821  1.00 38.85           O  
ATOM   2933  C   SER B  96      62.565  31.206  37.185  1.00 38.85           C  
ATOM   2934  O   SER B  96      63.539  30.873  37.857  1.00 38.85           O  
ATOM   2935  N   GLN B  97      62.524  32.330  36.449  1.00 95.60           N  
ATOM   2936  CA  GLN B  97      63.579  33.289  36.301  1.00 95.60           C  
ATOM   2937  CB  GLN B  97      63.360  34.219  35.099  1.00 95.60           C  
ATOM   2938  CG  GLN B  97      63.420  33.439  33.781  1.00 95.60           C  
ATOM   2939  CD  GLN B  97      63.195  34.400  32.626  1.00 95.60           C  
ATOM   2940  OE1 GLN B  97      63.095  35.609  32.822  1.00 95.60           O  
ATOM   2941  NE2 GLN B  97      63.109  33.852  31.384  1.00 95.60           N  
ATOM   2942  C   GLN B  97      63.820  34.090  37.552  1.00 95.60           C  
ATOM   2943  O   GLN B  97      64.880  34.700  37.673  1.00 95.60           O  
ATOM   2944  N   THR B  98      62.839  34.191  38.475  1.00 50.59           N  
ATOM   2945  CA  THR B  98      63.029  34.975  39.676  1.00 50.59           C  
ATOM   2946  CB  THR B  98      61.917  34.801  40.675  1.00 50.59           C  
ATOM   2947  OG1 THR B  98      60.676  35.169  40.093  1.00 50.59           O  
ATOM   2948  CG2 THR B  98      62.205  35.674  41.908  1.00 50.59           C  
ATOM   2949  C   THR B  98      64.307  34.539  40.336  1.00 50.59           C  
ATOM   2950  O   THR B  98      64.507  33.350  40.579  1.00 50.59           O  
ATOM   2951  N   SER B  99      65.227  35.503  40.609  1.00 73.49           N  
ATOM   2952  CA  SER B  99      66.490  35.167  41.210  1.00 73.49           C  
ATOM   2953  CB  SER B  99      67.270  34.135  40.360  1.00 73.49           C  
ATOM   2954  OG  SER B  99      68.503  33.785  40.971  1.00 73.49           O  
ATOM   2955  C   SER B  99      67.331  36.417  41.336  1.00 73.49           C  
ATOM   2956  O   SER B  99      66.891  37.514  40.989  1.00 73.49           O  
ATOM   2957  N   VAL B 100      68.563  36.277  41.889  1.00140.49           N  
ATOM   2958  CA  VAL B 100      69.494  37.369  41.969  1.00140.49           C  
ATOM   2959  CB  VAL B 100      70.227  37.511  43.274  1.00140.49           C  
ATOM   2960  CG1 VAL B 100      69.270  38.032  44.347  1.00140.49           C  
ATOM   2961  CG2 VAL B 100      70.849  36.154  43.628  1.00140.49           C  
ATOM   2962  C   VAL B 100      70.539  37.133  40.930  1.00140.49           C  
ATOM   2963  O   VAL B 100      71.046  36.023  40.772  1.00140.49           O  
ATOM   2964  N   TYR B 101      70.911  38.197  40.197  1.00 99.98           N  
ATOM   2965  CA  TYR B 101      71.859  38.017  39.142  1.00 99.98           C  
ATOM   2966  CB  TYR B 101      71.378  38.475  37.751  1.00 99.98           C  
ATOM   2967  CG  TYR B 101      70.256  37.612  37.282  1.00 99.98           C  
ATOM   2968  CD1 TYR B 101      68.963  37.916  37.636  1.00 99.98           C  
ATOM   2969  CD2 TYR B 101      70.496  36.515  36.484  1.00 99.98           C  
ATOM   2970  CE1 TYR B 101      67.918  37.136  37.209  1.00 99.98           C  
ATOM   2971  CE2 TYR B 101      69.456  35.729  36.052  1.00 99.98           C  
ATOM   2972  CZ  TYR B 101      68.168  36.041  36.420  1.00 99.98           C  
ATOM   2973  OH  TYR B 101      67.095  35.242  35.984  1.00 99.98           O  
ATOM   2974  C   TYR B 101      73.041  38.861  39.454  1.00 99.98           C  
ATOM   2975  O   TYR B 101      72.941  39.859  40.166  1.00 99.98           O  
ATOM   2976  N   PHE B 102      74.214  38.426  38.956  1.00102.97           N  
ATOM   2977  CA  PHE B 102      75.415  39.168  39.147  1.00102.97           C  
ATOM   2978  CB  PHE B 102      76.345  38.533  40.197  1.00102.97           C  
ATOM   2979  CG  PHE B 102      75.631  38.476  41.506  1.00102.97           C  
ATOM   2980  CD1 PHE B 102      74.784  37.429  41.790  1.00102.97           C  
ATOM   2981  CD2 PHE B 102      75.808  39.458  42.454  1.00102.97           C  
ATOM   2982  CE1 PHE B 102      74.123  37.360  42.995  1.00102.97           C  
ATOM   2983  CE2 PHE B 102      75.148  39.394  43.661  1.00102.97           C  
ATOM   2984  CZ  PHE B 102      74.304  38.345  43.935  1.00102.97           C  
ATOM   2985  C   PHE B 102      76.168  39.158  37.853  1.00102.97           C  
ATOM   2986  O   PHE B 102      76.311  38.133  37.189  1.00102.97           O  
ATOM   2987  N   CYS B 103      76.674  40.332  37.455  1.00 76.37           N  
ATOM   2988  CA  CYS B 103      77.489  40.390  36.286  1.00 76.37           C  
ATOM   2989  CB  CYS B 103      77.249  41.650  35.449  1.00 76.37           C  
ATOM   2990  SG  CYS B 103      77.612  43.131  36.434  1.00 76.37           S  
ATOM   2991  C   CYS B 103      78.874  40.507  36.822  1.00 76.37           C  
ATOM   2992  O   CYS B 103      79.065  40.981  37.939  1.00 76.37           O  
ATOM   2993  N   ALA B 104      79.880  40.056  36.055  1.00 56.36           N  
ATOM   2994  CA  ALA B 104      81.226  40.146  36.537  1.00 56.36           C  
ATOM   2995  CB  ALA B 104      81.707  38.848  37.206  1.00 56.36           C  
ATOM   2996  C   ALA B 104      82.120  40.404  35.367  1.00 56.36           C  
ATOM   2997  O   ALA B 104      81.792  40.069  34.231  1.00 56.36           O  
ATOM   2998  N   GLY B 105      83.284  41.028  35.631  1.00 47.46           N  
ATOM   2999  CA  GLY B 105      84.237  41.298  34.598  1.00 47.46           C  
ATOM   3000  C   GLY B 105      85.467  40.557  34.999  1.00 47.46           C  
ATOM   3001  O   GLY B 105      85.638  40.236  36.174  1.00 47.46           O  
ATOM   3002  N   ARG B 106      86.357  40.247  34.033  1.00117.63           N  
ATOM   3003  CA  ARG B 106      87.528  39.503  34.395  1.00117.63           C  
ATOM   3004  CB  ARG B 106      87.332  37.987  34.242  1.00117.63           C  
ATOM   3005  CG  ARG B 106      86.283  37.418  35.198  1.00117.63           C  
ATOM   3006  CD  ARG B 106      85.833  36.004  34.825  1.00117.63           C  
ATOM   3007  NE  ARG B 106      87.050  35.150  34.766  1.00117.63           N  
ATOM   3008  CZ  ARG B 106      87.753  35.052  33.602  1.00117.63           C  
ATOM   3009  NH1 ARG B 106      87.316  35.705  32.484  1.00117.63           N  
ATOM   3010  NH2 ARG B 106      88.902  34.317  33.561  1.00117.63           N  
ATOM   3011  C   ARG B 106      88.652  39.898  33.488  1.00117.63           C  
ATOM   3012  O   ARG B 106      88.432  40.170  32.308  1.00117.63           O  
ATOM   3013  N   ASP B 107      89.900  39.936  34.014  1.00195.28           N  
ATOM   3014  CA  ASP B 107      90.960  40.337  33.140  1.00195.28           C  
ATOM   3015  CB  ASP B 107      91.467  41.750  33.462  1.00195.28           C  
ATOM   3016  CG  ASP B 107      91.925  42.350  32.142  1.00195.28           C  
ATOM   3017  OD1 ASP B 107      91.662  41.712  31.088  1.00195.28           O  
ATOM   3018  OD2 ASP B 107      92.528  43.456  32.164  1.00195.28           O  
ATOM   3019  C   ASP B 107      92.114  39.366  33.200  1.00195.28           C  
ATOM   3020  O   ASP B 107      92.784  39.096  32.208  1.00195.28           O  
ATOM   3021  N   THR B 124      92.470  38.823  34.366  1.00178.29           N  
ATOM   3022  CA  THR B 124      93.492  37.824  34.235  1.00178.29           C  
ATOM   3023  CB  THR B 124      94.855  38.301  34.621  1.00178.29           C  
ATOM   3024  OG1 THR B 124      95.205  39.425  33.827  1.00178.29           O  
ATOM   3025  CG2 THR B 124      95.856  37.175  34.336  1.00178.29           C  
ATOM   3026  C   THR B 124      93.094  36.687  35.115  1.00178.29           C  
ATOM   3027  O   THR B 124      93.866  36.218  35.952  1.00178.29           O  
ATOM   3028  N   GLY B 125      91.852  36.212  34.926  1.00 42.44           N  
ATOM   3029  CA  GLY B 125      91.358  35.107  35.688  1.00 42.44           C  
ATOM   3030  C   GLY B 125      90.643  35.622  36.903  1.00 42.44           C  
ATOM   3031  O   GLY B 125      89.805  34.922  37.469  1.00 42.44           O  
ATOM   3032  N   GLN B 126      90.931  36.866  37.340  1.00129.62           N  
ATOM   3033  CA  GLN B 126      90.277  37.338  38.533  1.00129.62           C  
ATOM   3034  CB  GLN B 126      90.992  38.534  39.193  1.00129.62           C  
ATOM   3035  CG  GLN B 126      92.464  38.281  39.527  1.00129.62           C  
ATOM   3036  CD  GLN B 126      92.554  37.287  40.674  1.00129.62           C  
ATOM   3037  OE1 GLN B 126      91.917  36.235  40.659  1.00129.62           O  
ATOM   3038  NE2 GLN B 126      93.375  37.635  41.701  1.00129.62           N  
ATOM   3039  C   GLN B 126      88.919  37.823  38.130  1.00129.62           C  
ATOM   3040  O   GLN B 126      88.756  38.438  37.081  1.00129.62           O  
ATOM   3041  N   LEU B 127      87.890  37.548  38.951  1.00131.26           N  
ATOM   3042  CA  LEU B 127      86.583  38.026  38.605  1.00131.26           C  
ATOM   3043  CB  LEU B 127      85.462  36.982  38.759  1.00131.26           C  
ATOM   3044  CG  LEU B 127      85.572  35.778  37.806  1.00131.26           C  
ATOM   3045  CD1 LEU B 127      86.803  34.913  38.116  1.00131.26           C  
ATOM   3046  CD2 LEU B 127      84.266  34.969  37.791  1.00131.26           C  
ATOM   3047  C   LEU B 127      86.233  39.138  39.545  1.00131.26           C  
ATOM   3048  O   LEU B 127      86.582  39.110  40.725  1.00131.26           O  
ATOM   3049  N   TYR B 128      85.546  40.171  39.021  1.00122.62           N  
ATOM   3050  CA  TYR B 128      85.078  41.243  39.850  1.00122.62           C  
ATOM   3051  CB  TYR B 128      85.620  42.622  39.436  1.00122.62           C  
ATOM   3052  CG  TYR B 128      87.091  42.615  39.701  1.00122.62           C  
ATOM   3053  CD1 TYR B 128      87.954  41.973  38.842  1.00122.62           C  
ATOM   3054  CD2 TYR B 128      87.613  43.254  40.804  1.00122.62           C  
ATOM   3055  CE1 TYR B 128      89.308  41.967  39.086  1.00122.62           C  
ATOM   3056  CE2 TYR B 128      88.966  43.252  41.054  1.00122.62           C  
ATOM   3057  CZ  TYR B 128      89.818  42.605  40.190  1.00122.62           C  
ATOM   3058  OH  TYR B 128      91.208  42.595  40.433  1.00122.62           O  
ATOM   3059  C   TYR B 128      83.588  41.251  39.688  1.00122.62           C  
ATOM   3060  O   TYR B 128      83.081  41.437  38.582  1.00122.62           O  
ATOM   3061  N   PHE B 129      82.848  41.060  40.803  1.00 79.48           N  
ATOM   3062  CA  PHE B 129      81.419  40.910  40.741  1.00 79.48           C  
ATOM   3063  CB  PHE B 129      80.868  39.849  41.716  1.00 79.48           C  
ATOM   3064  CG  PHE B 129      81.330  38.489  41.303  1.00 79.48           C  
ATOM   3065  CD1 PHE B 129      82.587  38.041  41.642  1.00 79.48           C  
ATOM   3066  CD2 PHE B 129      80.499  37.655  40.590  1.00 79.48           C  
ATOM   3067  CE1 PHE B 129      83.010  36.786  41.269  1.00 79.48           C  
ATOM   3068  CE2 PHE B 129      80.916  36.399  40.215  1.00 79.48           C  
ATOM   3069  CZ  PHE B 129      82.174  35.963  40.553  1.00 79.48           C  
ATOM   3070  C   PHE B 129      80.730  42.193  41.085  1.00 79.48           C  
ATOM   3071  O   PHE B 129      81.263  43.043  41.796  1.00 79.48           O  
ATOM   3072  N   GLY B 130      79.499  42.355  40.557  1.00 39.14           N  
ATOM   3073  CA  GLY B 130      78.711  43.530  40.793  1.00 39.14           C  
ATOM   3074  C   GLY B 130      77.853  43.311  42.000  1.00 39.14           C  
ATOM   3075  O   GLY B 130      77.798  42.215  42.552  1.00 39.14           O  
ATOM   3076  N   GLU B 131      77.107  44.361  42.395  1.00 92.95           N  
ATOM   3077  CA  GLU B 131      76.313  44.362  43.591  1.00 92.95           C  
ATOM   3078  CB  GLU B 131      75.583  45.698  43.800  1.00 92.95           C  
ATOM   3079  CG  GLU B 131      76.517  46.914  43.821  1.00 92.95           C  
ATOM   3080  CD  GLU B 131      77.463  46.828  45.012  1.00 92.95           C  
ATOM   3081  OE1 GLU B 131      77.574  45.724  45.611  1.00 92.95           O  
ATOM   3082  OE2 GLU B 131      78.093  47.869  45.335  1.00 92.95           O  
ATOM   3083  C   GLU B 131      75.265  43.293  43.516  1.00 92.95           C  
ATOM   3084  O   GLU B 131      75.077  42.552  44.480  1.00 92.95           O  
ATOM   3085  N   GLY B 132      74.552  43.181  42.375  1.00 45.20           N  
ATOM   3086  CA  GLY B 132      73.558  42.149  42.256  1.00 45.20           C  
ATOM   3087  C   GLY B 132      72.269  42.744  41.777  1.00 45.20           C  
ATOM   3088  O   GLY B 132      72.129  43.961  41.651  1.00 45.20           O  
ATOM   3089  N   SER B 133      71.278  41.873  41.491  1.00 60.20           N  
ATOM   3090  CA  SER B 133      70.006  42.348  41.027  1.00 60.20           C  
ATOM   3091  CB  SER B 133      69.895  42.323  39.494  1.00 60.20           C  
ATOM   3092  OG  SER B 133      70.928  43.105  38.909  1.00 60.20           O  
ATOM   3093  C   SER B 133      68.940  41.425  41.542  1.00 60.20           C  
ATOM   3094  O   SER B 133      69.068  40.203  41.471  1.00 60.20           O  
ATOM   3095  N   LYS B 134      67.829  41.984  42.058  1.00 93.69           N  
ATOM   3096  CA  LYS B 134      66.774  41.138  42.542  1.00 93.69           C  
ATOM   3097  CB  LYS B 134      66.163  41.619  43.870  1.00 93.69           C  
ATOM   3098  CG  LYS B 134      67.103  41.519  45.071  1.00 93.69           C  
ATOM   3099  CD  LYS B 134      66.683  42.416  46.238  1.00 93.69           C  
ATOM   3100  CE  LYS B 134      65.168  42.544  46.399  1.00 93.69           C  
ATOM   3101  NZ  LYS B 134      64.860  43.425  47.547  1.00 93.69           N  
ATOM   3102  C   LYS B 134      65.679  41.200  41.533  1.00 93.69           C  
ATOM   3103  O   LYS B 134      65.074  42.251  41.332  1.00 93.69           O  
ATOM   3104  N   LEU B 135      65.395  40.066  40.865  1.00 50.55           N  
ATOM   3105  CA  LEU B 135      64.341  40.097  39.898  1.00 50.55           C  
ATOM   3106  CB  LEU B 135      64.807  39.730  38.477  1.00 50.55           C  
ATOM   3107  CG  LEU B 135      63.688  39.832  37.425  1.00 50.55           C  
ATOM   3108  CD1 LEU B 135      63.206  41.282  37.267  1.00 50.55           C  
ATOM   3109  CD2 LEU B 135      64.113  39.199  36.090  1.00 50.55           C  
ATOM   3110  C   LEU B 135      63.308  39.097  40.315  1.00 50.55           C  
ATOM   3111  O   LEU B 135      63.606  37.915  40.481  1.00 50.55           O  
ATOM   3112  N   THR B 136      62.059  39.565  40.513  1.00 40.70           N  
ATOM   3113  CA  THR B 136      60.977  38.685  40.855  1.00 40.70           C  
ATOM   3114  CB  THR B 136      60.234  39.109  42.094  1.00 40.70           C  
ATOM   3115  OG1 THR B 136      61.119  39.158  43.203  1.00 40.70           O  
ATOM   3116  CG2 THR B 136      59.090  38.113  42.362  1.00 40.70           C  
ATOM   3117  C   THR B 136      60.016  38.760  39.712  1.00 40.70           C  
ATOM   3118  O   THR B 136      59.579  39.844  39.334  1.00 40.70           O  
ATOM   3119  N   VAL B 137      59.678  37.608  39.101  1.00 52.61           N  
ATOM   3120  CA  VAL B 137      58.759  37.674  38.004  1.00 52.61           C  
ATOM   3121  CB  VAL B 137      59.269  36.998  36.759  1.00 52.61           C  
ATOM   3122  CG1 VAL B 137      58.174  37.023  35.677  1.00 52.61           C  
ATOM   3123  CG2 VAL B 137      60.576  37.693  36.335  1.00 52.61           C  
ATOM   3124  C   VAL B 137      57.495  37.003  38.423  1.00 52.61           C  
ATOM   3125  O   VAL B 137      57.425  35.780  38.526  1.00 52.61           O  
ATOM   3126  N   LEU B 138      56.444  37.807  38.666  1.00 77.07           N  
ATOM   3127  CA  LEU B 138      55.193  37.239  39.057  1.00 77.07           C  
ATOM   3128  CB  LEU B 138      54.203  38.268  39.620  1.00 77.07           C  
ATOM   3129  CG  LEU B 138      54.705  38.887  40.933  1.00 77.07           C  
ATOM   3130  CD1 LEU B 138      55.962  39.736  40.699  1.00 77.07           C  
ATOM   3131  CD2 LEU B 138      53.592  39.648  41.666  1.00 77.07           C  
ATOM   3132  C   LEU B 138      54.602  36.673  37.777  1.00 77.07           C  
ATOM   3133  O   LEU B 138      54.274  37.496  36.885  1.00 77.07           O  
ATOM   3134  OXT LEU B 138      54.483  35.423  37.664  1.00 77.07           O  
TER
END
