# Supplementary material for: Predicting T cell receptor functionality against mutant epitopes
Source: Cell Genom. 2024 Aug 15;4(9):100634. doi: 10.1016/j.xgen.2024.100634 (PMC11480844; doi:10.1016/j.xgen.2024.100634)
Supplement: Data S7. Structural models of the murine dataset, related to Figure 3 and STAR Methods, Structural modeling — PDB files containing the structural models of the 36 murine TCRs, SIINFEKL, and the H-2Kb allele. [file mmc8.zip › SIINFEKL/Ed21_SIINFEKL.pdb]

ATOM      1  N   GLY M   1     119.497  17.784  27.099  1.00 12.93           N  
ATOM      2  CA  GLY M   1     119.480  18.995  26.248  1.00 12.93           C  
ATOM      3  C   GLY M   1     118.229  19.766  26.483  1.00 12.93           C  
ATOM      4  O   GLY M   1     117.264  19.264  27.058  1.00 12.93           O  
ATOM      5  N   PRO M   2     118.237  20.991  26.044  1.00 75.45           N  
ATOM      6  CA  PRO M   2     117.089  21.834  26.211  1.00 75.45           C  
ATOM      7  CD  PRO M   2     119.466  21.759  25.953  1.00 75.45           C  
ATOM      8  CB  PRO M   2     117.582  23.272  26.024  1.00 75.45           C  
ATOM      9  CG  PRO M   2     119.001  23.130  25.441  1.00 75.45           C  
ATOM     10  C   PRO M   2     116.005  21.427  25.272  1.00 75.45           C  
ATOM     11  O   PRO M   2     116.303  20.854  24.225  1.00 75.45           O  
ATOM     12  N   HIS M   3     114.738  21.697  25.640  1.00 51.76           N  
ATOM     13  CA  HIS M   3     113.637  21.343  24.797  1.00 51.76           C  
ATOM     14  ND1 HIS M   3     114.178  18.174  24.203  1.00 51.76           N  
ATOM     15  CG  HIS M   3     113.778  18.882  25.314  1.00 51.76           C  
ATOM     16  CB  HIS M   3     112.888  20.088  25.270  1.00 51.76           C  
ATOM     17  NE2 HIS M   3     115.117  17.185  25.960  1.00 51.76           N  
ATOM     18  CD2 HIS M   3     114.360  18.265  26.378  1.00 51.76           C  
ATOM     19  CE1 HIS M   3     114.977  17.170  24.646  1.00 51.76           C  
ATOM     20  C   HIS M   3     112.678  22.484  24.848  1.00 51.76           C  
ATOM     21  O   HIS M   3     112.827  23.390  25.667  1.00 51.76           O  
ATOM     22  N   SER M   4     111.674  22.492  23.950  1.00 99.26           N  
ATOM     23  CA  SER M   4     110.755  23.589  23.988  1.00 99.26           C  
ATOM     24  CB  SER M   4     111.125  24.749  23.050  1.00 99.26           C  
ATOM     25  OG  SER M   4     112.365  25.321  23.426  1.00 99.26           O  
ATOM     26  C   SER M   4     109.422  23.131  23.509  1.00 99.26           C  
ATOM     27  O   SER M   4     109.301  22.134  22.797  1.00 99.26           O  
ATOM     28  N   LEU M   5     108.376  23.870  23.926  1.00 81.89           N  
ATOM     29  CA  LEU M   5     107.046  23.630  23.462  1.00 81.89           C  
ATOM     30  CB  LEU M   5     106.081  23.177  24.573  1.00 81.89           C  
ATOM     31  CG  LEU M   5     104.658  22.885  24.065  1.00 81.89           C  
ATOM     32  CD1 LEU M   5     104.647  21.668  23.124  1.00 81.89           C  
ATOM     33  CD2 LEU M   5     103.659  22.752  25.224  1.00 81.89           C  
ATOM     34  C   LEU M   5     106.563  24.957  22.970  1.00 81.89           C  
ATOM     35  O   LEU M   5     106.448  25.908  23.744  1.00 81.89           O  
ATOM     36  N   ARG M   6     106.272  25.062  21.660  1.00126.56           N  
ATOM     37  CA  ARG M   6     105.844  26.323  21.126  1.00126.56           C  
ATOM     38  CB  ARG M   6     106.868  26.920  20.141  1.00126.56           C  
ATOM     39  CG  ARG M   6     108.210  27.257  20.803  1.00126.56           C  
ATOM     40  CD  ARG M   6     109.372  27.444  19.822  1.00126.56           C  
ATOM     41  NE  ARG M   6     109.385  28.858  19.357  1.00126.56           N  
ATOM     42  CZ  ARG M   6     110.371  29.276  18.509  1.00126.56           C  
ATOM     43  NH1 ARG M   6     111.331  28.398  18.096  1.00126.56           N  
ATOM     44  NH2 ARG M   6     110.397  30.568  18.069  1.00126.56           N  
ATOM     45  C   ARG M   6     104.572  26.080  20.378  1.00126.56           C  
ATOM     46  O   ARG M   6     104.316  24.966  19.928  1.00126.56           O  
ATOM     47  N   TYR M   7     103.708  27.111  20.280  1.00105.42           N  
ATOM     48  CA  TYR M   7     102.504  26.972  19.515  1.00105.42           C  
ATOM     49  CB  TYR M   7     101.193  26.989  20.327  1.00105.42           C  
ATOM     50  CG  TYR M   7     101.020  25.683  21.030  1.00105.42           C  
ATOM     51  CD1 TYR M   7     100.449  24.620  20.369  1.00105.42           C  
ATOM     52  CD2 TYR M   7     101.423  25.506  22.332  1.00105.42           C  
ATOM     53  CE1 TYR M   7     100.277  23.407  20.991  1.00105.42           C  
ATOM     54  CE2 TYR M   7     101.252  24.294  22.962  1.00105.42           C  
ATOM     55  CZ  TYR M   7     100.677  23.242  22.293  1.00105.42           C  
ATOM     56  OH  TYR M   7     100.502  21.999  22.938  1.00105.42           O  
ATOM     57  C   TYR M   7     102.425  28.101  18.539  1.00105.42           C  
ATOM     58  O   TYR M   7     102.506  29.272  18.908  1.00105.42           O  
ATOM     59  N   PHE M   8     102.253  27.771  17.246  1.00 56.84           N  
ATOM     60  CA  PHE M   8     102.131  28.812  16.275  1.00 56.84           C  
ATOM     61  CB  PHE M   8     102.873  28.532  14.958  1.00 56.84           C  
ATOM     62  CG  PHE M   8     104.330  28.600  15.259  1.00 56.84           C  
ATOM     63  CD1 PHE M   8     104.979  27.522  15.814  1.00 56.84           C  
ATOM     64  CD2 PHE M   8     105.049  29.741  14.986  1.00 56.84           C  
ATOM     65  CE1 PHE M   8     106.323  27.579  16.094  1.00 56.84           C  
ATOM     66  CE2 PHE M   8     106.394  29.805  15.264  1.00 56.84           C  
ATOM     67  CZ  PHE M   8     107.033  28.722  15.818  1.00 56.84           C  
ATOM     68  C   PHE M   8     100.679  28.957  15.970  1.00 56.84           C  
ATOM     69  O   PHE M   8     100.016  28.018  15.531  1.00 56.84           O  
ATOM     70  N   VAL M   9     100.148  30.167  16.206  1.00 47.98           N  
ATOM     71  CA  VAL M   9      98.758  30.412  15.979  1.00 47.98           C  
ATOM     72  CB  VAL M   9      98.087  31.082  17.143  1.00 47.98           C  
ATOM     73  CG1 VAL M   9      96.629  31.385  16.764  1.00 47.98           C  
ATOM     74  CG2 VAL M   9      98.242  30.186  18.384  1.00 47.98           C  
ATOM     75  C   VAL M   9      98.665  31.348  14.819  1.00 47.98           C  
ATOM     76  O   VAL M   9      99.539  32.190  14.629  1.00 47.98           O  
ATOM     77  N   THR M  10      97.626  31.191  13.972  1.00125.73           N  
ATOM     78  CA  THR M  10      97.492  32.105  12.876  1.00125.73           C  
ATOM     79  CB  THR M  10      98.180  31.634  11.628  1.00125.73           C  
ATOM     80  OG1 THR M  10      98.161  32.653  10.639  1.00125.73           O  
ATOM     81  CG2 THR M  10      97.470  30.370  11.117  1.00125.73           C  
ATOM     82  C   THR M  10      96.039  32.291  12.561  1.00125.73           C  
ATOM     83  O   THR M  10      95.250  31.348  12.631  1.00125.73           O  
ATOM     84  N   ALA M  11      95.649  33.539  12.220  1.00 48.32           N  
ATOM     85  CA  ALA M  11      94.293  33.813  11.837  1.00 48.32           C  
ATOM     86  CB  ALA M  11      93.462  34.467  12.954  1.00 48.32           C  
ATOM     87  C   ALA M  11      94.348  34.786  10.702  1.00 48.32           C  
ATOM     88  O   ALA M  11      94.974  35.839  10.810  1.00 48.32           O  
ATOM     89  N   VAL M  12      93.670  34.461   9.582  1.00 65.47           N  
ATOM     90  CA  VAL M  12      93.690  35.323   8.435  1.00 65.47           C  
ATOM     91  CB  VAL M  12      94.254  34.655   7.214  1.00 65.47           C  
ATOM     92  CG1 VAL M  12      94.100  35.598   6.013  1.00 65.47           C  
ATOM     93  CG2 VAL M  12      95.707  34.250   7.496  1.00 65.47           C  
ATOM     94  C   VAL M  12      92.274  35.672   8.104  1.00 65.47           C  
ATOM     95  O   VAL M  12      91.426  34.793   7.971  1.00 65.47           O  
ATOM     96  N   SER M  13      91.987  36.979   7.942  1.00 99.52           N  
ATOM     97  CA  SER M  13      90.648  37.396   7.639  1.00 99.52           C  
ATOM     98  CB  SER M  13      90.398  38.901   7.834  1.00 99.52           C  
ATOM     99  OG  SER M  13      90.583  39.271   9.189  1.00 99.52           O  
ATOM    100  C   SER M  13      90.387  37.152   6.194  1.00 99.52           C  
ATOM    101  O   SER M  13      91.296  37.197   5.367  1.00 99.52           O  
ATOM    102  N   ARG M  14      89.114  36.863   5.864  1.00174.67           N  
ATOM    103  CA  ARG M  14      88.721  36.726   4.494  1.00174.67           C  
ATOM    104  CB  ARG M  14      88.312  35.293   4.117  1.00174.67           C  
ATOM    105  CG  ARG M  14      89.465  34.291   4.065  1.00174.67           C  
ATOM    106  CD  ARG M  14      89.005  32.882   3.685  1.00174.67           C  
ATOM    107  NE  ARG M  14      90.219  32.044   3.481  1.00174.67           N  
ATOM    108  CZ  ARG M  14      90.106  30.684   3.437  1.00174.67           C  
ATOM    109  NH1 ARG M  14      88.893  30.091   3.635  1.00174.67           N  
ATOM    110  NH2 ARG M  14      91.207  29.917   3.191  1.00174.67           N  
ATOM    111  C   ARG M  14      87.488  37.552   4.352  1.00174.67           C  
ATOM    112  O   ARG M  14      86.379  37.069   4.577  1.00174.67           O  
ATOM    113  N   PRO M  15      87.633  38.788   3.985  1.00103.02           N  
ATOM    114  CA  PRO M  15      86.442  39.567   3.852  1.00103.02           C  
ATOM    115  CD  PRO M  15      88.722  39.591   4.506  1.00103.02           C  
ATOM    116  CB  PRO M  15      86.869  41.037   3.898  1.00103.02           C  
ATOM    117  CG  PRO M  15      88.409  40.990   3.960  1.00103.02           C  
ATOM    118  C   PRO M  15      85.628  39.152   2.677  1.00103.02           C  
ATOM    119  O   PRO M  15      86.135  39.164   1.556  1.00103.02           O  
ATOM    120  N   GLY M  16      84.355  38.799   2.927  1.00 27.97           N  
ATOM    121  CA  GLY M  16      83.434  38.427   1.898  1.00 27.97           C  
ATOM    122  C   GLY M  16      83.494  36.944   1.713  1.00 27.97           C  
ATOM    123  O   GLY M  16      82.480  36.304   1.439  1.00 27.97           O  
ATOM    124  N   LEU M  17      84.694  36.354   1.865  1.00168.15           N  
ATOM    125  CA  LEU M  17      84.829  34.942   1.654  1.00168.15           C  
ATOM    126  CB  LEU M  17      86.289  34.453   1.653  1.00168.15           C  
ATOM    127  CG  LEU M  17      87.105  34.939   0.440  1.00168.15           C  
ATOM    128  CD1 LEU M  17      87.290  36.464   0.456  1.00168.15           C  
ATOM    129  CD2 LEU M  17      88.434  34.177   0.321  1.00168.15           C  
ATOM    130  C   LEU M  17      84.092  34.189   2.713  1.00168.15           C  
ATOM    131  O   LEU M  17      83.382  33.230   2.416  1.00168.15           O  
ATOM    132  N   GLY M  18      84.223  34.611   3.983  1.00 44.68           N  
ATOM    133  CA  GLY M  18      83.585  33.883   5.042  1.00 44.68           C  
ATOM    134  C   GLY M  18      84.363  34.148   6.288  1.00 44.68           C  
ATOM    135  O   GLY M  18      85.111  35.120   6.372  1.00 44.68           O  
ATOM    136  N   GLU M  19      84.209  33.275   7.299  1.00 70.07           N  
ATOM    137  CA  GLU M  19      84.916  33.493   8.525  1.00 70.07           C  
ATOM    138  CB  GLU M  19      84.504  32.558   9.668  1.00 70.07           C  
ATOM    139  CG  GLU M  19      83.107  32.848  10.212  1.00 70.07           C  
ATOM    140  CD  GLU M  19      82.859  31.847  11.323  1.00 70.07           C  
ATOM    141  OE1 GLU M  19      83.702  30.922  11.470  1.00 70.07           O  
ATOM    142  OE2 GLU M  19      81.834  31.990  12.041  1.00 70.07           O  
ATOM    143  C   GLU M  19      86.373  33.291   8.267  1.00 70.07           C  
ATOM    144  O   GLU M  19      86.785  32.509   7.414  1.00 70.07           O  
ATOM    145  N   PRO M  20      87.160  34.011   9.010  1.00 76.94           N  
ATOM    146  CA  PRO M  20      88.583  33.942   8.832  1.00 76.94           C  
ATOM    147  CD  PRO M  20      86.734  35.322   9.473  1.00 76.94           C  
ATOM    148  CB  PRO M  20      89.151  35.124   9.614  1.00 76.94           C  
ATOM    149  CG  PRO M  20      88.017  36.163   9.569  1.00 76.94           C  
ATOM    150  C   PRO M  20      89.129  32.613   9.244  1.00 76.94           C  
ATOM    151  O   PRO M  20      88.526  31.952  10.086  1.00 76.94           O  
ATOM    152  N   ARG M  21      90.260  32.203   8.637  0.91172.24           N  
ATOM    153  CA  ARG M  21      90.875  30.936   8.913  0.91172.24           C  
ATOM    154  CB  ARG M  21      91.805  30.502   7.766  0.91172.24           C  
ATOM    155  CG  ARG M  21      92.306  29.061   7.843  0.91172.24           C  
ATOM    156  CD  ARG M  21      93.222  28.683   6.676  0.91172.24           C  
ATOM    157  NE  ARG M  21      93.424  27.207   6.723  0.91172.24           N  
ATOM    158  CZ  ARG M  21      93.802  26.535   5.596  0.91172.24           C  
ATOM    159  NH1 ARG M  21      94.029  27.221   4.438  0.91172.24           N  
ATOM    160  NH2 ARG M  21      93.945  25.178   5.627  0.91172.24           N  
ATOM    161  C   ARG M  21      91.705  31.076  10.152  0.91172.24           C  
ATOM    162  O   ARG M  21      92.478  32.022  10.289  0.91172.24           O  
ATOM    163  N   TYR M  22      91.567  30.119  11.090  1.00 70.95           N  
ATOM    164  CA  TYR M  22      92.294  30.156  12.328  1.00 70.95           C  
ATOM    165  CB  TYR M  22      91.345  30.353  13.525  1.00 70.95           C  
ATOM    166  CG  TYR M  22      92.101  30.358  14.808  1.00 70.95           C  
ATOM    167  CD1 TYR M  22      92.791  31.475  15.219  1.00 70.95           C  
ATOM    168  CD2 TYR M  22      92.093  29.243  15.613  1.00 70.95           C  
ATOM    169  CE1 TYR M  22      93.477  31.472  16.411  1.00 70.95           C  
ATOM    170  CE2 TYR M  22      92.776  29.234  16.805  1.00 70.95           C  
ATOM    171  CZ  TYR M  22      93.471  30.350  17.205  1.00 70.95           C  
ATOM    172  OH  TYR M  22      94.174  30.345  18.429  1.00 70.95           O  
ATOM    173  C   TYR M  22      92.983  28.834  12.477  1.00 70.95           C  
ATOM    174  O   TYR M  22      92.373  27.789  12.253  1.00 70.95           O  
ATOM    175  N   MET M  23      94.283  28.842  12.850  1.00 87.25           N  
ATOM    176  CA  MET M  23      94.988  27.595  12.974  1.00 87.25           C  
ATOM    177  CB  MET M  23      95.941  27.315  11.798  1.00 87.25           C  
ATOM    178  CG  MET M  23      95.234  27.042  10.471  1.00 87.25           C  
ATOM    179  SD  MET M  23      96.340  27.018   9.027  1.00 87.25           S  
ATOM    180  CE  MET M  23      97.287  25.561   9.552  1.00 87.25           C  
ATOM    181  C   MET M  23      95.848  27.620  14.198  1.00 87.25           C  
ATOM    182  O   MET M  23      96.399  28.653  14.573  1.00 87.25           O  
ATOM    183  N   GLU M  24      95.972  26.454  14.863  1.00 60.89           N  
ATOM    184  CA  GLU M  24      96.823  26.346  16.008  1.00 60.89           C  
ATOM    185  CB  GLU M  24      96.055  26.137  17.326  1.00 60.89           C  
ATOM    186  CG  GLU M  24      95.270  27.383  17.747  1.00 60.89           C  
ATOM    187  CD  GLU M  24      94.535  27.104  19.051  1.00 60.89           C  
ATOM    188  OE1 GLU M  24      94.468  25.916  19.458  1.00 60.89           O  
ATOM    189  OE2 GLU M  24      94.019  28.080  19.656  1.00 60.89           O  
ATOM    190  C   GLU M  24      97.694  25.161  15.769  1.00 60.89           C  
ATOM    191  O   GLU M  24      97.210  24.057  15.519  1.00 60.89           O  
ATOM    192  N   VAL M  25      99.019  25.378  15.821  1.00 68.58           N  
ATOM    193  CA  VAL M  25      99.946  24.312  15.591  1.00 68.58           C  
ATOM    194  CB  VAL M  25     100.786  24.539  14.375  1.00 68.58           C  
ATOM    195  CG1 VAL M  25     101.891  23.476  14.350  1.00 68.58           C  
ATOM    196  CG2 VAL M  25      99.869  24.542  13.141  1.00 68.58           C  
ATOM    197  C   VAL M  25     100.887  24.269  16.749  1.00 68.58           C  
ATOM    198  O   VAL M  25     101.387  25.300  17.190  1.00 68.58           O  
ATOM    199  N   GLY M  26     101.180  23.062  17.267  1.00 43.59           N  
ATOM    200  CA  GLY M  26     102.083  22.988  18.379  1.00 43.59           C  
ATOM    201  C   GLY M  26     103.320  22.285  17.921  1.00 43.59           C  
ATOM    202  O   GLY M  26     103.269  21.443  17.027  1.00 43.59           O  
ATOM    203  N   TYR M  27     104.482  22.633  18.514  1.00 77.56           N  
ATOM    204  CA  TYR M  27     105.701  21.993  18.112  1.00 77.56           C  
ATOM    205  CB  TYR M  27     106.661  22.906  17.329  1.00 77.56           C  
ATOM    206  CG  TYR M  27     106.042  23.334  16.046  1.00 77.56           C  
ATOM    207  CD1 TYR M  27     105.138  24.370  16.018  1.00 77.56           C  
ATOM    208  CD2 TYR M  27     106.381  22.711  14.867  1.00 77.56           C  
ATOM    209  CE1 TYR M  27     104.573  24.772  14.831  1.00 77.56           C  
ATOM    210  CE2 TYR M  27     105.819  23.109  13.678  1.00 77.56           C  
ATOM    211  CZ  TYR M  27     104.914  24.142  13.659  1.00 77.56           C  
ATOM    212  OH  TYR M  27     104.333  24.559  12.443  1.00 77.56           O  
ATOM    213  C   TYR M  27     106.486  21.626  19.329  1.00 77.56           C  
ATOM    214  O   TYR M  27     106.579  22.403  20.280  1.00 77.56           O  
ATOM    215  N   VAL M  28     107.070  20.411  19.327  1.00 66.01           N  
ATOM    216  CA  VAL M  28     107.998  20.071  20.363  1.00 66.01           C  
ATOM    217  CB  VAL M  28     107.734  18.779  21.081  1.00 66.01           C  
ATOM    218  CG1 VAL M  28     108.945  18.496  21.992  1.00 66.01           C  
ATOM    219  CG2 VAL M  28     106.415  18.899  21.862  1.00 66.01           C  
ATOM    220  C   VAL M  28     109.303  19.900  19.664  1.00 66.01           C  
ATOM    221  O   VAL M  28     109.440  19.040  18.796  1.00 66.01           O  
ATOM    222  N   ASP M  29     110.309  20.706  20.046  1.00 54.81           N  
ATOM    223  CA  ASP M  29     111.578  20.618  19.390  1.00 54.81           C  
ATOM    224  CB  ASP M  29     112.296  19.276  19.623  1.00 54.81           C  
ATOM    225  CG  ASP M  29     112.758  19.222  21.072  1.00 54.81           C  
ATOM    226  OD1 ASP M  29     112.998  20.310  21.660  1.00 54.81           O  
ATOM    227  OD2 ASP M  29     112.877  18.088  21.611  1.00 54.81           O  
ATOM    228  C   ASP M  29     111.366  20.787  17.916  1.00 54.81           C  
ATOM    229  O   ASP M  29     111.913  20.041  17.105  1.00 54.81           O  
ATOM    230  N   ASP M  30     110.550  21.787  17.538  1.00 56.67           N  
ATOM    231  CA  ASP M  30     110.331  22.112  16.160  1.00 56.67           C  
ATOM    232  CB  ASP M  30     111.621  22.557  15.452  1.00 56.67           C  
ATOM    233  CG  ASP M  30     112.049  23.867  16.097  1.00 56.67           C  
ATOM    234  OD1 ASP M  30     111.197  24.493  16.783  1.00 56.67           O  
ATOM    235  OD2 ASP M  30     113.234  24.254  15.918  1.00 56.67           O  
ATOM    236  C   ASP M  30     109.777  20.932  15.431  1.00 56.67           C  
ATOM    237  O   ASP M  30     110.028  20.763  14.239  1.00 56.67           O  
ATOM    238  N   THR M  31     108.994  20.083  16.120  1.00 59.90           N  
ATOM    239  CA  THR M  31     108.382  18.979  15.434  1.00 59.90           C  
ATOM    240  CB  THR M  31     108.781  17.651  16.002  1.00 59.90           C  
ATOM    241  OG1 THR M  31     110.189  17.491  15.936  1.00 59.90           O  
ATOM    242  CG2 THR M  31     108.086  16.542  15.200  1.00 59.90           C  
ATOM    243  C   THR M  31     106.903  19.109  15.644  1.00 59.90           C  
ATOM    244  O   THR M  31     106.439  19.014  16.779  1.00 59.90           O  
ATOM    245  N   GLU M  32     106.114  19.312  14.562  1.00156.12           N  
ATOM    246  CA  GLU M  32     104.691  19.458  14.750  1.00156.12           C  
ATOM    247  CB  GLU M  32     103.827  19.685  13.499  1.00156.12           C  
ATOM    248  CG  GLU M  32     103.515  21.114  13.092  1.00156.12           C  
ATOM    249  CD  GLU M  32     102.323  20.988  12.150  1.00156.12           C  
ATOM    250  OE1 GLU M  32     102.385  20.123  11.240  1.00156.12           O  
ATOM    251  OE2 GLU M  32     101.325  21.732  12.331  1.00156.12           O  
ATOM    252  C   GLU M  32     104.090  18.207  15.273  1.00156.12           C  
ATOM    253  O   GLU M  32     104.119  17.172  14.609  1.00156.12           O  
ATOM    254  N   PHE M  33     103.606  18.254  16.527  1.00215.53           N  
ATOM    255  CA  PHE M  33     102.857  17.171  17.081  1.00215.53           C  
ATOM    256  CB  PHE M  33     103.230  16.821  18.533  1.00215.53           C  
ATOM    257  CG  PHE M  33     103.027  17.969  19.451  1.00215.53           C  
ATOM    258  CD1 PHE M  33     101.821  18.154  20.072  1.00215.53           C  
ATOM    259  CD2 PHE M  33     104.044  18.850  19.713  1.00215.53           C  
ATOM    260  CE1 PHE M  33     101.621  19.206  20.932  1.00215.53           C  
ATOM    261  CE2 PHE M  33     103.852  19.904  20.571  1.00215.53           C  
ATOM    262  CZ  PHE M  33     102.640  20.083  21.187  1.00215.53           C  
ATOM    263  C   PHE M  33     101.369  17.276  16.901  1.00215.53           C  
ATOM    264  O   PHE M  33     100.705  16.248  16.804  1.00215.53           O  
ATOM    265  N   VAL M  34     100.786  18.500  16.903  1.00155.45           N  
ATOM    266  CA  VAL M  34      99.348  18.553  16.823  1.00155.45           C  
ATOM    267  CB  VAL M  34      98.687  18.620  18.173  1.00155.45           C  
ATOM    268  CG1 VAL M  34      97.171  18.647  17.978  1.00155.45           C  
ATOM    269  CG2 VAL M  34      99.148  17.465  19.061  1.00155.45           C  
ATOM    270  C   VAL M  34      98.935  19.806  16.100  1.00155.45           C  
ATOM    271  O   VAL M  34      99.650  20.807  16.107  1.00155.45           O  
ATOM    272  N   ARG M  35      97.738  19.787  15.461  1.00206.21           N  
ATOM    273  CA  ARG M  35      97.278  20.959  14.768  1.00206.21           C  
ATOM    274  CB  ARG M  35      97.697  20.975  13.283  1.00206.21           C  
ATOM    275  CG  ARG M  35      97.237  22.217  12.518  1.00206.21           C  
ATOM    276  CD  ARG M  35      97.625  22.226  11.036  1.00206.21           C  
ATOM    277  NE  ARG M  35      99.110  22.322  10.959  1.00206.21           N  
ATOM    278  CZ  ARG M  35      99.727  22.524   9.759  1.00206.21           C  
ATOM    279  NH1 ARG M  35      98.991  22.656   8.617  1.00206.21           N  
ATOM    280  NH2 ARG M  35     101.089  22.594   9.702  1.00206.21           N  
ATOM    281  C   ARG M  35      95.774  21.032  14.810  1.00206.21           C  
ATOM    282  O   ARG M  35      95.081  20.031  14.989  1.00206.21           O  
ATOM    283  N   PHE M  36      95.246  22.267  14.668  1.00 83.39           N  
ATOM    284  CA  PHE M  36      93.842  22.564  14.619  1.00 83.39           C  
ATOM    285  CB  PHE M  36      93.377  23.344  15.860  1.00 83.39           C  
ATOM    286  CG  PHE M  36      91.977  23.801  15.659  1.00 83.39           C  
ATOM    287  CD1 PHE M  36      90.916  22.957  15.882  1.00 83.39           C  
ATOM    288  CD2 PHE M  36      91.728  25.093  15.257  1.00 83.39           C  
ATOM    289  CE1 PHE M  36      89.627  23.395  15.697  1.00 83.39           C  
ATOM    290  CE2 PHE M  36      90.440  25.536  15.070  1.00 83.39           C  
ATOM    291  CZ  PHE M  36      89.385  24.686  15.290  1.00 83.39           C  
ATOM    292  C   PHE M  36      93.650  23.444  13.421  1.00 83.39           C  
ATOM    293  O   PHE M  36      94.400  24.401  13.235  1.00 83.39           O  
ATOM    294  N   ASP M  37      92.649  23.137  12.565  1.00 63.70           N  
ATOM    295  CA  ASP M  37      92.423  23.922  11.379  1.00 63.70           C  
ATOM    296  CB  ASP M  37      92.788  23.165  10.091  1.00 63.70           C  
ATOM    297  CG  ASP M  37      92.704  24.124   8.911  1.00 63.70           C  
ATOM    298  OD1 ASP M  37      92.285  25.292   9.122  1.00 63.70           O  
ATOM    299  OD2 ASP M  37      93.058  23.696   7.780  1.00 63.70           O  
ATOM    300  C   ASP M  37      90.963  24.257  11.301  1.00 63.70           C  
ATOM    301  O   ASP M  37      90.111  23.373  11.220  1.00 63.70           O  
ATOM    302  N   SER M  38      90.641  25.565  11.298  1.00 60.68           N  
ATOM    303  CA  SER M  38      89.276  26.009  11.299  1.00 60.68           C  
ATOM    304  CB  SER M  38      89.141  27.531  11.492  1.00 60.68           C  
ATOM    305  OG  SER M  38      89.694  28.222  10.382  1.00 60.68           O  
ATOM    306  C   SER M  38      88.596  25.657  10.010  1.00 60.68           C  
ATOM    307  O   SER M  38      87.377  25.490   9.989  1.00 60.68           O  
ATOM    308  N   ASP M  39      89.348  25.518   8.899  1.00145.85           N  
ATOM    309  CA  ASP M  39      88.680  25.299   7.645  1.00145.85           C  
ATOM    310  CB  ASP M  39      89.488  25.724   6.406  1.00145.85           C  
ATOM    311  CG  ASP M  39      89.338  27.227   6.225  1.00145.85           C  
ATOM    312  OD1 ASP M  39      88.651  27.865   7.066  1.00145.85           O  
ATOM    313  OD2 ASP M  39      89.898  27.753   5.226  1.00145.85           O  
ATOM    314  C   ASP M  39      88.322  23.868   7.452  1.00145.85           C  
ATOM    315  O   ASP M  39      88.908  23.169   6.626  1.00145.85           O  
ATOM    316  N   ALA M  40      87.301  23.405   8.190  1.00 77.75           N  
ATOM    317  CA  ALA M  40      86.852  22.064   7.998  1.00 77.75           C  
ATOM    318  CB  ALA M  40      87.631  21.022   8.820  1.00 77.75           C  
ATOM    319  C   ALA M  40      85.432  22.021   8.442  1.00 77.75           C  
ATOM    320  O   ALA M  40      84.967  22.906   9.158  1.00 77.75           O  
ATOM    321  N   GLU M  41      84.696  20.987   8.002  1.00111.70           N  
ATOM    322  CA  GLU M  41      83.326  20.886   8.395  1.00111.70           C  
ATOM    323  CB  GLU M  41      82.625  19.667   7.771  1.00111.70           C  
ATOM    324  CG  GLU M  41      83.315  18.337   8.078  1.00111.70           C  
ATOM    325  CD  GLU M  41      82.521  17.230   7.400  1.00111.70           C  
ATOM    326  OE1 GLU M  41      81.345  17.488   7.027  1.00111.70           O  
ATOM    327  OE2 GLU M  41      83.080  16.111   7.245  1.00111.70           O  
ATOM    328  C   GLU M  41      83.310  20.741   9.880  1.00111.70           C  
ATOM    329  O   GLU M  41      82.538  21.410  10.564  1.00111.70           O  
ATOM    330  N   ASN M  42      84.179  19.865  10.421  1.00133.09           N  
ATOM    331  CA  ASN M  42      84.229  19.729  11.845  1.00133.09           C  
ATOM    332  CB  ASN M  42      83.796  18.331  12.319  1.00133.09           C  
ATOM    333  CG  ASN M  42      83.527  18.385  13.814  1.00133.09           C  
ATOM    334  OD1 ASN M  42      83.016  19.377  14.330  1.00133.09           O  
ATOM    335  ND2 ASN M  42      83.888  17.288  14.533  1.00133.09           N  
ATOM    336  C   ASN M  42      85.658  19.922  12.249  1.00133.09           C  
ATOM    337  O   ASN M  42      86.432  18.967  12.310  1.00133.09           O  
ATOM    338  N   PRO M  43      86.035  21.133  12.551  1.00139.58           N  
ATOM    339  CA  PRO M  43      87.404  21.356  12.921  1.00139.58           C  
ATOM    340  CD  PRO M  43      85.465  22.287  11.874  1.00139.58           C  
ATOM    341  CB  PRO M  43      87.626  22.863  12.832  1.00139.58           C  
ATOM    342  CG  PRO M  43      86.611  23.309  11.764  1.00139.58           C  
ATOM    343  C   PRO M  43      87.677  20.782  14.267  1.00139.58           C  
ATOM    344  O   PRO M  43      86.796  20.843  15.123  1.00139.58           O  
ATOM    345  N   ARG M  44      88.874  20.201  14.474  1.00278.41           N  
ATOM    346  CA  ARG M  44      89.187  19.704  15.778  1.00278.41           C  
ATOM    347  CB  ARG M  44      88.524  18.358  16.122  1.00278.41           C  
ATOM    348  CG  ARG M  44      88.926  17.206  15.207  1.00278.41           C  
ATOM    349  CD  ARG M  44      88.125  15.923  15.444  1.00278.41           C  
ATOM    350  NE  ARG M  44      88.363  15.460  16.842  1.00278.41           N  
ATOM    351  CZ  ARG M  44      87.491  15.802  17.835  1.00278.41           C  
ATOM    352  NH1 ARG M  44      86.428  16.614  17.562  1.00278.41           N  
ATOM    353  NH2 ARG M  44      87.667  15.316  19.099  1.00278.41           N  
ATOM    354  C   ARG M  44      90.671  19.531  15.862  1.00278.41           C  
ATOM    355  O   ARG M  44      91.358  19.465  14.844  1.00278.41           O  
ATOM    356  N   TYR M  45      91.204  19.492  17.102  1.00122.64           N  
ATOM    357  CA  TYR M  45      92.598  19.221  17.304  1.00122.64           C  
ATOM    358  CB  TYR M  45      93.068  19.243  18.771  1.00122.64           C  
ATOM    359  CG  TYR M  45      93.741  20.525  19.132  1.00122.64           C  
ATOM    360  CD1 TYR M  45      93.084  21.720  19.325  1.00122.64           C  
ATOM    361  CD2 TYR M  45      95.104  20.481  19.304  1.00122.64           C  
ATOM    362  CE1 TYR M  45      93.800  22.849  19.671  1.00122.64           C  
ATOM    363  CE2 TYR M  45      95.820  21.597  19.647  1.00122.64           C  
ATOM    364  CZ  TYR M  45      95.168  22.785  19.831  1.00122.64           C  
ATOM    365  OH  TYR M  45      95.919  23.924  20.187  1.00122.64           O  
ATOM    366  C   TYR M  45      92.865  17.840  16.814  1.00122.64           C  
ATOM    367  O   TYR M  45      92.109  16.913  17.095  1.00122.64           O  
ATOM    368  N   GLU M  46      93.968  17.679  16.060  1.00169.07           N  
ATOM    369  CA  GLU M  46      94.276  16.412  15.466  1.00169.07           C  
ATOM    370  CB  GLU M  46      94.083  16.519  13.950  1.00169.07           C  
ATOM    371  CG  GLU M  46      93.900  15.219  13.186  1.00169.07           C  
ATOM    372  CD  GLU M  46      93.691  15.653  11.744  1.00169.07           C  
ATOM    373  OE1 GLU M  46      94.577  16.376  11.214  1.00169.07           O  
ATOM    374  OE2 GLU M  46      92.636  15.291  11.159  1.00169.07           O  
ATOM    375  C   GLU M  46      95.723  16.105  15.740  1.00169.07           C  
ATOM    376  O   GLU M  46      96.562  17.005  15.728  1.00169.07           O  
ATOM    377  N   PRO M  47      96.039  14.866  16.035  1.00116.07           N  
ATOM    378  CA  PRO M  47      97.407  14.482  16.285  1.00116.07           C  
ATOM    379  CD  PRO M  47      95.091  13.942  16.628  1.00116.07           C  
ATOM    380  CB  PRO M  47      97.347  13.168  17.067  1.00116.07           C  
ATOM    381  CG  PRO M  47      95.908  12.659  16.850  1.00116.07           C  
ATOM    382  C   PRO M  47      98.211  14.393  15.026  1.00116.07           C  
ATOM    383  O   PRO M  47      97.855  13.612  14.145  1.00116.07           O  
ATOM    384  N   ARG M  48      99.271  15.207  14.893  1.00185.15           N  
ATOM    385  CA  ARG M  48     100.153  15.091  13.772  1.00185.15           C  
ATOM    386  CB  ARG M  48     100.920  16.388  13.505  1.00185.15           C  
ATOM    387  CG  ARG M  48      99.931  17.518  13.220  1.00185.15           C  
ATOM    388  CD  ARG M  48     100.368  18.492  12.133  1.00185.15           C  
ATOM    389  NE  ARG M  48     100.290  17.794  10.819  1.00185.15           N  
ATOM    390  CZ  ARG M  48      99.098  17.726  10.156  1.00185.15           C  
ATOM    391  NH1 ARG M  48      97.960  18.191  10.747  1.00185.15           N  
ATOM    392  NH2 ARG M  48      99.045  17.203   8.896  1.00185.15           N  
ATOM    393  C   ARG M  48     101.101  13.949  13.969  1.00185.15           C  
ATOM    394  O   ARG M  48     101.269  13.108  13.089  1.00185.15           O  
ATOM    395  N   ALA M  49     101.725  13.886  15.162  1.00 49.00           N  
ATOM    396  CA  ALA M  49     102.695  12.872  15.475  1.00 49.00           C  
ATOM    397  CB  ALA M  49     103.692  13.298  16.565  1.00 49.00           C  
ATOM    398  C   ALA M  49     101.975  11.655  15.963  1.00 49.00           C  
ATOM    399  O   ALA M  49     100.925  11.752  16.592  1.00 49.00           O  
ATOM    400  N   ARG M  50     102.545  10.466  15.693  1.00119.87           N  
ATOM    401  CA  ARG M  50     101.919   9.223  16.047  1.00119.87           C  
ATOM    402  CB  ARG M  50     102.626   7.993  15.467  1.00119.87           C  
ATOM    403  CG  ARG M  50     101.737   6.753  15.535  1.00119.87           C  
ATOM    404  CD  ARG M  50     102.450   5.460  15.158  1.00119.87           C  
ATOM    405  NE  ARG M  50     103.211   5.023  16.358  1.00119.87           N  
ATOM    406  CZ  ARG M  50     103.445   3.695  16.566  1.00119.87           C  
ATOM    407  NH1 ARG M  50     102.993   2.776  15.663  1.00119.87           N  
ATOM    408  NH2 ARG M  50     104.124   3.289  17.677  1.00119.87           N  
ATOM    409  C   ARG M  50     101.852   9.046  17.536  1.00119.87           C  
ATOM    410  O   ARG M  50     100.870   8.521  18.056  1.00119.87           O  
ATOM    411  N   TRP M  51     102.887   9.500  18.266  1.00 99.10           N  
ATOM    412  CA  TRP M  51     102.997   9.306  19.687  1.00 99.10           C  
ATOM    413  CB  TRP M  51     104.368   9.732  20.244  1.00 99.10           C  
ATOM    414  CG  TRP M  51     104.888  11.047  19.721  1.00 99.10           C  
ATOM    415  CD2 TRP M  51     104.672  12.327  20.333  1.00 99.10           C  
ATOM    416  CD1 TRP M  51     105.658  11.273  18.617  1.00 99.10           C  
ATOM    417  NE1 TRP M  51     105.934  12.613  18.502  1.00 99.10           N  
ATOM    418  CE2 TRP M  51     105.335  13.274  19.551  1.00 99.10           C  
ATOM    419  CE3 TRP M  51     103.982  12.683  21.455  1.00 99.10           C  
ATOM    420  CZ2 TRP M  51     105.316  14.598  19.881  1.00 99.10           C  
ATOM    421  CZ3 TRP M  51     103.962  14.020  21.784  1.00 99.10           C  
ATOM    422  CH2 TRP M  51     104.617  14.958  21.011  1.00 99.10           C  
ATOM    423  C   TRP M  51     101.876   9.982  20.422  1.00 99.10           C  
ATOM    424  O   TRP M  51     101.592   9.636  21.567  1.00 99.10           O  
ATOM    425  N   MET M  52     101.230  10.979  19.792  1.00116.76           N  
ATOM    426  CA  MET M  52     100.141  11.721  20.370  1.00116.76           C  
ATOM    427  CB  MET M  52      99.654  12.892  19.498  1.00116.76           C  
ATOM    428  CG  MET M  52     100.601  14.091  19.509  1.00116.76           C  
ATOM    429  SD  MET M  52     100.804  14.835  21.155  1.00116.76           S  
ATOM    430  CE  MET M  52      99.049  15.245  21.366  1.00116.76           C  
ATOM    431  C   MET M  52      98.963  10.821  20.602  1.00116.76           C  
ATOM    432  O   MET M  52      98.119  11.102  21.452  1.00116.76           O  
ATOM    433  N   GLU M  53      98.877   9.714  19.847  1.00111.34           N  
ATOM    434  CA  GLU M  53      97.768   8.803  19.891  1.00111.34           C  
ATOM    435  CB  GLU M  53      98.016   7.551  19.027  1.00111.34           C  
ATOM    436  CG  GLU M  53      99.266   6.759  19.421  1.00111.34           C  
ATOM    437  CD  GLU M  53      99.505   5.680  18.369  1.00111.34           C  
ATOM    438  OE1 GLU M  53      98.775   5.682  17.342  1.00111.34           O  
ATOM    439  OE2 GLU M  53     100.425   4.844  18.576  1.00111.34           O  
ATOM    440  C   GLU M  53      97.545   8.377  21.312  1.00111.34           C  
ATOM    441  O   GLU M  53      96.430   8.017  21.686  1.00111.34           O  
ATOM    442  N   GLN M  54      98.599   8.406  22.145  1.00115.55           N  
ATOM    443  CA  GLN M  54      98.493   7.999  23.518  1.00115.55           C  
ATOM    444  CB  GLN M  54      99.820   8.132  24.286  1.00115.55           C  
ATOM    445  CG  GLN M  54     100.840   7.042  23.949  1.00115.55           C  
ATOM    446  CD  GLN M  54     100.484   5.817  24.781  1.00115.55           C  
ATOM    447  OE1 GLN M  54     100.123   5.933  25.951  1.00115.55           O  
ATOM    448  NE2 GLN M  54     100.581   4.609  24.164  1.00115.55           N  
ATOM    449  C   GLN M  54      97.475   8.838  24.237  1.00115.55           C  
ATOM    450  O   GLN M  54      96.802   8.338  25.135  1.00115.55           O  
ATOM    451  N   GLU M  55      97.338  10.133  23.887  1.00247.02           N  
ATOM    452  CA  GLU M  55      96.426  11.014  24.570  1.00247.02           C  
ATOM    453  CB  GLU M  55      96.461  12.452  24.025  1.00247.02           C  
ATOM    454  CG  GLU M  55      97.838  13.114  24.114  1.00247.02           C  
ATOM    455  CD  GLU M  55      98.212  13.250  25.581  1.00247.02           C  
ATOM    456  OE1 GLU M  55      97.308  13.576  26.396  1.00247.02           O  
ATOM    457  OE2 GLU M  55      99.409  13.025  25.905  1.00247.02           O  
ATOM    458  C   GLU M  55      95.030  10.511  24.367  1.00247.02           C  
ATOM    459  O   GLU M  55      94.702   9.970  23.312  1.00247.02           O  
ATOM    460  N   GLY M  56      94.173  10.676  25.400  1.00123.35           N  
ATOM    461  CA  GLY M  56      92.816  10.203  25.356  1.00123.35           C  
ATOM    462  C   GLY M  56      91.922  11.244  24.749  1.00123.35           C  
ATOM    463  O   GLY M  56      92.322  12.373  24.473  1.00123.35           O  
ATOM    464  N   PRO M  58      90.690  10.834  24.559  1.00111.91           N  
ATOM    465  CA  PRO M  58      89.643  11.616  23.950  1.00111.91           C  
ATOM    466  CD  PRO M  58      90.177   9.650  25.227  1.00111.91           C  
ATOM    467  CB  PRO M  58      88.418  10.704  23.938  1.00111.91           C  
ATOM    468  CG  PRO M  58      88.648   9.783  25.151  1.00111.91           C  
ATOM    469  C   PRO M  58      89.356  12.895  24.675  1.00111.91           C  
ATOM    470  O   PRO M  58      88.991  13.873  24.024  1.00111.91           O  
ATOM    471  N   GLU M  59      89.497  12.913  26.011  1.00123.98           N  
ATOM    472  CA  GLU M  59      89.185  14.086  26.776  1.00123.98           C  
ATOM    473  CB  GLU M  59      89.437  13.868  28.275  1.00123.98           C  
ATOM    474  CG  GLU M  59      90.890  13.490  28.570  1.00123.98           C  
ATOM    475  CD  GLU M  59      91.000  13.080  30.026  1.00123.98           C  
ATOM    476  OE1 GLU M  59      90.575  13.880  30.901  1.00123.98           O  
ATOM    477  OE2 GLU M  59      91.509  11.956  30.280  1.00123.98           O  
ATOM    478  C   GLU M  59      90.105  15.167  26.318  1.00123.98           C  
ATOM    479  O   GLU M  59      89.702  16.316  26.142  1.00123.98           O  
ATOM    480  N   TYR M  60      91.369  14.789  26.069  1.00173.35           N  
ATOM    481  CA  TYR M  60      92.409  15.698  25.694  1.00173.35           C  
ATOM    482  CB  TYR M  60      93.711  14.925  25.408  1.00173.35           C  
ATOM    483  CG  TYR M  60      94.797  15.853  24.987  1.00173.35           C  
ATOM    484  CD1 TYR M  60      94.951  16.170  23.659  1.00173.35           C  
ATOM    485  CD2 TYR M  60      95.661  16.400  25.909  1.00173.35           C  
ATOM    486  CE1 TYR M  60      95.950  17.023  23.252  1.00173.35           C  
ATOM    487  CE2 TYR M  60      96.662  17.254  25.510  1.00173.35           C  
ATOM    488  CZ  TYR M  60      96.808  17.565  24.179  1.00173.35           C  
ATOM    489  OH  TYR M  60      97.833  18.439  23.760  1.00173.35           O  
ATOM    490  C   TYR M  60      92.010  16.398  24.431  1.00173.35           C  
ATOM    491  O   TYR M  60      92.063  17.624  24.348  1.00173.35           O  
ATOM    492  N   TRP M  61      91.564  15.632  23.420  1.00 94.27           N  
ATOM    493  CA  TRP M  61      91.252  16.210  22.147  1.00 94.27           C  
ATOM    494  CB  TRP M  61      90.856  15.157  21.099  1.00 94.27           C  
ATOM    495  CG  TRP M  61      91.975  14.192  20.812  1.00 94.27           C  
ATOM    496  CD2 TRP M  61      93.259  14.599  20.322  1.00 94.27           C  
ATOM    497  CD1 TRP M  61      92.043  12.845  21.011  1.00 94.27           C  
ATOM    498  NE1 TRP M  61      93.291  12.383  20.666  1.00 94.27           N  
ATOM    499  CE2 TRP M  61      94.052  13.455  20.246  1.00 94.27           C  
ATOM    500  CE3 TRP M  61      93.738  15.829  19.975  1.00 94.27           C  
ATOM    501  CZ2 TRP M  61      95.347  13.525  19.820  1.00 94.27           C  
ATOM    502  CZ3 TRP M  61      95.042  15.897  19.541  1.00 94.27           C  
ATOM    503  CH2 TRP M  61      95.830  14.766  19.465  1.00 94.27           C  
ATOM    504  C   TRP M  61      90.104  17.149  22.278  1.00 94.27           C  
ATOM    505  O   TRP M  61      90.186  18.307  21.871  1.00 94.27           O  
ATOM    506  N   GLU M  62      89.013  16.681  22.905  1.00132.82           N  
ATOM    507  CA  GLU M  62      87.830  17.481  22.937  1.00132.82           C  
ATOM    508  CB  GLU M  62      86.651  16.800  23.662  1.00132.82           C  
ATOM    509  CG  GLU M  62      86.798  16.673  25.181  1.00132.82           C  
ATOM    510  CD  GLU M  62      86.130  17.886  25.816  1.00132.82           C  
ATOM    511  OE1 GLU M  62      85.627  18.746  25.044  1.00132.82           O  
ATOM    512  OE2 GLU M  62      86.104  17.966  27.074  1.00132.82           O  
ATOM    513  C   GLU M  62      88.148  18.754  23.645  1.00132.82           C  
ATOM    514  O   GLU M  62      87.713  19.824  23.221  1.00132.82           O  
ATOM    515  N   ARG M  63      88.936  18.681  24.735  1.00228.91           N  
ATOM    516  CA  ARG M  63      89.126  19.898  25.463  1.00228.91           C  
ATOM    517  CB  ARG M  63      89.862  19.785  26.809  1.00228.91           C  
ATOM    518  CG  ARG M  63      91.347  19.457  26.711  1.00228.91           C  
ATOM    519  CD  ARG M  63      92.098  19.824  27.992  1.00228.91           C  
ATOM    520  NE  ARG M  63      92.448  18.556  28.677  1.00228.91           N  
ATOM    521  CZ  ARG M  63      93.614  17.933  28.347  1.00228.91           C  
ATOM    522  NH1 ARG M  63      94.456  18.506  27.439  1.00228.91           N  
ATOM    523  NH2 ARG M  63      93.937  16.739  28.920  1.00228.91           N  
ATOM    524  C   ARG M  63      89.912  20.873  24.651  1.00228.91           C  
ATOM    525  O   ARG M  63      89.534  22.035  24.533  1.00228.91           O  
ATOM    526  N   GLU M  64      91.018  20.422  24.036  1.00111.15           N  
ATOM    527  CA  GLU M  64      91.846  21.326  23.291  1.00111.15           C  
ATOM    528  CB  GLU M  64      93.095  20.659  22.695  1.00111.15           C  
ATOM    529  CG  GLU M  64      94.119  20.273  23.763  1.00111.15           C  
ATOM    530  CD  GLU M  64      94.595  21.552  24.439  1.00111.15           C  
ATOM    531  OE1 GLU M  64      94.128  22.653  24.043  1.00111.15           O  
ATOM    532  OE2 GLU M  64      95.436  21.443  25.368  1.00111.15           O  
ATOM    533  C   GLU M  64      91.024  21.876  22.177  1.00111.15           C  
ATOM    534  O   GLU M  64      91.152  23.046  21.816  1.00111.15           O  
ATOM    535  N   THR M  65      90.140  21.035  21.614  1.00 57.47           N  
ATOM    536  CA  THR M  65      89.334  21.435  20.499  1.00 57.47           C  
ATOM    537  CB  THR M  65      88.429  20.336  20.019  1.00 57.47           C  
ATOM    538  OG1 THR M  65      89.195  19.196  19.655  1.00 57.47           O  
ATOM    539  CG2 THR M  65      87.636  20.843  18.802  1.00 57.47           C  
ATOM    540  C   THR M  65      88.472  22.588  20.906  1.00 57.47           C  
ATOM    541  O   THR M  65      88.392  23.583  20.190  1.00 57.47           O  
ATOM    542  N   GLN M  66      87.814  22.496  22.076  1.00 98.81           N  
ATOM    543  CA  GLN M  66      86.947  23.555  22.514  1.00 98.81           C  
ATOM    544  CB  GLN M  66      86.274  23.230  23.852  1.00 98.81           C  
ATOM    545  CG  GLN M  66      85.397  21.981  23.802  1.00 98.81           C  
ATOM    546  CD  GLN M  66      84.815  21.795  25.191  1.00 98.81           C  
ATOM    547  OE1 GLN M  66      85.457  22.112  26.192  1.00 98.81           O  
ATOM    548  NE2 GLN M  66      83.561  21.274  25.258  1.00 98.81           N  
ATOM    549  C   GLN M  66      87.802  24.760  22.750  1.00 98.81           C  
ATOM    550  O   GLN M  66      87.442  25.866  22.354  1.00 98.81           O  
ATOM    551  N   LYS M  67      88.984  24.560  23.368  1.00 98.97           N  
ATOM    552  CA  LYS M  67      89.878  25.634  23.690  1.00 98.97           C  
ATOM    553  CB  LYS M  67      91.215  25.114  24.244  1.00 98.97           C  
ATOM    554  CG  LYS M  67      92.218  26.208  24.611  1.00 98.97           C  
ATOM    555  CD  LYS M  67      93.526  25.656  25.186  1.00 98.97           C  
ATOM    556  CE  LYS M  67      93.338  24.733  26.391  1.00 98.97           C  
ATOM    557  NZ  LYS M  67      94.648  24.196  26.825  1.00 98.97           N  
ATOM    558  C   LYS M  67      90.187  26.340  22.422  1.00 98.97           C  
ATOM    559  O   LYS M  67      90.180  27.567  22.359  1.00 98.97           O  
ATOM    560  N   ALA M  68      90.441  25.563  21.361  1.00 44.26           N  
ATOM    561  CA  ALA M  68      90.773  26.156  20.101  1.00 44.26           C  
ATOM    562  CB  ALA M  68      91.018  25.114  18.998  1.00 44.26           C  
ATOM    563  C   ALA M  68      89.616  26.999  19.670  1.00 44.26           C  
ATOM    564  O   ALA M  68      89.793  28.147  19.272  1.00 44.26           O  
ATOM    565  N   LYS M  69      88.387  26.471  19.806  0.96162.98           N  
ATOM    566  CA  LYS M  69      87.217  27.168  19.352  0.96162.98           C  
ATOM    567  CB  LYS M  69      85.923  26.427  19.736  0.96162.98           C  
ATOM    568  CG  LYS M  69      85.689  25.096  19.019  0.96162.98           C  
ATOM    569  CD  LYS M  69      85.302  25.236  17.548  0.96162.98           C  
ATOM    570  CE  LYS M  69      86.400  25.824  16.665  0.96162.98           C  
ATOM    571  NZ  LYS M  69      85.913  25.912  15.271  0.96162.98           N  
ATOM    572  C   LYS M  69      87.143  28.488  20.053  0.96162.98           C  
ATOM    573  O   LYS M  69      86.855  29.510  19.432  0.96162.98           O  
ATOM    574  N   GLY M  70      87.390  28.507  21.376  1.00 57.61           N  
ATOM    575  CA  GLY M  70      87.274  29.753  22.076  1.00 57.61           C  
ATOM    576  C   GLY M  70      88.313  30.717  21.564  1.00 57.61           C  
ATOM    577  O   GLY M  70      88.014  31.877  21.277  1.00 57.61           O  
ATOM    578  N   ASN M  71      89.567  30.247  21.406  1.00 64.47           N  
ATOM    579  CA  ASN M  71      90.641  31.109  20.975  1.00 64.47           C  
ATOM    580  CB  ASN M  71      92.000  30.393  20.878  1.00 64.47           C  
ATOM    581  CG  ASN M  71      92.504  30.115  22.286  1.00 64.47           C  
ATOM    582  OD1 ASN M  71      92.516  30.999  23.142  1.00 64.47           O  
ATOM    583  ND2 ASN M  71      92.934  28.849  22.534  1.00 64.47           N  
ATOM    584  C   ASN M  71      90.329  31.623  19.613  1.00 64.47           C  
ATOM    585  O   ASN M  71      90.632  32.769  19.285  1.00 64.47           O  
ATOM    586  N   GLU M  72      89.705  30.776  18.782  1.00 78.31           N  
ATOM    587  CA  GLU M  72      89.420  31.169  17.436  1.00 78.31           C  
ATOM    588  CB  GLU M  72      88.644  30.064  16.703  1.00 78.31           C  
ATOM    589  CG  GLU M  72      88.366  30.325  15.225  1.00 78.31           C  
ATOM    590  CD  GLU M  72      87.783  29.031  14.676  1.00 78.31           C  
ATOM    591  OE1 GLU M  72      88.162  27.950  15.201  1.00 78.31           O  
ATOM    592  OE2 GLU M  72      86.957  29.101  13.729  1.00 78.31           O  
ATOM    593  C   GLU M  72      88.571  32.384  17.513  1.00 78.31           C  
ATOM    594  O   GLU M  72      88.835  33.398  16.867  1.00 78.31           O  
ATOM    595  N   GLN M  73      87.556  32.333  18.380  1.00 94.24           N  
ATOM    596  CA  GLN M  73      86.684  33.452  18.492  1.00 94.24           C  
ATOM    597  CB  GLN M  73      85.626  33.271  19.597  1.00 94.24           C  
ATOM    598  CG  GLN M  73      84.697  32.078  19.364  1.00 94.24           C  
ATOM    599  CD  GLN M  73      83.864  32.368  18.125  1.00 94.24           C  
ATOM    600  OE1 GLN M  73      83.774  33.509  17.675  1.00 94.24           O  
ATOM    601  NE2 GLN M  73      83.237  31.305  17.555  1.00 94.24           N  
ATOM    602  C   GLN M  73      87.502  34.626  18.923  1.00 94.24           C  
ATOM    603  O   GLN M  73      87.367  35.704  18.352  1.00 94.24           O  
ATOM    604  N   SER M  74      88.425  34.431  19.890  1.00106.69           N  
ATOM    605  CA  SER M  74      89.093  35.558  20.473  1.00106.69           C  
ATOM    606  CB  SER M  74      90.117  35.181  21.556  1.00106.69           C  
ATOM    607  OG  SER M  74      89.443  34.705  22.711  1.00106.69           O  
ATOM    608  C   SER M  74      89.799  36.342  19.422  1.00106.69           C  
ATOM    609  O   SER M  74      89.728  37.570  19.403  1.00106.69           O  
ATOM    610  N   PHE M  75      90.485  35.639  18.512  1.00 84.60           N  
ATOM    611  CA  PHE M  75      91.236  36.271  17.474  1.00 84.60           C  
ATOM    612  CB  PHE M  75      92.172  35.309  16.722  1.00 84.60           C  
ATOM    613  CG  PHE M  75      93.286  34.981  17.656  1.00 84.60           C  
ATOM    614  CD1 PHE M  75      93.166  33.951  18.561  1.00 84.60           C  
ATOM    615  CD2 PHE M  75      94.452  35.712  17.631  1.00 84.60           C  
ATOM    616  CE1 PHE M  75      94.194  33.653  19.424  1.00 84.60           C  
ATOM    617  CE2 PHE M  75      95.483  35.418  18.492  1.00 84.60           C  
ATOM    618  CZ  PHE M  75      95.355  34.386  19.391  1.00 84.60           C  
ATOM    619  C   PHE M  75      90.348  36.936  16.477  1.00 84.60           C  
ATOM    620  O   PHE M  75      90.681  38.014  15.985  1.00 84.60           O  
ATOM    621  N   ARG M  76      89.189  36.328  16.155  0.93135.52           N  
ATOM    622  CA  ARG M  76      88.375  36.881  15.113  0.93135.52           C  
ATOM    623  CB  ARG M  76      87.094  36.076  14.799  0.93135.52           C  
ATOM    624  CG  ARG M  76      86.088  35.937  15.940  0.93135.52           C  
ATOM    625  CD  ARG M  76      84.928  34.993  15.611  0.93135.52           C  
ATOM    626  NE  ARG M  76      84.112  35.642  14.547  0.93135.52           N  
ATOM    627  CZ  ARG M  76      83.009  35.013  14.048  0.93135.52           C  
ATOM    628  NH1 ARG M  76      82.677  33.763  14.486  0.93135.52           N  
ATOM    629  NH2 ARG M  76      82.238  35.640  13.112  0.93135.52           N  
ATOM    630  C   ARG M  76      88.016  38.293  15.447  0.93135.52           C  
ATOM    631  O   ARG M  76      88.030  39.152  14.568  0.93135.52           O  
ATOM    632  N   VAL M  77      87.685  38.589  16.716  1.00186.98           N  
ATOM    633  CA  VAL M  77      87.344  39.953  17.022  1.00186.98           C  
ATOM    634  CB  VAL M  77      86.725  40.190  18.353  1.00186.98           C  
ATOM    635  CG1 VAL M  77      85.623  39.156  18.584  1.00186.98           C  
ATOM    636  CG2 VAL M  77      87.825  40.267  19.388  1.00186.98           C  
ATOM    637  C   VAL M  77      88.603  40.763  16.966  1.00186.98           C  
ATOM    638  O   VAL M  77      88.567  41.925  16.571  1.00186.98           O  
ATOM    639  N   ASP M  78      89.758  40.160  17.335  1.00 79.48           N  
ATOM    640  CA  ASP M  78      90.988  40.895  17.405  1.00 79.48           C  
ATOM    641  CB  ASP M  78      92.207  40.014  17.728  1.00 79.48           C  
ATOM    642  CG  ASP M  78      92.143  39.623  19.196  1.00 79.48           C  
ATOM    643  OD1 ASP M  78      91.552  40.402  19.990  1.00 79.48           O  
ATOM    644  OD2 ASP M  78      92.688  38.541  19.543  1.00 79.48           O  
ATOM    645  C   ASP M  78      91.224  41.478  16.055  1.00 79.48           C  
ATOM    646  O   ASP M  78      91.720  42.597  15.935  1.00 79.48           O  
ATOM    647  N   LEU M  79      90.848  40.733  15.001  1.00 77.18           N  
ATOM    648  CA  LEU M  79      91.035  41.199  13.665  1.00 77.18           C  
ATOM    649  CB  LEU M  79      90.378  40.264  12.635  1.00 77.18           C  
ATOM    650  CG  LEU M  79      90.883  38.809  12.683  1.00 77.18           C  
ATOM    651  CD1 LEU M  79      90.184  37.940  11.628  1.00 77.18           C  
ATOM    652  CD2 LEU M  79      92.409  38.741  12.576  1.00 77.18           C  
ATOM    653  C   LEU M  79      90.317  42.508  13.543  1.00 77.18           C  
ATOM    654  O   LEU M  79      90.880  43.497  13.074  1.00 77.18           O  
ATOM    655  N   ARG M  80      89.060  42.555  14.020  1.00131.21           N  
ATOM    656  CA  ARG M  80      88.245  43.734  13.915  1.00131.21           C  
ATOM    657  CB  ARG M  80      86.868  43.577  14.581  1.00131.21           C  
ATOM    658  CG  ARG M  80      86.009  42.455  13.996  1.00131.21           C  
ATOM    659  CD  ARG M  80      84.601  42.407  14.594  1.00131.21           C  
ATOM    660  NE  ARG M  80      83.911  41.212  14.035  1.00131.21           N  
ATOM    661  CZ  ARG M  80      84.013  40.011  14.675  1.00131.21           C  
ATOM    662  NH1 ARG M  80      84.733  39.914  15.829  1.00131.21           N  
ATOM    663  NH2 ARG M  80      83.388  38.910  14.168  1.00131.21           N  
ATOM    664  C   ARG M  80      88.930  44.848  14.634  1.00131.21           C  
ATOM    665  O   ARG M  80      89.021  45.967  14.135  1.00131.21           O  
ATOM    666  N   THR M  81      89.471  44.541  15.821  1.00 84.21           N  
ATOM    667  CA  THR M  81      90.011  45.531  16.702  1.00 84.21           C  
ATOM    668  CB  THR M  81      90.498  44.927  17.984  1.00 84.21           C  
ATOM    669  OG1 THR M  81      89.456  44.185  18.595  1.00 84.21           O  
ATOM    670  CG2 THR M  81      90.923  46.061  18.925  1.00 84.21           C  
ATOM    671  C   THR M  81      91.169  46.214  16.056  1.00 84.21           C  
ATOM    672  O   THR M  81      91.282  47.438  16.105  1.00 84.21           O  
ATOM    673  N   LEU M  82      92.050  45.430  15.416  1.00 70.88           N  
ATOM    674  CA  LEU M  82      93.243  45.953  14.816  1.00 70.88           C  
ATOM    675  CB  LEU M  82      94.116  44.848  14.209  1.00 70.88           C  
ATOM    676  CG  LEU M  82      94.636  43.876  15.283  1.00 70.88           C  
ATOM    677  CD1 LEU M  82      95.511  42.770  14.674  1.00 70.88           C  
ATOM    678  CD2 LEU M  82      95.339  44.636  16.421  1.00 70.88           C  
ATOM    679  C   LEU M  82      92.838  46.887  13.736  1.00 70.88           C  
ATOM    680  O   LEU M  82      93.428  47.951  13.555  1.00 70.88           O  
ATOM    681  N   LEU M  83      91.769  46.517  13.023  1.00147.10           N  
ATOM    682  CA  LEU M  83      91.307  47.287  11.923  1.00147.10           C  
ATOM    683  CB  LEU M  83      90.040  46.662  11.320  1.00147.10           C  
ATOM    684  CG  LEU M  83      89.576  47.325  10.021  1.00147.10           C  
ATOM    685  CD1 LEU M  83      89.025  48.736  10.275  1.00147.10           C  
ATOM    686  CD2 LEU M  83      90.698  47.278   8.968  1.00147.10           C  
ATOM    687  C   LEU M  83      91.008  48.645  12.459  1.00147.10           C  
ATOM    688  O   LEU M  83      91.265  49.645  11.795  1.00147.10           O  
ATOM    689  N   GLY M  84      90.437  48.719  13.674  1.00 42.88           N  
ATOM    690  CA  GLY M  84      90.127  49.983  14.274  1.00 42.88           C  
ATOM    691  C   GLY M  84      91.364  50.755  14.639  1.00 42.88           C  
ATOM    692  O   GLY M  84      91.444  51.954  14.374  1.00 42.88           O  
ATOM    693  N   TYR M  85      92.374  50.101  15.253  1.00 98.09           N  
ATOM    694  CA  TYR M  85      93.506  50.864  15.707  1.00 98.09           C  
ATOM    695  CB  TYR M  85      94.600  50.064  16.440  1.00 98.09           C  
ATOM    696  CG  TYR M  85      94.040  49.437  17.670  1.00 98.09           C  
ATOM    697  CD1 TYR M  85      93.494  50.207  18.667  1.00 98.09           C  
ATOM    698  CD2 TYR M  85      94.020  48.071  17.810  1.00 98.09           C  
ATOM    699  CE1 TYR M  85      92.973  49.627  19.800  1.00 98.09           C  
ATOM    700  CE2 TYR M  85      93.503  47.486  18.941  1.00 98.09           C  
ATOM    701  CZ  TYR M  85      92.980  48.263  19.943  1.00 98.09           C  
ATOM    702  OH  TYR M  85      92.447  47.664  21.105  1.00 98.09           O  
ATOM    703  C   TYR M  85      94.171  51.459  14.510  1.00 98.09           C  
ATOM    704  O   TYR M  85      94.592  52.615  14.524  1.00 98.09           O  
ATOM    705  N   TYR M  86      94.313  50.634  13.458  1.00 81.10           N  
ATOM    706  CA  TYR M  86      94.916  50.974  12.203  1.00 81.10           C  
ATOM    707  CB  TYR M  86      95.298  49.743  11.366  1.00 81.10           C  
ATOM    708  CG  TYR M  86      96.430  49.117  12.108  1.00 81.10           C  
ATOM    709  CD1 TYR M  86      97.677  49.698  12.071  1.00 81.10           C  
ATOM    710  CD2 TYR M  86      96.257  47.960  12.833  1.00 81.10           C  
ATOM    711  CE1 TYR M  86      98.735  49.142  12.749  1.00 81.10           C  
ATOM    712  CE2 TYR M  86      97.312  47.398  13.514  1.00 81.10           C  
ATOM    713  CZ  TYR M  86      98.553  47.989  13.473  1.00 81.10           C  
ATOM    714  OH  TYR M  86      99.637  47.416  14.171  1.00 81.10           O  
ATOM    715  C   TYR M  86      94.044  51.893  11.396  1.00 81.10           C  
ATOM    716  O   TYR M  86      94.543  52.705  10.621  1.00 81.10           O  
ATOM    717  N   ASN M  87      92.712  51.790  11.546  1.00 92.16           N  
ATOM    718  CA  ASN M  87      91.804  52.549  10.733  1.00 92.16           C  
ATOM    719  CB  ASN M  87      92.042  54.068  10.816  1.00 92.16           C  
ATOM    720  CG  ASN M  87      90.798  54.785  10.308  1.00 92.16           C  
ATOM    721  OD1 ASN M  87      90.409  54.651   9.149  1.00 92.16           O  
ATOM    722  ND2 ASN M  87      90.146  55.570  11.206  1.00 92.16           N  
ATOM    723  C   ASN M  87      91.989  52.095   9.319  1.00 92.16           C  
ATOM    724  O   ASN M  87      92.078  52.898   8.391  1.00 92.16           O  
ATOM    725  N   GLN M  88      92.064  50.761   9.136  1.00 58.40           N  
ATOM    726  CA  GLN M  88      92.247  50.156   7.847  1.00 58.40           C  
ATOM    727  CB  GLN M  88      93.026  48.836   7.915  1.00 58.40           C  
ATOM    728  CG  GLN M  88      94.454  49.013   8.429  1.00 58.40           C  
ATOM    729  CD  GLN M  88      95.106  47.641   8.458  1.00 58.40           C  
ATOM    730  OE1 GLN M  88      94.435  46.627   8.641  1.00 58.40           O  
ATOM    731  NE2 GLN M  88      96.452  47.606   8.273  1.00 58.40           N  
ATOM    732  C   GLN M  88      90.908  49.862   7.249  1.00 58.40           C  
ATOM    733  O   GLN M  88      89.889  49.870   7.937  1.00 58.40           O  
ATOM    734  N   SER M  89      90.880  49.623   5.921  1.00 94.18           N  
ATOM    735  CA  SER M  89      89.651  49.302   5.254  1.00 94.18           C  
ATOM    736  CB  SER M  89      89.734  49.351   3.719  1.00 94.18           C  
ATOM    737  OG  SER M  89      89.948  50.680   3.276  1.00 94.18           O  
ATOM    738  C   SER M  89      89.299  47.896   5.608  1.00 94.18           C  
ATOM    739  O   SER M  89      90.169  47.059   5.839  1.00 94.18           O  
ATOM    740  N   LYS M  90      87.988  47.615   5.672  1.00113.51           N  
ATOM    741  CA  LYS M  90      87.493  46.310   5.999  1.00113.51           C  
ATOM    742  CB  LYS M  90      85.969  46.301   6.213  1.00113.51           C  
ATOM    743  CG  LYS M  90      85.459  45.100   7.014  1.00113.51           C  
ATOM    744  CD  LYS M  90      85.758  43.736   6.391  1.00113.51           C  
ATOM    745  CE  LYS M  90      85.438  42.558   7.314  1.00113.51           C  
ATOM    746  NZ  LYS M  90      85.962  41.301   6.736  1.00113.51           N  
ATOM    747  C   LYS M  90      87.803  45.361   4.879  1.00113.51           C  
ATOM    748  O   LYS M  90      88.132  44.199   5.106  1.00113.51           O  
ATOM    749  N   GLY M  91      87.764  45.856   3.630  1.00 42.33           N  
ATOM    750  CA  GLY M  91      87.806  45.015   2.466  1.00 42.33           C  
ATOM    751  C   GLY M  91      89.012  44.121   2.398  1.00 42.33           C  
ATOM    752  O   GLY M  91      88.883  42.964   2.003  1.00 42.33           O  
ATOM    753  N   GLY M  92      90.217  44.601   2.757  1.00 29.00           N  
ATOM    754  CA  GLY M  92      91.378  43.769   2.567  1.00 29.00           C  
ATOM    755  C   GLY M  92      91.462  42.702   3.617  1.00 29.00           C  
ATOM    756  O   GLY M  92      90.785  42.758   4.643  1.00 29.00           O  
ATOM    757  N   SER M  93      92.309  41.678   3.354  1.00101.19           N  
ATOM    758  CA  SER M  93      92.543  40.612   4.292  1.00101.19           C  
ATOM    759  CB  SER M  93      92.839  39.239   3.666  1.00101.19           C  
ATOM    760  OG  SER M  93      91.639  38.618   3.239  1.00101.19           O  
ATOM    761  C   SER M  93      93.745  40.942   5.118  1.00101.19           C  
ATOM    762  O   SER M  93      94.630  41.680   4.688  1.00101.19           O  
ATOM    763  N   HIS M  94      93.811  40.375   6.340  1.00 72.26           N  
ATOM    764  CA  HIS M  94      94.932  40.646   7.194  1.00 72.26           C  
ATOM    765  ND1 HIS M  94      95.017  43.749   6.678  1.00 72.26           N  
ATOM    766  CG  HIS M  94      94.236  43.039   7.563  1.00 72.26           C  
ATOM    767  CB  HIS M  94      94.657  41.757   8.219  1.00 72.26           C  
ATOM    768  NE2 HIS M  94      93.119  44.884   6.899  1.00 72.26           N  
ATOM    769  CD2 HIS M  94      93.081  43.747   7.687  1.00 72.26           C  
ATOM    770  CE1 HIS M  94      94.301  44.841   6.312  1.00 72.26           C  
ATOM    771  C   HIS M  94      95.258  39.394   7.950  1.00 72.26           C  
ATOM    772  O   HIS M  94      94.483  38.439   7.943  1.00 72.26           O  
ATOM    773  N   THR M  95      96.438  39.356   8.613  0.90 55.20           N  
ATOM    774  CA  THR M  95      96.811  38.155   9.311  0.90 55.20           C  
ATOM    775  CB  THR M  95      97.844  37.355   8.572  0.90 55.20           C  
ATOM    776  OG1 THR M  95      97.359  37.004   7.285  0.90 55.20           O  
ATOM    777  CG2 THR M  95      98.171  36.089   9.382  0.90 55.20           C  
ATOM    778  C   THR M  95      97.402  38.473  10.653  0.90 55.20           C  
ATOM    779  O   THR M  95      98.082  39.482  10.834  0.90 55.20           O  
ATOM    780  N   ILE M  96      97.131  37.592  11.640  1.00100.70           N  
ATOM    781  CA  ILE M  96      97.701  37.698  12.955  1.00100.70           C  
ATOM    782  CB  ILE M  96      96.717  37.972  14.061  1.00100.70           C  
ATOM    783  CG1 ILE M  96      96.143  39.396  13.969  1.00100.70           C  
ATOM    784  CG2 ILE M  96      97.434  37.697  15.392  1.00100.70           C  
ATOM    785  CD1 ILE M  96      95.206  39.624  12.791  1.00100.70           C  
ATOM    786  C   ILE M  96      98.325  36.376  13.262  1.00100.70           C  
ATOM    787  O   ILE M  96      97.752  35.323  12.980  1.00100.70           O  
ATOM    788  N   GLN M  97      99.546  36.398  13.829  1.00107.48           N  
ATOM    789  CA  GLN M  97     100.185  35.167  14.179  1.00107.48           C  
ATOM    790  CB  GLN M  97     101.140  34.660  13.086  1.00107.48           C  
ATOM    791  CG  GLN M  97     102.216  35.662  12.685  1.00107.48           C  
ATOM    792  CD  GLN M  97     102.953  35.070  11.494  1.00107.48           C  
ATOM    793  OE1 GLN M  97     102.735  33.917  11.126  1.00107.48           O  
ATOM    794  NE2 GLN M  97     103.847  35.880  10.868  1.00107.48           N  
ATOM    795  C   GLN M  97     100.885  35.342  15.488  1.00107.48           C  
ATOM    796  O   GLN M  97     101.404  36.415  15.787  1.00107.48           O  
ATOM    797  N   VAL M  98     100.884  34.286  16.330  1.00124.93           N  
ATOM    798  CA  VAL M  98     101.497  34.425  17.617  1.00124.93           C  
ATOM    799  CB  VAL M  98     100.515  34.596  18.737  1.00124.93           C  
ATOM    800  CG1 VAL M  98      99.849  35.971  18.592  1.00124.93           C  
ATOM    801  CG2 VAL M  98      99.505  33.441  18.679  1.00124.93           C  
ATOM    802  C   VAL M  98     102.342  33.240  17.927  1.00124.93           C  
ATOM    803  O   VAL M  98     102.068  32.114  17.511  1.00124.93           O  
ATOM    804  N   ILE M  99     103.421  33.501  18.685  1.00 56.61           N  
ATOM    805  CA  ILE M  99     104.321  32.472  19.088  1.00 56.61           C  
ATOM    806  CB  ILE M  99     105.742  32.778  18.720  1.00 56.61           C  
ATOM    807  CG1 ILE M  99     105.855  32.877  17.189  1.00 56.61           C  
ATOM    808  CG2 ILE M  99     106.655  31.711  19.344  1.00 56.61           C  
ATOM    809  CD1 ILE M  99     107.176  33.460  16.700  1.00 56.61           C  
ATOM    810  C   ILE M  99     104.222  32.393  20.572  1.00 56.61           C  
ATOM    811  O   ILE M  99     104.490  33.361  21.283  1.00 56.61           O  
ATOM    812  N   SER M 100     103.801  31.224  21.077  1.00 58.00           N  
ATOM    813  CA  SER M 100     103.684  31.060  22.489  1.00 58.00           C  
ATOM    814  CB  SER M 100     102.230  30.817  22.930  1.00 58.00           C  
ATOM    815  OG  SER M 100     102.138  30.805  24.344  1.00 58.00           O  
ATOM    816  C   SER M 100     104.484  29.843  22.803  1.00 58.00           C  
ATOM    817  O   SER M 100     104.488  28.893  22.025  1.00 58.00           O  
ATOM    818  N   GLY M 101     105.212  29.836  23.936  1.00 35.67           N  
ATOM    819  CA  GLY M 101     105.976  28.654  24.203  1.00 35.67           C  
ATOM    820  C   GLY M 101     106.941  28.907  25.314  1.00 35.67           C  
ATOM    821  O   GLY M 101     107.067  30.024  25.816  1.00 35.67           O  
ATOM    822  N   CYS M 102     107.655  27.834  25.719  1.00 54.65           N  
ATOM    823  CA  CYS M 102     108.598  27.911  26.797  1.00 54.65           C  
ATOM    824  CB  CYS M 102     108.009  27.431  28.143  1.00 54.65           C  
ATOM    825  SG  CYS M 102     107.392  25.717  28.097  1.00 54.65           S  
ATOM    826  C   CYS M 102     109.766  27.029  26.463  1.00 54.65           C  
ATOM    827  O   CYS M 102     109.639  26.052  25.728  1.00 54.65           O  
ATOM    828  N   GLU M 103     110.955  27.367  27.002  1.00106.88           N  
ATOM    829  CA  GLU M 103     112.146  26.611  26.735  1.00106.88           C  
ATOM    830  CB  GLU M 103     113.193  27.500  26.037  1.00106.88           C  
ATOM    831  CG  GLU M 103     114.319  26.778  25.302  1.00106.88           C  
ATOM    832  CD  GLU M 103     115.162  27.855  24.630  1.00106.88           C  
ATOM    833  OE1 GLU M 103     115.175  29.002  25.151  1.00106.88           O  
ATOM    834  OE2 GLU M 103     115.798  27.552  23.586  1.00106.88           O  
ATOM    835  C   GLU M 103     112.687  26.188  28.070  1.00106.88           C  
ATOM    836  O   GLU M 103     112.812  27.008  28.978  1.00106.88           O  
ATOM    837  N   VAL M 104     113.022  24.889  28.230  1.00 43.08           N  
ATOM    838  CA  VAL M 104     113.508  24.408  29.497  1.00 43.08           C  
ATOM    839  CB  VAL M 104     112.618  23.363  30.109  1.00 43.08           C  
ATOM    840  CG1 VAL M 104     111.251  23.999  30.419  1.00 43.08           C  
ATOM    841  CG2 VAL M 104     112.538  22.167  29.145  1.00 43.08           C  
ATOM    842  C   VAL M 104     114.853  23.780  29.285  1.00 43.08           C  
ATOM    843  O   VAL M 104     115.174  23.321  28.190  1.00 43.08           O  
ATOM    844  N   GLY M 105     115.694  23.771  30.341  1.00 19.66           N  
ATOM    845  CA  GLY M 105     117.005  23.194  30.242  1.00 19.66           C  
ATOM    846  C   GLY M 105     116.928  21.755  30.650  1.00 19.66           C  
ATOM    847  O   GLY M 105     115.852  21.224  30.921  1.00 19.66           O  
ATOM    848  N   SER M 106     118.097  21.088  30.710  1.00 73.69           N  
ATOM    849  CA  SER M 106     118.156  19.704  31.083  1.00 73.69           C  
ATOM    850  CB  SER M 106     119.566  19.102  30.937  1.00 73.69           C  
ATOM    851  OG  SER M 106     120.481  19.757  31.803  1.00 73.69           O  
ATOM    852  C   SER M 106     117.743  19.592  32.515  1.00 73.69           C  
ATOM    853  O   SER M 106     117.166  18.588  32.930  1.00 73.69           O  
ATOM    854  N   ASP M 107     118.035  20.640  33.307  1.00 51.54           N  
ATOM    855  CA  ASP M 107     117.710  20.662  34.703  1.00 51.54           C  
ATOM    856  CB  ASP M 107     118.347  21.842  35.462  1.00 51.54           C  
ATOM    857  CG  ASP M 107     117.863  23.156  34.872  1.00 51.54           C  
ATOM    858  OD1 ASP M 107     117.418  23.161  33.694  1.00 51.54           O  
ATOM    859  OD2 ASP M 107     117.942  24.182  35.596  1.00 51.54           O  
ATOM    860  C   ASP M 107     116.223  20.697  34.875  1.00 51.54           C  
ATOM    861  O   ASP M 107     115.698  20.158  35.848  1.00 51.54           O  
ATOM    862  N   GLY M 108     115.495  21.312  33.923  1.00 30.21           N  
ATOM    863  CA  GLY M 108     114.070  21.397  34.068  1.00 30.21           C  
ATOM    864  C   GLY M 108     113.724  22.807  34.426  1.00 30.21           C  
ATOM    865  O   GLY M 108     112.555  23.138  34.624  1.00 30.21           O  
ATOM    866  N   ARG M 109     114.746  23.677  34.529  1.00 81.73           N  
ATOM    867  CA  ARG M 109     114.509  25.061  34.818  1.00 81.73           C  
ATOM    868  CB  ARG M 109     115.763  25.827  35.269  1.00 81.73           C  
ATOM    869  CG  ARG M 109     115.495  27.312  35.515  1.00 81.73           C  
ATOM    870  CD  ARG M 109     116.644  28.044  36.204  1.00 81.73           C  
ATOM    871  NE  ARG M 109     116.602  27.670  37.644  1.00 81.73           N  
ATOM    872  CZ  ARG M 109     115.824  28.390  38.504  1.00 81.73           C  
ATOM    873  NH1 ARG M 109     115.090  29.443  38.039  1.00 81.73           N  
ATOM    874  NH2 ARG M 109     115.778  28.060  39.827  1.00 81.73           N  
ATOM    875  C   ARG M 109     113.991  25.700  33.570  1.00 81.73           C  
ATOM    876  O   ARG M 109     114.124  25.147  32.480  1.00 81.73           O  
ATOM    877  N   LEU M 110     113.355  26.881  33.704  1.00 62.70           N  
ATOM    878  CA  LEU M 110     112.772  27.510  32.552  1.00 62.70           C  
ATOM    879  CB  LEU M 110     111.493  28.296  32.889  1.00 62.70           C  
ATOM    880  CG  LEU M 110     110.843  28.980  31.675  1.00 62.70           C  
ATOM    881  CD1 LEU M 110     110.322  27.939  30.671  1.00 62.70           C  
ATOM    882  CD2 LEU M 110     109.764  29.989  32.105  1.00 62.70           C  
ATOM    883  C   LEU M 110     113.762  28.476  31.979  1.00 62.70           C  
ATOM    884  O   LEU M 110     114.060  29.509  32.576  1.00 62.70           O  
ATOM    885  N   LEU M 111     114.321  28.133  30.800  1.00 54.51           N  
ATOM    886  CA  LEU M 111     115.285  28.973  30.154  1.00 54.51           C  
ATOM    887  CB  LEU M 111     115.971  28.276  28.968  1.00 54.51           C  
ATOM    888  CG  LEU M 111     116.801  27.052  29.396  1.00 54.51           C  
ATOM    889  CD1 LEU M 111     117.509  26.400  28.198  1.00 54.51           C  
ATOM    890  CD2 LEU M 111     117.764  27.407  30.540  1.00 54.51           C  
ATOM    891  C   LEU M 111     114.651  30.233  29.644  1.00 54.51           C  
ATOM    892  O   LEU M 111     115.135  31.329  29.924  1.00 54.51           O  
ATOM    893  N   ARG M 112     113.533  30.126  28.897  1.00164.10           N  
ATOM    894  CA  ARG M 112     112.988  31.339  28.355  1.00164.10           C  
ATOM    895  CB  ARG M 112     113.702  31.756  27.059  1.00164.10           C  
ATOM    896  CG  ARG M 112     113.292  33.122  26.518  0.93164.10           C  
ATOM    897  CD  ARG M 112     114.162  33.582  25.347  0.96164.10           C  
ATOM    898  NE  ARG M 112     113.582  34.850  24.825  0.94164.10           N  
ATOM    899  CZ  ARG M 112     114.388  35.769  24.218  0.91164.10           C  
ATOM    900  NH1 ARG M 112     115.733  35.553  24.141  1.00164.10           N  
ATOM    901  NH2 ARG M 112     113.847  36.907  23.691  1.00164.10           N  
ATOM    902  C   ARG M 112     111.531  31.138  28.059  1.00164.10           C  
ATOM    903  O   ARG M 112     111.079  30.013  27.851  1.00164.10           O  
ATOM    904  N   GLY M 113     110.752  32.244  28.036  1.00 41.28           N  
ATOM    905  CA  GLY M 113     109.342  32.153  27.760  1.00 41.28           C  
ATOM    906  C   GLY M 113     109.026  33.143  26.678  1.00 41.28           C  
ATOM    907  O   GLY M 113     109.516  34.272  26.704  1.00 41.28           O  
ATOM    908  N   TYR M 114     108.155  32.752  25.718  1.00168.28           N  
ATOM    909  CA  TYR M 114     107.905  33.608  24.589  1.00168.28           C  
ATOM    910  CB  TYR M 114     108.186  32.959  23.219  1.00168.28           C  
ATOM    911  CG  TYR M 114     109.469  32.200  23.166  1.00168.28           C  
ATOM    912  CD1 TYR M 114     109.472  30.876  23.533  1.00168.28           C  
ATOM    913  CD2 TYR M 114     110.646  32.767  22.735  1.00168.28           C  
ATOM    914  CE1 TYR M 114     110.622  30.125  23.486  1.00168.28           C  
ATOM    915  CE2 TYR M 114     111.802  32.019  22.686  1.00168.28           C  
ATOM    916  CZ  TYR M 114     111.793  30.698  23.060  1.00168.28           C  
ATOM    917  OH  TYR M 114     112.978  29.934  23.007  1.00168.28           O  
ATOM    918  C   TYR M 114     106.428  33.852  24.466  1.00168.28           C  
ATOM    919  O   TYR M 114     105.611  32.969  24.723  1.00168.28           O  
ATOM    920  N   GLN M 115     106.058  35.082  24.058  1.00 88.32           N  
ATOM    921  CA  GLN M 115     104.697  35.418  23.741  1.00 88.32           C  
ATOM    922  CB  GLN M 115     103.918  35.998  24.937  1.00 88.32           C  
ATOM    923  CG  GLN M 115     102.460  36.346  24.629  1.00 88.32           C  
ATOM    924  CD  GLN M 115     101.642  35.061  24.623  1.00 88.32           C  
ATOM    925  OE1 GLN M 115     102.141  33.982  24.940  1.00 88.32           O  
ATOM    926  NE2 GLN M 115     100.338  35.176  24.258  1.00 88.32           N  
ATOM    927  C   GLN M 115     104.832  36.499  22.712  1.00 88.32           C  
ATOM    928  O   GLN M 115     105.149  37.640  23.045  1.00 88.32           O  
ATOM    929  N   GLN M 116     104.585  36.184  21.426  1.00 64.89           N  
ATOM    930  CA  GLN M 116     104.841  37.189  20.431  1.00 64.89           C  
ATOM    931  CB  GLN M 116     106.022  36.812  19.522  1.00 64.89           C  
ATOM    932  CG  GLN M 116     107.326  36.622  20.301  1.00 64.89           C  
ATOM    933  CD  GLN M 116     108.396  36.123  19.342  1.00 64.89           C  
ATOM    934  OE1 GLN M 116     109.448  35.645  19.763  1.00 64.89           O  
ATOM    935  NE2 GLN M 116     108.118  36.228  18.015  1.00 64.89           N  
ATOM    936  C   GLN M 116     103.635  37.354  19.556  1.00 64.89           C  
ATOM    937  O   GLN M 116     102.981  36.384  19.178  1.00 64.89           O  
ATOM    938  N   TYR M 117     103.316  38.616  19.204  1.00 89.59           N  
ATOM    939  CA  TYR M 117     102.193  38.892  18.352  1.00 89.59           C  
ATOM    940  CB  TYR M 117     101.136  39.822  18.984  1.00 89.59           C  
ATOM    941  CG  TYR M 117     100.269  39.044  19.916  1.00 89.59           C  
ATOM    942  CD1 TYR M 117     100.740  38.571  21.119  1.00 89.59           C  
ATOM    943  CD2 TYR M 117      98.954  38.816  19.580  1.00 89.59           C  
ATOM    944  CE1 TYR M 117      99.912  37.861  21.959  1.00 89.59           C  
ATOM    945  CE2 TYR M 117      98.122  38.109  20.415  1.00 89.59           C  
ATOM    946  CZ  TYR M 117      98.603  37.628  21.607  1.00 89.59           C  
ATOM    947  OH  TYR M 117      97.753  36.900  22.466  1.00 89.59           O  
ATOM    948  C   TYR M 117     102.671  39.581  17.111  1.00 89.59           C  
ATOM    949  O   TYR M 117     103.442  40.537  17.172  1.00 89.59           O  
ATOM    950  N   ALA M 118     102.216  39.098  15.935  1.00 35.17           N  
ATOM    951  CA  ALA M 118     102.598  39.719  14.699  1.00 35.17           C  
ATOM    952  CB  ALA M 118     103.545  38.863  13.843  1.00 35.17           C  
ATOM    953  C   ALA M 118     101.357  39.959  13.897  1.00 35.17           C  
ATOM    954  O   ALA M 118     100.449  39.129  13.854  1.00 35.17           O  
ATOM    955  N   TYR M 119     101.299  41.128  13.232  1.00 71.48           N  
ATOM    956  CA  TYR M 119     100.159  41.490  12.445  1.00 71.48           C  
ATOM    957  CB  TYR M 119      99.500  42.776  12.980  1.00 71.48           C  
ATOM    958  CG  TYR M 119      98.290  43.146  12.191  1.00 71.48           C  
ATOM    959  CD1 TYR M 119      97.153  42.376  12.258  1.00 71.48           C  
ATOM    960  CD2 TYR M 119      98.275  44.285  11.418  1.00 71.48           C  
ATOM    961  CE1 TYR M 119      96.025  42.722  11.552  1.00 71.48           C  
ATOM    962  CE2 TYR M 119      97.150  44.637  10.709  1.00 71.48           C  
ATOM    963  CZ  TYR M 119      96.023  43.854  10.775  1.00 71.48           C  
ATOM    964  OH  TYR M 119      94.866  44.215  10.053  1.00 71.48           O  
ATOM    965  C   TYR M 119     100.666  41.744  11.061  1.00 71.48           C  
ATOM    966  O   TYR M 119     101.612  42.503  10.865  1.00 71.48           O  
ATOM    967  N   ASP M 120     100.058  41.077  10.062  1.00 49.08           N  
ATOM    968  CA  ASP M 120     100.430  41.258   8.689  1.00 49.08           C  
ATOM    969  CB  ASP M 120     100.013  42.626   8.117  1.00 49.08           C  
ATOM    970  CG  ASP M 120      98.498  42.619   7.953  1.00 49.08           C  
ATOM    971  OD1 ASP M 120      97.896  41.517   8.059  1.00 49.08           O  
ATOM    972  OD2 ASP M 120      97.922  43.714   7.713  1.00 49.08           O  
ATOM    973  C   ASP M 120     101.910  41.093   8.531  1.00 49.08           C  
ATOM    974  O   ASP M 120     102.548  41.833   7.784  1.00 49.08           O  
ATOM    975  N   GLY M 121     102.500  40.109   9.235  1.00 22.95           N  
ATOM    976  CA  GLY M 121     103.894  39.815   9.055  1.00 22.95           C  
ATOM    977  C   GLY M 121     104.762  40.812   9.764  1.00 22.95           C  
ATOM    978  O   GLY M 121     105.939  40.941   9.430  1.00 22.95           O  
ATOM    979  N   CYS M 122     104.225  41.556  10.751  1.00 34.37           N  
ATOM    980  CA  CYS M 122     105.072  42.488  11.446  1.00 34.37           C  
ATOM    981  CB  CYS M 122     104.762  43.960  11.124  1.00 34.37           C  
ATOM    982  SG  CYS M 122     105.135  44.383   9.396  1.00 34.37           S  
ATOM    983  C   CYS M 122     104.872  42.296  12.921  1.00 34.37           C  
ATOM    984  O   CYS M 122     103.793  41.913  13.363  1.00 34.37           O  
ATOM    985  N   ASP M 123     105.920  42.564  13.730  1.00110.12           N  
ATOM    986  CA  ASP M 123     105.825  42.354  15.151  1.00110.12           C  
ATOM    987  CB  ASP M 123     107.189  42.356  15.870  1.00110.12           C  
ATOM    988  CG  ASP M 123     107.868  43.705  15.669  1.00110.12           C  
ATOM    989  OD1 ASP M 123     107.554  44.390  14.659  1.00110.12           O  
ATOM    990  OD2 ASP M 123     108.719  44.065  16.525  1.00110.12           O  
ATOM    991  C   ASP M 123     104.948  43.397  15.775  1.00110.12           C  
ATOM    992  O   ASP M 123     105.269  44.584  15.750  1.00110.12           O  
ATOM    993  N   TYR M 124     103.757  42.978  16.263  1.00 96.62           N  
ATOM    994  CA  TYR M 124     102.841  43.860  16.935  1.00 96.62           C  
ATOM    995  CB  TYR M 124     101.424  43.254  16.956  1.00 96.62           C  
ATOM    996  CG  TYR M 124     100.435  44.230  17.499  1.00 96.62           C  
ATOM    997  CD1 TYR M 124     100.039  45.311  16.745  1.00 96.62           C  
ATOM    998  CD2 TYR M 124      99.876  44.049  18.744  1.00 96.62           C  
ATOM    999  CE1 TYR M 124      99.118  46.209  17.232  1.00 96.62           C  
ATOM   1000  CE2 TYR M 124      98.954  44.943  19.237  1.00 96.62           C  
ATOM   1001  CZ  TYR M 124      98.575  46.027  18.481  1.00 96.62           C  
ATOM   1002  OH  TYR M 124      97.628  46.945  18.983  1.00 96.62           O  
ATOM   1003  C   TYR M 124     103.269  44.146  18.354  1.00 96.62           C  
ATOM   1004  O   TYR M 124     103.485  45.301  18.720  1.00 96.62           O  
ATOM   1005  N   ILE M 125     103.429  43.090  19.192  1.00 94.85           N  
ATOM   1006  CA  ILE M 125     103.825  43.283  20.568  1.00 94.85           C  
ATOM   1007  CB  ILE M 125     102.714  43.637  21.521  1.00 94.85           C  
ATOM   1008  CG1 ILE M 125     101.720  42.482  21.689  1.00 94.85           C  
ATOM   1009  CG2 ILE M 125     102.056  44.936  21.034  1.00 94.85           C  
ATOM   1010  CD1 ILE M 125     100.767  42.699  22.864  1.00 94.85           C  
ATOM   1011  C   ILE M 125     104.422  42.003  21.068  1.00 94.85           C  
ATOM   1012  O   ILE M 125     104.175  40.937  20.504  1.00 94.85           O  
ATOM   1013  N   ALA M 126     105.230  42.072  22.149  1.00 45.14           N  
ATOM   1014  CA  ALA M 126     105.808  40.860  22.659  1.00 45.14           C  
ATOM   1015  CB  ALA M 126     107.141  40.489  21.986  1.00 45.14           C  
ATOM   1016  C   ALA M 126     106.082  41.000  24.125  1.00 45.14           C  
ATOM   1017  O   ALA M 126     106.234  42.101  24.652  1.00 45.14           O  
ATOM   1018  N   LEU M 127     106.130  39.846  24.824  1.00 65.49           N  
ATOM   1019  CA  LEU M 127     106.422  39.797  26.229  1.00 65.49           C  
ATOM   1020  CB  LEU M 127     105.881  38.516  26.896  1.00 65.49           C  
ATOM   1021  CG  LEU M 127     106.154  38.391  28.407  1.00 65.49           C  
ATOM   1022  CD1 LEU M 127     105.490  39.529  29.197  1.00 65.49           C  
ATOM   1023  CD2 LEU M 127     105.747  37.002  28.927  1.00 65.49           C  
ATOM   1024  C   LEU M 127     107.914  39.810  26.361  1.00 65.49           C  
ATOM   1025  O   LEU M 127     108.617  39.123  25.622  1.00 65.49           O  
ATOM   1026  N   ASN M 128     108.430  40.597  27.323  1.00 78.68           N  
ATOM   1027  CA  ASN M 128     109.843  40.726  27.526  1.00 78.68           C  
ATOM   1028  CB  ASN M 128     110.232  41.955  28.367  1.00 78.68           C  
ATOM   1029  CG  ASN M 128     109.946  43.187  27.524  1.00 78.68           C  
ATOM   1030  OD1 ASN M 128     109.529  44.227  28.032  1.00 78.68           O  
ATOM   1031  ND2 ASN M 128     110.178  43.068  26.191  1.00 78.68           N  
ATOM   1032  C   ASN M 128     110.350  39.509  28.232  1.00 78.68           C  
ATOM   1033  O   ASN M 128     109.584  38.651  28.665  1.00 78.68           O  
ATOM   1034  N   GLU M 129     111.688  39.407  28.337  0.92120.72           N  
ATOM   1035  CA  GLU M 129     112.350  38.300  28.961  0.92120.72           C  
ATOM   1036  CB  GLU M 129     113.878  38.414  28.881  0.92120.72           C  
ATOM   1037  CG  GLU M 129     114.413  39.681  29.546  0.78120.72           C  
ATOM   1038  CD  GLU M 129     115.924  39.683  29.401  0.75120.72           C  
ATOM   1039  OE1 GLU M 129     116.445  38.837  28.627  0.90120.72           O  
ATOM   1040  OE2 GLU M 129     116.577  40.533  30.063  0.92120.72           O  
ATOM   1041  C   GLU M 129     111.969  38.270  30.407  0.92120.72           C  
ATOM   1042  O   GLU M 129     111.878  37.203  31.014  0.92120.72           O  
ATOM   1043  N   ASP M 130     111.740  39.455  30.997  1.00 83.65           N  
ATOM   1044  CA  ASP M 130     111.400  39.559  32.386  1.00 83.65           C  
ATOM   1045  CB  ASP M 130     111.382  41.014  32.914  1.00 83.65           C  
ATOM   1046  CG  ASP M 130     110.369  41.885  32.180  1.00 83.65           C  
ATOM   1047  OD1 ASP M 130     109.446  41.336  31.524  1.00 83.65           O  
ATOM   1048  OD2 ASP M 130     110.518  43.134  32.267  1.00 83.65           O  
ATOM   1049  C   ASP M 130     110.083  38.881  32.631  1.00 83.65           C  
ATOM   1050  O   ASP M 130     109.785  38.499  33.761  1.00 83.65           O  
ATOM   1051  N   LEU M 131     109.252  38.730  31.581  1.00160.11           N  
ATOM   1052  CA  LEU M 131     107.956  38.113  31.697  1.00160.11           C  
ATOM   1053  CB  LEU M 131     107.950  36.837  32.567  1.00160.11           C  
ATOM   1054  CG  LEU M 131     108.341  35.522  31.858  1.00160.11           C  
ATOM   1055  CD1 LEU M 131     107.171  34.983  31.026  1.00160.11           C  
ATOM   1056  CD2 LEU M 131     109.611  35.659  31.014  1.00160.11           C  
ATOM   1057  C   LEU M 131     107.016  39.088  32.334  1.00160.11           C  
ATOM   1058  O   LEU M 131     105.804  38.870  32.356  1.00160.11           O  
ATOM   1059  N   LYS M 132     107.565  40.161  32.930  1.00170.48           N  
ATOM   1060  CA  LYS M 132     106.756  41.196  33.514  1.00170.48           C  
ATOM   1061  CB  LYS M 132     107.482  42.017  34.592  1.00170.48           C  
ATOM   1062  CG  LYS M 132     107.588  41.353  35.965  1.00170.48           C  
ATOM   1063  CD  LYS M 132     108.637  40.253  36.084  1.00170.48           C  
ATOM   1064  CE  LYS M 132     108.927  39.874  37.537  1.00170.48           C  
ATOM   1065  NZ  LYS M 132     109.650  40.973  38.212  1.00170.48           N  
ATOM   1066  C   LYS M 132     106.240  42.217  32.535  1.00170.48           C  
ATOM   1067  O   LYS M 132     105.079  42.618  32.618  1.00170.48           O  
ATOM   1068  N   THR M 133     107.095  42.668  31.586  1.00 91.28           N  
ATOM   1069  CA  THR M 133     106.766  43.860  30.838  1.00 91.28           C  
ATOM   1070  CB  THR M 133     107.941  44.808  30.842  1.00 91.28           C  
ATOM   1071  OG1 THR M 133     108.418  44.939  32.172  1.00 91.28           O  
ATOM   1072  CG2 THR M 133     107.508  46.210  30.381  1.00 91.28           C  
ATOM   1073  C   THR M 133     106.396  43.532  29.413  1.00 91.28           C  
ATOM   1074  O   THR M 133     106.357  42.367  29.022  1.00 91.28           O  
ATOM   1075  N   TRP M 134     106.090  44.575  28.600  1.00 94.32           N  
ATOM   1076  CA  TRP M 134     105.684  44.380  27.238  1.00 94.32           C  
ATOM   1077  CB  TRP M 134     104.191  44.674  26.986  1.00 94.32           C  
ATOM   1078  CG  TRP M 134     103.220  43.801  27.746  1.00 94.32           C  
ATOM   1079  CD2 TRP M 134     102.947  42.426  27.436  1.00 94.32           C  
ATOM   1080  CD1 TRP M 134     102.450  44.113  28.829  1.00 94.32           C  
ATOM   1081  NE1 TRP M 134     101.709  43.018  29.210  1.00 94.32           N  
ATOM   1082  CE2 TRP M 134     102.007  41.972  28.362  1.00 94.32           C  
ATOM   1083  CE3 TRP M 134     103.442  41.609  26.461  1.00 94.32           C  
ATOM   1084  CZ2 TRP M 134     101.545  40.688  28.326  1.00 94.32           C  
ATOM   1085  CZ3 TRP M 134     102.972  40.315  26.427  1.00 94.32           C  
ATOM   1086  CH2 TRP M 134     102.043  39.863  27.342  1.00 94.32           C  
ATOM   1087  C   TRP M 134     106.421  45.361  26.373  1.00 94.32           C  
ATOM   1088  O   TRP M 134     106.790  46.450  26.812  1.00 94.32           O  
ATOM   1089  N   THR M 135     106.667  44.979  25.103  1.00 41.00           N  
ATOM   1090  CA  THR M 135     107.278  45.874  24.162  1.00 41.00           C  
ATOM   1091  CB  THR M 135     108.557  45.365  23.567  1.00 41.00           C  
ATOM   1092  OG1 THR M 135     109.517  45.140  24.588  1.00 41.00           O  
ATOM   1093  CG2 THR M 135     109.085  46.408  22.566  1.00 41.00           C  
ATOM   1094  C   THR M 135     106.301  46.031  23.037  1.00 41.00           C  
ATOM   1095  O   THR M 135     105.794  45.041  22.511  1.00 41.00           O  
ATOM   1096  N   ALA M 136     106.011  47.290  22.641  1.00 51.75           N  
ATOM   1097  CA  ALA M 136     105.056  47.529  21.592  1.00 51.75           C  
ATOM   1098  CB  ALA M 136     103.965  48.545  21.977  1.00 51.75           C  
ATOM   1099  C   ALA M 136     105.775  48.090  20.404  1.00 51.75           C  
ATOM   1100  O   ALA M 136     106.697  48.891  20.540  1.00 51.75           O  
ATOM   1101  N   ALA M 137     105.412  47.600  19.202  1.00 56.53           N  
ATOM   1102  CA  ALA M 137     106.001  48.029  17.963  1.00 56.53           C  
ATOM   1103  CB  ALA M 137     105.657  47.091  16.795  1.00 56.53           C  
ATOM   1104  C   ALA M 137     105.584  49.410  17.545  1.00 56.53           C  
ATOM   1105  O   ALA M 137     106.428  50.232  17.187  1.00 56.53           O  
ATOM   1106  N   ASP M 138     104.266  49.705  17.581  1.00 63.86           N  
ATOM   1107  CA  ASP M 138     103.797  50.958  17.056  1.00 63.86           C  
ATOM   1108  CB  ASP M 138     103.220  50.848  15.633  1.00 63.86           C  
ATOM   1109  CG  ASP M 138     102.023  49.906  15.668  1.00 63.86           C  
ATOM   1110  OD1 ASP M 138     102.138  48.826  16.307  1.00 63.86           O  
ATOM   1111  OD2 ASP M 138     100.976  50.258  15.063  1.00 63.86           O  
ATOM   1112  C   ASP M 138     102.715  51.489  17.937  1.00 63.86           C  
ATOM   1113  O   ASP M 138     102.441  50.945  19.002  1.00 63.86           O  
ATOM   1114  N   MET M 139     102.049  52.569  17.483  1.00165.37           N  
ATOM   1115  CA  MET M 139     101.054  53.234  18.272  1.00165.37           C  
ATOM   1116  CB  MET M 139     100.493  54.506  17.599  1.00165.37           C  
ATOM   1117  CG  MET M 139      99.597  54.284  16.376  1.00165.37           C  
ATOM   1118  SD  MET M 139      97.906  53.730  16.754  1.00165.37           S  
ATOM   1119  CE  MET M 139      97.421  55.260  17.602  1.00165.37           C  
ATOM   1120  C   MET M 139      99.932  52.288  18.576  1.00165.37           C  
ATOM   1121  O   MET M 139      99.408  52.288  19.688  1.00165.37           O  
ATOM   1122  N   ALA M 140      99.544  51.435  17.610  1.00 40.08           N  
ATOM   1123  CA  ALA M 140      98.442  50.539  17.823  1.00 40.08           C  
ATOM   1124  CB  ALA M 140      98.149  49.663  16.593  1.00 40.08           C  
ATOM   1125  C   ALA M 140      98.762  49.622  18.964  1.00 40.08           C  
ATOM   1126  O   ALA M 140      97.920  49.369  19.824  1.00 40.08           O  
ATOM   1127  N   ALA M 141     100.011  49.132  19.021  1.00 48.44           N  
ATOM   1128  CA  ALA M 141     100.421  48.190  20.023  1.00 48.44           C  
ATOM   1129  CB  ALA M 141     101.896  47.777  19.883  1.00 48.44           C  
ATOM   1130  C   ALA M 141     100.252  48.804  21.376  1.00 48.44           C  
ATOM   1131  O   ALA M 141      99.881  48.119  22.328  1.00 48.44           O  
ATOM   1132  N   LEU M 142     100.514  50.117  21.500  1.00104.88           N  
ATOM   1133  CA  LEU M 142     100.426  50.749  22.784  1.00104.88           C  
ATOM   1134  CB  LEU M 142     100.815  52.234  22.786  1.00104.88           C  
ATOM   1135  CG  LEU M 142     102.337  52.457  22.765  1.00104.88           C  
ATOM   1136  CD1 LEU M 142     102.994  51.870  21.514  1.00104.88           C  
ATOM   1137  CD2 LEU M 142     102.677  53.936  22.968  1.00104.88           C  
ATOM   1138  C   LEU M 142      99.040  50.629  23.323  1.00104.88           C  
ATOM   1139  O   LEU M 142      98.868  50.407  24.521  1.00104.88           O  
ATOM   1140  N   ILE M 143      98.014  50.747  22.461  1.00106.06           N  
ATOM   1141  CA  ILE M 143      96.661  50.666  22.933  1.00106.06           C  
ATOM   1142  CB  ILE M 143      95.668  50.618  21.806  1.00106.06           C  
ATOM   1143  CG1 ILE M 143      95.764  51.850  20.894  1.00106.06           C  
ATOM   1144  CG2 ILE M 143      94.277  50.422  22.430  1.00106.06           C  
ATOM   1145  CD1 ILE M 143      95.361  53.151  21.577  1.00106.06           C  
ATOM   1146  C   ILE M 143      96.518  49.339  23.599  1.00106.06           C  
ATOM   1147  O   ILE M 143      95.964  49.229  24.692  1.00106.06           O  
ATOM   1148  N   THR M 144      97.031  48.293  22.934  1.00 63.36           N  
ATOM   1149  CA  THR M 144      96.955  46.954  23.436  1.00 63.36           C  
ATOM   1150  CB  THR M 144      97.458  45.946  22.446  1.00 63.36           C  
ATOM   1151  OG1 THR M 144      96.693  46.017  21.252  1.00 63.36           O  
ATOM   1152  CG2 THR M 144      97.351  44.544  23.067  1.00 63.36           C  
ATOM   1153  C   THR M 144      97.781  46.833  24.673  1.00 63.36           C  
ATOM   1154  O   THR M 144      97.438  46.095  25.594  1.00 63.36           O  
ATOM   1155  N   LYS M 145      98.923  47.534  24.717  1.00 71.04           N  
ATOM   1156  CA  LYS M 145      99.789  47.405  25.850  1.00 71.04           C  
ATOM   1157  CB  LYS M 145     101.113  48.164  25.681  1.00 71.04           C  
ATOM   1158  CG  LYS M 145     102.043  48.007  26.883  1.00 71.04           C  
ATOM   1159  CD  LYS M 145     103.458  48.529  26.641  1.00 71.04           C  
ATOM   1160  CE  LYS M 145     104.374  48.364  27.854  1.00 71.04           C  
ATOM   1161  NZ  LYS M 145     105.701  48.949  27.569  1.00 71.04           N  
ATOM   1162  C   LYS M 145      99.135  47.940  27.075  1.00 71.04           C  
ATOM   1163  O   LYS M 145      99.200  47.300  28.114  1.00 71.04           O  
ATOM   1164  N   HIS M 146      98.475  49.112  27.002  1.00145.61           N  
ATOM   1165  CA  HIS M 146      97.916  49.686  28.195  1.00145.61           C  
ATOM   1166  ND1 HIS M 146      97.703  53.219  26.768  1.00145.61           N  
ATOM   1167  CG  HIS M 146      98.128  52.086  27.423  1.00145.61           C  
ATOM   1168  CB  HIS M 146      97.206  51.024  27.937  1.00145.61           C  
ATOM   1169  NE2 HIS M 146      99.921  53.337  26.867  1.00145.61           N  
ATOM   1170  CD2 HIS M 146      99.485  52.174  27.477  1.00145.61           C  
ATOM   1171  CE1 HIS M 146      98.815  53.931  26.457  1.00145.61           C  
ATOM   1172  C   HIS M 146      96.888  48.756  28.739  1.00145.61           C  
ATOM   1173  O   HIS M 146      96.851  48.481  29.939  1.00145.61           O  
ATOM   1174  N   LYS M 147      96.032  48.226  27.852  1.00 98.27           N  
ATOM   1175  CA  LYS M 147      94.968  47.378  28.293  1.00 98.27           C  
ATOM   1176  CB  LYS M 147      94.147  46.825  27.116  1.00 98.27           C  
ATOM   1177  CG  LYS M 147      92.992  45.913  27.530  1.00 98.27           C  
ATOM   1178  CD  LYS M 147      92.097  45.502  26.358  1.00 98.27           C  
ATOM   1179  CE  LYS M 147      91.376  46.672  25.687  1.00 98.27           C  
ATOM   1180  NZ  LYS M 147      90.629  46.192  24.502  1.00 98.27           N  
ATOM   1181  C   LYS M 147      95.583  46.207  28.977  1.00 98.27           C  
ATOM   1182  O   LYS M 147      95.170  45.776  30.053  1.00 98.27           O  
ATOM   1183  N   TRP M 148      96.618  45.685  28.321  1.00213.74           N  
ATOM   1184  CA  TRP M 148      97.440  44.584  28.699  1.00213.74           C  
ATOM   1185  CB  TRP M 148      98.286  44.031  27.537  1.00213.74           C  
ATOM   1186  CG  TRP M 148      97.495  43.141  26.606  1.00213.74           C  
ATOM   1187  CD2 TRP M 148      97.951  41.867  26.121  1.00213.74           C  
ATOM   1188  CD1 TRP M 148      96.259  43.338  26.065  1.00213.74           C  
ATOM   1189  NE1 TRP M 148      95.919  42.272  25.267  1.00213.74           N  
ATOM   1190  CE2 TRP M 148      96.951  41.358  25.292  1.00213.74           C  
ATOM   1191  CE3 TRP M 148      99.108  41.177  26.346  1.00213.74           C  
ATOM   1192  CZ2 TRP M 148      97.094  40.150  24.670  1.00213.74           C  
ATOM   1193  CZ3 TRP M 148      99.248  39.960  25.717  1.00213.74           C  
ATOM   1194  CH2 TRP M 148      98.262  39.456  24.895  1.00213.74           C  
ATOM   1195  C   TRP M 148      98.342  44.965  29.836  1.00213.74           C  
ATOM   1196  O   TRP M 148      99.205  44.201  30.245  1.00213.74           O  
ATOM   1197  N   GLU M 149      98.375  46.213  30.277  1.00149.07           N  
ATOM   1198  CA  GLU M 149      99.103  46.478  31.477  1.00149.07           C  
ATOM   1199  CB  GLU M 149      99.709  47.890  31.500  1.00149.07           C  
ATOM   1200  CG  GLU M 149     100.801  48.090  30.450  1.00149.07           C  
ATOM   1201  CD  GLU M 149     101.316  49.516  30.568  1.00149.07           C  
ATOM   1202  OE1 GLU M 149     100.609  50.351  31.191  1.00149.07           O  
ATOM   1203  OE2 GLU M 149     102.426  49.786  30.036  1.00149.07           O  
ATOM   1204  C   GLU M 149      98.199  46.376  32.659  1.00149.07           C  
ATOM   1205  O   GLU M 149      98.616  45.994  33.739  1.00149.07           O  
ATOM   1206  N   GLN M 150      96.944  46.818  32.488  1.00189.85           N  
ATOM   1207  CA  GLN M 150      95.979  47.006  33.547  1.00189.85           C  
ATOM   1208  CB  GLN M 150      94.821  47.912  33.091  1.00189.85           C  
ATOM   1209  CG  GLN M 150      95.272  49.262  32.521  1.00189.85           C  
ATOM   1210  CD  GLN M 150      95.962  50.058  33.619  1.00189.85           C  
ATOM   1211  OE1 GLN M 150      97.184  50.028  33.750  1.00189.85           O  
ATOM   1212  NE2 GLN M 150      95.157  50.793  34.432  1.00189.85           N  
ATOM   1213  C   GLN M 150      95.335  45.753  34.074  1.00189.85           C  
ATOM   1214  O   GLN M 150      94.879  45.653  35.208  1.00189.85           O  
ATOM   1215  N   ALA M 151      95.101  44.820  33.175  1.00168.77           N  
ATOM   1216  CA  ALA M 151      94.394  43.604  33.389  1.00168.77           C  
ATOM   1217  CB  ALA M 151      93.671  43.340  32.113  1.00168.77           C  
ATOM   1218  C   ALA M 151      95.046  42.445  34.121  1.00168.77           C  
ATOM   1219  O   ALA M 151      94.373  41.684  34.803  1.00168.77           O  
ATOM   1220  N   GLY M 152      96.359  42.245  33.997  1.00115.17           N  
ATOM   1221  CA  GLY M 152      97.173  41.294  34.718  1.00115.17           C  
ATOM   1222  C   GLY M 152      97.675  40.125  33.962  1.00115.17           C  
ATOM   1223  O   GLY M 152      98.281  39.229  34.541  1.00115.17           O  
ATOM   1224  N   GLU M 153      97.492  40.129  32.652  1.00224.25           N  
ATOM   1225  CA  GLU M 153      97.909  39.078  31.786  1.00224.25           C  
ATOM   1226  CB  GLU M 153      97.534  39.079  30.285  1.00224.25           C  
ATOM   1227  CG  GLU M 153      98.024  37.910  29.451  1.00224.25           C  
ATOM   1228  CD  GLU M 153      96.878  36.924  29.451  1.00224.25           C  
ATOM   1229  OE1 GLU M 153      95.906  37.161  30.217  1.00224.25           O  
ATOM   1230  OE2 GLU M 153      96.954  35.926  28.688  1.00224.25           O  
ATOM   1231  C   GLU M 153      99.369  38.817  31.859  1.00224.25           C  
ATOM   1232  O   GLU M 153      99.755  37.678  31.628  1.00224.25           O  
ATOM   1233  N   ALA M 154     100.236  39.810  32.135  1.00 65.69           N  
ATOM   1234  CA  ALA M 154     101.629  39.449  32.200  1.00 65.69           C  
ATOM   1235  CB  ALA M 154     102.543  40.634  32.558  1.00 65.69           C  
ATOM   1236  C   ALA M 154     101.782  38.420  33.286  1.00 65.69           C  
ATOM   1237  O   ALA M 154     102.447  37.403  33.098  1.00 65.69           O  
ATOM   1238  N   GLU M 155     101.126  38.636  34.439  1.00113.51           N  
ATOM   1239  CA  GLU M 155     101.274  37.720  35.533  1.00113.51           C  
ATOM   1240  CB  GLU M 155     100.644  38.246  36.825  1.00113.51           C  
ATOM   1241  CG  GLU M 155     101.059  37.434  38.048  1.00113.51           C  
ATOM   1242  CD  GLU M 155     100.397  38.072  39.255  1.00113.51           C  
ATOM   1243  OE1 GLU M 155      99.193  38.433  39.154  1.00113.51           O  
ATOM   1244  OE2 GLU M 155     101.092  38.217  40.295  1.00113.51           O  
ATOM   1245  C   GLU M 155     100.667  36.383  35.223  1.00113.51           C  
ATOM   1246  O   GLU M 155     101.288  35.347  35.458  1.00113.51           O  
ATOM   1247  N   ARG M 156      99.438  36.356  34.669  1.00214.75           N  
ATOM   1248  CA  ARG M 156      98.825  35.087  34.400  1.00214.75           C  
ATOM   1249  CB  ARG M 156      97.374  35.149  33.905  1.00214.75           C  
ATOM   1250  CG  ARG M 156      96.727  33.758  33.891  1.00214.75           C  
ATOM   1251  CD  ARG M 156      95.439  33.670  33.072  1.00214.75           C  
ATOM   1252  NE  ARG M 156      95.804  34.014  31.673  1.00214.75           N  
ATOM   1253  CZ  ARG M 156      95.405  33.241  30.622  1.00214.75           C  
ATOM   1254  NH1 ARG M 156      94.644  32.128  30.825  1.00214.75           N  
ATOM   1255  NH2 ARG M 156      95.794  33.584  29.360  1.00214.75           N  
ATOM   1256  C   ARG M 156      99.649  34.378  33.364  1.00214.75           C  
ATOM   1257  O   ARG M 156      99.772  33.154  33.405  1.00214.75           O  
ATOM   1258  N   LEU M 158     100.233  35.127  32.401  1.00147.65           N  
ATOM   1259  CA  LEU M 158     101.053  34.514  31.383  1.00147.65           C  
ATOM   1260  CB  LEU M 158     101.720  35.504  30.410  1.00147.65           C  
ATOM   1261  CG  LEU M 158     100.820  36.001  29.272  1.00147.65           C  
ATOM   1262  CD1 LEU M 158     101.575  36.979  28.357  1.00147.65           C  
ATOM   1263  CD2 LEU M 158     100.239  34.808  28.495  1.00147.65           C  
ATOM   1264  C   LEU M 158     102.184  33.816  32.057  1.00147.65           C  
ATOM   1265  O   LEU M 158     102.424  32.636  31.807  1.00147.65           O  
ATOM   1266  N   ARG M 159     102.847  34.506  33.002  1.00140.60           N  
ATOM   1267  CA  ARG M 159     104.014  33.975  33.640  1.00140.60           C  
ATOM   1268  CB  ARG M 159     104.520  34.849  34.799  1.00140.60           C  
ATOM   1269  CG  ARG M 159     105.432  34.069  35.750  1.00140.60           C  
ATOM   1270  CD  ARG M 159     105.964  34.882  36.928  1.00140.60           C  
ATOM   1271  NE  ARG M 159     107.187  35.581  36.459  1.00140.60           N  
ATOM   1272  CZ  ARG M 159     107.753  36.553  37.228  1.00140.60           C  
ATOM   1273  NH1 ARG M 159     107.145  36.968  38.377  1.00140.60           N  
ATOM   1274  NH2 ARG M 159     108.939  37.101  36.841  1.00140.60           N  
ATOM   1275  C   ARG M 159     103.667  32.658  34.243  1.00140.60           C  
ATOM   1276  O   ARG M 159     104.474  31.731  34.222  1.00140.60           O  
ATOM   1277  N   ALA M 160     102.458  32.539  34.810  1.00 48.12           N  
ATOM   1278  CA  ALA M 160     102.072  31.304  35.421  1.00 48.12           C  
ATOM   1279  CB  ALA M 160     100.666  31.369  36.039  1.00 48.12           C  
ATOM   1280  C   ALA M 160     102.056  30.225  34.379  1.00 48.12           C  
ATOM   1281  O   ALA M 160     102.597  29.142  34.592  1.00 48.12           O  
ATOM   1282  N   TYR M 161     101.471  30.509  33.200  1.00 94.30           N  
ATOM   1283  CA  TYR M 161     101.343  29.529  32.155  1.00 94.30           C  
ATOM   1284  CB  TYR M 161     100.667  30.149  30.910  1.00 94.30           C  
ATOM   1285  CG  TYR M 161     100.641  29.179  29.774  1.00 94.30           C  
ATOM   1286  CD1 TYR M 161      99.594  28.301  29.607  1.00 94.30           C  
ATOM   1287  CD2 TYR M 161     101.668  29.159  28.858  1.00 94.30           C  
ATOM   1288  CE1 TYR M 161      99.578  27.412  28.557  1.00 94.30           C  
ATOM   1289  CE2 TYR M 161     101.659  28.274  27.805  1.00 94.30           C  
ATOM   1290  CZ  TYR M 161     100.613  27.397  27.653  1.00 94.30           C  
ATOM   1291  OH  TYR M 161     100.604  26.489  26.572  1.00 94.30           O  
ATOM   1292  C   TYR M 161     102.707  29.073  31.751  1.00 94.30           C  
ATOM   1293  O   TYR M 161     103.010  27.881  31.791  1.00 94.30           O  
ATOM   1294  N   LEU M 162     103.595  30.022  31.414  1.00116.60           N  
ATOM   1295  CA  LEU M 162     104.888  29.640  30.935  1.00116.60           C  
ATOM   1296  CB  LEU M 162     105.759  30.824  30.494  1.00116.60           C  
ATOM   1297  CG  LEU M 162     105.225  31.549  29.248  1.00116.60           C  
ATOM   1298  CD1 LEU M 162     103.968  32.374  29.555  1.00116.60           C  
ATOM   1299  CD2 LEU M 162     106.329  32.371  28.578  1.00116.60           C  
ATOM   1300  C   LEU M 162     105.639  28.917  32.001  1.00116.60           C  
ATOM   1301  O   LEU M 162     106.211  27.858  31.755  1.00116.60           O  
ATOM   1302  N   GLU M 163     105.674  29.462  33.226  1.00 83.71           N  
ATOM   1303  CA  GLU M 163     106.448  28.775  34.209  1.00 83.71           C  
ATOM   1304  CB  GLU M 163     106.543  29.574  35.521  1.00 83.71           C  
ATOM   1305  CG  GLU M 163     107.289  30.901  35.346  1.00 83.71           C  
ATOM   1306  CD  GLU M 163     107.265  31.661  36.665  1.00 83.71           C  
ATOM   1307  OE1 GLU M 163     106.277  31.499  37.430  1.00 83.71           O  
ATOM   1308  OE2 GLU M 163     108.238  32.419  36.922  1.00 83.71           O  
ATOM   1309  C   GLU M 163     105.824  27.444  34.518  1.00 83.71           C  
ATOM   1310  O   GLU M 163     106.470  26.404  34.433  1.00 83.71           O  
ATOM   1311  N   GLY M 164     104.553  27.436  34.952  1.00 86.96           N  
ATOM   1312  CA  GLY M 164     103.980  26.178  35.348  1.00 86.96           C  
ATOM   1313  C   GLY M 164     103.399  25.274  34.296  1.00 86.96           C  
ATOM   1314  O   GLY M 164     103.879  24.162  34.083  1.00 86.96           O  
ATOM   1315  N   THR M 165     102.348  25.751  33.593  1.00146.31           N  
ATOM   1316  CA  THR M 165     101.578  24.900  32.721  1.00146.31           C  
ATOM   1317  CB  THR M 165     100.327  25.555  32.234  1.00146.31           C  
ATOM   1318  OG1 THR M 165     100.636  26.839  31.722  1.00146.31           O  
ATOM   1319  CG2 THR M 165      99.321  25.658  33.384  1.00146.31           C  
ATOM   1320  C   THR M 165     102.362  24.456  31.538  1.00146.31           C  
ATOM   1321  O   THR M 165     102.406  23.267  31.231  1.00146.31           O  
ATOM   1322  N   CYS M 166     103.050  25.397  30.875  1.00 61.46           N  
ATOM   1323  CA  CYS M 166     103.738  25.080  29.660  1.00 61.46           C  
ATOM   1324  CB  CYS M 166     104.545  26.275  29.104  1.00 61.46           C  
ATOM   1325  SG  CYS M 166     105.433  25.887  27.561  1.00 61.46           S  
ATOM   1326  C   CYS M 166     104.723  24.003  29.959  1.00 61.46           C  
ATOM   1327  O   CYS M 166     104.849  23.040  29.204  1.00 61.46           O  
ATOM   1328  N   VAL M 167     105.440  24.151  31.086  1.00116.94           N  
ATOM   1329  CA  VAL M 167     106.487  23.246  31.453  1.00116.94           C  
ATOM   1330  CB  VAL M 167     107.308  23.741  32.606  1.00116.94           C  
ATOM   1331  CG1 VAL M 167     106.548  23.517  33.921  1.00116.94           C  
ATOM   1332  CG2 VAL M 167     108.678  23.057  32.537  1.00116.94           C  
ATOM   1333  C   VAL M 167     105.944  21.894  31.802  1.00116.94           C  
ATOM   1334  O   VAL M 167     106.554  20.878  31.477  1.00116.94           O  
ATOM   1335  N   GLU M 168     104.790  21.831  32.489  1.00 47.52           N  
ATOM   1336  CA  GLU M 168     104.300  20.546  32.895  1.00 47.52           C  
ATOM   1337  CB  GLU M 168     103.058  20.632  33.797  1.00 47.52           C  
ATOM   1338  CG  GLU M 168     103.384  21.240  35.163  1.00 47.52           C  
ATOM   1339  CD  GLU M 168     102.114  21.293  35.998  1.00 47.52           C  
ATOM   1340  OE1 GLU M 168     101.065  20.788  35.517  1.00 47.52           O  
ATOM   1341  OE2 GLU M 168     102.181  21.833  37.134  1.00 47.52           O  
ATOM   1342  C   GLU M 168     103.975  19.723  31.687  1.00 47.52           C  
ATOM   1343  O   GLU M 168     104.299  18.538  31.639  1.00 47.52           O  
ATOM   1344  N   TRP M 169     103.324  20.330  30.677  1.00 96.73           N  
ATOM   1345  CA  TRP M 169     102.946  19.616  29.489  1.00 96.73           C  
ATOM   1346  CB  TRP M 169     102.010  20.426  28.577  1.00 96.73           C  
ATOM   1347  CG  TRP M 169     100.625  20.583  29.156  1.00 96.73           C  
ATOM   1348  CD2 TRP M 169      99.650  19.529  29.152  1.00 96.73           C  
ATOM   1349  CD1 TRP M 169     100.046  21.646  29.786  1.00 96.73           C  
ATOM   1350  NE1 TRP M 169      98.767  21.321  30.172  1.00 96.73           N  
ATOM   1351  CE2 TRP M 169      98.511  20.020  29.789  1.00 96.73           C  
ATOM   1352  CE3 TRP M 169      99.704  18.256  28.660  1.00 96.73           C  
ATOM   1353  CZ2 TRP M 169      97.402  19.238  29.944  1.00 96.73           C  
ATOM   1354  CZ3 TRP M 169      98.583  17.471  28.814  1.00 96.73           C  
ATOM   1355  CH2 TRP M 169      97.455  17.955  29.444  1.00 96.73           C  
ATOM   1356  C   TRP M 169     104.154  19.219  28.692  1.00 96.73           C  
ATOM   1357  O   TRP M 169     104.246  18.091  28.207  1.00 96.73           O  
ATOM   1358  N   LEU M 170     105.136  20.132  28.564  1.00120.97           N  
ATOM   1359  CA  LEU M 170     106.291  19.882  27.747  1.00120.97           C  
ATOM   1360  CB  LEU M 170     107.308  21.042  27.834  1.00120.97           C  
ATOM   1361  CG  LEU M 170     108.564  20.928  26.938  1.00120.97           C  
ATOM   1362  CD1 LEU M 170     109.489  19.777  27.356  1.00120.97           C  
ATOM   1363  CD2 LEU M 170     108.188  20.874  25.452  1.00120.97           C  
ATOM   1364  C   LEU M 170     106.933  18.639  28.271  1.00120.97           C  
ATOM   1365  O   LEU M 170     107.355  17.775  27.505  1.00120.97           O  
ATOM   1366  N   ARG M 171     107.010  18.514  29.605  1.00 95.86           N  
ATOM   1367  CA  ARG M 171     107.605  17.361  30.210  1.00 95.86           C  
ATOM   1368  CB  ARG M 171     107.637  17.484  31.742  1.00 95.86           C  
ATOM   1369  CG  ARG M 171     108.599  18.570  32.231  1.00 95.86           C  
ATOM   1370  CD  ARG M 171     108.311  19.053  33.653  1.00 95.86           C  
ATOM   1371  NE  ARG M 171     108.197  17.854  34.526  1.00 95.86           N  
ATOM   1372  CZ  ARG M 171     107.291  17.850  35.547  1.00 95.86           C  
ATOM   1373  NH1 ARG M 171     106.481  18.931  35.740  1.00 95.86           N  
ATOM   1374  NH2 ARG M 171     107.188  16.763  36.366  1.00 95.86           N  
ATOM   1375  C   ARG M 171     106.786  16.162  29.850  1.00 95.86           C  
ATOM   1376  O   ARG M 171     107.324  15.117  29.486  1.00 95.86           O  
ATOM   1377  N   ARG M 172     105.449  16.295  29.920  1.00 72.56           N  
ATOM   1378  CA  ARG M 172     104.592  15.176  29.649  1.00 72.56           C  
ATOM   1379  CB  ARG M 172     103.102  15.493  29.875  1.00 72.56           C  
ATOM   1380  CG  ARG M 172     102.210  14.260  29.735  1.00 72.56           C  
ATOM   1381  CD  ARG M 172     100.719  14.524  29.952  1.00 72.56           C  
ATOM   1382  NE  ARG M 172     100.029  13.214  29.784  1.00 72.56           N  
ATOM   1383  CZ  ARG M 172      98.685  13.103  29.996  0.93 72.56           C  
ATOM   1384  NH1 ARG M 172      97.958  14.195  30.370  1.00 72.56           N  
ATOM   1385  NH2 ARG M 172      98.069  11.896  29.833  1.00 72.56           N  
ATOM   1386  C   ARG M 172     104.756  14.740  28.226  1.00 72.56           C  
ATOM   1387  O   ARG M 172     104.840  13.547  27.940  1.00 72.56           O  
ATOM   1388  N   TYR M 173     104.825  15.694  27.282  1.00 86.04           N  
ATOM   1389  CA  TYR M 173     104.920  15.280  25.912  1.00 86.04           C  
ATOM   1390  CB  TYR M 173     104.968  16.434  24.897  1.00 86.04           C  
ATOM   1391  CG  TYR M 173     103.664  17.146  24.944  1.00 86.04           C  
ATOM   1392  CD1 TYR M 173     102.508  16.502  24.570  1.00 86.04           C  
ATOM   1393  CD2 TYR M 173     103.605  18.465  25.329  1.00 86.04           C  
ATOM   1394  CE1 TYR M 173     101.302  17.159  24.604  1.00 86.04           C  
ATOM   1395  CE2 TYR M 173     102.401  19.126  25.364  1.00 86.04           C  
ATOM   1396  CZ  TYR M 173     101.249  18.470  25.004  1.00 86.04           C  
ATOM   1397  OH  TYR M 173     100.012  19.141  25.037  1.00 86.04           O  
ATOM   1398  C   TYR M 173     106.187  14.515  25.726  1.00 86.04           C  
ATOM   1399  O   TYR M 173     106.182  13.439  25.137  1.00 86.04           O  
ATOM   1400  N   LEU M 174     107.311  15.018  26.267  1.00123.03           N  
ATOM   1401  CA  LEU M 174     108.546  14.337  26.018  1.00123.03           C  
ATOM   1402  CB  LEU M 174     109.792  15.026  26.592  1.00123.03           C  
ATOM   1403  CG  LEU M 174     110.297  16.180  25.708  1.00123.03           C  
ATOM   1404  CD1 LEU M 174     109.329  17.367  25.654  1.00123.03           C  
ATOM   1405  CD2 LEU M 174     111.716  16.585  26.113  1.00123.03           C  
ATOM   1406  C   LEU M 174     108.486  12.938  26.531  1.00123.03           C  
ATOM   1407  O   LEU M 174     109.031  12.037  25.897  1.00123.03           O  
ATOM   1408  N   LYS M 175     107.810  12.701  27.671  1.00129.03           N  
ATOM   1409  CA  LYS M 175     107.790  11.361  28.180  1.00129.03           C  
ATOM   1410  CB  LYS M 175     107.022  11.188  29.507  1.00129.03           C  
ATOM   1411  CG  LYS M 175     105.503  11.331  29.406  1.00129.03           C  
ATOM   1412  CD  LYS M 175     104.754  10.827  30.642  1.00129.03           C  
ATOM   1413  CE  LYS M 175     104.452   9.327  30.614  1.00129.03           C  
ATOM   1414  NZ  LYS M 175     105.704   8.553  30.763  1.00129.03           N  
ATOM   1415  C   LYS M 175     107.167  10.474  27.148  1.00129.03           C  
ATOM   1416  O   LYS M 175     107.652   9.369  26.910  1.00129.03           O  
ATOM   1417  N   ASN M 176     106.083  10.935  26.493  1.00223.65           N  
ATOM   1418  CA  ASN M 176     105.489  10.133  25.464  1.00223.65           C  
ATOM   1419  CB  ASN M 176     103.952  10.198  25.455  1.00223.65           C  
ATOM   1420  CG  ASN M 176     103.427   9.514  26.709  1.00223.65           C  
ATOM   1421  OD1 ASN M 176     102.816  10.145  27.570  1.00223.65           O  
ATOM   1422  ND2 ASN M 176     103.666   8.181  26.817  1.00223.65           N  
ATOM   1423  C   ASN M 176     105.941  10.719  24.161  1.00223.65           C  
ATOM   1424  O   ASN M 176     105.325  11.624  23.617  1.00223.65           O  
ATOM   1425  N   GLY M 177     106.974  10.164  23.529  1.00231.33           N  
ATOM   1426  CA  GLY M 177     107.407  10.815  22.329  1.00231.33           C  
ATOM   1427  C   GLY M 177     108.881  11.031  22.392  1.00231.33           C  
ATOM   1428  O   GLY M 177     109.480  11.547  21.452  1.00231.33           O  
ATOM   1429  N   ASN M 178     109.509  10.637  23.509  1.00126.80           N  
ATOM   1430  CA  ASN M 178     110.924  10.811  23.636  1.00126.80           C  
ATOM   1431  CB  ASN M 178     111.461  10.349  24.999  1.00126.80           C  
ATOM   1432  CG  ASN M 178     112.882  10.871  25.117  1.00126.80           C  
ATOM   1433  OD1 ASN M 178     113.248  11.842  24.458  1.00126.80           O  
ATOM   1434  ND2 ASN M 178     113.711  10.209  25.968  1.00126.80           N  
ATOM   1435  C   ASN M 178     111.615   9.992  22.594  1.00126.80           C  
ATOM   1436  O   ASN M 178     112.581  10.442  21.978  1.00126.80           O  
ATOM   1437  N   ALA M 179     111.132   8.760  22.350  1.00 36.94           N  
ATOM   1438  CA  ALA M 179     111.848   7.919  21.435  1.00 36.94           C  
ATOM   1439  CB  ALA M 179     111.192   6.539  21.259  1.00 36.94           C  
ATOM   1440  C   ALA M 179     111.876   8.576  20.092  1.00 36.94           C  
ATOM   1441  O   ALA M 179     112.923   8.646  19.448  1.00 36.94           O  
ATOM   1442  N   THR M 180     110.717   9.081  19.633  0.88 49.87           N  
ATOM   1443  CA  THR M 180     110.678   9.674  18.329  0.88 49.87           C  
ATOM   1444  CB  THR M 180     109.289  10.052  17.916  0.88 49.87           C  
ATOM   1445  OG1 THR M 180     108.441   8.915  17.950  0.88 49.87           O  
ATOM   1446  CG2 THR M 180     109.345  10.627  16.492  0.88 49.87           C  
ATOM   1447  C   THR M 180     111.476  10.936  18.312  0.88 49.87           C  
ATOM   1448  O   THR M 180     112.358  11.110  17.473  0.88 49.87           O  
ATOM   1449  N   LEU M 181     111.206  11.839  19.272  1.00 51.00           N  
ATOM   1450  CA  LEU M 181     111.867  13.110  19.282  1.00 51.00           C  
ATOM   1451  CB  LEU M 181     111.504  13.990  20.491  1.00 51.00           C  
ATOM   1452  CG  LEU M 181     110.045  14.483  20.470  1.00 51.00           C  
ATOM   1453  CD1 LEU M 181     109.731  15.358  21.694  1.00 51.00           C  
ATOM   1454  CD2 LEU M 181     109.715  15.186  19.142  1.00 51.00           C  
ATOM   1455  C   LEU M 181     113.373  12.886  19.298  1.00 51.00           C  
ATOM   1456  O   LEU M 181     114.109  13.835  18.914  1.00 51.00           O  
ATOM   1457  OXT LEU M 181     113.805  11.766  19.680  1.00 51.00           O  
TER
ATOM   1458  N   SER P   1      98.951  21.395  26.176  1.00 72.22           N  
ATOM   1459  CA  SER P   1      97.901  22.428  26.095  1.00 72.22           C  
ATOM   1460  CB  SER P   1      97.127  22.505  27.423  1.00 72.22           C  
ATOM   1461  OG  SER P   1      96.503  21.261  27.706  1.00 72.22           O  
ATOM   1462  C   SER P   1      98.451  23.784  25.808  1.00 72.22           C  
ATOM   1463  O   SER P   1      99.502  24.168  26.318  1.00 72.22           O  
ATOM   1464  N   ILE P   2      97.716  24.551  24.984  1.00 95.68           N  
ATOM   1465  CA  ILE P   2      98.116  25.873  24.602  1.00 95.68           C  
ATOM   1466  CB  ILE P   2      97.718  26.224  23.193  1.00 95.68           C  
ATOM   1467  CG1 ILE P   2      98.255  27.610  22.796  1.00 95.68           C  
ATOM   1468  CG2 ILE P   2      96.193  26.072  23.069  1.00 95.68           C  
ATOM   1469  CD1 ILE P   2      98.118  27.913  21.304  1.00 95.68           C  
ATOM   1470  C   ILE P   2      97.396  26.781  25.548  1.00 95.68           C  
ATOM   1471  O   ILE P   2      96.429  26.373  26.180  1.00 95.68           O  
ATOM   1472  N   ILE P   3      97.912  28.007  25.737  1.00183.03           N  
ATOM   1473  CA  ILE P   3      97.362  28.992  26.625  1.00183.03           C  
ATOM   1474  CB  ILE P   3      98.257  30.176  26.842  1.00183.03           C  
ATOM   1475  CG1 ILE P   3      97.725  31.043  27.994  1.00183.03           C  
ATOM   1476  CG2 ILE P   3      98.396  30.925  25.508  1.00183.03           C  
ATOM   1477  CD1 ILE P   3      98.729  32.086  28.480  1.00183.03           C  
ATOM   1478  C   ILE P   3      96.072  29.507  26.051  1.00183.03           C  
ATOM   1479  O   ILE P   3      95.791  29.295  24.878  1.00183.03           O  
ATOM   1480  N   ASN P   4      95.191  30.106  26.884  1.00127.19           N  
ATOM   1481  CA  ASN P   4      93.990  30.701  26.359  1.00127.19           C  
ATOM   1482  CB  ASN P   4      92.761  30.515  27.269  1.00127.19           C  
ATOM   1483  CG  ASN P   4      92.389  29.041  27.330  1.00127.19           C  
ATOM   1484  OD1 ASN P   4      92.792  28.247  26.482  1.00127.19           O  
ATOM   1485  ND2 ASN P   4      91.586  28.661  28.361  1.00127.19           N  
ATOM   1486  C   ASN P   4      94.212  32.185  26.281  1.00127.19           C  
ATOM   1487  O   ASN P   4      94.273  32.862  27.303  1.00127.19           O  
ATOM   1488  N   PHE P   5      94.256  32.731  25.050  1.00198.17           N  
ATOM   1489  CA  PHE P   5      94.609  34.105  24.764  1.00198.17           C  
ATOM   1490  CB  PHE P   5      94.855  34.340  23.264  1.00198.17           C  
ATOM   1491  CG  PHE P   5      95.994  33.460  22.870  1.00198.17           C  
ATOM   1492  CD1 PHE P   5      95.783  32.144  22.535  1.00198.17           C  
ATOM   1493  CD2 PHE P   5      97.278  33.943  22.836  1.00198.17           C  
ATOM   1494  CE1 PHE P   5      96.829  31.325  22.173  1.00198.17           C  
ATOM   1495  CE2 PHE P   5      98.326  33.128  22.475  1.00198.17           C  
ATOM   1496  CZ  PHE P   5      98.108  31.816  22.140  1.00198.17           C  
ATOM   1497  C   PHE P   5      93.537  35.071  25.213  1.00198.17           C  
ATOM   1498  O   PHE P   5      92.360  34.731  25.338  1.00198.17           O  
ATOM   1499  N   GLU P   6      93.966  36.325  25.491  1.00137.59           N  
ATOM   1500  CA  GLU P   6      93.152  37.432  25.917  1.00137.59           C  
ATOM   1501  CB  GLU P   6      93.727  38.143  27.156  1.00137.59           C  
ATOM   1502  CG  GLU P   6      93.870  37.230  28.378  1.00137.59           C  
ATOM   1503  CD  GLU P   6      92.485  36.903  28.909  1.00137.59           C  
ATOM   1504  OE1 GLU P   6      91.776  37.850  29.341  1.00137.59           O  
ATOM   1505  OE2 GLU P   6      92.120  35.698  28.885  1.00137.59           O  
ATOM   1506  C   GLU P   6      93.155  38.407  24.781  1.00137.59           C  
ATOM   1507  O   GLU P   6      94.087  38.418  23.978  1.00137.59           O  
ATOM   1508  N   LYS P   7      92.119  39.266  24.677  1.00138.20           N  
ATOM   1509  CA  LYS P   7      92.053  40.069  23.493  1.00138.20           C  
ATOM   1510  CB  LYS P   7      90.638  40.387  23.013  1.00138.20           C  
ATOM   1511  CG  LYS P   7      89.999  39.051  22.638  1.00138.20           C  
ATOM   1512  CD  LYS P   7      88.653  39.142  21.949  1.00138.20           C  
ATOM   1513  CE  LYS P   7      87.895  37.823  21.904  1.00138.20           C  
ATOM   1514  NZ  LYS P   7      87.159  37.728  20.626  1.00138.20           N  
ATOM   1515  C   LYS P   7      92.961  41.252  23.475  1.00138.20           C  
ATOM   1516  O   LYS P   7      93.517  41.676  24.487  1.00138.20           O  
ATOM   1517  N   LEU P   8      93.189  41.757  22.244  1.00116.28           N  
ATOM   1518  CA  LEU P   8      94.051  42.876  22.007  1.00116.28           C  
ATOM   1519  CB  LEU P   8      94.402  43.046  20.518  1.00116.28           C  
ATOM   1520  CG  LEU P   8      95.256  41.893  19.954  1.00116.28           C  
ATOM   1521  CD1 LEU P   8      95.577  42.104  18.466  1.00116.28           C  
ATOM   1522  CD2 LEU P   8      96.521  41.674  20.799  1.00116.28           C  
ATOM   1523  C   LEU P   8      93.271  44.099  22.446  1.00116.28           C  
ATOM   1524  O   LEU P   8      92.136  44.267  21.931  1.00116.28           O  
ATOM   1525  OXT LEU P   8      93.787  44.873  23.296  1.00116.28           O  
TER
ATOM   1526  N   GLN A   2      82.136  21.898  31.539  1.00194.57           N  
ATOM   1527  CA  GLN A   2      82.701  22.236  32.866  1.00194.57           C  
ATOM   1528  CB  GLN A   2      83.385  23.616  32.825  1.00194.57           C  
ATOM   1529  CG  GLN A   2      84.602  23.694  31.897  1.00194.57           C  
ATOM   1530  CD  GLN A   2      84.133  23.908  30.464  1.00194.57           C  
ATOM   1531  OE1 GLN A   2      84.341  23.062  29.596  1.00194.57           O  
ATOM   1532  NE2 GLN A   2      83.489  25.078  30.205  1.00194.57           N  
ATOM   1533  C   GLN A   2      81.676  22.269  33.963  1.00194.57           C  
ATOM   1534  O   GLN A   2      80.550  22.726  33.754  1.00194.57           O  
ATOM   1535  N   SER A   3      82.056  21.776  35.170  1.00 88.96           N  
ATOM   1536  CA  SER A   3      81.140  21.749  36.278  1.00 88.96           C  
ATOM   1537  CB  SER A   3      80.254  20.491  36.302  1.00 88.96           C  
ATOM   1538  OG  SER A   3      81.054  19.334  36.494  1.00 88.96           O  
ATOM   1539  C   SER A   3      81.890  21.787  37.594  1.00 88.96           C  
ATOM   1540  O   SER A   3      83.067  21.446  37.672  1.00 88.96           O  
ATOM   1541  N   VAL A   4      81.213  22.235  38.680  1.00145.13           N  
ATOM   1542  CA  VAL A   4      81.781  22.248  40.010  1.00145.13           C  
ATOM   1543  CB  VAL A   4      82.191  23.604  40.516  1.00145.13           C  
ATOM   1544  CG1 VAL A   4      83.335  24.137  39.644  1.00145.13           C  
ATOM   1545  CG2 VAL A   4      80.958  24.518  40.561  1.00145.13           C  
ATOM   1546  C   VAL A   4      80.712  21.749  40.928  1.00145.13           C  
ATOM   1547  O   VAL A   4      79.531  21.798  40.599  1.00145.13           O  
ATOM   1548  N   THR A   5      81.097  21.212  42.099  1.00 60.39           N  
ATOM   1549  CA  THR A   5      80.100  20.703  42.987  1.00 60.39           C  
ATOM   1550  CB  THR A   5      79.907  19.221  42.854  1.00 60.39           C  
ATOM   1551  OG1 THR A   5      79.545  18.895  41.520  1.00 60.39           O  
ATOM   1552  CG2 THR A   5      78.800  18.775  43.823  1.00 60.39           C  
ATOM   1553  C   THR A   5      80.496  20.967  44.405  1.00 60.39           C  
ATOM   1554  O   THR A   5      81.569  20.565  44.853  1.00 60.39           O  
ATOM   1555  N   GLN A   6      79.609  21.648  45.154  1.00 71.41           N  
ATOM   1556  CA  GLN A   6      79.821  21.862  46.554  1.00 71.41           C  
ATOM   1557  CB  GLN A   6      79.585  23.321  46.979  1.00 71.41           C  
ATOM   1558  CG  GLN A   6      80.578  24.272  46.303  1.00 71.41           C  
ATOM   1559  CD  GLN A   6      80.298  25.695  46.756  1.00 71.41           C  
ATOM   1560  OE1 GLN A   6      80.299  26.627  45.951  1.00 71.41           O  
ATOM   1561  NE2 GLN A   6      80.068  25.877  48.083  1.00 71.41           N  
ATOM   1562  C   GLN A   6      78.823  20.965  47.224  1.00 71.41           C  
ATOM   1563  O   GLN A   6      77.619  21.077  46.997  1.00 71.41           O  
ATOM   1564  N   PRO A   7      79.308  20.048  48.018  1.00142.74           N  
ATOM   1565  CA  PRO A   7      78.453  19.065  48.636  1.00142.74           C  
ATOM   1566  CD  PRO A   7      80.670  19.561  47.859  1.00142.74           C  
ATOM   1567  CB  PRO A   7      79.392  18.018  49.232  1.00142.74           C  
ATOM   1568  CG  PRO A   7      80.647  18.103  48.348  1.00142.74           C  
ATOM   1569  C   PRO A   7      77.457  19.579  49.629  1.00142.74           C  
ATOM   1570  O   PRO A   7      76.406  18.954  49.771  1.00142.74           O  
ATOM   1571  N   ASP A   8      77.751  20.684  50.340  1.00 71.70           N  
ATOM   1572  CA  ASP A   8      76.833  21.106  51.363  1.00 71.70           C  
ATOM   1573  CB  ASP A   8      77.486  21.209  52.752  1.00 71.70           C  
ATOM   1574  CG  ASP A   8      77.896  19.820  53.220  1.00 71.70           C  
ATOM   1575  OD1 ASP A   8      77.411  18.816  52.635  1.00 71.70           O  
ATOM   1576  OD2 ASP A   8      78.710  19.748  54.177  1.00 71.70           O  
ATOM   1577  C   ASP A   8      76.322  22.478  51.045  1.00 71.70           C  
ATOM   1578  O   ASP A   8      77.095  23.422  50.898  1.00 71.70           O  
ATOM   1579  N   ALA A   9      74.989  22.605  50.895  1.00 50.65           N  
ATOM   1580  CA  ALA A   9      74.348  23.865  50.642  1.00 50.65           C  
ATOM   1581  CB  ALA A   9      72.854  23.712  50.308  1.00 50.65           C  
ATOM   1582  C   ALA A   9      74.445  24.755  51.846  1.00 50.65           C  
ATOM   1583  O   ALA A   9      74.689  25.954  51.719  1.00 50.65           O  
ATOM   1584  N   ARG A  10      74.235  24.203  53.058  1.00 77.95           N  
ATOM   1585  CA  ARG A  10      74.279  25.060  54.210  1.00 77.95           C  
ATOM   1586  CB  ARG A  10      72.899  25.367  54.821  1.00 77.95           C  
ATOM   1587  CG  ARG A  10      72.034  26.292  53.962  1.00 77.95           C  
ATOM   1588  CD  ARG A  10      70.746  26.744  54.655  1.00 77.95           C  
ATOM   1589  NE  ARG A  10      70.010  27.632  53.710  1.00 77.95           N  
ATOM   1590  CZ  ARG A  10      68.861  28.251  54.110  1.00 77.95           C  
ATOM   1591  NH1 ARG A  10      68.384  28.054  55.374  1.00 77.95           N  
ATOM   1592  NH2 ARG A  10      68.186  29.065  53.246  1.00 77.95           N  
ATOM   1593  C   ARG A  10      75.099  24.420  55.279  1.00 77.95           C  
ATOM   1594  O   ARG A  10      74.990  23.223  55.540  1.00 77.95           O  
ATOM   1595  N   VAL A  11      75.955  25.229  55.932  1.00 46.00           N  
ATOM   1596  CA  VAL A  11      76.776  24.713  56.983  1.00 46.00           C  
ATOM   1597  CB  VAL A  11      78.234  24.670  56.623  1.00 46.00           C  
ATOM   1598  CG1 VAL A  11      79.027  24.158  57.837  1.00 46.00           C  
ATOM   1599  CG2 VAL A  11      78.403  23.814  55.357  1.00 46.00           C  
ATOM   1600  C   VAL A  11      76.640  25.641  58.147  1.00 46.00           C  
ATOM   1601  O   VAL A  11      76.475  26.847  57.975  1.00 46.00           O  
ATOM   1602  N   THR A  12      76.667  25.095  59.378  1.00117.22           N  
ATOM   1603  CA  THR A  12      76.600  25.967  60.513  1.00117.22           C  
ATOM   1604  CB  THR A  12      75.267  25.957  61.205  1.00117.22           C  
ATOM   1605  OG1 THR A  12      75.156  27.087  62.053  1.00117.22           O  
ATOM   1606  CG2 THR A  12      75.131  24.668  62.030  1.00117.22           C  
ATOM   1607  C   THR A  12      77.651  25.521  61.485  1.00117.22           C  
ATOM   1608  O   THR A  12      77.833  24.323  61.705  1.00117.22           O  
ATOM   1609  N   VAL A  13      78.398  26.480  62.075  1.00107.77           N  
ATOM   1610  CA  VAL A  13      79.414  26.120  63.028  1.00107.77           C  
ATOM   1611  CB  VAL A  13      80.799  26.052  62.454  1.00107.77           C  
ATOM   1612  CG1 VAL A  13      80.844  24.965  61.370  1.00107.77           C  
ATOM   1613  CG2 VAL A  13      81.191  27.456  61.965  1.00107.77           C  
ATOM   1614  C   VAL A  13      79.467  27.175  64.085  1.00107.77           C  
ATOM   1615  O   VAL A  13      79.122  28.332  63.851  1.00107.77           O  
ATOM   1616  N   SER A  14      79.925  26.792  65.292  1.00 62.38           N  
ATOM   1617  CA  SER A  14      80.011  27.735  66.366  1.00 62.38           C  
ATOM   1618  CB  SER A  14      80.240  27.075  67.736  1.00 62.38           C  
ATOM   1619  OG  SER A  14      80.301  28.063  68.752  1.00 62.38           O  
ATOM   1620  C   SER A  14      81.169  28.635  66.072  1.00 62.38           C  
ATOM   1621  O   SER A  14      82.115  28.247  65.388  1.00 62.38           O  
ATOM   1622  N   GLU A  15      81.120  29.879  66.585  1.00 41.33           N  
ATOM   1623  CA  GLU A  15      82.181  30.800  66.309  1.00 41.33           C  
ATOM   1624  CB  GLU A  15      81.912  32.237  66.791  1.00 41.33           C  
ATOM   1625  CG  GLU A  15      83.015  33.224  66.395  1.00 41.33           C  
ATOM   1626  CD  GLU A  15      82.629  34.601  66.916  1.00 41.33           C  
ATOM   1627  OE1 GLU A  15      82.014  34.669  68.013  1.00 41.33           O  
ATOM   1628  OE2 GLU A  15      82.941  35.604  66.219  1.00 41.33           O  
ATOM   1629  C   GLU A  15      83.422  30.311  66.980  1.00 41.33           C  
ATOM   1630  O   GLU A  15      83.376  29.716  68.054  1.00 41.33           O  
ATOM   1631  N   GLY A  16      84.577  30.532  66.326  1.00 25.77           N  
ATOM   1632  CA  GLY A  16      85.838  30.159  66.896  1.00 25.77           C  
ATOM   1633  C   GLY A  16      86.216  28.780  66.446  1.00 25.77           C  
ATOM   1634  O   GLY A  16      87.314  28.313  66.745  1.00 25.77           O  
ATOM   1635  N   ALA A  17      85.315  28.087  65.722  1.00 43.02           N  
ATOM   1636  CA  ALA A  17      85.586  26.751  65.259  1.00 43.02           C  
ATOM   1637  CB  ALA A  17      84.317  25.901  65.069  1.00 43.02           C  
ATOM   1638  C   ALA A  17      86.295  26.804  63.935  1.00 43.02           C  
ATOM   1639  O   ALA A  17      86.435  27.867  63.331  1.00 43.02           O  
ATOM   1640  N   SER A  18      86.799  25.635  63.476  1.00 34.49           N  
ATOM   1641  CA  SER A  18      87.480  25.513  62.211  1.00 34.49           C  
ATOM   1642  CB  SER A  18      88.390  24.277  62.127  1.00 34.49           C  
ATOM   1643  OG  SER A  18      87.614  23.093  62.232  1.00 34.49           O  
ATOM   1644  C   SER A  18      86.448  25.388  61.128  1.00 34.49           C  
ATOM   1645  O   SER A  18      85.291  25.070  61.400  1.00 34.49           O  
ATOM   1646  N   LEU A  19      86.836  25.644  59.855  1.00 76.24           N  
ATOM   1647  CA  LEU A  19      85.856  25.584  58.807  1.00 76.24           C  
ATOM   1648  CB  LEU A  19      85.430  26.975  58.307  1.00 76.24           C  
ATOM   1649  CG  LEU A  19      84.381  26.936  57.183  1.00 76.24           C  
ATOM   1650  CD1 LEU A  19      83.093  26.228  57.633  1.00 76.24           C  
ATOM   1651  CD2 LEU A  19      84.121  28.347  56.630  1.00 76.24           C  
ATOM   1652  C   LEU A  19      86.357  24.815  57.624  1.00 76.24           C  
ATOM   1653  O   LEU A  19      87.507  24.953  57.204  1.00 76.24           O  
ATOM   1654  N   GLN A  20      85.482  23.961  57.054  1.00128.83           N  
ATOM   1655  CA  GLN A  20      85.864  23.260  55.866  1.00128.83           C  
ATOM   1656  CB  GLN A  20      86.118  21.759  56.067  1.00128.83           C  
ATOM   1657  CG  GLN A  20      86.522  21.065  54.765  1.00128.83           C  
ATOM   1658  CD  GLN A  20      86.757  19.594  55.055  1.00128.83           C  
ATOM   1659  OE1 GLN A  20      86.071  18.992  55.880  1.00128.83           O  
ATOM   1660  NE2 GLN A  20      87.760  18.998  54.356  1.00128.83           N  
ATOM   1661  C   GLN A  20      84.748  23.385  54.877  1.00128.83           C  
ATOM   1662  O   GLN A  20      83.631  22.924  55.115  1.00128.83           O  
ATOM   1663  N   LEU A  21      85.030  24.033  53.731  1.00 64.00           N  
ATOM   1664  CA  LEU A  21      84.050  24.136  52.689  1.00 64.00           C  
ATOM   1665  CB  LEU A  21      83.865  25.566  52.153  1.00 64.00           C  
ATOM   1666  CG  LEU A  21      83.287  26.547  53.191  1.00 64.00           C  
ATOM   1667  CD1 LEU A  21      83.101  27.949  52.586  1.00 64.00           C  
ATOM   1668  CD2 LEU A  21      82.002  25.995  53.831  1.00 64.00           C  
ATOM   1669  C   LEU A  21      84.571  23.296  51.562  1.00 64.00           C  
ATOM   1670  O   LEU A  21      85.605  23.607  50.975  1.00 64.00           O  
ATOM   1671  N   ARG A  22      83.853  22.207  51.222  1.00234.59           N  
ATOM   1672  CA  ARG A  22      84.320  21.268  50.236  1.00234.59           C  
ATOM   1673  CB  ARG A  22      83.651  19.890  50.345  1.00234.59           C  
ATOM   1674  CG  ARG A  22      83.697  19.235  51.722  1.00234.59           C  
ATOM   1675  CD  ARG A  22      82.979  17.884  51.739  1.00234.59           C  
ATOM   1676  NE  ARG A  22      83.017  17.370  53.133  1.00234.59           N  
ATOM   1677  CZ  ARG A  22      82.017  17.684  54.008  1.00234.59           C  
ATOM   1678  NH1 ARG A  22      80.951  18.432  53.599  1.00234.59           N  
ATOM   1679  NH2 ARG A  22      82.088  17.244  55.297  1.00234.59           N  
ATOM   1680  C   ARG A  22      83.954  21.717  48.854  1.00234.59           C  
ATOM   1681  O   ARG A  22      82.869  22.250  48.630  1.00234.59           O  
ATOM   1682  N   CYS A  23      84.859  21.482  47.878  1.00 64.39           N  
ATOM   1683  CA  CYS A  23      84.560  21.778  46.504  1.00 64.39           C  
ATOM   1684  CB  CYS A  23      85.127  23.127  46.012  1.00 64.39           C  
ATOM   1685  SG  CYS A  23      84.779  23.442  44.253  1.00 64.39           S  
ATOM   1686  C   CYS A  23      85.163  20.699  45.658  1.00 64.39           C  
ATOM   1687  O   CYS A  23      86.235  20.182  45.962  1.00 64.39           O  
ATOM   1688  N   LYS A  24      84.453  20.293  44.587  1.00109.74           N  
ATOM   1689  CA  LYS A  24      85.005  19.359  43.650  1.00109.74           C  
ATOM   1690  CB  LYS A  24      84.566  17.901  43.854  1.00109.74           C  
ATOM   1691  CG  LYS A  24      85.336  17.269  45.018  1.00109.74           C  
ATOM   1692  CD  LYS A  24      84.850  15.888  45.452  1.00109.74           C  
ATOM   1693  CE  LYS A  24      85.687  15.283  46.583  1.00109.74           C  
ATOM   1694  NZ  LYS A  24      87.056  14.982  46.104  1.00109.74           N  
ATOM   1695  C   LYS A  24      84.609  19.850  42.300  1.00109.74           C  
ATOM   1696  O   LYS A  24      83.586  20.506  42.161  1.00109.74           O  
ATOM   1697  N   TYR A  25      85.425  19.614  41.259  1.00 81.21           N  
ATOM   1698  CA  TYR A  25      85.030  20.132  39.981  1.00 81.21           C  
ATOM   1699  CB  TYR A  25      85.717  21.461  39.611  1.00 81.21           C  
ATOM   1700  CG  TYR A  25      87.187  21.231  39.518  1.00 81.21           C  
ATOM   1701  CD1 TYR A  25      87.752  20.789  38.344  1.00 81.21           C  
ATOM   1702  CD2 TYR A  25      88.001  21.458  40.604  1.00 81.21           C  
ATOM   1703  CE1 TYR A  25      89.107  20.578  38.254  1.00 81.21           C  
ATOM   1704  CE2 TYR A  25      89.357  21.249  40.520  1.00 81.21           C  
ATOM   1705  CZ  TYR A  25      89.912  20.808  39.343  1.00 81.21           C  
ATOM   1706  OH  TYR A  25      91.303  20.592  39.251  1.00 81.21           O  
ATOM   1707  C   TYR A  25      85.351  19.131  38.931  1.00 81.21           C  
ATOM   1708  O   TYR A  25      86.128  18.201  39.150  1.00 81.21           O  
ATOM   1709  N   SER A  26      84.703  19.276  37.759  1.00 81.72           N  
ATOM   1710  CA  SER A  26      85.008  18.384  36.690  1.00 81.72           C  
ATOM   1711  CB  SER A  26      83.840  17.459  36.305  1.00 81.72           C  
ATOM   1712  OG  SER A  26      84.228  16.607  35.237  1.00 81.72           O  
ATOM   1713  C   SER A  26      85.340  19.207  35.487  1.00 81.72           C  
ATOM   1714  O   SER A  26      84.471  19.833  34.878  1.00 81.72           O  
ATOM   1715  N   TYR A  27      86.643  19.281  35.159  1.00162.99           N  
ATOM   1716  CA  TYR A  27      87.043  19.856  33.920  1.00162.99           C  
ATOM   1717  CB  TYR A  27      87.340  21.361  33.923  1.00162.99           C  
ATOM   1718  CG  TYR A  27      87.539  21.671  32.478  1.00162.99           C  
ATOM   1719  CD1 TYR A  27      86.506  21.459  31.595  1.00162.99           C  
ATOM   1720  CD2 TYR A  27      88.716  22.204  32.002  1.00162.99           C  
ATOM   1721  CE1 TYR A  27      86.650  21.732  30.257  1.00162.99           C  
ATOM   1722  CE2 TYR A  27      88.868  22.482  30.661  1.00162.99           C  
ATOM   1723  CZ  TYR A  27      87.834  22.241  29.788  1.00162.99           C  
ATOM   1724  OH  TYR A  27      87.976  22.516  28.413  1.00162.99           O  
ATOM   1725  C   TYR A  27      88.280  19.123  33.509  1.00162.99           C  
ATOM   1726  O   TYR A  27      89.151  18.830  34.327  1.00162.99           O  
ATOM   1727  N   PHE A  28      88.351  18.766  32.219  1.00152.89           N  
ATOM   1728  CA  PHE A  28      89.434  18.017  31.638  1.00152.89           C  
ATOM   1729  CB  PHE A  28      89.089  17.456  30.248  1.00152.89           C  
ATOM   1730  CG  PHE A  28      87.942  16.519  30.392  1.00152.89           C  
ATOM   1731  CD1 PHE A  28      86.651  16.984  30.297  1.00152.89           C  
ATOM   1732  CD2 PHE A  28      88.155  15.180  30.625  1.00152.89           C  
ATOM   1733  CE1 PHE A  28      85.586  16.125  30.428  1.00152.89           C  
ATOM   1734  CE2 PHE A  28      87.093  14.317  30.757  1.00152.89           C  
ATOM   1735  CZ  PHE A  28      85.806  14.788  30.660  1.00152.89           C  
ATOM   1736  C   PHE A  28      90.673  18.844  31.437  1.00152.89           C  
ATOM   1737  O   PHE A  28      91.779  18.302  31.474  1.00152.89           O  
ATOM   1738  N   GLY A  36      90.514  20.150  31.107  1.00 58.52           N  
ATOM   1739  CA  GLY A  36      91.646  21.011  30.866  1.00 58.52           C  
ATOM   1740  C   GLY A  36      92.135  21.489  32.191  1.00 58.52           C  
ATOM   1741  O   GLY A  36      91.457  21.283  33.193  1.00 58.52           O  
ATOM   1742  N   THR A  37      93.325  22.136  32.232  1.00133.88           N  
ATOM   1743  CA  THR A  37      93.844  22.643  33.477  1.00133.88           C  
ATOM   1744  CB  THR A  37      95.303  22.993  33.452  1.00133.88           C  
ATOM   1745  OG1 THR A  37      95.557  23.982  32.465  1.00133.88           O  
ATOM   1746  CG2 THR A  37      96.115  21.723  33.171  1.00133.88           C  
ATOM   1747  C   THR A  37      93.103  23.896  33.793  1.00133.88           C  
ATOM   1748  O   THR A  37      93.043  24.824  32.986  1.00133.88           O  
ATOM   1749  N   PRO A  38      92.515  23.920  34.957  1.00131.28           N  
ATOM   1750  CA  PRO A  38      91.709  25.049  35.306  1.00131.28           C  
ATOM   1751  CD  PRO A  38      92.000  22.697  35.553  1.00131.28           C  
ATOM   1752  CB  PRO A  38      90.434  24.481  35.930  1.00131.28           C  
ATOM   1753  CG  PRO A  38      90.891  23.141  36.518  1.00131.28           C  
ATOM   1754  C   PRO A  38      92.381  25.977  36.242  1.00131.28           C  
ATOM   1755  O   PRO A  38      93.478  25.700  36.728  1.00131.28           O  
ATOM   1756  N   TYR A  39      91.693  27.096  36.509  1.00147.64           N  
ATOM   1757  CA  TYR A  39      92.113  27.981  37.534  1.00147.64           C  
ATOM   1758  CB  TYR A  39      92.374  29.405  37.050  1.00147.64           C  
ATOM   1759  CG  TYR A  39      93.448  29.309  36.009  1.00147.64           C  
ATOM   1760  CD1 TYR A  39      94.729  28.921  36.342  1.00147.64           C  
ATOM   1761  CD2 TYR A  39      93.179  29.608  34.691  1.00147.64           C  
ATOM   1762  CE1 TYR A  39      95.722  28.844  35.395  1.00147.64           C  
ATOM   1763  CE2 TYR A  39      94.167  29.535  33.736  1.00147.64           C  
ATOM   1764  CZ  TYR A  39      95.440  29.156  34.088  1.00147.64           C  
ATOM   1765  OH  TYR A  39      96.455  29.083  33.110  1.00147.64           O  
ATOM   1766  C   TYR A  39      90.991  27.911  38.519  1.00147.64           C  
ATOM   1767  O   TYR A  39      89.837  27.744  38.129  1.00147.64           O  
ATOM   1768  N   LEU A  40      91.306  27.957  39.826  1.00 92.95           N  
ATOM   1769  CA  LEU A  40      90.293  27.727  40.819  1.00 92.95           C  
ATOM   1770  CB  LEU A  40      90.674  26.581  41.771  1.00 92.95           C  
ATOM   1771  CG  LEU A  40      90.934  25.245  41.045  1.00 92.95           C  
ATOM   1772  CD1 LEU A  40      91.311  24.129  42.029  1.00 92.95           C  
ATOM   1773  CD2 LEU A  40      89.753  24.848  40.153  1.00 92.95           C  
ATOM   1774  C   LEU A  40      90.127  28.951  41.657  1.00 92.95           C  
ATOM   1775  O   LEU A  40      91.085  29.690  41.886  1.00 92.95           O  
ATOM   1776  N   PHE A  41      88.885  29.191  42.139  1.00106.27           N  
ATOM   1777  CA  PHE A  41      88.658  30.367  42.931  1.00106.27           C  
ATOM   1778  CB  PHE A  41      88.057  31.541  42.148  1.00106.27           C  
ATOM   1779  CG  PHE A  41      89.002  31.974  41.087  1.00106.27           C  
ATOM   1780  CD1 PHE A  41      89.016  31.323  39.878  1.00106.27           C  
ATOM   1781  CD2 PHE A  41      89.859  33.031  41.295  1.00106.27           C  
ATOM   1782  CE1 PHE A  41      89.877  31.722  38.889  1.00106.27           C  
ATOM   1783  CE2 PHE A  41      90.723  33.434  40.305  1.00106.27           C  
ATOM   1784  CZ  PHE A  41      90.729  32.777  39.098  1.00106.27           C  
ATOM   1785  C   PHE A  41      87.637  30.100  43.990  1.00106.27           C  
ATOM   1786  O   PHE A  41      86.871  29.137  43.936  1.00106.27           O  
ATOM   1787  N   TRP A  42      87.639  30.978  45.013  1.00 90.97           N  
ATOM   1788  CA  TRP A  42      86.620  30.983  46.020  1.00 90.97           C  
ATOM   1789  CB  TRP A  42      87.075  30.531  47.420  1.00 90.97           C  
ATOM   1790  CG  TRP A  42      87.184  29.034  47.567  1.00 90.97           C  
ATOM   1791  CD2 TRP A  42      86.075  28.194  47.928  1.00 90.97           C  
ATOM   1792  CD1 TRP A  42      88.255  28.208  47.401  1.00 90.97           C  
ATOM   1793  NE1 TRP A  42      87.884  26.905  47.634  1.00 90.97           N  
ATOM   1794  CE2 TRP A  42      86.544  26.882  47.960  1.00 90.97           C  
ATOM   1795  CE3 TRP A  42      84.772  28.493  48.208  1.00 90.97           C  
ATOM   1796  CZ2 TRP A  42      85.713  25.845  48.275  1.00 90.97           C  
ATOM   1797  CZ3 TRP A  42      83.937  27.446  48.527  1.00 90.97           C  
ATOM   1798  CH2 TRP A  42      84.399  26.147  48.559  1.00 90.97           C  
ATOM   1799  C   TRP A  42      86.147  32.395  46.134  1.00 90.97           C  
ATOM   1800  O   TRP A  42      86.951  33.322  46.203  1.00 90.97           O  
ATOM   1801  N   TYR A  43      84.812  32.581  46.156  1.00 80.40           N  
ATOM   1802  CA  TYR A  43      84.207  33.882  46.239  1.00 80.40           C  
ATOM   1803  CB  TYR A  43      83.307  34.246  45.042  1.00 80.40           C  
ATOM   1804  CG  TYR A  43      84.122  34.636  43.858  1.00 80.40           C  
ATOM   1805  CD1 TYR A  43      84.698  33.697  43.033  1.00 80.40           C  
ATOM   1806  CD2 TYR A  43      84.287  35.970  43.567  1.00 80.40           C  
ATOM   1807  CE1 TYR A  43      85.438  34.093  41.941  1.00 80.40           C  
ATOM   1808  CE2 TYR A  43      85.024  36.370  42.479  1.00 80.40           C  
ATOM   1809  CZ  TYR A  43      85.603  35.429  41.664  1.00 80.40           C  
ATOM   1810  OH  TYR A  43      86.362  35.835  40.546  1.00 80.40           O  
ATOM   1811  C   TYR A  43      83.298  33.908  47.430  1.00 80.40           C  
ATOM   1812  O   TYR A  43      82.791  32.871  47.858  1.00 80.40           O  
ATOM   1813  N   VAL A  44      83.092  35.110  48.014  1.00136.81           N  
ATOM   1814  CA  VAL A  44      82.194  35.229  49.130  1.00136.81           C  
ATOM   1815  CB  VAL A  44      82.813  35.774  50.382  1.00136.81           C  
ATOM   1816  CG1 VAL A  44      83.893  34.805  50.871  1.00136.81           C  
ATOM   1817  CG2 VAL A  44      83.322  37.194  50.099  1.00136.81           C  
ATOM   1818  C   VAL A  44      81.112  36.199  48.777  1.00136.81           C  
ATOM   1819  O   VAL A  44      81.354  37.249  48.185  1.00136.81           O  
ATOM   1820  N   GLN A  45      79.868  35.855  49.149  1.00113.63           N  
ATOM   1821  CA  GLN A  45      78.739  36.699  48.918  1.00113.63           C  
ATOM   1822  CB  GLN A  45      77.601  35.978  48.170  1.00113.63           C  
ATOM   1823  CG  GLN A  45      76.358  36.829  47.888  1.00113.63           C  
ATOM   1824  CD  GLN A  45      76.619  37.671  46.648  1.00113.63           C  
ATOM   1825  OE1 GLN A  45      77.604  38.404  46.581  1.00113.63           O  
ATOM   1826  NE2 GLN A  45      75.713  37.560  45.638  1.00113.63           N  
ATOM   1827  C   GLN A  45      78.251  37.062  50.282  1.00113.63           C  
ATOM   1828  O   GLN A  45      77.992  36.196  51.115  1.00113.63           O  
ATOM   1829  N   TYR A  46      78.094  38.369  50.543  1.00147.48           N  
ATOM   1830  CA  TYR A  46      77.635  38.800  51.828  1.00147.48           C  
ATOM   1831  CB  TYR A  46      78.427  39.966  52.452  1.00147.48           C  
ATOM   1832  CG  TYR A  46      79.811  39.494  52.764  1.00147.48           C  
ATOM   1833  CD1 TYR A  46      80.061  38.737  53.885  1.00147.48           C  
ATOM   1834  CD2 TYR A  46      80.862  39.791  51.928  1.00147.48           C  
ATOM   1835  CE1 TYR A  46      81.331  38.299  54.177  1.00147.48           C  
ATOM   1836  CE2 TYR A  46      82.136  39.357  52.213  1.00147.48           C  
ATOM   1837  CZ  TYR A  46      82.373  38.609  53.341  1.00147.48           C  
ATOM   1838  OH  TYR A  46      83.676  38.158  53.642  1.00147.48           O  
ATOM   1839  C   TYR A  46      76.229  39.242  51.594  1.00147.48           C  
ATOM   1840  O   TYR A  46      75.714  39.052  50.496  1.00147.48           O  
ATOM   1841  N   PRO A  48      75.547  39.761  52.568  1.00236.24           N  
ATOM   1842  CA  PRO A  48      74.158  40.050  52.362  1.00236.24           C  
ATOM   1843  CD  PRO A  48      75.845  39.489  53.965  1.00236.24           C  
ATOM   1844  CB  PRO A  48      73.626  40.484  53.725  1.00236.24           C  
ATOM   1845  CG  PRO A  48      74.511  39.693  54.711  1.00236.24           C  
ATOM   1846  C   PRO A  48      73.747  40.915  51.207  1.00236.24           C  
ATOM   1847  O   PRO A  48      72.984  40.434  50.372  1.00236.24           O  
ATOM   1848  N   ARG A  49      74.235  42.161  51.081  1.00252.60           N  
ATOM   1849  CA  ARG A  49      73.720  42.936  49.988  1.00252.60           C  
ATOM   1850  CB  ARG A  49      73.077  44.231  50.510  1.00252.60           C  
ATOM   1851  CG  ARG A  49      72.378  45.105  49.471  1.00252.60           C  
ATOM   1852  CD  ARG A  49      71.778  46.359  50.110  1.00252.60           C  
ATOM   1853  NE  ARG A  49      71.113  47.158  49.046  1.00252.60           N  
ATOM   1854  CZ  ARG A  49      70.907  48.495  49.231  1.00252.60           C  
ATOM   1855  NH1 ARG A  49      71.314  49.101  50.385  1.00252.60           N  
ATOM   1856  NH2 ARG A  49      70.294  49.231  48.259  1.00252.60           N  
ATOM   1857  C   ARG A  49      74.869  43.295  49.115  1.00252.60           C  
ATOM   1858  O   ARG A  49      75.045  44.454  48.740  1.00252.60           O  
ATOM   1859  N   GLN A  50      75.660  42.290  48.707  1.00164.31           N  
ATOM   1860  CA  GLN A  50      76.792  42.678  47.932  1.00164.31           C  
ATOM   1861  CB  GLN A  50      78.068  42.850  48.766  1.00164.31           C  
ATOM   1862  CG  GLN A  50      78.500  41.608  49.531  1.00164.31           C  
ATOM   1863  CD  GLN A  50      79.673  42.049  50.388  1.00164.31           C  
ATOM   1864  OE1 GLN A  50      80.829  41.796  50.057  1.00164.31           O  
ATOM   1865  NE2 GLN A  50      79.372  42.750  51.514  1.00164.31           N  
ATOM   1866  C   GLN A  50      77.008  41.734  46.795  1.00164.31           C  
ATOM   1867  O   GLN A  50      76.274  40.762  46.617  1.00164.31           O  
ATOM   1868  N   GLY A  51      77.981  42.074  45.927  1.00 57.94           N  
ATOM   1869  CA  GLY A  51      78.313  41.235  44.815  1.00 57.94           C  
ATOM   1870  C   GLY A  51      79.423  40.340  45.249  1.00 57.94           C  
ATOM   1871  O   GLY A  51      80.125  40.634  46.213  1.00 57.94           O  
ATOM   1872  N   LEU A  52      79.663  39.255  44.491  1.00131.16           N  
ATOM   1873  CA  LEU A  52      80.669  38.304  44.869  1.00131.16           C  
ATOM   1874  CB  LEU A  52      80.850  37.159  43.855  1.00131.16           C  
ATOM   1875  CG  LEU A  52      79.671  36.173  43.780  1.00131.16           C  
ATOM   1876  CD1 LEU A  52      78.364  36.879  43.388  1.00131.16           C  
ATOM   1877  CD2 LEU A  52      80.004  34.992  42.852  1.00131.16           C  
ATOM   1878  C   LEU A  52      81.997  39.002  44.986  1.00131.16           C  
ATOM   1879  O   LEU A  52      82.276  39.958  44.265  1.00131.16           O  
ATOM   1880  N   GLN A  53      82.836  38.556  45.950  1.00115.39           N  
ATOM   1881  CA  GLN A  53      84.157  39.100  46.142  1.00115.39           C  
ATOM   1882  CB  GLN A  53      84.382  39.720  47.533  1.00115.39           C  
ATOM   1883  CG  GLN A  53      83.594  41.010  47.776  1.00115.39           C  
ATOM   1884  CD  GLN A  53      84.283  42.136  47.018  1.00115.39           C  
ATOM   1885  OE1 GLN A  53      85.406  41.985  46.541  1.00115.39           O  
ATOM   1886  NE2 GLN A  53      83.594  43.303  46.903  1.00115.39           N  
ATOM   1887  C   GLN A  53      85.107  37.950  46.016  1.00115.39           C  
ATOM   1888  O   GLN A  53      84.760  36.824  46.364  1.00115.39           O  
ATOM   1889  N   LEU A  54      86.339  38.199  45.521  1.00134.60           N  
ATOM   1890  CA  LEU A  54      87.260  37.117  45.299  1.00134.60           C  
ATOM   1891  CB  LEU A  54      88.142  37.325  44.059  1.00134.60           C  
ATOM   1892  CG  LEU A  54      89.186  36.214  43.861  1.00134.60           C  
ATOM   1893  CD1 LEU A  54      88.519  34.834  43.762  1.00134.60           C  
ATOM   1894  CD2 LEU A  54      90.099  36.519  42.661  1.00134.60           C  
ATOM   1895  C   LEU A  54      88.167  36.942  46.481  1.00134.60           C  
ATOM   1896  O   LEU A  54      88.908  37.851  46.853  1.00134.60           O  
ATOM   1897  N   LEU A  55      88.019  35.794  47.179  1.00169.10           N  
ATOM   1898  CA  LEU A  55      88.875  35.394  48.263  1.00169.10           C  
ATOM   1899  CB  LEU A  55      88.243  34.379  49.224  1.00169.10           C  
ATOM   1900  CG  LEU A  55      87.174  34.968  50.153  1.00169.10           C  
ATOM   1901  CD1 LEU A  55      86.687  33.911  51.152  1.00169.10           C  
ATOM   1902  CD2 LEU A  55      87.682  36.239  50.847  1.00169.10           C  
ATOM   1903  C   LEU A  55      90.153  34.754  47.816  1.00169.10           C  
ATOM   1904  O   LEU A  55      91.218  35.005  48.381  1.00169.10           O  
ATOM   1905  N   LEU A  56      90.081  33.875  46.799  1.00188.79           N  
ATOM   1906  CA  LEU A  56      91.259  33.103  46.552  1.00188.79           C  
ATOM   1907  CB  LEU A  56      91.150  31.794  47.364  1.00188.79           C  
ATOM   1908  CG  LEU A  56      92.386  30.896  47.459  1.00188.79           C  
ATOM   1909  CD1 LEU A  56      92.155  29.773  48.485  1.00188.79           C  
ATOM   1910  CD2 LEU A  56      92.754  30.316  46.091  1.00188.79           C  
ATOM   1911  C   LEU A  56      91.419  32.871  45.085  1.00188.79           C  
ATOM   1912  O   LEU A  56      90.445  32.852  44.334  1.00188.79           O  
ATOM   1913  N   LYS A  57      92.687  32.730  44.651  1.00223.86           N  
ATOM   1914  CA  LYS A  57      93.019  32.595  43.267  1.00223.86           C  
ATOM   1915  CB  LYS A  57      93.545  33.954  42.796  1.00223.86           C  
ATOM   1916  CG  LYS A  57      93.932  34.067  41.344  1.00223.86           C  
ATOM   1917  CD  LYS A  57      93.997  35.523  40.877  1.00223.86           C  
ATOM   1918  CE  LYS A  57      94.899  36.427  41.723  1.00223.86           C  
ATOM   1919  NZ  LYS A  57      94.229  36.773  42.997  1.00223.86           N  
ATOM   1920  C   LYS A  57      94.113  31.572  43.152  1.00223.86           C  
ATOM   1921  O   LYS A  57      95.146  31.699  43.805  1.00223.86           O  
ATOM   1922  N   TYR A  58      93.909  30.509  42.339  1.00144.81           N  
ATOM   1923  CA  TYR A  58      94.936  29.509  42.171  1.00144.81           C  
ATOM   1924  CB  TYR A  58      94.452  28.131  42.670  1.00144.81           C  
ATOM   1925  CG  TYR A  58      95.440  27.080  42.294  1.00144.81           C  
ATOM   1926  CD1 TYR A  58      96.589  26.894  43.028  1.00144.81           C  
ATOM   1927  CD2 TYR A  58      95.203  26.269  41.206  1.00144.81           C  
ATOM   1928  CE1 TYR A  58      97.493  25.920  42.675  1.00144.81           C  
ATOM   1929  CE2 TYR A  58      96.102  25.293  40.848  1.00144.81           C  
ATOM   1930  CZ  TYR A  58      97.248  25.118  41.586  1.00144.81           C  
ATOM   1931  OH  TYR A  58      98.174  24.116  41.223  1.00144.81           O  
ATOM   1932  C   TYR A  58      95.263  29.374  40.712  1.00144.81           C  
ATOM   1933  O   TYR A  58      94.457  28.831  39.957  1.00144.81           O  
ATOM   1934  N   TYR A  59      96.383  29.971  40.237  1.00268.80           N  
ATOM   1935  CA  TYR A  59      96.738  29.726  38.864  1.00268.80           C  
ATOM   1936  CB  TYR A  59      97.567  30.827  38.112  1.00268.80           C  
ATOM   1937  CG  TYR A  59      97.441  32.219  38.634  1.00268.80           C  
ATOM   1938  CD1 TYR A  59      97.582  32.472  39.974  1.00268.80           C  
ATOM   1939  CD2 TYR A  59      97.335  33.290  37.786  1.00268.80           C  
ATOM   1940  CE1 TYR A  59      97.502  33.738  40.480  1.00268.80           C  
ATOM   1941  CE2 TYR A  59      97.254  34.571  38.279  1.00268.80           C  
ATOM   1942  CZ  TYR A  59      97.326  34.796  39.631  1.00268.80           C  
ATOM   1943  OH  TYR A  59      97.245  36.106  40.149  1.00268.80           O  
ATOM   1944  C   TYR A  59      97.594  28.468  38.763  1.00268.80           C  
ATOM   1945  O   TYR A  59      97.213  27.556  38.028  1.00268.80           O  
ATOM   1946  N   PRO A  60      98.721  28.367  39.505  1.00230.99           N  
ATOM   1947  CA  PRO A  60      99.655  27.335  39.103  1.00230.99           C  
ATOM   1948  CD  PRO A  60      99.488  29.549  39.881  1.00230.99           C  
ATOM   1949  CB  PRO A  60     100.614  28.121  38.235  1.00230.99           C  
ATOM   1950  CG  PRO A  60     100.777  29.437  39.047  1.00230.99           C  
ATOM   1951  C   PRO A  60     100.533  26.802  40.203  1.00230.99           C  
ATOM   1952  O   PRO A  60     100.639  27.432  41.252  1.00230.99           O  
ATOM   1953  N   GLY A  65     101.323  25.749  39.911  1.00 49.88           N  
ATOM   1954  CA  GLY A  65     102.360  25.353  40.825  1.00 49.88           C  
ATOM   1955  C   GLY A  65     101.789  25.063  42.175  1.00 49.88           C  
ATOM   1956  O   GLY A  65     100.899  24.223  42.307  1.00 49.88           O  
ATOM   1957  N   ASP A  66     102.283  25.802  43.199  1.00 66.56           N  
ATOM   1958  CA  ASP A  66     101.973  25.669  44.598  1.00 66.56           C  
ATOM   1959  CB  ASP A  66     102.364  26.956  45.349  1.00 66.56           C  
ATOM   1960  CG  ASP A  66     102.186  26.812  46.846  1.00 66.56           C  
ATOM   1961  OD1 ASP A  66     101.554  25.818  47.293  1.00 66.56           O  
ATOM   1962  OD2 ASP A  66     102.684  27.725  47.559  1.00 66.56           O  
ATOM   1963  C   ASP A  66     100.498  25.424  44.754  1.00 66.56           C  
ATOM   1964  O   ASP A  66      99.642  26.232  44.395  1.00 66.56           O  
ATOM   1965  N   PRO A  67     100.227  24.258  45.283  1.00172.64           N  
ATOM   1966  CA  PRO A  67      98.877  23.793  45.485  1.00172.64           C  
ATOM   1967  CD  PRO A  67     101.170  23.163  45.122  1.00172.64           C  
ATOM   1968  CB  PRO A  67      99.009  22.308  45.825  1.00172.64           C  
ATOM   1969  CG  PRO A  67     100.321  21.884  45.140  1.00172.64           C  
ATOM   1970  C   PRO A  67      98.117  24.563  46.518  1.00172.64           C  
ATOM   1971  O   PRO A  67      96.890  24.624  46.426  1.00172.64           O  
ATOM   1972  N   VAL A  68      98.809  25.145  47.516  1.00 62.50           N  
ATOM   1973  CA  VAL A  68      98.109  25.832  48.557  1.00 62.50           C  
ATOM   1974  CB  VAL A  68      98.775  25.724  49.894  1.00 62.50           C  
ATOM   1975  CG1 VAL A  68      97.955  26.536  50.908  1.00 62.50           C  
ATOM   1976  CG2 VAL A  68      98.924  24.237  50.255  1.00 62.50           C  
ATOM   1977  C   VAL A  68      98.078  27.282  48.214  1.00 62.50           C  
ATOM   1978  O   VAL A  68      99.098  27.870  47.857  1.00 62.50           O  
ATOM   1979  N   VAL A  69      96.887  27.897  48.333  1.00126.27           N  
ATOM   1980  CA  VAL A  69      96.759  29.277  47.993  1.00126.27           C  
ATOM   1981  CB  VAL A  69      95.609  29.520  47.065  1.00126.27           C  
ATOM   1982  CG1 VAL A  69      95.574  31.006  46.697  1.00126.27           C  
ATOM   1983  CG2 VAL A  69      95.693  28.559  45.874  1.00126.27           C  
ATOM   1984  C   VAL A  69      96.422  29.981  49.270  1.00126.27           C  
ATOM   1985  O   VAL A  69      95.696  29.449  50.106  1.00126.27           O  
ATOM   1986  N   GLN A  70      96.947  31.207  49.456  1.00130.06           N  
ATOM   1987  CA  GLN A  70      96.702  31.914  50.679  1.00130.06           C  
ATOM   1988  CB  GLN A  70      97.987  32.475  51.315  1.00130.06           C  
ATOM   1989  CG  GLN A  70      98.996  31.397  51.719  1.00130.06           C  
ATOM   1990  CD  GLN A  70      98.548  30.786  53.040  1.00130.06           C  
ATOM   1991  OE1 GLN A  70      99.360  30.539  53.929  1.00130.06           O  
ATOM   1992  NE2 GLN A  70      97.218  30.535  53.174  1.00130.06           N  
ATOM   1993  C   GLN A  70      95.822  33.079  50.370  1.00130.06           C  
ATOM   1994  O   GLN A  70      95.951  33.714  49.324  1.00130.06           O  
ATOM   1995  N   GLY A  72      94.890  33.385  51.292  1.00 44.94           N  
ATOM   1996  CA  GLY A  72      94.000  34.486  51.092  1.00 44.94           C  
ATOM   1997  C   GLY A  72      93.961  35.246  52.370  1.00 44.94           C  
ATOM   1998  O   GLY A  72      94.601  34.870  53.350  1.00 44.94           O  
ATOM   1999  N   VAL A  73      93.194  36.348  52.380  1.00 51.68           N  
ATOM   2000  CA  VAL A  73      93.107  37.183  53.537  1.00 51.68           C  
ATOM   2001  CB  VAL A  73      92.506  38.528  53.257  1.00 51.68           C  
ATOM   2002  CG1 VAL A  73      93.444  39.291  52.306  1.00 51.68           C  
ATOM   2003  CG2 VAL A  73      91.087  38.321  52.700  1.00 51.68           C  
ATOM   2004  C   VAL A  73      92.252  36.516  54.565  1.00 51.68           C  
ATOM   2005  O   VAL A  73      91.415  35.669  54.255  1.00 51.68           O  
ATOM   2006  N   ASN A  74      92.486  36.898  55.834  1.00 88.80           N  
ATOM   2007  CA  ASN A  74      91.745  36.465  56.982  1.00 88.80           C  
ATOM   2008  CB  ASN A  74      90.262  36.873  56.935  1.00 88.80           C  
ATOM   2009  CG  ASN A  74      90.202  38.381  57.125  1.00 88.80           C  
ATOM   2010  OD1 ASN A  74      91.072  38.970  57.764  1.00 88.80           O  
ATOM   2011  ND2 ASN A  74      89.146  39.025  56.559  1.00 88.80           N  
ATOM   2012  C   ASN A  74      91.816  34.988  57.215  1.00 88.80           C  
ATOM   2013  O   ASN A  74      90.833  34.375  57.623  1.00 88.80           O  
ATOM   2014  N   GLY A  75      92.975  34.360  56.971  1.00 39.09           N  
ATOM   2015  CA  GLY A  75      93.105  32.984  57.357  1.00 39.09           C  
ATOM   2016  C   GLY A  75      92.413  32.076  56.389  1.00 39.09           C  
ATOM   2017  O   GLY A  75      92.261  30.887  56.669  1.00 39.09           O  
ATOM   2018  N   PHE A  76      91.958  32.594  55.232  1.00156.03           N  
ATOM   2019  CA  PHE A  76      91.337  31.696  54.303  1.00156.03           C  
ATOM   2020  CB  PHE A  76      90.259  32.328  53.398  1.00156.03           C  
ATOM   2021  CG  PHE A  76      89.022  32.569  54.203  1.00156.03           C  
ATOM   2022  CD1 PHE A  76      88.159  31.531  54.464  1.00156.03           C  
ATOM   2023  CD2 PHE A  76      88.715  33.809  54.711  1.00156.03           C  
ATOM   2024  CE1 PHE A  76      87.013  31.720  55.201  1.00156.03           C  
ATOM   2025  CE2 PHE A  76      87.568  34.005  55.448  1.00156.03           C  
ATOM   2026  CZ  PHE A  76      86.711  32.962  55.695  1.00156.03           C  
ATOM   2027  C   PHE A  76      92.403  31.146  53.412  1.00156.03           C  
ATOM   2028  O   PHE A  76      93.286  31.869  52.953  1.00156.03           O  
ATOM   2029  N   GLU A  77      92.352  29.825  53.162  1.00 57.13           N  
ATOM   2030  CA  GLU A  77      93.320  29.198  52.315  1.00 57.13           C  
ATOM   2031  CB  GLU A  77      94.549  28.690  53.084  1.00 57.13           C  
ATOM   2032  CG  GLU A  77      94.182  27.704  54.195  1.00 57.13           C  
ATOM   2033  CD  GLU A  77      95.464  27.256  54.881  1.00 57.13           C  
ATOM   2034  OE1 GLU A  77      96.518  27.220  54.193  1.00 57.13           O  
ATOM   2035  OE2 GLU A  77      95.407  26.942  56.100  1.00 57.13           O  
ATOM   2036  C   GLU A  77      92.663  28.006  51.704  1.00 57.13           C  
ATOM   2037  O   GLU A  77      91.754  27.418  52.288  1.00 57.13           O  
ATOM   2038  N   ALA A  78      93.103  27.626  50.490  1.00 45.78           N  
ATOM   2039  CA  ALA A  78      92.527  26.474  49.867  1.00 45.78           C  
ATOM   2040  CB  ALA A  78      91.535  26.810  48.743  1.00 45.78           C  
ATOM   2041  C   ALA A  78      93.637  25.683  49.257  1.00 45.78           C  
ATOM   2042  O   ALA A  78      94.659  26.233  48.849  1.00 45.78           O  
ATOM   2043  N   GLU A  79      93.450  24.351  49.192  1.00 89.25           N  
ATOM   2044  CA  GLU A  79      94.435  23.456  48.657  1.00 89.25           C  
ATOM   2045  CB  GLU A  79      94.681  22.254  49.588  1.00 89.25           C  
ATOM   2046  CG  GLU A  79      95.705  21.238  49.075  1.00 89.25           C  
ATOM   2047  CD  GLU A  79      97.050  21.506  49.738  1.00 89.25           C  
ATOM   2048  OE1 GLU A  79      97.155  21.268  50.970  1.00 89.25           O  
ATOM   2049  OE2 GLU A  79      97.993  21.938  49.024  1.00 89.25           O  
ATOM   2050  C   GLU A  79      93.889  22.882  47.386  1.00 89.25           C  
ATOM   2051  O   GLU A  79      92.752  22.418  47.340  1.00 89.25           O  
ATOM   2052  N   PHE A  80      94.701  22.895  46.313  1.00 90.99           N  
ATOM   2053  CA  PHE A  80      94.312  22.345  45.046  1.00 90.99           C  
ATOM   2054  CB  PHE A  80      94.902  23.140  43.866  1.00 90.99           C  
ATOM   2055  CG  PHE A  80      94.788  22.353  42.606  1.00 90.99           C  
ATOM   2056  CD1 PHE A  80      93.575  22.125  42.001  1.00 90.99           C  
ATOM   2057  CD2 PHE A  80      95.926  21.867  42.008  1.00 90.99           C  
ATOM   2058  CE1 PHE A  80      93.504  21.404  40.831  1.00 90.99           C  
ATOM   2059  CE2 PHE A  80      95.861  21.147  40.839  1.00 90.99           C  
ATOM   2060  CZ  PHE A  80      94.645  20.908  40.249  1.00 90.99           C  
ATOM   2061  C   PHE A  80      94.826  20.943  44.995  1.00 90.99           C  
ATOM   2062  O   PHE A  80      95.989  20.693  45.306  1.00 90.99           O  
ATOM   2063  N   SER A  82      93.950  19.978  44.640  1.00 62.68           N  
ATOM   2064  CA  SER A  82      94.400  18.621  44.547  1.00 62.68           C  
ATOM   2065  CB  SER A  82      93.713  17.686  45.560  1.00 62.68           C  
ATOM   2066  OG  SER A  82      94.198  16.359  45.417  1.00 62.68           O  
ATOM   2067  C   SER A  82      94.049  18.135  43.181  1.00 62.68           C  
ATOM   2068  O   SER A  82      92.879  17.971  42.851  1.00 62.68           O  
ATOM   2069  N   LYS A  84      95.071  17.893  42.341  1.00135.10           N  
ATOM   2070  CA  LYS A  84      94.843  17.442  41.001  1.00135.10           C  
ATOM   2071  CB  LYS A  84      96.114  17.497  40.133  1.00135.10           C  
ATOM   2072  CG  LYS A  84      97.296  16.698  40.681  1.00135.10           C  
ATOM   2073  CD  LYS A  84      98.478  16.637  39.711  1.00135.10           C  
ATOM   2074  CE  LYS A  84      99.236  17.962  39.590  1.00135.10           C  
ATOM   2075  NZ  LYS A  84      98.381  18.978  38.933  1.00135.10           N  
ATOM   2076  C   LYS A  84      94.304  16.050  41.036  1.00135.10           C  
ATOM   2077  O   LYS A  84      93.452  15.686  40.227  1.00135.10           O  
ATOM   2078  N   SER A  85      94.792  15.229  41.983  1.00 44.73           N  
ATOM   2079  CA  SER A  85      94.366  13.862  42.057  1.00 44.73           C  
ATOM   2080  CB  SER A  85      95.093  13.079  43.164  1.00 44.73           C  
ATOM   2081  OG  SER A  85      94.797  13.629  44.439  1.00 44.73           O  
ATOM   2082  C   SER A  85      92.896  13.807  42.346  1.00 44.73           C  
ATOM   2083  O   SER A  85      92.154  13.085  41.682  1.00 44.73           O  
ATOM   2084  N   ASN A  86      92.465  14.556  43.380  1.00173.07           N  
ATOM   2085  CA  ASN A  86      91.111  14.673  43.859  1.00173.07           C  
ATOM   2086  CB  ASN A  86      90.981  15.416  45.194  1.00173.07           C  
ATOM   2087  CG  ASN A  86      91.171  14.469  46.349  1.00173.07           C  
ATOM   2088  OD1 ASN A  86      92.006  13.569  46.310  1.00173.07           O  
ATOM   2089  ND2 ASN A  86      90.345  14.679  47.408  1.00173.07           N  
ATOM   2090  C   ASN A  86      90.253  15.513  42.971  1.00173.07           C  
ATOM   2091  O   ASN A  86      89.035  15.345  42.943  1.00173.07           O  
ATOM   2092  N   SER A  87      90.847  16.465  42.237  1.00123.70           N  
ATOM   2093  CA  SER A  87      90.022  17.429  41.577  1.00123.70           C  
ATOM   2094  CB  SER A  87      89.018  16.806  40.593  1.00123.70           C  
ATOM   2095  OG  SER A  87      89.707  16.120  39.560  1.00123.70           O  
ATOM   2096  C   SER A  87      89.235  18.133  42.649  1.00123.70           C  
ATOM   2097  O   SER A  87      88.006  18.149  42.616  1.00123.70           O  
ATOM   2098  N   SER A  88      89.929  18.705  43.662  1.00 79.91           N  
ATOM   2099  CA  SER A  88      89.241  19.409  44.714  1.00 79.91           C  
ATOM   2100  CB  SER A  88      89.095  18.574  45.998  1.00 79.91           C  
ATOM   2101  OG  SER A  88      90.377  18.238  46.508  1.00 79.91           O  
ATOM   2102  C   SER A  88      89.982  20.668  45.079  1.00 79.91           C  
ATOM   2103  O   SER A  88      91.206  20.742  44.976  1.00 79.91           O  
ATOM   2104  N   PHE A  89      89.235  21.719  45.490  1.00187.98           N  
ATOM   2105  CA  PHE A  89      89.863  22.946  45.901  1.00187.98           C  
ATOM   2106  CB  PHE A  89      89.751  24.011  44.791  1.00187.98           C  
ATOM   2107  CG  PHE A  89      90.515  25.229  45.169  1.00187.98           C  
ATOM   2108  CD1 PHE A  89      91.885  25.180  45.291  1.00187.98           C  
ATOM   2109  CD2 PHE A  89      89.863  26.425  45.355  1.00187.98           C  
ATOM   2110  CE1 PHE A  89      92.596  26.307  45.628  1.00187.98           C  
ATOM   2111  CE2 PHE A  89      90.570  27.553  45.691  1.00187.98           C  
ATOM   2112  CZ  PHE A  89      91.935  27.494  45.832  1.00187.98           C  
ATOM   2113  C   PHE A  89      89.148  23.418  47.134  1.00187.98           C  
ATOM   2114  O   PHE A  89      88.461  24.439  47.117  1.00187.98           O  
ATOM   2115  N   HIS A  90      89.354  22.707  48.264  1.00118.85           N  
ATOM   2116  CA  HIS A  90      88.634  23.000  49.474  1.00118.85           C  
ATOM   2117  ND1 HIS A  90      86.947  20.234  49.737  1.00118.85           N  
ATOM   2118  CG  HIS A  90      88.258  20.548  50.017  1.00118.85           C  
ATOM   2119  CB  HIS A  90      88.722  21.880  50.524  1.00118.85           C  
ATOM   2120  NE2 HIS A  90      88.141  18.410  49.304  1.00118.85           N  
ATOM   2121  CD2 HIS A  90      88.973  19.423  49.748  1.00118.85           C  
ATOM   2122  CE1 HIS A  90      86.935  18.945  49.314  1.00118.85           C  
ATOM   2123  C   HIS A  90      89.176  24.232  50.131  1.00118.85           C  
ATOM   2124  O   HIS A  90      90.387  24.413  50.246  1.00118.85           O  
ATOM   2125  N   LEU A  91      88.262  25.102  50.608  1.00 89.25           N  
ATOM   2126  CA  LEU A  91      88.637  26.294  51.317  1.00 89.25           C  
ATOM   2127  CB  LEU A  91      87.687  27.479  51.063  1.00 89.25           C  
ATOM   2128  CG  LEU A  91      88.070  28.768  51.817  1.00 89.25           C  
ATOM   2129  CD1 LEU A  91      89.331  29.420  51.231  1.00 89.25           C  
ATOM   2130  CD2 LEU A  91      86.884  29.738  51.914  1.00 89.25           C  
ATOM   2131  C   LEU A  91      88.510  25.966  52.770  1.00 89.25           C  
ATOM   2132  O   LEU A  91      87.521  25.364  53.184  1.00 89.25           O  
ATOM   2133  N   ARG A  92      89.515  26.344  53.588  1.00141.72           N  
ATOM   2134  CA  ARG A  92      89.456  26.022  54.988  1.00141.72           C  
ATOM   2135  CB  ARG A  92      90.321  24.805  55.349  1.00141.72           C  
ATOM   2136  CG  ARG A  92      91.787  24.999  54.967  1.00141.72           C  
ATOM   2137  CD  ARG A  92      92.668  23.777  55.222  1.00141.72           C  
ATOM   2138  NE  ARG A  92      94.048  24.144  54.798  1.00141.72           N  
ATOM   2139  CZ  ARG A  92      95.036  23.203  54.787  1.00141.72           C  
ATOM   2140  NH1 ARG A  92      94.755  21.918  55.153  1.00141.72           N  
ATOM   2141  NH2 ARG A  92      96.300  23.549  54.406  1.00141.72           N  
ATOM   2142  C   ARG A  92      89.948  27.195  55.788  1.00141.72           C  
ATOM   2143  O   ARG A  92      90.673  28.046  55.277  1.00141.72           O  
ATOM   2144  N   LYS A  93      89.527  27.274  57.073  1.00 66.96           N  
ATOM   2145  CA  LYS A  93      89.923  28.342  57.958  1.00 66.96           C  
ATOM   2146  CB  LYS A  93      88.886  29.477  57.996  1.00 66.96           C  
ATOM   2147  CG  LYS A  93      89.284  30.694  58.832  1.00 66.96           C  
ATOM   2148  CD  LYS A  93      88.375  31.898  58.569  1.00 66.96           C  
ATOM   2149  CE  LYS A  93      88.696  33.132  59.414  1.00 66.96           C  
ATOM   2150  NZ  LYS A  93      87.756  34.226  59.076  1.00 66.96           N  
ATOM   2151  C   LYS A  93      90.026  27.773  59.349  1.00 66.96           C  
ATOM   2152  O   LYS A  93      89.258  26.885  59.712  1.00 66.96           O  
ATOM   2153  N   ALA A  94      91.016  28.237  60.148  1.00 48.34           N  
ATOM   2154  CA  ALA A  94      91.233  27.746  61.488  1.00 48.34           C  
ATOM   2155  CB  ALA A  94      92.558  28.243  62.091  1.00 48.34           C  
ATOM   2156  C   ALA A  94      90.143  28.131  62.450  1.00 48.34           C  
ATOM   2157  O   ALA A  94      89.619  27.277  63.164  1.00 48.34           O  
ATOM   2158  N   SER A  95      89.764  29.427  62.505  1.00 59.23           N  
ATOM   2159  CA  SER A  95      88.748  29.822  63.442  1.00 59.23           C  
ATOM   2160  CB  SER A  95      89.303  30.476  64.720  1.00 59.23           C  
ATOM   2161  OG  SER A  95      89.939  31.707  64.407  1.00 59.23           O  
ATOM   2162  C   SER A  95      87.880  30.832  62.767  1.00 59.23           C  
ATOM   2163  O   SER A  95      88.331  31.916  62.400  1.00 59.23           O  
ATOM   2164  N   VAL A  96      86.588  30.501  62.609  1.00 55.57           N  
ATOM   2165  CA  VAL A  96      85.676  31.365  61.928  1.00 55.57           C  
ATOM   2166  CB  VAL A  96      84.575  30.611  61.239  1.00 55.57           C  
ATOM   2167  CG1 VAL A  96      85.205  29.697  60.173  1.00 55.57           C  
ATOM   2168  CG2 VAL A  96      83.759  29.851  62.300  1.00 55.57           C  
ATOM   2169  C   VAL A  96      85.053  32.287  62.926  1.00 55.57           C  
ATOM   2170  O   VAL A  96      84.894  31.943  64.095  1.00 55.57           O  
ATOM   2171  N   HIS A  97      84.694  33.506  62.478  1.00 73.45           N  
ATOM   2172  CA  HIS A  97      84.092  34.470  63.349  1.00 73.45           C  
ATOM   2173  ND1 HIS A  97      86.541  35.318  65.413  1.00 73.45           N  
ATOM   2174  CG  HIS A  97      86.287  35.429  64.065  1.00 73.45           C  
ATOM   2175  CB  HIS A  97      84.940  35.741  63.489  1.00 73.45           C  
ATOM   2176  NE2 HIS A  97      88.463  34.918  64.368  1.00 73.45           N  
ATOM   2177  CD2 HIS A  97      87.471  35.182  63.441  1.00 73.45           C  
ATOM   2178  CE1 HIS A  97      87.857  35.011  65.538  1.00 73.45           C  
ATOM   2179  C   HIS A  97      82.758  34.841  62.770  1.00 73.45           C  
ATOM   2180  O   HIS A  97      82.414  34.474  61.650  1.00 73.45           O  
ATOM   2181  N   TRP A  98      81.961  35.603  63.535  1.00 65.65           N  
ATOM   2182  CA  TRP A  98      80.627  35.952  63.134  1.00 65.65           C  
ATOM   2183  CB  TRP A  98      79.910  36.821  64.182  1.00 65.65           C  
ATOM   2184  CG  TRP A  98      78.532  37.283  63.770  1.00 65.65           C  
ATOM   2185  CD2 TRP A  98      78.231  38.618  63.334  1.00 65.65           C  
ATOM   2186  CD1 TRP A  98      77.355  36.594  63.743  1.00 65.65           C  
ATOM   2187  NE1 TRP A  98      76.340  37.414  63.309  1.00 65.65           N  
ATOM   2188  CE2 TRP A  98      76.866  38.664  63.056  1.00 65.65           C  
ATOM   2189  CE3 TRP A  98      79.027  39.717  63.180  1.00 65.65           C  
ATOM   2190  CZ2 TRP A  98      76.274  39.814  62.617  1.00 65.65           C  
ATOM   2191  CZ3 TRP A  98      78.428  40.875  62.735  1.00 65.65           C  
ATOM   2192  CH2 TRP A  98      77.077  40.922  62.459  1.00 65.65           C  
ATOM   2193  C   TRP A  98      80.638  36.713  61.844  1.00 65.65           C  
ATOM   2194  O   TRP A  98      79.815  36.463  60.964  1.00 65.65           O  
ATOM   2195  N   SER A  99      81.587  37.646  61.677  1.00 57.53           N  
ATOM   2196  CA  SER A  99      81.584  38.486  60.513  1.00 57.53           C  
ATOM   2197  CB  SER A  99      82.747  39.493  60.517  1.00 57.53           C  
ATOM   2198  OG  SER A  99      83.990  38.806  60.495  1.00 57.53           O  
ATOM   2199  C   SER A  99      81.707  37.653  59.279  1.00 57.53           C  
ATOM   2200  O   SER A  99      81.294  38.076  58.200  1.00 57.53           O  
ATOM   2201  N   ASP A 100      82.295  36.452  59.395  1.00189.87           N  
ATOM   2202  CA  ASP A 100      82.498  35.626  58.241  1.00189.87           C  
ATOM   2203  CB  ASP A 100      83.692  34.648  58.299  1.00189.87           C  
ATOM   2204  CG  ASP A 100      83.490  33.544  59.308  1.00189.87           C  
ATOM   2205  OD1 ASP A 100      82.325  33.116  59.506  1.00189.87           O  
ATOM   2206  OD2 ASP A 100      84.513  33.109  59.897  1.00189.87           O  
ATOM   2207  C   ASP A 100      81.249  34.942  57.761  1.00189.87           C  
ATOM   2208  O   ASP A 100      81.296  34.248  56.750  1.00189.87           O  
ATOM   2209  N   TRP A 101      80.118  35.019  58.490  1.00166.02           N  
ATOM   2210  CA  TRP A 101      78.958  34.325  57.995  1.00166.02           C  
ATOM   2211  CB  TRP A 101      77.729  34.410  58.920  1.00166.02           C  
ATOM   2212  CG  TRP A 101      77.217  35.808  59.177  1.00166.02           C  
ATOM   2213  CD2 TRP A 101      75.930  36.091  59.747  1.00166.02           C  
ATOM   2214  CD1 TRP A 101      77.808  37.014  58.939  1.00166.02           C  
ATOM   2215  NE1 TRP A 101      76.969  38.032  59.327  1.00166.02           N  
ATOM   2216  CE2 TRP A 101      75.809  37.477  59.826  1.00166.02           C  
ATOM   2217  CE3 TRP A 101      74.930  35.261  60.168  1.00166.02           C  
ATOM   2218  CZ2 TRP A 101      74.680  38.059  60.330  1.00166.02           C  
ATOM   2219  CZ3 TRP A 101      73.794  35.850  60.677  1.00166.02           C  
ATOM   2220  CH2 TRP A 101      73.672  37.222  60.756  1.00166.02           C  
ATOM   2221  C   TRP A 101      78.589  34.886  56.651  1.00166.02           C  
ATOM   2222  O   TRP A 101      78.546  36.100  56.459  1.00166.02           O  
ATOM   2223  N   ALA A 102      78.327  33.994  55.669  1.00 58.83           N  
ATOM   2224  CA  ALA A 102      77.993  34.440  54.343  1.00 58.83           C  
ATOM   2225  CB  ALA A 102      79.052  35.368  53.725  1.00 58.83           C  
ATOM   2226  C   ALA A 102      77.895  33.233  53.460  1.00 58.83           C  
ATOM   2227  O   ALA A 102      77.930  32.097  53.930  1.00 58.83           O  
ATOM   2228  N   VAL A 103      77.719  33.459  52.141  1.00129.28           N  
ATOM   2229  CA  VAL A 103      77.657  32.357  51.225  1.00129.28           C  
ATOM   2230  CB  VAL A 103      76.432  32.381  50.354  1.00129.28           C  
ATOM   2231  CG1 VAL A 103      76.377  33.708  49.593  1.00129.28           C  
ATOM   2232  CG2 VAL A 103      76.451  31.145  49.447  1.00129.28           C  
ATOM   2233  C   VAL A 103      78.906  32.379  50.390  1.00129.28           C  
ATOM   2234  O   VAL A 103      79.300  33.424  49.878  1.00129.28           O  
ATOM   2235  N   TYR A 104      79.565  31.208  50.231  1.00 89.31           N  
ATOM   2236  CA  TYR A 104      80.831  31.122  49.548  1.00 89.31           C  
ATOM   2237  CB  TYR A 104      81.904  30.362  50.353  1.00 89.31           C  
ATOM   2238  CG  TYR A 104      82.245  31.104  51.604  1.00 89.31           C  
ATOM   2239  CD1 TYR A 104      81.414  31.061  52.702  1.00 89.31           C  
ATOM   2240  CD2 TYR A 104      83.415  31.825  51.688  1.00 89.31           C  
ATOM   2241  CE1 TYR A 104      81.737  31.738  53.855  1.00 89.31           C  
ATOM   2242  CE2 TYR A 104      83.744  32.504  52.837  1.00 89.31           C  
ATOM   2243  CZ  TYR A 104      82.905  32.461  53.924  1.00 89.31           C  
ATOM   2244  OH  TYR A 104      83.241  33.156  55.104  1.00 89.31           O  
ATOM   2245  C   TYR A 104      80.664  30.341  48.276  1.00 89.31           C  
ATOM   2246  O   TYR A 104      80.042  29.280  48.263  1.00 89.31           O  
ATOM   2247  N   PHE A 105      81.240  30.842  47.158  1.00 86.36           N  
ATOM   2248  CA  PHE A 105      81.069  30.136  45.916  1.00 86.36           C  
ATOM   2249  CB  PHE A 105      80.535  31.004  44.760  1.00 86.36           C  
ATOM   2250  CG  PHE A 105      79.178  31.511  45.103  1.00 86.36           C  
ATOM   2251  CD1 PHE A 105      78.084  30.678  45.071  1.00 86.36           C  
ATOM   2252  CD2 PHE A 105      78.998  32.835  45.431  1.00 86.36           C  
ATOM   2253  CE1 PHE A 105      76.832  31.155  45.383  1.00 86.36           C  
ATOM   2254  CE2 PHE A 105      77.749  33.318  45.742  1.00 86.36           C  
ATOM   2255  CZ  PHE A 105      76.664  32.476  45.721  1.00 86.36           C  
ATOM   2256  C   PHE A 105      82.392  29.623  45.434  1.00 86.36           C  
ATOM   2257  O   PHE A 105      83.382  30.352  45.374  1.00 86.36           O  
ATOM   2258  N   CYS A 106      82.432  28.325  45.074  1.00 68.33           N  
ATOM   2259  CA  CYS A 106      83.608  27.753  44.495  1.00 68.33           C  
ATOM   2260  CB  CYS A 106      83.671  26.223  44.698  1.00 68.33           C  
ATOM   2261  SG  CYS A 106      85.150  25.429  44.005  1.00 68.33           S  
ATOM   2262  C   CYS A 106      83.470  28.057  43.037  1.00 68.33           C  
ATOM   2263  O   CYS A 106      82.356  28.180  42.531  1.00 68.33           O  
ATOM   2264  N   ALA A 107      84.589  28.224  42.314  1.00 73.82           N  
ATOM   2265  CA  ALA A 107      84.447  28.562  40.930  1.00 73.82           C  
ATOM   2266  CB  ALA A 107      84.218  30.065  40.693  1.00 73.82           C  
ATOM   2267  C   ALA A 107      85.707  28.202  40.224  1.00 73.82           C  
ATOM   2268  O   ALA A 107      86.720  27.886  40.843  1.00 73.82           O  
ATOM   2269  N   VAL A 108      85.659  28.217  38.882  1.00151.06           N  
ATOM   2270  CA  VAL A 108      86.817  27.858  38.121  1.00151.06           C  
ATOM   2271  CB  VAL A 108      86.912  26.377  37.914  1.00151.06           C  
ATOM   2272  CG1 VAL A 108      87.066  25.670  39.268  1.00151.06           C  
ATOM   2273  CG2 VAL A 108      85.640  25.946  37.169  1.00151.06           C  
ATOM   2274  C   VAL A 108      86.617  28.420  36.748  1.00151.06           C  
ATOM   2275  O   VAL A 108      85.526  28.888  36.431  1.00151.06           O  
ATOM   2276  N   SER A 109      87.677  28.397  35.905  1.00127.84           N  
ATOM   2277  CA  SER A 109      87.581  28.847  34.539  1.00127.84           C  
ATOM   2278  CB  SER A 109      88.293  30.188  34.288  1.00127.84           C  
ATOM   2279  OG  SER A 109      87.678  31.222  35.042  1.00127.84           O  
ATOM   2280  C   SER A 109      88.274  27.832  33.676  1.00127.84           C  
ATOM   2281  O   SER A 109      89.375  27.386  33.999  1.00127.84           O  
ATOM   2282  N   MET A 110      87.676  27.484  32.513  1.00185.04           N  
ATOM   2283  CA  MET A 110      88.234  26.402  31.750  1.00185.04           C  
ATOM   2284  CB  MET A 110      87.359  25.144  31.730  1.00185.04           C  
ATOM   2285  CG  MET A 110      87.162  24.512  33.105  1.00185.04           C  
ATOM   2286  SD  MET A 110      85.943  25.319  34.176  1.00185.04           S  
ATOM   2287  CE  MET A 110      85.689  23.807  35.150  1.00185.04           C  
ATOM   2288  C   MET A 110      88.479  26.759  30.322  1.00185.04           C  
ATOM   2289  O   MET A 110      88.404  27.888  29.850  1.00185.04           O  
ATOM   2290  N   SER A 111      88.772  25.717  29.558  1.00211.12           N  
ATOM   2291  CA  SER A 111      89.260  25.897  28.237  1.00211.12           C  
ATOM   2292  CB  SER A 111      89.633  24.573  27.555  1.00211.12           C  
ATOM   2293  OG  SER A 111      90.673  23.933  28.278  1.00211.12           O  
ATOM   2294  C   SER A 111      88.337  26.592  27.324  1.00211.12           C  
ATOM   2295  O   SER A 111      87.137  26.493  27.454  1.00211.12           O  
ATOM   2296  N   GLY A 112      88.876  27.323  26.339  1.00 57.82           N  
ATOM   2297  CA  GLY A 112      88.021  27.888  25.335  1.00 57.82           C  
ATOM   2298  C   GLY A 112      87.134  28.995  25.840  1.00 57.82           C  
ATOM   2299  O   GLY A 112      87.402  30.174  25.620  1.00 57.82           O  
ATOM   2300  N   GLY A 123      86.047  28.618  26.534  1.00 76.53           N  
ATOM   2301  CA  GLY A 123      84.954  29.422  26.979  1.00 76.53           C  
ATOM   2302  C   GLY A 123      85.367  30.610  27.808  1.00 76.53           C  
ATOM   2303  O   GLY A 123      84.702  31.639  27.732  1.00 76.53           O  
ATOM   2304  N   TYR A 124      86.401  30.517  28.677  1.00268.01           N  
ATOM   2305  CA  TYR A 124      86.797  31.628  29.518  1.00268.01           C  
ATOM   2306  CB  TYR A 124      86.912  32.931  28.701  1.00268.01           C  
ATOM   2307  CG  TYR A 124      87.681  33.954  29.457  1.00268.01           C  
ATOM   2308  CD1 TYR A 124      89.053  33.922  29.406  1.00268.01           C  
ATOM   2309  CD2 TYR A 124      87.060  34.941  30.188  1.00268.01           C  
ATOM   2310  CE1 TYR A 124      89.798  34.854  30.080  1.00268.01           C  
ATOM   2311  CE2 TYR A 124      87.806  35.879  30.866  1.00268.01           C  
ATOM   2312  CZ  TYR A 124      89.180  35.833  30.813  1.00268.01           C  
ATOM   2313  OH  TYR A 124      89.964  36.783  31.499  1.00268.01           O  
ATOM   2314  C   TYR A 124      85.728  31.796  30.539  1.00268.01           C  
ATOM   2315  O   TYR A 124      85.834  32.644  31.417  1.00268.01           O  
ATOM   2316  N   LYS A 125      84.704  30.925  30.502  1.00232.51           N  
ATOM   2317  CA  LYS A 125      83.595  31.051  31.391  1.00232.51           C  
ATOM   2318  CB  LYS A 125      82.291  30.412  30.879  1.00232.51           C  
ATOM   2319  CG  LYS A 125      82.318  28.883  30.836  1.00232.51           C  
ATOM   2320  CD  LYS A 125      80.935  28.261  30.629  1.00232.51           C  
ATOM   2321  CE  LYS A 125      80.941  26.731  30.587  1.00232.51           C  
ATOM   2322  NZ  LYS A 125      80.782  26.186  31.953  1.00232.51           N  
ATOM   2323  C   LYS A 125      83.954  30.388  32.656  1.00232.51           C  
ATOM   2324  O   LYS A 125      84.685  29.393  32.700  1.00232.51           O  
ATOM   2325  N   VAL A 126      83.422  30.984  33.726  1.00188.53           N  
ATOM   2326  CA  VAL A 126      83.611  30.490  35.040  1.00188.53           C  
ATOM   2327  CB  VAL A 126      83.781  31.583  36.059  1.00188.53           C  
ATOM   2328  CG1 VAL A 126      82.536  32.483  36.023  1.00188.53           C  
ATOM   2329  CG2 VAL A 126      84.028  30.950  37.438  1.00188.53           C  
ATOM   2330  C   VAL A 126      82.395  29.724  35.400  1.00188.53           C  
ATOM   2331  O   VAL A 126      81.272  30.188  35.215  1.00188.53           O  
ATOM   2332  N   VAL A 127      82.604  28.498  35.899  1.00 85.87           N  
ATOM   2333  CA  VAL A 127      81.513  27.694  36.335  1.00 85.87           C  
ATOM   2334  CB  VAL A 127      81.735  26.229  36.101  1.00 85.87           C  
ATOM   2335  CG1 VAL A 127      80.539  25.450  36.673  1.00 85.87           C  
ATOM   2336  CG2 VAL A 127      81.976  26.004  34.600  1.00 85.87           C  
ATOM   2337  C   VAL A 127      81.442  27.907  37.813  1.00 85.87           C  
ATOM   2338  O   VAL A 127      82.472  27.970  38.483  1.00 85.87           O  
ATOM   2339  N   PHE A 128      80.214  28.043  38.350  1.00103.25           N  
ATOM   2340  CA  PHE A 128      80.027  28.279  39.751  1.00103.25           C  
ATOM   2341  CB  PHE A 128      79.140  29.498  40.079  1.00103.25           C  
ATOM   2342  CG  PHE A 128      79.869  30.765  39.776  1.00103.25           C  
ATOM   2343  CD1 PHE A 128      79.908  31.275  38.497  1.00103.25           C  
ATOM   2344  CD2 PHE A 128      80.502  31.458  40.785  1.00103.25           C  
ATOM   2345  CE1 PHE A 128      80.577  32.447  38.231  1.00103.25           C  
ATOM   2346  CE2 PHE A 128      81.172  32.630  40.526  1.00103.25           C  
ATOM   2347  CZ  PHE A 128      81.211  33.126  39.245  1.00103.25           C  
ATOM   2348  C   PHE A 128      79.317  27.098  40.312  1.00103.25           C  
ATOM   2349  O   PHE A 128      78.655  26.351  39.596  1.00103.25           O  
ATOM   2350  N   GLY A 129      79.481  26.868  41.624  1.00 53.01           N  
ATOM   2351  CA  GLY A 129      78.789  25.780  42.237  1.00 53.01           C  
ATOM   2352  C   GLY A 129      77.617  26.362  42.944  1.00 53.01           C  
ATOM   2353  O   GLY A 129      77.525  27.576  43.091  1.00 53.01           O  
ATOM   2354  N   SER A 130      76.734  25.496  43.474  1.00 50.15           N  
ATOM   2355  CA  SER A 130      75.530  25.937  44.115  1.00 50.15           C  
ATOM   2356  CB  SER A 130      74.712  24.772  44.701  1.00 50.15           C  
ATOM   2357  OG  SER A 130      75.479  24.068  45.666  1.00 50.15           O  
ATOM   2358  C   SER A 130      75.896  26.873  45.225  1.00 50.15           C  
ATOM   2359  O   SER A 130      75.144  27.800  45.524  1.00 50.15           O  
ATOM   2360  N   GLY A 131      77.063  26.656  45.866  1.00 36.35           N  
ATOM   2361  CA  GLY A 131      77.516  27.555  46.894  1.00 36.35           C  
ATOM   2362  C   GLY A 131      77.162  27.000  48.239  1.00 36.35           C  
ATOM   2363  O   GLY A 131      76.272  26.161  48.365  1.00 36.35           O  
ATOM   2364  N   THR A 132      77.872  27.460  49.294  1.00 49.53           N  
ATOM   2365  CA  THR A 132      77.556  26.991  50.611  1.00 49.53           C  
ATOM   2366  CB  THR A 132      78.674  26.251  51.285  1.00 49.53           C  
ATOM   2367  OG1 THR A 132      79.031  25.103  50.530  1.00 49.53           O  
ATOM   2368  CG2 THR A 132      78.210  25.843  52.694  1.00 49.53           C  
ATOM   2369  C   THR A 132      77.241  28.167  51.473  1.00 49.53           C  
ATOM   2370  O   THR A 132      77.955  29.169  51.468  1.00 49.53           O  
ATOM   2371  N   ARG A 133      76.141  28.074  52.244  1.00116.14           N  
ATOM   2372  CA  ARG A 133      75.830  29.156  53.122  1.00116.14           C  
ATOM   2373  CB  ARG A 133      74.356  29.591  53.086  1.00116.14           C  
ATOM   2374  CG  ARG A 133      74.091  30.842  53.921  1.00116.14           C  
ATOM   2375  CD  ARG A 133      72.769  31.532  53.595  1.00116.14           C  
ATOM   2376  NE  ARG A 133      72.586  32.633  54.584  1.00116.14           N  
ATOM   2377  CZ  ARG A 133      73.152  33.855  54.364  1.00116.14           C  
ATOM   2378  NH1 ARG A 133      73.882  34.079  53.233  1.00116.14           N  
ATOM   2379  NH2 ARG A 133      72.989  34.855  55.279  1.00116.14           N  
ATOM   2380  C   ARG A 133      76.190  28.710  54.497  1.00116.14           C  
ATOM   2381  O   ARG A 133      75.553  27.836  55.084  1.00116.14           O  
ATOM   2382  N   LEU A 134      77.254  29.324  55.037  1.00 84.95           N  
ATOM   2383  CA  LEU A 134      77.761  28.986  56.330  1.00 84.95           C  
ATOM   2384  CB  LEU A 134      79.292  29.104  56.399  1.00 84.95           C  
ATOM   2385  CG  LEU A 134      79.888  28.879  57.798  1.00 84.95           C  
ATOM   2386  CD1 LEU A 134      79.682  27.434  58.277  1.00 84.95           C  
ATOM   2387  CD2 LEU A 134      81.356  29.333  57.848  1.00 84.95           C  
ATOM   2388  C   LEU A 134      77.203  29.967  57.311  1.00 84.95           C  
ATOM   2389  O   LEU A 134      77.096  31.155  57.017  1.00 84.95           O  
ATOM   2390  N   LEU A 135      76.808  29.481  58.505  1.00131.63           N  
ATOM   2391  CA  LEU A 135      76.286  30.357  59.516  1.00131.63           C  
ATOM   2392  CB  LEU A 135      74.848  29.988  59.938  1.00131.63           C  
ATOM   2393  CG  LEU A 135      74.189  30.934  60.967  1.00131.63           C  
ATOM   2394  CD1 LEU A 135      74.817  30.821  62.366  1.00131.63           C  
ATOM   2395  CD2 LEU A 135      74.154  32.379  60.443  1.00131.63           C  
ATOM   2396  C   LEU A 135      77.177  30.229  60.714  1.00131.63           C  
ATOM   2397  O   LEU A 135      77.492  29.123  61.152  1.00131.63           O  
ATOM   2398  N   VAL A 136      77.612  31.374  61.280  1.00 61.30           N  
ATOM   2399  CA  VAL A 136      78.483  31.336  62.420  1.00 61.30           C  
ATOM   2400  CB  VAL A 136      79.662  32.251  62.268  1.00 61.30           C  
ATOM   2401  CG1 VAL A 136      80.438  32.278  63.591  1.00 61.30           C  
ATOM   2402  CG2 VAL A 136      80.496  31.781  61.065  1.00 61.30           C  
ATOM   2403  C   VAL A 136      77.722  31.805  63.619  1.00 61.30           C  
ATOM   2404  O   VAL A 136      77.404  32.987  63.743  1.00 61.30           O  
ATOM   2405  N   SER A 137      77.430  30.883  64.557  1.00 40.12           N  
ATOM   2406  CA  SER A 137      76.701  31.268  65.729  1.00 40.12           C  
ATOM   2407  CB  SER A 137      76.101  30.073  66.490  1.00 40.12           C  
ATOM   2408  OG  SER A 137      75.174  29.384  65.662  1.00 40.12           O  
ATOM   2409  C   SER A 137      77.652  31.966  66.642  1.00 40.12           C  
ATOM   2410  O   SER A 137      78.758  31.496  66.900  1.00 40.12           O  
ATOM   2411  N   PRO A 138      77.231  33.086  67.151  1.00 54.83           N  
ATOM   2412  CA  PRO A 138      78.091  33.816  68.039  1.00 54.83           C  
ATOM   2413  CD  PRO A 138      76.386  33.972  66.370  1.00 54.83           C  
ATOM   2414  CB  PRO A 138      77.739  35.295  67.867  1.00 54.83           C  
ATOM   2415  CG  PRO A 138      76.371  35.286  67.164  1.00 54.83           C  
ATOM   2416  C   PRO A 138      77.889  33.313  69.426  1.00 54.83           C  
ATOM   2417  O   PRO A 138      76.833  32.673  69.676  1.00 54.83           O  
ATOM   2418  OXT PRO A 138      78.778  33.567  70.283  1.00 54.83           O  
TER
ATOM   2419  N   GLY B   2      84.975  49.971  40.280  1.00 11.29           N  
ATOM   2420  CA  GLY B   2      84.532  48.604  39.932  1.00 11.29           C  
ATOM   2421  C   GLY B   2      83.454  48.672  38.906  1.00 11.29           C  
ATOM   2422  O   GLY B   2      83.137  49.747  38.398  1.00 11.29           O  
ATOM   2423  N   VAL B   3      82.860  47.510  38.576  1.00111.97           N  
ATOM   2424  CA  VAL B   3      81.826  47.499  37.586  1.00111.97           C  
ATOM   2425  CB  VAL B   3      81.561  46.145  36.995  1.00111.97           C  
ATOM   2426  CG1 VAL B   3      82.715  45.787  36.047  1.00111.97           C  
ATOM   2427  CG2 VAL B   3      81.443  45.143  38.150  1.00111.97           C  
ATOM   2428  C   VAL B   3      80.571  48.058  38.174  1.00111.97           C  
ATOM   2429  O   VAL B   3      80.291  47.888  39.361  1.00111.97           O  
ATOM   2430  N   VAL B   4      79.800  48.779  37.329  1.00 50.75           N  
ATOM   2431  CA  VAL B   4      78.580  49.405  37.748  1.00 50.75           C  
ATOM   2432  CB  VAL B   4      78.535  50.872  37.444  1.00 50.75           C  
ATOM   2433  CG1 VAL B   4      77.190  51.430  37.933  1.00 50.75           C  
ATOM   2434  CG2 VAL B   4      79.767  51.550  38.058  1.00 50.75           C  
ATOM   2435  C   VAL B   4      77.464  48.796  36.956  1.00 50.75           C  
ATOM   2436  O   VAL B   4      77.642  48.429  35.795  1.00 50.75           O  
ATOM   2437  N   GLN B   5      76.278  48.661  37.588  1.00 74.40           N  
ATOM   2438  CA  GLN B   5      75.130  48.120  36.919  1.00 74.40           C  
ATOM   2439  CB  GLN B   5      74.715  46.717  37.395  1.00 74.40           C  
ATOM   2440  CG  GLN B   5      75.716  45.615  37.055  1.00 74.40           C  
ATOM   2441  CD  GLN B   5      75.154  44.308  37.594  1.00 74.40           C  
ATOM   2442  OE1 GLN B   5      73.942  44.118  37.663  1.00 74.40           O  
ATOM   2443  NE2 GLN B   5      76.059  43.377  37.994  1.00 74.40           N  
ATOM   2444  C   GLN B   5      73.965  49.003  37.227  1.00 74.40           C  
ATOM   2445  O   GLN B   5      73.917  49.648  38.274  1.00 74.40           O  
ATOM   2446  N   SER B   6      72.999  49.068  36.290  1.00 48.95           N  
ATOM   2447  CA  SER B   6      71.805  49.833  36.503  1.00 48.95           C  
ATOM   2448  CB  SER B   6      71.887  51.258  35.928  1.00 48.95           C  
ATOM   2449  OG  SER B   6      70.676  51.959  36.170  1.00 48.95           O  
ATOM   2450  C   SER B   6      70.708  49.122  35.778  1.00 48.95           C  
ATOM   2451  O   SER B   6      70.957  48.490  34.752  1.00 48.95           O  
ATOM   2452  N   PRO B   7      69.499  49.172  36.270  1.00 88.27           N  
ATOM   2453  CA  PRO B   7      69.173  49.831  37.505  1.00 88.27           C  
ATOM   2454  CD  PRO B   7      68.345  49.052  35.396  1.00 88.27           C  
ATOM   2455  CB  PRO B   7      67.682  50.160  37.434  1.00 88.27           C  
ATOM   2456  CG  PRO B   7      67.140  49.244  36.326  1.00 88.27           C  
ATOM   2457  C   PRO B   7      69.519  48.914  38.629  1.00 88.27           C  
ATOM   2458  O   PRO B   7      69.870  47.764  38.369  1.00 88.27           O  
ATOM   2459  N   ARG B   8      69.519  49.426  39.875  1.00103.86           N  
ATOM   2460  CA  ARG B   8      69.788  48.584  40.999  1.00103.86           C  
ATOM   2461  CB  ARG B   8      70.039  49.380  42.289  1.00103.86           C  
ATOM   2462  CG  ARG B   8      70.642  48.526  43.403  1.00103.86           C  
ATOM   2463  CD  ARG B   8      70.938  49.305  44.684  1.00103.86           C  
ATOM   2464  NE  ARG B   8      71.520  48.338  45.655  1.00103.86           N  
ATOM   2465  CZ  ARG B   8      72.859  48.074  45.630  1.00103.86           C  
ATOM   2466  NH1 ARG B   8      73.664  48.705  44.726  1.00103.86           N  
ATOM   2467  NH2 ARG B   8      73.395  47.179  46.510  1.00103.86           N  
ATOM   2468  C   ARG B   8      68.637  47.651  41.245  1.00103.86           C  
ATOM   2469  O   ARG B   8      68.831  46.447  41.409  1.00103.86           O  
ATOM   2470  N   HIS B   9      67.395  48.184  41.260  1.00 48.34           N  
ATOM   2471  CA  HIS B   9      66.252  47.353  41.527  1.00 48.34           C  
ATOM   2472  ND1 HIS B   9      67.535  47.949  44.593  1.00 48.34           N  
ATOM   2473  CG  HIS B   9      66.558  47.143  44.050  1.00 48.34           C  
ATOM   2474  CB  HIS B   9      65.649  47.557  42.930  1.00 48.34           C  
ATOM   2475  NE2 HIS B   9      67.608  46.026  45.707  1.00 48.34           N  
ATOM   2476  CD2 HIS B   9      66.617  45.973  44.743  1.00 48.34           C  
ATOM   2477  CE1 HIS B   9      68.131  47.232  45.578  1.00 48.34           C  
ATOM   2478  C   HIS B   9      65.180  47.710  40.550  1.00 48.34           C  
ATOM   2479  O   HIS B   9      65.009  48.878  40.205  1.00 48.34           O  
ATOM   2480  N   ILE B  10      64.445  46.693  40.052  1.00 93.19           N  
ATOM   2481  CA  ILE B  10      63.377  46.959  39.130  1.00 93.19           C  
ATOM   2482  CB  ILE B  10      63.692  46.616  37.702  1.00 93.19           C  
ATOM   2483  CG1 ILE B  10      64.849  47.431  37.142  1.00 93.19           C  
ATOM   2484  CG2 ILE B  10      62.416  46.799  36.876  1.00 93.19           C  
ATOM   2485  CD1 ILE B  10      65.268  46.928  35.763  1.00 93.19           C  
ATOM   2486  C   ILE B  10      62.235  46.046  39.446  1.00 93.19           C  
ATOM   2487  O   ILE B  10      62.435  44.881  39.789  1.00 93.19           O  
ATOM   2488  N   ILE B  11      60.998  46.562  39.311  1.00107.25           N  
ATOM   2489  CA  ILE B  11      59.824  45.758  39.490  1.00107.25           C  
ATOM   2490  CB  ILE B  11      58.899  46.278  40.553  1.00107.25           C  
ATOM   2491  CG1 ILE B  11      59.589  46.264  41.927  1.00107.25           C  
ATOM   2492  CG2 ILE B  11      57.607  45.445  40.506  1.00107.25           C  
ATOM   2493  CD1 ILE B  11      59.991  44.866  42.396  1.00107.25           C  
ATOM   2494  C   ILE B  11      59.087  45.825  38.191  1.00107.25           C  
ATOM   2495  O   ILE B  11      58.936  46.900  37.612  1.00107.25           O  
ATOM   2496  N   LYS B  12      58.633  44.669  37.672  1.00178.91           N  
ATOM   2497  CA  LYS B  12      57.915  44.724  36.433  1.00178.91           C  
ATOM   2498  CB  LYS B  12      58.848  44.653  35.222  1.00178.91           C  
ATOM   2499  CG  LYS B  12      60.015  43.693  35.416  1.00178.91           C  
ATOM   2500  CD  LYS B  12      60.904  43.662  34.186  1.00178.91           C  
ATOM   2501  CE  LYS B  12      60.103  43.828  32.893  1.00178.91           C  
ATOM   2502  NZ  LYS B  12      59.024  42.817  32.831  1.00178.91           N  
ATOM   2503  C   LYS B  12      56.866  43.662  36.410  1.00178.91           C  
ATOM   2504  O   LYS B  12      56.947  42.665  37.124  1.00178.91           O  
ATOM   2505  N   GLU B  13      55.806  43.895  35.610  1.00 37.07           N  
ATOM   2506  CA  GLU B  13      54.705  42.981  35.529  1.00 37.07           C  
ATOM   2507  CB  GLU B  13      53.381  43.652  35.121  1.00 37.07           C  
ATOM   2508  CG  GLU B  13      52.163  42.736  35.257  1.00 37.07           C  
ATOM   2509  CD  GLU B  13      50.931  43.523  34.835  1.00 37.07           C  
ATOM   2510  OE1 GLU B  13      51.091  44.711  34.447  1.00 37.07           O  
ATOM   2511  OE2 GLU B  13      49.813  42.945  34.896  1.00 37.07           O  
ATOM   2512  C   GLU B  13      55.027  41.926  34.523  1.00 37.07           C  
ATOM   2513  O   GLU B  13      55.860  42.120  33.640  1.00 37.07           O  
ATOM   2514  N   LYS B  14      54.355  40.765  34.642  1.00 94.43           N  
ATOM   2515  CA  LYS B  14      54.581  39.671  33.746  1.00 94.43           C  
ATOM   2516  CB  LYS B  14      53.688  38.452  34.023  1.00 94.43           C  
ATOM   2517  CG  LYS B  14      53.936  37.789  35.375  1.00 94.43           C  
ATOM   2518  CD  LYS B  14      52.814  36.833  35.787  1.00 94.43           C  
ATOM   2519  CE  LYS B  14      51.522  37.548  36.188  1.00 94.43           C  
ATOM   2520  NZ  LYS B  14      50.492  36.556  36.571  1.00 94.43           N  
ATOM   2521  C   LYS B  14      54.231  40.129  32.370  1.00 94.43           C  
ATOM   2522  O   LYS B  14      53.272  40.873  32.175  1.00 94.43           O  
ATOM   2523  N   GLY B  15      55.026  39.691  31.374  1.00 20.21           N  
ATOM   2524  CA  GLY B  15      54.754  40.030  30.008  1.00 20.21           C  
ATOM   2525  C   GLY B  15      55.411  41.335  29.686  1.00 20.21           C  
ATOM   2526  O   GLY B  15      55.313  41.820  28.560  1.00 20.21           O  
ATOM   2527  N   GLY B  16      56.124  41.930  30.659  1.00 23.67           N  
ATOM   2528  CA  GLY B  16      56.723  43.215  30.437  1.00 23.67           C  
ATOM   2529  C   GLY B  16      58.062  43.048  29.791  1.00 23.67           C  
ATOM   2530  O   GLY B  16      58.468  41.946  29.423  1.00 23.67           O  
ATOM   2531  N   ARG B  17      58.776  44.182  29.635  1.00173.10           N  
ATOM   2532  CA  ARG B  17      60.064  44.224  29.008  1.00173.10           C  
ATOM   2533  CB  ARG B  17      59.983  44.805  27.588  1.00173.10           C  
ATOM   2534  CG  ARG B  17      61.344  45.109  26.972  1.00173.10           C  
ATOM   2535  CD  ARG B  17      61.280  46.068  25.782  1.00173.10           C  
ATOM   2536  NE  ARG B  17      60.589  45.355  24.676  1.00173.10           N  
ATOM   2537  CZ  ARG B  17      61.272  44.389  24.000  1.00173.10           C  
ATOM   2538  NH1 ARG B  17      62.522  44.039  24.418  1.00173.10           N  
ATOM   2539  NH2 ARG B  17      60.708  43.767  22.925  1.00173.10           N  
ATOM   2540  C   ARG B  17      60.929  45.168  29.792  1.00173.10           C  
ATOM   2541  O   ARG B  17      60.441  46.165  30.323  1.00173.10           O  
ATOM   2542  N   SER B  18      62.246  44.874  29.892  1.00115.98           N  
ATOM   2543  CA  SER B  18      63.147  45.759  30.585  0.75115.98           C  
ATOM   2544  CB  SER B  18      63.317  45.451  32.081  0.75115.98           C  
ATOM   2545  OG  SER B  18      62.126  45.740  32.790  0.50115.98           O  
ATOM   2546  C   SER B  18      64.519  45.589  30.018  1.00115.98           C  
ATOM   2547  O   SER B  18      64.827  44.573  29.396  1.00115.98           O  
ATOM   2548  N   VAL B  19      65.386  46.603  30.227  1.00 49.24           N  
ATOM   2549  CA  VAL B  19      66.745  46.520  29.772  1.00 49.24           C  
ATOM   2550  CB  VAL B  19      67.086  47.543  28.726  1.00 49.24           C  
ATOM   2551  CG1 VAL B  19      68.587  47.440  28.406  1.00 49.24           C  
ATOM   2552  CG2 VAL B  19      66.171  47.323  27.509  1.00 49.24           C  
ATOM   2553  C   VAL B  19      67.640  46.778  30.949  1.00 49.24           C  
ATOM   2554  O   VAL B  19      67.475  47.763  31.667  1.00 49.24           O  
ATOM   2555  N   LEU B  20      68.625  45.884  31.178  1.00 74.69           N  
ATOM   2556  CA  LEU B  20      69.545  46.049  32.270  1.00 74.69           C  
ATOM   2557  CB  LEU B  20      69.780  44.751  33.059  1.00 74.69           C  
ATOM   2558  CG  LEU B  20      68.485  44.120  33.603  1.00 74.69           C  
ATOM   2559  CD1 LEU B  20      68.791  42.903  34.490  1.00 74.69           C  
ATOM   2560  CD2 LEU B  20      67.586  45.162  34.287  1.00 74.69           C  
ATOM   2561  C   LEU B  20      70.855  46.422  31.654  1.00 74.69           C  
ATOM   2562  O   LEU B  20      71.225  45.869  30.621  1.00 74.69           O  
ATOM   2563  N   THR B  21      71.607  47.368  32.258  1.00126.61           N  
ATOM   2564  CA  THR B  21      72.818  47.730  31.579  1.00126.61           C  
ATOM   2565  CB  THR B  21      72.800  49.112  30.998  1.00126.61           C  
ATOM   2566  OG1 THR B  21      73.745  49.198  29.947  1.00126.61           O  
ATOM   2567  CG2 THR B  21      73.176  50.119  32.094  1.00126.61           C  
ATOM   2568  C   THR B  21      73.985  47.624  32.515  1.00126.61           C  
ATOM   2569  O   THR B  21      73.833  47.676  33.736  1.00126.61           O  
ATOM   2570  N   CYS B  22      75.195  47.439  31.943  1.00 64.39           N  
ATOM   2571  CA  CYS B  22      76.385  47.302  32.731  1.00 64.39           C  
ATOM   2572  CB  CYS B  22      76.868  45.844  32.850  1.00 64.39           C  
ATOM   2573  SG  CYS B  22      78.416  45.693  33.787  1.00 64.39           S  
ATOM   2574  C   CYS B  22      77.506  48.087  32.120  1.00 64.39           C  
ATOM   2575  O   CYS B  22      77.688  48.105  30.903  1.00 64.39           O  
ATOM   2576  N   ILE B  23      78.293  48.764  32.984  1.00111.29           N  
ATOM   2577  CA  ILE B  23      79.453  49.506  32.571  1.00111.29           C  
ATOM   2578  CB  ILE B  23      79.503  50.892  33.152  1.00111.29           C  
ATOM   2579  CG1 ILE B  23      78.320  51.744  32.661  1.00111.29           C  
ATOM   2580  CG2 ILE B  23      80.876  51.497  32.815  1.00111.29           C  
ATOM   2581  CD1 ILE B  23      78.342  52.017  31.159  1.00111.29           C  
ATOM   2582  C   ILE B  23      80.620  48.770  33.151  1.00111.29           C  
ATOM   2583  O   ILE B  23      80.723  48.605  34.365  1.00111.29           O  
ATOM   2584  N   PRO B  24      81.506  48.314  32.316  1.00 95.37           N  
ATOM   2585  CA  PRO B  24      82.632  47.571  32.800  1.00 95.37           C  
ATOM   2586  CD  PRO B  24      81.159  47.953  30.953  1.00 95.37           C  
ATOM   2587  CB  PRO B  24      83.130  46.730  31.622  1.00 95.37           C  
ATOM   2588  CG  PRO B  24      82.454  47.350  30.387  1.00 95.37           C  
ATOM   2589  C   PRO B  24      83.674  48.476  33.362  1.00 95.37           C  
ATOM   2590  O   PRO B  24      83.637  49.678  33.109  1.00 95.37           O  
ATOM   2591  N   ILE B  25      84.605  47.917  34.148  1.00 92.59           N  
ATOM   2592  CA  ILE B  25      85.679  48.700  34.666  1.00 92.59           C  
ATOM   2593  CB  ILE B  25      86.591  47.932  35.580  1.00 92.59           C  
ATOM   2594  CG1 ILE B  25      85.815  47.454  36.820  1.00 92.59           C  
ATOM   2595  CG2 ILE B  25      87.802  48.819  35.913  1.00 92.59           C  
ATOM   2596  CD1 ILE B  25      86.572  46.423  37.656  1.00 92.59           C  
ATOM   2597  C   ILE B  25      86.464  49.169  33.483  1.00 92.59           C  
ATOM   2598  O   ILE B  25      86.468  48.539  32.427  1.00 92.59           O  
ATOM   2599  N   SER B  26      87.116  50.334  33.624  1.00 93.63           N  
ATOM   2600  CA  SER B  26      87.790  50.942  32.518  1.00 93.63           C  
ATOM   2601  CB  SER B  26      88.419  52.302  32.866  1.00 93.63           C  
ATOM   2602  OG  SER B  26      89.066  52.848  31.726  1.00 93.63           O  
ATOM   2603  C   SER B  26      88.854  50.090  31.942  1.00 93.63           C  
ATOM   2604  O   SER B  26      89.730  49.575  32.636  1.00 93.63           O  
ATOM   2605  N   GLY B  33      88.785  49.971  30.603  1.00 43.90           N  
ATOM   2606  CA  GLY B  33      89.761  49.272  29.836  1.00 43.90           C  
ATOM   2607  C   GLY B  33      89.382  47.829  29.693  1.00 43.90           C  
ATOM   2608  O   GLY B  33      90.077  47.088  29.003  1.00 43.90           O  
ATOM   2609  N   HIS B  34      88.267  47.385  30.310  1.00 82.36           N  
ATOM   2610  CA  HIS B  34      87.924  45.988  30.234  1.00 82.36           C  
ATOM   2611  ND1 HIS B  34      87.556  45.586  34.010  1.00 82.36           N  
ATOM   2612  CG  HIS B  34      88.052  45.617  32.726  1.00 82.36           C  
ATOM   2613  CB  HIS B  34      87.209  45.470  31.493  1.00 82.36           C  
ATOM   2614  NE2 HIS B  34      89.749  45.914  34.185  1.00 82.36           N  
ATOM   2615  CD2 HIS B  34      89.393  45.816  32.851  1.00 82.36           C  
ATOM   2616  CE1 HIS B  34      88.612  45.770  34.842  1.00 82.36           C  
ATOM   2617  C   HIS B  34      87.016  45.757  29.059  1.00 82.36           C  
ATOM   2618  O   HIS B  34      86.016  46.454  28.889  1.00 82.36           O  
ATOM   2619  N   SER B  35      87.430  44.829  28.163  1.00102.61           N  
ATOM   2620  CA  SER B  35      86.728  44.447  26.960  1.00102.61           C  
ATOM   2621  CB  SER B  35      87.687  44.113  25.805  1.00102.61           C  
ATOM   2622  OG  SER B  35      88.424  42.936  26.102  1.00102.61           O  
ATOM   2623  C   SER B  35      85.798  43.257  27.084  1.00102.61           C  
ATOM   2624  O   SER B  35      84.887  43.125  26.265  1.00102.61           O  
ATOM   2625  N   ASN B  36      86.020  42.331  28.051  1.00139.15           N  
ATOM   2626  CA  ASN B  36      85.219  41.132  28.134  1.00139.15           C  
ATOM   2627  CB  ASN B  36      86.052  39.910  28.565  1.00139.15           C  
ATOM   2628  CG  ASN B  36      85.175  38.668  28.556  1.00139.15           C  
ATOM   2629  OD1 ASN B  36      84.791  38.171  27.499  1.00139.15           O  
ATOM   2630  ND2 ASN B  36      84.864  38.140  29.771  1.00139.15           N  
ATOM   2631  C   ASN B  36      84.138  41.342  29.166  1.00139.15           C  
ATOM   2632  O   ASN B  36      84.423  41.737  30.296  1.00139.15           O  
ATOM   2633  N   VAL B  37      82.856  41.088  28.799  1.00 80.41           N  
ATOM   2634  CA  VAL B  37      81.772  41.294  29.729  1.00 80.41           C  
ATOM   2635  CB  VAL B  37      80.901  42.463  29.366  1.00 80.41           C  
ATOM   2636  CG1 VAL B  37      79.731  42.541  30.361  1.00 80.41           C  
ATOM   2637  CG2 VAL B  37      81.773  43.729  29.324  1.00 80.41           C  
ATOM   2638  C   VAL B  37      80.886  40.081  29.720  1.00 80.41           C  
ATOM   2639  O   VAL B  37      80.500  39.595  28.657  1.00 80.41           O  
ATOM   2640  N   VAL B  38      80.518  39.578  30.923  1.00126.49           N  
ATOM   2641  CA  VAL B  38      79.697  38.403  31.018  1.00126.49           C  
ATOM   2642  CB  VAL B  38      80.407  37.221  31.611  1.00126.49           C  
ATOM   2643  CG1 VAL B  38      81.579  36.839  30.692  1.00126.49           C  
ATOM   2644  CG2 VAL B  38      80.825  37.569  33.050  1.00126.49           C  
ATOM   2645  C   VAL B  38      78.530  38.699  31.911  1.00126.49           C  
ATOM   2646  O   VAL B  38      78.598  39.574  32.772  1.00126.49           O  
ATOM   2647  N   TRP B  39      77.408  37.975  31.704  1.00 87.91           N  
ATOM   2648  CA  TRP B  39      76.244  38.148  32.528  1.00 87.91           C  
ATOM   2649  CB  TRP B  39      74.987  38.588  31.758  1.00 87.91           C  
ATOM   2650  CG  TRP B  39      75.013  40.018  31.278  1.00 87.91           C  
ATOM   2651  CD2 TRP B  39      74.435  41.113  32.006  1.00 87.91           C  
ATOM   2652  CD1 TRP B  39      75.538  40.547  30.135  1.00 87.91           C  
ATOM   2653  NE1 TRP B  39      75.324  41.905  30.106  1.00 87.91           N  
ATOM   2654  CE2 TRP B  39      74.646  42.266  31.252  1.00 87.91           C  
ATOM   2655  CE3 TRP B  39      73.781  41.152  33.204  1.00 87.91           C  
ATOM   2656  CZ2 TRP B  39      74.204  43.483  31.688  1.00 87.91           C  
ATOM   2657  CZ3 TRP B  39      73.337  42.380  33.642  1.00 87.91           C  
ATOM   2658  CH2 TRP B  39      73.546  43.523  32.898  1.00 87.91           C  
ATOM   2659  C   TRP B  39      75.917  36.833  33.161  1.00 87.91           C  
ATOM   2660  O   TRP B  39      76.064  35.782  32.538  1.00 87.91           O  
ATOM   2661  N   TYR B  40      75.469  36.869  34.436  1.00100.52           N  
ATOM   2662  CA  TYR B  40      75.111  35.671  35.147  1.00100.52           C  
ATOM   2663  CB  TYR B  40      76.018  35.322  36.346  1.00100.52           C  
ATOM   2664  CG  TYR B  40      77.425  35.123  35.897  1.00100.52           C  
ATOM   2665  CD1 TYR B  40      77.823  33.954  35.291  1.00100.52           C  
ATOM   2666  CD2 TYR B  40      78.355  36.118  36.076  1.00100.52           C  
ATOM   2667  CE1 TYR B  40      79.123  33.780  34.878  1.00100.52           C  
ATOM   2668  CE2 TYR B  40      79.656  35.949  35.666  1.00100.52           C  
ATOM   2669  CZ  TYR B  40      80.046  34.778  35.066  1.00100.52           C  
ATOM   2670  OH  TYR B  40      81.381  34.606  34.644  1.00100.52           O  
ATOM   2671  C   TYR B  40      73.757  35.893  35.750  1.00100.52           C  
ATOM   2672  O   TYR B  40      73.335  37.029  35.968  1.00100.52           O  
ATOM   2673  N   GLN B  41      73.027  34.788  36.012  1.00 74.65           N  
ATOM   2674  CA  GLN B  41      71.741  34.895  36.642  1.00 74.65           C  
ATOM   2675  CB  GLN B  41      70.608  34.296  35.791  1.00 74.65           C  
ATOM   2676  CG  GLN B  41      69.214  34.440  36.404  1.00 74.65           C  
ATOM   2677  CD  GLN B  41      68.227  33.801  35.437  1.00 74.65           C  
ATOM   2678  OE1 GLN B  41      68.453  32.695  34.945  1.00 74.65           O  
ATOM   2679  NE2 GLN B  41      67.110  34.519  35.142  1.00 74.65           N  
ATOM   2680  C   GLN B  41      71.835  34.111  37.915  1.00 74.65           C  
ATOM   2681  O   GLN B  41      72.284  32.968  37.894  1.00 74.65           O  
ATOM   2682  N   GLN B  42      71.417  34.698  39.060  1.00115.48           N  
ATOM   2683  CA  GLN B  42      71.556  34.008  40.314  1.00115.48           C  
ATOM   2684  CB  GLN B  42      72.338  34.794  41.380  1.00115.48           C  
ATOM   2685  CG  GLN B  42      72.475  34.038  42.705  1.00115.48           C  
ATOM   2686  CD  GLN B  42      73.269  34.911  43.668  1.00115.48           C  
ATOM   2687  OE1 GLN B  42      73.645  36.035  43.340  1.00115.48           O  
ATOM   2688  NE2 GLN B  42      73.533  34.384  44.894  1.00115.48           N  
ATOM   2689  C   GLN B  42      70.203  33.733  40.881  1.00115.48           C  
ATOM   2690  O   GLN B  42      69.385  34.638  41.071  1.00115.48           O  
ATOM   2691  N   THR B  43      69.960  32.432  41.144  1.00205.00           N  
ATOM   2692  CA  THR B  43      68.769  31.932  41.753  1.00205.00           C  
ATOM   2693  CB  THR B  43      67.814  31.316  40.774  1.00205.00           C  
ATOM   2694  OG1 THR B  43      66.570  31.045  41.400  1.00205.00           O  
ATOM   2695  CG2 THR B  43      68.434  30.018  40.237  1.00205.00           C  
ATOM   2696  C   THR B  43      69.196  30.849  42.704  1.00205.00           C  
ATOM   2697  O   THR B  43      70.274  30.261  42.582  1.00205.00           O  
ATOM   2698  N   LEU B  44      68.344  30.565  43.702  1.00284.75           N  
ATOM   2699  CA  LEU B  44      68.664  29.562  44.669  1.00284.75           C  
ATOM   2700  CB  LEU B  44      67.767  29.612  45.915  1.00284.75           C  
ATOM   2701  CG  LEU B  44      67.811  30.964  46.649  1.00284.75           C  
ATOM   2702  CD1 LEU B  44      66.943  30.935  47.914  1.00284.75           C  
ATOM   2703  CD2 LEU B  44      69.252  31.423  46.916  1.00284.75           C  
ATOM   2704  C   LEU B  44      68.448  28.232  44.031  1.00284.75           C  
ATOM   2705  O   LEU B  44      67.602  28.079  43.152  1.00284.75           O  
ATOM   2706  N   GLY B  45      69.239  27.232  44.455  1.00100.00           N  
ATOM   2707  CA  GLY B  45      69.090  25.904  43.941  1.00100.00           C  
ATOM   2708  C   GLY B  45      70.079  25.729  42.844  1.00100.00           C  
ATOM   2709  O   GLY B  45      70.486  24.616  42.517  1.00100.00           O  
ATOM   2710  N   LYS B  46      70.520  26.849  42.261  1.00282.36           N  
ATOM   2711  CA  LYS B  46      71.443  26.765  41.179  1.00282.36           C  
ATOM   2712  CB  LYS B  46      71.013  27.591  39.959  1.00282.36           C  
ATOM   2713  CG  LYS B  46      69.829  27.014  39.179  1.00282.36           C  
ATOM   2714  CD  LYS B  46      68.481  27.076  39.896  1.00282.36           C  
ATOM   2715  CE  LYS B  46      67.317  26.593  39.026  1.00282.36           C  
ATOM   2716  NZ  LYS B  46      66.049  26.668  39.784  1.00282.36           N  
ATOM   2717  C   LYS B  46      72.711  27.346  41.660  1.00282.36           C  
ATOM   2718  O   LYS B  46      73.617  26.619  42.030  1.00282.36           O  
ATOM   2719  N   GLU B  47      72.806  28.681  41.623  1.00266.21           N  
ATOM   2720  CA  GLU B  47      73.960  29.451  41.977  1.00266.21           C  
ATOM   2721  CB  GLU B  47      75.326  28.728  41.985  1.00266.21           C  
ATOM   2722  CG  GLU B  47      75.955  28.368  40.618  1.00266.21           C  
ATOM   2723  CD  GLU B  47      75.525  26.993  40.120  1.00266.21           C  
ATOM   2724  OE1 GLU B  47      76.033  25.978  40.667  1.00266.21           O  
ATOM   2725  OE2 GLU B  47      74.684  26.940  39.184  1.00266.21           O  
ATOM   2726  C   GLU B  47      74.050  30.359  40.813  1.00266.21           C  
ATOM   2727  O   GLU B  47      73.111  30.434  40.028  1.00266.21           O  
ATOM   2728  N   LEU B  48      75.175  31.064  40.651  1.00169.11           N  
ATOM   2729  CA  LEU B  48      75.295  31.882  39.485  1.00169.11           C  
ATOM   2730  CB  LEU B  48      76.593  32.701  39.429  1.00169.11           C  
ATOM   2731  CG  LEU B  48      76.694  33.752  40.545  1.00169.11           C  
ATOM   2732  CD1 LEU B  48      76.702  33.089  41.926  1.00169.11           C  
ATOM   2733  CD2 LEU B  48      77.903  34.670  40.341  1.00169.11           C  
ATOM   2734  C   LEU B  48      75.259  31.014  38.263  1.00169.11           C  
ATOM   2735  O   LEU B  48      75.834  29.928  38.231  1.00169.11           O  
ATOM   2736  N   LYS B  49      74.544  31.493  37.223  1.00104.35           N  
ATOM   2737  CA  LYS B  49      74.392  30.809  35.969  0.80104.35           C  
ATOM   2738  CB  LYS B  49      72.925  30.495  35.627  0.80104.35           C  
ATOM   2739  CG  LYS B  49      72.732  29.945  34.212  0.80104.35           C  
ATOM   2740  CD  LYS B  49      71.278  29.605  33.875  0.80104.35           C  
ATOM   2741  CE  LYS B  49      71.049  29.323  32.387  0.60104.35           C  
ATOM   2742  NZ  LYS B  49      69.615  29.055  32.132  0.60104.35           N  
ATOM   2743  C   LYS B  49      74.858  31.741  34.895  1.00104.35           C  
ATOM   2744  O   LYS B  49      74.419  32.885  34.811  1.00104.35           O  
ATOM   2745  N   PHE B  50      75.737  31.247  34.012  1.00141.60           N  
ATOM   2746  CA  PHE B  50      76.324  32.048  32.981  1.00141.60           C  
ATOM   2747  CB  PHE B  50      77.667  31.438  32.536  1.00141.60           C  
ATOM   2748  CG  PHE B  50      78.172  32.076  31.293  1.00141.60           C  
ATOM   2749  CD1 PHE B  50      78.754  33.321  31.312  1.00141.60           C  
ATOM   2750  CD2 PHE B  50      78.083  31.394  30.101  1.00141.60           C  
ATOM   2751  CE1 PHE B  50      79.222  33.882  30.147  1.00141.60           C  
ATOM   2752  CE2 PHE B  50      78.550  31.950  28.934  1.00141.60           C  
ATOM   2753  CZ  PHE B  50      79.120  33.200  28.958  1.00141.60           C  
ATOM   2754  C   PHE B  50      75.405  32.133  31.815  1.00141.60           C  
ATOM   2755  O   PHE B  50      74.984  31.122  31.254  1.00141.60           O  
ATOM   2756  N   LEU B  51      74.955  33.366  31.530  1.00117.68           N  
ATOM   2757  CA  LEU B  51      74.123  33.622  30.396  1.00117.68           C  
ATOM   2758  CB  LEU B  51      73.305  34.907  30.602  1.00117.68           C  
ATOM   2759  CG  LEU B  51      72.421  34.853  31.867  1.00117.68           C  
ATOM   2760  CD1 LEU B  51      71.606  36.144  32.052  1.00117.68           C  
ATOM   2761  CD2 LEU B  51      71.549  33.589  31.884  1.00117.68           C  
ATOM   2762  C   LEU B  51      74.889  33.765  29.107  1.00117.68           C  
ATOM   2763  O   LEU B  51      74.706  32.989  28.169  1.00117.68           O  
ATOM   2764  N   ILE B  52      75.820  34.748  29.049  1.00146.81           N  
ATOM   2765  CA  ILE B  52      76.432  35.069  27.784  1.00146.81           C  
ATOM   2766  CB  ILE B  52      75.555  35.969  26.956  1.00146.81           C  
ATOM   2767  CG1 ILE B  52      76.081  36.123  25.520  1.00146.81           C  
ATOM   2768  CG2 ILE B  52      75.417  37.302  27.710  1.00146.81           C  
ATOM   2769  CD1 ILE B  52      75.868  34.890  24.649  1.00146.81           C  
ATOM   2770  C   ILE B  52      77.707  35.822  28.020  1.00146.81           C  
ATOM   2771  O   ILE B  52      77.893  36.449  29.062  1.00146.81           O  
ATOM   2772  N   GLN B  53      78.618  35.793  27.026  1.00 91.47           N  
ATOM   2773  CA  GLN B  53      79.870  36.472  27.154  1.00 91.47           C  
ATOM   2774  CB  GLN B  53      81.045  35.493  27.324  1.00 91.47           C  
ATOM   2775  CG  GLN B  53      82.417  36.158  27.437  1.00 91.47           C  
ATOM   2776  CD  GLN B  53      83.464  35.053  27.389  1.00 91.47           C  
ATOM   2777  OE1 GLN B  53      83.133  33.871  27.307  1.00 91.47           O  
ATOM   2778  NE2 GLN B  53      84.765  35.446  27.433  1.00 91.47           N  
ATOM   2779  C   GLN B  53      80.124  37.198  25.871  1.00 91.47           C  
ATOM   2780  O   GLN B  53      79.856  36.683  24.786  1.00 91.47           O  
ATOM   2781  N   HIS B  54      80.642  38.434  25.971  1.00 93.29           N  
ATOM   2782  CA  HIS B  54      80.990  39.184  24.803  1.00 93.29           C  
ATOM   2783  ND1 HIS B  54      77.718  39.818  25.136  1.00 93.29           N  
ATOM   2784  CG  HIS B  54      78.709  40.117  24.227  1.00 93.29           C  
ATOM   2785  CB  HIS B  54      80.125  40.440  24.597  1.00 93.29           C  
ATOM   2786  NE2 HIS B  54      76.789  39.692  23.119  1.00 93.29           N  
ATOM   2787  CD2 HIS B  54      78.123  40.037  23.001  1.00 93.29           C  
ATOM   2788  CE1 HIS B  54      76.591  39.572  24.420  1.00 93.29           C  
ATOM   2789  C   HIS B  54      82.401  39.631  24.978  1.00 93.29           C  
ATOM   2790  O   HIS B  54      82.800  40.044  26.067  1.00 93.29           O  
ATOM   2791  N   TYR B  55      83.208  39.519  23.903  1.00244.90           N  
ATOM   2792  CA  TYR B  55      84.566  39.955  24.001  1.00244.90           C  
ATOM   2793  CB  TYR B  55      85.546  38.864  23.576  1.00244.90           C  
ATOM   2794  CG  TYR B  55      86.774  38.924  24.403  1.00244.90           C  
ATOM   2795  CD1 TYR B  55      87.559  40.046  24.493  1.00244.90           C  
ATOM   2796  CD2 TYR B  55      87.088  37.823  25.159  1.00244.90           C  
ATOM   2797  CE1 TYR B  55      88.684  40.034  25.282  1.00244.90           C  
ATOM   2798  CE2 TYR B  55      88.207  37.805  25.947  1.00244.90           C  
ATOM   2799  CZ  TYR B  55      89.012  38.911  26.003  1.00244.90           C  
ATOM   2800  OH  TYR B  55      90.167  38.897  26.812  1.00244.90           O  
ATOM   2801  C   TYR B  55      84.665  40.994  22.926  1.00244.90           C  
ATOM   2802  O   TYR B  55      84.696  40.652  21.751  1.00244.90           O  
ATOM   2803  N   GLU B  56      84.758  42.284  23.281  0.75205.32           N  
ATOM   2804  CA  GLU B  56      84.900  43.332  22.306  0.75205.32           C  
ATOM   2805  CB  GLU B  56      86.207  43.203  21.496  0.50205.32           C  
ATOM   2806  CG  GLU B  56      87.458  43.411  22.359  0.50205.32           C  
ATOM   2807  CD  GLU B  56      88.705  43.268  21.495  0.50205.32           C  
ATOM   2808  OE1 GLU B  56      88.980  42.130  21.031  0.50205.32           O  
ATOM   2809  OE2 GLU B  56      89.405  44.295  21.295  0.50205.32           O  
ATOM   2810  C   GLU B  56      83.754  43.451  21.359  0.75205.32           C  
ATOM   2811  O   GLU B  56      83.901  43.661  20.163  0.75205.32           O  
ATOM   2812  N   LYS B  57      82.534  43.429  21.864  1.00206.64           N  
ATOM   2813  CA  LYS B  57      81.465  43.622  20.940  1.00206.64           C  
ATOM   2814  CB  LYS B  57      81.505  44.957  20.168  1.00206.64           C  
ATOM   2815  CG  LYS B  57      81.400  46.191  21.063  1.00206.64           C  
ATOM   2816  CD  LYS B  57      81.763  47.495  20.351  1.00206.64           C  
ATOM   2817  CE  LYS B  57      80.641  48.045  19.467  1.00206.64           C  
ATOM   2818  NZ  LYS B  57      80.545  47.261  18.217  1.00206.64           N  
ATOM   2819  C   LYS B  57      81.419  42.511  19.969  1.00206.64           C  
ATOM   2820  O   LYS B  57      81.480  42.709  18.767  1.00206.64           O  
ATOM   2821  N   VAL B  58      81.370  41.281  20.473  1.00160.36           N  
ATOM   2822  CA  VAL B  58      81.201  40.156  19.612  1.00160.36           C  
ATOM   2823  CB  VAL B  58      82.490  39.614  19.020  1.00160.36           C  
ATOM   2824  CG1 VAL B  58      82.205  38.295  18.280  1.00160.36           C  
ATOM   2825  CG2 VAL B  58      83.140  40.659  18.100  1.00160.36           C  
ATOM   2826  C   VAL B  58      80.776  39.112  20.556  1.00160.36           C  
ATOM   2827  O   VAL B  58      81.107  39.156  21.737  1.00160.36           O  
ATOM   2828  N   GLU B  59      80.052  38.109  20.079  1.00232.12           N  
ATOM   2829  CA  GLU B  59      79.622  37.243  21.108  1.00232.12           C  
ATOM   2830  CB  GLU B  59      78.096  37.053  21.087  1.00232.12           C  
ATOM   2831  CG  GLU B  59      77.536  36.127  22.171  1.00232.12           C  
ATOM   2832  CD  GLU B  59      77.352  34.737  21.574  1.00232.12           C  
ATOM   2833  OE1 GLU B  59      76.328  34.522  20.873  1.00232.12           O  
ATOM   2834  OE2 GLU B  59      78.235  33.872  21.814  1.00232.12           O  
ATOM   2835  C   GLU B  59      80.230  35.895  21.019  1.00232.12           C  
ATOM   2836  O   GLU B  59      79.893  35.133  20.116  1.00232.12           O  
ATOM   2837  N   ARG B  60      81.192  35.611  21.927  1.00263.91           N  
ATOM   2838  CA  ARG B  60      81.846  34.334  22.010  1.00263.91           C  
ATOM   2839  CB  ARG B  60      83.163  34.436  22.781  1.00263.91           C  
ATOM   2840  CG  ARG B  60      82.981  35.189  24.092  1.00263.91           C  
ATOM   2841  CD  ARG B  60      83.500  36.629  24.021  1.00263.91           C  
ATOM   2842  NE  ARG B  60      83.382  37.112  22.615  1.00263.91           N  
ATOM   2843  CZ  ARG B  60      84.395  36.879  21.732  1.00263.91           C  
ATOM   2844  NH1 ARG B  60      85.427  36.066  22.102  1.00263.91           N  
ATOM   2845  NH2 ARG B  60      84.358  37.430  20.486  1.00263.91           N  
ATOM   2846  C   ARG B  60      81.081  33.185  22.605  1.00263.91           C  
ATOM   2847  O   ARG B  60      80.612  32.296  21.901  1.00263.91           O  
ATOM   2848  N   ASP B  61      80.834  33.211  23.926  1.00 96.66           N  
ATOM   2849  CA  ASP B  61      80.322  32.007  24.520  1.00 96.66           C  
ATOM   2850  CB  ASP B  61      81.158  31.470  25.697  1.00 96.66           C  
ATOM   2851  CG  ASP B  61      82.450  30.889  25.143  1.00 96.66           C  
ATOM   2852  OD1 ASP B  61      83.171  31.624  24.417  1.00 96.66           O  
ATOM   2853  OD2 ASP B  61      82.718  29.690  25.420  1.00 96.66           O  
ATOM   2854  C   ASP B  61      78.969  32.265  25.048  1.00 96.66           C  
ATOM   2855  O   ASP B  61      78.661  33.364  25.506  1.00 96.66           O  
ATOM   2856  N   LYS B  69      78.109  31.238  24.969  1.00 94.24           N  
ATOM   2857  CA  LYS B  69      76.803  31.409  25.503  1.00 94.24           C  
ATOM   2858  CB  LYS B  69      75.719  31.578  24.426  1.00 94.24           C  
ATOM   2859  CG  LYS B  69      74.318  31.791  24.997  1.00 94.24           C  
ATOM   2860  CD  LYS B  69      73.341  32.395  23.989  1.00 94.24           C  
ATOM   2861  CE  LYS B  69      73.528  31.873  22.564  1.00 94.24           C  
ATOM   2862  NZ  LYS B  69      72.578  32.545  21.650  1.00 94.24           N  
ATOM   2863  C   LYS B  69      76.488  30.200  26.310  1.00 94.24           C  
ATOM   2864  O   LYS B  69      76.838  29.079  25.944  1.00 94.24           O  
ATOM   2865  N   GLY B  70      75.835  30.419  27.464  1.00 38.19           N  
ATOM   2866  CA  GLY B  70      75.418  29.338  28.293  1.00 38.19           C  
ATOM   2867  C   GLY B  70      74.029  29.075  27.863  1.00 38.19           C  
ATOM   2868  O   GLY B  70      73.666  29.309  26.710  1.00 38.19           O  
ATOM   2869  N   PHE B  71      73.193  28.567  28.773  1.00 99.74           N  
ATOM   2870  CA  PHE B  71      71.880  28.384  28.281  1.00 99.74           C  
ATOM   2871  CB  PHE B  71      71.104  27.262  28.993  1.00 99.74           C  
ATOM   2872  CG  PHE B  71      71.795  25.970  28.723  1.00 99.74           C  
ATOM   2873  CD1 PHE B  71      71.552  25.270  27.564  1.00 99.74           C  
ATOM   2874  CD2 PHE B  71      72.685  25.456  29.637  1.00 99.74           C  
ATOM   2875  CE1 PHE B  71      72.191  24.077  27.320  1.00 99.74           C  
ATOM   2876  CE2 PHE B  71      73.326  24.264  29.399  1.00 99.74           C  
ATOM   2877  CZ  PHE B  71      73.080  23.572  28.238  1.00 99.74           C  
ATOM   2878  C   PHE B  71      71.141  29.660  28.565  1.00 99.74           C  
ATOM   2879  O   PHE B  71      70.657  29.891  29.672  1.00 99.74           O  
ATOM   2880  N   LEU B  72      71.015  30.522  27.543  1.00133.84           N  
ATOM   2881  CA  LEU B  72      70.366  31.794  27.712  1.00133.84           C  
ATOM   2882  CB  LEU B  72      71.179  32.942  27.080  1.00133.84           C  
ATOM   2883  CG  LEU B  72      70.564  34.349  27.204  1.00133.84           C  
ATOM   2884  CD1 LEU B  72      70.515  34.823  28.665  1.00133.84           C  
ATOM   2885  CD2 LEU B  72      71.293  35.345  26.286  1.00133.84           C  
ATOM   2886  C   LEU B  72      69.025  31.730  26.993  1.00133.84           C  
ATOM   2887  O   LEU B  72      68.909  31.142  25.918  1.00133.84           O  
ATOM   2888  N   PRO B  73      67.990  32.320  27.545  1.00144.60           N  
ATOM   2889  CA  PRO B  73      66.681  32.246  26.932  1.00144.60           C  
ATOM   2890  CD  PRO B  73      67.906  32.462  28.991  1.00144.60           C  
ATOM   2891  CB  PRO B  73      65.692  32.679  28.012  1.00144.60           C  
ATOM   2892  CG  PRO B  73      66.411  32.350  29.332  1.00144.60           C  
ATOM   2893  C   PRO B  73      66.552  33.064  25.676  1.00144.60           C  
ATOM   2894  O   PRO B  73      67.204  34.099  25.559  1.00144.60           O  
ATOM   2895  N   SER B  74      65.681  32.636  24.740  1.00 82.87           N  
ATOM   2896  CA  SER B  74      65.497  33.314  23.483  1.00 82.87           C  
ATOM   2897  CB  SER B  74      64.527  32.573  22.552  1.00 82.87           C  
ATOM   2898  OG  SER B  74      65.055  31.298  22.221  1.00 82.87           O  
ATOM   2899  C   SER B  74      64.915  34.669  23.737  1.00 82.87           C  
ATOM   2900  O   SER B  74      65.087  35.592  22.943  1.00 82.87           O  
ATOM   2901  N   ARG B  75      64.196  34.809  24.862  1.00118.57           N  
ATOM   2902  CA  ARG B  75      63.539  36.030  25.236  1.00118.57           C  
ATOM   2903  CB  ARG B  75      62.590  35.863  26.437  1.00118.57           C  
ATOM   2904  CG  ARG B  75      61.345  35.047  26.078  1.00118.57           C  
ATOM   2905  CD  ARG B  75      60.345  34.843  27.221  1.00118.57           C  
ATOM   2906  NE  ARG B  75      60.948  33.902  28.207  1.00118.57           N  
ATOM   2907  CZ  ARG B  75      61.613  34.382  29.298  1.00118.57           C  
ATOM   2908  NH1 ARG B  75      61.699  35.726  29.509  1.00118.57           N  
ATOM   2909  NH2 ARG B  75      62.184  33.518  30.187  1.00118.57           N  
ATOM   2910  C   ARG B  75      64.550  37.084  25.570  1.00118.57           C  
ATOM   2911  O   ARG B  75      64.250  38.277  25.504  1.00118.57           O  
ATOM   2912  N   PHE B  76      65.758  36.666  25.995  1.00138.38           N  
ATOM   2913  CA  PHE B  76      66.792  37.583  26.390  1.00138.38           C  
ATOM   2914  CB  PHE B  76      67.657  36.998  27.523  1.00138.38           C  
ATOM   2915  CG  PHE B  76      66.856  36.882  28.779  1.00138.38           C  
ATOM   2916  CD1 PHE B  76      65.621  36.277  28.791  1.00138.38           C  
ATOM   2917  CD2 PHE B  76      67.375  37.322  29.973  1.00138.38           C  
ATOM   2918  CE1 PHE B  76      64.897  36.160  29.954  1.00138.38           C  
ATOM   2919  CE2 PHE B  76      66.659  37.206  31.140  1.00138.38           C  
ATOM   2920  CZ  PHE B  76      65.414  36.628  31.136  1.00138.38           C  
ATOM   2921  C   PHE B  76      67.716  37.798  25.225  1.00138.38           C  
ATOM   2922  O   PHE B  76      68.056  36.860  24.506  1.00138.38           O  
ATOM   2923  N   SER B  77      68.135  39.064  25.008  1.00 89.95           N  
ATOM   2924  CA  SER B  77      69.060  39.401  23.961  1.00 89.95           C  
ATOM   2925  CB  SER B  77      68.393  40.163  22.802  1.00 89.95           C  
ATOM   2926  OG  SER B  77      69.345  40.469  21.797  1.00 89.95           O  
ATOM   2927  C   SER B  77      70.076  40.321  24.573  1.00 89.95           C  
ATOM   2928  O   SER B  77      69.730  41.197  25.363  1.00 89.95           O  
ATOM   2929  N   VAL B  78      71.366  40.155  24.219  1.00 61.35           N  
ATOM   2930  CA  VAL B  78      72.380  40.972  24.831  1.00 61.35           C  
ATOM   2931  CB  VAL B  78      73.263  40.193  25.765  1.00 61.35           C  
ATOM   2932  CG1 VAL B  78      74.323  41.140  26.352  1.00 61.35           C  
ATOM   2933  CG2 VAL B  78      72.379  39.506  26.820  1.00 61.35           C  
ATOM   2934  C   VAL B  78      73.270  41.535  23.762  1.00 61.35           C  
ATOM   2935  O   VAL B  78      73.538  40.876  22.758  1.00 61.35           O  
ATOM   2936  N   GLN B  79      73.743  42.791  23.945  1.00127.31           N  
ATOM   2937  CA  GLN B  79      74.643  43.364  22.986  1.00127.31           C  
ATOM   2938  CB  GLN B  79      73.969  44.255  21.928  1.00127.31           C  
ATOM   2939  CG  GLN B  79      73.370  45.548  22.478  1.00127.31           C  
ATOM   2940  CD  GLN B  79      72.752  46.293  21.303  1.00127.31           C  
ATOM   2941  OE1 GLN B  79      71.563  46.600  21.303  1.00127.31           O  
ATOM   2942  NE2 GLN B  79      73.582  46.590  20.266  1.00127.31           N  
ATOM   2943  C   GLN B  79      75.645  44.209  23.713  1.00127.31           C  
ATOM   2944  O   GLN B  79      75.343  44.791  24.755  1.00127.31           O  
ATOM   2945  N   GLN B  80      76.882  44.274  23.172  1.00 98.37           N  
ATOM   2946  CA  GLN B  80      77.919  45.078  23.753  1.00 98.37           C  
ATOM   2947  CB  GLN B  80      79.246  44.329  23.962  1.00 98.37           C  
ATOM   2948  CG  GLN B  80      80.270  45.136  24.761  1.00 98.37           C  
ATOM   2949  CD  GLN B  80      81.459  44.236  25.057  1.00 98.37           C  
ATOM   2950  OE1 GLN B  80      82.318  44.569  25.870  1.00 98.37           O  
ATOM   2951  NE2 GLN B  80      81.513  43.056  24.386  1.00 98.37           N  
ATOM   2952  C   GLN B  80      78.142  46.214  22.806  1.00 98.37           C  
ATOM   2953  O   GLN B  80      77.988  46.055  21.596  1.00 98.37           O  
ATOM   2954  N   PHE B  81      78.529  47.390  23.343  1.00175.75           N  
ATOM   2955  CA  PHE B  81      78.618  48.590  22.558  1.00175.75           C  
ATOM   2956  CB  PHE B  81      77.855  49.763  23.194  1.00175.75           C  
ATOM   2957  CG  PHE B  81      76.409  49.396  23.161  1.00175.75           C  
ATOM   2958  CD1 PHE B  81      75.851  48.659  24.182  1.00175.75           C  
ATOM   2959  CD2 PHE B  81      75.611  49.770  22.103  1.00175.75           C  
ATOM   2960  CE1 PHE B  81      74.520  48.314  24.158  1.00175.75           C  
ATOM   2961  CE2 PHE B  81      74.279  49.429  22.074  1.00175.75           C  
ATOM   2962  CZ  PHE B  81      73.731  48.700  23.102  1.00175.75           C  
ATOM   2963  C   PHE B  81      80.051  48.992  22.364  1.00175.75           C  
ATOM   2964  O   PHE B  81      80.973  48.334  22.840  1.00175.75           O  
ATOM   2965  N   ASP B  82      80.259  50.126  21.662  1.00 75.27           N  
ATOM   2966  CA  ASP B  82      81.557  50.544  21.209  1.00 75.27           C  
ATOM   2967  CB  ASP B  82      81.518  51.897  20.476  1.00 75.27           C  
ATOM   2968  CG  ASP B  82      80.828  51.688  19.133  1.00 75.27           C  
ATOM   2969  OD1 ASP B  82      81.023  50.599  18.529  1.00 75.27           O  
ATOM   2970  OD2 ASP B  82      80.093  52.613  18.695  1.00 75.27           O  
ATOM   2971  C   ASP B  82      82.541  50.664  22.331  1.00 75.27           C  
ATOM   2972  O   ASP B  82      83.697  50.264  22.206  1.00 75.27           O  
ATOM   2973  N   ASP B  83      82.131  51.283  23.439  1.00161.82           N  
ATOM   2974  CA  ASP B  83      82.952  51.463  24.600  1.00161.82           C  
ATOM   2975  CB  ASP B  83      82.520  52.690  25.429  1.00161.82           C  
ATOM   2976  CG  ASP B  83      81.081  52.511  25.907  1.00161.82           C  
ATOM   2977  OD1 ASP B  83      80.466  51.454  25.600  1.00161.82           O  
ATOM   2978  OD2 ASP B  83      80.572  53.444  26.584  1.00161.82           O  
ATOM   2979  C   ASP B  83      82.942  50.274  25.498  1.00161.82           C  
ATOM   2980  O   ASP B  83      83.482  50.339  26.600  1.00161.82           O  
ATOM   2981  N   TYR B  84      82.217  49.217  25.106  1.00131.84           N  
ATOM   2982  CA  TYR B  84      82.187  47.976  25.828  1.00131.84           C  
ATOM   2983  CB  TYR B  84      83.545  47.598  26.456  1.00131.84           C  
ATOM   2984  CG  TYR B  84      84.554  47.418  25.370  1.00131.84           C  
ATOM   2985  CD1 TYR B  84      84.524  46.314  24.549  1.00131.84           C  
ATOM   2986  CD2 TYR B  84      85.552  48.349  25.190  1.00131.84           C  
ATOM   2987  CE1 TYR B  84      85.461  46.154  23.555  1.00131.84           C  
ATOM   2988  CE2 TYR B  84      86.493  48.195  24.199  1.00131.84           C  
ATOM   2989  CZ  TYR B  84      86.446  47.096  23.378  1.00131.84           C  
ATOM   2990  OH  TYR B  84      87.409  46.936  22.359  1.00131.84           O  
ATOM   2991  C   TYR B  84      81.167  47.891  26.923  1.00131.84           C  
ATOM   2992  O   TYR B  84      81.188  46.921  27.677  1.00131.84           O  
ATOM   2993  N   HIS B  85      80.221  48.840  27.043  1.00 96.84           N  
ATOM   2994  CA  HIS B  85      79.208  48.596  28.036  1.00 96.84           C  
ATOM   2995  ND1 HIS B  85      77.599  51.067  26.439  1.00 96.84           N  
ATOM   2996  CG  HIS B  85      77.369  50.313  27.568  1.00 96.84           C  
ATOM   2997  CB  HIS B  85      78.435  49.843  28.507  1.00 96.84           C  
ATOM   2998  NE2 HIS B  85      75.399  50.755  26.563  1.00 96.84           N  
ATOM   2999  CD2 HIS B  85      76.021  50.131  27.628  1.00 96.84           C  
ATOM   3000  CE1 HIS B  85      76.387  51.304  25.876  1.00 96.84           C  
ATOM   3001  C   HIS B  85      78.249  47.604  27.428  1.00 96.84           C  
ATOM   3002  O   HIS B  85      78.210  47.456  26.206  1.00 96.84           O  
ATOM   3003  N   SER B  86      77.474  46.868  28.259  1.00 57.56           N  
ATOM   3004  CA  SER B  86      76.606  45.840  27.737  1.00 57.56           C  
ATOM   3005  CB  SER B  86      77.046  44.425  28.155  1.00 57.56           C  
ATOM   3006  OG  SER B  86      76.162  43.452  27.619  1.00 57.56           O  
ATOM   3007  C   SER B  86      75.200  46.030  28.229  1.00 57.56           C  
ATOM   3008  O   SER B  86      74.976  46.569  29.312  1.00 57.56           O  
ATOM   3009  N   GLU B  87      74.203  45.587  27.423  1.00 75.85           N  
ATOM   3010  CA  GLU B  87      72.819  45.721  27.798  1.00 75.85           C  
ATOM   3011  CB  GLU B  87      72.105  46.840  27.021  1.00 75.85           C  
ATOM   3012  CG  GLU B  87      72.698  48.221  27.314  1.00 75.85           C  
ATOM   3013  CD  GLU B  87      71.949  49.261  26.497  1.00 75.85           C  
ATOM   3014  OE1 GLU B  87      70.950  48.884  25.828  1.00 75.85           O  
ATOM   3015  OE2 GLU B  87      72.370  50.448  26.531  1.00 75.85           O  
ATOM   3016  C   GLU B  87      72.110  44.431  27.507  1.00 75.85           C  
ATOM   3017  O   GLU B  87      72.329  43.801  26.472  1.00 75.85           O  
ATOM   3018  N   MET B  88      71.236  44.002  28.444  1.00 71.88           N  
ATOM   3019  CA  MET B  88      70.460  42.807  28.271  1.00 71.88           C  
ATOM   3020  CB  MET B  88      70.573  41.853  29.473  1.00 71.88           C  
ATOM   3021  CG  MET B  88      69.770  40.560  29.343  1.00 71.88           C  
ATOM   3022  SD  MET B  88      70.296  39.254  30.494  1.00 71.88           S  
ATOM   3023  CE  MET B  88      70.020  40.226  32.003  1.00 71.88           C  
ATOM   3024  C   MET B  88      69.041  43.242  28.117  1.00 71.88           C  
ATOM   3025  O   MET B  88      68.478  43.887  29.000  1.00 71.88           O  
ATOM   3026  N   ASN B  89      68.439  42.898  26.962  1.00 58.37           N  
ATOM   3027  CA  ASN B  89      67.089  43.263  26.651  1.00 58.37           C  
ATOM   3028  CB  ASN B  89      66.913  43.581  25.155  1.00 58.37           C  
ATOM   3029  CG  ASN B  89      65.597  44.309  24.939  1.00 58.37           C  
ATOM   3030  OD1 ASN B  89      64.753  44.379  25.831  1.00 58.37           O  
ATOM   3031  ND2 ASN B  89      65.414  44.865  23.711  1.00 58.37           N  
ATOM   3032  C   ASN B  89      66.258  42.062  26.968  1.00 58.37           C  
ATOM   3033  O   ASN B  89      66.490  40.979  26.434  1.00 58.37           O  
ATOM   3034  N   MET B  90      65.260  42.228  27.856  1.00 77.50           N  
ATOM   3035  CA  MET B  90      64.486  41.099  28.282  1.00 77.50           C  
ATOM   3036  CB  MET B  90      64.506  40.965  29.811  1.00 77.50           C  
ATOM   3037  CG  MET B  90      65.929  40.864  30.367  1.00 77.50           C  
ATOM   3038  SD  MET B  90      66.059  41.036  32.172  1.00 77.50           S  
ATOM   3039  CE  MET B  90      65.314  39.423  32.547  1.00 77.50           C  
ATOM   3040  C   MET B  90      63.065  41.330  27.868  1.00 77.50           C  
ATOM   3041  O   MET B  90      62.486  42.373  28.168  1.00 77.50           O  
ATOM   3042  N   SER B  91      62.456  40.340  27.180  1.00 90.96           N  
ATOM   3043  CA  SER B  91      61.110  40.517  26.709  1.00 90.96           C  
ATOM   3044  CB  SER B  91      60.975  40.426  25.180  1.00 90.96           C  
ATOM   3045  OG  SER B  91      61.720  41.458  24.554  1.00 90.96           O  
ATOM   3046  C   SER B  91      60.256  39.414  27.249  1.00 90.96           C  
ATOM   3047  O   SER B  91      60.765  38.398  27.720  1.00 90.96           O  
ATOM   3048  N   ALA B  92      58.920  39.625  27.208  1.00 51.94           N  
ATOM   3049  CA  ALA B  92      57.934  38.658  27.615  1.00 51.94           C  
ATOM   3050  CB  ALA B  92      57.747  37.519  26.598  1.00 51.94           C  
ATOM   3051  C   ALA B  92      58.339  38.065  28.924  1.00 51.94           C  
ATOM   3052  O   ALA B  92      58.400  36.845  29.072  1.00 51.94           O  
ATOM   3053  N   LEU B  93      58.594  38.925  29.926  1.00 77.67           N  
ATOM   3054  CA  LEU B  93      59.114  38.444  31.169  1.00 77.67           C  
ATOM   3055  CB  LEU B  93      59.602  39.542  32.128  1.00 77.67           C  
ATOM   3056  CG  LEU B  93      60.904  40.200  31.637  1.00 77.67           C  
ATOM   3057  CD1 LEU B  93      61.445  41.213  32.649  1.00 77.67           C  
ATOM   3058  CD2 LEU B  93      61.958  39.141  31.280  1.00 77.67           C  
ATOM   3059  C   LEU B  93      58.150  37.556  31.877  1.00 77.67           C  
ATOM   3060  O   LEU B  93      56.931  37.664  31.744  1.00 77.67           O  
ATOM   3061  N   GLU B  94      58.731  36.610  32.639  1.00 64.98           N  
ATOM   3062  CA  GLU B  94      57.995  35.620  33.363  1.00 64.98           C  
ATOM   3063  CB  GLU B  94      58.304  34.205  32.856  1.00 64.98           C  
ATOM   3064  CG  GLU B  94      57.918  34.043  31.384  1.00 64.98           C  
ATOM   3065  CD  GLU B  94      58.330  32.658  30.916  1.00 64.98           C  
ATOM   3066  OE1 GLU B  94      59.171  32.021  31.604  1.00 64.98           O  
ATOM   3067  OE2 GLU B  94      57.807  32.221  29.857  1.00 64.98           O  
ATOM   3068  C   GLU B  94      58.398  35.712  34.802  1.00 64.98           C  
ATOM   3069  O   GLU B  94      59.404  36.326  35.148  1.00 64.98           O  
ATOM   3070  N   LEU B  95      57.605  35.081  35.685  1.00 67.92           N  
ATOM   3071  CA  LEU B  95      57.829  35.133  37.102  1.00 67.92           C  
ATOM   3072  CB  LEU B  95      56.785  34.328  37.895  1.00 67.92           C  
ATOM   3073  CG  LEU B  95      55.355  34.883  37.780  1.00 67.92           C  
ATOM   3074  CD1 LEU B  95      54.360  34.036  38.590  1.00 67.92           C  
ATOM   3075  CD2 LEU B  95      55.306  36.372  38.153  1.00 67.92           C  
ATOM   3076  C   LEU B  95      59.167  34.535  37.417  1.00 67.92           C  
ATOM   3077  O   LEU B  95      59.879  35.015  38.298  1.00 67.92           O  
ATOM   3078  N   GLU B  96      59.546  33.477  36.684  1.00115.53           N  
ATOM   3079  CA  GLU B  96      60.750  32.725  36.921  1.00115.53           C  
ATOM   3080  CB  GLU B  96      60.902  31.549  35.944  1.00115.53           C  
ATOM   3081  CG  GLU B  96      59.753  30.543  36.019  1.00115.53           C  
ATOM   3082  CD  GLU B  96      58.570  31.145  35.271  1.00115.53           C  
ATOM   3083  OE1 GLU B  96      58.529  30.995  34.021  1.00115.53           O  
ATOM   3084  OE2 GLU B  96      57.700  31.772  35.932  1.00115.53           O  
ATOM   3085  C   GLU B  96      61.940  33.609  36.724  1.00115.53           C  
ATOM   3086  O   GLU B  96      63.006  33.365  37.289  1.00115.53           O  
ATOM   3087  N   ASP B  97      61.780  34.634  35.872  1.00 79.92           N  
ATOM   3088  CA  ASP B  97      62.806  35.565  35.508  1.00 79.92           C  
ATOM   3089  CB  ASP B  97      62.350  36.540  34.409  1.00 79.92           C  
ATOM   3090  CG  ASP B  97      62.177  35.736  33.126  1.00 79.92           C  
ATOM   3091  OD1 ASP B  97      62.800  34.646  33.025  1.00 79.92           O  
ATOM   3092  OD2 ASP B  97      61.419  36.199  32.233  1.00 79.92           O  
ATOM   3093  C   ASP B  97      63.228  36.371  36.700  1.00 79.92           C  
ATOM   3094  O   ASP B  97      64.314  36.948  36.689  1.00 79.92           O  
ATOM   3095  N   SER B  98      62.370  36.487  37.737  1.00 82.90           N  
ATOM   3096  CA  SER B  98      62.733  37.272  38.887  1.00 82.90           C  
ATOM   3097  CB  SER B  98      61.714  37.187  40.037  1.00 82.90           C  
ATOM   3098  OG  SER B  98      60.456  37.689  39.613  1.00 82.90           O  
ATOM   3099  C   SER B  98      64.029  36.743  39.398  1.00 82.90           C  
ATOM   3100  O   SER B  98      64.168  35.545  39.639  1.00 82.90           O  
ATOM   3101  N   ALA B  99      65.029  37.633  39.559  1.00 96.57           N  
ATOM   3102  CA  ALA B  99      66.293  37.145  40.018  1.00 96.57           C  
ATOM   3103  CB  ALA B  99      66.924  36.098  39.085  1.00 96.57           C  
ATOM   3104  C   ALA B  99      67.248  38.284  40.103  1.00 96.57           C  
ATOM   3105  O   ALA B  99      66.905  39.439  39.851  1.00 96.57           O  
ATOM   3106  N   MET B 100      68.487  37.960  40.512  1.00163.10           N  
ATOM   3107  CA  MET B 100      69.513  38.944  40.592  1.00163.10           C  
ATOM   3108  CB  MET B 100      70.342  38.839  41.883  1.00163.10           C  
ATOM   3109  CG  MET B 100      71.398  39.934  42.044  1.00163.10           C  
ATOM   3110  SD  MET B 100      70.714  41.584  42.375  1.00163.10           S  
ATOM   3111  CE  MET B 100      69.948  41.108  43.949  1.00163.10           C  
ATOM   3112  C   MET B 100      70.430  38.683  39.444  1.00163.10           C  
ATOM   3113  O   MET B 100      70.843  37.547  39.220  1.00163.10           O  
ATOM   3114  N   TYR B 101      70.770  39.739  38.679  1.00119.26           N  
ATOM   3115  CA  TYR B 101      71.629  39.561  37.546  1.00119.26           C  
ATOM   3116  CB  TYR B 101      71.067  40.088  36.212  1.00119.26           C  
ATOM   3117  CG  TYR B 101      69.845  39.310  35.858  1.00119.26           C  
ATOM   3118  CD1 TYR B 101      69.943  38.024  35.384  1.00119.26           C  
ATOM   3119  CD2 TYR B 101      68.593  39.853  36.016  1.00119.26           C  
ATOM   3120  CE1 TYR B 101      68.817  37.304  35.062  1.00119.26           C  
ATOM   3121  CE2 TYR B 101      67.464  39.137  35.694  1.00119.26           C  
ATOM   3122  CZ  TYR B 101      67.572  37.859  35.214  1.00119.26           C  
ATOM   3123  OH  TYR B 101      66.415  37.122  34.884  1.00119.26           O  
ATOM   3124  C   TYR B 101      72.894  40.314  37.800  1.00119.26           C  
ATOM   3125  O   TYR B 101      72.895  41.428  38.325  1.00119.26           O  
ATOM   3126  N   PHE B 102      74.034  39.697  37.457  1.00160.19           N  
ATOM   3127  CA  PHE B 102      75.262  40.390  37.664  1.00160.19           C  
ATOM   3128  CB  PHE B 102      76.226  39.713  38.657  1.00160.19           C  
ATOM   3129  CG  PHE B 102      75.590  39.594  39.998  1.00160.19           C  
ATOM   3130  CD1 PHE B 102      75.704  40.594  40.935  1.00160.19           C  
ATOM   3131  CD2 PHE B 102      74.881  38.463  40.317  1.00160.19           C  
ATOM   3132  CE1 PHE B 102      75.116  40.468  42.171  1.00160.19           C  
ATOM   3133  CE2 PHE B 102      74.292  38.332  41.552  1.00160.19           C  
ATOM   3134  CZ  PHE B 102      74.408  39.334  42.483  1.00160.19           C  
ATOM   3135  C   PHE B 102      76.014  40.386  36.379  1.00160.19           C  
ATOM   3136  O   PHE B 102      75.988  39.424  35.613  1.00160.19           O  
ATOM   3137  N   CYS B 103      76.706  41.496  36.101  1.00 71.44           N  
ATOM   3138  CA  CYS B 103      77.572  41.515  34.969  1.00 71.44           C  
ATOM   3139  CB  CYS B 103      77.522  42.824  34.163  1.00 71.44           C  
ATOM   3140  SG  CYS B 103      78.016  44.257  35.163  1.00 71.44           S  
ATOM   3141  C   CYS B 103      78.940  41.404  35.560  1.00 71.44           C  
ATOM   3142  O   CYS B 103      79.167  41.855  36.681  1.00 71.44           O  
ATOM   3143  N   ALA B 104      79.881  40.772  34.835  1.00 62.24           N  
ATOM   3144  CA  ALA B 104      81.205  40.601  35.360  1.00 62.24           C  
ATOM   3145  CB  ALA B 104      81.429  39.235  36.029  1.00 62.24           C  
ATOM   3146  C   ALA B 104      82.179  40.702  34.234  1.00 62.24           C  
ATOM   3147  O   ALA B 104      81.805  40.711  33.062  1.00 62.24           O  
ATOM   3148  N   SER B 105      83.475  40.821  34.582  1.00 62.82           N  
ATOM   3149  CA  SER B 105      84.489  40.921  33.577  1.00 62.82           C  
ATOM   3150  CB  SER B 105      84.907  42.369  33.265  1.00 62.82           C  
ATOM   3151  OG  SER B 105      85.536  42.948  34.399  1.00 62.82           O  
ATOM   3152  C   SER B 105      85.709  40.223  34.094  1.00 62.82           C  
ATOM   3153  O   SER B 105      85.802  39.901  35.276  1.00 62.82           O  
ATOM   3154  N   SER B 106      86.672  39.935  33.196  1.00144.42           N  
ATOM   3155  CA  SER B 106      87.908  39.327  33.604  1.00144.42           C  
ATOM   3156  CB  SER B 106      88.045  37.850  33.203  1.00144.42           C  
ATOM   3157  OG  SER B 106      87.137  37.049  33.943  1.00144.42           O  
ATOM   3158  C   SER B 106      88.993  40.079  32.900  1.00144.42           C  
ATOM   3159  O   SER B 106      88.758  40.646  31.836  1.00144.42           O  
ATOM   3160  N   LEU B 107      90.232  40.081  33.431  1.00185.43           N  
ATOM   3161  CA  LEU B 107      91.140  41.013  32.850  1.00185.43           C  
ATOM   3162  CB  LEU B 107      91.804  41.909  33.899  1.00185.43           C  
ATOM   3163  CG  LEU B 107      90.756  42.609  34.779  1.00185.43           C  
ATOM   3164  CD1 LEU B 107      91.371  43.736  35.625  1.00185.43           C  
ATOM   3165  CD2 LEU B 107      89.544  43.036  33.940  1.00185.43           C  
ATOM   3166  C   LEU B 107      92.193  40.432  31.996  1.00185.43           C  
ATOM   3167  O   LEU B 107      92.736  39.367  32.226  1.00185.43           O  
ATOM   3168  N   CYS B 108      92.518  41.164  30.939  1.00108.41           N  
ATOM   3169  CA  CYS B 108      93.605  40.825  30.103  1.00108.41           C  
ATOM   3170  CB  CYS B 108      93.666  41.670  28.819  1.00108.41           C  
ATOM   3171  SG  CYS B 108      92.225  41.405  27.742  1.00108.41           S  
ATOM   3172  C   CYS B 108      94.881  41.050  30.847  1.00108.41           C  
ATOM   3173  O   CYS B 108      95.042  40.693  32.014  1.00108.41           O  
ATOM   3174  N   ALA B 109      95.786  41.776  30.187  1.00131.03           N  
ATOM   3175  CA  ALA B 109      97.143  41.859  30.612  1.00131.03           C  
ATOM   3176  CB  ALA B 109      98.148  41.826  29.451  1.00131.03           C  
ATOM   3177  C   ALA B 109      97.596  42.804  31.673  1.00131.03           C  
ATOM   3178  O   ALA B 109      97.033  43.858  31.889  1.00131.03           O  
ATOM   3179  N   SER B 110      98.703  42.423  32.365  1.00148.94           N  
ATOM   3180  CA  SER B 110      99.656  42.986  33.307  1.00148.94           C  
ATOM   3181  CB  SER B 110     100.427  44.192  32.751  1.00148.94           C  
ATOM   3182  OG  SER B 110     101.336  44.681  33.727  1.00148.94           O  
ATOM   3183  C   SER B 110      99.251  43.304  34.734  1.00148.94           C  
ATOM   3184  O   SER B 110     100.036  43.013  35.634  1.00148.94           O  
ATOM   3185  N   SER B 121      98.067  43.889  35.039  1.00177.10           N  
ATOM   3186  CA  SER B 121      97.734  44.069  36.415  1.00177.10           C  
ATOM   3187  CB  SER B 121      97.075  45.414  36.774  1.00177.10           C  
ATOM   3188  OG  SER B 121      96.798  45.469  38.166  1.00177.10           O  
ATOM   3189  C   SER B 121      97.154  42.871  37.146  1.00177.10           C  
ATOM   3190  O   SER B 121      97.893  42.282  37.929  1.00177.10           O  
ATOM   3191  N   PRO B 122      95.916  42.424  36.956  1.00136.84           N  
ATOM   3192  CA  PRO B 122      95.519  41.265  37.746  1.00136.84           C  
ATOM   3193  CD  PRO B 122      94.846  43.420  36.971  1.00136.84           C  
ATOM   3194  CB  PRO B 122      94.183  41.620  38.405  1.00136.84           C  
ATOM   3195  CG  PRO B 122      93.599  42.712  37.507  1.00136.84           C  
ATOM   3196  C   PRO B 122      95.444  39.882  37.132  1.00136.84           C  
ATOM   3197  O   PRO B 122      95.486  39.732  35.922  1.00136.84           O  
ATOM   3198  N   ARG B 123      95.244  38.811  37.927  1.00189.61           N  
ATOM   3199  CA  ARG B 123      95.137  37.529  37.272  1.00189.61           C  
ATOM   3200  CB  ARG B 123      94.884  36.324  38.189  1.00189.61           C  
ATOM   3201  CG  ARG B 123      94.095  35.257  37.422  1.00189.61           C  
ATOM   3202  CD  ARG B 123      94.460  33.807  37.673  1.00189.61           C  
ATOM   3203  NE  ARG B 123      93.525  33.220  38.659  1.00189.61           N  
ATOM   3204  CZ  ARG B 123      93.641  31.881  38.855  1.00189.61           C  
ATOM   3205  NH1 ARG B 123      94.465  31.207  38.015  1.00189.61           N  
ATOM   3206  NH2 ARG B 123      92.994  31.221  39.858  1.00189.61           N  
ATOM   3207  C   ARG B 123      93.991  37.535  36.302  1.00189.61           C  
ATOM   3208  O   ARG B 123      92.969  38.178  36.521  1.00189.61           O  
ATOM   3209  N   GLN B 124      94.213  36.885  35.144  1.00 97.68           N  
ATOM   3210  CA  GLN B 124      93.276  36.782  34.070  1.00 97.68           C  
ATOM   3211  CB  GLN B 124      93.935  36.197  32.807  1.00 97.68           C  
ATOM   3212  CG  GLN B 124      92.969  35.834  31.677  1.00 97.68           C  
ATOM   3213  CD  GLN B 124      92.661  34.342  31.783  1.00 97.68           C  
ATOM   3214  OE1 GLN B 124      92.703  33.753  32.861  1.00 97.68           O  
ATOM   3215  NE2 GLN B 124      92.359  33.700  30.624  1.00 97.68           N  
ATOM   3216  C   GLN B 124      92.115  35.908  34.442  1.00 97.68           C  
ATOM   3217  O   GLN B 124      90.994  36.157  34.012  1.00 97.68           O  
ATOM   3218  N   THR B 125      92.346  34.847  35.239  1.00 65.39           N  
ATOM   3219  CA  THR B 125      91.341  33.841  35.439  1.00 65.39           C  
ATOM   3220  CB  THR B 125      91.822  32.683  36.229  1.00 65.39           C  
ATOM   3221  OG1 THR B 125      93.037  32.188  35.690  1.00 65.39           O  
ATOM   3222  CG2 THR B 125      90.722  31.622  36.075  1.00 65.39           C  
ATOM   3223  C   THR B 125      90.089  34.303  36.138  1.00 65.39           C  
ATOM   3224  O   THR B 125      88.986  33.981  35.698  1.00 65.39           O  
ATOM   3225  N   ASP B 126      90.204  35.060  37.245  1.00108.34           N  
ATOM   3226  CA  ASP B 126      89.034  35.413  38.003  1.00108.34           C  
ATOM   3227  CB  ASP B 126      89.354  35.927  39.423  1.00108.34           C  
ATOM   3228  CG  ASP B 126      90.239  37.166  39.355  1.00108.34           C  
ATOM   3229  OD1 ASP B 126      89.875  38.140  38.643  1.00108.34           O  
ATOM   3230  OD2 ASP B 126      91.307  37.145  40.022  1.00108.34           O  
ATOM   3231  C   ASP B 126      88.227  36.441  37.272  1.00108.34           C  
ATOM   3232  O   ASP B 126      88.602  36.911  36.201  1.00108.34           O  
ATOM   3233  N   TYR B 127      87.056  36.776  37.846  1.00162.93           N  
ATOM   3234  CA  TYR B 127      86.127  37.730  37.305  1.00162.93           C  
ATOM   3235  CB  TYR B 127      84.747  37.149  36.943  1.00162.93           C  
ATOM   3236  CG  TYR B 127      84.755  36.529  35.592  1.00162.93           C  
ATOM   3237  CD1 TYR B 127      85.064  35.203  35.399  1.00162.93           C  
ATOM   3238  CD2 TYR B 127      84.427  37.310  34.508  1.00162.93           C  
ATOM   3239  CE1 TYR B 127      85.051  34.670  34.130  1.00162.93           C  
ATOM   3240  CE2 TYR B 127      84.412  36.783  33.242  1.00162.93           C  
ATOM   3241  CZ  TYR B 127      84.724  35.462  33.052  1.00162.93           C  
ATOM   3242  OH  TYR B 127      84.704  34.933  31.745  1.00162.93           O  
ATOM   3243  C   TYR B 127      85.810  38.757  38.345  1.00162.93           C  
ATOM   3244  O   TYR B 127      85.853  38.490  39.543  1.00162.93           O  
ATOM   3245  N   THR B 128      85.470  39.977  37.890  1.00 67.07           N  
ATOM   3246  CA  THR B 128      85.088  41.039  38.775  1.00 67.07           C  
ATOM   3247  CB  THR B 128      85.755  42.346  38.467  1.00 67.07           C  
ATOM   3248  OG1 THR B 128      87.166  42.207  38.547  1.00 67.07           O  
ATOM   3249  CG2 THR B 128      85.267  43.396  39.480  1.00 67.07           C  
ATOM   3250  C   THR B 128      83.625  41.227  38.568  1.00 67.07           C  
ATOM   3251  O   THR B 128      83.154  41.267  37.432  1.00 67.07           O  
ATOM   3252  N   PHE B 129      82.875  41.363  39.679  1.00 84.26           N  
ATOM   3253  CA  PHE B 129      81.447  41.404  39.595  1.00 84.26           C  
ATOM   3254  CB  PHE B 129      80.768  40.393  40.540  1.00 84.26           C  
ATOM   3255  CG  PHE B 129      81.039  39.007  40.053  1.00 84.26           C  
ATOM   3256  CD1 PHE B 129      82.278  38.428  40.211  1.00 84.26           C  
ATOM   3257  CD2 PHE B 129      80.040  38.273  39.455  1.00 84.26           C  
ATOM   3258  CE1 PHE B 129      82.518  37.148  39.766  1.00 84.26           C  
ATOM   3259  CE2 PHE B 129      80.273  36.993  39.009  1.00 84.26           C  
ATOM   3260  CZ  PHE B 129      81.516  36.428  39.161  1.00 84.26           C  
ATOM   3261  C   PHE B 129      80.925  42.759  39.958  1.00 84.26           C  
ATOM   3262  O   PHE B 129      81.555  43.522  40.689  1.00 84.26           O  
ATOM   3263  N   GLY B 130      79.739  43.088  39.400  1.00 42.65           N  
ATOM   3264  CA  GLY B 130      79.058  44.324  39.659  1.00 42.65           C  
ATOM   3265  C   GLY B 130      78.136  44.105  40.814  1.00 42.65           C  
ATOM   3266  O   GLY B 130      77.968  42.979  41.272  1.00 42.65           O  
ATOM   3267  N   SER B 131      77.471  45.185  41.272  1.00 79.47           N  
ATOM   3268  CA  SER B 131      76.607  45.150  42.420  1.00 79.47           C  
ATOM   3269  CB  SER B 131      75.957  46.511  42.727  1.00 79.47           C  
ATOM   3270  OG  SER B 131      75.120  46.406  43.869  1.00 79.47           O  
ATOM   3271  C   SER B 131      75.498  44.172  42.188  1.00 79.47           C  
ATOM   3272  O   SER B 131      75.176  43.375  43.070  1.00 79.47           O  
ATOM   3273  N   GLY B 132      74.901  44.193  40.982  1.00 53.12           N  
ATOM   3274  CA  GLY B 132      73.825  43.298  40.677  1.00 53.12           C  
ATOM   3275  C   GLY B 132      72.570  44.090  40.466  1.00 53.12           C  
ATOM   3276  O   GLY B 132      72.484  45.272  40.793  1.00 53.12           O  
ATOM   3277  N   THR B 133      71.562  43.439  39.855  1.00160.40           N  
ATOM   3278  CA  THR B 133      70.284  44.052  39.632  1.00160.40           C  
ATOM   3279  CB  THR B 133      69.933  44.259  38.190  1.00160.40           C  
ATOM   3280  OG1 THR B 133      70.043  43.032  37.487  1.00160.40           O  
ATOM   3281  CG2 THR B 133      70.842  45.324  37.574  1.00160.40           C  
ATOM   3282  C   THR B 133      69.242  43.136  40.169  1.00160.40           C  
ATOM   3283  O   THR B 133      69.253  41.933  39.906  1.00160.40           O  
ATOM   3284  N   ARG B 134      68.296  43.692  40.942  1.00126.83           N  
ATOM   3285  CA  ARG B 134      67.262  42.853  41.454  1.00126.83           C  
ATOM   3286  CB  ARG B 134      66.854  43.189  42.900  1.00126.83           C  
ATOM   3287  CG  ARG B 134      66.093  42.065  43.610  1.00126.83           C  
ATOM   3288  CD  ARG B 134      67.005  40.911  44.035  1.00126.83           C  
ATOM   3289  NE  ARG B 134      66.181  39.872  44.714  1.00126.83           N  
ATOM   3290  CZ  ARG B 134      66.637  39.300  45.867  1.00126.83           C  
ATOM   3291  NH1 ARG B 134      67.785  39.763  46.445  1.00126.83           N  
ATOM   3292  NH2 ARG B 134      65.958  38.262  46.439  1.00126.83           N  
ATOM   3293  C   ARG B 134      66.080  43.095  40.589  1.00126.83           C  
ATOM   3294  O   ARG B 134      65.509  44.185  40.583  1.00126.83           O  
ATOM   3295  N   LEU B 135      65.697  42.070  39.812  1.00 79.72           N  
ATOM   3296  CA  LEU B 135      64.554  42.206  38.967  1.00 79.72           C  
ATOM   3297  CB  LEU B 135      64.807  41.719  37.530  1.00 79.72           C  
ATOM   3298  CG  LEU B 135      63.586  41.850  36.602  1.00 79.72           C  
ATOM   3299  CD1 LEU B 135      63.183  43.322  36.406  1.00 79.72           C  
ATOM   3300  CD2 LEU B 135      63.821  41.113  35.274  1.00 79.72           C  
ATOM   3301  C   LEU B 135      63.489  41.342  39.552  1.00 79.72           C  
ATOM   3302  O   LEU B 135      63.670  40.134  39.705  1.00 79.72           O  
ATOM   3303  N   LEU B 136      62.348  41.952  39.923  1.00 50.09           N  
ATOM   3304  CA  LEU B 136      61.268  41.175  40.448  1.00 50.09           C  
ATOM   3305  CB  LEU B 136      60.771  41.646  41.825  1.00 50.09           C  
ATOM   3306  CG  LEU B 136      61.819  41.469  42.940  1.00 50.09           C  
ATOM   3307  CD1 LEU B 136      61.265  41.907  44.305  1.00 50.09           C  
ATOM   3308  CD2 LEU B 136      62.382  40.039  42.954  1.00 50.09           C  
ATOM   3309  C   LEU B 136      60.133  41.296  39.486  1.00 50.09           C  
ATOM   3310  O   LEU B 136      59.722  42.398  39.123  1.00 50.09           O  
ATOM   3311  N   VAL B 137      59.606  40.144  39.033  1.00 25.98           N  
ATOM   3312  CA  VAL B 137      58.510  40.155  38.112  1.00 25.98           C  
ATOM   3313  CB  VAL B 137      58.662  39.159  37.001  1.00 25.98           C  
ATOM   3314  CG1 VAL B 137      57.375  39.162  36.159  1.00 25.98           C  
ATOM   3315  CG2 VAL B 137      59.928  39.510  36.201  1.00 25.98           C  
ATOM   3316  C   VAL B 137      57.269  39.763  38.902  1.00 25.98           C  
ATOM   3317  O   VAL B 137      57.242  38.620  39.433  1.00 25.98           O  
ATOM   3318  OXT VAL B 137      56.330  40.600  38.984  1.00 25.98           O  
TER
END
