# Supplementary material for: Predicting T cell receptor functionality against mutant epitopes
Source: Cell Genom. 2024 Aug 15;4(9):100634. doi: 10.1016/j.xgen.2024.100634 (PMC11480844; doi:10.1016/j.xgen.2024.100634)
Supplement: Data S7. Structural models of the murine dataset, related to Figure 3 and STAR Methods, Structural modeling — PDB files containing the structural models of the 36 murine TCRs, SIINFEKL, and the H-2Kb allele. [file mmc8.zip › SIINFEKL/Ed28_SIINFEKL.pdb]

ATOM      1  N   GLY M   1     119.047  20.295  19.497  1.00 11.83           N  
ATOM      2  CA  GLY M   1     118.881  21.504  18.662  1.00 11.83           C  
ATOM      3  C   GLY M   1     117.698  22.286  19.121  1.00 11.83           C  
ATOM      4  O   GLY M   1     116.866  21.804  19.889  1.00 11.83           O  
ATOM      5  N   PRO M   2     117.620  23.498  18.656  1.00113.64           N  
ATOM      6  CA  PRO M   2     116.527  24.340  19.045  1.00113.64           C  
ATOM      7  CD  PRO M   2     118.830  24.263  18.399  1.00113.64           C  
ATOM      8  CB  PRO M   2     116.935  25.758  18.659  1.00113.64           C  
ATOM      9  CG  PRO M   2     118.472  25.721  18.728  1.00113.64           C  
ATOM     10  C   PRO M   2     115.268  23.877  18.396  1.00113.64           C  
ATOM     11  O   PRO M   2     115.338  23.268  17.330  1.00113.64           O  
ATOM     12  N   HIS M   3     114.111  24.143  19.032  1.00 44.90           N  
ATOM     13  CA  HIS M   3     112.854  23.728  18.483  1.00 44.90           C  
ATOM     14  ND1 HIS M   3     113.434  20.550  17.967  1.00 44.90           N  
ATOM     15  CG  HIS M   3     113.227  21.312  19.094  1.00 44.90           C  
ATOM     16  CB  HIS M   3     112.284  22.476  19.167  1.00 44.90           C  
ATOM     17  NE2 HIS M   3     114.755  19.714  19.548  1.00 44.90           N  
ATOM     18  CD2 HIS M   3     114.042  20.788  20.051  1.00 44.90           C  
ATOM     19  CE1 HIS M   3     114.356  19.610  18.294  1.00 44.90           C  
ATOM     20  C   HIS M   3     111.895  24.847  18.726  1.00 44.90           C  
ATOM     21  O   HIS M   3     112.198  25.777  19.471  1.00 44.90           O  
ATOM     22  N   SER M   4     110.713  24.816  18.080  1.00 48.61           N  
ATOM     23  CA  SER M   4     109.794  25.885  18.336  1.00 48.61           C  
ATOM     24  CB  SER M   4     109.964  27.091  17.395  1.00 48.61           C  
ATOM     25  OG  SER M   4     109.601  26.731  16.071  1.00 48.61           O  
ATOM     26  C   SER M   4     108.397  25.397  18.151  1.00 48.61           C  
ATOM     27  O   SER M   4     108.150  24.391  17.486  1.00 48.61           O  
ATOM     28  N   LEU M   5     107.444  26.111  18.782  1.00 78.05           N  
ATOM     29  CA  LEU M   5     106.057  25.805  18.629  1.00 78.05           C  
ATOM     30  CB  LEU M   5     105.403  25.305  19.927  1.00 78.05           C  
ATOM     31  CG  LEU M   5     103.925  24.915  19.760  1.00 78.05           C  
ATOM     32  CD1 LEU M   5     103.776  23.682  18.857  1.00 78.05           C  
ATOM     33  CD2 LEU M   5     103.232  24.744  21.120  1.00 78.05           C  
ATOM     34  C   LEU M   5     105.394  27.093  18.259  1.00 78.05           C  
ATOM     35  O   LEU M   5     105.416  28.057  19.025  1.00 78.05           O  
ATOM     36  N   ARG M   6     104.787  27.154  17.060  1.00130.44           N  
ATOM     37  CA  ARG M   6     104.159  28.383  16.680  1.00130.44           C  
ATOM     38  CB  ARG M   6     104.891  29.135  15.557  1.00130.44           C  
ATOM     39  CG  ARG M   6     106.170  29.816  16.053  1.00130.44           C  
ATOM     40  CD  ARG M   6     106.934  30.579  14.971  1.00130.44           C  
ATOM     41  NE  ARG M   6     107.655  29.576  14.144  1.00130.44           N  
ATOM     42  CZ  ARG M   6     107.983  29.863  12.850  1.00130.44           C  
ATOM     43  NH1 ARG M   6     107.643  31.066  12.304  1.00130.44           N  
ATOM     44  NH2 ARG M   6     108.633  28.935  12.091  1.00130.44           N  
ATOM     45  C   ARG M   6     102.768  28.081  16.237  1.00130.44           C  
ATOM     46  O   ARG M   6     102.456  26.951  15.870  1.00130.44           O  
ATOM     47  N   TYR M   7     101.873  29.085  16.327  1.00 94.50           N  
ATOM     48  CA  TYR M   7     100.524  28.912  15.884  1.00 94.50           C  
ATOM     49  CB  TYR M   7      99.461  28.999  16.997  1.00 94.50           C  
ATOM     50  CG  TYR M   7      99.494  27.758  17.822  1.00 94.50           C  
ATOM     51  CD1 TYR M   7      98.778  26.656  17.421  1.00 94.50           C  
ATOM     52  CD2 TYR M   7     100.227  27.677  18.984  1.00 94.50           C  
ATOM     53  CE1 TYR M   7      98.785  25.499  18.161  1.00 94.50           C  
ATOM     54  CE2 TYR M   7     100.239  26.521  19.732  1.00 94.50           C  
ATOM     55  CZ  TYR M   7      99.515  25.429  19.320  1.00 94.50           C  
ATOM     56  OH  TYR M   7      99.519  24.239  20.078  1.00 94.50           O  
ATOM     57  C   TYR M   7     100.200  30.000  14.913  1.00 94.50           C  
ATOM     58  O   TYR M   7     100.328  31.186  15.217  1.00 94.50           O  
ATOM     59  N   PHE M   8      99.748  29.615  13.707  1.00 57.06           N  
ATOM     60  CA  PHE M   8      99.392  30.616  12.752  1.00 57.06           C  
ATOM     61  CB  PHE M   8      99.855  30.289  11.322  1.00 57.06           C  
ATOM     62  CG  PHE M   8     101.347  30.275  11.361  1.00 57.06           C  
ATOM     63  CD1 PHE M   8     102.018  29.132  11.726  1.00 57.06           C  
ATOM     64  CD2 PHE M   8     102.077  31.400  11.049  1.00 57.06           C  
ATOM     65  CE1 PHE M   8     103.392  29.107  11.771  1.00 57.06           C  
ATOM     66  CE2 PHE M   8     103.452  31.382  11.091  1.00 57.06           C  
ATOM     67  CZ  PHE M   8     104.111  30.234  11.453  1.00 57.06           C  
ATOM     68  C   PHE M   8      97.903  30.710  12.773  1.00 57.06           C  
ATOM     69  O   PHE M   8      97.194  29.741  12.505  1.00 57.06           O  
ATOM     70  N   VAL M   9      97.394  31.907  13.111  1.00 49.91           N  
ATOM     71  CA  VAL M   9      95.981  32.107  13.203  1.00 49.91           C  
ATOM     72  CB  VAL M   9      95.571  32.812  14.465  1.00 49.91           C  
ATOM     73  CG1 VAL M   9      94.048  33.013  14.441  1.00 49.91           C  
ATOM     74  CG2 VAL M   9      96.083  32.008  15.672  1.00 49.91           C  
ATOM     75  C   VAL M   9      95.592  32.990  12.063  1.00 49.91           C  
ATOM     76  O   VAL M   9      96.374  33.839  11.642  1.00 49.91           O  
ATOM     77  N   THR M  10      94.390  32.776  11.491  1.00125.97           N  
ATOM     78  CA  THR M  10      93.974  33.637  10.424  1.00125.97           C  
ATOM     79  CB  THR M  10      94.365  33.130   9.069  1.00125.97           C  
ATOM     80  OG1 THR M  10      94.053  34.091   8.072  1.00125.97           O  
ATOM     81  CG2 THR M  10      93.620  31.815   8.803  1.00125.97           C  
ATOM     82  C   THR M  10      92.485  33.768  10.450  1.00125.97           C  
ATOM     83  O   THR M  10      91.769  32.805  10.724  1.00125.97           O  
ATOM     84  N   ALA M  11      91.983  34.993  10.179  1.00 48.01           N  
ATOM     85  CA  ALA M  11      90.568  35.211  10.110  1.00 48.01           C  
ATOM     86  CB  ALA M  11      89.984  35.872  11.371  1.00 48.01           C  
ATOM     87  C   ALA M  11      90.330  36.149   8.971  1.00 48.01           C  
ATOM     88  O   ALA M  11      90.915  37.230   8.919  1.00 48.01           O  
ATOM     89  N   VAL M  12      89.440  35.758   8.035  1.00 62.34           N  
ATOM     90  CA  VAL M  12      89.160  36.590   6.901  1.00 62.34           C  
ATOM     91  CB  VAL M  12      89.450  35.922   5.588  1.00 62.34           C  
ATOM     92  CG1 VAL M  12      89.010  36.855   4.450  1.00 62.34           C  
ATOM     93  CG2 VAL M  12      90.939  35.548   5.543  1.00 62.34           C  
ATOM     94  C   VAL M  12      87.697  36.891   6.909  1.00 62.34           C  
ATOM     95  O   VAL M  12      86.865  35.991   7.006  1.00 62.34           O  
ATOM     96  N   SER M  13      87.352  38.185   6.788  1.00 95.10           N  
ATOM     97  CA  SER M  13      85.986  38.610   6.823  1.00 95.10           C  
ATOM     98  CB  SER M  13      85.875  40.120   7.103  1.00 95.10           C  
ATOM     99  OG  SER M  13      84.519  40.529   7.135  1.00 95.10           O  
ATOM    100  C   SER M  13      85.359  38.337   5.496  1.00 95.10           C  
ATOM    101  O   SER M  13      86.024  38.383   4.462  1.00 95.10           O  
ATOM    102  N   ARG M  14      84.051  38.015   5.499  1.00186.87           N  
ATOM    103  CA  ARG M  14      83.328  37.813   4.276  1.00186.87           C  
ATOM    104  CB  ARG M  14      82.798  36.382   4.115  1.00186.87           C  
ATOM    105  CG  ARG M  14      83.862  35.304   3.922  1.00186.87           C  
ATOM    106  CD  ARG M  14      83.249  33.904   3.927  1.00186.87           C  
ATOM    107  NE  ARG M  14      84.298  32.936   3.514  1.00186.87           N  
ATOM    108  CZ  ARG M  14      84.217  31.641   3.935  1.00186.87           C  
ATOM    109  NH1 ARG M  14      83.243  31.268   4.817  1.00186.87           N  
ATOM    110  NH2 ARG M  14      85.110  30.720   3.468  1.00186.87           N  
ATOM    111  C   ARG M  14      82.101  38.654   4.389  1.00186.87           C  
ATOM    112  O   ARG M  14      81.102  38.224   4.966  1.00186.87           O  
ATOM    113  N   PRO M  15      82.127  39.839   3.858  1.00145.53           N  
ATOM    114  CA  PRO M  15      80.940  40.626   3.993  1.00145.53           C  
ATOM    115  CD  PRO M  15      83.325  40.660   3.930  1.00145.53           C  
ATOM    116  CB  PRO M  15      81.350  42.067   3.715  1.00145.53           C  
ATOM    117  CG  PRO M  15      82.824  42.097   4.154  1.00145.53           C  
ATOM    118  C   PRO M  15      79.828  40.118   3.145  1.00145.53           C  
ATOM    119  O   PRO M  15      79.997  40.045   1.929  1.00145.53           O  
ATOM    120  N   GLY M  16      78.685  39.786   3.774  1.00 31.24           N  
ATOM    121  CA  GLY M  16      77.506  39.371   3.075  1.00 31.24           C  
ATOM    122  C   GLY M  16      77.591  37.905   2.802  1.00 31.24           C  
ATOM    123  O   GLY M  16      76.574  37.216   2.749  1.00 31.24           O  
ATOM    124  N   LEU M  17      78.818  37.385   2.625  1.00122.25           N  
ATOM    125  CA  LEU M  17      78.963  35.999   2.296  1.00122.25           C  
ATOM    126  CB  LEU M  17      80.390  35.630   1.865  1.00122.25           C  
ATOM    127  CG  LEU M  17      80.528  34.169   1.408  1.00122.25           C  
ATOM    128  CD1 LEU M  17      79.657  33.884   0.174  1.00122.25           C  
ATOM    129  CD2 LEU M  17      82.002  33.802   1.183  1.00122.25           C  
ATOM    130  C   LEU M  17      78.571  35.162   3.472  1.00122.25           C  
ATOM    131  O   LEU M  17      77.895  34.146   3.319  1.00122.25           O  
ATOM    132  N   GLY M  18      78.975  35.574   4.689  1.00 43.83           N  
ATOM    133  CA  GLY M  18      78.662  34.783   5.844  1.00 43.83           C  
ATOM    134  C   GLY M  18      79.680  35.090   6.894  1.00 43.83           C  
ATOM    135  O   GLY M  18      80.367  36.110   6.840  1.00 43.83           O  
ATOM    136  N   GLU M  19      79.797  34.185   7.884  1.00107.08           N  
ATOM    137  CA  GLU M  19      80.716  34.361   8.971  1.00107.08           C  
ATOM    138  CB  GLU M  19      80.650  33.213   9.995  1.00107.08           C  
ATOM    139  CG  GLU M  19      79.260  32.980  10.592  1.00107.08           C  
ATOM    140  CD  GLU M  19      78.933  34.103  11.565  1.00107.08           C  
ATOM    141  OE1 GLU M  19      79.378  35.254  11.317  1.00107.08           O  
ATOM    142  OE2 GLU M  19      78.228  33.822  12.571  1.00107.08           O  
ATOM    143  C   GLU M  19      82.091  34.310   8.386  1.00107.08           C  
ATOM    144  O   GLU M  19      82.356  33.576   7.436  1.00107.08           O  
ATOM    145  N   PRO M  20      82.977  35.083   8.942  1.00 70.35           N  
ATOM    146  CA  PRO M  20      84.325  35.096   8.445  1.00 70.35           C  
ATOM    147  CD  PRO M  20      82.593  36.367   9.507  1.00 70.35           C  
ATOM    148  CB  PRO M  20      84.986  36.311   9.090  1.00 70.35           C  
ATOM    149  CG  PRO M  20      83.815  37.281   9.322  1.00 70.35           C  
ATOM    150  C   PRO M  20      84.990  33.797   8.759  1.00 70.35           C  
ATOM    151  O   PRO M  20      84.612  33.169   9.747  1.00 70.35           O  
ATOM    152  N   ARG M  21      85.966  33.357   7.937  0.91128.14           N  
ATOM    153  CA  ARG M  21      86.565  32.090   8.238  0.91128.14           C  
ATOM    154  CB  ARG M  21      87.066  31.289   7.021  0.91128.14           C  
ATOM    155  CG  ARG M  21      88.226  31.908   6.248  0.91128.14           C  
ATOM    156  CD  ARG M  21      88.472  31.218   4.903  0.91128.14           C  
ATOM    157  NE  ARG M  21      88.502  29.746   5.147  0.91128.14           N  
ATOM    158  CZ  ARG M  21      89.658  29.130   5.527  0.91128.14           C  
ATOM    159  NH1 ARG M  21      90.782  29.868   5.751  0.91128.14           N  
ATOM    160  NH2 ARG M  21      89.693  27.775   5.684  0.91128.14           N  
ATOM    161  C   ARG M  21      87.718  32.313   9.160  0.91128.14           C  
ATOM    162  O   ARG M  21      88.493  33.256   9.010  0.91128.14           O  
ATOM    163  N   TYR M  22      87.848  31.424  10.160  1.00 78.76           N  
ATOM    164  CA  TYR M  22      88.875  31.544  11.149  1.00 78.76           C  
ATOM    165  CB  TYR M  22      88.263  31.842  12.529  1.00 78.76           C  
ATOM    166  CG  TYR M  22      89.296  31.885  13.601  1.00 78.76           C  
ATOM    167  CD1 TYR M  22      90.062  33.010  13.807  1.00 78.76           C  
ATOM    168  CD2 TYR M  22      89.476  30.797  14.424  1.00 78.76           C  
ATOM    169  CE1 TYR M  22      91.002  33.040  14.811  1.00 78.76           C  
ATOM    170  CE2 TYR M  22      90.414  30.822  15.428  1.00 78.76           C  
ATOM    171  CZ  TYR M  22      91.178  31.946  15.625  1.00 78.76           C  
ATOM    172  OH  TYR M  22      92.141  31.972  16.658  1.00 78.76           O  
ATOM    173  C   TYR M  22      89.583  30.233  11.219  1.00 78.76           C  
ATOM    174  O   TYR M  22      88.954  29.176  11.198  1.00 78.76           O  
ATOM    175  N   MET M  23      90.929  30.259  11.269  1.00150.17           N  
ATOM    176  CA  MET M  23      91.579  28.993  11.404  1.00150.17           C  
ATOM    177  CB  MET M  23      91.858  28.257  10.078  1.00150.17           C  
ATOM    178  CG  MET M  23      92.558  29.069   8.996  1.00150.17           C  
ATOM    179  SD  MET M  23      92.837  28.120   7.471  1.00150.17           S  
ATOM    180  CE  MET M  23      93.666  29.461   6.572  1.00150.17           C  
ATOM    181  C   MET M  23      92.811  29.123  12.233  1.00150.17           C  
ATOM    182  O   MET M  23      93.451  30.172  12.287  1.00150.17           O  
ATOM    183  N   GLU M  24      93.132  28.034  12.960  1.00 59.57           N  
ATOM    184  CA  GLU M  24      94.283  28.010  13.807  1.00 59.57           C  
ATOM    185  CB  GLU M  24      93.932  27.861  15.299  1.00 59.57           C  
ATOM    186  CG  GLU M  24      93.225  29.098  15.860  1.00 59.57           C  
ATOM    187  CD  GLU M  24      92.850  28.858  17.317  1.00 59.57           C  
ATOM    188  OE1 GLU M  24      93.655  28.224  18.048  1.00 59.57           O  
ATOM    189  OE2 GLU M  24      91.748  29.315  17.721  1.00 59.57           O  
ATOM    190  C   GLU M  24      95.088  26.829  13.396  1.00 59.57           C  
ATOM    191  O   GLU M  24      94.577  25.710  13.325  1.00 59.57           O  
ATOM    192  N   VAL M  25      96.377  27.061  13.083  1.00 51.00           N  
ATOM    193  CA  VAL M  25      97.218  25.974  12.690  1.00 51.00           C  
ATOM    194  CB  VAL M  25      97.657  26.055  11.261  1.00 51.00           C  
ATOM    195  CG1 VAL M  25      98.550  24.843  10.950  1.00 51.00           C  
ATOM    196  CG2 VAL M  25      96.409  26.175  10.376  1.00 51.00           C  
ATOM    197  C   VAL M  25      98.447  26.033  13.534  1.00 51.00           C  
ATOM    198  O   VAL M  25      99.041  27.094  13.711  1.00 51.00           O  
ATOM    199  N   GLY M  26      98.874  24.881  14.076  1.00 41.34           N  
ATOM    200  CA  GLY M  26     100.041  24.893  14.908  1.00 41.34           C  
ATOM    201  C   GLY M  26     101.151  24.204  14.176  1.00 41.34           C  
ATOM    202  O   GLY M  26     100.910  23.315  13.362  1.00 41.34           O  
ATOM    203  N   TYR M  27     102.410  24.616  14.442  1.00 61.96           N  
ATOM    204  CA  TYR M  27     103.531  24.006  13.783  1.00 61.96           C  
ATOM    205  CB  TYR M  27     104.248  24.917  12.765  1.00 61.96           C  
ATOM    206  CG  TYR M  27     103.380  25.184  11.584  1.00 61.96           C  
ATOM    207  CD1 TYR M  27     102.407  26.156  11.629  1.00 61.96           C  
ATOM    208  CD2 TYR M  27     103.556  24.472  10.419  1.00 61.96           C  
ATOM    209  CE1 TYR M  27     101.615  26.403  10.531  1.00 61.96           C  
ATOM    210  CE2 TYR M  27     102.767  24.715   9.319  1.00 61.96           C  
ATOM    211  CZ  TYR M  27     101.795  25.685   9.373  1.00 61.96           C  
ATOM    212  OH  TYR M  27     100.983  25.942   8.247  1.00 61.96           O  
ATOM    213  C   TYR M  27     104.587  23.691  14.795  1.00 61.96           C  
ATOM    214  O   TYR M  27     104.874  24.490  15.686  1.00 61.96           O  
ATOM    215  N   VAL M  28     105.193  22.492  14.678  1.00 61.67           N  
ATOM    216  CA  VAL M  28     106.319  22.165  15.499  1.00 61.67           C  
ATOM    217  CB  VAL M  28     106.185  20.859  16.231  1.00 61.67           C  
ATOM    218  CG1 VAL M  28     107.518  20.550  16.934  1.00 61.67           C  
ATOM    219  CG2 VAL M  28     104.993  20.960  17.198  1.00 61.67           C  
ATOM    220  C   VAL M  28     107.447  22.021  14.534  1.00 61.67           C  
ATOM    221  O   VAL M  28     107.424  21.145  13.671  1.00 61.67           O  
ATOM    222  N   ASP M  29     108.476  22.876  14.667  1.00 57.04           N  
ATOM    223  CA  ASP M  29     109.576  22.836  13.752  1.00 57.04           C  
ATOM    224  CB  ASP M  29     110.436  21.567  13.881  1.00 57.04           C  
ATOM    225  CG  ASP M  29     111.253  21.669  15.162  1.00 57.04           C  
ATOM    226  OD1 ASP M  29     111.477  22.813  15.641  1.00 57.04           O  
ATOM    227  OD2 ASP M  29     111.666  20.596  15.675  1.00 57.04           O  
ATOM    228  C   ASP M  29     109.047  22.918  12.353  1.00 57.04           C  
ATOM    229  O   ASP M  29     109.429  22.139  11.482  1.00 57.04           O  
ATOM    230  N   ASP M  30     108.134  23.875  12.108  1.00 54.83           N  
ATOM    231  CA  ASP M  30     107.617  24.100  10.790  1.00 54.83           C  
ATOM    232  CB  ASP M  30     108.728  24.411   9.771  1.00 54.83           C  
ATOM    233  CG  ASP M  30     109.372  25.731  10.157  1.00 54.83           C  
ATOM    234  OD1 ASP M  30     108.768  26.460  10.988  1.00 54.83           O  
ATOM    235  OD2 ASP M  30     110.477  26.028   9.630  1.00 54.83           O  
ATOM    236  C   ASP M  30     106.906  22.880  10.294  1.00 54.83           C  
ATOM    237  O   ASP M  30     106.811  22.669   9.086  1.00 54.83           O  
ATOM    238  N   THR M  31     106.371  22.041  11.199  1.00 61.34           N  
ATOM    239  CA  THR M  31     105.634  20.901  10.735  1.00 61.34           C  
ATOM    240  CB  THR M  31     106.156  19.605  11.280  1.00 61.34           C  
ATOM    241  OG1 THR M  31     107.518  19.437  10.919  1.00 61.34           O  
ATOM    242  CG2 THR M  31     105.321  18.453  10.706  1.00 61.34           C  
ATOM    243  C   THR M  31     104.246  21.067  11.271  1.00 61.34           C  
ATOM    244  O   THR M  31     104.061  21.144  12.483  1.00 61.34           O  
ATOM    245  N   GLU M  32     103.225  21.103  10.389  1.00 82.61           N  
ATOM    246  CA  GLU M  32     101.880  21.340  10.848  1.00 82.61           C  
ATOM    247  CB  GLU M  32     100.908  21.716   9.716  1.00 82.61           C  
ATOM    248  CG  GLU M  32      99.469  21.939  10.188  1.00 82.61           C  
ATOM    249  CD  GLU M  32      98.608  22.196   8.959  1.00 82.61           C  
ATOM    250  OE1 GLU M  32      99.148  22.752   7.967  1.00 82.61           O  
ATOM    251  OE2 GLU M  32      97.400  21.837   8.995  1.00 82.61           O  
ATOM    252  C   GLU M  32     101.337  20.100  11.490  1.00 82.61           C  
ATOM    253  O   GLU M  32     101.120  19.092  10.818  1.00 82.61           O  
ATOM    254  N   PHE M  33     101.220  20.122  12.837  1.00196.22           N  
ATOM    255  CA  PHE M  33     100.659  19.049  13.607  1.00196.22           C  
ATOM    256  CB  PHE M  33     101.363  18.781  14.954  1.00196.22           C  
ATOM    257  CG  PHE M  33     101.207  19.903  15.921  1.00196.22           C  
ATOM    258  CD1 PHE M  33     100.153  19.915  16.802  1.00196.22           C  
ATOM    259  CD2 PHE M  33     102.117  20.931  15.974  1.00196.22           C  
ATOM    260  CE1 PHE M  33      99.994  20.934  17.710  1.00196.22           C  
ATOM    261  CE2 PHE M  33     101.965  21.955  16.881  1.00196.22           C  
ATOM    262  CZ  PHE M  33     100.903  21.961  17.752  1.00196.22           C  
ATOM    263  C   PHE M  33      99.172  19.104  13.819  1.00196.22           C  
ATOM    264  O   PHE M  33      98.549  18.055  13.952  1.00196.22           O  
ATOM    265  N   VAL M  34      98.562  20.306  13.932  1.00 67.30           N  
ATOM    266  CA  VAL M  34      97.153  20.342  14.234  1.00 67.30           C  
ATOM    267  CB  VAL M  34      96.867  20.421  15.702  1.00 67.30           C  
ATOM    268  CG1 VAL M  34      97.350  19.120  16.366  1.00 67.30           C  
ATOM    269  CG2 VAL M  34      97.533  21.693  16.258  1.00 67.30           C  
ATOM    270  C   VAL M  34      96.519  21.541  13.603  1.00 67.30           C  
ATOM    271  O   VAL M  34      97.178  22.547  13.349  1.00 67.30           O  
ATOM    272  N   ARG M  35      95.195  21.457  13.340  1.00206.85           N  
ATOM    273  CA  ARG M  35      94.527  22.554  12.702  1.00206.85           C  
ATOM    274  CB  ARG M  35      94.565  22.445  11.168  1.00206.85           C  
ATOM    275  CG  ARG M  35      93.681  23.456  10.442  1.00206.85           C  
ATOM    276  CD  ARG M  35      93.888  23.476   8.927  1.00206.85           C  
ATOM    277  NE  ARG M  35      95.090  24.309   8.661  1.00206.85           N  
ATOM    278  CZ  ARG M  35      95.733  24.248   7.461  1.00206.85           C  
ATOM    279  NH1 ARG M  35      95.367  23.316   6.537  1.00206.85           N  
ATOM    280  NH2 ARG M  35      96.738  25.127   7.181  1.00206.85           N  
ATOM    281  C   ARG M  35      93.085  22.593  13.109  1.00206.85           C  
ATOM    282  O   ARG M  35      92.496  21.583  13.492  1.00206.85           O  
ATOM    283  N   PHE M  36      92.498  23.808  13.051  1.00 82.98           N  
ATOM    284  CA  PHE M  36      91.110  24.053  13.320  1.00 82.98           C  
ATOM    285  CB  PHE M  36      90.901  24.853  14.618  1.00 82.98           C  
ATOM    286  CG  PHE M  36      89.458  25.188  14.762  1.00 82.98           C  
ATOM    287  CD1 PHE M  36      88.550  24.234  15.158  1.00 82.98           C  
ATOM    288  CD2 PHE M  36      89.018  26.468  14.518  1.00 82.98           C  
ATOM    289  CE1 PHE M  36      87.220  24.552  15.296  1.00 82.98           C  
ATOM    290  CE2 PHE M  36      87.689  26.792  14.655  1.00 82.98           C  
ATOM    291  CZ  PHE M  36      86.786  25.832  15.044  1.00 82.98           C  
ATOM    292  C   PHE M  36      90.625  24.897  12.182  1.00 82.98           C  
ATOM    293  O   PHE M  36      91.265  25.890  11.844  1.00 82.98           O  
ATOM    294  N   ASP M  37      89.495  24.520  11.543  1.00 71.12           N  
ATOM    295  CA  ASP M  37      88.999  25.304  10.443  1.00 71.12           C  
ATOM    296  CB  ASP M  37      89.162  24.619   9.072  1.00 71.12           C  
ATOM    297  CG  ASP M  37      88.922  25.653   7.975  1.00 71.12           C  
ATOM    298  OD1 ASP M  37      88.383  26.745   8.296  1.00 71.12           O  
ATOM    299  OD2 ASP M  37      89.284  25.367   6.803  1.00 71.12           O  
ATOM    300  C   ASP M  37      87.541  25.548  10.672  1.00 71.12           C  
ATOM    301  O   ASP M  37      86.745  24.617  10.787  1.00 71.12           O  
ATOM    302  N   SER M  38      87.155  26.834  10.726  1.00 61.87           N  
ATOM    303  CA  SER M  38      85.803  27.210  11.021  1.00 61.87           C  
ATOM    304  CB  SER M  38      85.636  28.729  11.204  1.00 61.87           C  
ATOM    305  OG  SER M  38      85.901  29.410   9.986  1.00 61.87           O  
ATOM    306  C   SER M  38      84.878  26.784   9.919  1.00 61.87           C  
ATOM    307  O   SER M  38      83.682  26.616  10.154  1.00 61.87           O  
ATOM    308  N   ASP M  39      85.388  26.592   8.686  1.00150.10           N  
ATOM    309  CA  ASP M  39      84.501  26.290   7.596  1.00150.10           C  
ATOM    310  CB  ASP M  39      85.068  26.673   6.221  1.00150.10           C  
ATOM    311  CG  ASP M  39      84.805  28.155   6.045  1.00150.10           C  
ATOM    312  OD1 ASP M  39      83.753  28.619   6.561  1.00150.10           O  
ATOM    313  OD2 ASP M  39      85.639  28.842   5.399  1.00150.10           O  
ATOM    314  C   ASP M  39      84.151  24.841   7.541  1.00150.10           C  
ATOM    315  O   ASP M  39      84.565  24.121   6.633  1.00150.10           O  
ATOM    316  N   ALA M  40      83.327  24.385   8.501  1.00 78.56           N  
ATOM    317  CA  ALA M  40      82.878  23.026   8.485  1.00 78.56           C  
ATOM    318  CB  ALA M  40      83.842  22.042   9.168  1.00 78.56           C  
ATOM    319  C   ALA M  40      81.597  22.999   9.243  1.00 78.56           C  
ATOM    320  O   ALA M  40      81.300  23.924   9.997  1.00 78.56           O  
ATOM    321  N   GLU M  41      80.781  21.944   9.058  1.00127.68           N  
ATOM    322  CA  GLU M  41      79.544  21.948   9.778  1.00127.68           C  
ATOM    323  CB  GLU M  41      78.609  20.775   9.432  1.00127.68           C  
ATOM    324  CG  GLU M  41      79.185  19.380   9.668  1.00127.68           C  
ATOM    325  CD  GLU M  41      78.092  18.385   9.300  1.00127.68           C  
ATOM    326  OE1 GLU M  41      77.173  18.185  10.139  1.00127.68           O  
ATOM    327  OE2 GLU M  41      78.149  17.827   8.172  1.00127.68           O  
ATOM    328  C   GLU M  41      79.865  21.912  11.233  1.00127.68           C  
ATOM    329  O   GLU M  41      79.300  22.680  12.009  1.00127.68           O  
ATOM    330  N   ASN M  42      80.795  21.027  11.645  1.00134.58           N  
ATOM    331  CA  ASN M  42      81.167  21.017  13.028  1.00134.58           C  
ATOM    332  CB  ASN M  42      80.779  19.714  13.750  1.00134.58           C  
ATOM    333  CG  ASN M  42      81.075  19.886  15.232  1.00134.58           C  
ATOM    334  OD1 ASN M  42      82.229  19.871  15.653  1.00134.58           O  
ATOM    335  ND2 ASN M  42      80.005  20.061  16.051  1.00134.58           N  
ATOM    336  C   ASN M  42      82.656  21.150  13.081  1.00134.58           C  
ATOM    337  O   ASN M  42      83.386  20.159  13.086  1.00134.58           O  
ATOM    338  N   PRO M  43      83.135  22.357  13.145  1.00105.09           N  
ATOM    339  CA  PRO M  43      84.543  22.620  13.171  1.00105.09           C  
ATOM    340  CD  PRO M  43      82.332  23.554  12.960  1.00105.09           C  
ATOM    341  CB  PRO M  43      84.686  24.124  12.931  1.00105.09           C  
ATOM    342  CG  PRO M  43      83.302  24.702  13.285  1.00105.09           C  
ATOM    343  C   PRO M  43      85.126  22.167  14.465  1.00105.09           C  
ATOM    344  O   PRO M  43      84.463  22.290  15.493  1.00105.09           O  
ATOM    345  N   ARG M  44      86.350  21.608  14.436  1.00255.08           N  
ATOM    346  CA  ARG M  44      86.978  21.260  15.668  1.00255.08           C  
ATOM    347  CB  ARG M  44      86.393  20.024  16.369  1.00255.08           C  
ATOM    348  CG  ARG M  44      86.511  18.708  15.611  1.00255.08           C  
ATOM    349  CD  ARG M  44      85.893  17.555  16.400  1.00255.08           C  
ATOM    350  NE  ARG M  44      86.368  17.698  17.806  1.00255.08           N  
ATOM    351  CZ  ARG M  44      86.447  16.615  18.634  1.00255.08           C  
ATOM    352  NH1 ARG M  44      86.204  15.365  18.146  1.00255.08           N  
ATOM    353  NH2 ARG M  44      86.768  16.782  19.950  1.00255.08           N  
ATOM    354  C   ARG M  44      88.432  21.052  15.396  1.00255.08           C  
ATOM    355  O   ARG M  44      88.845  20.922  14.245  1.00255.08           O  
ATOM    356  N   TYR M  45      89.258  21.061  16.461  1.00110.62           N  
ATOM    357  CA  TYR M  45      90.662  20.811  16.308  1.00110.62           C  
ATOM    358  CB  TYR M  45      91.480  20.939  17.605  1.00110.62           C  
ATOM    359  CG  TYR M  45      92.166  22.253  17.713  1.00110.62           C  
ATOM    360  CD1 TYR M  45      91.521  23.444  17.959  1.00110.62           C  
ATOM    361  CD2 TYR M  45      93.534  22.245  17.580  1.00110.62           C  
ATOM    362  CE1 TYR M  45      92.256  24.608  18.056  1.00110.62           C  
ATOM    363  CE2 TYR M  45      94.268  23.396  17.675  1.00110.62           C  
ATOM    364  CZ  TYR M  45      93.626  24.582  17.912  1.00110.62           C  
ATOM    365  OH  TYR M  45      94.396  25.759  18.009  1.00110.62           O  
ATOM    366  C   TYR M  45      90.852  19.408  15.845  1.00110.62           C  
ATOM    367  O   TYR M  45      90.248  18.482  16.381  1.00110.62           O  
ATOM    368  N   GLU M  46      91.699  19.222  14.814  1.00167.32           N  
ATOM    369  CA  GLU M  46      91.951  17.904  14.306  1.00167.32           C  
ATOM    370  CB  GLU M  46      91.230  17.643  12.977  1.00167.32           C  
ATOM    371  CG  GLU M  46      91.453  18.758  11.959  1.00167.32           C  
ATOM    372  CD  GLU M  46      90.654  18.410  10.715  1.00167.32           C  
ATOM    373  OE1 GLU M  46      91.115  17.527   9.945  1.00167.32           O  
ATOM    374  OE2 GLU M  46      89.570  19.021  10.518  1.00167.32           O  
ATOM    375  C   GLU M  46      93.429  17.724  14.118  1.00167.32           C  
ATOM    376  O   GLU M  46      94.159  18.661  13.798  1.00167.32           O  
ATOM    377  N   PRO M  47      93.889  16.526  14.374  1.00113.39           N  
ATOM    378  CA  PRO M  47      95.291  16.216  14.255  1.00113.39           C  
ATOM    379  CD  PRO M  47      93.205  15.625  15.281  1.00113.39           C  
ATOM    380  CB  PRO M  47      95.523  14.956  15.091  1.00113.39           C  
ATOM    381  CG  PRO M  47      94.112  14.386  15.327  1.00113.39           C  
ATOM    382  C   PRO M  47      95.770  16.101  12.844  1.00113.39           C  
ATOM    383  O   PRO M  47      95.241  15.277  12.099  1.00113.39           O  
ATOM    384  N   ARG M  48      96.741  16.944  12.445  1.00162.53           N  
ATOM    385  CA  ARG M  48      97.372  16.815  11.166  1.00162.53           C  
ATOM    386  CB  ARG M  48      98.110  18.085  10.719  1.00162.53           C  
ATOM    387  CG  ARG M  48      97.158  19.152  10.179  1.00162.53           C  
ATOM    388  CD  ARG M  48      96.107  18.560   9.236  1.00162.53           C  
ATOM    389  NE  ARG M  48      95.568  19.657   8.385  1.00162.53           N  
ATOM    390  CZ  ARG M  48      94.447  19.440   7.635  1.00162.53           C  
ATOM    391  NH1 ARG M  48      93.776  18.257   7.743  1.00162.53           N  
ATOM    392  NH2 ARG M  48      93.997  20.401   6.777  1.00162.53           N  
ATOM    393  C   ARG M  48      98.346  15.676  11.169  1.00162.53           C  
ATOM    394  O   ARG M  48      98.299  14.807  10.303  1.00162.53           O  
ATOM    395  N   ALA M  49      99.244  15.641  12.177  1.00 51.52           N  
ATOM    396  CA  ALA M  49     100.270  14.635  12.240  1.00 51.52           C  
ATOM    397  CB  ALA M  49     101.503  15.070  13.049  1.00 51.52           C  
ATOM    398  C   ALA M  49      99.717  13.404  12.888  1.00 51.52           C  
ATOM    399  O   ALA M  49      98.813  13.480  13.716  1.00 51.52           O  
ATOM    400  N   ARG M  50     100.266  12.227  12.522  1.00 90.67           N  
ATOM    401  CA  ARG M  50      99.816  10.972  13.059  1.00 90.67           C  
ATOM    402  CB  ARG M  50     100.449   9.735  12.399  1.00 90.67           C  
ATOM    403  CG  ARG M  50     100.138   8.450  13.173  1.00 90.67           C  
ATOM    404  CD  ARG M  50     100.501   7.165  12.431  1.00 90.67           C  
ATOM    405  NE  ARG M  50      99.368   6.829  11.524  1.00 90.67           N  
ATOM    406  CZ  ARG M  50      98.434   5.917  11.925  1.00 90.67           C  
ATOM    407  NH1 ARG M  50      98.559   5.311  13.142  1.00 90.67           N  
ATOM    408  NH2 ARG M  50      97.392   5.594  11.103  1.00 90.67           N  
ATOM    409  C   ARG M  50     100.113  10.876  14.525  1.00 90.67           C  
ATOM    410  O   ARG M  50      99.316  10.331  15.285  1.00 90.67           O  
ATOM    411  N   TRP M  51     101.261  11.425  14.959  1.00100.73           N  
ATOM    412  CA  TRP M  51     101.731  11.313  16.313  1.00100.73           C  
ATOM    413  CB  TRP M  51     103.146  11.897  16.503  1.00100.73           C  
ATOM    414  CG  TRP M  51     103.376  13.281  15.937  1.00100.73           C  
ATOM    415  CD2 TRP M  51     103.308  14.504  16.688  1.00100.73           C  
ATOM    416  CD1 TRP M  51     103.734  13.630  14.667  1.00100.73           C  
ATOM    417  NE1 TRP M  51     103.892  14.992  14.577  1.00100.73           N  
ATOM    418  CE2 TRP M  51     103.633  15.543  15.814  1.00100.73           C  
ATOM    419  CE3 TRP M  51     103.006  14.741  17.998  1.00100.73           C  
ATOM    420  CZ2 TRP M  51     103.663  16.839  16.241  1.00100.73           C  
ATOM    421  CZ3 TRP M  51     103.030  16.050  18.422  1.00100.73           C  
ATOM    422  CH2 TRP M  51     103.352  17.079  17.561  1.00100.73           C  
ATOM    423  C   TRP M  51     100.771  11.938  17.281  1.00100.73           C  
ATOM    424  O   TRP M  51     100.745  11.569  18.453  1.00100.73           O  
ATOM    425  N   MET M  52      99.970  12.909  16.818  1.00 80.00           N  
ATOM    426  CA  MET M  52      99.010  13.630  17.614  1.00 80.00           C  
ATOM    427  CB  MET M  52      98.319  14.763  16.837  1.00 80.00           C  
ATOM    428  CG  MET M  52      99.202  15.997  16.643  1.00 80.00           C  
ATOM    429  SD  MET M  52      99.321  17.070  18.108  1.00 80.00           S  
ATOM    430  CE  MET M  52     100.176  15.861  19.154  1.00 80.00           C  
ATOM    431  C   MET M  52      97.942  12.704  18.111  1.00 80.00           C  
ATOM    432  O   MET M  52      97.292  12.972  19.120  1.00 80.00           O  
ATOM    433  N   GLU M  53      97.731  11.586  17.403  1.00 69.60           N  
ATOM    434  CA  GLU M  53      96.681  10.654  17.699  1.00 69.60           C  
ATOM    435  CB  GLU M  53      96.781   9.392  16.829  1.00 69.60           C  
ATOM    436  CG  GLU M  53      96.625   9.691  15.338  1.00 69.60           C  
ATOM    437  CD  GLU M  53      96.822   8.398  14.568  1.00 69.60           C  
ATOM    438  OE1 GLU M  53      97.070   7.353  15.226  1.00 69.60           O  
ATOM    439  OE2 GLU M  53      96.730   8.438  13.312  1.00 69.60           O  
ATOM    440  C   GLU M  53      96.795  10.237  19.134  1.00 69.60           C  
ATOM    441  O   GLU M  53      95.799   9.882  19.763  1.00 69.60           O  
ATOM    442  N   GLN M  54      98.014  10.262  19.695  1.00 89.11           N  
ATOM    443  CA  GLN M  54      98.216   9.835  21.049  1.00 89.11           C  
ATOM    444  CB  GLN M  54      99.697   9.801  21.460  1.00 89.11           C  
ATOM    445  CG  GLN M  54     100.452   8.700  20.708  1.00 89.11           C  
ATOM    446  CD  GLN M  54     101.888   8.661  21.194  1.00 89.11           C  
ATOM    447  OE1 GLN M  54     102.770   9.291  20.614  1.00 89.11           O  
ATOM    448  NE2 GLN M  54     102.136   7.890  22.287  1.00 89.11           N  
ATOM    449  C   GLN M  54      97.431  10.691  22.003  1.00 89.11           C  
ATOM    450  O   GLN M  54      97.032  10.212  23.061  1.00 89.11           O  
ATOM    451  N   GLU M  55      97.203  11.979  21.681  1.00240.47           N  
ATOM    452  CA  GLU M  55      96.466  12.854  22.559  1.00240.47           C  
ATOM    453  CB  GLU M  55      96.348  14.283  22.003  1.00240.47           C  
ATOM    454  CG  GLU M  55      97.697  14.949  21.721  1.00240.47           C  
ATOM    455  CD  GLU M  55      98.387  15.223  23.045  1.00240.47           C  
ATOM    456  OE1 GLU M  55      97.675  15.298  24.082  1.00240.47           O  
ATOM    457  OE2 GLU M  55      99.639  15.361  23.036  1.00240.47           O  
ATOM    458  C   GLU M  55      95.067  12.326  22.692  1.00240.47           C  
ATOM    459  O   GLU M  55      94.508  11.771  21.748  1.00240.47           O  
ATOM    460  N   GLY M  56      94.468  12.491  23.894  1.00102.65           N  
ATOM    461  CA  GLY M  56      93.148  11.989  24.179  1.00102.65           C  
ATOM    462  C   GLY M  56      92.107  12.983  23.759  1.00102.65           C  
ATOM    463  O   GLY M  56      92.398  14.088  23.306  1.00102.65           O  
ATOM    464  N   PRO M  58      90.874  12.561  23.918  1.00135.43           N  
ATOM    465  CA  PRO M  58      89.739  13.364  23.543  1.00135.43           C  
ATOM    466  CD  PRO M  58      90.577  11.140  23.826  1.00135.43           C  
ATOM    467  CB  PRO M  58      88.532  12.427  23.583  1.00135.43           C  
ATOM    468  CG  PRO M  58      89.141  11.047  23.281  1.00135.43           C  
ATOM    469  C   PRO M  58      89.571  14.612  24.348  1.00135.43           C  
ATOM    470  O   PRO M  58      88.999  15.569  23.829  1.00135.43           O  
ATOM    471  N   GLU M  59      90.045  14.639  25.607  1.00128.33           N  
ATOM    472  CA  GLU M  59      89.861  15.810  26.414  1.00128.33           C  
ATOM    473  CB  GLU M  59      90.399  15.651  27.852  1.00128.33           C  
ATOM    474  CG  GLU M  59      91.923  15.515  27.973  1.00128.33           C  
ATOM    475  CD  GLU M  59      92.334  14.050  27.860  1.00128.33           C  
ATOM    476  OE1 GLU M  59      91.587  13.264  27.219  1.00128.33           O  
ATOM    477  OE2 GLU M  59      93.413  13.702  28.413  1.00128.33           O  
ATOM    478  C   GLU M  59      90.610  16.926  25.760  1.00128.33           C  
ATOM    479  O   GLU M  59      90.136  18.060  25.685  1.00128.33           O  
ATOM    480  N   TYR M  60      91.795  16.596  25.220  1.00 83.42           N  
ATOM    481  CA  TYR M  60      92.683  17.544  24.617  1.00 83.42           C  
ATOM    482  CB  TYR M  60      93.894  16.802  24.012  1.00 83.42           C  
ATOM    483  CG  TYR M  60      94.819  17.742  23.318  1.00 83.42           C  
ATOM    484  CD1 TYR M  60      95.844  18.351  24.003  1.00 83.42           C  
ATOM    485  CD2 TYR M  60      94.664  18.007  21.976  1.00 83.42           C  
ATOM    486  CE1 TYR M  60      96.700  19.214  23.362  1.00 83.42           C  
ATOM    487  CE2 TYR M  60      95.518  18.870  21.329  1.00 83.42           C  
ATOM    488  CZ  TYR M  60      96.537  19.474  22.025  1.00 83.42           C  
ATOM    489  OH  TYR M  60      97.416  20.360  21.368  1.00 83.42           O  
ATOM    490  C   TYR M  60      91.962  18.225  23.499  1.00 83.42           C  
ATOM    491  O   TYR M  60      91.913  19.453  23.428  1.00 83.42           O  
ATOM    492  N   TRP M  61      91.338  17.433  22.613  1.00 84.18           N  
ATOM    493  CA  TRP M  61      90.722  17.995  21.450  1.00 84.18           C  
ATOM    494  CB  TRP M  61      90.238  16.912  20.476  1.00 84.18           C  
ATOM    495  CG  TRP M  61      91.399  16.096  19.965  1.00 84.18           C  
ATOM    496  CD2 TRP M  61      92.453  16.642  19.160  1.00 84.18           C  
ATOM    497  CD1 TRP M  61      91.724  14.790  20.194  1.00 84.18           C  
ATOM    498  NE1 TRP M  61      92.916  14.490  19.577  1.00 84.18           N  
ATOM    499  CE2 TRP M  61      93.376  15.622  18.937  1.00 84.18           C  
ATOM    500  CE3 TRP M  61      92.640  17.895  18.651  1.00 84.18           C  
ATOM    501  CZ2 TRP M  61      94.505  15.840  18.200  1.00 84.18           C  
ATOM    502  CZ3 TRP M  61      93.776  18.111  17.903  1.00 84.18           C  
ATOM    503  CH2 TRP M  61      94.691  17.103  17.683  1.00 84.18           C  
ATOM    504  C   TRP M  61      89.578  18.867  21.833  1.00 84.18           C  
ATOM    505  O   TRP M  61      89.501  20.019  21.408  1.00 84.18           O  
ATOM    506  N   GLU M  62      88.683  18.363  22.697  1.00 93.81           N  
ATOM    507  CA  GLU M  62      87.514  19.127  23.006  1.00 93.81           C  
ATOM    508  CB  GLU M  62      86.572  18.432  24.003  1.00 93.81           C  
ATOM    509  CG  GLU M  62      85.351  19.284  24.365  1.00 93.81           C  
ATOM    510  CD  GLU M  62      84.525  19.495  23.104  1.00 93.81           C  
ATOM    511  OE1 GLU M  62      84.380  18.517  22.324  1.00 93.81           O  
ATOM    512  OE2 GLU M  62      84.034  20.637  22.899  1.00 93.81           O  
ATOM    513  C   GLU M  62      87.931  20.425  23.611  1.00 93.81           C  
ATOM    514  O   GLU M  62      87.362  21.469  23.297  1.00 93.81           O  
ATOM    515  N   ARG M  63      88.952  20.405  24.488  1.00209.86           N  
ATOM    516  CA  ARG M  63      89.256  21.648  25.131  1.00209.86           C  
ATOM    517  CB  ARG M  63      90.313  21.602  26.246  1.00209.86           C  
ATOM    518  CG  ARG M  63      91.738  21.340  25.769  1.00209.86           C  
ATOM    519  CD  ARG M  63      92.777  21.805  26.791  1.00209.86           C  
ATOM    520  NE  ARG M  63      93.354  20.592  27.422  1.00209.86           N  
ATOM    521  CZ  ARG M  63      94.410  19.976  26.819  1.00209.86           C  
ATOM    522  NH1 ARG M  63      94.939  20.500  25.675  1.00209.86           N  
ATOM    523  NH2 ARG M  63      94.926  18.835  27.358  1.00209.86           N  
ATOM    524  C   ARG M  63      89.777  22.635  24.138  1.00209.86           C  
ATOM    525  O   ARG M  63      89.357  23.792  24.136  1.00209.86           O  
ATOM    526  N   GLU M  64      90.703  22.198  23.260  1.00110.50           N  
ATOM    527  CA  GLU M  64      91.289  23.107  22.315  1.00110.50           C  
ATOM    528  CB  GLU M  64      92.393  22.475  21.456  1.00110.50           C  
ATOM    529  CG  GLU M  64      93.639  22.103  22.259  1.00110.50           C  
ATOM    530  CD  GLU M  64      94.051  23.315  23.082  1.00110.50           C  
ATOM    531  OE1 GLU M  64      94.127  24.434  22.511  1.00110.50           O  
ATOM    532  OE2 GLU M  64      94.289  23.130  24.306  1.00110.50           O  
ATOM    533  C   GLU M  64      90.208  23.582  21.405  1.00110.50           C  
ATOM    534  O   GLU M  64      90.201  24.734  20.977  1.00110.50           O  
ATOM    535  N   THR M  65      89.254  22.689  21.093  1.00 52.63           N  
ATOM    536  CA  THR M  65      88.185  23.020  20.198  1.00 52.63           C  
ATOM    537  CB  THR M  65      87.262  21.859  19.981  1.00 52.63           C  
ATOM    538  OG1 THR M  65      87.987  20.762  19.445  1.00 52.63           O  
ATOM    539  CG2 THR M  65      86.155  22.276  19.003  1.00 52.63           C  
ATOM    540  C   THR M  65      87.386  24.159  20.763  1.00 52.63           C  
ATOM    541  O   THR M  65      87.077  25.106  20.042  1.00 52.63           O  
ATOM    542  N   GLN M  66      87.037  24.107  22.066  1.00 80.12           N  
ATOM    543  CA  GLN M  66      86.255  25.143  22.695  1.00 80.12           C  
ATOM    544  CB  GLN M  66      85.965  24.841  24.175  1.00 80.12           C  
ATOM    545  CG  GLN M  66      85.074  23.621  24.405  1.00 80.12           C  
ATOM    546  CD  GLN M  66      85.082  23.321  25.896  1.00 80.12           C  
ATOM    547  OE1 GLN M  66      86.086  22.864  26.443  1.00 80.12           O  
ATOM    548  NE2 GLN M  66      83.932  23.577  26.574  1.00 80.12           N  
ATOM    549  C   GLN M  66      87.080  26.390  22.680  1.00 80.12           C  
ATOM    550  O   GLN M  66      86.571  27.476  22.413  1.00 80.12           O  
ATOM    551  N   LYS M  67      88.391  26.245  22.962  1.00 91.64           N  
ATOM    552  CA  LYS M  67      89.315  27.343  22.997  1.00 91.64           C  
ATOM    553  CB  LYS M  67      90.755  26.872  23.263  1.00 91.64           C  
ATOM    554  CG  LYS M  67      91.769  28.014  23.312  1.00 91.64           C  
ATOM    555  CD  LYS M  67      93.199  27.561  23.613  1.00 91.64           C  
ATOM    556  CE  LYS M  67      93.374  26.915  24.985  1.00 91.64           C  
ATOM    557  NZ  LYS M  67      94.772  26.457  25.136  1.00 91.64           N  
ATOM    558  C   LYS M  67      89.326  27.981  21.644  1.00 91.64           C  
ATOM    559  O   LYS M  67      89.374  29.202  21.504  1.00 91.64           O  
ATOM    560  N   ALA M  68      89.302  27.165  20.585  1.00 42.35           N  
ATOM    561  CA  ALA M  68      89.310  27.732  19.270  1.00 42.35           C  
ATOM    562  CB  ALA M  68      89.308  26.666  18.160  1.00 42.35           C  
ATOM    563  C   ALA M  68      88.066  28.544  19.100  1.00 42.35           C  
ATOM    564  O   ALA M  68      88.118  29.691  18.662  1.00 42.35           O  
ATOM    565  N   LYS M  69      86.913  27.991  19.518  0.96149.68           N  
ATOM    566  CA  LYS M  69      85.651  28.639  19.282  0.96149.68           C  
ATOM    567  CB  LYS M  69      84.460  27.861  19.874  0.96149.68           C  
ATOM    568  CG  LYS M  69      84.219  26.484  19.247  0.96149.68           C  
ATOM    569  CD  LYS M  69      83.809  26.528  17.774  0.96149.68           C  
ATOM    570  CE  LYS M  69      83.575  25.145  17.161  0.96149.68           C  
ATOM    571  NZ  LYS M  69      82.303  24.575  17.662  0.96149.68           N  
ATOM    572  C   LYS M  69      85.645  29.987  19.933  0.96149.68           C  
ATOM    573  O   LYS M  69      85.184  30.965  19.344  0.96149.68           O  
ATOM    574  N   GLY M  70      86.136  30.091  21.181  1.00 63.16           N  
ATOM    575  CA  GLY M  70      86.079  31.390  21.782  1.00 63.16           C  
ATOM    576  C   GLY M  70      87.000  32.321  21.036  1.00 63.16           C  
ATOM    577  O   GLY M  70      86.646  33.468  20.770  1.00 63.16           O  
ATOM    578  N   ASN M  71      88.212  31.850  20.663  1.00 66.96           N  
ATOM    579  CA  ASN M  71      89.168  32.691  19.977  1.00 66.96           C  
ATOM    580  CB  ASN M  71      90.471  31.963  19.601  1.00 66.96           C  
ATOM    581  CG  ASN M  71      91.286  31.713  20.860  1.00 66.96           C  
ATOM    582  OD1 ASN M  71      91.488  32.611  21.675  1.00 66.96           O  
ATOM    583  ND2 ASN M  71      91.773  30.454  21.023  1.00 66.96           N  
ATOM    584  C   ASN M  71      88.565  33.145  18.689  1.00 66.96           C  
ATOM    585  O   ASN M  71      88.765  34.282  18.259  1.00 66.96           O  
ATOM    586  N   GLU M  72      87.802  32.256  18.034  1.00 59.16           N  
ATOM    587  CA  GLU M  72      87.241  32.609  16.767  1.00 59.16           C  
ATOM    588  CB  GLU M  72      86.348  31.501  16.189  1.00 59.16           C  
ATOM    589  CG  GLU M  72      85.761  31.853  14.820  1.00 59.16           C  
ATOM    590  CD  GLU M  72      84.827  30.732  14.392  1.00 59.16           C  
ATOM    591  OE1 GLU M  72      85.042  29.570  14.832  1.00 59.16           O  
ATOM    592  OE2 GLU M  72      83.881  31.028  13.615  1.00 59.16           O  
ATOM    593  C   GLU M  72      86.387  33.802  16.978  1.00 59.16           C  
ATOM    594  O   GLU M  72      86.487  34.797  16.261  1.00 59.16           O  
ATOM    595  N   GLN M  73      85.560  33.752  18.028  1.00 92.81           N  
ATOM    596  CA  GLN M  73      84.690  34.852  18.267  1.00 92.81           C  
ATOM    597  CB  GLN M  73      83.830  34.680  19.531  1.00 92.81           C  
ATOM    598  CG  GLN M  73      82.934  33.439  19.486  1.00 92.81           C  
ATOM    599  CD  GLN M  73      82.098  33.488  18.216  1.00 92.81           C  
ATOM    600  OE1 GLN M  73      81.532  34.523  17.867  1.00 92.81           O  
ATOM    601  NE2 GLN M  73      82.033  32.338  17.492  1.00 92.81           N  
ATOM    602  C   GLN M  73      85.542  36.057  18.499  1.00 92.81           C  
ATOM    603  O   GLN M  73      85.266  37.118  17.947  1.00 92.81           O  
ATOM    604  N   SER M  74      86.653  35.893  19.245  1.00101.90           N  
ATOM    605  CA  SER M  74      87.453  37.002  19.675  1.00101.90           C  
ATOM    606  CB  SER M  74      88.717  36.513  20.402  1.00101.90           C  
ATOM    607  OG  SER M  74      88.360  35.932  21.647  1.00101.90           O  
ATOM    608  C   SER M  74      87.864  37.796  18.477  1.00101.90           C  
ATOM    609  O   SER M  74      87.733  39.019  18.448  1.00101.90           O  
ATOM    610  N   PHE M  75      88.354  37.103  17.442  1.00 84.76           N  
ATOM    611  CA  PHE M  75      88.824  37.742  16.254  1.00 84.76           C  
ATOM    612  CB  PHE M  75      89.622  36.808  15.324  1.00 84.76           C  
ATOM    613  CG  PHE M  75      90.949  36.576  15.966  1.00 84.76           C  
ATOM    614  CD1 PHE M  75      91.125  35.570  16.887  1.00 84.76           C  
ATOM    615  CD2 PHE M  75      92.021  37.376  15.644  1.00 84.76           C  
ATOM    616  CE1 PHE M  75      92.351  35.368  17.475  1.00 84.76           C  
ATOM    617  CE2 PHE M  75      93.250  37.179  16.229  1.00 84.76           C  
ATOM    618  CZ  PHE M  75      93.416  36.172  17.148  1.00 84.76           C  
ATOM    619  C   PHE M  75      87.713  38.354  15.466  1.00 84.76           C  
ATOM    620  O   PHE M  75      87.901  39.426  14.891  1.00 84.76           O  
ATOM    621  N   ARG M  76      86.527  37.711  15.413  0.93154.71           N  
ATOM    622  CA  ARG M  76      85.495  38.238  14.567  0.93154.71           C  
ATOM    623  CB  ARG M  76      84.189  37.419  14.516  0.93154.71           C  
ATOM    624  CG  ARG M  76      83.414  37.260  15.821  0.93154.71           C  
ATOM    625  CD  ARG M  76      82.097  36.509  15.603  0.93154.71           C  
ATOM    626  NE  ARG M  76      82.425  35.254  14.869  0.93154.71           N  
ATOM    627  CZ  ARG M  76      81.451  34.563  14.209  0.93154.71           C  
ATOM    628  NH1 ARG M  76      80.172  35.040  14.183  0.93154.71           N  
ATOM    629  NH2 ARG M  76      81.759  33.394  13.574  0.93154.71           N  
ATOM    630  C   ARG M  76      85.182  39.644  14.964  0.93154.71           C  
ATOM    631  O   ARG M  76      84.964  40.489  14.098  0.93154.71           O  
ATOM    632  N   VAL M  77      85.148  39.945  16.273  1.00174.50           N  
ATOM    633  CA  VAL M  77      84.882  41.302  16.676  1.00174.50           C  
ATOM    634  CB  VAL M  77      84.667  41.515  18.134  1.00174.50           C  
ATOM    635  CG1 VAL M  77      83.485  40.647  18.573  1.00174.50           C  
ATOM    636  CG2 VAL M  77      85.991  41.295  18.867  1.00174.50           C  
ATOM    637  C   VAL M  77      86.056  42.142  16.298  1.00174.50           C  
ATOM    638  O   VAL M  77      85.883  43.293  15.908  1.00174.50           O  
ATOM    639  N   ASP M  78      87.283  41.581  16.380  1.00 79.97           N  
ATOM    640  CA  ASP M  78      88.459  42.365  16.152  1.00 79.97           C  
ATOM    641  CB  ASP M  78      89.764  41.549  16.229  1.00 79.97           C  
ATOM    642  CG  ASP M  78      90.050  41.240  17.691  1.00 79.97           C  
ATOM    643  OD1 ASP M  78      89.775  42.129  18.539  1.00 79.97           O  
ATOM    644  OD2 ASP M  78      90.542  40.116  17.979  1.00 79.97           O  
ATOM    645  C   ASP M  78      88.357  42.915  14.776  1.00 79.97           C  
ATOM    646  O   ASP M  78      88.767  44.046  14.520  1.00 79.97           O  
ATOM    647  N   LEU M  79      87.780  42.126  13.854  1.00 61.38           N  
ATOM    648  CA  LEU M  79      87.642  42.579  12.509  1.00 61.38           C  
ATOM    649  CB  LEU M  79      86.905  41.558  11.622  1.00 61.38           C  
ATOM    650  CG  LEU M  79      87.667  40.228  11.468  1.00 61.38           C  
ATOM    651  CD1 LEU M  79      86.896  39.246  10.573  1.00 61.38           C  
ATOM    652  CD2 LEU M  79      89.108  40.464  10.988  1.00 61.38           C  
ATOM    653  C   LEU M  79      86.841  43.843  12.525  1.00 61.38           C  
ATOM    654  O   LEU M  79      87.221  44.838  11.910  1.00 61.38           O  
ATOM    655  N   ARG M  80      85.733  43.853  13.284  1.00118.68           N  
ATOM    656  CA  ARG M  80      84.855  44.991  13.333  1.00118.68           C  
ATOM    657  CB  ARG M  80      83.703  44.826  14.332  1.00118.68           C  
ATOM    658  CG  ARG M  80      83.006  43.468  14.279  1.00118.68           C  
ATOM    659  CD  ARG M  80      81.677  43.443  15.034  1.00118.68           C  
ATOM    660  NE  ARG M  80      81.473  42.048  15.512  1.00118.68           N  
ATOM    661  CZ  ARG M  80      81.155  41.046  14.642  1.00118.68           C  
ATOM    662  NH1 ARG M  80      81.076  41.295  13.302  1.00118.68           N  
ATOM    663  NH2 ARG M  80      80.945  39.785  15.117  1.00118.68           N  
ATOM    664  C   ARG M  80      85.641  46.155  13.841  1.00118.68           C  
ATOM    665  O   ARG M  80      85.578  47.257  13.301  1.00118.68           O  
ATOM    666  N   THR M  81      86.444  45.904  14.886  1.00 93.98           N  
ATOM    667  CA  THR M  81      87.131  46.922  15.619  1.00 93.98           C  
ATOM    668  CB  THR M  81      87.900  46.326  16.757  1.00 93.98           C  
ATOM    669  OG1 THR M  81      87.044  45.504  17.534  1.00 93.98           O  
ATOM    670  CG2 THR M  81      88.406  47.462  17.649  1.00 93.98           C  
ATOM    671  C   THR M  81      88.098  47.632  14.731  1.00 93.98           C  
ATOM    672  O   THR M  81      88.182  48.859  14.741  1.00 93.98           O  
ATOM    673  N   LEU M  82      88.845  46.863  13.925  1.00 71.31           N  
ATOM    674  CA  LEU M  82      89.854  47.413  13.066  1.00 71.31           C  
ATOM    675  CB  LEU M  82      90.633  46.322  12.327  1.00 71.31           C  
ATOM    676  CG  LEU M  82      91.415  45.432  13.307  1.00 71.31           C  
ATOM    677  CD1 LEU M  82      92.201  44.336  12.575  1.00 71.31           C  
ATOM    678  CD2 LEU M  82      92.296  46.282  14.241  1.00 71.31           C  
ATOM    679  C   LEU M  82      89.187  48.292  12.076  1.00 71.31           C  
ATOM    680  O   LEU M  82      89.696  49.355  11.722  1.00 71.31           O  
ATOM    681  N   LEU M  83      87.993  47.874  11.641  1.00147.12           N  
ATOM    682  CA  LEU M  83      87.270  48.599  10.655  1.00147.12           C  
ATOM    683  CB  LEU M  83      85.913  47.922  10.387  1.00147.12           C  
ATOM    684  CG  LEU M  83      85.133  48.511   9.211  1.00147.12           C  
ATOM    685  CD1 LEU M  83      84.659  49.939   9.522  1.00147.12           C  
ATOM    686  CD2 LEU M  83      85.946  48.390   7.910  1.00147.12           C  
ATOM    687  C   LEU M  83      87.072  49.970  11.214  1.00147.12           C  
ATOM    688  O   LEU M  83      87.169  50.959  10.490  1.00147.12           O  
ATOM    689  N   GLY M  84      86.778  50.065  12.523  1.00 40.59           N  
ATOM    690  CA  GLY M  84      86.571  51.340  13.148  1.00 40.59           C  
ATOM    691  C   GLY M  84      87.835  52.154  13.210  1.00 40.59           C  
ATOM    692  O   GLY M  84      87.825  53.345  12.898  1.00 40.59           O  
ATOM    693  N   TYR M  85      88.971  51.545  13.612  1.00 87.69           N  
ATOM    694  CA  TYR M  85      90.164  52.330  13.771  1.00 87.69           C  
ATOM    695  CB  TYR M  85      91.375  51.541  14.300  1.00 87.69           C  
ATOM    696  CG  TYR M  85      91.076  51.096  15.689  1.00 87.69           C  
ATOM    697  CD1 TYR M  85      91.005  51.997  16.725  1.00 87.69           C  
ATOM    698  CD2 TYR M  85      90.902  49.763  15.963  1.00 87.69           C  
ATOM    699  CE1 TYR M  85      90.732  51.575  18.006  1.00 87.69           C  
ATOM    700  CE2 TYR M  85      90.630  49.340  17.240  1.00 87.69           C  
ATOM    701  CZ  TYR M  85      90.542  50.242  18.268  1.00 87.69           C  
ATOM    702  OH  TYR M  85      90.260  49.800  19.578  1.00 87.69           O  
ATOM    703  C   TYR M  85      90.547  52.882  12.435  1.00 87.69           C  
ATOM    704  O   TYR M  85      90.932  54.045  12.317  1.00 87.69           O  
ATOM    705  N   TYR M  86      90.470  52.020  11.406  1.00 83.93           N  
ATOM    706  CA  TYR M  86      90.778  52.305  10.033  1.00 83.93           C  
ATOM    707  CB  TYR M  86      90.955  51.042   9.177  1.00 83.93           C  
ATOM    708  CG  TYR M  86      92.232  50.427   9.637  1.00 83.93           C  
ATOM    709  CD1 TYR M  86      93.429  50.992   9.264  1.00 83.93           C  
ATOM    710  CD2 TYR M  86      92.242  49.299  10.425  1.00 83.93           C  
ATOM    711  CE1 TYR M  86      94.623  50.450   9.671  1.00 83.93           C  
ATOM    712  CE2 TYR M  86      93.436  48.752  10.836  1.00 83.93           C  
ATOM    713  CZ  TYR M  86      94.627  49.330  10.463  1.00 83.93           C  
ATOM    714  OH  TYR M  86      95.852  48.772  10.884  1.00 83.93           O  
ATOM    715  C   TYR M  86      89.754  53.198   9.406  1.00 83.93           C  
ATOM    716  O   TYR M  86      90.075  53.964   8.501  1.00 83.93           O  
ATOM    717  N   ASN M  87      88.485  53.119   9.848  1.00 90.47           N  
ATOM    718  CA  ASN M  87      87.459  53.908   9.228  1.00 90.47           C  
ATOM    719  CB  ASN M  87      87.837  55.402   9.171  1.00 90.47           C  
ATOM    720  CG  ASN M  87      86.605  56.237   8.857  1.00 90.47           C  
ATOM    721  OD1 ASN M  87      85.554  55.715   8.489  1.00 90.47           O  
ATOM    722  ND2 ASN M  87      86.739  57.581   9.007  1.00 90.47           N  
ATOM    723  C   ASN M  87      87.295  53.398   7.831  1.00 90.47           C  
ATOM    724  O   ASN M  87      87.137  54.169   6.886  1.00 90.47           O  
ATOM    725  N   GLN M  88      87.336  52.056   7.684  1.00 58.79           N  
ATOM    726  CA  GLN M  88      87.210  51.398   6.412  1.00 58.79           C  
ATOM    727  CB  GLN M  88      87.987  50.076   6.336  1.00 58.79           C  
ATOM    728  CG  GLN M  88      89.501  50.259   6.451  1.00 58.79           C  
ATOM    729  CD  GLN M  88      90.139  48.877   6.448  1.00 58.79           C  
ATOM    730  OE1 GLN M  88      89.489  47.881   6.761  1.00 58.79           O  
ATOM    731  NE2 GLN M  88      91.448  48.808   6.088  1.00 58.79           N  
ATOM    732  C   GLN M  88      85.773  51.085   6.153  1.00 58.79           C  
ATOM    733  O   GLN M  88      84.943  51.104   7.059  1.00 58.79           O  
ATOM    734  N   SER M  89      85.443  50.815   4.874  1.00 83.03           N  
ATOM    735  CA  SER M  89      84.100  50.474   4.517  1.00 83.03           C  
ATOM    736  CB  SER M  89      83.813  50.598   3.007  1.00 83.03           C  
ATOM    737  OG  SER M  89      82.466  50.246   2.733  1.00 83.03           O  
ATOM    738  C   SER M  89      83.888  49.052   4.920  1.00 83.03           C  
ATOM    739  O   SER M  89      84.812  48.242   4.913  1.00 83.03           O  
ATOM    740  N   LYS M  90      82.643  48.734   5.309  1.00134.01           N  
ATOM    741  CA  LYS M  90      82.235  47.434   5.756  1.00134.01           C  
ATOM    742  CB  LYS M  90      80.795  47.435   6.290  1.00134.01           C  
ATOM    743  CG  LYS M  90      80.325  46.066   6.778  1.00134.01           C  
ATOM    744  CD  LYS M  90      81.043  45.585   8.041  1.00134.01           C  
ATOM    745  CE  LYS M  90      82.252  44.688   7.765  1.00134.01           C  
ATOM    746  NZ  LYS M  90      81.797  43.344   7.337  1.00134.01           N  
ATOM    747  C   LYS M  90      82.278  46.448   4.630  1.00134.01           C  
ATOM    748  O   LYS M  90      82.614  45.284   4.831  1.00134.01           O  
ATOM    749  N   GLY M  91      81.963  46.897   3.403  1.00 35.17           N  
ATOM    750  CA  GLY M  91      81.760  45.997   2.305  1.00 35.17           C  
ATOM    751  C   GLY M  91      82.951  45.130   2.013  1.00 35.17           C  
ATOM    752  O   GLY M  91      82.785  43.937   1.763  1.00 35.17           O  
ATOM    753  N   GLY M  92      84.178  45.679   2.044  1.00 28.02           N  
ATOM    754  CA  GLY M  92      85.314  44.904   1.620  1.00 28.02           C  
ATOM    755  C   GLY M  92      85.656  43.848   2.624  1.00 28.02           C  
ATOM    756  O   GLY M  92      85.221  43.888   3.773  1.00 28.02           O  
ATOM    757  N   SER M  93      86.457  42.858   2.169  1.00 51.27           N  
ATOM    758  CA  SER M  93      86.929  41.768   2.976  1.00 51.27           C  
ATOM    759  CB  SER M  93      87.123  40.472   2.173  1.00 51.27           C  
ATOM    760  OG  SER M  93      87.797  39.505   2.962  1.00 51.27           O  
ATOM    761  C   SER M  93      88.273  42.135   3.530  1.00 51.27           C  
ATOM    762  O   SER M  93      89.035  42.867   2.900  1.00 51.27           O  
ATOM    763  N   HIS M  94      88.611  41.617   4.731  1.00 70.79           N  
ATOM    764  CA  HIS M  94      89.881  41.950   5.318  1.00 70.79           C  
ATOM    765  ND1 HIS M  94      89.698  45.052   4.787  1.00 70.79           N  
ATOM    766  CG  HIS M  94      89.176  44.324   5.832  1.00 70.79           C  
ATOM    767  CB  HIS M  94      89.791  43.067   6.371  1.00 70.79           C  
ATOM    768  NE2 HIS M  94      87.864  46.119   5.447  1.00 70.79           N  
ATOM    769  CD2 HIS M  94      88.056  44.990   6.224  1.00 70.79           C  
ATOM    770  CE1 HIS M  94      88.875  46.114   4.597  1.00 70.79           C  
ATOM    771  C   HIS M  94      90.419  40.729   6.006  1.00 70.79           C  
ATOM    772  O   HIS M  94      89.695  39.755   6.211  1.00 70.79           O  
ATOM    773  N   THR M  95      91.722  40.739   6.372  0.90 46.93           N  
ATOM    774  CA  THR M  95      92.278  39.564   6.986  0.90 46.93           C  
ATOM    775  CB  THR M  95      93.135  38.768   6.047  0.90 46.93           C  
ATOM    776  OG1 THR M  95      92.386  38.384   4.903  0.90 46.93           O  
ATOM    777  CG2 THR M  95      93.643  37.519   6.783  0.90 46.93           C  
ATOM    778  C   THR M  95      93.150  39.937   8.148  0.90 46.93           C  
ATOM    779  O   THR M  95      93.801  40.982   8.158  0.90 46.93           O  
ATOM    780  N   ILE M  96      93.165  39.062   9.176  1.00 48.07           N  
ATOM    781  CA  ILE M  96      94.007  39.231  10.324  1.00 48.07           C  
ATOM    782  CB  ILE M  96      93.266  39.477  11.605  1.00 48.07           C  
ATOM    783  CG1 ILE M  96      92.461  40.782  11.522  1.00 48.07           C  
ATOM    784  CG2 ILE M  96      94.292  39.478  12.750  1.00 48.07           C  
ATOM    785  CD1 ILE M  96      91.499  40.971  12.694  1.00 48.07           C  
ATOM    786  C   ILE M  96      94.755  37.948  10.490  1.00 48.07           C  
ATOM    787  O   ILE M  96      94.189  36.864  10.345  1.00 48.07           O  
ATOM    788  N   GLN M  97      96.066  38.053  10.780  1.00 47.81           N  
ATOM    789  CA  GLN M  97      96.885  36.889  10.953  1.00 47.81           C  
ATOM    790  CB  GLN M  97      97.859  36.684   9.784  1.00 47.81           C  
ATOM    791  CG  GLN M  97      97.143  36.434   8.455  1.00 47.81           C  
ATOM    792  CD  GLN M  97      98.192  36.368   7.358  1.00 47.81           C  
ATOM    793  OE1 GLN M  97      98.855  37.359   7.058  1.00 47.81           O  
ATOM    794  NE2 GLN M  97      98.345  35.166   6.741  1.00 47.81           N  
ATOM    795  C   GLN M  97      97.702  37.107  12.189  1.00 47.81           C  
ATOM    796  O   GLN M  97      98.044  38.240  12.520  1.00 47.81           O  
ATOM    797  N   VAL M  98      98.023  36.019  12.924  1.00 75.03           N  
ATOM    798  CA  VAL M  98      98.803  36.208  14.112  1.00 75.03           C  
ATOM    799  CB  VAL M  98      97.988  36.123  15.371  1.00 75.03           C  
ATOM    800  CG1 VAL M  98      98.915  36.343  16.574  1.00 75.03           C  
ATOM    801  CG2 VAL M  98      96.820  37.113  15.289  1.00 75.03           C  
ATOM    802  C   VAL M  98      99.804  35.105  14.196  1.00 75.03           C  
ATOM    803  O   VAL M  98      99.537  33.964  13.829  1.00 75.03           O  
ATOM    804  N   ILE M  99     101.005  35.444  14.694  1.00 63.02           N  
ATOM    805  CA  ILE M  99     102.020  34.457  14.876  1.00 63.02           C  
ATOM    806  CB  ILE M  99     103.312  34.801  14.191  1.00 63.02           C  
ATOM    807  CG1 ILE M  99     103.099  34.847  12.670  1.00 63.02           C  
ATOM    808  CG2 ILE M  99     104.390  33.797  14.632  1.00 63.02           C  
ATOM    809  CD1 ILE M  99     104.305  35.387  11.907  1.00 63.02           C  
ATOM    810  C   ILE M  99     102.281  34.406  16.342  1.00 63.02           C  
ATOM    811  O   ILE M  99     102.690  35.395  16.950  1.00 63.02           O  
ATOM    812  N   SER M 100     102.021  33.241  16.959  1.00 96.64           N  
ATOM    813  CA  SER M 100     102.285  33.094  18.355  1.00 96.64           C  
ATOM    814  CB  SER M 100     101.043  32.755  19.197  1.00 96.64           C  
ATOM    815  OG  SER M 100     100.153  33.859  19.238  1.00 96.64           O  
ATOM    816  C   SER M 100     103.197  31.925  18.457  1.00 96.64           C  
ATOM    817  O   SER M 100     103.044  30.960  17.716  1.00 96.64           O  
ATOM    818  N   GLY M 101     104.188  31.972  19.365  1.00 34.18           N  
ATOM    819  CA  GLY M 101     105.046  30.828  19.444  1.00 34.18           C  
ATOM    820  C   GLY M 101     106.234  31.144  20.289  1.00 34.18           C  
ATOM    821  O   GLY M 101     106.425  32.276  20.731  1.00 34.18           O  
ATOM    822  N   CYS M 102     107.071  30.112  20.528  1.00 50.75           N  
ATOM    823  CA  CYS M 102     108.234  30.275  21.351  1.00 50.75           C  
ATOM    824  CB  CYS M 102     107.979  29.884  22.824  1.00 50.75           C  
ATOM    825  SG  CYS M 102     107.494  28.139  23.033  1.00 50.75           S  
ATOM    826  C   CYS M 102     109.316  29.378  20.822  1.00 50.75           C  
ATOM    827  O   CYS M 102     109.036  28.341  20.223  1.00 50.75           O  
ATOM    828  N   GLU M 103     110.594  29.771  21.008  1.00 67.66           N  
ATOM    829  CA  GLU M 103     111.681  28.932  20.583  1.00 67.66           C  
ATOM    830  CB  GLU M 103     112.654  29.577  19.581  1.00 67.66           C  
ATOM    831  CG  GLU M 103     112.140  29.669  18.148  1.00 67.66           C  
ATOM    832  CD  GLU M 103     113.305  30.126  17.288  1.00 67.66           C  
ATOM    833  OE1 GLU M 103     113.613  31.346  17.304  1.00 67.66           O  
ATOM    834  OE2 GLU M 103     113.910  29.256  16.608  1.00 67.66           O  
ATOM    835  C   GLU M 103     112.503  28.610  21.789  1.00 67.66           C  
ATOM    836  O   GLU M 103     112.773  29.476  22.621  1.00 67.66           O  
ATOM    837  N   VAL M 104     112.934  27.337  21.902  1.00 36.32           N  
ATOM    838  CA  VAL M 104     113.715  26.922  23.031  1.00 36.32           C  
ATOM    839  CB  VAL M 104     113.047  25.858  23.855  1.00 36.32           C  
ATOM    840  CG1 VAL M 104     111.758  26.434  24.467  1.00 36.32           C  
ATOM    841  CG2 VAL M 104     112.808  24.632  22.958  1.00 36.32           C  
ATOM    842  C   VAL M 104     114.995  26.334  22.523  1.00 36.32           C  
ATOM    843  O   VAL M 104     115.068  25.847  21.397  1.00 36.32           O  
ATOM    844  N   GLY M 105     116.057  26.394  23.354  1.00 19.48           N  
ATOM    845  CA  GLY M 105     117.328  25.846  22.981  1.00 19.48           C  
ATOM    846  C   GLY M 105     117.381  24.427  23.447  1.00 19.48           C  
ATOM    847  O   GLY M 105     116.407  23.888  23.968  1.00 19.48           O  
ATOM    848  N   SER M 106     118.554  23.790  23.266  1.00 72.61           N  
ATOM    849  CA  SER M 106     118.764  22.423  23.643  1.00 72.61           C  
ATOM    850  CB  SER M 106     120.153  21.909  23.223  1.00 72.61           C  
ATOM    851  OG  SER M 106     121.168  22.677  23.855  1.00 72.61           O  
ATOM    852  C   SER M 106     118.661  22.323  25.131  1.00 72.61           C  
ATOM    853  O   SER M 106     118.203  21.315  25.666  1.00 72.61           O  
ATOM    854  N   ASP M 107     119.100  23.382  25.836  1.00 58.18           N  
ATOM    855  CA  ASP M 107     119.081  23.398  27.270  1.00 58.18           C  
ATOM    856  CB  ASP M 107     119.873  24.560  27.890  1.00 58.18           C  
ATOM    857  CG  ASP M 107     119.212  25.866  27.508  1.00 58.18           C  
ATOM    858  OD1 ASP M 107     119.214  26.223  26.298  1.00 58.18           O  
ATOM    859  OD2 ASP M 107     118.703  26.531  28.444  1.00 58.18           O  
ATOM    860  C   ASP M 107     117.668  23.452  27.763  1.00 58.18           C  
ATOM    861  O   ASP M 107     117.369  22.945  28.844  1.00 58.18           O  
ATOM    862  N   GLY M 108     116.749  24.062  26.988  1.00 31.43           N  
ATOM    863  CA  GLY M 108     115.388  24.155  27.441  1.00 31.43           C  
ATOM    864  C   GLY M 108     115.093  25.576  27.812  1.00 31.43           C  
ATOM    865  O   GLY M 108     113.986  25.888  28.251  1.00 31.43           O  
ATOM    866  N   ARG M 109     116.083  26.475  27.648  1.00125.09           N  
ATOM    867  CA  ARG M 109     115.867  27.865  27.938  1.00125.09           C  
ATOM    868  CB  ARG M 109     117.144  28.719  27.978  1.00125.09           C  
ATOM    869  CG  ARG M 109     116.964  30.097  28.619  1.00125.09           C  
ATOM    870  CD  ARG M 109     116.891  30.054  30.146  1.00125.09           C  
ATOM    871  NE  ARG M 109     116.902  31.459  30.639  1.00125.09           N  
ATOM    872  CZ  ARG M 109     115.725  32.110  30.865  1.00125.09           C  
ATOM    873  NH1 ARG M 109     114.544  31.440  30.729  1.00125.09           N  
ATOM    874  NH2 ARG M 109     115.735  33.423  31.239  1.00125.09           N  
ATOM    875  C   ARG M 109     115.044  28.416  26.824  1.00125.09           C  
ATOM    876  O   ARG M 109     114.922  27.794  25.771  1.00125.09           O  
ATOM    877  N   LEU M 110     114.435  29.600  27.034  1.00 62.86           N  
ATOM    878  CA  LEU M 110     113.603  30.137  25.995  1.00 62.86           C  
ATOM    879  CB  LEU M 110     112.363  30.878  26.524  1.00 62.86           C  
ATOM    880  CG  LEU M 110     111.454  31.410  25.401  1.00 62.86           C  
ATOM    881  CD1 LEU M 110     110.899  30.256  24.551  1.00 62.86           C  
ATOM    882  CD2 LEU M 110     110.345  32.322  25.955  1.00 62.86           C  
ATOM    883  C   LEU M 110     114.404  31.104  25.178  1.00 62.86           C  
ATOM    884  O   LEU M 110     114.800  32.166  25.656  1.00 62.86           O  
ATOM    885  N   LEU M 111     114.685  30.729  23.912  1.00 57.22           N  
ATOM    886  CA  LEU M 111     115.448  31.564  23.034  1.00 57.22           C  
ATOM    887  CB  LEU M 111     115.787  30.861  21.709  1.00 57.22           C  
ATOM    888  CG  LEU M 111     116.624  29.583  21.891  1.00 57.22           C  
ATOM    889  CD1 LEU M 111     116.962  28.940  20.536  1.00 57.22           C  
ATOM    890  CD2 LEU M 111     117.865  29.849  22.759  1.00 57.22           C  
ATOM    891  C   LEU M 111     114.681  32.801  22.675  1.00 57.22           C  
ATOM    892  O   LEU M 111     115.156  33.915  22.889  1.00 57.22           O  
ATOM    893  N   ARG M 112     113.445  32.641  22.152  1.00169.59           N  
ATOM    894  CA  ARG M 112     112.725  33.800  21.696  1.00169.59           C  
ATOM    895  CB  ARG M 112     112.943  34.098  20.206  1.00169.59           C  
ATOM    896  CG  ARG M 112     114.370  34.499  19.856  0.93169.59           C  
ATOM    897  CD  ARG M 112     114.531  36.000  19.632  0.96169.59           C  
ATOM    898  NE  ARG M 112     113.811  36.348  18.376  0.94169.59           N  
ATOM    899  CZ  ARG M 112     114.218  37.435  17.659  0.91169.59           C  
ATOM    900  NH1 ARG M 112     115.257  38.194  18.116  1.00169.59           N  
ATOM    901  NH2 ARG M 112     113.599  37.756  16.486  1.00169.59           N  
ATOM    902  C   ARG M 112     111.256  33.557  21.823  1.00169.59           C  
ATOM    903  O   ARG M 112     110.800  32.416  21.808  1.00169.59           O  
ATOM    904  N   GLY M 113     110.473  34.652  21.930  1.00 42.91           N  
ATOM    905  CA  GLY M 113     109.045  34.527  22.016  1.00 42.91           C  
ATOM    906  C   GLY M 113     108.460  35.476  21.014  1.00 42.91           C  
ATOM    907  O   GLY M 113     108.923  36.610  20.886  1.00 42.91           O  
ATOM    908  N   TYR M 114     107.395  35.043  20.299  1.00123.75           N  
ATOM    909  CA  TYR M 114     106.854  35.887  19.269  1.00123.75           C  
ATOM    910  CB  TYR M 114     106.840  35.279  17.857  1.00123.75           C  
ATOM    911  CG  TYR M 114     108.098  34.590  17.460  1.00123.75           C  
ATOM    912  CD1 TYR M 114     109.137  35.250  16.847  1.00123.75           C  
ATOM    913  CD2 TYR M 114     108.206  33.239  17.692  1.00123.75           C  
ATOM    914  CE1 TYR M 114     110.268  34.559  16.477  1.00123.75           C  
ATOM    915  CE2 TYR M 114     109.333  32.547  17.323  1.00123.75           C  
ATOM    916  CZ  TYR M 114     110.368  33.209  16.710  1.00123.75           C  
ATOM    917  OH  TYR M 114     111.529  32.509  16.321  1.00123.75           O  
ATOM    918  C   TYR M 114     105.377  36.058  19.489  1.00123.75           C  
ATOM    919  O   TYR M 114     104.683  35.145  19.932  1.00123.75           O  
ATOM    920  N   GLN M 115     104.865  37.263  19.168  1.00 91.24           N  
ATOM    921  CA  GLN M 115     103.454  37.535  19.169  1.00 91.24           C  
ATOM    922  CB  GLN M 115     102.942  38.098  20.508  1.00 91.24           C  
ATOM    923  CG  GLN M 115     101.433  38.358  20.547  1.00 91.24           C  
ATOM    924  CD  GLN M 115     100.705  37.020  20.617  1.00 91.24           C  
ATOM    925  OE1 GLN M 115     101.107  36.109  21.338  1.00 91.24           O  
ATOM    926  NE2 GLN M 115      99.599  36.890  19.839  1.00 91.24           N  
ATOM    927  C   GLN M 115     103.306  38.596  18.124  1.00 91.24           C  
ATOM    928  O   GLN M 115     103.656  39.753  18.350  1.00 91.24           O  
ATOM    929  N   GLN M 116     102.779  38.239  16.938  1.00 64.56           N  
ATOM    930  CA  GLN M 116     102.757  39.222  15.893  1.00 64.56           C  
ATOM    931  CB  GLN M 116     103.741  38.878  14.761  1.00 64.56           C  
ATOM    932  CG  GLN M 116     105.199  38.897  15.230  1.00 64.56           C  
ATOM    933  CD  GLN M 116     106.074  38.278  14.149  1.00 64.56           C  
ATOM    934  OE1 GLN M 116     106.008  37.079  13.886  1.00 64.56           O  
ATOM    935  NE2 GLN M 116     106.925  39.116  13.503  1.00 64.56           N  
ATOM    936  C   GLN M 116     101.382  39.311  15.307  1.00 64.56           C  
ATOM    937  O   GLN M 116     100.714  38.302  15.085  1.00 64.56           O  
ATOM    938  N   TYR M 117     100.924  40.551  15.037  1.00 87.78           N  
ATOM    939  CA  TYR M 117      99.621  40.754  14.470  1.00 87.78           C  
ATOM    940  CB  TYR M 117      98.701  41.653  15.318  1.00 87.78           C  
ATOM    941  CG  TYR M 117      98.168  40.868  16.467  1.00 87.78           C  
ATOM    942  CD1 TYR M 117      98.967  40.505  17.526  1.00 87.78           C  
ATOM    943  CD2 TYR M 117      96.839  40.510  16.487  1.00 87.78           C  
ATOM    944  CE1 TYR M 117      98.447  39.784  18.578  1.00 87.78           C  
ATOM    945  CE2 TYR M 117      96.315  39.791  17.535  1.00 87.78           C  
ATOM    946  CZ  TYR M 117      97.121  39.423  18.584  1.00 87.78           C  
ATOM    947  OH  TYR M 117      96.585  38.683  19.660  1.00 87.78           O  
ATOM    948  C   TYR M 117      99.761  41.427  13.141  1.00 87.78           C  
ATOM    949  O   TYR M 117     100.470  42.423  13.002  1.00 87.78           O  
ATOM    950  N   ALA M 118      99.075  40.879  12.116  1.00 31.82           N  
ATOM    951  CA  ALA M 118      99.128  41.461  10.805  1.00 31.82           C  
ATOM    952  CB  ALA M 118      99.842  40.575   9.769  1.00 31.82           C  
ATOM    953  C   ALA M 118      97.725  41.652  10.323  1.00 31.82           C  
ATOM    954  O   ALA M 118      96.863  40.793  10.509  1.00 31.82           O  
ATOM    955  N   TYR M 119      97.462  42.806   9.682  1.00 69.38           N  
ATOM    956  CA  TYR M 119      96.151  43.086   9.182  1.00 69.38           C  
ATOM    957  CB  TYR M 119      95.545  44.340   9.837  1.00 69.38           C  
ATOM    958  CG  TYR M 119      94.126  44.547   9.427  1.00 69.38           C  
ATOM    959  CD1 TYR M 119      93.142  43.688   9.856  1.00 69.38           C  
ATOM    960  CD2 TYR M 119      93.769  45.625   8.649  1.00 69.38           C  
ATOM    961  CE1 TYR M 119      91.828  43.887   9.499  1.00 69.38           C  
ATOM    962  CE2 TYR M 119      92.457  45.830   8.291  1.00 69.38           C  
ATOM    963  CZ  TYR M 119      91.482  44.960   8.715  1.00 69.38           C  
ATOM    964  OH  TYR M 119      90.135  45.170   8.352  1.00 69.38           O  
ATOM    965  C   TYR M 119      96.308  43.326   7.716  1.00 69.38           C  
ATOM    966  O   TYR M 119      97.155  44.109   7.293  1.00 69.38           O  
ATOM    967  N   ASP M 120      95.509  42.615   6.899  1.00 50.54           N  
ATOM    968  CA  ASP M 120      95.545  42.773   5.475  1.00 50.54           C  
ATOM    969  CB  ASP M 120      94.969  44.117   4.992  1.00 50.54           C  
ATOM    970  CG  ASP M 120      93.458  44.087   5.199  1.00 50.54           C  
ATOM    971  OD1 ASP M 120      92.944  43.035   5.664  1.00 50.54           O  
ATOM    972  OD2 ASP M 120      92.798  45.115   4.888  1.00 50.54           O  
ATOM    973  C   ASP M 120      96.953  42.647   4.980  1.00 50.54           C  
ATOM    974  O   ASP M 120      97.373  43.390   4.094  1.00 50.54           O  
ATOM    975  N   GLY M 121      97.727  41.699   5.542  1.00 21.34           N  
ATOM    976  CA  GLY M 121      99.050  41.447   5.043  1.00 21.34           C  
ATOM    977  C   GLY M 121     100.009  42.509   5.493  1.00 21.34           C  
ATOM    978  O   GLY M 121     101.061  42.687   4.880  1.00 21.34           O  
ATOM    979  N   CYS M 122      99.686  43.254   6.569  1.00 39.27           N  
ATOM    980  CA  CYS M 122     100.602  44.268   7.023  1.00 39.27           C  
ATOM    981  CB  CYS M 122     100.060  45.697   6.847  1.00 39.27           C  
ATOM    982  SG  CYS M 122      99.781  46.141   5.106  1.00 39.27           S  
ATOM    983  C   CYS M 122     100.806  44.063   8.494  1.00 39.27           C  
ATOM    984  O   CYS M 122      99.912  43.583   9.182  1.00 39.27           O  
ATOM    985  N   ASP M 123     101.989  44.434   9.029  1.00 66.91           N  
ATOM    986  CA  ASP M 123     102.222  44.197  10.428  1.00 66.91           C  
ATOM    987  CB  ASP M 123     103.710  44.125  10.810  1.00 66.91           C  
ATOM    988  CG  ASP M 123     104.241  42.788  10.302  1.00 66.91           C  
ATOM    989  OD1 ASP M 123     103.426  42.011   9.736  1.00 66.91           O  
ATOM    990  OD2 ASP M 123     105.459  42.519  10.480  1.00 66.91           O  
ATOM    991  C   ASP M 123     101.550  45.258  11.242  1.00 66.91           C  
ATOM    992  O   ASP M 123     101.876  46.439  11.133  1.00 66.91           O  
ATOM    993  N   TYR M 124     100.504  44.848  11.997  1.00 97.82           N  
ATOM    994  CA  TYR M 124      99.750  45.716  12.862  1.00 97.82           C  
ATOM    995  CB  TYR M 124      98.412  45.057  13.248  1.00 97.82           C  
ATOM    996  CG  TYR M 124      97.513  46.016  13.952  1.00 97.82           C  
ATOM    997  CD1 TYR M 124      96.828  46.973  13.238  1.00 97.82           C  
ATOM    998  CD2 TYR M 124      97.325  45.938  15.314  1.00 97.82           C  
ATOM    999  CE1 TYR M 124      95.983  47.853  13.871  1.00 97.82           C  
ATOM   1000  CE2 TYR M 124      96.480  46.817  15.951  1.00 97.82           C  
ATOM   1001  CZ  TYR M 124      95.810  47.776  15.231  1.00 97.82           C  
ATOM   1002  OH  TYR M 124      94.942  48.678  15.883  1.00 97.82           O  
ATOM   1003  C   TYR M 124     100.495  46.045  14.131  1.00 97.82           C  
ATOM   1004  O   TYR M 124     100.756  47.213  14.417  1.00 97.82           O  
ATOM   1005  N   ILE M 125     100.881  45.015  14.924  1.00 93.52           N  
ATOM   1006  CA  ILE M 125     101.593  45.262  16.153  1.00 93.52           C  
ATOM   1007  CB  ILE M 125     100.734  45.589  17.341  1.00 93.52           C  
ATOM   1008  CG1 ILE M 125      99.891  44.387  17.780  1.00 93.52           C  
ATOM   1009  CG2 ILE M 125      99.888  46.818  16.985  1.00 93.52           C  
ATOM   1010  CD1 ILE M 125      99.247  44.589  19.151  1.00 93.52           C  
ATOM   1011  C   ILE M 125     102.348  44.020  16.511  1.00 93.52           C  
ATOM   1012  O   ILE M 125     102.026  42.932  16.032  1.00 93.52           O  
ATOM   1013  N   ALA M 126     103.384  44.148  17.369  1.00 43.79           N  
ATOM   1014  CA  ALA M 126     104.107  42.969  17.750  1.00 43.79           C  
ATOM   1015  CB  ALA M 126     105.242  42.604  16.778  1.00 43.79           C  
ATOM   1016  C   ALA M 126     104.725  43.160  19.100  1.00 43.79           C  
ATOM   1017  O   ALA M 126     104.983  44.278  19.544  1.00 43.79           O  
ATOM   1018  N   LEU M 127     104.960  42.030  19.797  1.00 61.93           N  
ATOM   1019  CA  LEU M 127     105.574  42.032  21.093  1.00 61.93           C  
ATOM   1020  CB  LEU M 127     105.252  40.755  21.894  1.00 61.93           C  
ATOM   1021  CG  LEU M 127     105.879  40.684  23.299  1.00 61.93           C  
ATOM   1022  CD1 LEU M 127     105.398  41.839  24.191  1.00 61.93           C  
ATOM   1023  CD2 LEU M 127     105.625  39.311  23.943  1.00 61.93           C  
ATOM   1024  C   LEU M 127     107.051  42.104  20.877  1.00 61.93           C  
ATOM   1025  O   LEU M 127     107.592  41.442  19.992  1.00 61.93           O  
ATOM   1026  N   ASN M 128     107.743  42.911  21.702  1.00 74.47           N  
ATOM   1027  CA  ASN M 128     109.158  43.115  21.578  1.00 74.47           C  
ATOM   1028  CB  ASN M 128     109.664  44.344  22.350  1.00 74.47           C  
ATOM   1029  CG  ASN M 128     109.026  45.569  21.720  1.00 74.47           C  
ATOM   1030  OD1 ASN M 128     108.460  46.416  22.407  1.00 74.47           O  
ATOM   1031  ND2 ASN M 128     109.113  45.662  20.367  1.00 74.47           N  
ATOM   1032  C   ASN M 128     109.870  41.926  22.139  1.00 74.47           C  
ATOM   1033  O   ASN M 128     109.260  41.032  22.722  1.00 74.47           O  
ATOM   1034  N   GLU M 129     111.204  41.895  21.944  0.92 94.21           N  
ATOM   1035  CA  GLU M 129     112.050  40.831  22.402  0.92 94.21           C  
ATOM   1036  CB  GLU M 129     113.526  41.054  22.026  0.92 94.21           C  
ATOM   1037  CG  GLU M 129     113.778  41.075  20.518  0.78 94.21           C  
ATOM   1038  CD  GLU M 129     113.347  42.433  19.975  0.75 94.21           C  
ATOM   1039  OE1 GLU M 129     113.444  43.437  20.730  0.92 94.21           O  
ATOM   1040  OE2 GLU M 129     112.921  42.481  18.790  0.90 94.21           O  
ATOM   1041  C   GLU M 129     111.988  40.807  23.895  0.92 94.21           C  
ATOM   1042  O   GLU M 129     112.027  39.745  24.515  0.92 94.21           O  
ATOM   1043  N   ASP M 130     111.877  42.000  24.506  1.00 79.43           N  
ATOM   1044  CA  ASP M 130     111.867  42.130  25.935  1.00 79.43           C  
ATOM   1045  CB  ASP M 130     111.928  43.595  26.436  1.00 79.43           C  
ATOM   1046  CG  ASP M 130     110.731  44.426  25.985  1.00 79.43           C  
ATOM   1047  OD1 ASP M 130     109.751  43.849  25.449  1.00 79.43           O  
ATOM   1048  OD2 ASP M 130     110.790  45.672  26.171  1.00 79.43           O  
ATOM   1049  C   ASP M 130     110.665  41.427  26.485  1.00 79.43           C  
ATOM   1050  O   ASP M 130     110.639  41.057  27.657  1.00 79.43           O  
ATOM   1051  N   LEU M 131     109.627  41.245  25.646  1.00103.90           N  
ATOM   1052  CA  LEU M 131     108.411  40.574  26.015  1.00103.90           C  
ATOM   1053  CB  LEU M 131     108.644  39.317  26.874  1.00103.90           C  
ATOM   1054  CG  LEU M 131     109.405  38.190  26.153  1.00103.90           C  
ATOM   1055  CD1 LEU M 131     109.569  36.962  27.064  1.00103.90           C  
ATOM   1056  CD2 LEU M 131     108.761  37.848  24.798  1.00103.90           C  
ATOM   1057  C   LEU M 131     107.594  41.511  26.844  1.00103.90           C  
ATOM   1058  O   LEU M 131     106.432  41.242  27.147  1.00103.90           O  
ATOM   1059  N   LYS M 132     108.220  42.607  27.298  1.00111.13           N  
ATOM   1060  CA  LYS M 132     107.548  43.607  28.074  1.00111.13           C  
ATOM   1061  CB  LYS M 132     108.494  44.329  29.040  1.00111.13           C  
ATOM   1062  CG  LYS M 132     109.061  43.383  30.099  1.00111.13           C  
ATOM   1063  CD  LYS M 132     110.170  44.015  30.935  1.00111.13           C  
ATOM   1064  CE  LYS M 132     110.753  43.077  31.991  1.00111.13           C  
ATOM   1065  NZ  LYS M 132     112.202  42.894  31.750  1.00111.13           N  
ATOM   1066  C   LYS M 132     106.803  44.645  27.274  1.00111.13           C  
ATOM   1067  O   LYS M 132     105.728  45.076  27.686  1.00111.13           O  
ATOM   1068  N   THR M 133     107.339  45.080  26.109  1.00 79.56           N  
ATOM   1069  CA  THR M 133     106.790  46.257  25.476  1.00 79.56           C  
ATOM   1070  CB  THR M 133     107.869  47.288  25.251  1.00 79.56           C  
ATOM   1071  OG1 THR M 133     108.581  47.479  26.463  1.00 79.56           O  
ATOM   1072  CG2 THR M 133     107.257  48.644  24.860  1.00 79.56           C  
ATOM   1073  C   THR M 133     106.170  45.897  24.152  1.00 79.56           C  
ATOM   1074  O   THR M 133     106.190  44.739  23.740  1.00 79.56           O  
ATOM   1075  N   TRP M 134     105.566  46.893  23.459  1.00 91.53           N  
ATOM   1076  CA  TRP M 134     104.911  46.630  22.208  1.00 91.53           C  
ATOM   1077  CB  TRP M 134     103.386  46.821  22.274  1.00 91.53           C  
ATOM   1078  CG  TRP M 134     102.687  45.932  23.272  1.00 91.53           C  
ATOM   1079  CD2 TRP M 134     102.476  44.526  23.091  1.00 91.53           C  
ATOM   1080  CD1 TRP M 134     102.161  46.250  24.491  1.00 91.53           C  
ATOM   1081  NE1 TRP M 134     101.631  45.128  25.079  1.00 91.53           N  
ATOM   1082  CE2 TRP M 134     101.820  44.059  24.230  1.00 91.53           C  
ATOM   1083  CE3 TRP M 134     102.805  43.692  22.060  1.00 91.53           C  
ATOM   1084  CZ2 TRP M 134     101.479  42.745  24.357  1.00 91.53           C  
ATOM   1085  CZ3 TRP M 134     102.461  42.366  22.193  1.00 91.53           C  
ATOM   1086  CH2 TRP M 134     101.811  41.904  23.319  1.00 91.53           C  
ATOM   1087  C   TRP M 134     105.389  47.617  21.184  1.00 91.53           C  
ATOM   1088  O   TRP M 134     105.806  48.728  21.512  1.00 91.53           O  
ATOM   1089  N   THR M 135     105.359  47.211  19.897  1.00 41.65           N  
ATOM   1090  CA  THR M 135     105.691  48.112  18.830  1.00 41.65           C  
ATOM   1091  CB  THR M 135     106.846  47.681  17.977  1.00 41.65           C  
ATOM   1092  OG1 THR M 135     108.015  47.546  18.770  1.00 41.65           O  
ATOM   1093  CG2 THR M 135     107.068  48.747  16.889  1.00 41.65           C  
ATOM   1094  C   THR M 135     104.488  48.180  17.945  1.00 41.65           C  
ATOM   1095  O   THR M 135     103.943  47.150  17.548  1.00 41.65           O  
ATOM   1096  N   ALA M 136     104.039  49.409  17.616  1.00 49.63           N  
ATOM   1097  CA  ALA M 136     102.860  49.559  16.810  1.00 49.63           C  
ATOM   1098  CB  ALA M 136     101.818  50.514  17.419  1.00 49.63           C  
ATOM   1099  C   ALA M 136     103.264  50.128  15.484  1.00 49.63           C  
ATOM   1100  O   ALA M 136     104.145  50.981  15.397  1.00 49.63           O  
ATOM   1101  N   ALA M 137     102.673  49.585  14.402  1.00 54.75           N  
ATOM   1102  CA  ALA M 137     102.942  50.001  13.055  1.00 54.75           C  
ATOM   1103  CB  ALA M 137     102.403  49.000  12.020  1.00 54.75           C  
ATOM   1104  C   ALA M 137     102.366  51.348  12.721  1.00 54.75           C  
ATOM   1105  O   ALA M 137     103.049  52.190  12.137  1.00 54.75           O  
ATOM   1106  N   ASP M 138     101.088  51.589  13.087  1.00 67.09           N  
ATOM   1107  CA  ASP M 138     100.429  52.796  12.666  1.00 67.09           C  
ATOM   1108  CB  ASP M 138      99.477  52.579  11.474  1.00 67.09           C  
ATOM   1109  CG  ASP M 138      98.374  51.614  11.892  1.00 67.09           C  
ATOM   1110  OD1 ASP M 138      98.669  50.667  12.670  1.00 67.09           O  
ATOM   1111  OD2 ASP M 138      97.216  51.817  11.437  1.00 67.09           O  
ATOM   1112  C   ASP M 138      99.616  53.344  13.796  1.00 67.09           C  
ATOM   1113  O   ASP M 138      99.683  52.864  14.925  1.00 67.09           O  
ATOM   1114  N   MET M 139      98.813  54.385  13.500  1.00158.92           N  
ATOM   1115  CA  MET M 139      98.022  55.029  14.506  1.00158.92           C  
ATOM   1116  CB  MET M 139      97.259  56.270  14.006  1.00158.92           C  
ATOM   1117  CG  MET M 139      96.170  55.978  12.974  1.00158.92           C  
ATOM   1118  SD  MET M 139      95.180  57.431  12.517  1.00158.92           S  
ATOM   1119  CE  MET M 139      96.572  58.343  11.788  1.00158.92           C  
ATOM   1120  C   MET M 139      97.032  54.053  15.069  1.00158.92           C  
ATOM   1121  O   MET M 139      96.777  54.057  16.272  1.00158.92           O  
ATOM   1122  N   ALA M 140      96.455  53.176  14.226  1.00 42.49           N  
ATOM   1123  CA  ALA M 140      95.460  52.248  14.691  1.00 42.49           C  
ATOM   1124  CB  ALA M 140      94.923  51.350  13.564  1.00 42.49           C  
ATOM   1125  C   ALA M 140      96.057  51.356  15.738  1.00 42.49           C  
ATOM   1126  O   ALA M 140      95.445  51.101  16.774  1.00 42.49           O  
ATOM   1127  N   ALA M 141      97.297  50.891  15.511  1.00 40.84           N  
ATOM   1128  CA  ALA M 141      97.956  49.984  16.408  1.00 40.84           C  
ATOM   1129  CB  ALA M 141      99.364  49.588  15.929  1.00 40.84           C  
ATOM   1130  C   ALA M 141      98.098  50.636  17.747  1.00 40.84           C  
ATOM   1131  O   ALA M 141      98.010  49.972  18.779  1.00 40.84           O  
ATOM   1132  N   LEU M 142      98.315  51.962  17.759  1.00 65.96           N  
ATOM   1133  CA  LEU M 142      98.545  52.681  18.979  1.00 65.96           C  
ATOM   1134  CB  LEU M 142      98.708  54.190  18.735  1.00 65.96           C  
ATOM   1135  CG  LEU M 142      99.913  54.544  17.847  1.00 65.96           C  
ATOM   1136  CD1 LEU M 142     100.019  56.062  17.639  1.00 65.96           C  
ATOM   1137  CD2 LEU M 142     101.211  53.924  18.390  1.00 65.96           C  
ATOM   1138  C   LEU M 142      97.361  52.510  19.876  1.00 65.96           C  
ATOM   1139  O   LEU M 142      97.509  52.279  21.076  1.00 65.96           O  
ATOM   1140  N   ILE M 143      96.148  52.581  19.305  1.00106.83           N  
ATOM   1141  CA  ILE M 143      94.961  52.480  20.098  1.00106.83           C  
ATOM   1142  CB  ILE M 143      93.718  52.432  19.258  1.00106.83           C  
ATOM   1143  CG1 ILE M 143      93.606  53.648  18.323  1.00106.83           C  
ATOM   1144  CG2 ILE M 143      92.530  52.305  20.225  1.00106.83           C  
ATOM   1145  CD1 ILE M 143      93.424  54.975  19.048  1.00106.83           C  
ATOM   1146  C   ILE M 143      95.019  51.154  20.785  1.00106.83           C  
ATOM   1147  O   ILE M 143      94.729  51.032  21.974  1.00106.83           O  
ATOM   1148  N   THR M 144      95.407  50.120  20.022  1.00 69.29           N  
ATOM   1149  CA  THR M 144      95.493  48.781  20.516  1.00 69.29           C  
ATOM   1150  CB  THR M 144      95.815  47.808  19.424  1.00 69.29           C  
ATOM   1151  OG1 THR M 144      94.809  47.862  18.423  1.00 69.29           O  
ATOM   1152  CG2 THR M 144      95.905  46.396  20.024  1.00 69.29           C  
ATOM   1153  C   THR M 144      96.567  48.693  21.556  1.00 69.29           C  
ATOM   1154  O   THR M 144      96.445  47.946  22.524  1.00 69.29           O  
ATOM   1155  N   LYS M 145      97.672  49.432  21.373  1.00142.91           N  
ATOM   1156  CA  LYS M 145      98.766  49.363  22.298  1.00142.91           C  
ATOM   1157  CB  LYS M 145      99.963  50.219  21.863  1.00142.91           C  
ATOM   1158  CG  LYS M 145     100.978  50.432  22.987  1.00142.91           C  
ATOM   1159  CD  LYS M 145     101.702  49.164  23.429  1.00142.91           C  
ATOM   1160  CE  LYS M 145     102.570  49.372  24.670  1.00142.91           C  
ATOM   1161  NZ  LYS M 145     103.626  50.368  24.385  1.00142.91           N  
ATOM   1162  C   LYS M 145      98.372  49.859  23.647  1.00142.91           C  
ATOM   1163  O   LYS M 145      98.615  49.190  24.651  1.00142.91           O  
ATOM   1164  N   HIS M 146      97.725  51.035  23.712  1.00 88.74           N  
ATOM   1165  CA  HIS M 146      97.435  51.576  25.001  1.00 88.74           C  
ATOM   1166  ND1 HIS M 146      95.401  53.204  27.136  1.00 88.74           N  
ATOM   1167  CG  HIS M 146      96.533  53.439  26.387  1.00 88.74           C  
ATOM   1168  CB  HIS M 146      96.739  52.945  24.986  1.00 88.74           C  
ATOM   1169  NE2 HIS M 146      96.800  54.343  28.436  1.00 88.74           N  
ATOM   1170  CD2 HIS M 146      97.376  54.137  27.196  1.00 88.74           C  
ATOM   1171  CE1 HIS M 146      95.615  53.766  28.354  1.00 88.74           C  
ATOM   1172  C   HIS M 146      96.531  50.625  25.699  1.00 88.74           C  
ATOM   1173  O   HIS M 146      96.688  50.371  26.892  1.00 88.74           O  
ATOM   1174  N   LYS M 147      95.572  50.057  24.950  1.00118.22           N  
ATOM   1175  CA  LYS M 147      94.612  49.173  25.524  1.00118.22           C  
ATOM   1176  CB  LYS M 147      93.654  48.584  24.471  1.00118.22           C  
ATOM   1177  CG  LYS M 147      92.728  47.501  25.033  1.00118.22           C  
ATOM   1178  CD  LYS M 147      91.762  46.901  24.008  1.00118.22           C  
ATOM   1179  CE  LYS M 147      90.433  47.648  23.883  1.00118.22           C  
ATOM   1180  NZ  LYS M 147      90.582  48.790  22.956  1.00118.22           N  
ATOM   1181  C   LYS M 147      95.313  47.990  26.114  1.00118.22           C  
ATOM   1182  O   LYS M 147      95.108  47.644  27.276  1.00118.22           O  
ATOM   1183  N   TRP M 148      96.196  47.353  25.330  1.00118.90           N  
ATOM   1184  CA  TRP M 148      96.846  46.162  25.789  1.00118.90           C  
ATOM   1185  CB  TRP M 148      97.797  45.536  24.758  1.00118.90           C  
ATOM   1186  CG  TRP M 148      97.105  44.933  23.565  1.00118.90           C  
ATOM   1187  CD2 TRP M 148      97.646  43.855  22.787  1.00118.90           C  
ATOM   1188  CD1 TRP M 148      95.885  45.222  23.028  1.00118.90           C  
ATOM   1189  NE1 TRP M 148      95.639  44.401  21.955  1.00118.90           N  
ATOM   1190  CE2 TRP M 148      96.714  43.551  21.798  1.00118.90           C  
ATOM   1191  CE3 TRP M 148      98.820  43.166  22.898  1.00118.90           C  
ATOM   1192  CZ2 TRP M 148      96.942  42.552  20.897  1.00118.90           C  
ATOM   1193  CZ3 TRP M 148      99.052  42.165  21.982  1.00118.90           C  
ATOM   1194  CH2 TRP M 148      98.131  41.865  21.001  1.00118.90           C  
ATOM   1195  C   TRP M 148      97.671  46.462  26.990  1.00118.90           C  
ATOM   1196  O   TRP M 148      97.644  45.739  27.983  1.00118.90           O  
ATOM   1197  N   GLU M 149      98.405  47.574  26.932  1.00146.36           N  
ATOM   1198  CA  GLU M 149      99.346  47.943  27.948  1.00146.36           C  
ATOM   1199  CB  GLU M 149      99.928  49.322  27.625  1.00146.36           C  
ATOM   1200  CG  GLU M 149     100.943  49.845  28.626  1.00146.36           C  
ATOM   1201  CD  GLU M 149     101.213  51.287  28.222  1.00146.36           C  
ATOM   1202  OE1 GLU M 149     100.300  52.130  28.428  1.00146.36           O  
ATOM   1203  OE2 GLU M 149     102.323  51.565  27.692  1.00146.36           O  
ATOM   1204  C   GLU M 149      98.655  48.047  29.271  1.00146.36           C  
ATOM   1205  O   GLU M 149      99.133  47.541  30.285  1.00146.36           O  
ATOM   1206  N   GLN M 150      97.488  48.694  29.292  1.00126.34           N  
ATOM   1207  CA  GLN M 150      96.785  48.918  30.516  1.00126.34           C  
ATOM   1208  CB  GLN M 150      95.572  49.831  30.333  1.00126.34           C  
ATOM   1209  CG  GLN M 150      94.915  50.191  31.657  1.00126.34           C  
ATOM   1210  CD  GLN M 150      93.734  51.092  31.354  1.00126.34           C  
ATOM   1211  OE1 GLN M 150      93.678  51.744  30.314  1.00126.34           O  
ATOM   1212  NE2 GLN M 150      92.758  51.128  32.297  1.00126.34           N  
ATOM   1213  C   GLN M 150      96.298  47.604  31.052  1.00126.34           C  
ATOM   1214  O   GLN M 150      96.081  47.434  32.250  1.00126.34           O  
ATOM   1215  N   ALA M 151      96.047  46.667  30.130  1.00 84.08           N  
ATOM   1216  CA  ALA M 151      95.515  45.359  30.345  1.00 84.08           C  
ATOM   1217  CB  ALA M 151      95.314  44.676  28.994  1.00 84.08           C  
ATOM   1218  C   ALA M 151      96.450  44.530  31.158  1.00 84.08           C  
ATOM   1219  O   ALA M 151      96.021  43.725  31.985  1.00 84.08           O  
ATOM   1220  N   GLY M 152      97.764  44.703  30.944  1.00 50.70           N  
ATOM   1221  CA  GLY M 152      98.695  43.852  31.624  1.00 50.70           C  
ATOM   1222  C   GLY M 152      98.927  42.708  30.696  1.00 50.70           C  
ATOM   1223  O   GLY M 152      99.447  41.664  31.087  1.00 50.70           O  
ATOM   1224  N   GLU M 153      98.559  42.908  29.415  1.00122.91           N  
ATOM   1225  CA  GLU M 153      98.637  41.872  28.428  1.00122.91           C  
ATOM   1226  CB  GLU M 153      98.212  42.296  27.017  1.00122.91           C  
ATOM   1227  CG  GLU M 153      98.501  41.196  25.988  1.00122.91           C  
ATOM   1228  CD  GLU M 153      97.546  40.033  26.247  1.00122.91           C  
ATOM   1229  OE1 GLU M 153      96.931  40.016  27.343  1.00122.91           O  
ATOM   1230  OE2 GLU M 153      97.425  39.140  25.366  1.00122.91           O  
ATOM   1231  C   GLU M 153     100.024  41.336  28.277  1.00122.91           C  
ATOM   1232  O   GLU M 153     100.202  40.127  28.155  1.00122.91           O  
ATOM   1233  N   ALA M 154     101.050  42.200  28.294  1.00 52.48           N  
ATOM   1234  CA  ALA M 154     102.379  41.713  28.042  1.00 52.48           C  
ATOM   1235  CB  ALA M 154     103.447  42.816  28.122  1.00 52.48           C  
ATOM   1236  C   ALA M 154     102.725  40.685  29.074  1.00 52.48           C  
ATOM   1237  O   ALA M 154     103.326  39.659  28.759  1.00 52.48           O  
ATOM   1238  N   GLU M 155     102.342  40.927  30.340  1.00 66.74           N  
ATOM   1239  CA  GLU M 155     102.700  40.027  31.399  1.00 66.74           C  
ATOM   1240  CB  GLU M 155     102.193  40.520  32.758  1.00 66.74           C  
ATOM   1241  CG  GLU M 155     102.817  41.841  33.204  1.00 66.74           C  
ATOM   1242  CD  GLU M 155     102.022  42.313  34.409  1.00 66.74           C  
ATOM   1243  OE1 GLU M 155     101.690  41.453  35.268  1.00 66.74           O  
ATOM   1244  OE2 GLU M 155     101.722  43.535  34.480  1.00 66.74           O  
ATOM   1245  C   GLU M 155     102.071  38.687  31.176  1.00 66.74           C  
ATOM   1246  O   GLU M 155     102.745  37.662  31.241  1.00 66.74           O  
ATOM   1247  N   ARG M 156     100.760  38.663  30.875  1.00 98.02           N  
ATOM   1248  CA  ARG M 156     100.051  37.430  30.692  1.00 98.02           C  
ATOM   1249  CB  ARG M 156      98.579  37.671  30.326  1.00 98.02           C  
ATOM   1250  CG  ARG M 156      97.728  36.421  30.078  1.00 98.02           C  
ATOM   1251  CD  ARG M 156      96.307  36.802  29.647  1.00 98.02           C  
ATOM   1252  NE  ARG M 156      95.518  35.576  29.347  1.00 98.02           N  
ATOM   1253  CZ  ARG M 156      95.313  35.194  28.053  1.00 98.02           C  
ATOM   1254  NH1 ARG M 156      95.916  35.866  27.030  1.00 98.02           N  
ATOM   1255  NH2 ARG M 156      94.490  34.140  27.780  1.00 98.02           N  
ATOM   1256  C   ARG M 156     100.688  36.707  29.550  1.00 98.02           C  
ATOM   1257  O   ARG M 156     100.864  35.492  29.604  1.00 98.02           O  
ATOM   1258  N   LEU M 158     101.054  37.437  28.480  1.00136.51           N  
ATOM   1259  CA  LEU M 158     101.665  36.792  27.350  1.00136.51           C  
ATOM   1260  CB  LEU M 158     102.058  37.735  26.200  1.00136.51           C  
ATOM   1261  CG  LEU M 158     100.909  38.174  25.286  1.00136.51           C  
ATOM   1262  CD1 LEU M 158     101.419  39.108  24.177  1.00136.51           C  
ATOM   1263  CD2 LEU M 158     100.168  36.951  24.728  1.00136.51           C  
ATOM   1264  C   LEU M 158     102.946  36.154  27.766  1.00136.51           C  
ATOM   1265  O   LEU M 158     103.167  34.978  27.489  1.00136.51           O  
ATOM   1266  N   ARG M 159     103.798  36.888  28.505  1.00177.08           N  
ATOM   1267  CA  ARG M 159     105.105  36.375  28.798  1.00177.08           C  
ATOM   1268  CB  ARG M 159     106.002  37.338  29.599  1.00177.08           C  
ATOM   1269  CG  ARG M 159     105.514  37.661  31.006  1.00177.08           C  
ATOM   1270  CD  ARG M 159     106.234  38.855  31.632  1.00177.08           C  
ATOM   1271  NE  ARG M 159     107.691  38.552  31.672  1.00177.08           N  
ATOM   1272  CZ  ARG M 159     108.508  39.262  32.504  1.00177.08           C  
ATOM   1273  NH1 ARG M 159     107.980  40.185  33.360  1.00177.08           N  
ATOM   1274  NH2 ARG M 159     109.855  39.044  32.482  1.00177.08           N  
ATOM   1275  C   ARG M 159     104.965  35.098  29.555  1.00177.08           C  
ATOM   1276  O   ARG M 159     105.788  34.197  29.404  1.00177.08           O  
ATOM   1277  N   ALA M 160     103.930  34.985  30.406  1.00 38.49           N  
ATOM   1278  CA  ALA M 160     103.752  33.771  31.148  1.00 38.49           C  
ATOM   1279  CB  ALA M 160     102.536  33.818  32.090  1.00 38.49           C  
ATOM   1280  C   ALA M 160     103.524  32.646  30.180  1.00 38.49           C  
ATOM   1281  O   ALA M 160     104.149  31.594  30.284  1.00 38.49           O  
ATOM   1282  N   TYR M 161     102.654  32.857  29.175  1.00 79.88           N  
ATOM   1283  CA  TYR M 161     102.323  31.825  28.232  1.00 79.88           C  
ATOM   1284  CB  TYR M 161     101.307  32.347  27.194  1.00 79.88           C  
ATOM   1285  CG  TYR M 161     101.174  31.411  26.039  1.00 79.88           C  
ATOM   1286  CD1 TYR M 161     100.425  30.261  26.130  1.00 79.88           C  
ATOM   1287  CD2 TYR M 161     101.791  31.708  24.843  1.00 79.88           C  
ATOM   1288  CE1 TYR M 161     100.309  29.418  25.048  1.00 79.88           C  
ATOM   1289  CE2 TYR M 161     101.678  30.869  23.759  1.00 79.88           C  
ATOM   1290  CZ  TYR M 161     100.935  29.717  23.862  1.00 79.88           C  
ATOM   1291  OH  TYR M 161     100.810  28.848  22.757  1.00 79.88           O  
ATOM   1292  C   TYR M 161     103.565  31.410  27.514  1.00 79.88           C  
ATOM   1293  O   TYR M 161     103.917  30.231  27.487  1.00 79.88           O  
ATOM   1294  N   LEU M 162     104.303  32.386  26.966  1.00 64.79           N  
ATOM   1295  CA  LEU M 162     105.470  32.082  26.195  1.00 64.79           C  
ATOM   1296  CB  LEU M 162     106.141  33.359  25.662  1.00 64.79           C  
ATOM   1297  CG  LEU M 162     105.218  34.207  24.768  1.00 64.79           C  
ATOM   1298  CD1 LEU M 162     105.935  35.468  24.264  1.00 64.79           C  
ATOM   1299  CD2 LEU M 162     104.617  33.368  23.632  1.00 64.79           C  
ATOM   1300  C   LEU M 162     106.468  31.390  27.064  1.00 64.79           C  
ATOM   1301  O   LEU M 162     107.009  30.349  26.701  1.00 64.79           O  
ATOM   1302  N   GLU M 163     106.744  31.945  28.254  1.00 92.61           N  
ATOM   1303  CA  GLU M 163     107.746  31.332  29.069  1.00 92.61           C  
ATOM   1304  CB  GLU M 163     108.007  32.161  30.339  1.00 92.61           C  
ATOM   1305  CG  GLU M 163     108.506  33.578  30.039  1.00 92.61           C  
ATOM   1306  CD  GLU M 163     108.437  34.398  31.320  1.00 92.61           C  
ATOM   1307  OE1 GLU M 163     107.331  34.474  31.920  1.00 92.61           O  
ATOM   1308  OE2 GLU M 163     109.489  34.964  31.717  1.00 92.61           O  
ATOM   1309  C   GLU M 163     107.284  29.974  29.514  1.00 92.61           C  
ATOM   1310  O   GLU M 163     107.942  28.964  29.279  1.00 92.61           O  
ATOM   1311  N   GLY M 164     106.155  29.917  30.239  1.00 83.61           N  
ATOM   1312  CA  GLY M 164     105.723  28.653  30.774  1.00 83.61           C  
ATOM   1313  C   GLY M 164     104.927  27.718  29.902  1.00 83.61           C  
ATOM   1314  O   GLY M 164     105.370  26.608  29.612  1.00 83.61           O  
ATOM   1315  N   THR M 165     103.733  28.167  29.442  1.00 59.37           N  
ATOM   1316  CA  THR M 165     102.780  27.284  28.808  1.00 59.37           C  
ATOM   1317  CB  THR M 165     101.471  27.956  28.513  1.00 59.37           C  
ATOM   1318  OG1 THR M 165     100.901  28.474  29.706  1.00 59.37           O  
ATOM   1319  CG2 THR M 165     100.526  26.919  27.883  1.00 59.37           C  
ATOM   1320  C   THR M 165     103.316  26.787  27.510  1.00 59.37           C  
ATOM   1321  O   THR M 165     103.346  25.585  27.249  1.00 59.37           O  
ATOM   1322  N   CYS M 166     103.819  27.714  26.684  1.00 50.53           N  
ATOM   1323  CA  CYS M 166     104.253  27.362  25.365  1.00 50.53           C  
ATOM   1324  CB  CYS M 166     104.893  28.551  24.610  1.00 50.53           C  
ATOM   1325  SG  CYS M 166     105.457  28.131  22.929  1.00 50.53           S  
ATOM   1326  C   CYS M 166     105.308  26.315  25.479  1.00 50.53           C  
ATOM   1327  O   CYS M 166     105.292  25.332  24.740  1.00 50.53           O  
ATOM   1328  N   VAL M 167     106.248  26.508  26.421  1.00 51.12           N  
ATOM   1329  CA  VAL M 167     107.373  25.637  26.603  1.00 51.12           C  
ATOM   1330  CB  VAL M 167     108.353  26.177  27.602  1.00 51.12           C  
ATOM   1331  CG1 VAL M 167     109.475  25.145  27.803  1.00 51.12           C  
ATOM   1332  CG2 VAL M 167     108.841  27.547  27.099  1.00 51.12           C  
ATOM   1333  C   VAL M 167     106.941  24.285  27.079  1.00 51.12           C  
ATOM   1334  O   VAL M 167     107.478  23.269  26.640  1.00 51.12           O  
ATOM   1335  N   GLU M 168     105.963  24.225  27.999  1.00 80.93           N  
ATOM   1336  CA  GLU M 168     105.582  22.951  28.537  1.00 80.93           C  
ATOM   1337  CB  GLU M 168     104.455  23.066  29.574  1.00 80.93           C  
ATOM   1338  CG  GLU M 168     104.909  23.624  30.921  1.00 80.93           C  
ATOM   1339  CD  GLU M 168     105.247  22.433  31.804  1.00 80.93           C  
ATOM   1340  OE1 GLU M 168     105.704  21.397  31.251  1.00 80.93           O  
ATOM   1341  OE2 GLU M 168     105.040  22.537  33.041  1.00 80.93           O  
ATOM   1342  C   GLU M 168     105.073  22.076  27.437  1.00 80.93           C  
ATOM   1343  O   GLU M 168     105.466  20.915  27.328  1.00 80.93           O  
ATOM   1344  N   TRP M 169     104.184  22.620  26.589  1.00 77.55           N  
ATOM   1345  CA  TRP M 169     103.587  21.858  25.531  1.00 77.55           C  
ATOM   1346  CB  TRP M 169     102.454  22.603  24.807  1.00 77.55           C  
ATOM   1347  CG  TRP M 169     101.189  22.695  25.622  1.00 77.55           C  
ATOM   1348  CD2 TRP M 169     100.306  21.583  25.824  1.00 77.55           C  
ATOM   1349  CD1 TRP M 169     100.656  23.744  26.310  1.00 77.55           C  
ATOM   1350  NE1 TRP M 169      99.488  23.357  26.924  1.00 77.55           N  
ATOM   1351  CE2 TRP M 169      99.262  22.028  26.635  1.00 77.55           C  
ATOM   1352  CE3 TRP M 169     100.367  20.297  25.372  1.00 77.55           C  
ATOM   1353  CZ2 TRP M 169      98.255  21.185  27.009  1.00 77.55           C  
ATOM   1354  CZ3 TRP M 169      99.348  19.450  25.744  1.00 77.55           C  
ATOM   1355  CH2 TRP M 169      98.314  19.888  26.547  1.00 77.55           C  
ATOM   1356  C   TRP M 169     104.602  21.477  24.503  1.00 77.55           C  
ATOM   1357  O   TRP M 169     104.628  20.337  24.041  1.00 77.55           O  
ATOM   1358  N   LEU M 170     105.491  22.419  24.140  1.00120.04           N  
ATOM   1359  CA  LEU M 170     106.442  22.191  23.092  1.00120.04           C  
ATOM   1360  CB  LEU M 170     107.397  23.396  22.925  1.00120.04           C  
ATOM   1361  CG  LEU M 170     108.456  23.297  21.803  1.00120.04           C  
ATOM   1362  CD1 LEU M 170     109.511  22.218  22.077  1.00120.04           C  
ATOM   1363  CD2 LEU M 170     107.804  23.139  20.424  1.00120.04           C  
ATOM   1364  C   LEU M 170     107.233  20.987  23.478  1.00120.04           C  
ATOM   1365  O   LEU M 170     107.536  20.139  22.641  1.00120.04           O  
ATOM   1366  N   ARG M 171     107.588  20.882  24.767  1.00 89.09           N  
ATOM   1367  CA  ARG M 171     108.343  19.764  25.242  1.00 89.09           C  
ATOM   1368  CB  ARG M 171     108.728  19.933  26.718  1.00 89.09           C  
ATOM   1369  CG  ARG M 171     109.648  21.136  26.943  1.00 89.09           C  
ATOM   1370  CD  ARG M 171     109.903  21.462  28.415  1.00 89.09           C  
ATOM   1371  NE  ARG M 171     110.569  20.280  29.027  1.00 89.09           N  
ATOM   1372  CZ  ARG M 171     109.807  19.291  29.576  1.00 89.09           C  
ATOM   1373  NH1 ARG M 171     108.447  19.407  29.586  1.00 89.09           N  
ATOM   1374  NH2 ARG M 171     110.406  18.186  30.111  1.00 89.09           N  
ATOM   1375  C   ARG M 171     107.519  18.517  25.098  1.00 89.09           C  
ATOM   1376  O   ARG M 171     108.016  17.483  24.653  1.00 89.09           O  
ATOM   1377  N   ARG M 172     106.222  18.590  25.455  1.00 65.63           N  
ATOM   1378  CA  ARG M 172     105.378  17.428  25.432  1.00 65.63           C  
ATOM   1379  CB  ARG M 172     103.962  17.684  25.976  1.00 65.63           C  
ATOM   1380  CG  ARG M 172     103.106  16.414  26.026  1.00 65.63           C  
ATOM   1381  CD  ARG M 172     101.686  16.643  26.553  1.00 65.63           C  
ATOM   1382  NE  ARG M 172     101.001  15.318  26.589  1.00 65.63           N  
ATOM   1383  CZ  ARG M 172      99.702  15.223  27.000  0.93 65.63           C  
ATOM   1384  NH1 ARG M 172      99.003  16.349  27.327  1.00 65.63           N  
ATOM   1385  NH2 ARG M 172      99.095  14.002  27.082  1.00 65.63           N  
ATOM   1386  C   ARG M 172     105.220  16.937  24.032  1.00 65.63           C  
ATOM   1387  O   ARG M 172     105.279  15.735  23.780  1.00 65.63           O  
ATOM   1388  N   TYR M 173     105.029  17.863  23.075  1.00 72.07           N  
ATOM   1389  CA  TYR M 173     104.799  17.459  21.721  1.00 72.07           C  
ATOM   1390  CB  TYR M 173     104.605  18.629  20.738  1.00 72.07           C  
ATOM   1391  CG  TYR M 173     103.351  19.351  21.089  1.00 72.07           C  
ATOM   1392  CD1 TYR M 173     102.143  18.696  21.055  1.00 72.07           C  
ATOM   1393  CD2 TYR M 173     103.371  20.688  21.413  1.00 72.07           C  
ATOM   1394  CE1 TYR M 173     100.976  19.351  21.364  1.00 72.07           C  
ATOM   1395  CE2 TYR M 173     102.207  21.352  21.722  1.00 72.07           C  
ATOM   1396  CZ  TYR M 173     101.008  20.682  21.702  1.00 72.07           C  
ATOM   1397  OH  TYR M 173      99.810  21.357  22.018  1.00 72.07           O  
ATOM   1398  C   TYR M 173     106.001  16.718  21.246  1.00 72.07           C  
ATOM   1399  O   TYR M 173     105.890  15.645  20.658  1.00 72.07           O  
ATOM   1400  N   LEU M 174     107.193  17.248  21.553  1.00 54.91           N  
ATOM   1401  CA  LEU M 174     108.414  16.681  21.072  1.00 54.91           C  
ATOM   1402  CB  LEU M 174     109.652  17.387  21.652  1.00 54.91           C  
ATOM   1403  CG  LEU M 174     109.769  18.873  21.266  1.00 54.91           C  
ATOM   1404  CD1 LEU M 174     111.025  19.508  21.884  1.00 54.91           C  
ATOM   1405  CD2 LEU M 174     109.701  19.066  19.743  1.00 54.91           C  
ATOM   1406  C   LEU M 174     108.480  15.262  21.530  1.00 54.91           C  
ATOM   1407  O   LEU M 174     108.909  14.382  20.783  1.00 54.91           O  
ATOM   1408  N   LYS M 175     108.029  14.993  22.767  1.00104.28           N  
ATOM   1409  CA  LYS M 175     108.152  13.670  23.299  1.00104.28           C  
ATOM   1410  CB  LYS M 175     107.460  13.512  24.664  1.00104.28           C  
ATOM   1411  CG  LYS M 175     108.047  14.370  25.784  1.00104.28           C  
ATOM   1412  CD  LYS M 175     107.137  14.470  27.011  1.00104.28           C  
ATOM   1413  CE  LYS M 175     106.831  13.120  27.664  1.00104.28           C  
ATOM   1414  NZ  LYS M 175     105.960  13.314  28.843  1.00104.28           N  
ATOM   1415  C   LYS M 175     107.449  12.707  22.393  1.00104.28           C  
ATOM   1416  O   LYS M 175     108.025  11.704  21.978  1.00104.28           O  
ATOM   1417  N   ASN M 176     106.177  12.990  22.060  1.00 89.10           N  
ATOM   1418  CA  ASN M 176     105.407  12.072  21.268  1.00 89.10           C  
ATOM   1419  CB  ASN M 176     103.908  12.406  21.259  1.00 89.10           C  
ATOM   1420  CG  ASN M 176     103.355  12.062  22.634  1.00 89.10           C  
ATOM   1421  OD1 ASN M 176     102.506  12.769  23.172  1.00 89.10           O  
ATOM   1422  ND2 ASN M 176     103.849  10.939  23.223  1.00 89.10           N  
ATOM   1423  C   ASN M 176     105.869  12.023  19.840  1.00 89.10           C  
ATOM   1424  O   ASN M 176     105.910  10.957  19.229  1.00 89.10           O  
ATOM   1425  N   GLY M 177     106.152  13.210  19.278  1.00 81.58           N  
ATOM   1426  CA  GLY M 177     106.537  13.527  17.927  1.00 81.58           C  
ATOM   1427  C   GLY M 177     107.948  13.214  17.535  1.00 81.58           C  
ATOM   1428  O   GLY M 177     108.254  13.188  16.346  1.00 81.58           O  
ATOM   1429  N   ASN M 178     108.862  13.033  18.498  1.00125.06           N  
ATOM   1430  CA  ASN M 178     110.274  13.036  18.225  1.00125.06           C  
ATOM   1431  CB  ASN M 178     111.102  12.615  19.450  1.00125.06           C  
ATOM   1432  CG  ASN M 178     112.578  12.795  19.122  1.00125.06           C  
ATOM   1433  OD1 ASN M 178     113.141  12.080  18.296  1.00125.06           O  
ATOM   1434  ND2 ASN M 178     113.231  13.787  19.786  1.00125.06           N  
ATOM   1435  C   ASN M 178     110.683  12.148  17.088  1.00125.06           C  
ATOM   1436  O   ASN M 178     111.513  12.562  16.281  1.00125.06           O  
ATOM   1437  N   ALA M 179     110.152  10.919  16.965  1.00 39.60           N  
ATOM   1438  CA  ALA M 179     110.661  10.085  15.911  1.00 39.60           C  
ATOM   1439  CB  ALA M 179     110.004   8.695  15.881  1.00 39.60           C  
ATOM   1440  C   ALA M 179     110.410  10.729  14.578  1.00 39.60           C  
ATOM   1441  O   ALA M 179     111.313  10.806  13.745  1.00 39.60           O  
ATOM   1442  N   THR M 180     109.178  11.218  14.343  0.88121.22           N  
ATOM   1443  CA  THR M 180     108.863  11.818  13.078  0.88121.22           C  
ATOM   1444  CB  THR M 180     107.398  12.110  12.907  0.88121.22           C  
ATOM   1445  OG1 THR M 180     106.956  13.038  13.885  0.88121.22           O  
ATOM   1446  CG2 THR M 180     106.615  10.794  13.036  0.88121.22           C  
ATOM   1447  C   THR M 180     109.588  13.114  12.904  0.88121.22           C  
ATOM   1448  O   THR M 180     110.266  13.320  11.900  0.88121.22           O  
ATOM   1449  N   LEU M 181     109.492  14.014  13.902  1.00 49.96           N  
ATOM   1450  CA  LEU M 181     110.091  15.313  13.787  1.00 49.96           C  
ATOM   1451  CB  LEU M 181     109.979  16.157  15.068  1.00 49.96           C  
ATOM   1452  CG  LEU M 181     108.535  16.573  15.409  1.00 49.96           C  
ATOM   1453  CD1 LEU M 181     108.483  17.425  16.687  1.00 49.96           C  
ATOM   1454  CD2 LEU M 181     107.864  17.261  14.210  1.00 49.96           C  
ATOM   1455  C   LEU M 181     111.569  15.153  13.464  1.00 49.96           C  
ATOM   1456  O   LEU M 181     112.081  15.973  12.652  1.00 49.96           O  
ATOM   1457  OXT LEU M 181     112.202  14.217  14.020  1.00 49.96           O  
TER
ATOM   1458  N   SER P   1      98.832  23.418  23.545  1.00122.57           N  
ATOM   1459  CA  SER P   1      97.732  24.373  23.311  1.00122.57           C  
ATOM   1460  CB  SER P   1      96.737  24.349  24.483  1.00122.57           C  
ATOM   1461  OG  SER P   1      97.410  24.465  25.725  1.00122.57           O  
ATOM   1462  C   SER P   1      98.171  25.763  22.999  1.00122.57           C  
ATOM   1463  O   SER P   1      99.272  26.190  23.341  1.00122.57           O  
ATOM   1464  N   ILE P   2      97.291  26.489  22.291  1.00 87.38           N  
ATOM   1465  CA  ILE P   2      97.510  27.837  21.855  1.00 87.38           C  
ATOM   1466  CB  ILE P   2      96.784  28.177  20.584  1.00 87.38           C  
ATOM   1467  CG1 ILE P   2      97.152  29.591  20.097  1.00 87.38           C  
ATOM   1468  CG2 ILE P   2      95.281  27.954  20.820  1.00 87.38           C  
ATOM   1469  CD1 ILE P   2      96.649  29.896  18.685  1.00 87.38           C  
ATOM   1470  C   ILE P   2      97.007  28.746  22.929  1.00 87.38           C  
ATOM   1471  O   ILE P   2      96.222  28.343  23.782  1.00 87.38           O  
ATOM   1472  N   ILE P   3      97.518  29.991  22.952  1.00171.52           N  
ATOM   1473  CA  ILE P   3      97.130  30.979  23.923  1.00171.52           C  
ATOM   1474  CB  ILE P   3      97.992  32.209  23.921  1.00171.52           C  
ATOM   1475  CG1 ILE P   3      97.698  33.054  25.172  1.00171.52           C  
ATOM   1476  CG2 ILE P   3      97.773  32.957  22.597  1.00171.52           C  
ATOM   1477  CD1 ILE P   3      98.729  34.154  25.429  1.00171.52           C  
ATOM   1478  C   ILE P   3      95.708  31.412  23.686  1.00171.52           C  
ATOM   1479  O   ILE P   3      95.115  31.076  22.668  1.00171.52           O  
ATOM   1480  N   ASN P   4      95.068  32.067  24.682  1.00117.08           N  
ATOM   1481  CA  ASN P   4      93.752  32.608  24.452  1.00117.08           C  
ATOM   1482  CB  ASN P   4      92.791  32.434  25.641  1.00117.08           C  
ATOM   1483  CG  ASN P   4      92.472  30.959  25.799  1.00117.08           C  
ATOM   1484  OD1 ASN P   4      92.295  30.236  24.822  1.00117.08           O  
ATOM   1485  ND2 ASN P   4      92.405  30.494  27.073  1.00117.08           N  
ATOM   1486  C   ASN P   4      93.917  34.090  24.267  1.00117.08           C  
ATOM   1487  O   ASN P   4      94.228  34.817  25.208  1.00117.08           O  
ATOM   1488  N   PHE P   5      93.644  34.570  23.040  1.00192.31           N  
ATOM   1489  CA  PHE P   5      93.866  35.928  22.593  1.00192.31           C  
ATOM   1490  CB  PHE P   5      93.685  36.076  21.072  1.00192.31           C  
ATOM   1491  CG  PHE P   5      94.690  35.186  20.426  1.00192.31           C  
ATOM   1492  CD1 PHE P   5      94.433  33.849  20.236  1.00192.31           C  
ATOM   1493  CD2 PHE P   5      95.900  35.681  20.012  1.00192.31           C  
ATOM   1494  CE1 PHE P   5      95.362  33.027  19.642  1.00192.31           C  
ATOM   1495  CE2 PHE P   5      96.831  34.864  19.419  1.00192.31           C  
ATOM   1496  CZ  PHE P   5      96.568  33.532  19.230  1.00192.31           C  
ATOM   1497  C   PHE P   5      92.917  36.905  23.245  1.00192.31           C  
ATOM   1498  O   PHE P   5      91.820  36.554  23.675  1.00192.31           O  
ATOM   1499  N   GLU P   6      93.350  38.187  23.332  1.00125.89           N  
ATOM   1500  CA  GLU P   6      92.596  39.265  23.918  1.00125.89           C  
ATOM   1501  CB  GLU P   6      93.417  40.067  24.948  1.00125.89           C  
ATOM   1502  CG  GLU P   6      93.894  39.244  26.152  1.00125.89           C  
ATOM   1503  CD  GLU P   6      92.715  39.007  27.087  1.00125.89           C  
ATOM   1504  OE1 GLU P   6      91.998  39.996  27.399  1.00125.89           O  
ATOM   1505  OE2 GLU P   6      92.515  37.835  27.502  1.00125.89           O  
ATOM   1506  C   GLU P   6      92.245  40.198  22.791  1.00125.89           C  
ATOM   1507  O   GLU P   6      92.908  40.173  21.757  1.00125.89           O  
ATOM   1508  N   LYS P   7      91.199  41.048  22.953  1.00194.74           N  
ATOM   1509  CA  LYS P   7      90.764  41.901  21.873  1.00194.74           C  
ATOM   1510  CB  LYS P   7      89.391  42.570  22.040  1.00194.74           C  
ATOM   1511  CG  LYS P   7      88.233  41.610  21.807  1.00194.74           C  
ATOM   1512  CD  LYS P   7      88.372  40.766  20.550  1.00194.74           C  
ATOM   1513  CE  LYS P   7      88.959  39.395  20.864  1.00194.74           C  
ATOM   1514  NZ  LYS P   7      90.408  39.343  20.568  1.00194.74           N  
ATOM   1515  C   LYS P   7      91.729  42.986  21.545  1.00194.74           C  
ATOM   1516  O   LYS P   7      92.566  43.387  22.350  1.00194.74           O  
ATOM   1517  N   LEU P   8      91.622  43.476  20.295  1.00121.54           N  
ATOM   1518  CA  LEU P   8      92.463  44.533  19.819  1.00121.54           C  
ATOM   1519  CB  LEU P   8      92.473  44.659  18.286  1.00121.54           C  
ATOM   1520  CG  LEU P   8      93.196  43.496  17.580  1.00121.54           C  
ATOM   1521  CD1 LEU P   8      93.178  43.661  16.053  1.00121.54           C  
ATOM   1522  CD2 LEU P   8      94.622  43.330  18.124  1.00121.54           C  
ATOM   1523  C   LEU P   8      91.959  45.844  20.401  1.00121.54           C  
ATOM   1524  O   LEU P   8      92.816  46.681  20.796  1.00121.54           O  
ATOM   1525  OXT LEU P   8      90.715  46.026  20.459  1.00121.54           O  
TER
ATOM   1526  N   GLN A   2      84.095  22.306  32.924  1.00115.97           N  
ATOM   1527  CA  GLN A   2      84.868  23.171  33.835  1.00115.97           C  
ATOM   1528  CB  GLN A   2      85.120  24.525  33.149  1.00115.97           C  
ATOM   1529  CG  GLN A   2      86.116  25.439  33.860  1.00115.97           C  
ATOM   1530  CD  GLN A   2      86.438  26.578  32.901  1.00115.97           C  
ATOM   1531  OE1 GLN A   2      87.528  27.147  32.936  1.00115.97           O  
ATOM   1532  NE2 GLN A   2      85.469  26.913  32.009  1.00115.97           N  
ATOM   1533  C   GLN A   2      84.164  23.382  35.134  1.00115.97           C  
ATOM   1534  O   GLN A   2      83.050  23.909  35.156  1.00115.97           O  
ATOM   1535  N   SER A   3      84.813  22.960  36.248  1.00 84.53           N  
ATOM   1536  CA  SER A   3      84.203  23.071  37.544  1.00 84.53           C  
ATOM   1537  CB  SER A   3      83.419  21.811  37.942  1.00 84.53           C  
ATOM   1538  OG  SER A   3      84.305  20.705  38.044  1.00 84.53           O  
ATOM   1539  C   SER A   3      85.251  23.291  38.613  1.00 84.53           C  
ATOM   1540  O   SER A   3      86.440  23.056  38.407  1.00 84.53           O  
ATOM   1541  N   VAL A   4      84.812  23.783  39.799  1.00134.94           N  
ATOM   1542  CA  VAL A   4      85.664  23.996  40.948  1.00134.94           C  
ATOM   1543  CB  VAL A   4      85.994  25.435  41.228  1.00134.94           C  
ATOM   1544  CG1 VAL A   4      86.803  26.007  40.058  1.00134.94           C  
ATOM   1545  CG2 VAL A   4      84.691  26.195  41.517  1.00134.94           C  
ATOM   1546  C   VAL A   4      84.892  23.519  42.138  1.00134.94           C  
ATOM   1547  O   VAL A   4      83.663  23.506  42.120  1.00134.94           O  
ATOM   1548  N   THR A   5      85.590  23.087  43.208  1.00 59.09           N  
ATOM   1549  CA  THR A   5      84.891  22.598  44.356  1.00 59.09           C  
ATOM   1550  CB  THR A   5      84.803  21.099  44.371  1.00 59.09           C  
ATOM   1551  OG1 THR A   5      84.148  20.640  43.199  1.00 59.09           O  
ATOM   1552  CG2 THR A   5      84.030  20.650  45.623  1.00 59.09           C  
ATOM   1553  C   THR A   5      85.606  23.000  45.608  1.00 59.09           C  
ATOM   1554  O   THR A   5      86.777  22.678  45.804  1.00 59.09           O  
ATOM   1555  N   GLN A   6      84.897  23.714  46.503  1.00 75.58           N  
ATOM   1556  CA  GLN A   6      85.451  24.041  47.783  1.00 75.58           C  
ATOM   1557  CB  GLN A   6      85.333  25.533  48.143  1.00 75.58           C  
ATOM   1558  CG  GLN A   6      86.154  26.410  47.191  1.00 75.58           C  
ATOM   1559  CD  GLN A   6      86.064  27.854  47.656  1.00 75.58           C  
ATOM   1560  OE1 GLN A   6      85.464  28.698  46.993  1.00 75.58           O  
ATOM   1561  NE2 GLN A   6      86.680  28.148  48.832  1.00 75.58           N  
ATOM   1562  C   GLN A   6      84.679  23.208  48.763  1.00 75.58           C  
ATOM   1563  O   GLN A   6      83.465  23.334  48.903  1.00 75.58           O  
ATOM   1564  N   PRO A   7      85.382  22.322  49.412  1.00109.58           N  
ATOM   1565  CA  PRO A   7      84.826  21.355  50.325  1.00109.58           C  
ATOM   1566  CD  PRO A   7      86.829  22.402  49.497  1.00109.58           C  
ATOM   1567  CB  PRO A   7      86.017  20.517  50.783  1.00109.58           C  
ATOM   1568  CG  PRO A   7      87.204  21.492  50.676  1.00109.58           C  
ATOM   1569  C   PRO A   7      84.082  21.916  51.502  1.00109.58           C  
ATOM   1570  O   PRO A   7      83.145  21.260  51.958  1.00109.58           O  
ATOM   1571  N   ASP A   8      84.473  23.090  52.036  1.00 74.51           N  
ATOM   1572  CA  ASP A   8      83.812  23.552  53.228  1.00 74.51           C  
ATOM   1573  CB  ASP A   8      84.775  23.746  54.409  1.00 74.51           C  
ATOM   1574  CG  ASP A   8      85.335  22.384  54.788  1.00 74.51           C  
ATOM   1575  OD1 ASP A   8      84.558  21.393  54.803  1.00 74.51           O  
ATOM   1576  OD2 ASP A   8      86.563  22.316  55.057  1.00 74.51           O  
ATOM   1577  C   ASP A   8      83.182  24.888  52.982  1.00 74.51           C  
ATOM   1578  O   ASP A   8      83.854  25.844  52.601  1.00 74.51           O  
ATOM   1579  N   ALA A   9      81.851  24.965  53.173  1.00 48.14           N  
ATOM   1580  CA  ALA A   9      81.103  26.181  53.033  1.00 48.14           C  
ATOM   1581  CB  ALA A   9      79.585  25.951  53.112  1.00 48.14           C  
ATOM   1582  C   ALA A   9      81.462  27.145  54.122  1.00 48.14           C  
ATOM   1583  O   ALA A   9      81.582  28.344  53.881  1.00 48.14           O  
ATOM   1584  N   ARG A  10      81.624  26.665  55.370  1.00135.70           N  
ATOM   1585  CA  ARG A  10      81.906  27.615  56.409  1.00135.70           C  
ATOM   1586  CB  ARG A  10      80.675  27.954  57.267  1.00135.70           C  
ATOM   1587  CG  ARG A  10      80.043  26.731  57.930  1.00135.70           C  
ATOM   1588  CD  ARG A  10      78.796  27.038  58.763  1.00135.70           C  
ATOM   1589  NE  ARG A  10      77.719  27.482  57.832  1.00135.70           N  
ATOM   1590  CZ  ARG A  10      77.391  28.805  57.757  1.00135.70           C  
ATOM   1591  NH1 ARG A  10      77.998  29.703  58.585  1.00135.70           N  
ATOM   1592  NH2 ARG A  10      76.451  29.227  56.861  1.00135.70           N  
ATOM   1593  C   ARG A  10      82.984  27.090  57.297  1.00135.70           C  
ATOM   1594  O   ARG A  10      83.004  25.911  57.648  1.00135.70           O  
ATOM   1595  N   VAL A  11      83.923  27.980  57.673  1.00 45.85           N  
ATOM   1596  CA  VAL A  11      85.005  27.582  58.518  1.00 45.85           C  
ATOM   1597  CB  VAL A  11      86.325  27.558  57.807  1.00 45.85           C  
ATOM   1598  CG1 VAL A  11      87.416  27.174  58.819  1.00 45.85           C  
ATOM   1599  CG2 VAL A  11      86.218  26.606  56.603  1.00 45.85           C  
ATOM   1600  C   VAL A  11      85.116  28.593  59.618  1.00 45.85           C  
ATOM   1601  O   VAL A  11      84.857  29.778  59.418  1.00 45.85           O  
ATOM   1602  N   THR A  12      85.481  28.135  60.831  1.00118.94           N  
ATOM   1603  CA  THR A  12      85.656  29.040  61.931  1.00118.94           C  
ATOM   1604  CB  THR A  12      84.580  28.936  62.969  1.00118.94           C  
ATOM   1605  OG1 THR A  12      84.496  27.603  63.451  1.00118.94           O  
ATOM   1606  CG2 THR A  12      83.243  29.378  62.353  1.00118.94           C  
ATOM   1607  C   THR A  12      86.960  28.716  62.589  1.00118.94           C  
ATOM   1608  O   THR A  12      87.290  27.548  62.790  1.00118.94           O  
ATOM   1609  N   VAL A  13      87.749  29.757  62.930  1.00106.99           N  
ATOM   1610  CA  VAL A  13      89.011  29.514  63.570  1.00106.99           C  
ATOM   1611  CB  VAL A  13      90.172  29.504  62.622  1.00106.99           C  
ATOM   1612  CG1 VAL A  13      89.985  28.366  61.606  1.00106.99           C  
ATOM   1613  CG2 VAL A  13      90.284  30.901  61.990  1.00106.99           C  
ATOM   1614  C   VAL A  13      89.279  30.632  64.524  1.00106.99           C  
ATOM   1615  O   VAL A  13      88.812  31.755  64.338  1.00106.99           O  
ATOM   1616  N   SER A  14      90.060  30.344  65.583  1.00 24.35           N  
ATOM   1617  CA  SER A  14      90.392  31.367  66.529  1.00 24.35           C  
ATOM   1618  CB  SER A  14      91.011  30.834  67.834  1.00 24.35           C  
ATOM   1619  OG  SER A  14      90.068  30.036  68.534  1.00 24.35           O  
ATOM   1620  C   SER A  14      91.391  32.258  65.870  1.00 24.35           C  
ATOM   1621  O   SER A  14      92.127  31.832  64.981  1.00 24.35           O  
ATOM   1622  N   GLU A  15      91.442  33.536  66.291  1.00 79.93           N  
ATOM   1623  CA  GLU A  15      92.356  34.429  65.648  1.00 79.93           C  
ATOM   1624  CB  GLU A  15      92.158  35.916  65.977  1.00 79.93           C  
ATOM   1625  CG  GLU A  15      92.495  36.294  67.416  1.00 79.93           C  
ATOM   1626  CD  GLU A  15      92.280  37.794  67.529  1.00 79.93           C  
ATOM   1627  OE1 GLU A  15      91.811  38.392  66.525  1.00 79.93           O  
ATOM   1628  OE2 GLU A  15      92.579  38.361  68.614  1.00 79.93           O  
ATOM   1629  C   GLU A  15      93.748  34.061  66.030  1.00 79.93           C  
ATOM   1630  O   GLU A  15      94.005  33.546  67.117  1.00 79.93           O  
ATOM   1631  N   GLY A  16      94.689  34.303  65.102  1.00 25.88           N  
ATOM   1632  CA  GLY A  16      96.071  34.029  65.353  1.00 25.88           C  
ATOM   1633  C   GLY A  16      96.396  32.643  64.888  1.00 25.88           C  
ATOM   1634  O   GLY A  16      97.560  32.247  64.897  1.00 25.88           O  
ATOM   1635  N   ALA A  17      95.375  31.866  64.477  1.00 42.58           N  
ATOM   1636  CA  ALA A  17      95.588  30.516  64.028  1.00 42.58           C  
ATOM   1637  CB  ALA A  17      94.361  29.611  64.225  1.00 42.58           C  
ATOM   1638  C   ALA A  17      95.915  30.523  62.562  1.00 42.58           C  
ATOM   1639  O   ALA A  17      95.812  31.553  61.896  1.00 42.58           O  
ATOM   1640  N   SER A  18      96.360  29.357  62.037  1.00 77.97           N  
ATOM   1641  CA  SER A  18      96.682  29.198  60.642  1.00 77.97           C  
ATOM   1642  CB  SER A  18      97.627  28.018  60.352  1.00 77.97           C  
ATOM   1643  OG  SER A  18      98.887  28.234  60.967  1.00 77.97           O  
ATOM   1644  C   SER A  18      95.408  28.932  59.899  1.00 77.97           C  
ATOM   1645  O   SER A  18      94.393  28.588  60.501  1.00 77.97           O  
ATOM   1646  N   LEU A  19      95.417  29.097  58.557  1.00 80.86           N  
ATOM   1647  CA  LEU A  19      94.195  28.889  57.834  1.00 80.86           C  
ATOM   1648  CB  LEU A  19      93.497  30.203  57.437  1.00 80.86           C  
ATOM   1649  CG  LEU A  19      92.201  30.008  56.625  1.00 80.86           C  
ATOM   1650  CD1 LEU A  19      91.176  29.156  57.387  1.00 80.86           C  
ATOM   1651  CD2 LEU A  19      91.627  31.361  56.174  1.00 80.86           C  
ATOM   1652  C   LEU A  19      94.423  28.092  56.588  1.00 80.86           C  
ATOM   1653  O   LEU A  19      95.395  28.297  55.859  1.00 80.86           O  
ATOM   1654  N   GLN A  20      93.508  27.136  56.322  1.00 82.49           N  
ATOM   1655  CA  GLN A  20      93.603  26.375  55.114  1.00 82.49           C  
ATOM   1656  CB  GLN A  20      93.984  24.901  55.316  1.00 82.49           C  
ATOM   1657  CG  GLN A  20      94.066  24.147  53.989  1.00 82.49           C  
ATOM   1658  CD  GLN A  20      94.451  22.709  54.281  1.00 82.49           C  
ATOM   1659  OE1 GLN A  20      94.691  22.342  55.429  1.00 82.49           O  
ATOM   1660  NE2 GLN A  20      94.521  21.869  53.213  1.00 82.49           N  
ATOM   1661  C   GLN A  20      92.262  26.383  54.452  1.00 82.49           C  
ATOM   1662  O   GLN A  20      91.275  25.894  55.001  1.00 82.49           O  
ATOM   1663  N   LEU A  21      92.196  26.957  53.236  1.00 65.62           N  
ATOM   1664  CA  LEU A  21      90.974  26.944  52.485  1.00 65.62           C  
ATOM   1665  CB  LEU A  21      90.586  28.317  51.909  1.00 65.62           C  
ATOM   1666  CG  LEU A  21      90.290  29.376  52.986  1.00 65.62           C  
ATOM   1667  CD1 LEU A  21      89.859  30.713  52.361  1.00 65.62           C  
ATOM   1668  CD2 LEU A  21      89.288  28.847  54.025  1.00 65.62           C  
ATOM   1669  C   LEU A  21      91.231  26.032  51.323  1.00 65.62           C  
ATOM   1670  O   LEU A  21      92.063  26.329  50.468  1.00 65.62           O  
ATOM   1671  N   ARG A  22      90.512  24.895  51.252  1.00236.93           N  
ATOM   1672  CA  ARG A  22      90.782  23.917  50.234  1.00236.93           C  
ATOM   1673  CB  ARG A  22      90.319  22.502  50.608  1.00236.93           C  
ATOM   1674  CG  ARG A  22      90.828  21.960  51.944  1.00236.93           C  
ATOM   1675  CD  ARG A  22      90.353  20.528  52.202  1.00236.93           C  
ATOM   1676  NE  ARG A  22      90.780  20.130  53.569  1.00236.93           N  
ATOM   1677  CZ  ARG A  22      89.946  20.323  54.634  1.00236.93           C  
ATOM   1678  NH1 ARG A  22      88.698  20.846  54.454  1.00236.93           N  
ATOM   1679  NH2 ARG A  22      90.361  19.972  55.885  1.00236.93           N  
ATOM   1680  C   ARG A  22      90.022  24.219  48.977  1.00236.93           C  
ATOM   1681  O   ARG A  22      88.861  24.623  49.021  1.00236.93           O  
ATOM   1682  N   CYS A  23      90.667  24.003  47.809  1.00 68.94           N  
ATOM   1683  CA  CYS A  23      89.985  24.171  46.553  1.00 68.94           C  
ATOM   1684  CB  CYS A  23      90.280  25.518  45.849  1.00 68.94           C  
ATOM   1685  SG  CYS A  23      89.410  25.709  44.258  1.00 68.94           S  
ATOM   1686  C   CYS A  23      90.429  23.062  45.644  1.00 68.94           C  
ATOM   1687  O   CYS A  23      91.583  22.643  45.668  1.00 68.94           O  
ATOM   1688  N   LYS A  24      89.495  22.517  44.842  1.00 89.66           N  
ATOM   1689  CA  LYS A  24      89.856  21.526  43.872  1.00 89.66           C  
ATOM   1690  CB  LYS A  24      89.535  20.082  44.285  1.00 89.66           C  
ATOM   1691  CG  LYS A  24      90.541  19.591  45.326  1.00 89.66           C  
ATOM   1692  CD  LYS A  24      90.258  18.211  45.913  1.00 89.66           C  
ATOM   1693  CE  LYS A  24      91.390  17.734  46.826  1.00 89.66           C  
ATOM   1694  NZ  LYS A  24      91.297  16.277  47.044  1.00 89.66           N  
ATOM   1695  C   LYS A  24      89.117  21.880  42.628  1.00 89.66           C  
ATOM   1696  O   LYS A  24      88.053  22.479  42.696  1.00 89.66           O  
ATOM   1697  N   TYR A  25      89.672  21.585  41.441  1.00 82.42           N  
ATOM   1698  CA  TYR A  25      88.941  21.946  40.265  1.00 82.42           C  
ATOM   1699  CB  TYR A  25      89.399  23.274  39.639  1.00 82.42           C  
ATOM   1700  CG  TYR A  25      90.816  23.130  39.206  1.00 82.42           C  
ATOM   1701  CD1 TYR A  25      91.110  22.611  37.968  1.00 82.42           C  
ATOM   1702  CD2 TYR A  25      91.847  23.515  40.031  1.00 82.42           C  
ATOM   1703  CE1 TYR A  25      92.413  22.475  37.553  1.00 82.42           C  
ATOM   1704  CE2 TYR A  25      93.153  23.382  39.622  1.00 82.42           C  
ATOM   1705  CZ  TYR A  25      93.436  22.863  38.380  1.00 82.42           C  
ATOM   1706  OH  TYR A  25      94.774  22.725  37.955  1.00 82.42           O  
ATOM   1707  C   TYR A  25      89.092  20.863  39.260  1.00 82.42           C  
ATOM   1708  O   TYR A  25      89.983  20.021  39.357  1.00 82.42           O  
ATOM   1709  N   SER A  26      88.175  20.830  38.279  1.00 63.92           N  
ATOM   1710  CA  SER A  26      88.310  19.833  37.270  1.00 63.92           C  
ATOM   1711  CB  SER A  26      87.143  18.834  37.251  1.00 63.92           C  
ATOM   1712  OG  SER A  26      87.335  17.872  36.225  1.00 63.92           O  
ATOM   1713  C   SER A  26      88.325  20.538  35.958  1.00 63.92           C  
ATOM   1714  O   SER A  26      87.318  21.099  35.531  1.00 63.92           O  
ATOM   1715  N   TYR A  27      89.508  20.586  35.319  1.00126.39           N  
ATOM   1716  CA  TYR A  27      89.608  21.105  33.994  1.00126.39           C  
ATOM   1717  CB  TYR A  27      89.887  22.620  33.928  1.00126.39           C  
ATOM   1718  CG  TYR A  27      89.682  23.054  32.514  1.00126.39           C  
ATOM   1719  CD1 TYR A  27      88.418  23.044  31.970  1.00126.39           C  
ATOM   1720  CD2 TYR A  27      90.731  23.495  31.739  1.00126.39           C  
ATOM   1721  CE1 TYR A  27      88.204  23.442  30.672  1.00126.39           C  
ATOM   1722  CE2 TYR A  27      90.524  23.895  30.438  1.00126.39           C  
ATOM   1723  CZ  TYR A  27      89.259  23.866  29.902  1.00126.39           C  
ATOM   1724  OH  TYR A  27      89.041  24.274  28.569  1.00126.39           O  
ATOM   1725  C   TYR A  27      90.752  20.362  33.359  1.00126.39           C  
ATOM   1726  O   TYR A  27      91.813  20.208  33.961  1.00126.39           O  
ATOM   1727  N   PHE A  28      90.542  19.848  32.135  1.00121.47           N  
ATOM   1728  CA  PHE A  28      91.499  19.087  31.367  1.00121.47           C  
ATOM   1729  CB  PHE A  28      90.859  18.310  30.204  1.00121.47           C  
ATOM   1730  CG  PHE A  28      90.202  17.104  30.781  1.00121.47           C  
ATOM   1731  CD1 PHE A  28      88.930  17.167  31.300  1.00121.47           C  
ATOM   1732  CD2 PHE A  28      90.876  15.905  30.806  1.00121.47           C  
ATOM   1733  CE1 PHE A  28      88.336  16.045  31.830  1.00121.47           C  
ATOM   1734  CE2 PHE A  28      90.288  14.781  31.334  1.00121.47           C  
ATOM   1735  CZ  PHE A  28      89.015  14.850  31.848  1.00121.47           C  
ATOM   1736  C   PHE A  28      92.594  19.937  30.785  1.00121.47           C  
ATOM   1737  O   PHE A  28      93.671  19.432  30.471  1.00121.47           O  
ATOM   1738  N   GLY A  36      92.329  21.224  30.501  1.00 50.13           N  
ATOM   1739  CA  GLY A  36      93.372  22.031  29.927  1.00 50.13           C  
ATOM   1740  C   GLY A  36      94.095  22.723  31.035  1.00 50.13           C  
ATOM   1741  O   GLY A  36      93.755  22.537  32.201  1.00 50.13           O  
ATOM   1742  N   THR A  37      95.127  23.528  30.687  1.00136.16           N  
ATOM   1743  CA  THR A  37      95.869  24.290  31.658  1.00136.16           C  
ATOM   1744  CB  THR A  37      97.194  24.780  31.158  1.00136.16           C  
ATOM   1745  OG1 THR A  37      97.009  25.617  30.026  1.00136.16           O  
ATOM   1746  CG2 THR A  37      98.067  23.574  30.794  1.00136.16           C  
ATOM   1747  C   THR A  37      95.068  25.505  32.009  1.00136.16           C  
ATOM   1748  O   THR A  37      94.685  26.293  31.143  1.00136.16           O  
ATOM   1749  N   PRO A  38      94.788  25.640  33.280  1.00130.32           N  
ATOM   1750  CA  PRO A  38      93.972  26.740  33.727  1.00130.32           C  
ATOM   1751  CD  PRO A  38      94.565  24.455  34.094  1.00130.32           C  
ATOM   1752  CB  PRO A  38      92.982  26.153  34.731  1.00130.32           C  
ATOM   1753  CG  PRO A  38      93.720  24.929  35.285  1.00130.32           C  
ATOM   1754  C   PRO A  38      94.716  27.873  34.348  1.00130.32           C  
ATOM   1755  O   PRO A  38      95.920  27.770  34.582  1.00130.32           O  
ATOM   1756  N   TYR A  39      93.969  28.963  34.628  1.00134.50           N  
ATOM   1757  CA  TYR A  39      94.440  30.064  35.411  1.00134.50           C  
ATOM   1758  CB  TYR A  39      94.114  31.453  34.846  1.00134.50           C  
ATOM   1759  CG  TYR A  39      94.742  31.585  33.501  1.00134.50           C  
ATOM   1760  CD1 TYR A  39      96.108  31.677  33.357  1.00134.50           C  
ATOM   1761  CD2 TYR A  39      93.948  31.640  32.377  1.00134.50           C  
ATOM   1762  CE1 TYR A  39      96.666  31.809  32.105  1.00134.50           C  
ATOM   1763  CE2 TYR A  39      94.502  31.773  31.125  1.00134.50           C  
ATOM   1764  CZ  TYR A  39      95.866  31.858  30.987  1.00134.50           C  
ATOM   1765  OH  TYR A  39      96.442  31.997  29.706  1.00134.50           O  
ATOM   1766  C   TYR A  39      93.681  29.918  36.691  1.00134.50           C  
ATOM   1767  O   TYR A  39      92.503  29.587  36.670  1.00134.50           O  
ATOM   1768  N   LEU A  40      94.335  30.106  37.851  1.00 84.12           N  
ATOM   1769  CA  LEU A  40      93.638  29.881  39.088  1.00 84.12           C  
ATOM   1770  CB  LEU A  40      94.324  28.824  39.965  1.00 84.12           C  
ATOM   1771  CG  LEU A  40      94.288  27.421  39.340  1.00 84.12           C  
ATOM   1772  CD1 LEU A  40      94.998  26.392  40.231  1.00 84.12           C  
ATOM   1773  CD2 LEU A  40      92.844  27.010  39.012  1.00 84.12           C  
ATOM   1774  C   LEU A  40      93.607  31.148  39.868  1.00 84.12           C  
ATOM   1775  O   LEU A  40      94.545  31.943  39.815  1.00 84.12           O  
ATOM   1776  N   PHE A  41      92.507  31.368  40.621  1.00 93.59           N  
ATOM   1777  CA  PHE A  41      92.408  32.597  41.350  1.00 93.59           C  
ATOM   1778  CB  PHE A  41      91.530  33.647  40.648  1.00 93.59           C  
ATOM   1779  CG  PHE A  41      92.124  33.965  39.321  1.00 93.59           C  
ATOM   1780  CD1 PHE A  41      91.785  33.216  38.217  1.00 93.59           C  
ATOM   1781  CD2 PHE A  41      93.013  35.005  39.175  1.00 93.59           C  
ATOM   1782  CE1 PHE A  41      92.323  33.502  36.985  1.00 93.59           C  
ATOM   1783  CE2 PHE A  41      93.555  35.296  37.945  1.00 93.59           C  
ATOM   1784  CZ  PHE A  41      93.210  34.544  36.847  1.00 93.59           C  
ATOM   1785  C   PHE A  41      91.740  32.365  42.672  1.00 93.59           C  
ATOM   1786  O   PHE A  41      91.052  31.368  42.888  1.00 93.59           O  
ATOM   1787  N   TRP A  42      91.981  33.306  43.610  1.00100.74           N  
ATOM   1788  CA  TRP A  42      91.284  33.345  44.863  1.00100.74           C  
ATOM   1789  CB  TRP A  42      92.120  33.031  46.114  1.00100.74           C  
ATOM   1790  CG  TRP A  42      92.378  31.565  46.334  1.00100.74           C  
ATOM   1791  CD2 TRP A  42      91.502  30.698  47.073  1.00100.74           C  
ATOM   1792  CD1 TRP A  42      93.425  30.799  45.921  1.00100.74           C  
ATOM   1793  NE1 TRP A  42      93.259  29.510  46.360  1.00100.74           N  
ATOM   1794  CE2 TRP A  42      92.080  29.429  47.069  1.00100.74           C  
ATOM   1795  CE3 TRP A  42      90.315  30.939  47.704  1.00100.74           C  
ATOM   1796  CZ2 TRP A  42      91.480  28.377  47.701  1.00100.74           C  
ATOM   1797  CZ3 TRP A  42      89.709  29.876  48.338  1.00100.74           C  
ATOM   1798  CH2 TRP A  42      90.281  28.620  48.336  1.00100.74           C  
ATOM   1799  C   TRP A  42      90.779  34.740  45.023  1.00100.74           C  
ATOM   1800  O   TRP A  42      91.516  35.702  44.808  1.00100.74           O  
ATOM   1801  N   TYR A  43      89.494  34.873  45.405  1.00 81.01           N  
ATOM   1802  CA  TYR A  43      88.881  36.157  45.598  1.00 81.01           C  
ATOM   1803  CB  TYR A  43      87.669  36.437  44.686  1.00 81.01           C  
ATOM   1804  CG  TYR A  43      88.117  36.784  43.306  1.00 81.01           C  
ATOM   1805  CD1 TYR A  43      88.393  35.816  42.366  1.00 81.01           C  
ATOM   1806  CD2 TYR A  43      88.243  38.109  42.954  1.00 81.01           C  
ATOM   1807  CE1 TYR A  43      88.800  36.173  41.100  1.00 81.01           C  
ATOM   1808  CE2 TYR A  43      88.649  38.468  41.692  1.00 81.01           C  
ATOM   1809  CZ  TYR A  43      88.928  37.499  40.761  1.00 81.01           C  
ATOM   1810  OH  TYR A  43      89.345  37.867  39.465  1.00 81.01           O  
ATOM   1811  C   TYR A  43      88.350  36.223  47.000  1.00 81.01           C  
ATOM   1812  O   TYR A  43      88.044  35.199  47.609  1.00 81.01           O  
ATOM   1813  N   VAL A  44      88.258  37.451  47.559  1.00139.28           N  
ATOM   1814  CA  VAL A  44      87.738  37.612  48.889  1.00139.28           C  
ATOM   1815  CB  VAL A  44      88.711  38.254  49.837  1.00139.28           C  
ATOM   1816  CG1 VAL A  44      89.942  37.351  49.978  1.00139.28           C  
ATOM   1817  CG2 VAL A  44      89.047  39.659  49.320  1.00139.28           C  
ATOM   1818  C   VAL A  44      86.555  38.524  48.821  1.00139.28           C  
ATOM   1819  O   VAL A  44      86.571  39.550  48.145  1.00139.28           O  
ATOM   1820  N   GLN A  45      85.480  38.161  49.536  1.00 89.02           N  
ATOM   1821  CA  GLN A  45      84.310  38.979  49.581  1.00 89.02           C  
ATOM   1822  CB  GLN A  45      83.015  38.246  49.191  1.00 89.02           C  
ATOM   1823  CG  GLN A  45      81.794  39.164  49.093  1.00 89.02           C  
ATOM   1824  CD  GLN A  45      80.615  38.332  48.617  1.00 89.02           C  
ATOM   1825  OE1 GLN A  45      80.090  37.490  49.345  1.00 89.02           O  
ATOM   1826  NE2 GLN A  45      80.188  38.568  47.348  1.00 89.02           N  
ATOM   1827  C   GLN A  45      84.181  39.412  51.001  1.00 89.02           C  
ATOM   1828  O   GLN A  45      84.239  38.598  51.920  1.00 89.02           O  
ATOM   1829  N   TYR A  46      83.978  40.721  51.218  1.00140.71           N  
ATOM   1830  CA  TYR A  46      83.855  41.230  52.550  1.00140.71           C  
ATOM   1831  CB  TYR A  46      84.661  42.514  52.842  1.00140.71           C  
ATOM   1832  CG  TYR A  46      86.122  42.214  52.731  1.00140.71           C  
ATOM   1833  CD1 TYR A  46      86.767  41.552  53.750  1.00140.71           C  
ATOM   1834  CD2 TYR A  46      86.846  42.565  51.613  1.00140.71           C  
ATOM   1835  CE1 TYR A  46      88.108  41.261  53.672  1.00140.71           C  
ATOM   1836  CE2 TYR A  46      88.190  42.278  51.529  1.00140.71           C  
ATOM   1837  CZ  TYR A  46      88.825  41.627  52.560  1.00140.71           C  
ATOM   1838  OH  TYR A  46      90.202  41.331  52.477  1.00140.71           O  
ATOM   1839  C   TYR A  46      82.407  41.559  52.681  1.00140.71           C  
ATOM   1840  O   TYR A  46      81.647  41.341  51.740  1.00140.71           O  
ATOM   1841  N   PRO A  48      81.974  42.036  53.812  1.00222.15           N  
ATOM   1842  CA  PRO A  48      80.566  42.211  54.015  1.00222.15           C  
ATOM   1843  CD  PRO A  48      82.691  41.876  55.066  1.00222.15           C  
ATOM   1844  CB  PRO A  48      80.417  42.706  55.451  1.00222.15           C  
ATOM   1845  CG  PRO A  48      81.623  42.057  56.166  1.00222.15           C  
ATOM   1846  C   PRO A  48      79.779  42.957  52.971  1.00222.15           C  
ATOM   1847  O   PRO A  48      78.896  42.338  52.382  1.00222.15           O  
ATOM   1848  N   ARG A  49      80.049  44.245  52.676  1.00262.70           N  
ATOM   1849  CA  ARG A  49      79.236  44.835  51.643  1.00262.70           C  
ATOM   1850  CB  ARG A  49      78.487  46.099  52.098  1.00262.70           C  
ATOM   1851  CG  ARG A  49      77.272  46.460  51.232  1.00262.70           C  
ATOM   1852  CD  ARG A  49      77.548  46.540  49.728  1.00262.70           C  
ATOM   1853  NE  ARG A  49      76.268  46.898  49.049  1.00262.70           N  
ATOM   1854  CZ  ARG A  49      76.114  46.664  47.712  1.00262.70           C  
ATOM   1855  NH1 ARG A  49      77.106  46.044  47.009  1.00262.70           N  
ATOM   1856  NH2 ARG A  49      74.974  47.060  47.071  1.00262.70           N  
ATOM   1857  C   ARG A  49      80.182  45.246  50.569  1.00262.70           C  
ATOM   1858  O   ARG A  49      80.251  46.414  50.182  1.00262.70           O  
ATOM   1859  N   GLN A  50      80.900  44.259  50.012  1.00130.53           N  
ATOM   1860  CA  GLN A  50      81.907  44.604  49.061  1.00130.53           C  
ATOM   1861  CB  GLN A  50      83.327  44.347  49.590  1.00130.53           C  
ATOM   1862  CG  GLN A  50      83.703  45.172  50.822  1.00130.53           C  
ATOM   1863  CD  GLN A  50      84.121  46.557  50.352  1.00130.53           C  
ATOM   1864  OE1 GLN A  50      83.373  47.247  49.662  1.00130.53           O  
ATOM   1865  NE2 GLN A  50      85.365  46.970  50.715  1.00130.53           N  
ATOM   1866  C   GLN A  50      81.759  43.721  47.869  1.00130.53           C  
ATOM   1867  O   GLN A  50      80.957  42.788  47.856  1.00130.53           O  
ATOM   1868  N   GLY A  51      82.513  44.050  46.804  1.00 63.27           N  
ATOM   1869  CA  GLY A  51      82.565  43.220  45.641  1.00 63.27           C  
ATOM   1870  C   GLY A  51      83.798  42.394  45.786  1.00 63.27           C  
ATOM   1871  O   GLY A  51      84.715  42.766  46.516  1.00 63.27           O  
ATOM   1872  N   LEU A  52      83.884  41.280  45.036  1.00130.21           N  
ATOM   1873  CA  LEU A  52      85.001  40.387  45.168  1.00130.21           C  
ATOM   1874  CB  LEU A  52      84.936  39.183  44.213  1.00130.21           C  
ATOM   1875  CG  LEU A  52      83.835  38.161  44.554  1.00130.21           C  
ATOM   1876  CD1 LEU A  52      82.438  38.801  44.561  1.00130.21           C  
ATOM   1877  CD2 LEU A  52      83.920  36.948  43.614  1.00130.21           C  
ATOM   1878  C   LEU A  52      86.276  41.133  44.885  1.00130.21           C  
ATOM   1879  O   LEU A  52      86.306  42.063  44.082  1.00130.21           O  
ATOM   1880  N   GLN A  53      87.364  40.765  45.602  1.00123.02           N  
ATOM   1881  CA  GLN A  53      88.661  41.357  45.397  1.00123.02           C  
ATOM   1882  CB  GLN A  53      89.268  42.003  46.658  1.00123.02           C  
ATOM   1883  CG  GLN A  53      88.566  43.282  47.122  1.00123.02           C  
ATOM   1884  CD  GLN A  53      88.994  44.425  46.209  1.00123.02           C  
ATOM   1885  OE1 GLN A  53      90.181  44.627  45.958  1.00123.02           O  
ATOM   1886  NE2 GLN A  53      87.999  45.197  45.695  1.00123.02           N  
ATOM   1887  C   GLN A  53      89.577  40.238  45.012  1.00123.02           C  
ATOM   1888  O   GLN A  53      89.409  39.115  45.482  1.00123.02           O  
ATOM   1889  N   LEU A  54      90.579  40.523  44.153  1.00140.93           N  
ATOM   1890  CA  LEU A  54      91.477  39.505  43.681  1.00140.93           C  
ATOM   1891  CB  LEU A  54      92.063  39.825  42.298  1.00140.93           C  
ATOM   1892  CG  LEU A  54      93.142  38.831  41.844  1.00140.93           C  
ATOM   1893  CD1 LEU A  54      92.594  37.399  41.791  1.00140.93           C  
ATOM   1894  CD2 LEU A  54      93.774  39.277  40.516  1.00140.93           C  
ATOM   1895  C   LEU A  54      92.615  39.391  44.639  1.00140.93           C  
ATOM   1896  O   LEU A  54      93.398  40.323  44.820  1.00140.93           O  
ATOM   1897  N   LEU A  55      92.636  38.266  45.375  1.00172.41           N  
ATOM   1898  CA  LEU A  55      93.683  37.954  46.296  1.00172.41           C  
ATOM   1899  CB  LEU A  55      93.177  37.002  47.381  1.00172.41           C  
ATOM   1900  CG  LEU A  55      94.120  36.859  48.577  1.00172.41           C  
ATOM   1901  CD1 LEU A  55      94.312  38.198  49.309  1.00172.41           C  
ATOM   1902  CD2 LEU A  55      93.608  35.762  49.512  1.00172.41           C  
ATOM   1903  C   LEU A  55      94.874  37.349  45.605  1.00172.41           C  
ATOM   1904  O   LEU A  55      96.015  37.713  45.887  1.00172.41           O  
ATOM   1905  N   LEU A  56      94.639  36.396  44.670  1.00 89.49           N  
ATOM   1906  CA  LEU A  56      95.754  35.704  44.083  1.00 89.49           C  
ATOM   1907  CB  LEU A  56      96.026  34.346  44.753  1.00 89.49           C  
ATOM   1908  CG  LEU A  56      96.459  34.449  46.229  1.00 89.49           C  
ATOM   1909  CD1 LEU A  56      96.712  33.057  46.832  1.00 89.49           C  
ATOM   1910  CD2 LEU A  56      97.668  35.384  46.390  1.00 89.49           C  
ATOM   1911  C   LEU A  56      95.503  35.429  42.640  1.00 89.49           C  
ATOM   1912  O   LEU A  56      94.365  35.340  42.182  1.00 89.49           O  
ATOM   1913  N   LYS A  57      96.607  35.297  41.881  1.00103.31           N  
ATOM   1914  CA  LYS A  57      96.524  34.992  40.483  1.00103.31           C  
ATOM   1915  CB  LYS A  57      96.927  36.166  39.579  1.00103.31           C  
ATOM   1916  CG  LYS A  57      96.278  37.515  39.887  1.00103.31           C  
ATOM   1917  CD  LYS A  57      97.029  38.657  39.196  1.00103.31           C  
ATOM   1918  CE  LYS A  57      96.605  40.062  39.627  1.00103.31           C  
ATOM   1919  NZ  LYS A  57      97.511  41.061  39.016  1.00103.31           N  
ATOM   1920  C   LYS A  57      97.609  33.997  40.223  1.00103.31           C  
ATOM   1921  O   LYS A  57      98.749  34.206  40.635  1.00103.31           O  
ATOM   1922  N   TYR A  58      97.290  32.876  39.550  1.00134.22           N  
ATOM   1923  CA  TYR A  58      98.330  31.949  39.206  1.00134.22           C  
ATOM   1924  CB  TYR A  58      98.123  30.591  39.901  1.00134.22           C  
ATOM   1925  CG  TYR A  58      99.044  29.575  39.329  1.00134.22           C  
ATOM   1926  CD1 TYR A  58     100.371  29.531  39.688  1.00134.22           C  
ATOM   1927  CD2 TYR A  58      98.555  28.647  38.440  1.00134.22           C  
ATOM   1928  CE1 TYR A  58     101.200  28.575  39.151  1.00134.22           C  
ATOM   1929  CE2 TYR A  58      99.379  27.690  37.902  1.00134.22           C  
ATOM   1930  CZ  TYR A  58     100.705  27.656  38.257  1.00134.22           C  
ATOM   1931  OH  TYR A  58     101.554  26.675  37.707  1.00134.22           O  
ATOM   1932  C   TYR A  58      98.306  31.734  37.725  1.00134.22           C  
ATOM   1933  O   TYR A  58      97.423  31.032  37.233  1.00134.22           O  
ATOM   1934  N   TYR A  59      99.183  32.419  36.947  1.00240.90           N  
ATOM   1935  CA  TYR A  59      99.156  32.063  35.557  1.00240.90           C  
ATOM   1936  CB  TYR A  59      99.574  33.212  34.603  1.00240.90           C  
ATOM   1937  CG  TYR A  59      99.005  34.532  34.975  1.00240.90           C  
ATOM   1938  CD1 TYR A  59      99.448  35.147  36.117  1.00240.90           C  
ATOM   1939  CD2 TYR A  59      98.106  35.192  34.172  1.00240.90           C  
ATOM   1940  CE1 TYR A  59      98.971  36.379  36.486  1.00240.90           C  
ATOM   1941  CE2 TYR A  59      97.624  36.427  34.535  1.00240.90           C  
ATOM   1942  CZ  TYR A  59      98.053  37.020  35.695  1.00240.90           C  
ATOM   1943  OH  TYR A  59      97.564  38.286  36.074  1.00240.90           O  
ATOM   1944  C   TYR A  59     100.028  30.824  35.300  1.00240.90           C  
ATOM   1945  O   TYR A  59      99.474  29.812  34.873  1.00240.90           O  
ATOM   1946  N   PRO A  60     101.363  30.814  35.517  1.00191.94           N  
ATOM   1947  CA  PRO A  60     102.070  29.569  35.312  1.00191.94           C  
ATOM   1948  CD  PRO A  60     102.159  31.812  34.807  1.00191.94           C  
ATOM   1949  CB  PRO A  60     102.453  29.594  33.845  1.00191.94           C  
ATOM   1950  CG  PRO A  60     102.835  31.070  33.634  1.00191.94           C  
ATOM   1951  C   PRO A  60     103.320  29.601  36.154  1.00191.94           C  
ATOM   1952  O   PRO A  60     103.506  30.538  36.929  1.00191.94           O  
ATOM   1953  N   GLY A  65     104.247  28.642  35.917  1.00 40.55           N  
ATOM   1954  CA  GLY A  65     105.549  28.677  36.531  1.00 40.55           C  
ATOM   1955  C   GLY A  65     105.490  28.148  37.925  1.00 40.55           C  
ATOM   1956  O   GLY A  65     104.938  27.077  38.166  1.00 40.55           O  
ATOM   1957  N   ASP A  66     106.102  28.885  38.876  1.00 46.86           N  
ATOM   1958  CA  ASP A  66     106.165  28.447  40.241  1.00 46.86           C  
ATOM   1959  CB  ASP A  66     106.835  29.478  41.172  1.00 46.86           C  
ATOM   1960  CG  ASP A  66     107.126  28.853  42.531  1.00 46.86           C  
ATOM   1961  OD1 ASP A  66     106.513  27.803  42.858  1.00 46.86           O  
ATOM   1962  OD2 ASP A  66     107.975  29.426  43.265  1.00 46.86           O  
ATOM   1963  C   ASP A  66     104.765  28.218  40.718  1.00 46.86           C  
ATOM   1964  O   ASP A  66     103.869  29.038  40.515  1.00 46.86           O  
ATOM   1965  N   PRO A  67     104.576  27.073  41.323  1.00162.50           N  
ATOM   1966  CA  PRO A  67     103.286  26.688  41.828  1.00162.50           C  
ATOM   1967  CD  PRO A  67     105.400  25.919  41.000  1.00162.50           C  
ATOM   1968  CB  PRO A  67     103.402  25.206  42.184  1.00162.50           C  
ATOM   1969  CG  PRO A  67     104.509  24.690  41.249  1.00162.50           C  
ATOM   1970  C   PRO A  67     102.814  27.532  42.969  1.00162.50           C  
ATOM   1971  O   PRO A  67     101.602  27.626  43.162  1.00162.50           O  
ATOM   1972  N   VAL A  68     103.733  28.137  43.747  1.00136.58           N  
ATOM   1973  CA  VAL A  68     103.289  28.921  44.862  1.00136.58           C  
ATOM   1974  CB  VAL A  68     104.204  28.880  46.051  1.00136.58           C  
ATOM   1975  CG1 VAL A  68     104.127  27.492  46.701  1.00136.58           C  
ATOM   1976  CG2 VAL A  68     105.618  29.253  45.579  1.00136.58           C  
ATOM   1977  C   VAL A  68     103.183  30.348  44.444  1.00136.58           C  
ATOM   1978  O   VAL A  68     104.111  30.919  43.875  1.00136.58           O  
ATOM   1979  N   VAL A  69     102.018  30.963  44.730  1.00 47.34           N  
ATOM   1980  CA  VAL A  69     101.812  32.336  44.377  1.00 47.34           C  
ATOM   1981  CB  VAL A  69     100.567  32.571  43.576  1.00 47.34           C  
ATOM   1982  CG1 VAL A  69     100.721  31.868  42.218  1.00 47.34           C  
ATOM   1983  CG2 VAL A  69      99.360  32.077  44.389  1.00 47.34           C  
ATOM   1984  C   VAL A  69     101.683  33.109  45.646  1.00 47.34           C  
ATOM   1985  O   VAL A  69     101.162  32.607  46.640  1.00 47.34           O  
ATOM   1986  N   GLN A  70     102.171  34.363  45.644  1.00 93.16           N  
ATOM   1987  CA  GLN A  70     102.121  35.154  46.835  1.00 93.16           C  
ATOM   1988  CB  GLN A  70     103.438  35.874  47.163  1.00 93.16           C  
ATOM   1989  CG  GLN A  70     104.585  34.949  47.565  1.00 93.16           C  
ATOM   1990  CD  GLN A  70     105.784  35.844  47.844  1.00 93.16           C  
ATOM   1991  OE1 GLN A  70     105.817  36.997  47.421  1.00 93.16           O  
ATOM   1992  NE2 GLN A  70     106.798  35.304  48.573  1.00 93.16           N  
ATOM   1993  C   GLN A  70     101.102  36.220  46.646  1.00 93.16           C  
ATOM   1994  O   GLN A  70     100.893  36.719  45.541  1.00 93.16           O  
ATOM   1995  N   GLY A  72     100.435  36.594  47.751  1.00 49.00           N  
ATOM   1996  CA  GLY A  72      99.439  37.614  47.679  1.00 49.00           C  
ATOM   1997  C   GLY A  72      99.617  38.488  48.869  1.00 49.00           C  
ATOM   1998  O   GLY A  72     100.495  38.264  49.699  1.00 49.00           O  
ATOM   1999  N   VAL A  73      98.758  39.516  48.967  1.00108.54           N  
ATOM   2000  CA  VAL A  73      98.838  40.466  50.030  1.00108.54           C  
ATOM   2001  CB  VAL A  73      97.957  41.657  49.802  1.00108.54           C  
ATOM   2002  CG1 VAL A  73      98.096  42.621  50.989  1.00108.54           C  
ATOM   2003  CG2 VAL A  73      98.300  42.264  48.434  1.00108.54           C  
ATOM   2004  C   VAL A  73      98.367  39.810  51.288  1.00108.54           C  
ATOM   2005  O   VAL A  73      97.587  38.860  51.259  1.00108.54           O  
ATOM   2006  N   ASN A  74      98.863  40.320  52.432  1.00111.02           N  
ATOM   2007  CA  ASN A  74      98.463  39.914  53.749  1.00111.02           C  
ATOM   2008  CB  ASN A  74      96.948  40.052  53.964  1.00111.02           C  
ATOM   2009  CG  ASN A  74      96.571  41.517  53.801  1.00111.02           C  
ATOM   2010  OD1 ASN A  74      95.943  41.900  52.815  1.00111.02           O  
ATOM   2011  ND2 ASN A  74      96.958  42.360  54.795  1.00111.02           N  
ATOM   2012  C   ASN A  74      98.820  38.493  54.078  1.00111.02           C  
ATOM   2013  O   ASN A  74      98.077  37.821  54.790  1.00111.02           O  
ATOM   2014  N   GLY A  75      99.956  37.974  53.587  1.00 41.17           N  
ATOM   2015  CA  GLY A  75     100.357  36.667  54.031  1.00 41.17           C  
ATOM   2016  C   GLY A  75      99.522  35.607  53.383  1.00 41.17           C  
ATOM   2017  O   GLY A  75      99.557  34.451  53.805  1.00 41.17           O  
ATOM   2018  N   PHE A  76      98.737  35.954  52.348  1.00158.40           N  
ATOM   2019  CA  PHE A  76      97.967  34.918  51.723  1.00158.40           C  
ATOM   2020  CB  PHE A  76      96.623  35.373  51.123  1.00158.40           C  
ATOM   2021  CG  PHE A  76      95.623  35.642  52.201  1.00158.40           C  
ATOM   2022  CD1 PHE A  76      94.951  34.604  52.802  1.00158.40           C  
ATOM   2023  CD2 PHE A  76      95.346  36.921  52.621  1.00158.40           C  
ATOM   2024  CE1 PHE A  76      94.025  34.832  53.792  1.00158.40           C  
ATOM   2025  CE2 PHE A  76      94.419  37.156  53.611  1.00158.40           C  
ATOM   2026  CZ  PHE A  76      93.751  36.112  54.202  1.00158.40           C  
ATOM   2027  C   PHE A  76      98.771  34.353  50.595  1.00158.40           C  
ATOM   2028  O   PHE A  76      99.380  35.092  49.823  1.00158.40           O  
ATOM   2029  N   GLU A  77      98.794  33.008  50.487  1.00185.32           N  
ATOM   2030  CA  GLU A  77      99.510  32.342  49.438  1.00185.32           C  
ATOM   2031  CB  GLU A  77     100.867  31.752  49.856  1.00185.32           C  
ATOM   2032  CG  GLU A  77     101.913  32.768  50.296  1.00185.32           C  
ATOM   2033  CD  GLU A  77     103.201  32.001  50.555  1.00185.32           C  
ATOM   2034  OE1 GLU A  77     103.961  31.781  49.576  1.00185.32           O  
ATOM   2035  OE2 GLU A  77     103.439  31.620  51.732  1.00185.32           O  
ATOM   2036  C   GLU A  77      98.712  31.141  49.064  1.00185.32           C  
ATOM   2037  O   GLU A  77      97.927  30.628  49.859  1.00185.32           O  
ATOM   2038  N   ALA A  78      98.894  30.667  47.819  1.00 43.25           N  
ATOM   2039  CA  ALA A  78      98.218  29.478  47.407  1.00 43.25           C  
ATOM   2040  CB  ALA A  78      96.996  29.743  46.512  1.00 43.25           C  
ATOM   2041  C   ALA A  78      99.189  28.687  46.596  1.00 43.25           C  
ATOM   2042  O   ALA A  78     100.030  29.253  45.898  1.00 43.25           O  
ATOM   2043  N   GLU A  79      99.092  27.346  46.676  1.00 52.12           N  
ATOM   2044  CA  GLU A  79      99.981  26.505  45.932  1.00 52.12           C  
ATOM   2045  CB  GLU A  79     100.681  25.446  46.800  1.00 52.12           C  
ATOM   2046  CG  GLU A  79     101.652  24.550  46.031  1.00 52.12           C  
ATOM   2047  CD  GLU A  79     102.260  23.576  47.028  1.00 52.12           C  
ATOM   2048  OE1 GLU A  79     101.726  23.477  48.165  1.00 52.12           O  
ATOM   2049  OE2 GLU A  79     103.272  22.920  46.663  1.00 52.12           O  
ATOM   2050  C   GLU A  79      99.166  25.771  44.918  1.00 52.12           C  
ATOM   2051  O   GLU A  79      98.091  25.257  45.217  1.00 52.12           O  
ATOM   2052  N   PHE A  80      99.676  25.709  43.675  1.00 88.36           N  
ATOM   2053  CA  PHE A  80      99.021  25.036  42.591  1.00 88.36           C  
ATOM   2054  CB  PHE A  80      99.283  25.741  41.249  1.00 88.36           C  
ATOM   2055  CG  PHE A  80      98.884  24.849  40.130  1.00 88.36           C  
ATOM   2056  CD1 PHE A  80      97.569  24.504  39.928  1.00 88.36           C  
ATOM   2057  CD2 PHE A  80      99.839  24.386  39.255  1.00 88.36           C  
ATOM   2058  CE1 PHE A  80      97.220  23.685  38.882  1.00 88.36           C  
ATOM   2059  CE2 PHE A  80      99.492  23.570  38.208  1.00 88.36           C  
ATOM   2060  CZ  PHE A  80      98.180  23.214  38.020  1.00 88.36           C  
ATOM   2061  C   PHE A  80      99.567  23.645  42.533  1.00 88.36           C  
ATOM   2062  O   PHE A  80     100.780  23.449  42.550  1.00 88.36           O  
ATOM   2063  N   SER A  82      98.671  22.636  42.491  1.00 73.25           N  
ATOM   2064  CA  SER A  82      99.101  21.267  42.446  1.00 73.25           C  
ATOM   2065  CB  SER A  82      98.567  20.448  43.638  1.00 73.25           C  
ATOM   2066  OG  SER A  82      98.983  19.094  43.547  1.00 73.25           O  
ATOM   2067  C   SER A  82      98.522  20.647  41.217  1.00 73.25           C  
ATOM   2068  O   SER A  82      97.318  20.426  41.127  1.00 73.25           O  
ATOM   2069  N   LYS A  84      99.380  20.338  40.230  1.00111.96           N  
ATOM   2070  CA  LYS A  84      98.925  19.743  39.009  1.00111.96           C  
ATOM   2071  CB  LYS A  84     100.060  19.615  37.983  1.00111.96           C  
ATOM   2072  CG  LYS A  84     100.744  20.950  37.697  1.00111.96           C  
ATOM   2073  CD  LYS A  84     102.080  20.833  36.966  1.00111.96           C  
ATOM   2074  CE  LYS A  84     102.852  22.153  36.930  1.00111.96           C  
ATOM   2075  NZ  LYS A  84     102.007  23.215  36.341  1.00111.96           N  
ATOM   2076  C   LYS A  84      98.454  18.356  39.305  1.00111.96           C  
ATOM   2077  O   LYS A  84      97.431  17.906  38.791  1.00111.96           O  
ATOM   2078  N   SER A  85      99.208  17.637  40.155  1.00 50.00           N  
ATOM   2079  CA  SER A  85      98.907  16.265  40.439  1.00 50.00           C  
ATOM   2080  CB  SER A  85      99.937  15.624  41.386  1.00 50.00           C  
ATOM   2081  OG  SER A  85      99.906  16.263  42.654  1.00 50.00           O  
ATOM   2082  C   SER A  85      97.562  16.160  41.082  1.00 50.00           C  
ATOM   2083  O   SER A  85      96.722  15.366  40.663  1.00 50.00           O  
ATOM   2084  N   ASN A  86      97.365  16.953  42.147  1.00158.12           N  
ATOM   2085  CA  ASN A  86      96.189  17.007  42.964  1.00158.12           C  
ATOM   2086  CB  ASN A  86      96.462  17.644  44.332  1.00158.12           C  
ATOM   2087  CG  ASN A  86      95.278  17.274  45.195  1.00158.12           C  
ATOM   2088  OD1 ASN A  86      94.521  16.369  44.852  1.00158.12           O  
ATOM   2089  ND2 ASN A  86      95.102  17.989  46.336  1.00158.12           N  
ATOM   2090  C   ASN A  86      95.070  17.792  42.333  1.00158.12           C  
ATOM   2091  O   ASN A  86      93.914  17.627  42.720  1.00158.12           O  
ATOM   2092  N   SER A  87      95.385  18.692  41.379  1.00 87.93           N  
ATOM   2093  CA  SER A  87      94.438  19.621  40.815  1.00 87.93           C  
ATOM   2094  CB  SER A  87      93.318  18.994  39.955  1.00 87.93           C  
ATOM   2095  OG  SER A  87      92.396  18.263  40.748  1.00 87.93           O  
ATOM   2096  C   SER A  87      93.831  20.425  41.927  1.00 87.93           C  
ATOM   2097  O   SER A  87      92.613  20.477  42.087  1.00 87.93           O  
ATOM   2098  N   SER A  88      94.693  21.075  42.741  1.00123.34           N  
ATOM   2099  CA  SER A  88      94.213  21.885  43.827  1.00123.34           C  
ATOM   2100  CB  SER A  88      94.430  21.247  45.209  1.00123.34           C  
ATOM   2101  OG  SER A  88      93.679  20.050  45.318  1.00123.34           O  
ATOM   2102  C   SER A  88      94.941  23.199  43.848  1.00123.34           C  
ATOM   2103  O   SER A  88      96.074  23.316  43.381  1.00123.34           O  
ATOM   2104  N   PHE A  89      94.270  24.249  44.369  1.00193.15           N  
ATOM   2105  CA  PHE A  89      94.901  25.533  44.497  1.00193.15           C  
ATOM   2106  CB  PHE A  89      94.389  26.495  43.404  1.00193.15           C  
ATOM   2107  CG  PHE A  89      95.138  27.782  43.422  1.00193.15           C  
ATOM   2108  CD1 PHE A  89      96.491  27.809  43.168  1.00193.15           C  
ATOM   2109  CD2 PHE A  89      94.477  28.970  43.633  1.00193.15           C  
ATOM   2110  CE1 PHE A  89      97.186  28.995  43.165  1.00193.15           C  
ATOM   2111  CE2 PHE A  89      95.168  30.158  43.629  1.00193.15           C  
ATOM   2112  CZ  PHE A  89      96.523  30.175  43.400  1.00193.15           C  
ATOM   2113  C   PHE A  89      94.506  26.052  45.846  1.00193.15           C  
ATOM   2114  O   PHE A  89      93.768  27.026  45.952  1.00193.15           O  
ATOM   2115  N   HIS A  90      95.044  25.435  46.918  1.00114.36           N  
ATOM   2116  CA  HIS A  90      94.635  25.771  48.255  1.00114.36           C  
ATOM   2117  ND1 HIS A  90      93.212  22.977  49.040  1.00114.36           N  
ATOM   2118  CG  HIS A  90      94.538  23.339  48.972  1.00114.36           C  
ATOM   2119  CB  HIS A  90      95.056  24.712  49.292  1.00114.36           C  
ATOM   2120  NE2 HIS A  90      94.325  21.167  48.395  1.00114.36           N  
ATOM   2121  CD2 HIS A  90      95.205  22.220  48.576  1.00114.36           C  
ATOM   2122  CE1 HIS A  90      93.140  21.670  48.685  1.00114.36           C  
ATOM   2123  C   HIS A  90      95.242  27.071  48.683  1.00114.36           C  
ATOM   2124  O   HIS A  90      96.426  27.322  48.466  1.00114.36           O  
ATOM   2125  N   LEU A  91      94.430  27.929  49.334  1.00144.50           N  
ATOM   2126  CA  LEU A  91      94.924  29.177  49.841  1.00144.50           C  
ATOM   2127  CB  LEU A  91      93.921  30.338  49.654  1.00144.50           C  
ATOM   2128  CG  LEU A  91      94.366  31.725  50.168  1.00144.50           C  
ATOM   2129  CD1 LEU A  91      93.417  32.821  49.671  1.00144.50           C  
ATOM   2130  CD2 LEU A  91      94.449  31.777  51.699  1.00144.50           C  
ATOM   2131  C   LEU A  91      95.185  28.968  51.300  1.00144.50           C  
ATOM   2132  O   LEU A  91      94.356  28.392  52.001  1.00144.50           O  
ATOM   2133  N   ARG A  92      96.357  29.432  51.792  1.00233.31           N  
ATOM   2134  CA  ARG A  92      96.704  29.242  53.177  1.00233.31           C  
ATOM   2135  CB  ARG A  92      97.845  28.237  53.406  1.00233.31           C  
ATOM   2136  CG  ARG A  92      97.559  26.833  52.886  1.00233.31           C  
ATOM   2137  CD  ARG A  92      98.689  25.846  53.174  1.00233.31           C  
ATOM   2138  NE  ARG A  92      98.369  24.582  52.454  1.00233.31           N  
ATOM   2139  CZ  ARG A  92      97.613  23.616  53.048  1.00233.31           C  
ATOM   2140  NH1 ARG A  92      97.102  23.814  54.297  1.00233.31           N  
ATOM   2141  NH2 ARG A  92      97.371  22.451  52.382  1.00233.31           N  
ATOM   2142  C   ARG A  92      97.213  30.536  53.738  1.00233.31           C  
ATOM   2143  O   ARG A  92      97.589  31.443  52.997  1.00233.31           O  
ATOM   2144  N   LYS A  93      97.214  30.645  55.086  1.00 74.99           N  
ATOM   2145  CA  LYS A  93      97.686  31.817  55.775  1.00 74.99           C  
ATOM   2146  CB  LYS A  93      96.542  32.814  56.029  1.00 74.99           C  
ATOM   2147  CG  LYS A  93      96.938  34.115  56.726  1.00 74.99           C  
ATOM   2148  CD  LYS A  93      95.845  35.186  56.626  1.00 74.99           C  
ATOM   2149  CE  LYS A  93      96.145  36.480  57.386  1.00 74.99           C  
ATOM   2150  NZ  LYS A  93      95.044  37.450  57.180  1.00 74.99           N  
ATOM   2151  C   LYS A  93      98.221  31.365  57.109  1.00 74.99           C  
ATOM   2152  O   LYS A  93      97.660  30.459  57.721  1.00 74.99           O  
ATOM   2153  N   ALA A  94      99.353  31.950  57.568  1.00 49.63           N  
ATOM   2154  CA  ALA A  94      99.978  31.573  58.814  1.00 49.63           C  
ATOM   2155  CB  ALA A  94     101.367  32.210  58.993  1.00 49.63           C  
ATOM   2156  C   ALA A  94      99.169  31.952  60.022  1.00 49.63           C  
ATOM   2157  O   ALA A  94      98.927  31.115  60.891  1.00 49.63           O  
ATOM   2158  N   SER A  95      98.724  33.225  60.118  1.00 60.23           N  
ATOM   2159  CA  SER A  95      97.977  33.618  61.281  1.00 60.23           C  
ATOM   2160  CB  SER A  95      98.818  34.342  62.350  1.00 60.23           C  
ATOM   2161  OG  SER A  95      99.273  35.596  61.866  1.00 60.23           O  
ATOM   2162  C   SER A  95      96.907  34.554  60.826  1.00 60.23           C  
ATOM   2163  O   SER A  95      97.180  35.658  60.356  1.00 60.23           O  
ATOM   2164  N   VAL A  96      95.644  34.125  60.985  1.00 58.03           N  
ATOM   2165  CA  VAL A  96      94.533  34.892  60.522  1.00 58.03           C  
ATOM   2166  CB  VAL A  96      93.365  34.024  60.149  1.00 58.03           C  
ATOM   2167  CG1 VAL A  96      93.795  33.083  59.009  1.00 58.03           C  
ATOM   2168  CG2 VAL A  96      92.861  33.298  61.407  1.00 58.03           C  
ATOM   2169  C   VAL A  96      94.098  35.800  61.624  1.00 58.03           C  
ATOM   2170  O   VAL A  96      94.232  35.471  62.799  1.00 58.03           O  
ATOM   2171  N   HIS A  97      93.584  36.994  61.275  1.00 98.47           N  
ATOM   2172  CA  HIS A  97      93.092  37.858  62.296  1.00 98.47           C  
ATOM   2173  ND1 HIS A  97      95.326  38.399  64.561  1.00 98.47           N  
ATOM   2174  CG  HIS A  97      95.235  38.693  63.219  1.00 98.47           C  
ATOM   2175  CB  HIS A  97      93.960  39.099  62.545  1.00 98.47           C  
ATOM   2176  NE2 HIS A  97      97.350  38.075  63.700  1.00 98.47           N  
ATOM   2177  CD2 HIS A  97      96.480  38.491  62.707  1.00 98.47           C  
ATOM   2178  CE1 HIS A  97      96.611  38.035  64.795  1.00 98.47           C  
ATOM   2179  C   HIS A  97      91.676  38.232  61.976  1.00 98.47           C  
ATOM   2180  O   HIS A  97      91.116  37.861  60.946  1.00 98.47           O  
ATOM   2181  N   TRP A  98      91.079  39.015  62.883  1.00 84.88           N  
ATOM   2182  CA  TRP A  98      89.700  39.400  62.909  1.00 84.88           C  
ATOM   2183  CB  TRP A  98      89.512  40.400  64.070  1.00 84.88           C  
ATOM   2184  CG  TRP A  98      88.147  40.989  64.320  1.00 84.88           C  
ATOM   2185  CD2 TRP A  98      87.794  42.341  63.986  1.00 84.88           C  
ATOM   2186  CD1 TRP A  98      87.061  40.446  64.940  1.00 84.88           C  
ATOM   2187  NE1 TRP A  98      86.053  41.377  65.018  1.00 84.88           N  
ATOM   2188  CE2 TRP A  98      86.491  42.548  64.433  1.00 84.88           C  
ATOM   2189  CE3 TRP A  98      88.505  43.330  63.370  1.00 84.88           C  
ATOM   2190  CZ2 TRP A  98      85.875  43.756  64.267  1.00 84.88           C  
ATOM   2191  CZ3 TRP A  98      87.877  44.543  63.190  1.00 84.88           C  
ATOM   2192  CH2 TRP A  98      86.587  44.750  63.631  1.00 84.88           C  
ATOM   2193  C   TRP A  98      89.318  40.049  61.612  1.00 84.88           C  
ATOM   2194  O   TRP A  98      88.275  39.738  61.038  1.00 84.88           O  
ATOM   2195  N   SER A  99      90.173  40.941  61.092  1.00 99.35           N  
ATOM   2196  CA  SER A  99      89.848  41.690  59.912  1.00 99.35           C  
ATOM   2197  CB  SER A  99      90.971  42.667  59.537  1.00 99.35           C  
ATOM   2198  OG  SER A  99      91.257  43.517  60.638  1.00 99.35           O  
ATOM   2199  C   SER A  99      89.659  40.771  58.745  1.00 99.35           C  
ATOM   2200  O   SER A  99      88.955  41.112  57.796  1.00 99.35           O  
ATOM   2201  N   ASP A 100      90.298  39.590  58.765  1.00194.10           N  
ATOM   2202  CA  ASP A 100      90.223  38.717  57.626  1.00194.10           C  
ATOM   2203  CB  ASP A 100      91.367  37.702  57.447  1.00194.10           C  
ATOM   2204  CG  ASP A 100      91.327  36.586  58.464  1.00194.10           C  
ATOM   2205  OD1 ASP A 100      90.262  35.943  58.655  1.00194.10           O  
ATOM   2206  OD2 ASP A 100      92.404  36.343  59.054  1.00194.10           O  
ATOM   2207  C   ASP A 100      88.908  38.011  57.492  1.00194.10           C  
ATOM   2208  O   ASP A 100      88.706  37.306  56.508  1.00194.10           O  
ATOM   2209  N   TRP A 101      88.022  38.072  58.503  1.00158.33           N  
ATOM   2210  CA  TRP A 101      86.764  37.380  58.395  1.00158.33           C  
ATOM   2211  CB  TRP A 101      85.838  37.693  59.584  1.00158.33           C  
ATOM   2212  CG  TRP A 101      85.655  39.176  59.831  1.00158.33           C  
ATOM   2213  CD2 TRP A 101      84.769  39.732  60.816  1.00158.33           C  
ATOM   2214  CD1 TRP A 101      86.264  40.238  59.223  1.00158.33           C  
ATOM   2215  NE1 TRP A 101      85.812  41.415  59.765  1.00158.33           N  
ATOM   2216  CE2 TRP A 101      84.893  41.120  60.747  1.00158.33           C  
ATOM   2217  CE3 TRP A 101      83.925  39.136  61.707  1.00158.33           C  
ATOM   2218  CZ2 TRP A 101      84.173  41.934  61.572  1.00158.33           C  
ATOM   2219  CZ3 TRP A 101      83.196  39.961  62.534  1.00158.33           C  
ATOM   2220  CH2 TRP A 101      83.319  41.333  62.467  1.00158.33           C  
ATOM   2221  C   TRP A 101      86.079  37.789  57.119  1.00158.33           C  
ATOM   2222  O   TRP A 101      85.932  38.973  56.822  1.00158.33           O  
ATOM   2223  N   ALA A 102      85.652  36.796  56.307  1.00 58.96           N  
ATOM   2224  CA  ALA A 102      85.013  37.107  55.056  1.00 58.96           C  
ATOM   2225  CB  ALA A 102      85.855  38.019  54.144  1.00 58.96           C  
ATOM   2226  C   ALA A 102      84.777  35.825  54.311  1.00 58.96           C  
ATOM   2227  O   ALA A 102      85.017  34.734  54.828  1.00 58.96           O  
ATOM   2228  N   VAL A 103      84.256  35.930  53.069  1.00124.83           N  
ATOM   2229  CA  VAL A 103      84.024  34.752  52.281  1.00124.83           C  
ATOM   2230  CB  VAL A 103      82.628  34.659  51.737  1.00124.83           C  
ATOM   2231  CG1 VAL A 103      82.369  35.850  50.805  1.00124.83           C  
ATOM   2232  CG2 VAL A 103      82.464  33.289  51.066  1.00124.83           C  
ATOM   2233  C   VAL A 103      85.013  34.748  51.151  1.00124.83           C  
ATOM   2234  O   VAL A 103      85.225  35.767  50.501  1.00124.83           O  
ATOM   2235  N   TYR A 104      85.648  33.586  50.879  1.00 89.34           N  
ATOM   2236  CA  TYR A 104      86.688  33.499  49.885  1.00 89.34           C  
ATOM   2237  CB  TYR A 104      87.987  32.864  50.421  1.00 89.34           C  
ATOM   2238  CG  TYR A 104      88.600  33.756  51.449  1.00 89.34           C  
ATOM   2239  CD1 TYR A 104      88.058  33.845  52.712  1.00 89.34           C  
ATOM   2240  CD2 TYR A 104      89.730  34.487  51.162  1.00 89.34           C  
ATOM   2241  CE1 TYR A 104      88.622  34.657  53.668  1.00 89.34           C  
ATOM   2242  CE2 TYR A 104      90.299  35.301  52.113  1.00 89.34           C  
ATOM   2243  CZ  TYR A 104      89.744  35.390  53.368  1.00 89.34           C  
ATOM   2244  OH  TYR A 104      90.328  36.225  54.344  1.00 89.34           O  
ATOM   2245  C   TYR A 104      86.235  32.622  48.754  1.00 89.34           C  
ATOM   2246  O   TYR A 104      85.664  31.553  48.965  1.00 89.34           O  
ATOM   2247  N   PHE A 105      86.499  33.050  47.499  1.00 92.83           N  
ATOM   2248  CA  PHE A 105      86.025  32.270  46.388  1.00 92.83           C  
ATOM   2249  CB  PHE A 105      85.160  33.087  45.411  1.00 92.83           C  
ATOM   2250  CG  PHE A 105      83.920  33.596  46.069  1.00 92.83           C  
ATOM   2251  CD1 PHE A 105      82.876  32.750  46.364  1.00 92.83           C  
ATOM   2252  CD2 PHE A 105      83.786  34.935  46.361  1.00 92.83           C  
ATOM   2253  CE1 PHE A 105      81.730  33.232  46.956  1.00 92.83           C  
ATOM   2254  CE2 PHE A 105      82.642  35.422  46.951  1.00 92.83           C  
ATOM   2255  CZ  PHE A 105      81.610  34.568  47.252  1.00 92.83           C  
ATOM   2256  C   PHE A 105      87.190  31.779  45.573  1.00 92.83           C  
ATOM   2257  O   PHE A 105      88.053  32.561  45.176  1.00 92.83           O  
ATOM   2258  N   CYS A 106      87.266  30.455  45.301  1.00138.85           N  
ATOM   2259  CA  CYS A 106      88.307  30.055  44.401  1.00138.85           C  
ATOM   2260  CB  CYS A 106      89.028  28.709  44.689  1.00138.85           C  
ATOM   2261  SG  CYS A 106      88.040  27.197  44.547  1.00138.85           S  
ATOM   2262  C   CYS A 106      87.713  30.088  43.031  1.00138.85           C  
ATOM   2263  O   CYS A 106      86.497  30.004  42.869  1.00138.85           O  
ATOM   2264  N   ALA A 107      88.545  30.284  41.996  1.00 67.98           N  
ATOM   2265  CA  ALA A 107      87.979  30.341  40.683  1.00 67.98           C  
ATOM   2266  CB  ALA A 107      87.648  31.774  40.235  1.00 67.98           C  
ATOM   2267  C   ALA A 107      88.975  29.786  39.718  1.00 67.98           C  
ATOM   2268  O   ALA A 107      90.172  30.043  39.843  1.00 67.98           O  
ATOM   2269  N   VAL A 108      88.489  29.024  38.711  1.00139.09           N  
ATOM   2270  CA  VAL A 108      89.365  28.408  37.749  1.00139.09           C  
ATOM   2271  CB  VAL A 108      89.195  26.922  37.647  1.00139.09           C  
ATOM   2272  CG1 VAL A 108      89.549  26.307  39.008  1.00139.09           C  
ATOM   2273  CG2 VAL A 108      87.766  26.616  37.163  1.00139.09           C  
ATOM   2274  C   VAL A 108      89.073  28.964  36.387  1.00139.09           C  
ATOM   2275  O   VAL A 108      87.919  29.088  35.984  1.00139.09           O  
ATOM   2276  N   SER A 109      90.144  29.279  35.632  1.00230.45           N  
ATOM   2277  CA  SER A 109      90.087  29.923  34.343  1.00230.45           C  
ATOM   2278  CB  SER A 109      91.349  30.757  34.060  1.00230.45           C  
ATOM   2279  OG  SER A 109      91.367  31.887  34.920  1.00230.45           O  
ATOM   2280  C   SER A 109      89.864  28.950  33.202  1.00230.45           C  
ATOM   2281  O   SER A 109      90.132  27.754  33.263  1.00230.45           O  
ATOM   2282  N   PRO A 110      89.400  29.572  32.143  1.00291.01           N  
ATOM   2283  CA  PRO A 110      88.753  28.947  31.001  1.00291.01           C  
ATOM   2284  CD  PRO A 110      88.857  30.903  32.375  1.00291.01           C  
ATOM   2285  CB  PRO A 110      87.601  29.881  30.628  1.00291.01           C  
ATOM   2286  CG  PRO A 110      88.047  31.249  31.131  1.00291.01           C  
ATOM   2287  C   PRO A 110      89.202  28.356  29.691  1.00291.01           C  
ATOM   2288  O   PRO A 110      90.360  28.389  29.283  1.00291.01           O  
ATOM   2289  N   GLY A 111      88.134  27.914  28.974  1.00193.51           N  
ATOM   2290  CA  GLY A 111      88.041  27.341  27.659  1.00193.51           C  
ATOM   2291  C   GLY A 111      88.000  28.492  26.671  1.00193.51           C  
ATOM   2292  O   GLY A 111      88.860  29.363  26.700  1.00193.51           O  
ATOM   2293  N   SER A 112      87.073  28.586  25.696  1.00210.56           N  
ATOM   2294  CA  SER A 112      87.367  29.816  25.014  1.00210.56           C  
ATOM   2295  CB  SER A 112      87.664  29.719  23.545  1.00210.56           C  
ATOM   2296  OG  SER A 112      88.397  30.884  23.185  1.00210.56           O  
ATOM   2297  C   SER A 112      86.362  30.868  25.344  1.00210.56           C  
ATOM   2298  O   SER A 112      85.162  30.741  25.098  1.00210.56           O  
ATOM   2299  N   GLY A 123      86.919  31.969  25.890  1.00 60.36           N  
ATOM   2300  CA  GLY A 123      86.261  33.090  26.489  1.00 60.36           C  
ATOM   2301  C   GLY A 123      86.745  33.008  27.903  1.00 60.36           C  
ATOM   2302  O   GLY A 123      86.508  32.011  28.583  1.00 60.36           O  
ATOM   2303  N   GLY A 124      87.425  34.062  28.395  1.00101.14           N  
ATOM   2304  CA  GLY A 124      88.046  33.957  29.686  1.00101.14           C  
ATOM   2305  C   GLY A 124      87.169  34.474  30.772  1.00101.14           C  
ATOM   2306  O   GLY A 124      87.256  35.630  31.173  1.00101.14           O  
ATOM   2307  N   LYS A 125      86.331  33.574  31.306  1.00144.68           N  
ATOM   2308  CA  LYS A 125      85.479  33.802  32.427  1.00144.68           C  
ATOM   2309  CB  LYS A 125      83.996  33.691  32.045  1.00144.68           C  
ATOM   2310  CG  LYS A 125      83.715  32.391  31.291  1.00144.68           C  
ATOM   2311  CD  LYS A 125      82.247  32.143  30.947  1.00144.68           C  
ATOM   2312  CE  LYS A 125      82.062  30.913  30.056  1.00144.68           C  
ATOM   2313  NZ  LYS A 125      80.657  30.804  29.611  1.00144.68           N  
ATOM   2314  C   LYS A 125      85.802  32.697  33.374  1.00144.68           C  
ATOM   2315  O   LYS A 125      85.927  31.543  32.969  1.00144.68           O  
ATOM   2316  N   LEU A 126      85.990  33.027  34.662  1.00232.73           N  
ATOM   2317  CA  LEU A 126      86.307  32.008  35.610  1.00232.73           C  
ATOM   2318  CB  LEU A 126      87.102  32.550  36.813  1.00232.73           C  
ATOM   2319  CG  LEU A 126      86.476  33.783  37.494  1.00232.73           C  
ATOM   2320  CD1 LEU A 126      85.188  33.426  38.249  1.00232.73           C  
ATOM   2321  CD2 LEU A 126      87.505  34.513  38.371  1.00232.73           C  
ATOM   2322  C   LEU A 126      85.056  31.347  36.088  1.00232.73           C  
ATOM   2323  O   LEU A 126      83.962  31.898  35.976  1.00232.73           O  
ATOM   2324  N   THR A 127      85.210  30.105  36.593  1.00 83.20           N  
ATOM   2325  CA  THR A 127      84.134  29.362  37.171  1.00 83.20           C  
ATOM   2326  CB  THR A 127      84.148  27.909  36.794  1.00 83.20           C  
ATOM   2327  OG1 THR A 127      84.028  27.766  35.386  1.00 83.20           O  
ATOM   2328  CG2 THR A 127      82.986  27.198  37.506  1.00 83.20           C  
ATOM   2329  C   THR A 127      84.391  29.446  38.636  1.00 83.20           C  
ATOM   2330  O   THR A 127      85.514  29.221  39.085  1.00 83.20           O  
ATOM   2331  N   LEU A 128      83.348  29.779  39.419  1.00159.75           N  
ATOM   2332  CA  LEU A 128      83.536  30.022  40.814  1.00159.75           C  
ATOM   2333  CB  LEU A 128      82.767  31.248  41.317  1.00159.75           C  
ATOM   2334  CG  LEU A 128      83.210  31.652  42.726  1.00159.75           C  
ATOM   2335  CD1 LEU A 128      84.669  32.128  42.679  1.00159.75           C  
ATOM   2336  CD2 LEU A 128      82.254  32.667  43.368  1.00159.75           C  
ATOM   2337  C   LEU A 128      83.026  28.851  41.580  1.00159.75           C  
ATOM   2338  O   LEU A 128      82.180  28.096  41.107  1.00159.75           O  
ATOM   2339  N   GLY A 129      83.581  28.645  42.787  1.00 50.01           N  
ATOM   2340  CA  GLY A 129      83.114  27.588  43.625  1.00 50.01           C  
ATOM   2341  C   GLY A 129      82.148  28.195  44.579  1.00 50.01           C  
ATOM   2342  O   GLY A 129      82.043  29.414  44.662  1.00 50.01           O  
ATOM   2343  N   ALA A 130      81.492  27.353  45.398  1.00 46.43           N  
ATOM   2344  CA  ALA A 130      80.476  27.796  46.307  1.00 46.43           C  
ATOM   2345  CB  ALA A 130      79.936  26.661  47.190  1.00 46.43           C  
ATOM   2346  C   ALA A 130      81.072  28.830  47.207  1.00 46.43           C  
ATOM   2347  O   ALA A 130      80.390  29.779  47.592  1.00 46.43           O  
ATOM   2348  N   GLY A 131      82.353  28.662  47.590  1.00 36.43           N  
ATOM   2349  CA  GLY A 131      83.008  29.653  48.400  1.00 36.43           C  
ATOM   2350  C   GLY A 131      83.034  29.196  49.826  1.00 36.43           C  
ATOM   2351  O   GLY A 131      82.249  28.341  50.231  1.00 36.43           O  
ATOM   2352  N   THR A 132      83.965  29.760  50.630  1.00 47.05           N  
ATOM   2353  CA  THR A 132      84.038  29.387  52.013  1.00 47.05           C  
ATOM   2354  CB  THR A 132      85.349  28.771  52.408  1.00 47.05           C  
ATOM   2355  OG1 THR A 132      85.587  27.591  51.656  1.00 47.05           O  
ATOM   2356  CG2 THR A 132      85.308  28.454  53.914  1.00 47.05           C  
ATOM   2357  C   THR A 132      83.884  30.614  52.853  1.00 47.05           C  
ATOM   2358  O   THR A 132      84.516  31.639  52.602  1.00 47.05           O  
ATOM   2359  N   ARG A 133      83.024  30.532  53.890  1.00145.92           N  
ATOM   2360  CA  ARG A 133      82.855  31.635  54.787  1.00145.92           C  
ATOM   2361  CB  ARG A 133      81.408  31.867  55.249  1.00145.92           C  
ATOM   2362  CG  ARG A 133      80.535  32.491  54.168  1.00145.92           C  
ATOM   2363  CD  ARG A 133      79.110  32.806  54.617  1.00145.92           C  
ATOM   2364  NE  ARG A 133      79.171  33.810  55.720  1.00145.92           N  
ATOM   2365  CZ  ARG A 133      78.810  33.465  56.991  1.00145.92           C  
ATOM   2366  NH1 ARG A 133      78.390  32.195  57.265  1.00145.92           N  
ATOM   2367  NH2 ARG A 133      78.856  34.396  57.989  1.00145.92           N  
ATOM   2368  C   ARG A 133      83.651  31.324  56.001  1.00145.92           C  
ATOM   2369  O   ARG A 133      83.336  30.414  56.766  1.00145.92           O  
ATOM   2370  N   LEU A 134      84.717  32.107  56.206  1.00 82.91           N  
ATOM   2371  CA  LEU A 134      85.588  31.914  57.319  1.00 82.91           C  
ATOM   2372  CB  LEU A 134      87.055  32.205  56.957  1.00 82.91           C  
ATOM   2373  CG  LEU A 134      88.027  32.111  58.144  1.00 82.91           C  
ATOM   2374  CD1 LEU A 134      88.084  30.683  58.706  1.00 82.91           C  
ATOM   2375  CD2 LEU A 134      89.410  32.681  57.779  1.00 82.91           C  
ATOM   2376  C   LEU A 134      85.189  32.885  58.384  1.00 82.91           C  
ATOM   2377  O   LEU A 134      84.848  34.030  58.096  1.00 82.91           O  
ATOM   2378  N   GLN A 135      85.196  32.434  59.656  1.00 50.63           N  
ATOM   2379  CA  GLN A 135      84.870  33.309  60.745  1.00 50.63           C  
ATOM   2380  CB  GLN A 135      83.683  32.815  61.590  1.00 50.63           C  
ATOM   2381  CG  GLN A 135      82.362  32.722  60.824  1.00 50.63           C  
ATOM   2382  CD  GLN A 135      81.295  32.219  61.788  1.00 50.63           C  
ATOM   2383  OE1 GLN A 135      80.175  31.910  61.385  1.00 50.63           O  
ATOM   2384  NE2 GLN A 135      81.655  32.117  63.095  1.00 50.63           N  
ATOM   2385  C   GLN A 135      86.055  33.319  61.660  1.00 50.63           C  
ATOM   2386  O   GLN A 135      86.550  32.267  62.061  1.00 50.63           O  
ATOM   2387  N   VAL A 136      86.546  34.521  62.018  1.00 51.93           N  
ATOM   2388  CA  VAL A 136      87.683  34.588  62.887  1.00 51.93           C  
ATOM   2389  CB  VAL A 136      88.777  35.445  62.327  1.00 51.93           C  
ATOM   2390  CG1 VAL A 136      89.862  35.623  63.397  1.00 51.93           C  
ATOM   2391  CG2 VAL A 136      89.288  34.800  61.029  1.00 51.93           C  
ATOM   2392  C   VAL A 136      87.256  35.210  64.177  1.00 51.93           C  
ATOM   2393  O   VAL A 136      86.895  36.384  64.225  1.00 51.93           O  
ATOM   2394  N   ASN A 137      87.308  34.438  65.278  1.00 36.26           N  
ATOM   2395  CA  ASN A 137      86.917  35.004  66.534  1.00 36.26           C  
ATOM   2396  CB  ASN A 137      86.235  34.008  67.487  1.00 36.26           C  
ATOM   2397  CG  ASN A 137      84.806  33.829  66.989  1.00 36.26           C  
ATOM   2398  OD1 ASN A 137      84.559  33.123  66.013  1.00 36.26           O  
ATOM   2399  ND2 ASN A 137      83.837  34.493  67.675  1.00 36.26           N  
ATOM   2400  C   ASN A 137      88.167  35.548  67.210  1.00 36.26           C  
ATOM   2401  O   ASN A 137      89.103  34.748  67.471  1.00 36.26           O  
ATOM   2402  OXT ASN A 137      88.203  36.780  67.473  1.00 36.26           O  
TER
ATOM   2403  N   GLY B   2      87.648  51.851  39.418  1.00 11.46           N  
ATOM   2404  CA  GLY B   2      87.170  50.466  39.221  1.00 11.46           C  
ATOM   2405  C   GLY B   2      85.874  50.471  38.486  1.00 11.46           C  
ATOM   2406  O   GLY B   2      85.422  51.512  38.011  1.00 11.46           O  
ATOM   2407  N   VAL B   3      85.241  49.286  38.385  1.00 40.11           N  
ATOM   2408  CA  VAL B   3      84.004  49.166  37.673  1.00 40.11           C  
ATOM   2409  CB  VAL B   3      83.615  47.744  37.398  1.00 40.11           C  
ATOM   2410  CG1 VAL B   3      82.242  47.746  36.707  1.00 40.11           C  
ATOM   2411  CG2 VAL B   3      84.730  47.077  36.574  1.00 40.11           C  
ATOM   2412  C   VAL B   3      82.919  49.783  38.496  1.00 40.11           C  
ATOM   2413  O   VAL B   3      82.951  49.728  39.727  1.00 40.11           O  
ATOM   2414  N   VAL B   4      81.933  50.406  37.814  1.00 47.91           N  
ATOM   2415  CA  VAL B   4      80.830  51.050  38.473  1.00 47.91           C  
ATOM   2416  CB  VAL B   4      80.672  52.488  38.079  1.00 47.91           C  
ATOM   2417  CG1 VAL B   4      79.469  53.073  38.838  1.00 47.91           C  
ATOM   2418  CG2 VAL B   4      82.001  53.224  38.313  1.00 47.91           C  
ATOM   2419  C   VAL B   4      79.572  50.371  38.020  1.00 47.91           C  
ATOM   2420  O   VAL B   4      79.477  49.939  36.872  1.00 47.91           O  
ATOM   2421  N   GLN B   5      78.579  50.244  38.928  1.00 74.64           N  
ATOM   2422  CA  GLN B   5      77.324  49.641  38.579  1.00 74.64           C  
ATOM   2423  CB  GLN B   5      77.128  48.218  39.131  1.00 74.64           C  
ATOM   2424  CG  GLN B   5      78.083  47.187  38.533  1.00 74.64           C  
ATOM   2425  CD  GLN B   5      77.760  45.838  39.160  1.00 74.64           C  
ATOM   2426  OE1 GLN B   5      78.653  45.058  39.484  1.00 74.64           O  
ATOM   2427  NE2 GLN B   5      76.442  45.547  39.325  1.00 74.64           N  
ATOM   2428  C   GLN B   5      76.230  50.471  39.170  1.00 74.64           C  
ATOM   2429  O   GLN B   5      76.412  51.113  40.205  1.00 74.64           O  
ATOM   2430  N   SER B   6      75.063  50.493  38.491  1.00 99.10           N  
ATOM   2431  CA  SER B   6      73.914  51.193  38.989  1.00 99.10           C  
ATOM   2432  CB  SER B   6      73.725  52.599  38.393  1.00 99.10           C  
ATOM   2433  OG  SER B   6      74.782  53.461  38.785  1.00 99.10           O  
ATOM   2434  C   SER B   6      72.716  50.408  38.568  1.00 99.10           C  
ATOM   2435  O   SER B   6      72.743  49.743  37.534  1.00 99.10           O  
ATOM   2436  N   PRO B   7      71.657  50.431  39.334  1.00 86.85           N  
ATOM   2437  CA  PRO B   7      71.613  51.108  40.604  1.00 86.85           C  
ATOM   2438  CD  PRO B   7      70.342  50.322  38.730  1.00 86.85           C  
ATOM   2439  CB  PRO B   7      70.140  51.415  40.872  1.00 86.85           C  
ATOM   2440  CG  PRO B   7      69.372  50.506  39.900  1.00 86.85           C  
ATOM   2441  C   PRO B   7      72.226  50.211  41.631  1.00 86.85           C  
ATOM   2442  O   PRO B   7      72.506  49.057  41.306  1.00 86.85           O  
ATOM   2443  N   ARG B   8      72.526  50.733  42.839  1.00161.09           N  
ATOM   2444  CA  ARG B   8      73.059  49.881  43.863  1.00161.09           C  
ATOM   2445  CB  ARG B   8      73.673  50.628  45.059  1.00161.09           C  
ATOM   2446  CG  ARG B   8      74.996  51.317  44.720  1.00161.09           C  
ATOM   2447  CD  ARG B   8      75.925  51.477  45.925  1.00161.09           C  
ATOM   2448  NE  ARG B   8      76.611  50.166  46.107  1.00161.09           N  
ATOM   2449  CZ  ARG B   8      77.683  50.051  46.945  1.00161.09           C  
ATOM   2450  NH1 ARG B   8      78.126  51.132  47.649  1.00161.09           N  
ATOM   2451  NH2 ARG B   8      78.310  48.847  47.086  1.00161.09           N  
ATOM   2452  C   ARG B   8      72.016  48.944  44.401  1.00161.09           C  
ATOM   2453  O   ARG B   8      72.262  47.745  44.525  1.00161.09           O  
ATOM   2454  N   HIS B   9      70.814  49.465  44.731  1.00 51.94           N  
ATOM   2455  CA  HIS B   9      69.787  48.622  45.282  1.00 51.94           C  
ATOM   2456  ND1 HIS B   9      71.795  49.056  47.891  1.00 51.94           N  
ATOM   2457  CG  HIS B   9      70.618  48.375  47.683  1.00 51.94           C  
ATOM   2458  CB  HIS B   9      69.516  48.848  46.782  1.00 51.94           C  
ATOM   2459  NE2 HIS B   9      71.892  47.225  49.147  1.00 51.94           N  
ATOM   2460  CD2 HIS B   9      70.692  47.258  48.458  1.00 51.94           C  
ATOM   2461  CE1 HIS B   9      72.521  48.325  48.775  1.00 51.94           C  
ATOM   2462  C   HIS B   9      68.504  48.931  44.588  1.00 51.94           C  
ATOM   2463  O   HIS B   9      68.224  50.085  44.268  1.00 51.94           O  
ATOM   2464  N   ILE B  10      67.702  47.886  44.299  1.00126.52           N  
ATOM   2465  CA  ILE B  10      66.426  48.123  43.689  1.00126.52           C  
ATOM   2466  CB  ILE B  10      66.450  48.027  42.192  1.00126.52           C  
ATOM   2467  CG1 ILE B  10      66.921  46.642  41.737  1.00126.52           C  
ATOM   2468  CG2 ILE B  10      67.283  49.181  41.640  1.00126.52           C  
ATOM   2469  CD1 ILE B  10      66.950  46.521  40.216  1.00126.52           C  
ATOM   2470  C   ILE B  10      65.434  47.119  44.189  1.00126.52           C  
ATOM   2471  O   ILE B  10      65.764  45.951  44.395  1.00126.52           O  
ATOM   2472  N   ILE B  11      64.175  47.565  44.389  1.00 47.14           N  
ATOM   2473  CA  ILE B  11      63.129  46.687  44.824  1.00 47.14           C  
ATOM   2474  CB  ILE B  11      62.467  47.141  46.095  1.00 47.14           C  
ATOM   2475  CG1 ILE B  11      63.497  47.190  47.237  1.00 47.14           C  
ATOM   2476  CG2 ILE B  11      61.276  46.210  46.380  1.00 47.14           C  
ATOM   2477  CD1 ILE B  11      62.991  47.920  48.481  1.00 47.14           C  
ATOM   2478  C   ILE B  11      62.088  46.706  43.749  1.00 47.14           C  
ATOM   2479  O   ILE B  11      61.673  47.775  43.304  1.00 47.14           O  
ATOM   2480  N   LYS B  12      61.654  45.515  43.282  1.00147.86           N  
ATOM   2481  CA  LYS B  12      60.651  45.460  42.257  1.00147.86           C  
ATOM   2482  CB  LYS B  12      61.172  45.089  40.858  1.00147.86           C  
ATOM   2483  CG  LYS B  12      61.819  46.261  40.123  1.00147.86           C  
ATOM   2484  CD  LYS B  12      63.102  46.751  40.780  1.00147.86           C  
ATOM   2485  CE  LYS B  12      64.194  45.689  40.815  1.00147.86           C  
ATOM   2486  NZ  LYS B  12      63.895  44.688  41.859  1.00147.86           N  
ATOM   2487  C   LYS B  12      59.640  44.431  42.627  1.00147.86           C  
ATOM   2488  O   LYS B  12      59.911  43.513  43.399  1.00147.86           O  
ATOM   2489  N   GLU B  13      58.420  44.598  42.085  1.00 35.83           N  
ATOM   2490  CA  GLU B  13      57.340  43.686  42.313  1.00 35.83           C  
ATOM   2491  CB  GLU B  13      55.960  44.325  42.085  1.00 35.83           C  
ATOM   2492  CG  GLU B  13      54.787  43.421  42.461  1.00 35.83           C  
ATOM   2493  CD  GLU B  13      53.500  44.187  42.181  1.00 35.83           C  
ATOM   2494  OE1 GLU B  13      53.523  45.443  42.278  1.00 35.83           O  
ATOM   2495  OE2 GLU B  13      52.477  43.525  41.860  1.00 35.83           O  
ATOM   2496  C   GLU B  13      57.493  42.568  41.336  1.00 35.83           C  
ATOM   2497  O   GLU B  13      58.106  42.728  40.282  1.00 35.83           O  
ATOM   2498  N   LYS B  14      56.935  41.392  41.672  1.00 92.81           N  
ATOM   2499  CA  LYS B  14      57.036  40.263  40.799  1.00 92.81           C  
ATOM   2500  CB  LYS B  14      56.445  38.977  41.408  1.00 92.81           C  
ATOM   2501  CG  LYS B  14      54.973  39.115  41.800  1.00 92.81           C  
ATOM   2502  CD  LYS B  14      54.309  37.796  42.198  1.00 92.81           C  
ATOM   2503  CE  LYS B  14      53.977  36.887  41.015  1.00 92.81           C  
ATOM   2504  NZ  LYS B  14      53.326  35.652  41.502  1.00 92.81           N  
ATOM   2505  C   LYS B  14      56.295  40.589  39.543  1.00 92.81           C  
ATOM   2506  O   LYS B  14      55.235  41.211  39.578  1.00 92.81           O  
ATOM   2507  N   GLY B  15      56.859  40.185  38.386  1.00 19.51           N  
ATOM   2508  CA  GLY B  15      56.227  40.425  37.120  1.00 19.51           C  
ATOM   2509  C   GLY B  15      56.726  41.721  36.551  1.00 19.51           C  
ATOM   2510  O   GLY B  15      56.372  42.085  35.431  1.00 19.51           O  
ATOM   2511  N   GLY B  16      57.582  42.447  37.296  1.00 22.14           N  
ATOM   2512  CA  GLY B  16      58.041  43.729  36.833  1.00 22.14           C  
ATOM   2513  C   GLY B  16      59.252  43.560  35.968  1.00 22.14           C  
ATOM   2514  O   GLY B  16      59.650  42.444  35.634  1.00 22.14           O  
ATOM   2515  N   ARG B  17      59.860  44.696  35.563  1.00205.24           N  
ATOM   2516  CA  ARG B  17      61.038  44.628  34.750  1.00205.24           C  
ATOM   2517  CB  ARG B  17      60.733  44.789  33.255  1.00205.24           C  
ATOM   2518  CG  ARG B  17      59.657  43.816  32.768  1.00205.24           C  
ATOM   2519  CD  ARG B  17      59.637  43.572  31.257  1.00205.24           C  
ATOM   2520  NE  ARG B  17      59.660  44.885  30.560  1.00205.24           N  
ATOM   2521  CZ  ARG B  17      60.863  45.463  30.281  1.00205.24           C  
ATOM   2522  NH1 ARG B  17      62.017  44.866  30.696  1.00205.24           N  
ATOM   2523  NH2 ARG B  17      60.914  46.632  29.582  1.00205.24           N  
ATOM   2524  C   ARG B  17      61.957  45.740  35.166  1.00205.24           C  
ATOM   2525  O   ARG B  17      61.506  46.782  35.640  1.00205.24           O  
ATOM   2526  N   SER B  18      63.285  45.533  35.026  1.00 47.95           N  
ATOM   2527  CA  SER B  18      64.217  46.566  35.385  0.75 47.95           C  
ATOM   2528  CB  SER B  18      64.635  46.531  36.865  0.75 47.95           C  
ATOM   2529  OG  SER B  18      65.344  45.332  37.143  0.50 47.95           O  
ATOM   2530  C   SER B  18      65.462  46.387  34.568  1.00 47.95           C  
ATOM   2531  O   SER B  18      65.680  45.332  33.973  1.00 47.95           O  
ATOM   2532  N   VAL B  19      66.309  47.439  34.508  1.00 45.28           N  
ATOM   2533  CA  VAL B  19      67.532  47.380  33.755  1.00 45.28           C  
ATOM   2534  CB  VAL B  19      67.565  48.376  32.629  1.00 45.28           C  
ATOM   2535  CG1 VAL B  19      68.936  48.299  31.935  1.00 45.28           C  
ATOM   2536  CG2 VAL B  19      66.364  48.117  31.701  1.00 45.28           C  
ATOM   2537  C   VAL B  19      68.671  47.712  34.678  1.00 45.28           C  
ATOM   2538  O   VAL B  19      68.631  48.705  35.403  1.00 45.28           O  
ATOM   2539  N   LEU B  20      69.729  46.873  34.670  1.00 70.03           N  
ATOM   2540  CA  LEU B  20      70.885  47.094  35.497  1.00 70.03           C  
ATOM   2541  CB  LEU B  20      71.371  45.815  36.203  1.00 70.03           C  
ATOM   2542  CG  LEU B  20      70.298  45.129  37.070  1.00 70.03           C  
ATOM   2543  CD1 LEU B  20      70.873  43.910  37.811  1.00 70.03           C  
ATOM   2544  CD2 LEU B  20      69.597  46.132  38.000  1.00 70.03           C  
ATOM   2545  C   LEU B  20      71.989  47.508  34.571  1.00 70.03           C  
ATOM   2546  O   LEU B  20      72.146  46.919  33.505  1.00 70.03           O  
ATOM   2547  N   THR B  21      72.794  48.526  34.941  1.00136.78           N  
ATOM   2548  CA  THR B  21      73.828  48.961  34.036  1.00136.78           C  
ATOM   2549  CB  THR B  21      73.649  50.354  33.510  1.00136.78           C  
ATOM   2550  OG1 THR B  21      73.367  51.248  34.573  1.00136.78           O  
ATOM   2551  CG2 THR B  21      72.537  50.375  32.463  1.00136.78           C  
ATOM   2552  C   THR B  21      75.177  48.897  34.674  1.00136.78           C  
ATOM   2553  O   THR B  21      75.318  48.947  35.895  1.00136.78           O  
ATOM   2554  N   CYS B  22      76.218  48.764  33.821  1.00 72.56           N  
ATOM   2555  CA  CYS B  22      77.571  48.664  34.284  1.00 72.56           C  
ATOM   2556  CB  CYS B  22      78.091  47.216  34.278  1.00 72.56           C  
ATOM   2557  SG  CYS B  22      79.824  47.102  34.803  1.00 72.56           S  
ATOM   2558  C   CYS B  22      78.485  49.454  33.396  1.00 72.56           C  
ATOM   2559  O   CYS B  22      78.356  49.445  32.172  1.00 72.56           O  
ATOM   2560  N   ILE B  23      79.448  50.173  34.012  1.00115.00           N  
ATOM   2561  CA  ILE B  23      80.441  50.859  33.234  1.00115.00           C  
ATOM   2562  CB  ILE B  23      80.496  52.347  33.457  1.00115.00           C  
ATOM   2563  CG1 ILE B  23      81.276  53.012  32.312  1.00115.00           C  
ATOM   2564  CG2 ILE B  23      81.056  52.642  34.858  1.00115.00           C  
ATOM   2565  CD1 ILE B  23      81.100  54.529  32.247  1.00115.00           C  
ATOM   2566  C   ILE B  23      81.762  50.236  33.583  1.00115.00           C  
ATOM   2567  O   ILE B  23      82.152  50.138  34.747  1.00115.00           O  
ATOM   2568  N   PRO B  24      82.449  49.770  32.581  1.00100.17           N  
ATOM   2569  CA  PRO B  24      83.697  49.091  32.790  1.00100.17           C  
ATOM   2570  CD  PRO B  24      81.786  49.328  31.364  1.00100.17           C  
ATOM   2571  CB  PRO B  24      83.926  48.242  31.535  1.00100.17           C  
ATOM   2572  CG  PRO B  24      82.923  48.771  30.499  1.00100.17           C  
ATOM   2573  C   PRO B  24      84.824  50.026  33.075  1.00100.17           C  
ATOM   2574  O   PRO B  24      84.694  51.225  32.839  1.00100.17           O  
ATOM   2575  N   ILE B  25      85.939  49.494  33.606  1.00 88.24           N  
ATOM   2576  CA  ILE B  25      87.094  50.305  33.833  1.00 88.24           C  
ATOM   2577  CB  ILE B  25      88.253  49.571  34.449  1.00 88.24           C  
ATOM   2578  CG1 ILE B  25      87.881  49.047  35.846  1.00 88.24           C  
ATOM   2579  CG2 ILE B  25      89.466  50.516  34.456  1.00 88.24           C  
ATOM   2580  CD1 ILE B  25      88.904  48.066  36.415  1.00 88.24           C  
ATOM   2581  C   ILE B  25      87.522  50.789  32.489  1.00 88.24           C  
ATOM   2582  O   ILE B  25      87.293  50.135  31.473  1.00 88.24           O  
ATOM   2583  N   SER B  26      88.125  51.986  32.445  1.00130.33           N  
ATOM   2584  CA  SER B  26      88.461  52.568  31.182  1.00130.33           C  
ATOM   2585  CB  SER B  26      89.081  53.973  31.299  1.00130.33           C  
ATOM   2586  OG  SER B  26      88.144  54.879  31.861  1.00130.33           O  
ATOM   2587  C   SER B  26      89.417  51.727  30.419  1.00130.33           C  
ATOM   2588  O   SER B  26      90.450  51.294  30.930  1.00130.33           O  
ATOM   2589  N   GLY B  33      89.072  51.515  29.133  1.00 36.65           N  
ATOM   2590  CA  GLY B  33      89.900  50.803  28.210  1.00 36.65           C  
ATOM   2591  C   GLY B  33      89.503  49.359  28.149  1.00 36.65           C  
ATOM   2592  O   GLY B  33      89.969  48.639  27.268  1.00 36.65           O  
ATOM   2593  N   HIS B  34      88.618  48.891  29.056  1.00 71.38           N  
ATOM   2594  CA  HIS B  34      88.270  47.495  29.052  1.00 71.38           C  
ATOM   2595  ND1 HIS B  34      89.016  46.753  32.740  1.00 71.38           N  
ATOM   2596  CG  HIS B  34      89.103  46.982  31.385  1.00 71.38           C  
ATOM   2597  CB  HIS B  34      87.932  46.940  30.446  1.00 71.38           C  
ATOM   2598  NE2 HIS B  34      91.155  47.178  32.306  1.00 71.38           N  
ATOM   2599  CD2 HIS B  34      90.417  47.240  31.138  1.00 71.38           C  
ATOM   2600  CE1 HIS B  34      90.271  46.882  33.241  1.00 71.38           C  
ATOM   2601  C   HIS B  34      87.080  47.262  28.164  1.00 71.38           C  
ATOM   2602  O   HIS B  34      86.073  47.964  28.254  1.00 71.38           O  
ATOM   2603  N   SER B  35      87.245  46.330  27.196  1.00 96.83           N  
ATOM   2604  CA  SER B  35      86.233  45.932  26.246  1.00 96.83           C  
ATOM   2605  CB  SER B  35      86.806  45.690  24.836  1.00 96.83           C  
ATOM   2606  OG  SER B  35      87.713  44.597  24.844  1.00 96.83           O  
ATOM   2607  C   SER B  35      85.437  44.700  26.629  1.00 96.83           C  
ATOM   2608  O   SER B  35      84.361  44.490  26.068  1.00 96.83           O  
ATOM   2609  N   ASN B  36      85.943  43.826  27.535  1.00123.71           N  
ATOM   2610  CA  ASN B  36      85.234  42.608  27.865  1.00123.71           C  
ATOM   2611  CB  ASN B  36      86.189  41.417  28.075  1.00123.71           C  
ATOM   2612  CG  ASN B  36      85.376  40.149  28.293  1.00123.71           C  
ATOM   2613  OD1 ASN B  36      84.775  39.615  27.363  1.00123.71           O  
ATOM   2614  ND2 ASN B  36      85.369  39.642  29.556  1.00123.71           N  
ATOM   2615  C   ASN B  36      84.476  42.803  29.150  1.00123.71           C  
ATOM   2616  O   ASN B  36      85.047  43.199  30.166  1.00123.71           O  
ATOM   2617  N   VAL B  37      83.148  42.533  29.136  1.00155.80           N  
ATOM   2618  CA  VAL B  37      82.362  42.662  30.338  1.00155.80           C  
ATOM   2619  CB  VAL B  37      81.395  43.810  30.365  1.00155.80           C  
ATOM   2620  CG1 VAL B  37      82.152  45.119  30.600  1.00155.80           C  
ATOM   2621  CG2 VAL B  37      80.623  43.794  29.040  1.00155.80           C  
ATOM   2622  C   VAL B  37      81.544  41.431  30.538  1.00155.80           C  
ATOM   2623  O   VAL B  37      80.931  40.913  29.604  1.00155.80           O  
ATOM   2624  N   VAL B  38      81.507  40.948  31.798  1.00131.63           N  
ATOM   2625  CA  VAL B  38      80.765  39.764  32.109  1.00131.63           C  
ATOM   2626  CB  VAL B  38      81.622  38.612  32.550  1.00131.63           C  
ATOM   2627  CG1 VAL B  38      82.574  38.237  31.402  1.00131.63           C  
ATOM   2628  CG2 VAL B  38      82.332  38.994  33.859  1.00131.63           C  
ATOM   2629  C   VAL B  38      79.838  40.071  33.244  1.00131.63           C  
ATOM   2630  O   VAL B  38      80.076  40.986  34.030  1.00131.63           O  
ATOM   2631  N   TRP B  39      78.724  39.312  33.331  1.00 89.54           N  
ATOM   2632  CA  TRP B  39      77.789  39.464  34.410  1.00 89.54           C  
ATOM   2633  CB  TRP B  39      76.367  39.858  33.968  1.00 89.54           C  
ATOM   2634  CG  TRP B  39      76.246  41.292  33.522  1.00 89.54           C  
ATOM   2635  CD2 TRP B  39      75.786  42.354  34.373  1.00 89.54           C  
ATOM   2636  CD1 TRP B  39      76.521  41.855  32.310  1.00 89.54           C  
ATOM   2637  NE1 TRP B  39      76.265  43.205  32.353  1.00 89.54           N  
ATOM   2638  CE2 TRP B  39      75.812  43.525  33.616  1.00 89.54           C  
ATOM   2639  CE3 TRP B  39      75.382  42.351  35.678  1.00 89.54           C  
ATOM   2640  CZ2 TRP B  39      75.431  44.718  34.158  1.00 89.54           C  
ATOM   2641  CZ3 TRP B  39      74.992  43.555  36.221  1.00 89.54           C  
ATOM   2642  CH2 TRP B  39      75.017  44.713  35.473  1.00 89.54           C  
ATOM   2643  C   TRP B  39      77.687  38.158  35.135  1.00 89.54           C  
ATOM   2644  O   TRP B  39      77.740  37.091  34.526  1.00 89.54           O  
ATOM   2645  N   TYR B  40      77.552  38.225  36.477  1.00102.30           N  
ATOM   2646  CA  TYR B  40      77.437  37.045  37.291  1.00102.30           C  
ATOM   2647  CB  TYR B  40      78.609  36.828  38.272  1.00102.30           C  
ATOM   2648  CG  TYR B  40      79.922  36.689  37.569  1.00102.30           C  
ATOM   2649  CD1 TYR B  40      80.390  35.460  37.169  1.00102.30           C  
ATOM   2650  CD2 TYR B  40      80.703  37.792  37.323  1.00102.30           C  
ATOM   2651  CE1 TYR B  40      81.604  35.333  36.534  1.00102.30           C  
ATOM   2652  CE2 TYR B  40      81.919  37.675  36.689  1.00102.30           C  
ATOM   2653  CZ  TYR B  40      82.375  36.442  36.292  1.00102.30           C  
ATOM   2654  OH  TYR B  40      83.622  36.317  35.642  1.00102.30           O  
ATOM   2655  C   TYR B  40      76.246  37.238  38.186  1.00102.30           C  
ATOM   2656  O   TYR B  40      75.836  38.368  38.455  1.00102.30           O  
ATOM   2657  N   GLN B  41      75.630  36.129  38.654  1.00137.72           N  
ATOM   2658  CA  GLN B  41      74.559  36.291  39.601  1.00137.72           C  
ATOM   2659  CB  GLN B  41      73.190  35.744  39.154  1.00137.72           C  
ATOM   2660  CG  GLN B  41      73.094  34.227  39.062  1.00137.72           C  
ATOM   2661  CD  GLN B  41      71.680  33.876  38.612  1.00137.72           C  
ATOM   2662  OE1 GLN B  41      71.309  32.705  38.571  1.00137.72           O  
ATOM   2663  NE2 GLN B  41      70.868  34.909  38.259  1.00137.72           N  
ATOM   2664  C   GLN B  41      74.956  35.521  40.816  1.00137.72           C  
ATOM   2665  O   GLN B  41      75.372  34.371  40.693  1.00137.72           O  
ATOM   2666  N   GLN B  42      74.853  36.115  42.027  1.00181.50           N  
ATOM   2667  CA  GLN B  42      75.282  35.331  43.150  1.00181.50           C  
ATOM   2668  CB  GLN B  42      76.453  35.877  43.980  1.00181.50           C  
ATOM   2669  CG  GLN B  42      76.123  37.070  44.868  1.00181.50           C  
ATOM   2670  CD  GLN B  42      77.351  37.286  45.741  1.00181.50           C  
ATOM   2671  OE1 GLN B  42      78.430  37.608  45.246  1.00181.50           O  
ATOM   2672  NE2 GLN B  42      77.193  37.087  47.076  1.00181.50           N  
ATOM   2673  C   GLN B  42      74.148  35.131  44.093  1.00181.50           C  
ATOM   2674  O   GLN B  42      73.406  36.059  44.427  1.00181.50           O  
ATOM   2675  N   THR B  43      74.007  33.859  44.514  1.00142.74           N  
ATOM   2676  CA  THR B  43      73.055  33.397  45.474  1.00142.74           C  
ATOM   2677  CB  THR B  43      71.895  32.655  44.865  1.00142.74           C  
ATOM   2678  OG1 THR B  43      71.212  33.484  43.937  1.00142.74           O  
ATOM   2679  CG2 THR B  43      70.927  32.205  45.973  1.00142.74           C  
ATOM   2680  C   THR B  43      73.788  32.406  46.334  1.00142.74           C  
ATOM   2681  O   THR B  43      74.821  31.853  45.951  1.00142.74           O  
ATOM   2682  N   LEU B  44      73.266  32.165  47.549  1.00287.24           N  
ATOM   2683  CA  LEU B  44      73.875  31.214  48.427  1.00287.24           C  
ATOM   2684  CB  LEU B  44      73.393  31.311  49.887  1.00287.24           C  
ATOM   2685  CG  LEU B  44      73.837  32.601  50.602  1.00287.24           C  
ATOM   2686  CD1 LEU B  44      75.363  32.652  50.762  1.00287.24           C  
ATOM   2687  CD2 LEU B  44      73.278  33.849  49.902  1.00287.24           C  
ATOM   2688  C   LEU B  44      73.532  29.849  47.929  1.00287.24           C  
ATOM   2689  O   LEU B  44      72.498  29.643  47.295  1.00287.24           O  
ATOM   2690  N   GLY B  45      74.430  28.882  48.188  1.00101.27           N  
ATOM   2691  CA  GLY B  45      74.201  27.525  47.792  1.00101.27           C  
ATOM   2692  C   GLY B  45      74.850  27.334  46.469  1.00101.27           C  
ATOM   2693  O   GLY B  45      75.129  26.218  46.035  1.00101.27           O  
ATOM   2694  N   LYS B  46      75.152  28.452  45.805  1.00254.71           N  
ATOM   2695  CA  LYS B  46      75.713  28.365  44.501  1.00254.71           C  
ATOM   2696  CB  LYS B  46      74.887  29.158  43.484  1.00254.71           C  
ATOM   2697  CG  LYS B  46      73.437  28.684  43.411  1.00254.71           C  
ATOM   2698  CD  LYS B  46      72.511  29.658  42.686  1.00254.71           C  
ATOM   2699  CE  LYS B  46      71.074  29.150  42.573  1.00254.71           C  
ATOM   2700  NZ  LYS B  46      71.029  27.971  41.682  1.00254.71           N  
ATOM   2701  C   LYS B  46      77.045  28.996  44.569  1.00254.71           C  
ATOM   2702  O   LYS B  46      78.048  28.307  44.665  1.00254.71           O  
ATOM   2703  N   GLU B  47      77.065  30.333  44.471  1.00269.07           N  
ATOM   2704  CA  GLU B  47      78.227  31.168  44.462  1.00269.07           C  
ATOM   2705  CB  GLU B  47      79.596  30.499  44.223  1.00269.07           C  
ATOM   2706  CG  GLU B  47      79.985  30.113  42.775  1.00269.07           C  
ATOM   2707  CD  GLU B  47      79.421  28.763  42.354  1.00269.07           C  
ATOM   2708  OE1 GLU B  47      79.973  27.722  42.804  1.00269.07           O  
ATOM   2709  OE2 GLU B  47      78.431  28.755  41.575  1.00269.07           O  
ATOM   2710  C   GLU B  47      77.987  31.984  43.249  1.00269.07           C  
ATOM   2711  O   GLU B  47      76.891  31.945  42.699  1.00269.07           O  
ATOM   2712  N   LEU B  48      78.993  32.739  42.784  1.00169.32           N  
ATOM   2713  CA  LEU B  48      78.787  33.490  41.583  1.00169.32           C  
ATOM   2714  CB  LEU B  48      79.974  34.384  41.169  1.00169.32           C  
ATOM   2715  CG  LEU B  48      80.262  35.581  42.101  1.00169.32           C  
ATOM   2716  CD1 LEU B  48      79.116  36.602  42.099  1.00169.32           C  
ATOM   2717  CD2 LEU B  48      80.637  35.127  43.515  1.00169.32           C  
ATOM   2718  C   LEU B  48      78.519  32.559  40.440  1.00169.32           C  
ATOM   2719  O   LEU B  48      79.119  31.493  40.320  1.00169.32           O  
ATOM   2720  N   LYS B  49      77.568  32.956  39.569  1.00121.48           N  
ATOM   2721  CA  LYS B  49      77.214  32.182  38.415  0.80121.48           C  
ATOM   2722  CB  LYS B  49      75.763  31.683  38.453  0.80121.48           C  
ATOM   2723  CG  LYS B  49      75.411  30.762  37.289  0.80121.48           C  
ATOM   2724  CD  LYS B  49      74.052  30.080  37.448  0.80121.48           C  
ATOM   2725  CE  LYS B  49      73.714  29.139  36.293  0.60121.48           C  
ATOM   2726  NZ  LYS B  49      73.798  29.869  35.013  0.60121.48           N  
ATOM   2727  C   LYS B  49      77.338  33.086  37.228  1.00121.48           C  
ATOM   2728  O   LYS B  49      76.806  34.193  37.208  1.00121.48           O  
ATOM   2729  N   PHE B  50      78.030  32.608  36.182  1.00133.89           N  
ATOM   2730  CA  PHE B  50      78.304  33.398  35.022  1.00133.89           C  
ATOM   2731  CB  PHE B  50      79.546  32.857  34.291  1.00133.89           C  
ATOM   2732  CG  PHE B  50      79.662  33.459  32.939  1.00133.89           C  
ATOM   2733  CD1 PHE B  50      80.153  34.731  32.765  1.00133.89           C  
ATOM   2734  CD2 PHE B  50      79.292  32.719  31.838  1.00133.89           C  
ATOM   2735  CE1 PHE B  50      80.258  35.258  31.498  1.00133.89           C  
ATOM   2736  CE2 PHE B  50      79.396  33.243  30.573  1.00133.89           C  
ATOM   2737  CZ  PHE B  50      79.878  34.518  30.403  1.00133.89           C  
ATOM   2738  C   PHE B  50      77.139  33.376  34.100  1.00133.89           C  
ATOM   2739  O   PHE B  50      76.701  32.317  33.655  1.00133.89           O  
ATOM   2740  N   LEU B  51      76.521  34.557  33.914  1.00118.53           N  
ATOM   2741  CA  LEU B  51      75.447  34.683  32.977  1.00118.53           C  
ATOM   2742  CB  LEU B  51      74.479  35.810  33.369  1.00118.53           C  
ATOM   2743  CG  LEU B  51      73.797  35.524  34.725  1.00118.53           C  
ATOM   2744  CD1 LEU B  51      72.805  36.631  35.118  1.00118.53           C  
ATOM   2745  CD2 LEU B  51      73.168  34.120  34.744  1.00118.53           C  
ATOM   2746  C   LEU B  51      75.893  34.863  31.548  1.00118.53           C  
ATOM   2747  O   LEU B  51      75.547  34.060  30.683  1.00118.53           O  
ATOM   2748  N   ILE B  52      76.717  35.900  31.261  1.00 98.22           N  
ATOM   2749  CA  ILE B  52      77.005  36.177  29.876  1.00 98.22           C  
ATOM   2750  CB  ILE B  52      75.892  36.929  29.203  1.00 98.22           C  
ATOM   2751  CG1 ILE B  52      76.074  36.926  27.678  1.00 98.22           C  
ATOM   2752  CG2 ILE B  52      75.816  38.333  29.830  1.00 98.22           C  
ATOM   2753  CD1 ILE B  52      74.823  37.371  26.922  1.00 98.22           C  
ATOM   2754  C   ILE B  52      78.243  37.012  29.764  1.00 98.22           C  
ATOM   2755  O   ILE B  52      78.647  37.685  30.711  1.00 98.22           O  
ATOM   2756  N   GLN B  53      78.873  36.997  28.572  1.00103.51           N  
ATOM   2757  CA  GLN B  53      80.081  37.738  28.375  1.00103.51           C  
ATOM   2758  CB  GLN B  53      81.305  36.813  28.266  1.00103.51           C  
ATOM   2759  CG  GLN B  53      82.637  37.526  28.042  1.00103.51           C  
ATOM   2760  CD  GLN B  53      83.673  36.440  27.784  1.00103.51           C  
ATOM   2761  OE1 GLN B  53      83.749  35.456  28.518  1.00103.51           O  
ATOM   2762  NE2 GLN B  53      84.481  36.610  26.704  1.00103.51           N  
ATOM   2763  C   GLN B  53      79.961  38.430  27.051  1.00103.51           C  
ATOM   2764  O   GLN B  53      79.453  37.865  26.083  1.00103.51           O  
ATOM   2765  N   HIS B  54      80.415  39.695  26.985  1.00 84.99           N  
ATOM   2766  CA  HIS B  54      80.414  40.431  25.757  1.00 84.99           C  
ATOM   2767  ND1 HIS B  54      77.353  41.074  27.007  1.00 84.99           N  
ATOM   2768  CG  HIS B  54      78.040  41.336  25.843  1.00 84.99           C  
ATOM   2769  CB  HIS B  54      79.501  41.670  25.782  1.00 84.99           C  
ATOM   2770  NE2 HIS B  54      75.882  40.897  25.350  1.00 84.99           N  
ATOM   2771  CD2 HIS B  54      77.127  41.224  24.840  1.00 84.99           C  
ATOM   2772  CE1 HIS B  54      76.068  40.817  26.655  1.00 84.99           C  
ATOM   2773  C   HIS B  54      81.801  40.926  25.545  1.00 84.99           C  
ATOM   2774  O   HIS B  54      82.450  41.391  26.483  1.00 84.99           O  
ATOM   2775  N   TYR B  55      82.300  40.813  24.296  1.00228.67           N  
ATOM   2776  CA  TYR B  55      83.631  41.268  24.043  1.00228.67           C  
ATOM   2777  CB  TYR B  55      84.461  40.139  23.430  1.00228.67           C  
ATOM   2778  CG  TYR B  55      85.840  40.107  23.962  1.00228.67           C  
ATOM   2779  CD1 TYR B  55      86.558  41.248  24.196  1.00228.67           C  
ATOM   2780  CD2 TYR B  55      86.420  38.879  24.168  1.00228.67           C  
ATOM   2781  CE1 TYR B  55      87.840  41.150  24.679  1.00228.67           C  
ATOM   2782  CE2 TYR B  55      87.698  38.778  24.646  1.00228.67           C  
ATOM   2783  CZ  TYR B  55      88.406  39.921  24.906  1.00228.67           C  
ATOM   2784  OH  TYR B  55      89.723  39.836  25.400  1.00228.67           O  
ATOM   2785  C   TYR B  55      83.460  42.296  22.957  1.00228.67           C  
ATOM   2786  O   TYR B  55      83.267  41.943  21.802  1.00228.67           O  
ATOM   2787  N   GLU B  56      83.570  43.597  23.263  0.75206.89           N  
ATOM   2788  CA  GLU B  56      83.439  44.613  22.250  0.75206.89           C  
ATOM   2789  CB  GLU B  56      84.501  44.493  21.144  0.50206.89           C  
ATOM   2790  CG  GLU B  56      85.914  44.764  21.661  0.50206.89           C  
ATOM   2791  CD  GLU B  56      86.895  44.647  20.508  0.50206.89           C  
ATOM   2792  OE1 GLU B  56      86.593  43.907  19.534  0.50206.89           O  
ATOM   2793  OE2 GLU B  56      87.968  45.300  20.595  0.50206.89           O  
ATOM   2794  C   GLU B  56      82.097  44.648  21.614  0.75206.89           C  
ATOM   2795  O   GLU B  56      81.930  44.862  20.421  0.75206.89           O  
ATOM   2796  N   LYS B  57      81.054  44.540  22.413  1.00214.76           N  
ATOM   2797  CA  LYS B  57      79.784  44.677  21.792  1.00214.76           C  
ATOM   2798  CB  LYS B  57      79.584  46.055  21.125  1.00214.76           C  
ATOM   2799  CG  LYS B  57      78.128  46.458  20.915  1.00214.76           C  
ATOM   2800  CD  LYS B  57      77.966  47.958  20.642  1.00214.76           C  
ATOM   2801  CE  LYS B  57      76.517  48.408  20.440  1.00214.76           C  
ATOM   2802  NZ  LYS B  57      76.459  49.879  20.258  1.00214.76           N  
ATOM   2803  C   LYS B  57      79.559  43.565  20.843  1.00214.76           C  
ATOM   2804  O   LYS B  57      79.352  43.764  19.658  1.00214.76           O  
ATOM   2805  N   VAL B  58      79.685  42.334  21.343  1.00166.50           N  
ATOM   2806  CA  VAL B  58      79.378  41.166  20.581  1.00166.50           C  
ATOM   2807  CB  VAL B  58      80.498  40.692  19.673  1.00166.50           C  
ATOM   2808  CG1 VAL B  58      80.152  39.298  19.121  1.00166.50           C  
ATOM   2809  CG2 VAL B  58      80.737  41.705  18.544  1.00166.50           C  
ATOM   2810  C   VAL B  58      79.278  40.134  21.630  1.00166.50           C  
ATOM   2811  O   VAL B  58      79.912  40.228  22.678  1.00166.50           O  
ATOM   2812  N   GLU B  59      78.503  39.086  21.390  1.00198.37           N  
ATOM   2813  CA  GLU B  59      78.380  38.234  22.513  1.00198.37           C  
ATOM   2814  CB  GLU B  59      76.925  37.854  22.807  1.00198.37           C  
ATOM   2815  CG  GLU B  59      76.792  36.808  23.915  1.00198.37           C  
ATOM   2816  CD  GLU B  59      75.373  36.255  23.888  1.00198.37           C  
ATOM   2817  OE1 GLU B  59      74.421  37.043  24.140  1.00198.37           O  
ATOM   2818  OE2 GLU B  59      75.224  35.036  23.613  1.00198.37           O  
ATOM   2819  C   GLU B  59      79.069  36.929  22.348  1.00198.37           C  
ATOM   2820  O   GLU B  59      78.638  36.123  21.528  1.00198.37           O  
ATOM   2821  N   ARG B  60      80.180  36.726  23.099  1.00211.37           N  
ATOM   2822  CA  ARG B  60      80.925  35.492  23.087  1.00211.37           C  
ATOM   2823  CB  ARG B  60      82.319  35.670  23.681  1.00211.37           C  
ATOM   2824  CG  ARG B  60      83.109  36.667  22.868  1.00211.37           C  
ATOM   2825  CD  ARG B  60      82.684  36.647  21.403  1.00211.37           C  
ATOM   2826  NE  ARG B  60      83.739  37.412  20.717  1.00211.37           N  
ATOM   2827  CZ  ARG B  60      83.758  38.756  20.893  1.00211.37           C  
ATOM   2828  NH1 ARG B  60      82.644  39.398  21.345  1.00211.37           N  
ATOM   2829  NH2 ARG B  60      84.928  39.422  20.708  1.00211.37           N  
ATOM   2830  C   ARG B  60      80.356  34.321  23.835  1.00211.37           C  
ATOM   2831  O   ARG B  60      79.797  33.391  23.262  1.00211.37           O  
ATOM   2832  N   ASP B  61      80.399  34.382  25.178  1.00 87.92           N  
ATOM   2833  CA  ASP B  61      80.103  33.196  25.936  1.00 87.92           C  
ATOM   2834  CB  ASP B  61      81.163  32.848  27.001  1.00 87.92           C  
ATOM   2835  CG  ASP B  61      82.412  32.300  26.327  1.00 87.92           C  
ATOM   2836  OD1 ASP B  61      82.269  31.444  25.414  1.00 87.92           O  
ATOM   2837  OD2 ASP B  61      83.529  32.732  26.722  1.00 87.92           O  
ATOM   2838  C   ASP B  61      78.851  33.417  26.688  1.00 87.92           C  
ATOM   2839  O   ASP B  61      78.560  34.526  27.134  1.00 87.92           O  
ATOM   2840  N   LYS B  69      78.065  32.339  26.825  1.00103.12           N  
ATOM   2841  CA  LYS B  69      76.867  32.436  27.588  1.00103.12           C  
ATOM   2842  CB  LYS B  69      75.587  32.318  26.744  1.00103.12           C  
ATOM   2843  CG  LYS B  69      74.303  32.424  27.572  1.00103.12           C  
ATOM   2844  CD  LYS B  69      73.030  32.509  26.730  1.00103.12           C  
ATOM   2845  CE  LYS B  69      72.891  33.829  25.974  1.00103.12           C  
ATOM   2846  NZ  LYS B  69      72.588  34.923  26.923  1.00103.12           N  
ATOM   2847  C   LYS B  69      76.865  31.283  28.533  1.00103.12           C  
ATOM   2848  O   LYS B  69      77.230  30.163  28.173  1.00103.12           O  
ATOM   2849  N   GLY B  70      76.473  31.548  29.790  1.00 37.72           N  
ATOM   2850  CA  GLY B  70      76.354  30.501  30.750  1.00 37.72           C  
ATOM   2851  C   GLY B  70      74.923  30.140  30.699  1.00 37.72           C  
ATOM   2852  O   GLY B  70      74.276  30.253  29.657  1.00 37.72           O  
ATOM   2853  N   PHE B  71      74.370  29.681  31.826  1.00 99.34           N  
ATOM   2854  CA  PHE B  71      72.988  29.400  31.708  1.00 99.34           C  
ATOM   2855  CB  PHE B  71      72.519  28.278  32.648  1.00 99.34           C  
ATOM   2856  CG  PHE B  71      73.183  27.023  32.198  1.00 99.34           C  
ATOM   2857  CD1 PHE B  71      72.611  26.250  31.216  1.00 99.34           C  
ATOM   2858  CD2 PHE B  71      74.378  26.620  32.747  1.00 99.34           C  
ATOM   2859  CE1 PHE B  71      73.216  25.090  30.795  1.00 99.34           C  
ATOM   2860  CE2 PHE B  71      74.988  25.461  32.329  1.00 99.34           C  
ATOM   2861  CZ  PHE B  71      74.406  24.691  31.351  1.00 99.34           C  
ATOM   2862  C   PHE B  71      72.261  30.654  32.102  1.00 99.34           C  
ATOM   2863  O   PHE B  71      72.020  30.922  33.278  1.00 99.34           O  
ATOM   2864  N   LEU B  72      71.868  31.452  31.095  1.00133.64           N  
ATOM   2865  CA  LEU B  72      71.210  32.710  31.322  1.00133.64           C  
ATOM   2866  CB  LEU B  72      71.772  33.816  30.405  1.00133.64           C  
ATOM   2867  CG  LEU B  72      71.131  35.208  30.567  1.00133.64           C  
ATOM   2868  CD1 LEU B  72      71.423  35.819  31.946  1.00133.64           C  
ATOM   2869  CD2 LEU B  72      71.543  36.136  29.415  1.00133.64           C  
ATOM   2870  C   LEU B  72      69.737  32.548  30.977  1.00133.64           C  
ATOM   2871  O   LEU B  72      69.384  31.892  29.997  1.00133.64           O  
ATOM   2872  N   PRO B  73      68.845  33.126  31.749  1.00141.42           N  
ATOM   2873  CA  PRO B  73      67.435  32.972  31.468  1.00141.42           C  
ATOM   2874  CD  PRO B  73      69.096  33.312  33.171  1.00141.42           C  
ATOM   2875  CB  PRO B  73      66.705  33.410  32.738  1.00141.42           C  
ATOM   2876  CG  PRO B  73      67.728  33.161  33.860  1.00141.42           C  
ATOM   2877  C   PRO B  73      66.988  33.739  30.253  1.00141.42           C  
ATOM   2878  O   PRO B  73      67.534  34.803  29.973  1.00141.42           O  
ATOM   2879  N   SER B  74      65.960  33.236  29.540  1.00 39.00           N  
ATOM   2880  CA  SER B  74      65.474  33.867  28.342  1.00 39.00           C  
ATOM   2881  CB  SER B  74      64.370  33.052  27.647  1.00 39.00           C  
ATOM   2882  OG  SER B  74      63.209  32.993  28.463  1.00 39.00           O  
ATOM   2883  C   SER B  74      64.899  35.201  28.701  1.00 39.00           C  
ATOM   2884  O   SER B  74      64.833  36.109  27.872  1.00 39.00           O  
ATOM   2885  N   ARG B  75      64.465  35.341  29.964  1.00115.51           N  
ATOM   2886  CA  ARG B  75      63.859  36.542  30.462  1.00115.51           C  
ATOM   2887  CB  ARG B  75      63.216  36.362  31.849  1.00115.51           C  
ATOM   2888  CG  ARG B  75      61.966  35.480  31.782  1.00115.51           C  
ATOM   2889  CD  ARG B  75      61.252  35.258  33.119  1.00115.51           C  
ATOM   2890  NE  ARG B  75      62.149  34.458  34.002  1.00115.51           N  
ATOM   2891  CZ  ARG B  75      62.936  35.078  34.930  1.00115.51           C  
ATOM   2892  NH1 ARG B  75      62.852  36.428  35.105  1.00115.51           N  
ATOM   2893  NH2 ARG B  75      63.800  34.347  35.694  1.00115.51           N  
ATOM   2894  C   ARG B  75      64.868  37.647  30.515  1.00115.51           C  
ATOM   2895  O   ARG B  75      64.499  38.822  30.473  1.00115.51           O  
ATOM   2896  N   PHE B  76      66.169  37.310  30.658  1.00107.82           N  
ATOM   2897  CA  PHE B  76      67.143  38.361  30.734  1.00107.82           C  
ATOM   2898  CB  PHE B  76      68.288  38.110  31.739  1.00107.82           C  
ATOM   2899  CG  PHE B  76      67.704  37.776  33.073  1.00107.82           C  
ATOM   2900  CD1 PHE B  76      66.679  38.522  33.605  1.00107.82           C  
ATOM   2901  CD2 PHE B  76      68.223  36.744  33.823  1.00107.82           C  
ATOM   2902  CE1 PHE B  76      66.151  38.215  34.839  1.00107.82           C  
ATOM   2903  CE2 PHE B  76      67.701  36.436  35.059  1.00107.82           C  
ATOM   2904  CZ  PHE B  76      66.656  37.166  35.569  1.00107.82           C  
ATOM   2905  C   PHE B  76      67.788  38.515  29.389  1.00107.82           C  
ATOM   2906  O   PHE B  76      68.005  37.541  28.670  1.00107.82           O  
ATOM   2907  N   SER B  77      68.083  39.778  29.014  1.00 89.48           N  
ATOM   2908  CA  SER B  77      68.737  40.089  27.775  1.00 89.48           C  
ATOM   2909  CB  SER B  77      67.784  40.746  26.763  1.00 89.48           C  
ATOM   2910  OG  SER B  77      68.473  41.064  25.564  1.00 89.48           O  
ATOM   2911  C   SER B  77      69.807  41.088  28.100  1.00 89.48           C  
ATOM   2912  O   SER B  77      69.592  41.994  28.903  1.00 89.48           O  
ATOM   2913  N   VAL B  78      71.001  40.962  27.486  1.00 62.15           N  
ATOM   2914  CA  VAL B  78      72.061  41.878  27.815  1.00 62.15           C  
ATOM   2915  CB  VAL B  78      73.178  41.240  28.598  1.00 62.15           C  
ATOM   2916  CG1 VAL B  78      74.261  42.294  28.897  1.00 62.15           C  
ATOM   2917  CG2 VAL B  78      72.579  40.587  29.859  1.00 62.15           C  
ATOM   2918  C   VAL B  78      72.645  42.430  26.550  1.00 62.15           C  
ATOM   2919  O   VAL B  78      72.688  41.746  25.528  1.00 62.15           O  
ATOM   2920  N   GLN B  79      73.095  43.706  26.586  1.00 71.54           N  
ATOM   2921  CA  GLN B  79      73.687  44.304  25.423  1.00 71.54           C  
ATOM   2922  CB  GLN B  79      72.707  45.161  24.602  1.00 71.54           C  
ATOM   2923  CG  GLN B  79      73.341  45.775  23.350  1.00 71.54           C  
ATOM   2924  CD  GLN B  79      72.277  46.582  22.617  1.00 71.54           C  
ATOM   2925  OE1 GLN B  79      71.141  46.698  23.074  1.00 71.54           O  
ATOM   2926  NE2 GLN B  79      72.655  47.154  21.443  1.00 71.54           N  
ATOM   2927  C   GLN B  79      74.820  45.191  25.852  1.00 71.54           C  
ATOM   2928  O   GLN B  79      74.783  45.797  26.924  1.00 71.54           O  
ATOM   2929  N   GLN B  80      75.865  45.270  24.997  1.00116.34           N  
ATOM   2930  CA  GLN B  80      77.034  46.076  25.223  1.00116.34           C  
ATOM   2931  CB  GLN B  80      78.335  45.315  24.916  1.00116.34           C  
ATOM   2932  CG  GLN B  80      79.619  46.113  25.139  1.00116.34           C  
ATOM   2933  CD  GLN B  80      80.040  45.910  26.585  1.00116.34           C  
ATOM   2934  OE1 GLN B  80      79.204  45.706  27.463  1.00116.34           O  
ATOM   2935  NE2 GLN B  80      81.375  45.956  26.841  1.00116.34           N  
ATOM   2936  C   GLN B  80      76.949  47.210  24.247  1.00116.34           C  
ATOM   2937  O   GLN B  80      76.505  47.022  23.114  1.00116.34           O  
ATOM   2938  N   PHE B  81      77.403  48.414  24.653  1.00176.72           N  
ATOM   2939  CA  PHE B  81      77.237  49.580  23.831  1.00176.72           C  
ATOM   2940  CB  PHE B  81      76.532  50.727  24.569  1.00176.72           C  
ATOM   2941  CG  PHE B  81      75.133  50.255  24.802  1.00176.72           C  
ATOM   2942  CD1 PHE B  81      74.817  49.535  25.933  1.00176.72           C  
ATOM   2943  CD2 PHE B  81      74.140  50.513  23.885  1.00176.72           C  
ATOM   2944  CE1 PHE B  81      73.533  49.092  26.153  1.00176.72           C  
ATOM   2945  CE2 PHE B  81      72.854  50.073  24.098  1.00176.72           C  
ATOM   2946  CZ  PHE B  81      72.547  49.365  25.236  1.00176.72           C  
ATOM   2947  C   PHE B  81      78.561  50.052  23.305  1.00176.72           C  
ATOM   2948  O   PHE B  81      79.606  49.461  23.563  1.00176.72           O  
ATOM   2949  N   ASP B  82      78.537  51.164  22.543  1.00145.84           N  
ATOM   2950  CA  ASP B  82      79.683  51.613  21.809  1.00145.84           C  
ATOM   2951  CB  ASP B  82      79.369  52.827  20.917  1.00145.84           C  
ATOM   2952  CG  ASP B  82      78.685  53.895  21.751  1.00145.84           C  
ATOM   2953  OD1 ASP B  82      79.324  54.444  22.687  1.00145.84           O  
ATOM   2954  OD2 ASP B  82      77.495  54.178  21.446  1.00145.84           O  
ATOM   2955  C   ASP B  82      80.893  51.857  22.661  1.00145.84           C  
ATOM   2956  O   ASP B  82      82.006  51.517  22.266  1.00145.84           O  
ATOM   2957  N   ASP B  83      80.738  52.491  23.825  1.00160.33           N  
ATOM   2958  CA  ASP B  83      81.832  52.734  24.724  1.00160.33           C  
ATOM   2959  CB  ASP B  83      81.594  53.954  25.631  1.00160.33           C  
ATOM   2960  CG  ASP B  83      80.378  53.704  26.520  1.00160.33           C  
ATOM   2961  OD1 ASP B  83      79.694  52.661  26.342  1.00160.33           O  
ATOM   2962  OD2 ASP B  83      80.115  54.571  27.396  1.00160.33           O  
ATOM   2963  C   ASP B  83      82.096  51.567  25.612  1.00160.33           C  
ATOM   2964  O   ASP B  83      82.896  51.675  26.539  1.00160.33           O  
ATOM   2965  N   TYR B  84      81.326  50.483  25.437  1.00131.21           N  
ATOM   2966  CA  TYR B  84      81.520  49.256  26.158  1.00131.21           C  
ATOM   2967  CB  TYR B  84      83.011  48.937  26.393  1.00131.21           C  
ATOM   2968  CG  TYR B  84      83.679  48.849  25.060  1.00131.21           C  
ATOM   2969  CD1 TYR B  84      83.480  47.767  24.233  1.00131.21           C  
ATOM   2970  CD2 TYR B  84      84.523  49.853  24.642  1.00131.21           C  
ATOM   2971  CE1 TYR B  84      84.104  47.701  23.008  1.00131.21           C  
ATOM   2972  CE2 TYR B  84      85.149  49.791  23.419  1.00131.21           C  
ATOM   2973  CZ  TYR B  84      84.939  48.712  22.597  1.00131.21           C  
ATOM   2974  OH  TYR B  84      85.580  48.646  21.342  1.00131.21           O  
ATOM   2975  C   TYR B  84      80.819  49.162  27.481  1.00131.21           C  
ATOM   2976  O   TYR B  84      81.077  48.220  28.228  1.00131.21           O  
ATOM   2977  N   HIS B  85      79.887  50.073  27.816  1.00 91.78           N  
ATOM   2978  CA  HIS B  85      79.156  49.825  29.031  1.00 91.78           C  
ATOM   2979  ND1 HIS B  85      77.253  52.267  27.749  1.00 91.78           N  
ATOM   2980  CG  HIS B  85      77.237  51.475  28.876  1.00 91.78           C  
ATOM   2981  CB  HIS B  85      78.459  51.058  29.629  1.00 91.78           C  
ATOM   2982  NE2 HIS B  85      75.121  51.790  28.169  1.00 91.78           N  
ATOM   2983  CD2 HIS B  85      75.929  51.193  29.119  1.00 91.78           C  
ATOM   2984  CE1 HIS B  85      75.960  52.424  27.368  1.00 91.78           C  
ATOM   2985  C   HIS B  85      78.114  48.786  28.699  1.00 91.78           C  
ATOM   2986  O   HIS B  85      77.778  48.608  27.528  1.00 91.78           O  
ATOM   2987  N   SER B  86      77.592  48.044  29.708  1.00108.83           N  
ATOM   2988  CA  SER B  86      76.643  46.998  29.407  1.00108.83           C  
ATOM   2989  CB  SER B  86      77.187  45.577  29.640  1.00108.83           C  
ATOM   2990  OG  SER B  86      77.302  45.317  31.030  1.00108.83           O  
ATOM   2991  C   SER B  86      75.403  47.146  30.244  1.00108.83           C  
ATOM   2992  O   SER B  86      75.431  47.722  31.330  1.00108.83           O  
ATOM   2993  N   GLU B  87      74.263  46.620  29.731  1.00 85.76           N  
ATOM   2994  CA  GLU B  87      73.005  46.716  30.424  1.00 85.76           C  
ATOM   2995  CB  GLU B  87      72.085  47.770  29.785  1.00 85.76           C  
ATOM   2996  CG  GLU B  87      72.716  49.166  29.783  1.00 85.76           C  
ATOM   2997  CD  GLU B  87      71.799  50.121  29.034  1.00 85.76           C  
ATOM   2998  OE1 GLU B  87      70.640  49.720  28.747  1.00 85.76           O  
ATOM   2999  OE2 GLU B  87      72.242  51.265  28.743  1.00 85.76           O  
ATOM   3000  C   GLU B  87      72.309  45.383  30.353  1.00 85.76           C  
ATOM   3001  O   GLU B  87      72.308  44.719  29.315  1.00 85.76           O  
ATOM   3002  N   MET B  88      71.705  44.956  31.484  1.00 72.73           N  
ATOM   3003  CA  MET B  88      70.955  43.730  31.536  1.00 72.73           C  
ATOM   3004  CB  MET B  88      71.371  42.816  32.704  1.00 72.73           C  
ATOM   3005  CG  MET B  88      70.591  41.503  32.801  1.00 72.73           C  
ATOM   3006  SD  MET B  88      71.402  40.228  33.817  1.00 72.73           S  
ATOM   3007  CE  MET B  88      71.564  41.240  35.317  1.00 72.73           C  
ATOM   3008  C   MET B  88      69.525  44.112  31.721  1.00 72.73           C  
ATOM   3009  O   MET B  88      69.167  44.762  32.702  1.00 72.73           O  
ATOM   3010  N   ASN B  89      68.674  43.707  30.757  1.00 55.23           N  
ATOM   3011  CA  ASN B  89      67.279  44.028  30.788  1.00 55.23           C  
ATOM   3012  CB  ASN B  89      66.729  44.362  29.388  1.00 55.23           C  
ATOM   3013  CG  ASN B  89      65.421  45.118  29.533  1.00 55.23           C  
ATOM   3014  OD1 ASN B  89      64.666  44.893  30.476  1.00 55.23           O  
ATOM   3015  ND2 ASN B  89      65.143  46.047  28.579  1.00 55.23           N  
ATOM   3016  C   ASN B  89      66.584  42.802  31.283  1.00 55.23           C  
ATOM   3017  O   ASN B  89      66.665  41.736  30.672  1.00 55.23           O  
ATOM   3018  N   MET B  90      65.877  42.930  32.421  1.00 93.44           N  
ATOM   3019  CA  MET B  90      65.252  41.789  33.018  1.00 93.44           C  
ATOM   3020  CB  MET B  90      65.632  41.641  34.497  1.00 93.44           C  
ATOM   3021  CG  MET B  90      67.123  41.379  34.728  1.00 93.44           C  
ATOM   3022  SD  MET B  90      67.606  41.401  36.482  1.00 93.44           S  
ATOM   3023  CE  MET B  90      68.969  40.218  36.292  1.00 93.44           C  
ATOM   3024  C   MET B  90      63.767  41.964  32.950  1.00 93.44           C  
ATOM   3025  O   MET B  90      63.228  43.000  33.335  1.00 93.44           O  
ATOM   3026  N   SER B  91      63.063  40.916  32.477  1.00 88.46           N  
ATOM   3027  CA  SER B  91      61.641  40.996  32.298  1.00 88.46           C  
ATOM   3028  CB  SER B  91      61.239  40.815  30.825  1.00 88.46           C  
ATOM   3029  OG  SER B  91      59.827  40.837  30.693  1.00 88.46           O  
ATOM   3030  C   SER B  91      60.988  39.890  33.072  1.00 88.46           C  
ATOM   3031  O   SER B  91      61.646  38.927  33.463  1.00 88.46           O  
ATOM   3032  N   ALA B  92      59.666  40.038  33.330  1.00 51.88           N  
ATOM   3033  CA  ALA B  92      58.854  39.057  34.003  1.00 51.88           C  
ATOM   3034  CB  ALA B  92      58.498  37.849  33.120  1.00 51.88           C  
ATOM   3035  C   ALA B  92      59.582  38.566  35.211  1.00 51.88           C  
ATOM   3036  O   ALA B  92      59.779  37.364  35.386  1.00 51.88           O  
ATOM   3037  N   LEU B  93      59.973  39.503  36.092  1.00 60.39           N  
ATOM   3038  CA  LEU B  93      60.769  39.186  37.240  1.00 60.39           C  
ATOM   3039  CB  LEU B  93      61.139  40.416  38.095  1.00 60.39           C  
ATOM   3040  CG  LEU B  93      62.159  41.353  37.417  1.00 60.39           C  
ATOM   3041  CD1 LEU B  93      62.487  42.563  38.303  1.00 60.39           C  
ATOM   3042  CD2 LEU B  93      63.426  40.583  37.017  1.00 60.39           C  
ATOM   3043  C   LEU B  93      60.070  38.207  38.125  1.00 60.39           C  
ATOM   3044  O   LEU B  93      58.847  38.204  38.261  1.00 60.39           O  
ATOM   3045  N   GLU B  94      60.885  37.325  38.738  1.00 59.07           N  
ATOM   3046  CA  GLU B  94      60.410  36.296  39.610  1.00 59.07           C  
ATOM   3047  CB  GLU B  94      60.721  34.895  39.064  1.00 59.07           C  
ATOM   3048  CG  GLU B  94      60.070  34.661  37.698  1.00 59.07           C  
ATOM   3049  CD  GLU B  94      60.418  33.262  37.219  1.00 59.07           C  
ATOM   3050  OE1 GLU B  94      61.103  32.527  37.979  1.00 59.07           O  
ATOM   3051  OE2 GLU B  94      60.004  32.909  36.083  1.00 59.07           O  
ATOM   3052  C   GLU B  94      61.113  36.470  40.920  1.00 59.07           C  
ATOM   3053  O   GLU B  94      62.154  37.117  41.008  1.00 59.07           O  
ATOM   3054  N   LEU B  95      60.550  35.880  41.986  1.00109.71           N  
ATOM   3055  CA  LEU B  95      61.076  36.040  43.309  1.00109.71           C  
ATOM   3056  CB  LEU B  95      60.165  35.401  44.369  1.00109.71           C  
ATOM   3057  CG  LEU B  95      58.771  36.071  44.401  1.00109.71           C  
ATOM   3058  CD1 LEU B  95      57.966  35.794  43.121  1.00109.71           C  
ATOM   3059  CD2 LEU B  95      58.002  35.712  45.675  1.00109.71           C  
ATOM   3060  C   LEU B  95      62.458  35.460  43.374  1.00109.71           C  
ATOM   3061  O   LEU B  95      63.323  35.985  44.072  1.00109.71           O  
ATOM   3062  N   GLU B  96      62.706  34.372  42.624  1.00102.96           N  
ATOM   3063  CA  GLU B  96      63.964  33.669  42.607  1.00102.96           C  
ATOM   3064  CB  GLU B  96      63.924  32.433  41.693  1.00102.96           C  
ATOM   3065  CG  GLU B  96      62.938  31.358  42.156  1.00102.96           C  
ATOM   3066  CD  GLU B  96      61.526  31.862  41.890  1.00102.96           C  
ATOM   3067  OE1 GLU B  96      61.345  32.600  40.886  1.00102.96           O  
ATOM   3068  OE2 GLU B  96      60.611  31.518  42.685  1.00102.96           O  
ATOM   3069  C   GLU B  96      65.040  34.570  42.080  1.00102.96           C  
ATOM   3070  O   GLU B  96      66.222  34.378  42.368  1.00102.96           O  
ATOM   3071  N   ASP B  97      64.649  35.552  41.251  1.00 82.17           N  
ATOM   3072  CA  ASP B  97      65.534  36.482  40.611  1.00 82.17           C  
ATOM   3073  CB  ASP B  97      64.808  37.411  39.622  1.00 82.17           C  
ATOM   3074  CG  ASP B  97      64.343  36.574  38.436  1.00 82.17           C  
ATOM   3075  OD1 ASP B  97      64.938  35.488  38.209  1.00 82.17           O  
ATOM   3076  OD2 ASP B  97      63.388  37.013  37.740  1.00 82.17           O  
ATOM   3077  C   ASP B  97      66.208  37.344  41.636  1.00 82.17           C  
ATOM   3078  O   ASP B  97      67.240  37.942  41.337  1.00 82.17           O  
ATOM   3079  N   SER B  98      65.630  37.481  42.850  1.00 84.74           N  
ATOM   3080  CA  SER B  98      66.241  38.328  43.840  1.00 84.74           C  
ATOM   3081  CB  SER B  98      65.549  38.283  45.212  1.00 84.74           C  
ATOM   3082  OG  SER B  98      64.211  38.740  45.100  1.00 84.74           O  
ATOM   3083  C   SER B  98      67.645  37.867  44.036  1.00 84.74           C  
ATOM   3084  O   SER B  98      67.890  36.691  44.302  1.00 84.74           O  
ATOM   3085  N   ALA B  99      68.615  38.794  43.888  1.00103.73           N  
ATOM   3086  CA  ALA B  99      69.978  38.386  44.049  1.00103.73           C  
ATOM   3087  CB  ALA B  99      70.432  37.324  43.030  1.00103.73           C  
ATOM   3088  C   ALA B  99      70.875  39.562  43.856  1.00103.73           C  
ATOM   3089  O   ALA B  99      70.430  40.684  43.609  1.00103.73           O  
ATOM   3090  N   MET B 100      72.188  39.299  44.014  1.00211.83           N  
ATOM   3091  CA  MET B 100      73.227  40.261  43.806  1.00211.83           C  
ATOM   3092  CB  MET B 100      74.495  40.010  44.646  1.00211.83           C  
ATOM   3093  CG  MET B 100      74.470  40.417  46.113  1.00211.83           C  
ATOM   3094  SD  MET B 100      74.932  42.141  46.447  1.00211.83           S  
ATOM   3095  CE  MET B 100      73.436  42.831  45.703  1.00211.83           C  
ATOM   3096  C   MET B 100      73.746  40.021  42.433  1.00211.83           C  
ATOM   3097  O   MET B 100      74.075  38.890  42.085  1.00211.83           O  
ATOM   3098  N   TYR B 101      73.863  41.087  41.624  1.00135.96           N  
ATOM   3099  CA  TYR B 101      74.425  40.917  40.320  1.00135.96           C  
ATOM   3100  CB  TYR B 101      73.517  41.329  39.147  1.00135.96           C  
ATOM   3101  CG  TYR B 101      72.415  40.327  39.060  1.00135.96           C  
ATOM   3102  CD1 TYR B 101      72.652  39.082  38.538  1.00135.96           C  
ATOM   3103  CD2 TYR B 101      71.150  40.604  39.521  1.00135.96           C  
ATOM   3104  CE1 TYR B 101      71.645  38.150  38.460  1.00135.96           C  
ATOM   3105  CE2 TYR B 101      70.138  39.673  39.443  1.00135.96           C  
ATOM   3106  CZ  TYR B 101      70.384  38.436  38.911  1.00135.96           C  
ATOM   3107  OH  TYR B 101      69.356  37.472  38.828  1.00135.96           O  
ATOM   3108  C   TYR B 101      75.670  41.740  40.247  1.00135.96           C  
ATOM   3109  O   TYR B 101      75.742  42.867  40.737  1.00135.96           O  
ATOM   3110  N   PHE B 102      76.723  41.161  39.651  1.00115.61           N  
ATOM   3111  CA  PHE B 102      77.931  41.909  39.545  1.00115.61           C  
ATOM   3112  CB  PHE B 102      79.106  41.327  40.359  1.00115.61           C  
ATOM   3113  CG  PHE B 102      78.772  41.306  41.815  1.00115.61           C  
ATOM   3114  CD1 PHE B 102      78.109  40.233  42.360  1.00115.61           C  
ATOM   3115  CD2 PHE B 102      79.129  42.344  42.645  1.00115.61           C  
ATOM   3116  CE1 PHE B 102      77.803  40.204  43.701  1.00115.61           C  
ATOM   3117  CE2 PHE B 102      78.826  42.319  43.985  1.00115.61           C  
ATOM   3118  CZ  PHE B 102      78.160  41.246  44.522  1.00115.61           C  
ATOM   3119  C   PHE B 102      78.374  41.857  38.121  1.00115.61           C  
ATOM   3120  O   PHE B 102      78.222  40.852  37.430  1.00115.61           O  
ATOM   3121  N   CYS B 103      78.925  42.976  37.635  1.00 72.26           N  
ATOM   3122  CA  CYS B 103      79.498  42.981  36.330  1.00 72.26           C  
ATOM   3123  CB  CYS B 103      79.158  44.234  35.506  1.00 72.26           C  
ATOM   3124  SG  CYS B 103      79.787  45.739  36.302  1.00 72.26           S  
ATOM   3125  C   CYS B 103      80.969  43.026  36.572  1.00 72.26           C  
ATOM   3126  O   CYS B 103      81.414  43.530  37.600  1.00 72.26           O  
ATOM   3127  N   ALA B 104      81.763  42.454  35.651  1.00 58.63           N  
ATOM   3128  CA  ALA B 104      83.187  42.508  35.797  1.00 58.63           C  
ATOM   3129  CB  ALA B 104      83.801  41.205  36.334  1.00 58.63           C  
ATOM   3130  C   ALA B 104      83.748  42.726  34.437  1.00 58.63           C  
ATOM   3131  O   ALA B 104      83.138  42.360  33.433  1.00 58.63           O  
ATOM   3132  N   SER B 105      84.927  43.364  34.378  1.00101.51           N  
ATOM   3133  CA  SER B 105      85.592  43.566  33.129  1.00101.51           C  
ATOM   3134  CB  SER B 105      85.933  45.036  32.845  1.00101.51           C  
ATOM   3135  OG  SER B 105      84.740  45.795  32.757  1.00101.51           O  
ATOM   3136  C   SER B 105      86.894  42.854  33.272  1.00101.51           C  
ATOM   3137  O   SER B 105      87.441  42.774  34.370  1.00101.51           O  
ATOM   3138  N   SER B 106      87.440  42.290  32.184  1.00124.15           N  
ATOM   3139  CA  SER B 106      88.688  41.616  32.378  1.00124.15           C  
ATOM   3140  CB  SER B 106      88.641  40.121  32.016  1.00124.15           C  
ATOM   3141  OG  SER B 106      89.911  39.522  32.228  1.00124.15           O  
ATOM   3142  C   SER B 106      89.708  42.265  31.487  1.00124.15           C  
ATOM   3143  O   SER B 106      89.370  42.706  30.396  1.00124.15           O  
ATOM   3144  N   PRO B 107      90.922  42.422  31.964  1.00264.93           N  
ATOM   3145  CA  PRO B 107      91.961  42.992  31.122  1.00264.93           C  
ATOM   3146  CD  PRO B 107      90.975  43.012  33.295  1.00264.93           C  
ATOM   3147  CB  PRO B 107      92.854  43.833  32.031  1.00264.93           C  
ATOM   3148  CG  PRO B 107      91.945  44.196  33.211  1.00264.93           C  
ATOM   3149  C   PRO B 107      92.780  42.041  30.302  1.00264.93           C  
ATOM   3150  O   PRO B 107      92.763  40.859  30.563  1.00264.93           O  
ATOM   3151  N   ARG B 108      93.595  42.495  29.346  1.00142.22           N  
ATOM   3152  CA  ARG B 108      94.330  41.536  28.562  1.00142.22           C  
ATOM   3153  CB  ARG B 108      95.224  42.156  27.479  1.00142.22           C  
ATOM   3154  CG  ARG B 108      94.440  42.750  26.312  1.00142.22           C  
ATOM   3155  CD  ARG B 108      95.349  43.217  25.176  1.00142.22           C  
ATOM   3156  NE  ARG B 108      96.108  42.032  24.680  1.00142.22           N  
ATOM   3157  CZ  ARG B 108      95.697  41.351  23.572  1.00142.22           C  
ATOM   3158  NH1 ARG B 108      94.664  41.844  22.838  1.00142.22           N  
ATOM   3159  NH2 ARG B 108      96.312  40.193  23.191  1.00142.22           N  
ATOM   3160  C   ARG B 108      95.208  40.675  29.432  1.00142.22           C  
ATOM   3161  O   ARG B 108      95.305  39.471  29.202  1.00142.22           O  
ATOM   3162  N   ALA B 124      95.802  41.244  30.499  1.00 55.90           N  
ATOM   3163  CA  ALA B 124      96.684  40.487  31.347  1.00 55.90           C  
ATOM   3164  CB  ALA B 124      97.166  41.282  32.574  1.00 55.90           C  
ATOM   3165  C   ALA B 124      95.923  39.314  31.865  1.00 55.90           C  
ATOM   3166  O   ALA B 124      96.468  38.220  31.985  1.00 55.90           O  
ATOM   3167  N   SER B 125      94.646  39.543  32.200  1.00176.01           N  
ATOM   3168  CA  SER B 125      93.716  38.573  32.700  1.00176.01           C  
ATOM   3169  CB  SER B 125      94.275  37.246  33.248  1.00176.01           C  
ATOM   3170  OG  SER B 125      95.059  37.498  34.404  1.00176.01           O  
ATOM   3171  C   SER B 125      93.155  39.259  33.875  1.00176.01           C  
ATOM   3172  O   SER B 125      93.207  40.481  33.974  1.00176.01           O  
ATOM   3173  N   ASP B 126      92.619  38.481  34.815  1.00171.10           N  
ATOM   3174  CA  ASP B 126      92.119  39.094  35.998  1.00171.10           C  
ATOM   3175  CB  ASP B 126      93.109  40.070  36.671  1.00171.10           C  
ATOM   3176  CG  ASP B 126      92.554  40.523  38.016  1.00171.10           C  
ATOM   3177  OD1 ASP B 126      91.445  40.065  38.396  1.00171.10           O  
ATOM   3178  OD2 ASP B 126      93.238  41.339  38.688  1.00171.10           O  
ATOM   3179  C   ASP B 126      90.867  39.811  35.659  1.00171.10           C  
ATOM   3180  O   ASP B 126      90.789  40.601  34.722  1.00171.10           O  
ATOM   3181  N   TYR B 127      89.823  39.491  36.424  1.00 92.77           N  
ATOM   3182  CA  TYR B 127      88.538  40.091  36.285  1.00 92.77           C  
ATOM   3183  CB  TYR B 127      87.401  39.101  36.576  1.00 92.77           C  
ATOM   3184  CG  TYR B 127      87.641  37.902  35.730  1.00 92.77           C  
ATOM   3185  CD1 TYR B 127      87.161  37.836  34.444  1.00 92.77           C  
ATOM   3186  CD2 TYR B 127      88.364  36.844  36.236  1.00 92.77           C  
ATOM   3187  CE1 TYR B 127      87.398  36.720  33.680  1.00 92.77           C  
ATOM   3188  CE2 TYR B 127      88.603  35.727  35.473  1.00 92.77           C  
ATOM   3189  CZ  TYR B 127      88.115  35.664  34.191  1.00 92.77           C  
ATOM   3190  OH  TYR B 127      88.354  34.520  33.400  1.00 92.77           O  
ATOM   3191  C   TYR B 127      88.464  41.108  37.377  1.00 92.77           C  
ATOM   3192  O   TYR B 127      88.955  40.872  38.479  1.00 92.77           O  
ATOM   3193  N   THR B 128      87.897  42.291  37.085  1.00129.02           N  
ATOM   3194  CA  THR B 128      87.717  43.280  38.105  1.00129.02           C  
ATOM   3195  CB  THR B 128      88.266  44.631  37.742  1.00129.02           C  
ATOM   3196  OG1 THR B 128      88.083  45.532  38.822  1.00129.02           O  
ATOM   3197  CG2 THR B 128      87.564  45.155  36.478  1.00129.02           C  
ATOM   3198  C   THR B 128      86.234  43.405  38.289  1.00129.02           C  
ATOM   3199  O   THR B 128      85.494  43.571  37.321  1.00129.02           O  
ATOM   3200  N   PHE B 129      85.769  43.322  39.553  1.00 89.44           N  
ATOM   3201  CA  PHE B 129      84.365  43.308  39.859  1.00 89.44           C  
ATOM   3202  CB  PHE B 129      84.000  42.369  41.028  1.00 89.44           C  
ATOM   3203  CG  PHE B 129      84.038  40.946  40.579  1.00 89.44           C  
ATOM   3204  CD1 PHE B 129      85.230  40.297  40.346  1.00 89.44           C  
ATOM   3205  CD2 PHE B 129      82.861  40.250  40.418  1.00 89.44           C  
ATOM   3206  CE1 PHE B 129      85.236  38.981  39.942  1.00 89.44           C  
ATOM   3207  CE2 PHE B 129      82.862  38.936  40.016  1.00 89.44           C  
ATOM   3208  CZ  PHE B 129      84.054  38.300  39.773  1.00 89.44           C  
ATOM   3209  C   PHE B 129      83.874  44.664  40.257  1.00 89.44           C  
ATOM   3210  O   PHE B 129      84.616  45.496  40.777  1.00 89.44           O  
ATOM   3211  N   GLY B 130      82.572  44.907  39.988  1.00 38.78           N  
ATOM   3212  CA  GLY B 130      81.910  46.125  40.355  1.00 38.78           C  
ATOM   3213  C   GLY B 130      81.294  45.913  41.705  1.00 38.78           C  
ATOM   3214  O   GLY B 130      81.292  44.799  42.223  1.00 38.78           O  
ATOM   3215  N   SER B 131      80.698  46.979  42.279  1.00 86.16           N  
ATOM   3216  CA  SER B 131      80.143  46.956  43.607  1.00 86.16           C  
ATOM   3217  CB  SER B 131      79.506  48.297  44.013  1.00 86.16           C  
ATOM   3218  OG  SER B 131      80.494  49.317  44.066  1.00 86.16           O  
ATOM   3219  C   SER B 131      79.073  45.912  43.699  1.00 86.16           C  
ATOM   3220  O   SER B 131      79.024  45.156  44.669  1.00 86.16           O  
ATOM   3221  N   GLY B 132      78.196  45.829  42.681  1.00 48.79           N  
ATOM   3222  CA  GLY B 132      77.132  44.867  42.697  1.00 48.79           C  
ATOM   3223  C   GLY B 132      75.821  45.590  42.764  1.00 48.79           C  
ATOM   3224  O   GLY B 132      75.756  46.787  43.038  1.00 48.79           O  
ATOM   3225  N   THR B 133      74.728  44.859  42.471  1.00 72.46           N  
ATOM   3226  CA  THR B 133      73.413  45.428  42.523  1.00 72.46           C  
ATOM   3227  CB  THR B 133      72.767  45.553  41.176  1.00 72.46           C  
ATOM   3228  OG1 THR B 133      73.557  46.369  40.323  1.00 72.46           O  
ATOM   3229  CG2 THR B 133      71.364  46.161  41.354  1.00 72.46           C  
ATOM   3230  C   THR B 133      72.553  44.510  43.328  1.00 72.46           C  
ATOM   3231  O   THR B 133      72.543  43.298  43.111  1.00 72.46           O  
ATOM   3232  N   ARG B 134      71.788  45.070  44.284  1.00178.44           N  
ATOM   3233  CA  ARG B 134      70.936  44.227  45.062  1.00178.44           C  
ATOM   3234  CB  ARG B 134      70.840  44.618  46.548  1.00178.44           C  
ATOM   3235  CG  ARG B 134      70.180  43.538  47.409  1.00178.44           C  
ATOM   3236  CD  ARG B 134      71.044  42.284  47.575  1.00178.44           C  
ATOM   3237  NE  ARG B 134      71.994  42.548  48.691  1.00178.44           N  
ATOM   3238  CZ  ARG B 134      71.869  41.865  49.866  1.00178.44           C  
ATOM   3239  NH1 ARG B 134      70.944  40.868  49.983  1.00178.44           N  
ATOM   3240  NH2 ARG B 134      72.674  42.178  50.924  1.00178.44           N  
ATOM   3241  C   ARG B 134      69.579  44.334  44.476  1.00178.44           C  
ATOM   3242  O   ARG B 134      68.943  45.387  44.510  1.00178.44           O  
ATOM   3243  N   LEU B 135      69.115  43.213  43.908  1.00 93.83           N  
ATOM   3244  CA  LEU B 135      67.840  43.157  43.274  1.00 93.83           C  
ATOM   3245  CB  LEU B 135      67.914  42.344  41.969  1.00 93.83           C  
ATOM   3246  CG  LEU B 135      66.602  42.228  41.183  1.00 93.83           C  
ATOM   3247  CD1 LEU B 135      66.229  43.573  40.541  1.00 93.83           C  
ATOM   3248  CD2 LEU B 135      66.669  41.070  40.172  1.00 93.83           C  
ATOM   3249  C   LEU B 135      66.952  42.400  44.206  1.00 93.83           C  
ATOM   3250  O   LEU B 135      67.192  41.225  44.480  1.00 93.83           O  
ATOM   3251  N   LEU B 136      65.908  43.065  44.736  1.00 91.96           N  
ATOM   3252  CA  LEU B 136      64.997  42.384  45.606  1.00 91.96           C  
ATOM   3253  CB  LEU B 136      64.757  43.113  46.939  1.00 91.96           C  
ATOM   3254  CG  LEU B 136      66.027  43.291  47.793  1.00 91.96           C  
ATOM   3255  CD1 LEU B 136      67.054  44.180  47.075  1.00 91.96           C  
ATOM   3256  CD2 LEU B 136      65.689  43.797  49.205  1.00 91.96           C  
ATOM   3257  C   LEU B 136      63.679  42.353  44.905  1.00 91.96           C  
ATOM   3258  O   LEU B 136      63.126  43.396  44.556  1.00 91.96           O  
ATOM   3259  N   VAL B 137      63.142  41.140  44.681  1.00 29.64           N  
ATOM   3260  CA  VAL B 137      61.877  41.005  44.027  1.00 29.64           C  
ATOM   3261  CB  VAL B 137      61.842  39.884  43.034  1.00 29.64           C  
ATOM   3262  CG1 VAL B 137      60.399  39.734  42.525  1.00 29.64           C  
ATOM   3263  CG2 VAL B 137      62.865  40.182  41.923  1.00 29.64           C  
ATOM   3264  C   VAL B 137      60.865  40.665  45.109  1.00 29.64           C  
ATOM   3265  O   VAL B 137      60.974  39.554  45.696  1.00 29.64           O  
ATOM   3266  OXT VAL B 137      59.966  41.510  45.360  1.00 29.64           O  
TER
END
