# Supplementary material for: Predicting T cell receptor functionality against mutant epitopes
Source: Cell Genom. 2024 Aug 15;4(9):100634. doi: 10.1016/j.xgen.2024.100634 (PMC11480844; doi:10.1016/j.xgen.2024.100634)
Supplement: Data S7. Structural models of the murine dataset, related to Figure 3 and STAR Methods, Structural modeling — PDB files containing the structural models of the 36 murine TCRs, SIINFEKL, and the H-2Kb allele. [file mmc8.zip › SIINFEKL/Ed31_SIINFEKL.pdb]

ATOM      1  N   GLY M   1     119.974  17.078  21.358  1.00 10.34           N  
ATOM      2  CA  GLY M   1     119.994  18.395  20.683  1.00 10.34           C  
ATOM      3  C   GLY M   1     118.813  19.200  21.104  1.00 10.34           C  
ATOM      4  O   GLY M   1     117.856  18.681  21.677  1.00 10.34           O  
ATOM      5  N   PRO M   2     118.877  20.469  20.826  1.00112.78           N  
ATOM      6  CA  PRO M   2     117.790  21.330  21.194  1.00112.78           C  
ATOM      7  CD  PRO M   2     120.155  21.162  20.871  1.00112.78           C  
ATOM      8  CB  PRO M   2     118.333  22.754  21.101  1.00112.78           C  
ATOM      9  CG  PRO M   2     119.839  22.582  21.369  1.00112.78           C  
ATOM     10  C   PRO M   2     116.605  21.078  20.323  1.00112.78           C  
ATOM     11  O   PRO M   2     116.777  20.622  19.194  1.00112.78           O  
ATOM     12  N   HIS M   3     115.393  21.350  20.840  1.00 45.05           N  
ATOM     13  CA  HIS M   3     114.204  21.154  20.067  1.00 45.05           C  
ATOM     14  ND1 HIS M   3     114.413  18.067  18.927  1.00 45.05           N  
ATOM     15  CG  HIS M   3     114.252  18.637  20.170  1.00 45.05           C  
ATOM     16  CB  HIS M   3     113.441  19.871  20.431  1.00 45.05           C  
ATOM     17  NE2 HIS M   3     115.579  16.821  20.352  1.00 45.05           N  
ATOM     18  CD2 HIS M   3     114.970  17.863  21.029  1.00 45.05           C  
ATOM     19  CE1 HIS M   3     115.216  16.986  19.093  1.00 45.05           C  
ATOM     20  C   HIS M   3     113.314  22.314  20.360  1.00 45.05           C  
ATOM     21  O   HIS M   3     113.597  23.109  21.255  1.00 45.05           O  
ATOM     22  N   SER M   4     112.220  22.469  19.590  1.00 49.49           N  
ATOM     23  CA  SER M   4     111.378  23.591  19.866  1.00 49.49           C  
ATOM     24  CB  SER M   4     111.817  24.872  19.138  1.00 49.49           C  
ATOM     25  OG  SER M   4     111.719  24.689  17.733  1.00 49.49           O  
ATOM     26  C   SER M   4     109.987  23.295  19.419  1.00 49.49           C  
ATOM     27  O   SER M   4     109.750  22.423  18.583  1.00 49.49           O  
ATOM     28  N   LEU M   5     109.022  24.023  20.014  1.00 81.84           N  
ATOM     29  CA  LEU M   5     107.645  23.915  19.644  1.00 81.84           C  
ATOM     30  CB  LEU M   5     106.761  23.375  20.780  1.00 81.84           C  
ATOM     31  CG  LEU M   5     105.288  23.192  20.384  1.00 81.84           C  
ATOM     32  CD1 LEU M   5     105.137  22.086  19.327  1.00 81.84           C  
ATOM     33  CD2 LEU M   5     104.399  22.967  21.617  1.00 81.84           C  
ATOM     34  C   LEU M   5     107.204  25.316  19.357  1.00 81.84           C  
ATOM     35  O   LEU M   5     107.223  26.171  20.242  1.00 81.84           O  
ATOM     36  N   ARG M   6     106.793  25.589  18.104  1.00130.17           N  
ATOM     37  CA  ARG M   6     106.415  26.926  17.746  1.00130.17           C  
ATOM     38  CB  ARG M   6     107.344  27.520  16.674  1.00130.17           C  
ATOM     39  CG  ARG M   6     108.806  27.578  17.120  1.00130.17           C  
ATOM     40  CD  ARG M   6     109.805  27.732  15.971  1.00130.17           C  
ATOM     41  NE  ARG M   6     109.960  29.181  15.668  1.00130.17           N  
ATOM     42  CZ  ARG M   6     110.987  29.594  14.869  1.00130.17           C  
ATOM     43  NH1 ARG M   6     111.862  28.680  14.357  1.00130.17           N  
ATOM     44  NH2 ARG M   6     111.139  30.919  14.580  1.00130.17           N  
ATOM     45  C   ARG M   6     105.049  26.855  17.143  1.00130.17           C  
ATOM     46  O   ARG M   6     104.642  25.812  16.637  1.00130.17           O  
ATOM     47  N   TYR M   7     104.280  27.960  17.231  1.00101.28           N  
ATOM     48  CA  TYR M   7     102.984  28.009  16.620  1.00101.28           C  
ATOM     49  CB  TYR M   7     101.799  28.105  17.601  1.00101.28           C  
ATOM     50  CG  TYR M   7     101.593  26.793  18.278  1.00101.28           C  
ATOM     51  CD1 TYR M   7     100.813  25.831  17.681  1.00101.28           C  
ATOM     52  CD2 TYR M   7     102.169  26.516  19.495  1.00101.28           C  
ATOM     53  CE1 TYR M   7     100.604  24.615  18.285  1.00101.28           C  
ATOM     54  CE2 TYR M   7     101.963  25.299  20.105  1.00101.28           C  
ATOM     55  CZ  TYR M   7     101.180  24.346  19.500  1.00101.28           C  
ATOM     56  OH  TYR M   7     100.967  23.098  20.122  1.00101.28           O  
ATOM     57  C   TYR M   7     102.912  29.240  15.772  1.00101.28           C  
ATOM     58  O   TYR M   7     103.124  30.354  16.249  1.00101.28           O  
ATOM     59  N   PHE M   8     102.588  29.071  14.478  1.00 51.61           N  
ATOM     60  CA  PHE M   8     102.468  30.220  13.636  1.00 51.61           C  
ATOM     61  CB  PHE M   8     103.057  30.022  12.231  1.00 51.61           C  
ATOM     62  CG  PHE M   8     104.530  29.881  12.399  1.00 51.61           C  
ATOM     63  CD1 PHE M   8     105.082  28.660  12.714  1.00 51.61           C  
ATOM     64  CD2 PHE M   8     105.358  30.969  12.246  1.00 51.61           C  
ATOM     65  CE1 PHE M   8     106.441  28.526  12.870  1.00 51.61           C  
ATOM     66  CE2 PHE M   8     106.718  30.840  12.401  1.00 51.61           C  
ATOM     67  CZ  PHE M   8     107.261  29.618  12.715  1.00 51.61           C  
ATOM     68  C   PHE M   8     101.010  30.495  13.491  1.00 51.61           C  
ATOM     69  O   PHE M   8     100.245  29.664  13.003  1.00 51.61           O  
ATOM     70  N   VAL M   9     100.590  31.694  13.927  1.00 46.88           N  
ATOM     71  CA  VAL M   9      99.207  32.053  13.864  1.00 46.88           C  
ATOM     72  CB  VAL M   9      98.687  32.605  15.159  1.00 46.88           C  
ATOM     73  CG1 VAL M   9      97.228  33.047  14.959  1.00 46.88           C  
ATOM     74  CG2 VAL M   9      98.874  31.544  16.257  1.00 46.88           C  
ATOM     75  C   VAL M   9      99.087  33.137  12.842  1.00 46.88           C  
ATOM     76  O   VAL M   9     100.001  33.943  12.683  1.00 46.88           O  
ATOM     77  N   THR M  10      97.974  33.155  12.080  1.00124.56           N  
ATOM     78  CA  THR M  10      97.811  34.199  11.110  1.00124.56           C  
ATOM     79  CB  THR M  10      98.343  33.827   9.757  1.00124.56           C  
ATOM     80  OG1 THR M  10      98.249  34.931   8.868  1.00124.56           O  
ATOM     81  CG2 THR M  10      97.541  32.629   9.224  1.00124.56           C  
ATOM     82  C   THR M  10      96.354  34.512  10.959  1.00124.56           C  
ATOM     83  O   THR M  10      95.509  33.616  10.979  1.00124.56           O  
ATOM     84  N   ALA M  11      96.027  35.816  10.816  1.00 49.47           N  
ATOM     85  CA  ALA M  11      94.667  36.220  10.598  1.00 49.47           C  
ATOM     86  CB  ALA M  11      93.971  36.745  11.865  1.00 49.47           C  
ATOM     87  C   ALA M  11      94.695  37.345   9.613  1.00 49.47           C  
ATOM     88  O   ALA M  11      95.390  38.340   9.818  1.00 49.47           O  
ATOM     89  N   VAL M  12      93.916  37.220   8.519  1.00 65.57           N  
ATOM     90  CA  VAL M  12      93.899  38.253   7.524  1.00 65.57           C  
ATOM     91  CB  VAL M  12      94.339  37.781   6.168  1.00 65.57           C  
ATOM     92  CG1 VAL M  12      94.157  38.928   5.163  1.00 65.57           C  
ATOM     93  CG2 VAL M  12      95.784  37.271   6.266  1.00 65.57           C  
ATOM     94  C   VAL M  12      92.486  38.706   7.369  1.00 65.57           C  
ATOM     95  O   VAL M  12      91.587  37.895   7.156  1.00 65.57           O  
ATOM     96  N   SER M  13      92.261  40.031   7.454  1.00 58.13           N  
ATOM     97  CA  SER M  13      90.931  40.553   7.361  1.00 58.13           C  
ATOM     98  CB  SER M  13      90.803  41.978   7.923  1.00 58.13           C  
ATOM     99  OG  SER M  13      91.605  42.871   7.164  1.00 58.13           O  
ATOM    100  C   SER M  13      90.511  40.597   5.930  1.00 58.13           C  
ATOM    101  O   SER M  13      91.332  40.754   5.029  1.00 58.13           O  
ATOM    102  N   ARG M  14      89.196  40.425   5.696  1.00175.76           N  
ATOM    103  CA  ARG M  14      88.645  40.541   4.380  1.00175.76           C  
ATOM    104  CB  ARG M  14      88.016  39.239   3.862  1.00175.76           C  
ATOM    105  CG  ARG M  14      88.996  38.104   3.567  1.00175.76           C  
ATOM    106  CD  ARG M  14      88.278  36.851   3.058  1.00175.76           C  
ATOM    107  NE  ARG M  14      89.303  35.836   2.691  1.00175.76           N  
ATOM    108  CZ  ARG M  14      88.940  34.523   2.594  1.00175.76           C  
ATOM    109  NH1 ARG M  14      87.664  34.144   2.897  1.00175.76           N  
ATOM    110  NH2 ARG M  14      89.849  33.589   2.191  1.00175.76           N  
ATOM    111  C   ARG M  14      87.507  41.496   4.516  1.00175.76           C  
ATOM    112  O   ARG M  14      86.411  41.111   4.923  1.00175.76           O  
ATOM    113  N   PRO M  15      87.720  42.734   4.190  1.00161.04           N  
ATOM    114  CA  PRO M  15      86.624  43.643   4.339  1.00161.04           C  
ATOM    115  CD  PRO M  15      88.992  43.374   4.484  1.00161.04           C  
ATOM    116  CB  PRO M  15      87.228  45.044   4.320  1.00161.04           C  
ATOM    117  CG  PRO M  15      88.645  44.821   4.880  1.00161.04           C  
ATOM    118  C   PRO M  15      85.556  43.410   3.329  1.00161.04           C  
ATOM    119  O   PRO M  15      85.839  43.488   2.134  1.00161.04           O  
ATOM    120  N   GLY M  16      84.323  43.145   3.798  1.00 27.97           N  
ATOM    121  CA  GLY M  16      83.184  42.987   2.945  1.00 27.97           C  
ATOM    122  C   GLY M  16      83.112  41.568   2.483  1.00 27.97           C  
ATOM    123  O   GLY M  16      82.030  41.047   2.219  1.00 27.97           O  
ATOM    124  N   LEU M  17      84.275  40.900   2.377  1.00111.65           N  
ATOM    125  CA  LEU M  17      84.282  39.557   1.878  1.00111.65           C  
ATOM    126  CB  LEU M  17      85.703  39.024   1.614  1.00111.65           C  
ATOM    127  CG  LEU M  17      85.753  37.653   0.906  1.00111.65           C  
ATOM    128  CD1 LEU M  17      85.287  36.500   1.811  1.00111.65           C  
ATOM    129  CD2 LEU M  17      84.993  37.702  -0.429  1.00111.65           C  
ATOM    130  C   LEU M  17      83.609  38.671   2.872  1.00111.65           C  
ATOM    131  O   LEU M  17      82.810  37.809   2.509  1.00111.65           O  
ATOM    132  N   GLY M  18      83.906  38.868   4.167  1.00 53.66           N  
ATOM    133  CA  GLY M  18      83.342  38.006   5.161  1.00 53.66           C  
ATOM    134  C   GLY M  18      84.288  38.009   6.313  1.00 53.66           C  
ATOM    135  O   GLY M  18      85.134  38.894   6.432  1.00 53.66           O  
ATOM    136  N   GLU M  19      84.176  37.005   7.199  1.00 80.63           N  
ATOM    137  CA  GLU M  19      85.052  36.994   8.330  1.00 80.63           C  
ATOM    138  CB  GLU M  19      84.656  35.989   9.420  1.00 80.63           C  
ATOM    139  CG  GLU M  19      83.364  36.381  10.135  1.00 80.63           C  
ATOM    140  CD  GLU M  19      83.080  35.321  11.182  1.00 80.63           C  
ATOM    141  OE1 GLU M  19      83.619  35.442  12.314  1.00 80.63           O  
ATOM    142  OE2 GLU M  19      82.322  34.369  10.859  1.00 80.63           O  
ATOM    143  C   GLU M  19      86.436  36.672   7.857  1.00 80.63           C  
ATOM    144  O   GLU M  19      86.652  35.923   6.906  1.00 80.63           O  
ATOM    145  N   PRO M  20      87.380  37.249   8.542  1.00 74.88           N  
ATOM    146  CA  PRO M  20      88.766  37.100   8.187  1.00 74.88           C  
ATOM    147  CD  PRO M  20      87.124  38.508   9.224  1.00 74.88           C  
ATOM    148  CB  PRO M  20      89.513  38.113   9.053  1.00 74.88           C  
ATOM    149  CG  PRO M  20      88.480  39.229   9.284  1.00 74.88           C  
ATOM    150  C   PRO M  20      89.223  35.691   8.368  1.00 74.88           C  
ATOM    151  O   PRO M  20      88.651  34.989   9.199  1.00 74.88           O  
ATOM    152  N   ARG M  21      90.230  35.236   7.592  0.91142.68           N  
ATOM    153  CA  ARG M  21      90.630  33.874   7.784  0.91142.68           C  
ATOM    154  CB  ARG M  21      91.148  33.146   6.530  0.91142.68           C  
ATOM    155  CG  ARG M  21      92.442  33.685   5.928  0.91142.68           C  
ATOM    156  CD  ARG M  21      92.858  32.912   4.674  0.91142.68           C  
ATOM    157  NE  ARG M  21      92.882  31.463   5.029  0.91142.68           N  
ATOM    158  CZ  ARG M  21      92.911  30.518   4.044  0.91142.68           C  
ATOM    159  NH1 ARG M  21      92.957  30.896   2.734  0.91142.68           N  
ATOM    160  NH2 ARG M  21      92.891  29.192   4.369  0.91142.68           N  
ATOM    161  C   ARG M  21      91.680  33.826   8.846  0.91142.68           C  
ATOM    162  O   ARG M  21      92.557  34.686   8.929  0.91142.68           O  
ATOM    163  N   TYR M  22      91.594  32.789   9.698  1.00 75.82           N  
ATOM    164  CA  TYR M  22      92.469  32.634  10.822  1.00 75.82           C  
ATOM    165  CB  TYR M  22      91.670  32.759  12.134  1.00 75.82           C  
ATOM    166  CG  TYR M  22      92.521  32.524  13.331  1.00 75.82           C  
ATOM    167  CD1 TYR M  22      93.351  33.507  13.816  1.00 75.82           C  
ATOM    168  CD2 TYR M  22      92.459  31.316  13.985  1.00 75.82           C  
ATOM    169  CE1 TYR M  22      94.122  33.279  14.932  1.00 75.82           C  
ATOM    170  CE2 TYR M  22      93.227  31.083  15.100  1.00 75.82           C  
ATOM    171  CZ  TYR M  22      94.062  32.066  15.574  1.00 75.82           C  
ATOM    172  OH  TYR M  22      94.852  31.830  16.720  1.00 75.82           O  
ATOM    173  C   TYR M  22      93.064  31.261  10.748  1.00 75.82           C  
ATOM    174  O   TYR M  22      92.364  30.293  10.458  1.00 75.82           O  
ATOM    175  N   MET M  23      94.387  31.138  10.993  1.00 80.15           N  
ATOM    176  CA  MET M  23      94.983  29.832  10.921  1.00 80.15           C  
ATOM    177  CB  MET M  23      95.756  29.582   9.616  1.00 80.15           C  
ATOM    178  CG  MET M  23      94.868  29.531   8.372  1.00 80.15           C  
ATOM    179  SD  MET M  23      95.771  29.237   6.822  1.00 80.15           S  
ATOM    180  CE  MET M  23      96.249  27.539   7.245  1.00 80.15           C  
ATOM    181  C   MET M  23      95.964  29.663  12.036  1.00 80.15           C  
ATOM    182  O   MET M  23      96.634  30.608  12.450  1.00 80.15           O  
ATOM    183  N   GLU M  24      96.054  28.425  12.564  1.00 59.29           N  
ATOM    184  CA  GLU M  24      97.014  28.129  13.585  1.00 59.29           C  
ATOM    185  CB  GLU M  24      96.380  27.816  14.956  1.00 59.29           C  
ATOM    186  CG  GLU M  24      95.724  29.047  15.591  1.00 59.29           C  
ATOM    187  CD  GLU M  24      95.122  28.665  16.938  1.00 59.29           C  
ATOM    188  OE1 GLU M  24      95.780  27.903  17.692  1.00 59.29           O  
ATOM    189  OE2 GLU M  24      93.992  29.137  17.232  1.00 59.29           O  
ATOM    190  C   GLU M  24      97.764  26.927  13.121  1.00 59.29           C  
ATOM    191  O   GLU M  24      97.170  25.889  12.821  1.00 59.29           O  
ATOM    192  N   VAL M  25      99.102  27.051  13.030  1.00 56.96           N  
ATOM    193  CA  VAL M  25      99.893  25.944  12.584  1.00 56.96           C  
ATOM    194  CB  VAL M  25     100.591  26.207  11.281  1.00 56.96           C  
ATOM    195  CG1 VAL M  25     101.409  24.966  10.893  1.00 56.96           C  
ATOM    196  CG2 VAL M  25      99.550  26.636  10.236  1.00 56.96           C  
ATOM    197  C   VAL M  25     100.963  25.733  13.609  1.00 56.96           C  
ATOM    198  O   VAL M  25     101.600  26.684  14.062  1.00 56.96           O  
ATOM    199  N   GLY M  26     101.211  24.471  14.005  1.00 39.72           N  
ATOM    200  CA  GLY M  26     102.223  24.231  14.996  1.00 39.72           C  
ATOM    201  C   GLY M  26     103.357  23.516  14.335  1.00 39.72           C  
ATOM    202  O   GLY M  26     103.159  22.782  13.369  1.00 39.72           O  
ATOM    203  N   TYR M  27     104.592  23.730  14.836  1.00 62.80           N  
ATOM    204  CA  TYR M  27     105.732  23.075  14.262  1.00 62.80           C  
ATOM    205  CB  TYR M  27     106.679  24.012  13.486  1.00 62.80           C  
ATOM    206  CG  TYR M  27     106.036  24.507  12.236  1.00 62.80           C  
ATOM    207  CD1 TYR M  27     105.183  25.586  12.257  1.00 62.80           C  
ATOM    208  CD2 TYR M  27     106.306  23.896  11.032  1.00 62.80           C  
ATOM    209  CE1 TYR M  27     104.603  26.040  11.095  1.00 62.80           C  
ATOM    210  CE2 TYR M  27     105.731  24.345   9.867  1.00 62.80           C  
ATOM    211  CZ  TYR M  27     104.877  25.420   9.899  1.00 62.80           C  
ATOM    212  OH  TYR M  27     104.285  25.882   8.705  1.00 62.80           O  
ATOM    213  C   TYR M  27     106.585  22.512  15.353  1.00 62.80           C  
ATOM    214  O   TYR M  27     106.788  23.137  16.394  1.00 62.80           O  
ATOM    215  N   VAL M  28     107.104  21.289  15.131  1.00 61.64           N  
ATOM    216  CA  VAL M  28     108.058  20.723  16.035  1.00 61.64           C  
ATOM    217  CB  VAL M  28     107.691  19.354  16.529  1.00 61.64           C  
ATOM    218  CG1 VAL M  28     108.869  18.796  17.345  1.00 61.64           C  
ATOM    219  CG2 VAL M  28     106.379  19.456  17.326  1.00 61.64           C  
ATOM    220  C   VAL M  28     109.298  20.575  15.218  1.00 61.64           C  
ATOM    221  O   VAL M  28     109.321  19.820  14.246  1.00 61.64           O  
ATOM    222  N   ASP M  29     110.376  21.279  15.605  1.00 53.99           N  
ATOM    223  CA  ASP M  29     111.583  21.206  14.837  1.00 53.99           C  
ATOM    224  CB  ASP M  29     112.201  19.797  14.816  1.00 53.99           C  
ATOM    225  CG  ASP M  29     112.702  19.468  16.214  1.00 53.99           C  
ATOM    226  OD1 ASP M  29     112.817  20.409  17.044  1.00 53.99           O  
ATOM    227  OD2 ASP M  29     112.978  18.265  16.468  1.00 53.99           O  
ATOM    228  C   ASP M  29     111.262  21.577  13.423  1.00 53.99           C  
ATOM    229  O   ASP M  29     111.707  20.925  12.479  1.00 53.99           O  
ATOM    230  N   ASP M  30     110.466  22.646  13.245  1.00 56.78           N  
ATOM    231  CA  ASP M  30     110.137  23.145  11.942  1.00 56.78           C  
ATOM    232  CB  ASP M  30     111.367  23.617  11.149  1.00 56.78           C  
ATOM    233  CG  ASP M  30     111.935  24.835  11.861  1.00 56.78           C  
ATOM    234  OD1 ASP M  30     111.502  25.104  13.013  1.00 56.78           O  
ATOM    235  OD2 ASP M  30     112.808  25.517  11.260  1.00 56.78           O  
ATOM    236  C   ASP M  30     109.444  22.089  11.140  1.00 56.78           C  
ATOM    237  O   ASP M  30     109.543  22.073   9.914  1.00 56.78           O  
ATOM    238  N   THR M  31     108.707  21.181  11.807  1.00 59.82           N  
ATOM    239  CA  THR M  31     107.959  20.199  11.076  1.00 59.82           C  
ATOM    240  CB  THR M  31     108.302  18.789  11.457  1.00 59.82           C  
ATOM    241  OG1 THR M  31     109.686  18.548  11.260  1.00 59.82           O  
ATOM    242  CG2 THR M  31     107.479  17.829  10.585  1.00 59.82           C  
ATOM    243  C   THR M  31     106.525  20.412  11.453  1.00 59.82           C  
ATOM    244  O   THR M  31     106.169  20.286  12.623  1.00 59.82           O  
ATOM    245  N   GLU M  32     105.654  20.712  10.467  1.00 82.06           N  
ATOM    246  CA  GLU M  32     104.280  21.018  10.771  1.00 82.06           C  
ATOM    247  CB  GLU M  32     103.514  21.628   9.583  1.00 82.06           C  
ATOM    248  CG  GLU M  32     102.053  21.953   9.901  1.00 82.06           C  
ATOM    249  CD  GLU M  32     101.408  22.542   8.652  1.00 82.06           C  
ATOM    250  OE1 GLU M  32     102.147  23.139   7.826  1.00 82.06           O  
ATOM    251  OE2 GLU M  32     100.163  22.401   8.509  1.00 82.06           O  
ATOM    252  C   GLU M  32     103.550  19.767  11.158  1.00 82.06           C  
ATOM    253  O   GLU M  32     103.361  18.869  10.339  1.00 82.06           O  
ATOM    254  N   PHE M  33     103.235  19.643  12.466  1.00196.48           N  
ATOM    255  CA  PHE M  33     102.470  18.561  13.021  1.00196.48           C  
ATOM    256  CB  PHE M  33     102.924  18.105  14.423  1.00196.48           C  
ATOM    257  CG  PHE M  33     102.800  19.197  15.426  1.00196.48           C  
ATOM    258  CD1 PHE M  33     101.627  19.389  16.114  1.00196.48           C  
ATOM    259  CD2 PHE M  33     103.865  20.021  15.695  1.00196.48           C  
ATOM    260  CE1 PHE M  33     101.519  20.393  17.047  1.00196.48           C  
ATOM    261  CE2 PHE M  33     103.761  21.026  16.627  1.00196.48           C  
ATOM    262  CZ  PHE M  33     102.586  21.216  17.308  1.00196.48           C  
ATOM    263  C   PHE M  33     100.982  18.755  13.030  1.00196.48           C  
ATOM    264  O   PHE M  33     100.257  17.767  12.942  1.00196.48           O  
ATOM    265  N   VAL M  34     100.468  19.996  13.210  1.00 68.35           N  
ATOM    266  CA  VAL M  34      99.036  20.142  13.314  1.00 68.35           C  
ATOM    267  CB  VAL M  34      98.532  20.045  14.723  1.00 68.35           C  
ATOM    268  CG1 VAL M  34      98.876  18.651  15.273  1.00 68.35           C  
ATOM    269  CG2 VAL M  34      99.124  21.209  15.536  1.00 68.35           C  
ATOM    270  C   VAL M  34      98.611  21.487  12.808  1.00 68.35           C  
ATOM    271  O   VAL M  34      99.388  22.442  12.823  1.00 68.35           O  
ATOM    272  N   ARG M  35      97.343  21.602  12.346  1.00209.80           N  
ATOM    273  CA  ARG M  35      96.909  22.875  11.851  1.00209.80           C  
ATOM    274  CB  ARG M  35      97.292  23.103  10.378  1.00209.80           C  
ATOM    275  CG  ARG M  35      96.838  24.454   9.833  1.00209.80           C  
ATOM    276  CD  ARG M  35      97.693  24.965   8.675  1.00209.80           C  
ATOM    277  NE  ARG M  35      97.434  24.132   7.473  1.00209.80           N  
ATOM    278  CZ  ARG M  35      98.224  24.300   6.374  1.00209.80           C  
ATOM    279  NH1 ARG M  35      99.298  25.142   6.427  1.00209.80           N  
ATOM    280  NH2 ARG M  35      97.936  23.632   5.219  1.00209.80           N  
ATOM    281  C   ARG M  35      95.423  23.028  11.992  1.00209.80           C  
ATOM    282  O   ARG M  35      94.677  22.054  12.086  1.00209.80           O  
ATOM    283  N   PHE M  36      94.977  24.301  12.051  1.00 75.03           N  
ATOM    284  CA  PHE M  36      93.592  24.669  12.130  1.00 75.03           C  
ATOM    285  CB  PHE M  36      93.236  25.287  13.494  1.00 75.03           C  
ATOM    286  CG  PHE M  36      91.823  25.753  13.473  1.00 75.03           C  
ATOM    287  CD1 PHE M  36      90.783  24.860  13.587  1.00 75.03           C  
ATOM    288  CD2 PHE M  36      91.542  27.095  13.360  1.00 75.03           C  
ATOM    289  CE1 PHE M  36      89.481  25.302  13.570  1.00 75.03           C  
ATOM    290  CE2 PHE M  36      90.243  27.543  13.343  1.00 75.03           C  
ATOM    291  CZ  PHE M  36      89.209  26.643  13.449  1.00 75.03           C  
ATOM    292  C   PHE M  36      93.381  25.710  11.074  1.00 75.03           C  
ATOM    293  O   PHE M  36      94.178  26.637  10.950  1.00 75.03           O  
ATOM    294  N   ASP M  37      92.308  25.573  10.266  1.00 58.92           N  
ATOM    295  CA  ASP M  37      92.046  26.522   9.217  1.00 58.92           C  
ATOM    296  CB  ASP M  37      92.257  25.935   7.810  1.00 58.92           C  
ATOM    297  CG  ASP M  37      92.090  27.042   6.776  1.00 58.92           C  
ATOM    298  OD1 ASP M  37      91.797  28.199   7.178  1.00 58.92           O  
ATOM    299  OD2 ASP M  37      92.251  26.737   5.564  1.00 58.92           O  
ATOM    300  C   ASP M  37      90.612  26.937   9.316  1.00 58.92           C  
ATOM    301  O   ASP M  37      89.705  26.110   9.242  1.00 58.92           O  
ATOM    302  N   SER M  38      90.378  28.252   9.468  1.00 96.16           N  
ATOM    303  CA  SER M  38      89.055  28.779   9.637  1.00 96.16           C  
ATOM    304  CB  SER M  38      89.055  30.293   9.899  1.00 96.16           C  
ATOM    305  OG  SER M  38      87.721  30.754  10.049  1.00 96.16           O  
ATOM    306  C   SER M  38      88.237  28.551   8.404  1.00 96.16           C  
ATOM    307  O   SER M  38      87.019  28.400   8.493  1.00 96.16           O  
ATOM    308  N   ASP M  39      88.865  28.527   7.212  1.00120.55           N  
ATOM    309  CA  ASP M  39      88.065  28.382   6.028  1.00120.55           C  
ATOM    310  CB  ASP M  39      88.600  29.186   4.829  1.00120.55           C  
ATOM    311  CG  ASP M  39      88.264  30.654   5.039  1.00120.55           C  
ATOM    312  OD1 ASP M  39      87.507  30.959   5.999  1.00120.55           O  
ATOM    313  OD2 ASP M  39      88.749  31.489   4.231  1.00120.55           O  
ATOM    314  C   ASP M  39      88.033  26.946   5.590  1.00120.55           C  
ATOM    315  O   ASP M  39      88.179  26.656   4.404  1.00120.55           O  
ATOM    316  N   ALA M  40      87.823  26.006   6.531  1.00 67.17           N  
ATOM    317  CA  ALA M  40      87.738  24.608   6.195  1.00 67.17           C  
ATOM    318  CB  ALA M  40      88.414  23.685   7.223  1.00 67.17           C  
ATOM    319  C   ALA M  40      86.287  24.241   6.134  1.00 67.17           C  
ATOM    320  O   ALA M  40      85.422  25.052   6.459  1.00 67.17           O  
ATOM    321  N   GLU M  41      85.971  23.004   5.693  1.00 56.80           N  
ATOM    322  CA  GLU M  41      84.583  22.646   5.621  1.00 56.80           C  
ATOM    323  CB  GLU M  41      84.341  21.204   5.144  1.00 56.80           C  
ATOM    324  CG  GLU M  41      84.706  20.971   3.680  1.00 56.80           C  
ATOM    325  CD  GLU M  41      84.401  19.516   3.354  1.00 56.80           C  
ATOM    326  OE1 GLU M  41      83.260  19.069   3.650  1.00 56.80           O  
ATOM    327  OE2 GLU M  41      85.305  18.831   2.806  1.00 56.80           O  
ATOM    328  C   GLU M  41      84.031  22.747   7.002  1.00 56.80           C  
ATOM    329  O   GLU M  41      83.019  23.406   7.234  1.00 56.80           O  
ATOM    330  N   ASN M  42      84.703  22.092   7.962  1.00129.58           N  
ATOM    331  CA  ASN M  42      84.321  22.211   9.334  1.00129.58           C  
ATOM    332  CB  ASN M  42      83.735  20.912   9.913  1.00129.58           C  
ATOM    333  CG  ASN M  42      83.037  21.243  11.224  1.00129.58           C  
ATOM    334  OD1 ASN M  42      83.005  22.395  11.650  1.00129.58           O  
ATOM    335  ND2 ASN M  42      82.465  20.202  11.886  1.00129.58           N  
ATOM    336  C   ASN M  42      85.612  22.474  10.025  1.00129.58           C  
ATOM    337  O   ASN M  42      86.433  21.570  10.169  1.00129.58           O  
ATOM    338  N   PRO M  43      85.819  23.681  10.466  1.00146.50           N  
ATOM    339  CA  PRO M  43      87.093  23.983  11.043  1.00146.50           C  
ATOM    340  CD  PRO M  43      85.227  24.841   9.820  1.00146.50           C  
ATOM    341  CB  PRO M  43      87.137  25.501  11.183  1.00146.50           C  
ATOM    342  CG  PRO M  43      86.238  25.984  10.029  1.00146.50           C  
ATOM    343  C   PRO M  43      87.358  23.221  12.297  1.00146.50           C  
ATOM    344  O   PRO M  43      86.515  23.222  13.191  1.00146.50           O  
ATOM    345  N   ARG M  44      88.533  22.566  12.376  1.00208.98           N  
ATOM    346  CA  ARG M  44      88.923  21.845  13.551  1.00208.98           C  
ATOM    347  CB  ARG M  44      88.352  20.419  13.662  1.00208.98           C  
ATOM    348  CG  ARG M  44      86.913  20.341  14.165  1.00208.98           C  
ATOM    349  CD  ARG M  44      86.440  18.907  14.415  1.00208.98           C  
ATOM    350  NE  ARG M  44      87.305  18.314  15.476  1.00208.98           N  
ATOM    351  CZ  ARG M  44      86.811  17.339  16.296  1.00208.98           C  
ATOM    352  NH1 ARG M  44      85.518  16.926  16.162  1.00208.98           N  
ATOM    353  NH2 ARG M  44      87.605  16.777  17.254  1.00208.98           N  
ATOM    354  C   ARG M  44      90.403  21.671  13.483  1.00208.98           C  
ATOM    355  O   ARG M  44      90.998  21.753  12.409  1.00208.98           O  
ATOM    356  N   TYR M  45      91.040  21.447  14.648  1.00113.48           N  
ATOM    357  CA  TYR M  45      92.433  21.119  14.639  1.00113.48           C  
ATOM    358  CB  TYR M  45      93.096  21.029  16.028  1.00113.48           C  
ATOM    359  CG  TYR M  45      93.894  22.248  16.333  1.00113.48           C  
ATOM    360  CD1 TYR M  45      93.351  23.468  16.667  1.00113.48           C  
ATOM    361  CD2 TYR M  45      95.262  22.116  16.293  1.00113.48           C  
ATOM    362  CE1 TYR M  45      94.180  24.536  16.941  1.00113.48           C  
ATOM    363  CE2 TYR M  45      96.091  23.172  16.565  1.00113.48           C  
ATOM    364  CZ  TYR M  45      95.548  24.386  16.888  1.00113.48           C  
ATOM    365  OH  TYR M  45      96.410  25.465  17.166  1.00113.48           O  
ATOM    366  C   TYR M  45      92.566  19.761  14.039  1.00113.48           C  
ATOM    367  O   TYR M  45      91.848  18.839  14.421  1.00113.48           O  
ATOM    368  N   GLU M  46      93.490  19.612  13.066  1.00108.15           N  
ATOM    369  CA  GLU M  46      93.696  18.334  12.438  1.00108.15           C  
ATOM    370  CB  GLU M  46      93.307  18.294  10.951  1.00108.15           C  
ATOM    371  CG  GLU M  46      91.801  18.360  10.706  1.00108.15           C  
ATOM    372  CD  GLU M  46      91.577  18.313   9.204  1.00108.15           C  
ATOM    373  OE1 GLU M  46      92.325  19.014   8.471  1.00108.15           O  
ATOM    374  OE2 GLU M  46      90.659  17.568   8.769  1.00108.15           O  
ATOM    375  C   GLU M  46      95.155  17.999  12.494  1.00108.15           C  
ATOM    376  O   GLU M  46      96.015  18.879  12.467  1.00108.15           O  
ATOM    377  N   PRO M  47      95.446  16.728  12.619  1.00103.63           N  
ATOM    378  CA  PRO M  47      96.809  16.267  12.640  1.00103.63           C  
ATOM    379  CD  PRO M  47      94.533  15.774  13.219  1.00103.63           C  
ATOM    380  CB  PRO M  47      96.777  14.870  13.264  1.00103.63           C  
ATOM    381  CG  PRO M  47      95.300  14.442  13.172  1.00103.63           C  
ATOM    382  C   PRO M  47      97.441  16.302  11.284  1.00103.63           C  
ATOM    383  O   PRO M  47      96.924  15.665  10.367  1.00103.63           O  
ATOM    384  N   ARG M  48      98.534  17.071  11.124  1.00125.08           N  
ATOM    385  CA  ARG M  48      99.291  17.087   9.907  1.00125.08           C  
ATOM    386  CB  ARG M  48     100.205  18.318   9.801  1.00125.08           C  
ATOM    387  CG  ARG M  48      99.422  19.634   9.832  1.00125.08           C  
ATOM    388  CD  ARG M  48      98.316  19.722   8.777  1.00125.08           C  
ATOM    389  NE  ARG M  48      98.966  19.752   7.437  1.00125.08           N  
ATOM    390  CZ  ARG M  48      98.197  19.730   6.309  1.00125.08           C  
ATOM    391  NH1 ARG M  48      96.837  19.673   6.412  1.00125.08           N  
ATOM    392  NH2 ARG M  48      98.788  19.771   5.079  1.00125.08           N  
ATOM    393  C   ARG M  48     100.144  15.858   9.822  1.00125.08           C  
ATOM    394  O   ARG M  48     100.144  15.152   8.815  1.00125.08           O  
ATOM    395  N   ALA M  49     100.883  15.567  10.913  1.00 51.30           N  
ATOM    396  CA  ALA M  49     101.803  14.463  10.965  1.00 51.30           C  
ATOM    397  CB  ALA M  49     102.972  14.689  11.940  1.00 51.30           C  
ATOM    398  C   ALA M  49     101.079  13.227  11.402  1.00 51.30           C  
ATOM    399  O   ALA M  49     100.105  13.291  12.147  1.00 51.30           O  
ATOM    400  N   ARG M  50     101.575  12.057  10.953  1.00 78.13           N  
ATOM    401  CA  ARG M  50     100.991  10.774  11.236  1.00 78.13           C  
ATOM    402  CB  ARG M  50     101.743   9.617  10.567  1.00 78.13           C  
ATOM    403  CG  ARG M  50     101.208   8.262  11.028  1.00 78.13           C  
ATOM    404  CD  ARG M  50     102.221   7.124  10.936  1.00 78.13           C  
ATOM    405  NE  ARG M  50     101.621   5.952  11.633  1.00 78.13           N  
ATOM    406  CZ  ARG M  50     102.360   5.228  12.524  1.00 78.13           C  
ATOM    407  NH1 ARG M  50     103.659   5.568  12.774  1.00 78.13           N  
ATOM    408  NH2 ARG M  50     101.798   4.165  13.169  1.00 78.13           N  
ATOM    409  C   ARG M  50     101.042  10.470  12.704  1.00 78.13           C  
ATOM    410  O   ARG M  50     100.090   9.940  13.270  1.00 78.13           O  
ATOM    411  N   TRP M  51     102.156  10.822  13.365  1.00102.94           N  
ATOM    412  CA  TRP M  51     102.404  10.474  14.737  1.00102.94           C  
ATOM    413  CB  TRP M  51     103.831  10.839  15.190  1.00102.94           C  
ATOM    414  CG  TRP M  51     104.294  12.228  14.822  1.00102.94           C  
ATOM    415  CD2 TRP M  51     104.207  13.384  15.668  1.00102.94           C  
ATOM    416  CD1 TRP M  51     104.903  12.638  13.672  1.00102.94           C  
ATOM    417  NE1 TRP M  51     105.201  13.976  13.747  1.00102.94           N  
ATOM    418  CE2 TRP M  51     104.779  14.449  14.971  1.00102.94           C  
ATOM    419  CE3 TRP M  51     103.697  13.546  16.924  1.00102.94           C  
ATOM    420  CZ2 TRP M  51     104.850  15.696  15.521  1.00102.94           C  
ATOM    421  CZ3 TRP M  51     103.769  14.806  17.474  1.00102.94           C  
ATOM    422  CH2 TRP M  51     104.334  15.859  16.787  1.00102.94           C  
ATOM    423  C   TRP M  51     101.387  11.083  15.654  1.00102.94           C  
ATOM    424  O   TRP M  51     101.197  10.604  16.771  1.00102.94           O  
ATOM    425  N   MET M  52     100.724  12.163  15.210  1.00 84.87           N  
ATOM    426  CA  MET M  52      99.742  12.901  15.959  1.00 84.87           C  
ATOM    427  CB  MET M  52      99.248  14.154  15.214  1.00 84.87           C  
ATOM    428  CG  MET M  52     100.255  15.306  15.221  1.00 84.87           C  
ATOM    429  SD  MET M  52     100.286  16.262  16.769  1.00 84.87           S  
ATOM    430  CE  MET M  52     100.843  14.901  17.829  1.00 84.87           C  
ATOM    431  C   MET M  52      98.545  12.044  16.256  1.00 84.87           C  
ATOM    432  O   MET M  52      97.822  12.290  17.221  1.00 84.87           O  
ATOM    433  N   GLU M  53      98.310  11.009  15.434  1.00 86.19           N  
ATOM    434  CA  GLU M  53      97.159  10.154  15.531  1.00 86.19           C  
ATOM    435  CB  GLU M  53      97.323   8.878  14.691  1.00 86.19           C  
ATOM    436  CG  GLU M  53      97.481   9.106  13.190  1.00 86.19           C  
ATOM    437  CD  GLU M  53      98.131   7.849  12.626  1.00 86.19           C  
ATOM    438  OE1 GLU M  53      99.237   7.492  13.113  1.00 86.19           O  
ATOM    439  OE2 GLU M  53      97.536   7.230  11.705  1.00 86.19           O  
ATOM    440  C   GLU M  53      97.061   9.666  16.942  1.00 86.19           C  
ATOM    441  O   GLU M  53      95.972   9.394  17.444  1.00 86.19           O  
ATOM    442  N   GLN M  54      98.210   9.540  17.618  1.00154.09           N  
ATOM    443  CA  GLN M  54      98.282   9.003  18.944  1.00154.09           C  
ATOM    444  CB  GLN M  54      99.734   8.958  19.457  1.00154.09           C  
ATOM    445  CG  GLN M  54      99.907   8.300  20.826  1.00154.09           C  
ATOM    446  CD  GLN M  54      99.909   9.383  21.894  1.00154.09           C  
ATOM    447  OE1 GLN M  54     100.107  10.561  21.601  1.00154.09           O  
ATOM    448  NE2 GLN M  54      99.699   8.974  23.173  1.00154.09           N  
ATOM    449  C   GLN M  54      97.447   9.823  19.891  1.00154.09           C  
ATOM    450  O   GLN M  54      96.907   9.280  20.851  1.00154.09           O  
ATOM    451  N   GLU M  55      97.325  11.148  19.669  1.00253.34           N  
ATOM    452  CA  GLU M  55      96.591  12.010  20.559  1.00253.34           C  
ATOM    453  CB  GLU M  55      96.646  13.489  20.139  1.00253.34           C  
ATOM    454  CG  GLU M  55      98.059  14.069  20.113  1.00253.34           C  
ATOM    455  CD  GLU M  55      98.526  14.233  21.548  1.00253.34           C  
ATOM    456  OE1 GLU M  55      97.652  14.343  22.449  1.00253.34           O  
ATOM    457  OE2 GLU M  55      99.767  14.250  21.763  1.00253.34           O  
ATOM    458  C   GLU M  55      95.152  11.614  20.541  1.00253.34           C  
ATOM    459  O   GLU M  55      94.627  11.196  19.509  1.00253.34           O  
ATOM    460  N   GLY M  56      94.480  11.741  21.706  1.00133.42           N  
ATOM    461  CA  GLY M  56      93.108  11.333  21.792  1.00133.42           C  
ATOM    462  C   GLY M  56      92.223  12.494  21.461  1.00133.42           C  
ATOM    463  O   GLY M  56      92.665  13.610  21.195  1.00133.42           O  
ATOM    464  N   PRO M  58      90.953  12.195  21.495  1.00120.94           N  
ATOM    465  CA  PRO M  58      89.887  13.098  21.158  1.00120.94           C  
ATOM    466  CD  PRO M  58      90.475  10.988  22.148  1.00120.94           C  
ATOM    467  CB  PRO M  58      88.607  12.278  21.305  1.00120.94           C  
ATOM    468  CG  PRO M  58      88.974  11.232  22.374  1.00120.94           C  
ATOM    469  C   PRO M  58      89.843  14.324  22.019  1.00120.94           C  
ATOM    470  O   PRO M  58      89.458  15.376  21.513  1.00120.94           O  
ATOM    471  N   GLU M  59      90.212  14.228  23.310  1.00137.29           N  
ATOM    472  CA  GLU M  59      90.096  15.361  24.180  1.00137.29           C  
ATOM    473  CB  GLU M  59      90.483  15.031  25.635  1.00137.29           C  
ATOM    474  CG  GLU M  59      91.905  14.491  25.792  1.00137.29           C  
ATOM    475  CD  GLU M  59      92.103  14.084  27.244  1.00137.29           C  
ATOM    476  OE1 GLU M  59      91.137  14.227  28.041  1.00137.29           O  
ATOM    477  OE2 GLU M  59      93.226  13.619  27.575  1.00137.29           O  
ATOM    478  C   GLU M  59      90.998  16.433  23.677  1.00137.29           C  
ATOM    479  O   GLU M  59      90.633  17.607  23.622  1.00137.29           O  
ATOM    480  N   TYR M  60      92.192  16.024  23.234  1.00193.81           N  
ATOM    481  CA  TYR M  60      93.195  16.920  22.754  1.00193.81           C  
ATOM    482  CB  TYR M  60      94.358  16.108  22.146  1.00193.81           C  
ATOM    483  CG  TYR M  60      95.414  16.993  21.580  1.00193.81           C  
ATOM    484  CD1 TYR M  60      95.362  17.387  20.263  1.00193.81           C  
ATOM    485  CD2 TYR M  60      96.463  17.416  22.360  1.00193.81           C  
ATOM    486  CE1 TYR M  60      96.339  18.200  19.736  1.00193.81           C  
ATOM    487  CE2 TYR M  60      97.443  18.227  21.840  1.00193.81           C  
ATOM    488  CZ  TYR M  60      97.381  18.622  20.527  1.00193.81           C  
ATOM    489  OH  TYR M  60      98.386  19.456  19.992  1.00193.81           O  
ATOM    490  C   TYR M  60      92.605  17.743  21.651  1.00193.81           C  
ATOM    491  O   TYR M  60      92.619  18.972  21.701  1.00193.81           O  
ATOM    492  N   TRP M  61      92.008  17.077  20.651  1.00101.84           N  
ATOM    493  CA  TRP M  61      91.535  17.761  19.479  1.00101.84           C  
ATOM    494  CB  TRP M  61      90.991  16.793  18.417  1.00101.84           C  
ATOM    495  CG  TRP M  61      92.038  15.822  17.933  1.00101.84           C  
ATOM    496  CD2 TRP M  61      93.240  16.213  17.252  1.00101.84           C  
ATOM    497  CD1 TRP M  61      92.100  14.468  18.082  1.00101.84           C  
ATOM    498  NE1 TRP M  61      93.264  13.988  17.530  1.00101.84           N  
ATOM    499  CE2 TRP M  61      93.977  15.053  17.018  1.00101.84           C  
ATOM    500  CE3 TRP M  61      93.695  17.440  16.863  1.00101.84           C  
ATOM    501  CZ2 TRP M  61      95.187  15.102  16.386  1.00101.84           C  
ATOM    502  CZ3 TRP M  61      94.912  17.486  16.219  1.00101.84           C  
ATOM    503  CH2 TRP M  61      95.643  16.339  15.986  1.00101.84           C  
ATOM    504  C   TRP M  61      90.437  18.702  19.829  1.00101.84           C  
ATOM    505  O   TRP M  61      90.494  19.891  19.516  1.00101.84           O  
ATOM    506  N   GLU M  62      89.421  18.197  20.544  1.00 87.33           N  
ATOM    507  CA  GLU M  62      88.275  19.006  20.804  1.00 87.33           C  
ATOM    508  CB  GLU M  62      87.203  18.275  21.627  1.00 87.33           C  
ATOM    509  CG  GLU M  62      85.952  19.120  21.871  1.00 87.33           C  
ATOM    510  CD  GLU M  62      85.206  19.247  20.550  1.00 87.33           C  
ATOM    511  OE1 GLU M  62      85.341  18.324  19.705  1.00 87.33           O  
ATOM    512  OE2 GLU M  62      84.494  20.269  20.367  1.00 87.33           O  
ATOM    513  C   GLU M  62      88.725  20.185  21.589  1.00 87.33           C  
ATOM    514  O   GLU M  62      88.283  21.309  21.351  1.00 87.33           O  
ATOM    515  N   ARG M  63      89.641  19.969  22.548  1.00215.43           N  
ATOM    516  CA  ARG M  63      89.968  21.114  23.339  1.00215.43           C  
ATOM    517  CB  ARG M  63      90.908  20.857  24.527  1.00215.43           C  
ATOM    518  CG  ARG M  63      92.339  20.498  24.143  1.00215.43           C  
ATOM    519  CD  ARG M  63      93.299  20.647  25.322  1.00215.43           C  
ATOM    520  NE  ARG M  63      93.579  19.282  25.831  1.00215.43           N  
ATOM    521  CZ  ARG M  63      94.616  18.591  25.282  1.00215.43           C  
ATOM    522  NH1 ARG M  63      95.401  19.190  24.342  1.00215.43           N  
ATOM    523  NH2 ARG M  63      94.870  17.310  25.675  1.00215.43           N  
ATOM    524  C   ARG M  63      90.649  22.139  22.492  1.00215.43           C  
ATOM    525  O   ARG M  63      90.315  23.323  22.554  1.00215.43           O  
ATOM    526  N   GLU M  64      91.617  21.697  21.663  1.00113.38           N  
ATOM    527  CA  GLU M  64      92.376  22.613  20.856  1.00113.38           C  
ATOM    528  CB  GLU M  64      93.491  21.932  20.047  1.00113.38           C  
ATOM    529  CG  GLU M  64      94.626  21.417  20.930  1.00113.38           C  
ATOM    530  CD  GLU M  64      95.192  22.613  21.680  1.00113.38           C  
ATOM    531  OE1 GLU M  64      94.951  23.766  21.234  1.00113.38           O  
ATOM    532  OE2 GLU M  64      95.873  22.389  22.714  1.00113.38           O  
ATOM    533  C   GLU M  64      91.463  23.286  19.889  1.00113.38           C  
ATOM    534  O   GLU M  64      91.593  24.482  19.626  1.00113.38           O  
ATOM    535  N   THR M  65      90.500  22.526  19.345  1.00 51.81           N  
ATOM    536  CA  THR M  65      89.620  23.059  18.349  1.00 51.81           C  
ATOM    537  CB  THR M  65      88.615  22.046  17.891  1.00 51.81           C  
ATOM    538  OG1 THR M  65      89.279  20.900  17.379  1.00 51.81           O  
ATOM    539  CG2 THR M  65      87.736  22.681  16.800  1.00 51.81           C  
ATOM    540  C   THR M  65      88.863  24.217  18.912  1.00 51.81           C  
ATOM    541  O   THR M  65      88.799  25.284  18.305  1.00 51.81           O  
ATOM    542  N   GLN M  66      88.284  24.042  20.108  1.00 83.70           N  
ATOM    543  CA  GLN M  66      87.511  25.082  20.728  1.00 83.70           C  
ATOM    544  CB  GLN M  66      86.923  24.621  22.068  1.00 83.70           C  
ATOM    545  CG  GLN M  66      85.972  23.434  21.914  1.00 83.70           C  
ATOM    546  CD  GLN M  66      85.610  22.939  23.304  1.00 83.70           C  
ATOM    547  OE1 GLN M  66      86.474  22.792  24.168  1.00 83.70           O  
ATOM    548  NE2 GLN M  66      84.296  22.677  23.531  1.00 83.70           N  
ATOM    549  C   GLN M  66      88.442  26.220  21.003  1.00 83.70           C  
ATOM    550  O   GLN M  66      88.089  27.386  20.830  1.00 83.70           O  
ATOM    551  N   LYS M  67      89.678  25.891  21.420  1.00 88.65           N  
ATOM    552  CA  LYS M  67      90.655  26.875  21.783  1.00 88.65           C  
ATOM    553  CB  LYS M  67      92.001  26.223  22.141  1.00 88.65           C  
ATOM    554  CG  LYS M  67      93.095  27.205  22.558  1.00 88.65           C  
ATOM    555  CD  LYS M  67      94.372  26.505  23.030  1.00 88.65           C  
ATOM    556  CE  LYS M  67      94.144  25.499  24.161  1.00 88.65           C  
ATOM    557  NZ  LYS M  67      95.390  24.746  24.428  1.00 88.65           N  
ATOM    558  C   LYS M  67      90.887  27.725  20.582  1.00 88.65           C  
ATOM    559  O   LYS M  67      90.914  28.953  20.668  1.00 88.65           O  
ATOM    560  N   ALA M  68      91.027  27.076  19.414  1.00 43.17           N  
ATOM    561  CA  ALA M  68      91.294  27.796  18.208  1.00 43.17           C  
ATOM    562  CB  ALA M  68      91.415  26.874  16.982  1.00 43.17           C  
ATOM    563  C   ALA M  68      90.157  28.732  17.952  1.00 43.17           C  
ATOM    564  O   ALA M  68      90.367  29.911  17.680  1.00 43.17           O  
ATOM    565  N   LYS M  69      88.914  28.248  18.112  0.96129.70           N  
ATOM    566  CA  LYS M  69      87.754  29.037  17.809  0.96129.70           C  
ATOM    567  CB  LYS M  69      86.452  28.340  18.244  0.96129.70           C  
ATOM    568  CG  LYS M  69      86.150  27.007  17.554  0.96129.70           C  
ATOM    569  CD  LYS M  69      85.801  27.119  16.071  0.96129.70           C  
ATOM    570  CE  LYS M  69      85.393  25.781  15.449  0.96129.70           C  
ATOM    571  NZ  LYS M  69      84.766  26.005  14.128  0.96129.70           N  
ATOM    572  C   LYS M  69      87.814  30.291  18.618  0.96129.70           C  
ATOM    573  O   LYS M  69      87.534  31.381  18.121  0.96129.70           O  
ATOM    574  N   GLY M  70      88.166  30.171  19.907  1.00 57.97           N  
ATOM    575  CA  GLY M  70      88.192  31.351  20.714  1.00 57.97           C  
ATOM    576  C   GLY M  70      89.263  32.276  20.211  1.00 57.97           C  
ATOM    577  O   GLY M  70      89.031  33.468  20.015  1.00 57.97           O  
ATOM    578  N   ASN M  71      90.466  31.738  19.934  1.00 64.10           N  
ATOM    579  CA  ASN M  71      91.569  32.564  19.518  1.00 64.10           C  
ATOM    580  CB  ASN M  71      92.846  31.761  19.215  1.00 64.10           C  
ATOM    581  CG  ASN M  71      93.412  31.249  20.531  1.00 64.10           C  
ATOM    582  OD1 ASN M  71      93.572  32.003  21.489  1.00 64.10           O  
ATOM    583  ND2 ASN M  71      93.723  29.926  20.583  1.00 64.10           N  
ATOM    584  C   ASN M  71      91.175  33.265  18.263  1.00 64.10           C  
ATOM    585  O   ASN M  71      91.561  34.410  18.031  1.00 64.10           O  
ATOM    586  N   GLU M  72      90.391  32.585  17.413  1.00 68.53           N  
ATOM    587  CA  GLU M  72      90.005  33.175  16.169  1.00 68.53           C  
ATOM    588  CB  GLU M  72      89.060  32.259  15.377  1.00 68.53           C  
ATOM    589  CG  GLU M  72      88.609  32.828  14.033  1.00 68.53           C  
ATOM    590  CD  GLU M  72      87.689  31.797  13.394  1.00 68.53           C  
ATOM    591  OE1 GLU M  72      87.621  30.654  13.922  1.00 68.53           O  
ATOM    592  OE2 GLU M  72      87.035  32.142  12.374  1.00 68.53           O  
ATOM    593  C   GLU M  72      89.272  34.441  16.461  1.00 68.53           C  
ATOM    594  O   GLU M  72      89.613  35.506  15.950  1.00 68.53           O  
ATOM    595  N   GLN M  73      88.281  34.374  17.359  1.00 72.10           N  
ATOM    596  CA  GLN M  73      87.527  35.553  17.642  1.00 72.10           C  
ATOM    597  CB  GLN M  73      86.410  35.335  18.676  1.00 72.10           C  
ATOM    598  CG  GLN M  73      85.201  34.594  18.106  1.00 72.10           C  
ATOM    599  CD  GLN M  73      84.500  35.554  17.153  1.00 72.10           C  
ATOM    600  OE1 GLN M  73      84.436  36.757  17.402  1.00 72.10           O  
ATOM    601  NE2 GLN M  73      83.966  35.014  16.026  1.00 72.10           N  
ATOM    602  C   GLN M  73      88.458  36.584  18.190  1.00 72.10           C  
ATOM    603  O   GLN M  73      88.366  37.753  17.824  1.00 72.10           O  
ATOM    604  N   SER M  74      89.424  36.168  19.027  1.00 96.07           N  
ATOM    605  CA  SER M  74      90.258  37.098  19.723  1.00 96.07           C  
ATOM    606  CB  SER M  74      91.334  36.390  20.562  1.00 96.07           C  
ATOM    607  OG  SER M  74      90.719  35.595  21.564  1.00 96.07           O  
ATOM    608  C   SER M  74      90.961  37.976  18.753  1.00 96.07           C  
ATOM    609  O   SER M  74      91.026  39.188  18.934  1.00 96.07           O  
ATOM    610  N   PHE M  75      91.518  37.377  17.695  1.00 88.05           N  
ATOM    611  CA  PHE M  75      92.251  38.114  16.713  1.00 88.05           C  
ATOM    612  CB  PHE M  75      93.046  37.223  15.742  1.00 88.05           C  
ATOM    613  CG  PHE M  75      94.206  36.683  16.509  1.00 88.05           C  
ATOM    614  CD1 PHE M  75      94.088  35.539  17.264  1.00 88.05           C  
ATOM    615  CD2 PHE M  75      95.419  37.332  16.476  1.00 88.05           C  
ATOM    616  CE1 PHE M  75      95.162  35.050  17.970  1.00 88.05           C  
ATOM    617  CE2 PHE M  75      96.497  36.848  17.180  1.00 88.05           C  
ATOM    618  CZ  PHE M  75      96.369  35.704  17.930  1.00 88.05           C  
ATOM    619  C   PHE M  75      91.331  38.987  15.927  1.00 88.05           C  
ATOM    620  O   PHE M  75      91.698  40.091  15.530  1.00 88.05           O  
ATOM    621  N   ARG M  76      90.099  38.511  15.694  0.93216.96           N  
ATOM    622  CA  ARG M  76      89.148  39.220  14.893  0.93216.96           C  
ATOM    623  CB  ARG M  76      87.788  38.505  14.948  0.93216.96           C  
ATOM    624  CG  ARG M  76      86.643  39.154  14.178  0.93216.96           C  
ATOM    625  CD  ARG M  76      85.426  38.228  14.103  0.93216.96           C  
ATOM    626  NE  ARG M  76      84.279  38.991  13.539  0.93216.96           N  
ATOM    627  CZ  ARG M  76      83.287  39.431  14.367  0.93216.96           C  
ATOM    628  NH1 ARG M  76      83.352  39.177  15.706  0.93216.96           N  
ATOM    629  NH2 ARG M  76      82.222  40.114  13.857  0.93216.96           N  
ATOM    630  C   ARG M  76      89.003  40.604  15.446  0.93216.96           C  
ATOM    631  O   ARG M  76      89.019  41.576  14.692  0.93216.96           O  
ATOM    632  N   VAL M  77      88.865  40.733  16.779  1.00168.56           N  
ATOM    633  CA  VAL M  77      88.732  42.027  17.399  1.00168.56           C  
ATOM    634  CB  VAL M  77      88.380  42.005  18.867  1.00168.56           C  
ATOM    635  CG1 VAL M  77      87.011  41.338  19.037  1.00168.56           C  
ATOM    636  CG2 VAL M  77      89.490  41.327  19.673  1.00168.56           C  
ATOM    637  C   VAL M  77      90.035  42.749  17.253  1.00168.56           C  
ATOM    638  O   VAL M  77      90.052  43.948  16.982  1.00168.56           O  
ATOM    639  N   ASP M  78      91.166  42.019  17.369  1.00 71.67           N  
ATOM    640  CA  ASP M  78      92.458  42.642  17.375  1.00 71.67           C  
ATOM    641  CB  ASP M  78      93.615  41.630  17.445  1.00 71.67           C  
ATOM    642  CG  ASP M  78      93.648  41.048  18.852  1.00 71.67           C  
ATOM    643  OD1 ASP M  78      93.149  41.728  19.787  1.00 71.67           O  
ATOM    644  OD2 ASP M  78      94.176  39.915  19.010  1.00 71.67           O  
ATOM    645  C   ASP M  78      92.599  43.418  16.112  1.00 71.67           C  
ATOM    646  O   ASP M  78      93.161  44.513  16.113  1.00 71.67           O  
ATOM    647  N   LEU M  79      92.063  42.880  15.003  1.00 69.62           N  
ATOM    648  CA  LEU M  79      92.172  43.558  13.751  1.00 69.62           C  
ATOM    649  CB  LEU M  79      91.432  42.817  12.626  1.00 69.62           C  
ATOM    650  CG  LEU M  79      91.995  41.410  12.352  1.00 69.62           C  
ATOM    651  CD1 LEU M  79      91.225  40.709  11.222  1.00 69.62           C  
ATOM    652  CD2 LEU M  79      93.510  41.454  12.103  1.00 69.62           C  
ATOM    653  C   LEU M  79      91.539  44.909  13.893  1.00 69.62           C  
ATOM    654  O   LEU M  79      92.135  45.919  13.526  1.00 69.62           O  
ATOM    655  N   ARG M  80      90.330  44.968  14.481  1.00155.93           N  
ATOM    656  CA  ARG M  80      89.627  46.214  14.628  1.00155.93           C  
ATOM    657  CB  ARG M  80      88.225  46.040  15.225  1.00155.93           C  
ATOM    658  CG  ARG M  80      87.214  45.607  14.162  1.00155.93           C  
ATOM    659  CD  ARG M  80      85.911  45.045  14.724  1.00155.93           C  
ATOM    660  NE  ARG M  80      86.166  43.626  15.091  1.00155.93           N  
ATOM    661  CZ  ARG M  80      85.599  43.108  16.217  1.00155.93           C  
ATOM    662  NH1 ARG M  80      84.874  43.910  17.051  1.00155.93           N  
ATOM    663  NH2 ARG M  80      85.749  41.782  16.500  1.00155.93           N  
ATOM    664  C   ARG M  80      90.423  47.152  15.473  1.00155.93           C  
ATOM    665  O   ARG M  80      90.546  48.334  15.159  1.00155.93           O  
ATOM    666  N   THR M  81      91.029  46.629  16.546  1.00 76.57           N  
ATOM    667  CA  THR M  81      91.697  47.436  17.523  1.00 76.57           C  
ATOM    668  CB  THR M  81      92.229  46.589  18.641  1.00 76.57           C  
ATOM    669  OG1 THR M  81      91.186  45.790  19.177  1.00 76.57           O  
ATOM    670  CG2 THR M  81      92.762  47.505  19.747  1.00 76.57           C  
ATOM    671  C   THR M  81      92.856  48.136  16.878  1.00 76.57           C  
ATOM    672  O   THR M  81      93.073  49.327  17.098  1.00 76.57           O  
ATOM    673  N   LEU M  82      93.614  47.404  16.043  1.00 71.04           N  
ATOM    674  CA  LEU M  82      94.790  47.920  15.400  1.00 71.04           C  
ATOM    675  CB  LEU M  82      95.486  46.848  14.548  1.00 71.04           C  
ATOM    676  CG  LEU M  82      95.982  45.669  15.406  1.00 71.04           C  
ATOM    677  CD1 LEU M  82      96.675  44.596  14.553  1.00 71.04           C  
ATOM    678  CD2 LEU M  82      96.857  46.163  16.570  1.00 71.04           C  
ATOM    679  C   LEU M  82      94.369  49.034  14.517  1.00 71.04           C  
ATOM    680  O   LEU M  82      95.021  50.075  14.445  1.00 71.04           O  
ATOM    681  N   LEU M  83      93.217  48.849  13.863  1.00146.81           N  
ATOM    682  CA  LEU M  83      92.727  49.808  12.938  1.00146.81           C  
ATOM    683  CB  LEU M  83      91.375  49.358  12.363  1.00146.81           C  
ATOM    684  CG  LEU M  83      90.857  50.244  11.229  1.00146.81           C  
ATOM    685  CD1 LEU M  83      90.419  51.621  11.749  1.00146.81           C  
ATOM    686  CD2 LEU M  83      91.889  50.311  10.090  1.00146.81           C  
ATOM    687  C   LEU M  83      92.570  51.087  13.696  1.00146.81           C  
ATOM    688  O   LEU M  83      92.845  52.158  13.163  1.00146.81           O  
ATOM    689  N   GLY M  84      92.108  51.015  14.959  1.00 36.41           N  
ATOM    690  CA  GLY M  84      91.936  52.196  15.759  1.00 36.41           C  
ATOM    691  C   GLY M  84      93.251  52.840  16.106  1.00 36.41           C  
ATOM    692  O   GLY M  84      93.393  54.056  15.989  1.00 36.41           O  
ATOM    693  N   TYR M  85      94.258  52.053  16.541  1.00 83.91           N  
ATOM    694  CA  TYR M  85      95.492  52.661  16.970  1.00 83.91           C  
ATOM    695  CB  TYR M  85      96.546  51.669  17.494  1.00 83.91           C  
ATOM    696  CG  TYR M  85      96.049  51.060  18.757  1.00 83.91           C  
ATOM    697  CD1 TYR M  85      96.024  51.783  19.927  1.00 83.91           C  
ATOM    698  CD2 TYR M  85      95.627  49.753  18.773  1.00 83.91           C  
ATOM    699  CE1 TYR M  85      95.568  51.211  21.091  1.00 83.91           C  
ATOM    700  CE2 TYR M  85      95.174  49.180  19.934  1.00 83.91           C  
ATOM    701  CZ  TYR M  85      95.139  49.906  21.097  1.00 83.91           C  
ATOM    702  OH  TYR M  85      94.671  49.310  22.287  1.00 83.91           O  
ATOM    703  C   TYR M  85      96.109  53.347  15.797  1.00 83.91           C  
ATOM    704  O   TYR M  85      96.627  54.457  15.910  1.00 83.91           O  
ATOM    705  N   TYR M  86      96.092  52.652  14.647  1.00 83.39           N  
ATOM    706  CA  TYR M  86      96.627  53.092  13.391  1.00 83.39           C  
ATOM    707  CB  TYR M  86      96.826  51.943  12.391  1.00 83.39           C  
ATOM    708  CG  TYR M  86      97.939  51.132  12.966  1.00 83.39           C  
ATOM    709  CD1 TYR M  86      99.232  51.596  12.894  1.00 83.39           C  
ATOM    710  CD2 TYR M  86      97.702  49.919  13.571  1.00 83.39           C  
ATOM    711  CE1 TYR M  86     100.274  50.870  13.420  1.00 83.39           C  
ATOM    712  CE2 TYR M  86      98.741  49.187  14.099  1.00 83.39           C  
ATOM    713  CZ  TYR M  86     100.029  49.663  14.026  1.00 83.39           C  
ATOM    714  OH  TYR M  86     101.096  48.915  14.568  1.00 83.39           O  
ATOM    715  C   TYR M  86      95.794  54.180  12.781  1.00 83.39           C  
ATOM    716  O   TYR M  86      96.312  55.033  12.064  1.00 83.39           O  
ATOM    717  N   ASN M  87      94.474  54.181  13.034  1.00101.12           N  
ATOM    718  CA  ASN M  87      93.614  55.145  12.411  1.00101.12           C  
ATOM    719  CB  ASN M  87      94.109  56.587  12.620  1.00101.12           C  
ATOM    720  CG  ASN M  87      93.009  57.548  12.203  1.00101.12           C  
ATOM    721  OD1 ASN M  87      93.260  58.730  11.978  1.00101.12           O  
ATOM    722  ND2 ASN M  87      91.752  57.036  12.106  1.00101.12           N  
ATOM    723  C   ASN M  87      93.597  54.860  10.941  1.00101.12           C  
ATOM    724  O   ASN M  87      93.608  55.772  10.116  1.00101.12           O  
ATOM    725  N   GLN M  88      93.565  53.558  10.586  1.00 57.96           N  
ATOM    726  CA  GLN M  88      93.557  53.125   9.216  1.00 57.96           C  
ATOM    727  CB  GLN M  88      94.227  51.759   9.020  1.00 57.96           C  
ATOM    728  CG  GLN M  88      95.714  51.773   9.376  1.00 57.96           C  
ATOM    729  CD  GLN M  88      96.254  50.371   9.150  1.00 57.96           C  
ATOM    730  OE1 GLN M  88      95.523  49.388   9.258  1.00 57.96           O  
ATOM    731  NE2 GLN M  88      97.573  50.271   8.833  1.00 57.96           N  
ATOM    732  C   GLN M  88      92.144  53.019   8.736  1.00 57.96           C  
ATOM    733  O   GLN M  88      91.202  53.016   9.526  1.00 57.96           O  
ATOM    734  N   SER M  89      91.963  52.967   7.400  1.00 42.83           N  
ATOM    735  CA  SER M  89      90.646  52.842   6.845  1.00 42.83           C  
ATOM    736  CB  SER M  89      90.569  53.188   5.348  1.00 42.83           C  
ATOM    737  OG  SER M  89      91.328  52.258   4.590  1.00 42.83           O  
ATOM    738  C   SER M  89      90.208  51.421   7.010  1.00 42.83           C  
ATOM    739  O   SER M  89      91.015  50.494   7.003  1.00 42.83           O  
ATOM    740  N   LYS M  90      88.889  51.229   7.184  1.00123.97           N  
ATOM    741  CA  LYS M  90      88.289  49.942   7.384  1.00123.97           C  
ATOM    742  CB  LYS M  90      86.801  50.053   7.748  1.00123.97           C  
ATOM    743  CG  LYS M  90      86.147  48.716   8.086  1.00123.97           C  
ATOM    744  CD  LYS M  90      84.769  48.876   8.729  1.00123.97           C  
ATOM    745  CE  LYS M  90      84.800  49.629  10.062  1.00123.97           C  
ATOM    746  NZ  LYS M  90      83.427  49.783  10.599  1.00123.97           N  
ATOM    747  C   LYS M  90      88.378  49.114   6.140  1.00123.97           C  
ATOM    748  O   LYS M  90      88.561  47.900   6.202  1.00123.97           O  
ATOM    749  N   GLY M  91      88.278  49.761   4.968  1.00 42.03           N  
ATOM    750  CA  GLY M  91      88.130  49.053   3.728  1.00 42.03           C  
ATOM    751  C   GLY M  91      89.250  48.095   3.434  1.00 42.03           C  
ATOM    752  O   GLY M  91      88.990  46.984   2.976  1.00 42.03           O  
ATOM    753  N   GLY M  92      90.520  48.469   3.682  1.00 36.67           N  
ATOM    754  CA  GLY M  92      91.607  47.620   3.257  1.00 36.67           C  
ATOM    755  C   GLY M  92      91.742  46.408   4.130  1.00 36.67           C  
ATOM    756  O   GLY M  92      91.203  46.350   5.233  1.00 36.67           O  
ATOM    757  N   SER M  93      92.473  45.389   3.618  1.00101.19           N  
ATOM    758  CA  SER M  93      92.743  44.178   4.347  1.00101.19           C  
ATOM    759  CB  SER M  93      92.929  42.922   3.479  1.00101.19           C  
ATOM    760  OG  SER M  93      91.675  42.420   3.054  1.00101.19           O  
ATOM    761  C   SER M  93      94.027  44.332   5.099  1.00101.19           C  
ATOM    762  O   SER M  93      94.907  45.097   4.709  1.00101.19           O  
ATOM    763  N   HIS M  94      94.172  43.574   6.206  1.00104.75           N  
ATOM    764  CA  HIS M  94      95.380  43.656   6.977  1.00104.75           C  
ATOM    765  ND1 HIS M  94      93.562  46.453   7.936  1.00104.75           N  
ATOM    766  CG  HIS M  94      94.849  45.985   7.807  1.00104.75           C  
ATOM    767  CB  HIS M  94      95.268  44.595   8.189  1.00104.75           C  
ATOM    768  NE2 HIS M  94      94.760  48.123   7.089  1.00104.75           N  
ATOM    769  CD2 HIS M  94      95.568  47.018   7.288  1.00104.75           C  
ATOM    770  CE1 HIS M  94      93.565  47.735   7.494  1.00104.75           C  
ATOM    771  C   HIS M  94      95.688  42.285   7.499  1.00104.75           C  
ATOM    772  O   HIS M  94      94.850  41.386   7.430  1.00104.75           O  
ATOM    773  N   THR M  95      96.917  42.078   8.025  0.90 51.35           N  
ATOM    774  CA  THR M  95      97.251  40.763   8.496  0.90 51.35           C  
ATOM    775  CB  THR M  95      98.135  40.014   7.545  0.90 51.35           C  
ATOM    776  OG1 THR M  95      97.520  39.936   6.267  0.90 51.35           O  
ATOM    777  CG2 THR M  95      98.361  38.598   8.100  0.90 51.35           C  
ATOM    778  C   THR M  95      97.980  40.838   9.804  0.90 51.35           C  
ATOM    779  O   THR M  95      98.725  41.779  10.077  0.90 51.35           O  
ATOM    780  N   ILE M  96      97.759  39.819  10.661  1.00 48.56           N  
ATOM    781  CA  ILE M  96      98.432  39.729  11.925  1.00 48.56           C  
ATOM    782  CB  ILE M  96      97.517  39.878  13.106  1.00 48.56           C  
ATOM    783  CG1 ILE M  96      96.860  41.268  13.107  1.00 48.56           C  
ATOM    784  CG2 ILE M  96      98.330  39.580  14.377  1.00 48.56           C  
ATOM    785  CD1 ILE M  96      95.713  41.398  14.109  1.00 48.56           C  
ATOM    786  C   ILE M  96      99.018  38.353  11.998  1.00 48.56           C  
ATOM    787  O   ILE M  96      98.353  37.370  11.663  1.00 48.56           O  
ATOM    788  N   GLN M  97     100.297  38.255  12.420  1.00 79.76           N  
ATOM    789  CA  GLN M  97     100.928  36.972  12.543  1.00 79.76           C  
ATOM    790  CB  GLN M  97     102.050  36.707  11.522  1.00 79.76           C  
ATOM    791  CG  GLN M  97     101.617  36.777  10.057  1.00 79.76           C  
ATOM    792  CD  GLN M  97     102.030  38.138   9.514  1.00 79.76           C  
ATOM    793  OE1 GLN M  97     101.750  39.175  10.113  1.00 79.76           O  
ATOM    794  NE2 GLN M  97     102.735  38.135   8.350  1.00 79.76           N  
ATOM    795  C   GLN M  97     101.583  36.922  13.888  1.00 79.76           C  
ATOM    796  O   GLN M  97     101.997  37.949  14.424  1.00 79.76           O  
ATOM    797  N   VAL M  98     101.677  35.718  14.488  1.00125.68           N  
ATOM    798  CA  VAL M  98     102.331  35.643  15.761  1.00125.68           C  
ATOM    799  CB  VAL M  98     101.390  35.666  16.928  1.00125.68           C  
ATOM    800  CG1 VAL M  98     100.759  37.063  17.013  1.00125.68           C  
ATOM    801  CG2 VAL M  98     100.349  34.555  16.739  1.00125.68           C  
ATOM    802  C   VAL M  98     103.138  34.395  15.842  1.00125.68           C  
ATOM    803  O   VAL M  98     102.768  33.346  15.315  1.00125.68           O  
ATOM    804  N   ILE M  99     104.294  34.506  16.522  1.00 60.38           N  
ATOM    805  CA  ILE M  99     105.160  33.387  16.702  1.00 60.38           C  
ATOM    806  CB  ILE M  99     106.561  33.660  16.242  1.00 60.38           C  
ATOM    807  CG1 ILE M  99     106.548  33.944  14.730  1.00 60.38           C  
ATOM    808  CG2 ILE M  99     107.454  32.473  16.642  1.00 60.38           C  
ATOM    809  CD1 ILE M  99     107.864  34.496  14.192  1.00 60.38           C  
ATOM    810  C   ILE M  99     105.179  33.112  18.165  1.00 60.38           C  
ATOM    811  O   ILE M  99     105.567  33.956  18.971  1.00 60.38           O  
ATOM    812  N   SER M 100     104.722  31.909  18.545  1.00 56.83           N  
ATOM    813  CA  SER M 100     104.703  31.563  19.929  1.00 56.83           C  
ATOM    814  CB  SER M 100     103.274  31.353  20.458  1.00 56.83           C  
ATOM    815  OG  SER M 100     103.293  31.082  21.849  1.00 56.83           O  
ATOM    816  C   SER M 100     105.436  30.271  20.013  1.00 56.83           C  
ATOM    817  O   SER M 100     105.302  29.429  19.130  1.00 56.83           O  
ATOM    818  N   GLY M 101     106.260  30.075  21.059  1.00 36.44           N  
ATOM    819  CA  GLY M 101     106.956  28.826  21.110  1.00 36.44           C  
ATOM    820  C   GLY M 101     108.022  28.886  22.152  1.00 36.44           C  
ATOM    821  O   GLY M 101     108.247  29.918  22.783  1.00 36.44           O  
ATOM    822  N   CYS M 102     108.707  27.741  22.350  1.00 53.38           N  
ATOM    823  CA  CYS M 102     109.743  27.655  23.336  1.00 53.38           C  
ATOM    824  CB  CYS M 102     109.238  27.087  24.682  1.00 53.38           C  
ATOM    825  SG  CYS M 102     108.555  25.403  24.547  1.00 53.38           S  
ATOM    826  C   CYS M 102     110.813  26.742  22.812  1.00 53.38           C  
ATOM    827  O   CYS M 102     110.547  25.854  22.004  1.00 53.38           O  
ATOM    828  N   GLU M 103     112.073  26.959  23.247  1.00 59.87           N  
ATOM    829  CA  GLU M 103     113.157  26.112  22.830  1.00 59.87           C  
ATOM    830  CB  GLU M 103     114.303  26.852  22.121  1.00 59.87           C  
ATOM    831  CG  GLU M 103     113.962  27.331  20.712  1.00 59.87           C  
ATOM    832  CD  GLU M 103     115.183  28.040  20.145  1.00 59.87           C  
ATOM    833  OE1 GLU M 103     115.951  28.632  20.947  1.00 59.87           O  
ATOM    834  OE2 GLU M 103     115.365  27.998  18.898  1.00 59.87           O  
ATOM    835  C   GLU M 103     113.756  25.516  24.064  1.00 59.87           C  
ATOM    836  O   GLU M 103     113.972  26.208  25.059  1.00 59.87           O  
ATOM    837  N   VAL M 104     114.052  24.202  24.018  1.00 38.02           N  
ATOM    838  CA  VAL M 104     114.612  23.533  25.156  1.00 38.02           C  
ATOM    839  CB  VAL M 104     113.737  22.428  25.673  1.00 38.02           C  
ATOM    840  CG1 VAL M 104     112.415  23.042  26.168  1.00 38.02           C  
ATOM    841  CG2 VAL M 104     113.550  21.388  24.555  1.00 38.02           C  
ATOM    842  C   VAL M 104     115.909  22.912  24.735  1.00 38.02           C  
ATOM    843  O   VAL M 104     116.117  22.608  23.561  1.00 38.02           O  
ATOM    844  N   GLY M 105     116.836  22.735  25.698  1.00 20.30           N  
ATOM    845  CA  GLY M 105     118.108  22.143  25.398  1.00 20.30           C  
ATOM    846  C   GLY M 105     118.007  20.667  25.624  1.00 20.30           C  
ATOM    847  O   GLY M 105     116.935  20.136  25.911  1.00 20.30           O  
ATOM    848  N   SER M 106     119.150  19.966  25.502  1.00 73.17           N  
ATOM    849  CA  SER M 106     119.188  18.546  25.697  1.00 73.17           C  
ATOM    850  CB  SER M 106     120.560  17.933  25.359  1.00 73.17           C  
ATOM    851  OG  SER M 106     121.568  18.465  26.206  1.00 73.17           O  
ATOM    852  C   SER M 106     118.888  18.268  27.135  1.00 73.17           C  
ATOM    853  O   SER M 106     118.323  17.229  27.472  1.00 73.17           O  
ATOM    854  N   ASP M 107     119.267  19.210  28.019  1.00 52.46           N  
ATOM    855  CA  ASP M 107     119.058  19.071  29.430  1.00 52.46           C  
ATOM    856  CB  ASP M 107     119.782  20.150  30.262  1.00 52.46           C  
ATOM    857  CG  ASP M 107     119.292  21.534  29.863  1.00 52.46           C  
ATOM    858  OD1 ASP M 107     118.671  21.665  28.776  1.00 52.46           O  
ATOM    859  OD2 ASP M 107     119.545  22.488  30.643  1.00 52.46           O  
ATOM    860  C   ASP M 107     117.592  19.100  29.731  1.00 52.46           C  
ATOM    861  O   ASP M 107     117.138  18.448  30.671  1.00 52.46           O  
ATOM    862  N   GLY M 108     116.799  19.837  28.929  1.00 29.60           N  
ATOM    863  CA  GLY M 108     115.393  19.926  29.200  1.00 29.60           C  
ATOM    864  C   GLY M 108     115.118  21.277  29.777  1.00 29.60           C  
ATOM    865  O   GLY M 108     113.980  21.601  30.115  1.00 29.60           O  
ATOM    866  N   ARG M 109     116.170  22.103  29.910  1.00 56.53           N  
ATOM    867  CA  ARG M 109     115.993  23.425  30.427  1.00 56.53           C  
ATOM    868  CB  ARG M 109     117.292  24.082  30.915  1.00 56.53           C  
ATOM    869  CG  ARG M 109     117.043  25.276  31.837  1.00 56.53           C  
ATOM    870  CD  ARG M 109     118.324  25.943  32.334  1.00 56.53           C  
ATOM    871  NE  ARG M 109     117.955  26.807  33.490  1.00 56.53           N  
ATOM    872  CZ  ARG M 109     117.531  28.090  33.296  1.00 56.53           C  
ATOM    873  NH1 ARG M 109     117.432  28.598  32.033  1.00 56.53           N  
ATOM    874  NH2 ARG M 109     117.195  28.865  34.369  1.00 56.53           N  
ATOM    875  C   ARG M 109     115.439  24.256  29.316  1.00 56.53           C  
ATOM    876  O   ARG M 109     115.492  23.863  28.152  1.00 56.53           O  
ATOM    877  N   LEU M 110     114.865  25.427  29.651  1.00 63.54           N  
ATOM    878  CA  LEU M 110     114.263  26.236  28.629  1.00 63.54           C  
ATOM    879  CB  LEU M 110     113.064  27.052  29.142  1.00 63.54           C  
ATOM    880  CG  LEU M 110     112.398  27.929  28.069  1.00 63.54           C  
ATOM    881  CD1 LEU M 110     111.796  27.069  26.944  1.00 63.54           C  
ATOM    882  CD2 LEU M 110     111.377  28.894  28.689  1.00 63.54           C  
ATOM    883  C   LEU M 110     115.278  27.202  28.107  1.00 63.54           C  
ATOM    884  O   LEU M 110     115.697  28.120  28.809  1.00 63.54           O  
ATOM    885  N   LEU M 111     115.720  26.991  26.850  1.00 58.51           N  
ATOM    886  CA  LEU M 111     116.690  27.853  26.237  1.00 58.51           C  
ATOM    887  CB  LEU M 111     117.201  27.307  24.895  1.00 58.51           C  
ATOM    888  CG  LEU M 111     117.960  25.975  25.026  1.00 58.51           C  
ATOM    889  CD1 LEU M 111     118.467  25.487  23.660  1.00 58.51           C  
ATOM    890  CD2 LEU M 111     119.073  26.068  26.082  1.00 58.51           C  
ATOM    891  C   LEU M 111     116.105  29.203  25.961  1.00 58.51           C  
ATOM    892  O   LEU M 111     116.670  30.224  26.351  1.00 58.51           O  
ATOM    893  N   ARG M 112     114.934  29.251  25.294  1.00139.76           N  
ATOM    894  CA  ARG M 112     114.419  30.543  24.946  1.00139.76           C  
ATOM    895  CB  ARG M 112     115.008  31.057  23.621  1.00139.76           C  
ATOM    896  CG  ARG M 112     114.635  32.496  23.281  0.93139.76           C  
ATOM    897  CD  ARG M 112     115.234  32.976  21.959  0.96139.76           C  
ATOM    898  NE  ARG M 112     114.720  34.352  21.717  0.94139.76           N  
ATOM    899  CZ  ARG M 112     115.182  35.082  20.660  0.91139.76           C  
ATOM    900  NH1 ARG M 112     116.135  34.562  19.833  1.00139.76           N  
ATOM    901  NH2 ARG M 112     114.693  36.336  20.434  1.00139.76           N  
ATOM    902  C   ARG M 112     112.934  30.450  24.785  1.00139.76           C  
ATOM    903  O   ARG M 112     112.392  29.388  24.481  1.00139.76           O  
ATOM    904  N   GLY M 113     112.231  31.582  24.993  1.00 38.95           N  
ATOM    905  CA  GLY M 113     110.806  31.586  24.838  1.00 38.95           C  
ATOM    906  C   GLY M 113     110.456  32.786  24.022  1.00 38.95           C  
ATOM    907  O   GLY M 113     110.958  33.882  24.268  1.00 38.95           O  
ATOM    908  N   TYR M 114     109.570  32.609  23.021  1.00192.32           N  
ATOM    909  CA  TYR M 114     109.226  33.735  22.207  1.00192.32           C  
ATOM    910  CB  TYR M 114     109.918  33.794  20.830  1.00192.32           C  
ATOM    911  CG  TYR M 114     110.360  32.428  20.445  1.00192.32           C  
ATOM    912  CD1 TYR M 114     109.476  31.397  20.241  1.00192.32           C  
ATOM    913  CD2 TYR M 114     111.704  32.203  20.263  1.00192.32           C  
ATOM    914  CE1 TYR M 114     109.945  30.154  19.885  1.00192.32           C  
ATOM    915  CE2 TYR M 114     112.177  30.967  19.906  1.00192.32           C  
ATOM    916  CZ  TYR M 114     111.293  29.938  19.720  1.00192.32           C  
ATOM    917  OH  TYR M 114     111.776  28.665  19.355  1.00192.32           O  
ATOM    918  C   TYR M 114     107.753  33.919  22.046  1.00192.32           C  
ATOM    919  O   TYR M 114     106.962  32.980  22.099  1.00192.32           O  
ATOM    920  N   GLN M 115     107.364  35.203  21.913  1.00 89.68           N  
ATOM    921  CA  GLN M 115     106.015  35.614  21.670  1.00 89.68           C  
ATOM    922  CB  GLN M 115     105.279  36.024  22.959  1.00 89.68           C  
ATOM    923  CG  GLN M 115     103.814  36.417  22.758  1.00 89.68           C  
ATOM    924  CD  GLN M 115     103.001  35.146  22.561  1.00 89.68           C  
ATOM    925  OE1 GLN M 115     103.147  34.174  23.301  1.00 89.68           O  
ATOM    926  NE2 GLN M 115     102.117  35.147  21.530  1.00 89.68           N  
ATOM    927  C   GLN M 115     106.164  36.833  20.815  1.00 89.68           C  
ATOM    928  O   GLN M 115     106.545  37.897  21.303  1.00 89.68           O  
ATOM    929  N   GLN M 116     105.862  36.722  19.509  1.00 62.66           N  
ATOM    930  CA  GLN M 116     106.116  37.847  18.655  1.00 62.66           C  
ATOM    931  CB  GLN M 116     107.213  37.547  17.622  1.00 62.66           C  
ATOM    932  CG  GLN M 116     108.555  37.205  18.275  1.00 62.66           C  
ATOM    933  CD  GLN M 116     109.500  36.699  17.196  1.00 62.66           C  
ATOM    934  OE1 GLN M 116     110.285  35.780  17.424  1.00 62.66           O  
ATOM    935  NE2 GLN M 116     109.426  37.314  15.986  1.00 62.66           N  
ATOM    936  C   GLN M 116     104.867  38.192  17.904  1.00 62.66           C  
ATOM    937  O   GLN M 116     104.145  37.319  17.426  1.00 62.66           O  
ATOM    938  N   TYR M 117     104.585  39.505  17.777  1.00 90.22           N  
ATOM    939  CA  TYR M 117     103.419  39.947  17.067  1.00 90.22           C  
ATOM    940  CB  TYR M 117     102.458  40.813  17.907  1.00 90.22           C  
ATOM    941  CG  TYR M 117     101.616  39.937  18.772  1.00 90.22           C  
ATOM    942  CD1 TYR M 117     102.142  39.252  19.842  1.00 90.22           C  
ATOM    943  CD2 TYR M 117     100.268  39.830  18.513  1.00 90.22           C  
ATOM    944  CE1 TYR M 117     101.335  38.457  20.625  1.00 90.22           C  
ATOM    945  CE2 TYR M 117      99.457  39.038  19.290  1.00 90.22           C  
ATOM    946  CZ  TYR M 117      99.993  38.347  20.349  1.00 90.22           C  
ATOM    947  OH  TYR M 117      99.165  37.532  21.150  1.00 90.22           O  
ATOM    948  C   TYR M 117     103.835  40.785  15.902  1.00 90.22           C  
ATOM    949  O   TYR M 117     104.642  41.703  16.037  1.00 90.22           O  
ATOM    950  N   ALA M 118     103.284  40.478  14.709  1.00 33.57           N  
ATOM    951  CA  ALA M 118     103.600  41.244  13.538  1.00 33.57           C  
ATOM    952  CB  ALA M 118     104.400  40.460  12.484  1.00 33.57           C  
ATOM    953  C   ALA M 118     102.313  41.663  12.900  1.00 33.57           C  
ATOM    954  O   ALA M 118     101.354  40.895  12.819  1.00 33.57           O  
ATOM    955  N   TYR M 119     102.271  42.921  12.427  1.00 70.53           N  
ATOM    956  CA  TYR M 119     101.094  43.452  11.812  1.00 70.53           C  
ATOM    957  CB  TYR M 119     100.561  44.667  12.592  1.00 70.53           C  
ATOM    958  CG  TYR M 119      99.322  45.220  11.975  1.00 70.53           C  
ATOM    959  CD1 TYR M 119      98.150  44.502  12.005  1.00 70.53           C  
ATOM    960  CD2 TYR M 119      99.321  46.473  11.407  1.00 70.53           C  
ATOM    961  CE1 TYR M 119      96.998  45.017  11.459  1.00 70.53           C  
ATOM    962  CE2 TYR M 119      98.172  46.995  10.860  1.00 70.53           C  
ATOM    963  CZ  TYR M 119      97.009  46.264  10.884  1.00 70.53           C  
ATOM    964  OH  TYR M 119      95.828  46.797  10.327  1.00 70.53           O  
ATOM    965  C   TYR M 119     101.493  43.889  10.440  1.00 70.53           C  
ATOM    966  O   TYR M 119     102.460  44.629  10.272  1.00 70.53           O  
ATOM    967  N   ASP M 120     100.766  43.405   9.416  1.00 51.64           N  
ATOM    968  CA  ASP M 120     101.026  43.775   8.055  1.00 51.64           C  
ATOM    969  CB  ASP M 120     100.645  45.233   7.738  1.00 51.64           C  
ATOM    970  CG  ASP M 120      99.125  45.340   7.766  1.00 51.64           C  
ATOM    971  OD1 ASP M 120      98.458  44.285   7.933  1.00 51.64           O  
ATOM    972  OD2 ASP M 120      98.609  46.481   7.616  1.00 51.64           O  
ATOM    973  C   ASP M 120     102.476  43.567   7.745  1.00 51.64           C  
ATOM    974  O   ASP M 120     103.090  44.371   7.045  1.00 51.64           O  
ATOM    975  N   GLY M 121     103.065  42.472   8.260  1.00 23.84           N  
ATOM    976  CA  GLY M 121     104.423  42.148   7.924  1.00 23.84           C  
ATOM    977  C   GLY M 121     105.394  43.004   8.685  1.00 23.84           C  
ATOM    978  O   GLY M 121     106.541  43.146   8.264  1.00 23.84           O  
ATOM    979  N   CYS M 122     104.979  43.612   9.815  1.00 35.11           N  
ATOM    980  CA  CYS M 122     105.924  44.405  10.557  1.00 35.11           C  
ATOM    981  CB  CYS M 122     105.637  45.915  10.508  1.00 35.11           C  
ATOM    982  SG  CYS M 122     105.845  46.614   8.842  1.00 35.11           S  
ATOM    983  C   CYS M 122     105.855  43.990  11.997  1.00 35.11           C  
ATOM    984  O   CYS M 122     104.804  43.576  12.479  1.00 35.11           O  
ATOM    985  N   ASP M 123     106.983  44.096  12.733  1.00110.03           N  
ATOM    986  CA  ASP M 123     107.001  43.675  14.110  1.00110.03           C  
ATOM    987  CB  ASP M 123     108.420  43.503  14.690  1.00110.03           C  
ATOM    988  CG  ASP M 123     109.155  44.836  14.635  1.00110.03           C  
ATOM    989  OD1 ASP M 123     108.911  45.607  13.669  1.00110.03           O  
ATOM    990  OD2 ASP M 123     109.965  45.102  15.562  1.00110.03           O  
ATOM    991  C   ASP M 123     106.248  44.656  14.956  1.00110.03           C  
ATOM    992  O   ASP M 123     106.635  45.817  15.074  1.00110.03           O  
ATOM    993  N   TYR M 124     105.078  44.227  15.482  1.00 96.61           N  
ATOM    994  CA  TYR M 124     104.281  45.043  16.355  1.00 96.61           C  
ATOM    995  CB  TYR M 124     102.836  44.514  16.424  1.00 96.61           C  
ATOM    996  CG  TYR M 124     101.975  45.457  17.191  1.00 96.61           C  
ATOM    997  CD1 TYR M 124     101.615  46.665  16.640  1.00 96.61           C  
ATOM    998  CD2 TYR M 124     101.499  45.125  18.439  1.00 96.61           C  
ATOM    999  CE1 TYR M 124     100.811  47.539  17.331  1.00 96.61           C  
ATOM   1000  CE2 TYR M 124     100.694  45.995  19.135  1.00 96.61           C  
ATOM   1001  CZ  TYR M 124     100.351  47.206  18.582  1.00 96.61           C  
ATOM   1002  OH  TYR M 124      99.524  48.103  19.290  1.00 96.61           O  
ATOM   1003  C   TYR M 124     104.841  45.093  17.754  1.00 96.61           C  
ATOM   1004  O   TYR M 124     105.154  46.168  18.264  1.00 96.61           O  
ATOM   1005  N   ILE M 125     105.004  43.918  18.410  1.00 98.20           N  
ATOM   1006  CA  ILE M 125     105.523  43.888  19.756  1.00 98.20           C  
ATOM   1007  CB  ILE M 125     104.516  44.143  20.846  1.00 98.20           C  
ATOM   1008  CG1 ILE M 125     103.474  43.021  20.928  1.00 98.20           C  
ATOM   1009  CG2 ILE M 125     103.897  45.528  20.617  1.00 98.20           C  
ATOM   1010  CD1 ILE M 125     102.635  43.096  22.203  1.00 98.20           C  
ATOM   1011  C   ILE M 125     106.079  42.522  20.010  1.00 98.20           C  
ATOM   1012  O   ILE M 125     105.727  41.564  19.321  1.00 98.20           O  
ATOM   1013  N   ALA M 126     106.972  42.393  21.017  1.00 45.64           N  
ATOM   1014  CA  ALA M 126     107.512  41.093  21.295  1.00 45.64           C  
ATOM   1015  CB  ALA M 126     108.765  40.763  20.465  1.00 45.64           C  
ATOM   1016  C   ALA M 126     107.906  41.003  22.737  1.00 45.64           C  
ATOM   1017  O   ALA M 126     108.197  42.002  23.393  1.00 45.64           O  
ATOM   1018  N   LEU M 127     107.899  39.763  23.267  1.00 67.83           N  
ATOM   1019  CA  LEU M 127     108.289  39.483  24.619  1.00 67.83           C  
ATOM   1020  CB  LEU M 127     107.713  38.143  25.114  1.00 67.83           C  
ATOM   1021  CG  LEU M 127     108.071  37.760  26.561  1.00 67.83           C  
ATOM   1022  CD1 LEU M 127     107.537  38.786  27.567  1.00 67.83           C  
ATOM   1023  CD2 LEU M 127     107.604  36.328  26.873  1.00 67.83           C  
ATOM   1024  C   LEU M 127     109.782  39.408  24.639  1.00 67.83           C  
ATOM   1025  O   LEU M 127     110.392  38.815  23.751  1.00 67.83           O  
ATOM   1026  N   ASN M 128     110.403  40.011  25.670  1.00 73.19           N  
ATOM   1027  CA  ASN M 128     111.832  40.044  25.787  1.00 73.19           C  
ATOM   1028  CB  ASN M 128     112.338  41.103  26.781  1.00 73.19           C  
ATOM   1029  CG  ASN M 128     112.075  42.470  26.170  1.00 73.19           C  
ATOM   1030  OD1 ASN M 128     111.451  43.334  26.783  1.00 73.19           O  
ATOM   1031  ND2 ASN M 128     112.567  42.672  24.920  1.00 73.19           N  
ATOM   1032  C   ASN M 128     112.311  38.709  26.261  1.00 73.19           C  
ATOM   1033  O   ASN M 128     111.524  37.836  26.621  1.00 73.19           O  
ATOM   1034  N   GLU M 129     113.647  38.526  26.240  0.92 90.67           N  
ATOM   1035  CA  GLU M 129     114.282  37.303  26.639  0.92 90.67           C  
ATOM   1036  CB  GLU M 129     115.808  37.334  26.448  0.92 90.67           C  
ATOM   1037  CG  GLU M 129     116.235  37.341  24.979  0.78 90.67           C  
ATOM   1038  CD  GLU M 129     115.939  38.716  24.399  0.75 90.67           C  
ATOM   1039  OE1 GLU M 129     116.191  39.728  25.108  0.92 90.67           O  
ATOM   1040  OE2 GLU M 129     115.462  38.775  23.233  0.90 90.67           O  
ATOM   1041  C   GLU M 129     114.007  37.079  28.091  0.92 90.67           C  
ATOM   1042  O   GLU M 129     113.871  35.943  28.541  0.92 90.67           O  
ATOM   1043  N   ASP M 130     113.916  38.173  28.864  1.00 81.40           N  
ATOM   1044  CA  ASP M 130     113.688  38.080  30.275  1.00 81.40           C  
ATOM   1045  CB  ASP M 130     113.814  39.436  31.010  1.00 81.40           C  
ATOM   1046  CG  ASP M 130     112.829  40.475  30.480  1.00 81.40           C  
ATOM   1047  OD1 ASP M 130     111.854  40.100  29.779  1.00 81.40           O  
ATOM   1048  OD2 ASP M 130     113.055  41.680  30.773  1.00 81.40           O  
ATOM   1049  C   ASP M 130     112.348  37.447  30.518  1.00 81.40           C  
ATOM   1050  O   ASP M 130     112.104  36.901  31.592  1.00 81.40           O  
ATOM   1051  N   LEU M 131     111.435  37.532  29.528  1.00103.76           N  
ATOM   1052  CA  LEU M 131     110.106  36.981  29.595  1.00103.76           C  
ATOM   1053  CB  LEU M 131     110.064  35.544  30.151  1.00103.76           C  
ATOM   1054  CG  LEU M 131     110.748  34.503  29.241  1.00103.76           C  
ATOM   1055  CD1 LEU M 131     110.648  33.088  29.833  1.00103.76           C  
ATOM   1056  CD2 LEU M 131     110.216  34.579  27.801  1.00103.76           C  
ATOM   1057  C   LEU M 131     109.283  37.854  30.492  1.00103.76           C  
ATOM   1058  O   LEU M 131     108.076  37.664  30.641  1.00103.76           O  
ATOM   1059  N   LYS M 132     109.958  38.799  31.164  1.00153.84           N  
ATOM   1060  CA  LYS M 132     109.380  39.777  32.039  1.00153.84           C  
ATOM   1061  CB  LYS M 132     110.430  40.357  33.001  1.00153.84           C  
ATOM   1062  CG  LYS M 132     111.152  39.330  33.877  1.00153.84           C  
ATOM   1063  CD  LYS M 132     110.295  38.666  34.951  1.00153.84           C  
ATOM   1064  CE  LYS M 132     111.098  37.698  35.823  1.00153.84           C  
ATOM   1065  NZ  LYS M 132     110.371  37.417  37.080  1.00153.84           N  
ATOM   1066  C   LYS M 132     108.811  40.972  31.317  1.00153.84           C  
ATOM   1067  O   LYS M 132     107.733  41.450  31.664  1.00153.84           O  
ATOM   1068  N   THR M 133     109.523  41.479  30.282  1.00 83.63           N  
ATOM   1069  CA  THR M 133     109.215  42.796  29.775  1.00 83.63           C  
ATOM   1070  CB  THR M 133     110.428  43.690  29.883  1.00 83.63           C  
ATOM   1071  OG1 THR M 133     110.963  43.592  31.194  1.00 83.63           O  
ATOM   1072  CG2 THR M 133     110.036  45.160  29.659  1.00 83.63           C  
ATOM   1073  C   THR M 133     108.799  42.727  28.328  1.00 83.63           C  
ATOM   1074  O   THR M 133     108.762  41.652  27.734  1.00 83.63           O  
ATOM   1075  N   TRP M 134     108.442  43.892  27.730  1.00 88.67           N  
ATOM   1076  CA  TRP M 134     107.991  43.919  26.367  1.00 88.67           C  
ATOM   1077  CB  TRP M 134     106.510  44.302  26.220  1.00 88.67           C  
ATOM   1078  CG  TRP M 134     105.551  43.343  26.877  1.00 88.67           C  
ATOM   1079  CD2 TRP M 134     105.204  42.056  26.345  1.00 88.67           C  
ATOM   1080  CD1 TRP M 134     104.869  43.474  28.051  1.00 88.67           C  
ATOM   1081  NE1 TRP M 134     104.112  42.351  28.282  1.00 88.67           N  
ATOM   1082  CE2 TRP M 134     104.310  41.469  27.240  1.00 88.67           C  
ATOM   1083  CE3 TRP M 134     105.598  41.417  25.205  1.00 88.67           C  
ATOM   1084  CZ2 TRP M 134     103.795  40.227  27.008  1.00 88.67           C  
ATOM   1085  CZ3 TRP M 134     105.076  40.164  24.973  1.00 88.67           C  
ATOM   1086  CH2 TRP M 134     104.192  39.582  25.857  1.00 88.67           C  
ATOM   1087  C   TRP M 134     108.742  44.966  25.596  1.00 88.67           C  
ATOM   1088  O   TRP M 134     109.240  45.945  26.150  1.00 88.67           O  
ATOM   1089  N   THR M 135     108.848  44.756  24.267  1.00 40.81           N  
ATOM   1090  CA  THR M 135     109.447  45.726  23.395  1.00 40.81           C  
ATOM   1091  CB  THR M 135     110.628  45.214  22.624  1.00 40.81           C  
ATOM   1092  OG1 THR M 135     111.647  44.788  23.516  1.00 40.81           O  
ATOM   1093  CG2 THR M 135     111.153  46.342  21.718  1.00 40.81           C  
ATOM   1094  C   THR M 135     108.397  46.093  22.393  1.00 40.81           C  
ATOM   1095  O   THR M 135     107.795  45.217  21.771  1.00 40.81           O  
ATOM   1096  N   ALA M 136     108.149  47.407  22.211  1.00 49.94           N  
ATOM   1097  CA  ALA M 136     107.129  47.840  21.294  1.00 49.94           C  
ATOM   1098  CB  ALA M 136     106.133  48.838  21.912  1.00 49.94           C  
ATOM   1099  C   ALA M 136     107.787  48.533  20.139  1.00 49.94           C  
ATOM   1100  O   ALA M 136     108.773  49.248  20.303  1.00 49.94           O  
ATOM   1101  N   ALA M 137     107.290  48.252  18.918  1.00 54.22           N  
ATOM   1102  CA  ALA M 137     107.802  48.825  17.703  1.00 54.22           C  
ATOM   1103  CB  ALA M 137     107.280  48.103  16.450  1.00 54.22           C  
ATOM   1104  C   ALA M 137     107.458  50.278  17.544  1.00 54.22           C  
ATOM   1105  O   ALA M 137     108.326  51.090  17.226  1.00 54.22           O  
ATOM   1106  N   ASP M 138     106.177  50.647  17.764  1.00 64.75           N  
ATOM   1107  CA  ASP M 138     105.769  51.998  17.494  1.00 64.75           C  
ATOM   1108  CB  ASP M 138     105.076  52.167  16.130  1.00 64.75           C  
ATOM   1109  CG  ASP M 138     103.811  51.317  16.120  1.00 64.75           C  
ATOM   1110  OD1 ASP M 138     103.884  50.143  16.572  1.00 64.75           O  
ATOM   1111  OD2 ASP M 138     102.754  51.832  15.667  1.00 64.75           O  
ATOM   1112  C   ASP M 138     104.802  52.444  18.541  1.00 64.75           C  
ATOM   1113  O   ASP M 138     104.600  51.776  19.550  1.00 64.75           O  
ATOM   1114  N   MET M 139     104.157  53.601  18.295  1.00123.76           N  
ATOM   1115  CA  MET M 139     103.251  54.202  19.231  1.00123.76           C  
ATOM   1116  CB  MET M 139     102.646  55.515  18.705  1.00123.76           C  
ATOM   1117  CG  MET M 139     101.671  56.188  19.675  1.00123.76           C  
ATOM   1118  SD  MET M 139     102.433  56.877  21.175  1.00123.76           S  
ATOM   1119  CE  MET M 139     102.403  55.321  22.110  1.00123.76           C  
ATOM   1120  C   MET M 139     102.116  53.263  19.502  1.00123.76           C  
ATOM   1121  O   MET M 139     101.696  53.109  20.647  1.00123.76           O  
ATOM   1122  N   ALA M 140     101.598  52.587  18.462  1.00 41.80           N  
ATOM   1123  CA  ALA M 140     100.467  51.723  18.644  1.00 41.80           C  
ATOM   1124  CB  ALA M 140     100.028  51.045  17.334  1.00 41.80           C  
ATOM   1125  C   ALA M 140     100.817  50.637  19.615  1.00 41.80           C  
ATOM   1126  O   ALA M 140     100.038  50.318  20.512  1.00 41.80           O  
ATOM   1127  N   ALA M 141     102.029  50.071  19.486  1.00 46.17           N  
ATOM   1128  CA  ALA M 141     102.453  48.974  20.306  1.00 46.17           C  
ATOM   1129  CB  ALA M 141     103.877  48.497  19.972  1.00 46.17           C  
ATOM   1130  C   ALA M 141     102.444  49.398  21.742  1.00 46.17           C  
ATOM   1131  O   ALA M 141     102.100  48.607  22.620  1.00 46.17           O  
ATOM   1132  N   LEU M 142     102.812  50.664  22.021  1.00 97.39           N  
ATOM   1133  CA  LEU M 142     102.891  51.125  23.380  1.00 97.39           C  
ATOM   1134  CB  LEU M 142     103.308  52.601  23.530  1.00 97.39           C  
ATOM   1135  CG  LEU M 142     104.822  52.864  23.420  1.00 97.39           C  
ATOM   1136  CD1 LEU M 142     105.565  52.288  24.635  1.00 97.39           C  
ATOM   1137  CD2 LEU M 142     105.408  52.365  22.096  1.00 97.39           C  
ATOM   1138  C   LEU M 142     101.563  50.986  24.044  1.00 97.39           C  
ATOM   1139  O   LEU M 142     101.497  50.576  25.202  1.00 97.39           O  
ATOM   1140  N   ILE M 143     100.467  51.299  23.332  1.00 96.30           N  
ATOM   1141  CA  ILE M 143      99.177  51.217  23.948  1.00 96.30           C  
ATOM   1142  CB  ILE M 143      98.048  51.482  23.000  1.00 96.30           C  
ATOM   1143  CG1 ILE M 143      98.148  52.881  22.373  1.00 96.30           C  
ATOM   1144  CG2 ILE M 143      96.747  51.260  23.792  1.00 96.30           C  
ATOM   1145  CD1 ILE M 143      97.966  54.013  23.377  1.00 96.30           C  
ATOM   1146  C   ILE M 143      99.001  49.800  24.380  1.00 96.30           C  
ATOM   1147  O   ILE M 143      98.514  49.522  25.475  1.00 96.30           O  
ATOM   1148  N   THR M 144      99.404  48.866  23.506  1.00 72.27           N  
ATOM   1149  CA  THR M 144      99.288  47.469  23.781  1.00 72.27           C  
ATOM   1150  CB  THR M 144      99.655  46.617  22.605  1.00 72.27           C  
ATOM   1151  OG1 THR M 144      98.799  46.915  21.512  1.00 72.27           O  
ATOM   1152  CG2 THR M 144      99.509  45.138  23.001  1.00 72.27           C  
ATOM   1153  C   THR M 144     100.161  47.091  24.934  1.00 72.27           C  
ATOM   1154  O   THR M 144      99.799  46.243  25.745  1.00 72.27           O  
ATOM   1155  N   LYS M 145     101.358  47.689  25.022  1.00 84.17           N  
ATOM   1156  CA  LYS M 145     102.292  47.334  26.049  1.00 84.17           C  
ATOM   1157  CB  LYS M 145     103.644  48.035  25.837  1.00 84.17           C  
ATOM   1158  CG  LYS M 145     104.728  47.669  26.850  1.00 84.17           C  
ATOM   1159  CD  LYS M 145     106.125  48.083  26.381  1.00 84.17           C  
ATOM   1160  CE  LYS M 145     107.214  47.916  27.440  1.00 84.17           C  
ATOM   1161  NZ  LYS M 145     107.174  49.055  28.383  1.00 84.17           N  
ATOM   1162  C   LYS M 145     101.781  47.707  27.406  1.00 84.17           C  
ATOM   1163  O   LYS M 145     101.764  46.883  28.319  1.00 84.17           O  
ATOM   1164  N   HIS M 146     101.302  48.954  27.566  1.00135.16           N  
ATOM   1165  CA  HIS M 146     100.898  49.401  28.866  1.00135.16           C  
ATOM   1166  ND1 HIS M 146     101.125  53.147  28.170  1.00135.16           N  
ATOM   1167  CG  HIS M 146     101.402  51.860  28.573  1.00135.16           C  
ATOM   1168  CB  HIS M 146     100.354  50.837  28.876  1.00135.16           C  
ATOM   1169  NE2 HIS M 146     103.339  52.973  28.266  1.00135.16           N  
ATOM   1170  CD2 HIS M 146     102.758  51.771  28.628  1.00135.16           C  
ATOM   1171  CE1 HIS M 146     102.319  53.768  28.000  1.00135.16           C  
ATOM   1172  C   HIS M 146      99.798  48.521  29.311  1.00135.16           C  
ATOM   1173  O   HIS M 146      99.750  48.087  30.461  1.00135.16           O  
ATOM   1174  N   LYS M 147      98.882  48.221  28.385  1.00113.14           N  
ATOM   1175  CA  LYS M 147      97.767  47.434  28.770  1.00113.14           C  
ATOM   1176  CB  LYS M 147      96.756  47.221  27.631  1.00113.14           C  
ATOM   1177  CG  LYS M 147      95.495  46.477  28.076  1.00113.14           C  
ATOM   1178  CD  LYS M 147      94.359  46.516  27.051  1.00113.14           C  
ATOM   1179  CE  LYS M 147      93.781  47.914  26.824  1.00113.14           C  
ATOM   1180  NZ  LYS M 147      94.602  48.647  25.834  1.00113.14           N  
ATOM   1181  C   LYS M 147      98.229  46.088  29.207  1.00113.14           C  
ATOM   1182  O   LYS M 147      97.809  45.585  30.246  1.00113.14           O  
ATOM   1183  N   TRP M 148      99.137  45.473  28.437  1.00114.55           N  
ATOM   1184  CA  TRP M 148      99.548  44.142  28.773  1.00114.55           C  
ATOM   1185  CB  TRP M 148     100.461  43.471  27.729  1.00114.55           C  
ATOM   1186  CG  TRP M 148      99.722  43.050  26.478  1.00114.55           C  
ATOM   1187  CD2 TRP M 148     100.107  41.949  25.638  1.00114.55           C  
ATOM   1188  CD1 TRP M 148      98.578  43.562  25.939  1.00114.55           C  
ATOM   1189  NE1 TRP M 148      98.229  42.854  24.814  1.00114.55           N  
ATOM   1190  CE2 TRP M 148      99.161  41.856  24.618  1.00114.55           C  
ATOM   1191  CE3 TRP M 148     101.158  41.081  25.714  1.00114.55           C  
ATOM   1192  CZ2 TRP M 148      99.253  40.892  23.655  1.00114.55           C  
ATOM   1193  CZ3 TRP M 148     101.251  40.114  24.738  1.00114.55           C  
ATOM   1194  CH2 TRP M 148     100.317  40.020  23.727  1.00114.55           C  
ATOM   1195  C   TRP M 148     100.226  44.126  30.101  1.00114.55           C  
ATOM   1196  O   TRP M 148      99.991  43.233  30.913  1.00114.55           O  
ATOM   1197  N   GLU M 149     101.066  45.132  30.378  1.00 70.67           N  
ATOM   1198  CA  GLU M 149     101.807  45.134  31.604  1.00 70.67           C  
ATOM   1199  CB  GLU M 149     102.653  46.404  31.770  1.00 70.67           C  
ATOM   1200  CG  GLU M 149     103.753  46.549  30.724  1.00 70.67           C  
ATOM   1201  CD  GLU M 149     104.480  47.852  31.016  1.00 70.67           C  
ATOM   1202  OE1 GLU M 149     103.840  48.762  31.606  1.00 70.67           O  
ATOM   1203  OE2 GLU M 149     105.683  47.955  30.655  1.00 70.67           O  
ATOM   1204  C   GLU M 149     100.841  45.123  32.747  1.00 70.67           C  
ATOM   1205  O   GLU M 149     101.018  44.403  33.727  1.00 70.67           O  
ATOM   1206  N   GLN M 150      99.767  45.917  32.638  1.00124.01           N  
ATOM   1207  CA  GLN M 150      98.835  46.046  33.716  1.00124.01           C  
ATOM   1208  CB  GLN M 150      97.735  47.080  33.417  1.00124.01           C  
ATOM   1209  CG  GLN M 150      98.275  48.483  33.120  1.00124.01           C  
ATOM   1210  CD  GLN M 150      98.898  49.054  34.387  1.00124.01           C  
ATOM   1211  OE1 GLN M 150      98.318  48.977  35.469  1.00124.01           O  
ATOM   1212  NE2 GLN M 150     100.116  49.643  34.254  1.00124.01           N  
ATOM   1213  C   GLN M 150      98.165  44.721  33.952  1.00124.01           C  
ATOM   1214  O   GLN M 150      97.822  44.373  35.081  1.00124.01           O  
ATOM   1215  N   ALA M 151      97.935  43.961  32.869  1.00 74.19           N  
ATOM   1216  CA  ALA M 151      97.267  42.690  32.890  1.00 74.19           C  
ATOM   1217  CB  ALA M 151      97.073  42.120  31.475  1.00 74.19           C  
ATOM   1218  C   ALA M 151      98.022  41.672  33.674  1.00 74.19           C  
ATOM   1219  O   ALA M 151      97.434  40.828  34.352  1.00 74.19           O  
ATOM   1220  N   GLY M 152      99.358  41.712  33.605  1.00 56.19           N  
ATOM   1221  CA  GLY M 152     100.087  40.662  34.260  1.00 56.19           C  
ATOM   1222  C   GLY M 152     100.310  39.621  33.214  1.00 56.19           C  
ATOM   1223  O   GLY M 152     100.609  38.464  33.509  1.00 56.19           O  
ATOM   1224  N   GLU M 153     100.191  40.048  31.941  1.00119.80           N  
ATOM   1225  CA  GLU M 153     100.299  39.160  30.819  1.00119.80           C  
ATOM   1226  CB  GLU M 153     100.095  39.868  29.470  1.00119.80           C  
ATOM   1227  CG  GLU M 153     100.135  38.906  28.281  1.00119.80           C  
ATOM   1228  CD  GLU M 153      98.922  37.985  28.366  1.00119.80           C  
ATOM   1229  OE1 GLU M 153      98.025  38.247  29.211  1.00119.80           O  
ATOM   1230  OE2 GLU M 153      98.881  37.000  27.582  1.00119.80           O  
ATOM   1231  C   GLU M 153     101.625  38.464  30.771  1.00119.80           C  
ATOM   1232  O   GLU M 153     101.684  37.276  30.460  1.00119.80           O  
ATOM   1233  N   ALA M 154     102.729  39.157  31.091  1.00 50.96           N  
ATOM   1234  CA  ALA M 154     104.013  38.527  30.962  1.00 50.96           C  
ATOM   1235  CB  ALA M 154     105.171  39.446  31.387  1.00 50.96           C  
ATOM   1236  C   ALA M 154     104.058  37.310  31.838  1.00 50.96           C  
ATOM   1237  O   ALA M 154     104.581  36.275  31.430  1.00 50.96           O  
ATOM   1238  N   GLU M 155     103.501  37.397  33.062  1.00 89.23           N  
ATOM   1239  CA  GLU M 155     103.566  36.302  33.995  1.00 89.23           C  
ATOM   1240  CB  GLU M 155     102.925  36.648  35.349  1.00 89.23           C  
ATOM   1241  CG  GLU M 155     103.695  37.710  36.133  1.00 89.23           C  
ATOM   1242  CD  GLU M 155     105.039  37.104  36.502  1.00 89.23           C  
ATOM   1243  OE1 GLU M 155     105.275  35.929  36.113  1.00 89.23           O  
ATOM   1244  OE2 GLU M 155     105.846  37.800  37.173  1.00 89.23           O  
ATOM   1245  C   GLU M 155     102.830  35.110  33.464  1.00 89.23           C  
ATOM   1246  O   GLU M 155     103.343  33.993  33.487  1.00 89.23           O  
ATOM   1247  N   ARG M 156     101.609  35.324  32.947  1.00 81.14           N  
ATOM   1248  CA  ARG M 156     100.801  34.264  32.431  1.00 81.14           C  
ATOM   1249  CB  ARG M 156      99.481  34.814  31.868  1.00 81.14           C  
ATOM   1250  CG  ARG M 156      98.561  33.782  31.219  1.00 81.14           C  
ATOM   1251  CD  ARG M 156      97.283  34.417  30.662  1.00 81.14           C  
ATOM   1252  NE  ARG M 156      96.545  33.369  29.907  1.00 81.14           N  
ATOM   1253  CZ  ARG M 156      96.805  33.181  28.582  1.00 81.14           C  
ATOM   1254  NH1 ARG M 156      97.743  33.948  27.951  1.00 81.14           N  
ATOM   1255  NH2 ARG M 156      96.127  32.219  27.892  1.00 81.14           N  
ATOM   1256  C   ARG M 156     101.548  33.624  31.308  1.00 81.14           C  
ATOM   1257  O   ARG M 156     101.591  32.400  31.207  1.00 81.14           O  
ATOM   1258  N   LEU M 158     102.176  34.441  30.443  1.00141.86           N  
ATOM   1259  CA  LEU M 158     102.892  33.888  29.328  1.00141.86           C  
ATOM   1260  CB  LEU M 158     103.583  34.925  28.423  1.00141.86           C  
ATOM   1261  CG  LEU M 158     102.652  35.643  27.437  1.00141.86           C  
ATOM   1262  CD1 LEU M 158     103.434  36.654  26.581  1.00141.86           C  
ATOM   1263  CD2 LEU M 158     101.882  34.628  26.580  1.00141.86           C  
ATOM   1264  C   LEU M 158     103.983  33.021  29.835  1.00141.86           C  
ATOM   1265  O   LEU M 158     104.084  31.863  29.440  1.00141.86           O  
ATOM   1266  N   ARG M 159     104.769  33.528  30.801  1.00167.49           N  
ATOM   1267  CA  ARG M 159     105.927  32.813  31.244  1.00167.49           C  
ATOM   1268  CB  ARG M 159     106.711  33.507  32.366  1.00167.49           C  
ATOM   1269  CG  ARG M 159     107.872  32.646  32.871  1.00167.49           C  
ATOM   1270  CD  ARG M 159     108.901  33.418  33.692  1.00167.49           C  
ATOM   1271  NE  ARG M 159     108.223  34.636  34.202  1.00167.49           N  
ATOM   1272  CZ  ARG M 159     108.460  35.072  35.472  1.00167.49           C  
ATOM   1273  NH1 ARG M 159     109.247  34.339  36.313  1.00167.49           N  
ATOM   1274  NH2 ARG M 159     107.911  36.247  35.894  1.00167.49           N  
ATOM   1275  C   ARG M 159     105.502  31.481  31.740  1.00167.49           C  
ATOM   1276  O   ARG M 159     106.230  30.501  31.601  1.00167.49           O  
ATOM   1277  N   ALA M 160     104.309  31.404  32.342  1.00 55.08           N  
ATOM   1278  CA  ALA M 160     103.892  30.134  32.823  1.00 55.08           C  
ATOM   1279  CB  ALA M 160     102.524  30.183  33.528  1.00 55.08           C  
ATOM   1280  C   ALA M 160     103.766  29.175  31.680  1.00 55.08           C  
ATOM   1281  O   ALA M 160     104.279  28.059  31.739  1.00 55.08           O  
ATOM   1282  N   TYR M 161     103.113  29.607  30.587  1.00 85.26           N  
ATOM   1283  CA  TYR M 161     102.892  28.758  29.451  1.00 85.26           C  
ATOM   1284  CB  TYR M 161     102.121  29.507  28.348  1.00 85.26           C  
ATOM   1285  CG  TYR M 161     102.092  28.690  27.104  1.00 85.26           C  
ATOM   1286  CD1 TYR M 161     101.198  27.655  26.953  1.00 85.26           C  
ATOM   1287  CD2 TYR M 161     102.959  28.977  26.076  1.00 85.26           C  
ATOM   1288  CE1 TYR M 161     101.178  26.913  25.795  1.00 85.26           C  
ATOM   1289  CE2 TYR M 161     102.944  28.239  24.917  1.00 85.26           C  
ATOM   1290  CZ  TYR M 161     102.053  27.204  24.776  1.00 85.26           C  
ATOM   1291  OH  TYR M 161     102.037  26.446  23.586  1.00 85.26           O  
ATOM   1292  C   TYR M 161     104.215  28.333  28.893  1.00 85.26           C  
ATOM   1293  O   TYR M 161     104.480  27.142  28.739  1.00 85.26           O  
ATOM   1294  N   LEU M 162     105.110  29.303  28.639  1.00119.02           N  
ATOM   1295  CA  LEU M 162     106.380  29.026  28.032  1.00119.02           C  
ATOM   1296  CB  LEU M 162     107.233  30.302  27.893  1.00119.02           C  
ATOM   1297  CG  LEU M 162     106.743  31.329  26.851  1.00119.02           C  
ATOM   1298  CD1 LEU M 162     107.132  30.921  25.425  1.00119.02           C  
ATOM   1299  CD2 LEU M 162     105.237  31.584  26.972  1.00119.02           C  
ATOM   1300  C   LEU M 162     107.157  28.101  28.906  1.00119.02           C  
ATOM   1301  O   LEU M 162     107.660  27.075  28.454  1.00119.02           O  
ATOM   1302  N   GLU M 163     107.285  28.434  30.199  1.00 78.68           N  
ATOM   1303  CA  GLU M 163     108.082  27.571  31.007  1.00 78.68           C  
ATOM   1304  CB  GLU M 163     108.298  28.134  32.425  1.00 78.68           C  
ATOM   1305  CG  GLU M 163     109.153  29.405  32.447  1.00 78.68           C  
ATOM   1306  CD  GLU M 163     109.280  29.885  33.888  1.00 78.68           C  
ATOM   1307  OE1 GLU M 163     108.474  29.425  34.739  1.00 78.68           O  
ATOM   1308  OE2 GLU M 163     110.182  30.723  34.155  1.00 78.68           O  
ATOM   1309  C   GLU M 163     107.410  26.243  31.138  1.00 78.68           C  
ATOM   1310  O   GLU M 163     108.003  25.201  30.874  1.00 78.68           O  
ATOM   1311  N   GLY M 164     106.162  26.230  31.627  1.00 94.44           N  
ATOM   1312  CA  GLY M 164     105.561  24.949  31.850  1.00 94.44           C  
ATOM   1313  C   GLY M 164     104.849  24.240  30.735  1.00 94.44           C  
ATOM   1314  O   GLY M 164     105.237  23.139  30.355  1.00 94.44           O  
ATOM   1315  N   THR M 165     103.784  24.866  30.182  1.00 82.04           N  
ATOM   1316  CA  THR M 165     102.895  24.185  29.270  1.00 82.04           C  
ATOM   1317  CB  THR M 165     101.701  25.014  28.900  1.00 82.04           C  
ATOM   1318  OG1 THR M 165     100.973  25.372  30.065  1.00 82.04           O  
ATOM   1319  CG2 THR M 165     100.811  24.190  27.955  1.00 82.04           C  
ATOM   1320  C   THR M 165     103.606  23.853  28.014  1.00 82.04           C  
ATOM   1321  O   THR M 165     103.583  22.713  27.552  1.00 82.04           O  
ATOM   1322  N   CYS M 166     104.312  24.846  27.461  1.00 54.16           N  
ATOM   1323  CA  CYS M 166     104.941  24.663  26.191  1.00 54.16           C  
ATOM   1324  CB  CYS M 166     105.770  25.893  25.753  1.00 54.16           C  
ATOM   1325  SG  CYS M 166     106.578  25.676  24.134  1.00 54.16           S  
ATOM   1326  C   CYS M 166     105.890  23.515  26.291  1.00 54.16           C  
ATOM   1327  O   CYS M 166     105.919  22.650  25.418  1.00 54.16           O  
ATOM   1328  N   VAL M 167     106.684  23.487  27.375  1.00 53.22           N  
ATOM   1329  CA  VAL M 167     107.716  22.511  27.587  1.00 53.22           C  
ATOM   1330  CB  VAL M 167     108.572  22.832  28.776  1.00 53.22           C  
ATOM   1331  CG1 VAL M 167     109.630  21.727  28.935  1.00 53.22           C  
ATOM   1332  CG2 VAL M 167     109.164  24.237  28.579  1.00 53.22           C  
ATOM   1333  C   VAL M 167     107.152  21.143  27.800  1.00 53.22           C  
ATOM   1334  O   VAL M 167     107.689  20.155  27.302  1.00 53.22           O  
ATOM   1335  N   GLU M 168     106.053  21.040  28.561  1.00 92.89           N  
ATOM   1336  CA  GLU M 168     105.520  19.750  28.877  1.00 92.89           C  
ATOM   1337  CB  GLU M 168     104.291  19.875  29.793  1.00 92.89           C  
ATOM   1338  CG  GLU M 168     103.842  18.571  30.447  1.00 92.89           C  
ATOM   1339  CD  GLU M 168     102.737  18.930  31.434  1.00 92.89           C  
ATOM   1340  OE1 GLU M 168     101.783  19.643  31.021  1.00 92.89           O  
ATOM   1341  OE2 GLU M 168     102.837  18.507  32.616  1.00 92.89           O  
ATOM   1342  C   GLU M 168     105.106  19.083  27.599  1.00 92.89           C  
ATOM   1343  O   GLU M 168     105.394  17.907  27.385  1.00 92.89           O  
ATOM   1344  N   TRP M 169     104.421  19.830  26.711  1.00 94.04           N  
ATOM   1345  CA  TRP M 169     103.931  19.297  25.471  1.00 94.04           C  
ATOM   1346  CB  TRP M 169     102.950  20.239  24.758  1.00 94.04           C  
ATOM   1347  CG  TRP M 169     101.623  20.327  25.469  1.00 94.04           C  
ATOM   1348  CD2 TRP M 169     100.643  19.280  25.437  1.00 94.04           C  
ATOM   1349  CD1 TRP M 169     101.116  21.310  26.267  1.00 94.04           C  
ATOM   1350  NE1 TRP M 169      99.876  20.941  26.734  1.00 94.04           N  
ATOM   1351  CE2 TRP M 169      99.574  19.692  26.232  1.00 94.04           C  
ATOM   1352  CE3 TRP M 169     100.639  18.071  24.801  1.00 94.04           C  
ATOM   1353  CZ2 TRP M 169      98.478  18.897  26.402  1.00 94.04           C  
ATOM   1354  CZ3 TRP M 169      99.530  17.273  24.971  1.00 94.04           C  
ATOM   1355  CH2 TRP M 169      98.472  17.679  25.757  1.00 94.04           C  
ATOM   1356  C   TRP M 169     105.036  18.963  24.521  1.00 94.04           C  
ATOM   1357  O   TRP M 169     105.022  17.906  23.891  1.00 94.04           O  
ATOM   1358  N   LEU M 170     106.040  19.849  24.415  1.00125.49           N  
ATOM   1359  CA  LEU M 170     107.098  19.661  23.468  1.00125.49           C  
ATOM   1360  CB  LEU M 170     108.170  20.767  23.589  1.00125.49           C  
ATOM   1361  CG  LEU M 170     109.322  20.721  22.561  1.00125.49           C  
ATOM   1362  CD1 LEU M 170     110.229  19.499  22.745  1.00125.49           C  
ATOM   1363  CD2 LEU M 170     108.800  20.854  21.126  1.00125.49           C  
ATOM   1364  C   LEU M 170     107.727  18.341  23.778  1.00125.49           C  
ATOM   1365  O   LEU M 170     108.056  17.574  22.873  1.00125.49           O  
ATOM   1366  N   ARG M 171     107.901  18.042  25.078  1.00 66.19           N  
ATOM   1367  CA  ARG M 171     108.492  16.800  25.479  1.00 66.19           C  
ATOM   1368  CB  ARG M 171     108.644  16.685  27.005  1.00 66.19           C  
ATOM   1369  CG  ARG M 171     109.609  17.705  27.609  1.00 66.19           C  
ATOM   1370  CD  ARG M 171     109.674  17.637  29.135  1.00 66.19           C  
ATOM   1371  NE  ARG M 171     108.311  17.958  29.643  1.00 66.19           N  
ATOM   1372  CZ  ARG M 171     108.032  17.871  30.977  1.00 66.19           C  
ATOM   1373  NH1 ARG M 171     109.008  17.509  31.859  1.00 66.19           N  
ATOM   1374  NH2 ARG M 171     106.774  18.146  31.430  1.00 66.19           N  
ATOM   1375  C   ARG M 171     107.594  15.690  25.048  1.00 66.19           C  
ATOM   1376  O   ARG M 171     108.046  14.691  24.489  1.00 66.19           O  
ATOM   1377  N   ARG M 172     106.279  15.850  25.279  1.00 90.37           N  
ATOM   1378  CA  ARG M 172     105.372  14.793  24.948  1.00 90.37           C  
ATOM   1379  CB  ARG M 172     103.908  15.087  25.311  1.00 90.37           C  
ATOM   1380  CG  ARG M 172     103.003  13.917  24.928  1.00 90.37           C  
ATOM   1381  CD  ARG M 172     101.521  14.106  25.247  1.00 90.37           C  
ATOM   1382  NE  ARG M 172     100.821  12.918  24.681  1.00 90.37           N  
ATOM   1383  CZ  ARG M 172      99.724  12.394  25.300  0.93 90.37           C  
ATOM   1384  NH1 ARG M 172      99.245  12.965  26.443  1.00 90.37           N  
ATOM   1385  NH2 ARG M 172      99.109  11.294  24.775  1.00 90.37           N  
ATOM   1386  C   ARG M 172     105.402  14.547  23.477  1.00 90.37           C  
ATOM   1387  O   ARG M 172     105.440  13.398  23.038  1.00 90.37           O  
ATOM   1388  N   TYR M 173     105.413  15.621  22.667  1.00 90.48           N  
ATOM   1389  CA  TYR M 173     105.352  15.416  21.249  1.00 90.48           C  
ATOM   1390  CB  TYR M 173     105.405  16.711  20.414  1.00 90.48           C  
ATOM   1391  CG  TYR M 173     104.187  17.529  20.675  1.00 90.48           C  
ATOM   1392  CD1 TYR M 173     102.941  17.048  20.344  1.00 90.48           C  
ATOM   1393  CD2 TYR M 173     104.293  18.794  21.206  1.00 90.48           C  
ATOM   1394  CE1 TYR M 173     101.816  17.804  20.571  1.00 90.48           C  
ATOM   1395  CE2 TYR M 173     103.171  19.555  21.434  1.00 90.48           C  
ATOM   1396  CZ  TYR M 173     101.931  19.057  21.119  1.00 90.48           C  
ATOM   1397  OH  TYR M 173     100.776  19.831  21.350  1.00 90.48           O  
ATOM   1398  C   TYR M 173     106.547  14.623  20.843  1.00 90.48           C  
ATOM   1399  O   TYR M 173     106.431  13.642  20.114  1.00 90.48           O  
ATOM   1400  N   LEU M 174     107.733  14.988  21.355  1.00 59.74           N  
ATOM   1401  CA  LEU M 174     108.931  14.337  20.924  1.00 59.74           C  
ATOM   1402  CB  LEU M 174     110.171  14.861  21.665  1.00 59.74           C  
ATOM   1403  CG  LEU M 174     110.450  16.348  21.381  1.00 59.74           C  
ATOM   1404  CD1 LEU M 174     111.697  16.835  22.137  1.00 59.74           C  
ATOM   1405  CD2 LEU M 174     110.533  16.622  19.868  1.00 59.74           C  
ATOM   1406  C   LEU M 174     108.817  12.876  21.218  1.00 59.74           C  
ATOM   1407  O   LEU M 174     109.229  12.046  20.408  1.00 59.74           O  
ATOM   1408  N   LYS M 175     108.219  12.519  22.370  1.00129.05           N  
ATOM   1409  CA  LYS M 175     108.143  11.138  22.746  1.00129.05           C  
ATOM   1410  CB  LYS M 175     107.357  10.925  24.051  1.00129.05           C  
ATOM   1411  CG  LYS M 175     107.611   9.575  24.729  1.00129.05           C  
ATOM   1412  CD  LYS M 175     107.313   8.353  23.859  1.00129.05           C  
ATOM   1413  CE  LYS M 175     108.571   7.690  23.292  1.00129.05           C  
ATOM   1414  NZ  LYS M 175     108.199   6.505  22.488  1.00129.05           N  
ATOM   1415  C   LYS M 175     107.430  10.401  21.658  1.00129.05           C  
ATOM   1416  O   LYS M 175     107.887   9.349  21.217  1.00129.05           O  
ATOM   1417  N   ASN M 176     106.293  10.936  21.176  1.00275.63           N  
ATOM   1418  CA  ASN M 176     105.637  10.257  20.100  1.00275.63           C  
ATOM   1419  CB  ASN M 176     104.111  10.132  20.285  1.00275.63           C  
ATOM   1420  CG  ASN M 176     103.503  11.510  20.504  1.00275.63           C  
ATOM   1421  OD1 ASN M 176     102.987  12.130  19.576  1.00275.63           O  
ATOM   1422  ND2 ASN M 176     103.559  12.003  21.770  1.00275.63           N  
ATOM   1423  C   ASN M 176     105.941  11.024  18.850  1.00275.63           C  
ATOM   1424  O   ASN M 176     105.323  12.027  18.528  1.00275.63           O  
ATOM   1425  N   GLY M 177     106.857  10.535  18.017  1.00235.40           N  
ATOM   1426  CA  GLY M 177     107.187  11.348  16.887  1.00235.40           C  
ATOM   1427  C   GLY M 177     108.669  11.491  16.818  1.00235.40           C  
ATOM   1428  O   GLY M 177     109.195  12.096  15.888  1.00235.40           O  
ATOM   1429  N   ASN M 178     109.388  10.934  17.805  1.00121.88           N  
ATOM   1430  CA  ASN M 178     110.818  11.025  17.792  1.00121.88           C  
ATOM   1431  CB  ASN M 178     111.467  10.381  19.028  1.00121.88           C  
ATOM   1432  CG  ASN M 178     112.941  10.754  19.020  1.00121.88           C  
ATOM   1433  OD1 ASN M 178     113.425  11.393  18.088  1.00121.88           O  
ATOM   1434  ND2 ASN M 178     113.679  10.338  20.083  1.00121.88           N  
ATOM   1435  C   ASN M 178     111.342  10.308  16.590  1.00121.88           C  
ATOM   1436  O   ASN M 178     112.253  10.790  15.918  1.00121.88           O  
ATOM   1437  N   ALA M 179     110.768   9.136  16.266  1.00 39.14           N  
ATOM   1438  CA  ALA M 179     111.330   8.385  15.182  1.00 39.14           C  
ATOM   1439  CB  ALA M 179     110.593   7.059  14.932  1.00 39.14           C  
ATOM   1440  C   ALA M 179     111.243   9.193  13.927  1.00 39.14           C  
ATOM   1441  O   ALA M 179     112.219   9.303  13.185  1.00 39.14           O  
ATOM   1442  N   THR M 180     110.067   9.792  13.659  0.88122.40           N  
ATOM   1443  CA  THR M 180     109.918  10.537  12.443  0.88122.40           C  
ATOM   1444  CB  THR M 180     108.503  10.972  12.198  0.88122.40           C  
ATOM   1445  OG1 THR M 180     108.065  11.838  13.233  0.88122.40           O  
ATOM   1446  CG2 THR M 180     107.606   9.725  12.138  0.88122.40           C  
ATOM   1447  C   THR M 180     110.761  11.772  12.472  0.88122.40           C  
ATOM   1448  O   THR M 180     111.521  12.029  11.542  0.88122.40           O  
ATOM   1449  N   LEU M 181     110.669  12.558  13.563  1.00 51.67           N  
ATOM   1450  CA  LEU M 181     111.385  13.797  13.640  1.00 51.67           C  
ATOM   1451  CB  LEU M 181     111.237  14.503  14.999  1.00 51.67           C  
ATOM   1452  CG  LEU M 181     109.803  14.996  15.278  1.00 51.67           C  
ATOM   1453  CD1 LEU M 181     109.707  15.694  16.644  1.00 51.67           C  
ATOM   1454  CD2 LEU M 181     109.285  15.877  14.130  1.00 51.67           C  
ATOM   1455  C   LEU M 181     112.866  13.526  13.401  1.00 51.67           C  
ATOM   1456  O   LEU M 181     113.595  14.498  13.061  1.00 51.67           O  
ATOM   1457  OXT LEU M 181     113.283  12.346  13.540  1.00 51.67           O  
TER
ATOM   1458  N   SER P   1      99.695  21.811  22.910  1.00 80.69           N  
ATOM   1459  CA  SER P   1      98.684  22.890  22.977  1.00 80.69           C  
ATOM   1460  CB  SER P   1      98.012  22.888  24.360  1.00 80.69           C  
ATOM   1461  OG  SER P   1      97.427  21.621  24.621  1.00 80.69           O  
ATOM   1462  C   SER P   1      99.300  24.227  22.766  1.00 80.69           C  
ATOM   1463  O   SER P   1     100.443  24.464  23.149  1.00 80.69           O  
ATOM   1464  N   ILE P   2      98.524  25.144  22.160  1.00 98.68           N  
ATOM   1465  CA  ILE P   2      98.972  26.476  21.889  1.00 98.68           C  
ATOM   1466  CB  ILE P   2      98.469  27.026  20.584  1.00 98.68           C  
ATOM   1467  CG1 ILE P   2      99.041  28.431  20.331  1.00 98.68           C  
ATOM   1468  CG2 ILE P   2      96.933  26.957  20.591  1.00 98.68           C  
ATOM   1469  CD1 ILE P   2      98.776  28.955  18.920  1.00 98.68           C  
ATOM   1470  C   ILE P   2      98.391  27.296  22.990  1.00 98.68           C  
ATOM   1471  O   ILE P   2      97.463  26.865  23.669  1.00 98.68           O  
ATOM   1472  N   ILE P   3      98.984  28.469  23.250  1.00174.30           N  
ATOM   1473  CA  ILE P   3      98.555  29.327  24.311  1.00174.30           C  
ATOM   1474  CB  ILE P   3      99.573  30.362  24.687  1.00174.30           C  
ATOM   1475  CG1 ILE P   3      99.170  31.065  25.992  1.00174.30           C  
ATOM   1476  CG2 ILE P   3      99.754  31.309  23.491  1.00174.30           C  
ATOM   1477  CD1 ILE P   3     100.292  31.905  26.598  1.00174.30           C  
ATOM   1478  C   ILE P   3      97.308  30.048  23.901  1.00174.30           C  
ATOM   1479  O   ILE P   3      97.035  30.208  22.717  1.00174.30           O  
ATOM   1480  N   ASN P   4      96.443  30.412  24.867  1.00 86.45           N  
ATOM   1481  CA  ASN P   4      95.318  31.223  24.498  1.00 86.45           C  
ATOM   1482  CB  ASN P   4      94.174  31.185  25.526  1.00 86.45           C  
ATOM   1483  CG  ASN P   4      93.639  29.761  25.591  1.00 86.45           C  
ATOM   1484  OD1 ASN P   4      93.790  28.984  24.650  1.00 86.45           O  
ATOM   1485  ND2 ASN P   4      92.995  29.408  26.735  1.00 86.45           N  
ATOM   1486  C   ASN P   4      95.842  32.623  24.462  1.00 86.45           C  
ATOM   1487  O   ASN P   4      96.510  33.056  25.394  1.00 86.45           O  
ATOM   1488  N   PHE P   5      95.546  33.380  23.394  1.00177.95           N  
ATOM   1489  CA  PHE P   5      96.087  34.704  23.250  1.00177.95           C  
ATOM   1490  CB  PHE P   5      96.238  35.130  21.779  1.00177.95           C  
ATOM   1491  CG  PHE P   5      97.228  34.200  21.163  1.00177.95           C  
ATOM   1492  CD1 PHE P   5      96.834  32.994  20.633  1.00177.95           C  
ATOM   1493  CD2 PHE P   5      98.560  34.526  21.120  1.00177.95           C  
ATOM   1494  CE1 PHE P   5      97.748  32.133  20.069  1.00177.95           C  
ATOM   1495  CE2 PHE P   5      99.476  33.669  20.558  1.00177.95           C  
ATOM   1496  CZ  PHE P   5      99.077  32.469  20.028  1.00177.95           C  
ATOM   1497  C   PHE P   5      95.197  35.700  23.926  1.00177.95           C  
ATOM   1498  O   PHE P   5      94.016  35.448  24.153  1.00177.95           O  
ATOM   1499  N   GLU P   6      95.775  36.867  24.285  1.00109.58           N  
ATOM   1500  CA  GLU P   6      95.053  37.926  24.929  1.00109.58           C  
ATOM   1501  CB  GLU P   6      95.714  38.412  26.228  1.00109.58           C  
ATOM   1502  CG  GLU P   6      95.776  37.316  27.294  1.00109.58           C  
ATOM   1503  CD  GLU P   6      94.368  36.766  27.471  1.00109.58           C  
ATOM   1504  OE1 GLU P   6      93.417  37.588  27.543  1.00109.58           O  
ATOM   1505  OE2 GLU P   6      94.226  35.516  27.541  1.00109.58           O  
ATOM   1506  C   GLU P   6      95.016  39.061  23.956  1.00109.58           C  
ATOM   1507  O   GLU P   6      95.887  39.181  23.096  1.00109.58           O  
ATOM   1508  N   LYS P   7      93.992  39.928  24.076  1.00154.45           N  
ATOM   1509  CA  LYS P   7      93.769  40.986  23.134  1.00154.45           C  
ATOM   1510  CB  LYS P   7      92.438  41.734  23.334  1.00154.45           C  
ATOM   1511  CG  LYS P   7      91.202  41.010  22.789  1.00154.45           C  
ATOM   1512  CD  LYS P   7      90.867  39.700  23.502  1.00154.45           C  
ATOM   1513  CE  LYS P   7      91.158  38.456  22.661  1.00154.45           C  
ATOM   1514  NZ  LYS P   7      92.559  38.474  22.185  1.00154.45           N  
ATOM   1515  C   LYS P   7      94.858  42.002  23.174  1.00154.45           C  
ATOM   1516  O   LYS P   7      95.561  42.175  24.170  1.00154.45           O  
ATOM   1517  N   LEU P   8      95.030  42.685  22.025  1.00109.19           N  
ATOM   1518  CA  LEU P   8      95.990  43.734  21.895  1.00109.19           C  
ATOM   1519  CB  LEU P   8      96.278  44.097  20.429  1.00109.19           C  
ATOM   1520  CG  LEU P   8      96.982  42.970  19.652  1.00109.19           C  
ATOM   1521  CD1 LEU P   8      97.251  43.373  18.194  1.00109.19           C  
ATOM   1522  CD2 LEU P   8      98.258  42.510  20.376  1.00109.19           C  
ATOM   1523  C   LEU P   8      95.358  44.943  22.565  1.00109.19           C  
ATOM   1524  O   LEU P   8      94.121  45.119  22.399  1.00109.19           O  
ATOM   1525  OXT LEU P   8      96.095  45.699  23.253  1.00109.19           O  
TER
ATOM   1526  N   GLN A   3      80.484  20.520  34.336  1.00109.52           N  
ATOM   1527  CA  GLN A   3      81.648  19.626  34.148  1.00109.52           C  
ATOM   1528  CB  GLN A   3      82.345  19.864  32.796  1.00109.52           C  
ATOM   1529  CG  GLN A   3      83.057  21.211  32.668  1.00109.52           C  
ATOM   1530  CD  GLN A   3      83.897  21.162  31.398  1.00109.52           C  
ATOM   1531  OE1 GLN A   3      83.399  20.843  30.319  1.00109.52           O  
ATOM   1532  NE2 GLN A   3      85.215  21.472  31.530  1.00109.52           N  
ATOM   1533  C   GLN A   3      82.668  19.805  35.229  1.00109.52           C  
ATOM   1534  O   GLN A   3      83.666  19.090  35.277  1.00109.52           O  
ATOM   1535  N   VAL A   4      82.459  20.783  36.126  1.00 68.04           N  
ATOM   1536  CA  VAL A   4      83.353  20.937  37.237  1.00 68.04           C  
ATOM   1537  CB  VAL A   4      83.833  22.343  37.450  1.00 68.04           C  
ATOM   1538  CG1 VAL A   4      84.655  22.387  38.749  1.00 68.04           C  
ATOM   1539  CG2 VAL A   4      84.622  22.787  36.208  1.00 68.04           C  
ATOM   1540  C   VAL A   4      82.549  20.566  38.432  1.00 68.04           C  
ATOM   1541  O   VAL A   4      81.382  20.936  38.530  1.00 68.04           O  
ATOM   1542  N   GLN A   5      83.131  19.805  39.372  1.00 99.47           N  
ATOM   1543  CA  GLN A   5      82.304  19.412  40.470  1.00 99.47           C  
ATOM   1544  CB  GLN A   5      81.934  17.921  40.427  1.00 99.47           C  
ATOM   1545  CG  GLN A   5      81.140  17.519  39.183  1.00 99.47           C  
ATOM   1546  CD  GLN A   5      80.954  16.009  39.217  1.00 99.47           C  
ATOM   1547  OE1 GLN A   5      81.384  15.340  40.156  1.00 99.47           O  
ATOM   1548  NE2 GLN A   5      80.301  15.452  38.163  1.00 99.47           N  
ATOM   1549  C   GLN A   5      83.033  19.628  41.754  1.00 99.47           C  
ATOM   1550  O   GLN A   5      84.196  19.257  41.901  1.00 99.47           O  
ATOM   1551  N   GLN A   6      82.346  20.268  42.715  1.00 90.48           N  
ATOM   1552  CA  GLN A   6      82.851  20.370  44.051  1.00 90.48           C  
ATOM   1553  CB  GLN A   6      82.738  21.785  44.647  1.00 90.48           C  
ATOM   1554  CG  GLN A   6      83.654  22.780  43.926  1.00 90.48           C  
ATOM   1555  CD  GLN A   6      83.506  24.156  44.559  1.00 90.48           C  
ATOM   1556  OE1 GLN A   6      83.185  25.130  43.882  1.00 90.48           O  
ATOM   1557  NE2 GLN A   6      83.759  24.242  45.892  1.00 90.48           N  
ATOM   1558  C   GLN A   6      81.965  19.420  44.801  1.00 90.48           C  
ATOM   1559  O   GLN A   6      80.743  19.549  44.769  1.00 90.48           O  
ATOM   1560  N   SER A   7      82.565  18.405  45.456  1.00327.97           N  
ATOM   1561  CA  SER A   7      81.799  17.320  46.026  1.00327.97           C  
ATOM   1562  CB  SER A   7      82.665  16.112  46.421  1.00327.97           C  
ATOM   1563  OG  SER A   7      83.307  15.584  45.273  1.00327.97           O  
ATOM   1564  C   SER A   7      80.951  17.712  47.201  1.00327.97           C  
ATOM   1565  O   SER A   7      79.761  17.376  47.208  1.00327.97           O  
ATOM   1566  N   PRO A   8      81.512  18.335  48.226  1.00160.94           N  
ATOM   1567  CA  PRO A   8      80.681  18.696  49.331  1.00160.94           C  
ATOM   1568  CD  PRO A   8      82.883  18.107  48.667  1.00160.94           C  
ATOM   1569  CB  PRO A   8      81.542  18.666  50.592  1.00160.94           C  
ATOM   1570  CG  PRO A   8      82.975  18.772  50.055  1.00160.94           C  
ATOM   1571  C   PRO A   8      80.061  20.018  49.088  1.00160.94           C  
ATOM   1572  O   PRO A   8      80.792  20.970  48.819  1.00160.94           O  
ATOM   1573  N   ALA A   9      78.732  20.106  49.202  1.00 63.87           N  
ATOM   1574  CA  ALA A   9      78.068  21.364  49.091  1.00 63.87           C  
ATOM   1575  CB  ALA A   9      76.534  21.232  49.051  1.00 63.87           C  
ATOM   1576  C   ALA A   9      78.421  22.142  50.315  1.00 63.87           C  
ATOM   1577  O   ALA A   9      78.650  23.346  50.245  1.00 63.87           O  
ATOM   1578  N   SER A  10      78.465  21.458  51.481  1.00 92.15           N  
ATOM   1579  CA  SER A  10      78.750  22.148  52.706  1.00 92.15           C  
ATOM   1580  CB  SER A  10      77.483  22.450  53.524  1.00 92.15           C  
ATOM   1581  OG  SER A  10      77.818  23.134  54.721  1.00 92.15           O  
ATOM   1582  C   SER A  10      79.659  21.310  53.555  1.00 92.15           C  
ATOM   1583  O   SER A  10      79.644  20.081  53.491  1.00 92.15           O  
ATOM   1584  N   LEU A  11      80.496  21.987  54.373  1.00142.06           N  
ATOM   1585  CA  LEU A  11      81.424  21.325  55.246  1.00142.06           C  
ATOM   1586  CB  LEU A  11      82.849  21.347  54.641  1.00142.06           C  
ATOM   1587  CG  LEU A  11      83.979  20.669  55.444  1.00142.06           C  
ATOM   1588  CD1 LEU A  11      84.279  21.401  56.757  1.00142.06           C  
ATOM   1589  CD2 LEU A  11      83.727  19.165  55.621  1.00142.06           C  
ATOM   1590  C   LEU A  11      81.426  22.099  56.537  1.00142.06           C  
ATOM   1591  O   LEU A  11      81.529  23.324  56.522  1.00142.06           O  
ATOM   1592  N   VAL A  12      81.292  21.409  57.692  1.00122.19           N  
ATOM   1593  CA  VAL A  12      81.302  22.077  58.971  1.00122.19           C  
ATOM   1594  CB  VAL A  12      80.106  21.792  59.826  1.00122.19           C  
ATOM   1595  CG1 VAL A  12      78.871  22.426  59.175  1.00122.19           C  
ATOM   1596  CG2 VAL A  12      79.994  20.270  60.000  1.00122.19           C  
ATOM   1597  C   VAL A  12      82.497  21.591  59.718  1.00122.19           C  
ATOM   1598  O   VAL A  12      82.875  20.425  59.609  1.00122.19           O  
ATOM   1599  N   LEU A  13      83.132  22.483  60.503  1.00125.65           N  
ATOM   1600  CA  LEU A  13      84.347  22.058  61.121  1.00125.65           C  
ATOM   1601  CB  LEU A  13      85.459  22.160  60.069  1.00125.65           C  
ATOM   1602  CG  LEU A  13      86.847  21.689  60.473  1.00125.65           C  
ATOM   1603  CD1 LEU A  13      86.809  20.243  60.969  1.00125.65           C  
ATOM   1604  CD2 LEU A  13      87.815  21.868  59.295  1.00125.65           C  
ATOM   1605  C   LEU A  13      84.635  22.955  62.290  1.00125.65           C  
ATOM   1606  O   LEU A  13      84.201  24.104  62.325  1.00125.65           O  
ATOM   1607  N   GLN A  14      85.374  22.445  63.300  1.00 53.08           N  
ATOM   1608  CA  GLN A  14      85.671  23.260  64.444  1.00 53.08           C  
ATOM   1609  CB  GLN A  14      85.777  22.485  65.771  1.00 53.08           C  
ATOM   1610  CG  GLN A  14      86.061  23.398  66.968  1.00 53.08           C  
ATOM   1611  CD  GLN A  14      86.078  22.556  68.235  1.00 53.08           C  
ATOM   1612  OE1 GLN A  14      85.042  22.331  68.858  1.00 53.08           O  
ATOM   1613  NE2 GLN A  14      87.288  22.077  68.631  1.00 53.08           N  
ATOM   1614  C   GLN A  14      86.977  23.943  64.197  1.00 53.08           C  
ATOM   1615  O   GLN A  14      87.847  23.423  63.500  1.00 53.08           O  
ATOM   1616  N   GLU A  15      87.143  25.145  64.780  1.00101.94           N  
ATOM   1617  CA  GLU A  15      88.337  25.911  64.586  1.00101.94           C  
ATOM   1618  CB  GLU A  15      88.427  27.170  65.462  1.00101.94           C  
ATOM   1619  CG  GLU A  15      87.475  28.296  65.069  1.00101.94           C  
ATOM   1620  CD  GLU A  15      87.717  29.437  66.048  1.00101.94           C  
ATOM   1621  OE1 GLU A  15      87.333  29.280  67.236  1.00101.94           O  
ATOM   1622  OE2 GLU A  15      88.293  30.475  65.623  1.00101.94           O  
ATOM   1623  C   GLU A  15      89.503  25.068  64.974  1.00101.94           C  
ATOM   1624  O   GLU A  15      89.433  24.277  65.912  1.00101.94           O  
ATOM   1625  N   GLY A  16      90.613  25.216  64.226  1.00 29.11           N  
ATOM   1626  CA  GLY A  16      91.820  24.506  64.526  1.00 29.11           C  
ATOM   1627  C   GLY A  16      91.944  23.331  63.606  1.00 29.11           C  
ATOM   1628  O   GLY A  16      93.047  22.849  63.357  1.00 29.11           O  
ATOM   1629  N   GLU A  17      90.815  22.849  63.058  1.00 76.15           N  
ATOM   1630  CA  GLU A  17      90.831  21.697  62.199  1.00 76.15           C  
ATOM   1631  CB  GLU A  17      89.437  21.089  61.990  1.00 76.15           C  
ATOM   1632  CG  GLU A  17      88.778  20.511  63.243  1.00 76.15           C  
ATOM   1633  CD  GLU A  17      88.980  19.004  63.243  1.00 76.15           C  
ATOM   1634  OE1 GLU A  17      89.934  18.529  62.573  1.00 76.15           O  
ATOM   1635  OE2 GLU A  17      88.172  18.307  63.913  1.00 76.15           O  
ATOM   1636  C   GLU A  17      91.298  22.119  60.840  1.00 76.15           C  
ATOM   1637  O   GLU A  17      91.165  23.280  60.457  1.00 76.15           O  
ATOM   1638  N   ASN A  18      91.888  21.170  60.082  1.00 34.96           N  
ATOM   1639  CA  ASN A  18      92.316  21.435  58.738  1.00 34.96           C  
ATOM   1640  CB  ASN A  18      93.472  20.531  58.275  1.00 34.96           C  
ATOM   1641  CG  ASN A  18      94.697  20.863  59.116  1.00 34.96           C  
ATOM   1642  OD1 ASN A  18      94.978  22.027  59.397  1.00 34.96           O  
ATOM   1643  ND2 ASN A  18      95.445  19.808  59.539  1.00 34.96           N  
ATOM   1644  C   ASN A  18      91.148  21.164  57.842  1.00 34.96           C  
ATOM   1645  O   ASN A  18      90.293  20.337  58.154  1.00 34.96           O  
ATOM   1646  N   ALA A  19      91.075  21.862  56.692  1.00 55.48           N  
ATOM   1647  CA  ALA A  19      89.962  21.633  55.816  1.00 55.48           C  
ATOM   1648  CB  ALA A  19      89.057  22.864  55.634  1.00 55.48           C  
ATOM   1649  C   ALA A  19      90.481  21.261  54.466  1.00 55.48           C  
ATOM   1650  O   ALA A  19      91.536  21.727  54.038  1.00 55.48           O  
ATOM   1651  N   GLU A  20      89.747  20.370  53.771  1.00 75.32           N  
ATOM   1652  CA  GLU A  20      90.129  19.974  52.447  1.00 75.32           C  
ATOM   1653  CB  GLU A  20      90.606  18.512  52.378  1.00 75.32           C  
ATOM   1654  CG  GLU A  20      91.265  18.131  51.052  1.00 75.32           C  
ATOM   1655  CD  GLU A  20      91.863  16.741  51.219  1.00 75.32           C  
ATOM   1656  OE1 GLU A  20      92.510  16.502  52.272  1.00 75.32           O  
ATOM   1657  OE2 GLU A  20      91.679  15.900  50.299  1.00 75.32           O  
ATOM   1658  C   GLU A  20      88.912  20.118  51.584  1.00 75.32           C  
ATOM   1659  O   GLU A  20      87.855  19.569  51.893  1.00 75.32           O  
ATOM   1660  N   LEU A  21      89.027  20.880  50.477  1.00 88.00           N  
ATOM   1661  CA  LEU A  21      87.903  21.072  49.599  1.00 88.00           C  
ATOM   1662  CB  LEU A  21      87.574  22.555  49.355  1.00 88.00           C  
ATOM   1663  CG  LEU A  21      87.184  23.333  50.631  1.00 88.00           C  
ATOM   1664  CD1 LEU A  21      86.869  24.804  50.312  1.00 88.00           C  
ATOM   1665  CD2 LEU A  21      86.049  22.636  51.400  1.00 88.00           C  
ATOM   1666  C   LEU A  21      88.258  20.461  48.273  1.00 88.00           C  
ATOM   1667  O   LEU A  21      89.291  20.786  47.691  1.00 88.00           O  
ATOM   1668  N   GLN A  22      87.377  19.591  47.736  1.00123.50           N  
ATOM   1669  CA  GLN A  22      87.688  18.828  46.554  1.00123.50           C  
ATOM   1670  CB  GLN A  22      87.051  17.429  46.575  1.00123.50           C  
ATOM   1671  CG  GLN A  22      87.293  16.642  47.863  1.00123.50           C  
ATOM   1672  CD  GLN A  22      88.778  16.360  47.994  1.00123.50           C  
ATOM   1673  OE1 GLN A  22      89.501  16.280  47.002  1.00123.50           O  
ATOM   1674  NE2 GLN A  22      89.247  16.205  49.260  1.00123.50           N  
ATOM   1675  C   GLN A  22      87.107  19.478  45.335  1.00123.50           C  
ATOM   1676  O   GLN A  22      86.000  20.015  45.368  1.00123.50           O  
ATOM   1677  N   CYS A  23      87.873  19.435  44.222  1.00144.05           N  
ATOM   1678  CA  CYS A  23      87.429  19.897  42.932  1.00144.05           C  
ATOM   1679  CB  CYS A  23      88.277  21.002  42.298  1.00144.05           C  
ATOM   1680  SG  CYS A  23      88.131  22.566  43.156  1.00144.05           S  
ATOM   1681  C   CYS A  23      87.674  18.778  41.980  1.00144.05           C  
ATOM   1682  O   CYS A  23      88.806  18.318  41.852  1.00144.05           O  
ATOM   1683  N   ASN A  24      86.634  18.323  41.262  1.00 62.56           N  
ATOM   1684  CA  ASN A  24      86.847  17.286  40.295  1.00 62.56           C  
ATOM   1685  CB  ASN A  24      85.949  16.055  40.504  1.00 62.56           C  
ATOM   1686  CG  ASN A  24      86.383  15.364  41.789  1.00 62.56           C  
ATOM   1687  OD1 ASN A  24      86.297  15.933  42.876  1.00 62.56           O  
ATOM   1688  ND2 ASN A  24      86.862  14.097  41.664  1.00 62.56           N  
ATOM   1689  C   ASN A  24      86.496  17.870  38.963  1.00 62.56           C  
ATOM   1690  O   ASN A  24      85.579  18.683  38.858  1.00 62.56           O  
ATOM   1691  N   PHE A  25      87.254  17.488  37.913  1.00131.95           N  
ATOM   1692  CA  PHE A  25      86.998  17.977  36.589  1.00131.95           C  
ATOM   1693  CB  PHE A  25      87.891  19.166  36.194  1.00131.95           C  
ATOM   1694  CG  PHE A  25      89.308  18.728  36.322  1.00131.95           C  
ATOM   1695  CD1 PHE A  25      89.926  18.036  35.308  1.00131.95           C  
ATOM   1696  CD2 PHE A  25      90.019  19.015  37.465  1.00131.95           C  
ATOM   1697  CE1 PHE A  25      91.235  17.637  35.434  1.00131.95           C  
ATOM   1698  CE2 PHE A  25      91.329  18.617  37.596  1.00131.95           C  
ATOM   1699  CZ  PHE A  25      91.939  17.925  36.579  1.00131.95           C  
ATOM   1700  C   PHE A  25      87.239  16.858  35.623  1.00131.95           C  
ATOM   1701  O   PHE A  25      87.991  15.925  35.895  1.00131.95           O  
ATOM   1702  N   SER A  26      86.512  16.889  34.494  1.00100.29           N  
ATOM   1703  CA  SER A  26      86.599  15.898  33.462  1.00100.29           C  
ATOM   1704  CB  SER A  26      85.251  15.675  32.756  1.00100.29           C  
ATOM   1705  OG  SER A  26      84.841  16.867  32.101  1.00100.29           O  
ATOM   1706  C   SER A  26      87.598  16.269  32.400  1.00100.29           C  
ATOM   1707  O   SER A  26      87.720  15.547  31.411  1.00100.29           O  
ATOM   1708  N   THR A  27      88.314  17.404  32.538  1.00184.66           N  
ATOM   1709  CA  THR A  27      89.078  17.872  31.412  1.00184.66           C  
ATOM   1710  CB  THR A  27      88.702  19.297  31.088  1.00184.66           C  
ATOM   1711  OG1 THR A  27      87.289  19.405  31.055  1.00184.66           O  
ATOM   1712  CG2 THR A  27      89.202  19.681  29.687  1.00184.66           C  
ATOM   1713  C   THR A  27      90.572  17.810  31.656  1.00184.66           C  
ATOM   1714  O   THR A  27      91.027  17.374  32.711  1.00184.66           O  
ATOM   1715  N   SER A  28      91.377  18.177  30.621  1.00221.77           N  
ATOM   1716  CA  SER A  28      92.802  18.343  30.729  1.00221.77           C  
ATOM   1717  CB  SER A  28      93.533  18.298  29.376  1.00221.77           C  
ATOM   1718  OG  SER A  28      93.360  17.029  28.764  1.00221.77           O  
ATOM   1719  C   SER A  28      92.947  19.731  31.270  1.00221.77           C  
ATOM   1720  O   SER A  28      92.323  20.598  30.657  1.00221.77           O  
ATOM   1721  N   LEU A  37      93.819  19.937  32.324  1.00178.71           N  
ATOM   1722  CA  LEU A  37      93.906  21.086  33.225  1.00178.71           C  
ATOM   1723  CB  LEU A  37      94.022  20.588  34.684  1.00178.71           C  
ATOM   1724  CG  LEU A  37      93.899  21.628  35.814  1.00178.71           C  
ATOM   1725  CD1 LEU A  37      95.082  22.604  35.846  1.00178.71           C  
ATOM   1726  CD2 LEU A  37      92.521  22.309  35.795  1.00178.71           C  
ATOM   1727  C   LEU A  37      95.037  22.049  32.954  1.00178.71           C  
ATOM   1728  O   LEU A  37      96.213  21.755  33.172  1.00178.71           O  
ATOM   1729  N   ASN A  38      94.660  23.238  32.432  1.00161.78           N  
ATOM   1730  CA  ASN A  38      95.482  24.386  32.156  1.00161.78           C  
ATOM   1731  CB  ASN A  38      94.975  25.232  30.972  1.00161.78           C  
ATOM   1732  CG  ASN A  38      93.682  25.922  31.376  1.00161.78           C  
ATOM   1733  OD1 ASN A  38      93.703  26.938  32.070  1.00161.78           O  
ATOM   1734  ND2 ASN A  38      92.527  25.370  30.917  1.00161.78           N  
ATOM   1735  C   ASN A  38      95.649  25.331  33.320  1.00161.78           C  
ATOM   1736  O   ASN A  38      96.597  26.113  33.286  1.00161.78           O  
ATOM   1737  N   SER A  39      94.695  25.394  34.294  1.00160.78           N  
ATOM   1738  CA  SER A  39      94.804  26.322  35.409  1.00160.78           C  
ATOM   1739  CB  SER A  39      94.530  27.797  35.042  1.00160.78           C  
ATOM   1740  OG  SER A  39      95.299  28.234  33.935  1.00160.78           O  
ATOM   1741  C   SER A  39      93.703  26.064  36.382  1.00160.78           C  
ATOM   1742  O   SER A  39      92.591  25.724  35.989  1.00160.78           O  
ATOM   1743  N   MET A  40      93.976  26.278  37.685  1.00 64.72           N  
ATOM   1744  CA  MET A  40      92.947  26.138  38.675  1.00 64.72           C  
ATOM   1745  CB  MET A  40      93.199  24.983  39.660  1.00 64.72           C  
ATOM   1746  CG  MET A  40      92.106  24.824  40.719  1.00 64.72           C  
ATOM   1747  SD  MET A  40      92.386  23.461  41.888  1.00 64.72           S  
ATOM   1748  CE  MET A  40      93.829  24.226  42.682  1.00 64.72           C  
ATOM   1749  C   MET A  40      92.908  27.406  39.472  1.00 64.72           C  
ATOM   1750  O   MET A  40      93.946  27.916  39.893  1.00 64.72           O  
ATOM   1751  N   GLN A  41      91.695  27.956  39.695  1.00 79.35           N  
ATOM   1752  CA  GLN A  41      91.608  29.177  40.450  1.00 79.35           C  
ATOM   1753  CB  GLN A  41      91.248  30.381  39.562  1.00 79.35           C  
ATOM   1754  CG  GLN A  41      91.402  31.744  40.235  1.00 79.35           C  
ATOM   1755  CD  GLN A  41      91.204  32.801  39.157  1.00 79.35           C  
ATOM   1756  OE1 GLN A  41      90.959  32.481  37.994  1.00 79.35           O  
ATOM   1757  NE2 GLN A  41      91.319  34.098  39.548  1.00 79.35           N  
ATOM   1758  C   GLN A  41      90.550  29.019  41.504  1.00 79.35           C  
ATOM   1759  O   GLN A  41      89.433  28.588  41.224  1.00 79.35           O  
ATOM   1760  N   TRP A  42      90.881  29.380  42.761  1.00 94.26           N  
ATOM   1761  CA  TRP A  42      89.949  29.247  43.847  1.00 94.26           C  
ATOM   1762  CB  TRP A  42      90.533  28.565  45.091  1.00 94.26           C  
ATOM   1763  CG  TRP A  42      90.716  27.077  44.968  1.00 94.26           C  
ATOM   1764  CD2 TRP A  42      89.735  26.130  45.415  1.00 94.26           C  
ATOM   1765  CD1 TRP A  42      91.766  26.353  44.485  1.00 94.26           C  
ATOM   1766  NE1 TRP A  42      91.505  25.010  44.616  1.00 94.26           N  
ATOM   1767  CE2 TRP A  42      90.259  24.860  45.187  1.00 94.26           C  
ATOM   1768  CE3 TRP A  42      88.508  26.307  45.987  1.00 94.26           C  
ATOM   1769  CZ2 TRP A  42      89.560  23.742  45.537  1.00 94.26           C  
ATOM   1770  CZ3 TRP A  42      87.793  25.177  46.312  1.00 94.26           C  
ATOM   1771  CH2 TRP A  42      88.311  23.918  46.091  1.00 94.26           C  
ATOM   1772  C   TRP A  42      89.525  30.611  44.292  1.00 94.26           C  
ATOM   1773  O   TRP A  42      90.335  31.536  44.340  1.00 94.26           O  
ATOM   1774  N   PHE A  43      88.224  30.757  44.635  1.00100.10           N  
ATOM   1775  CA  PHE A  43      87.710  32.023  45.076  1.00100.10           C  
ATOM   1776  CB  PHE A  43      86.672  32.657  44.132  1.00100.10           C  
ATOM   1777  CG  PHE A  43      87.290  32.884  42.795  1.00100.10           C  
ATOM   1778  CD1 PHE A  43      88.183  33.907  42.591  1.00100.10           C  
ATOM   1779  CD2 PHE A  43      86.994  32.051  41.743  1.00100.10           C  
ATOM   1780  CE1 PHE A  43      88.752  34.110  41.356  1.00100.10           C  
ATOM   1781  CE2 PHE A  43      87.558  32.250  40.506  1.00100.10           C  
ATOM   1782  CZ  PHE A  43      88.439  33.284  40.308  1.00100.10           C  
ATOM   1783  C   PHE A  43      86.994  31.834  46.385  1.00100.10           C  
ATOM   1784  O   PHE A  43      86.520  30.744  46.702  1.00100.10           O  
ATOM   1785  N   TYR A  44      86.904  32.928  47.174  1.00 71.12           N  
ATOM   1786  CA  TYR A  44      86.265  32.944  48.466  1.00 71.12           C  
ATOM   1787  CB  TYR A  44      87.264  33.358  49.564  1.00 71.12           C  
ATOM   1788  CG  TYR A  44      86.572  33.643  50.852  1.00 71.12           C  
ATOM   1789  CD1 TYR A  44      86.230  32.631  51.719  1.00 71.12           C  
ATOM   1790  CD2 TYR A  44      86.285  34.943  51.201  1.00 71.12           C  
ATOM   1791  CE1 TYR A  44      85.602  32.913  52.910  1.00 71.12           C  
ATOM   1792  CE2 TYR A  44      85.657  35.231  52.390  1.00 71.12           C  
ATOM   1793  CZ  TYR A  44      85.315  34.214  53.246  1.00 71.12           C  
ATOM   1794  OH  TYR A  44      84.673  34.508  54.467  1.00 71.12           O  
ATOM   1795  C   TYR A  44      85.171  33.972  48.427  1.00 71.12           C  
ATOM   1796  O   TYR A  44      85.380  35.087  47.952  1.00 71.12           O  
ATOM   1797  N   GLN A  45      83.961  33.621  48.919  1.00 84.86           N  
ATOM   1798  CA  GLN A  45      82.872  34.560  48.885  1.00 84.86           C  
ATOM   1799  CB  GLN A  45      81.858  34.271  47.767  1.00 84.86           C  
ATOM   1800  CG  GLN A  45      80.711  35.278  47.704  1.00 84.86           C  
ATOM   1801  CD  GLN A  45      79.900  34.967  46.459  1.00 84.86           C  
ATOM   1802  OE1 GLN A  45      79.596  35.856  45.666  1.00 84.86           O  
ATOM   1803  NE2 GLN A  45      79.542  33.669  46.274  1.00 84.86           N  
ATOM   1804  C   GLN A  45      82.144  34.526  50.194  1.00 84.86           C  
ATOM   1805  O   GLN A  45      81.711  33.473  50.659  1.00 84.86           O  
ATOM   1806  N   ARG A  46      82.016  35.705  50.833  1.00126.99           N  
ATOM   1807  CA  ARG A  46      81.283  35.859  52.056  1.00126.99           C  
ATOM   1808  CB  ARG A  46      81.828  37.003  52.926  1.00126.99           C  
ATOM   1809  CG  ARG A  46      83.273  36.771  53.373  1.00126.99           C  
ATOM   1810  CD  ARG A  46      83.978  38.031  53.879  1.00126.99           C  
ATOM   1811  NE  ARG A  46      83.371  38.409  55.185  1.00126.99           N  
ATOM   1812  CZ  ARG A  46      84.077  39.195  56.049  1.00126.99           C  
ATOM   1813  NH1 ARG A  46      85.335  39.609  55.718  1.00126.99           N  
ATOM   1814  NH2 ARG A  46      83.528  39.564  57.243  1.00126.99           N  
ATOM   1815  C   ARG A  46      79.910  36.237  51.625  1.00126.99           C  
ATOM   1816  O   ARG A  46      79.730  36.742  50.518  1.00126.99           O  
ATOM   1817  N   PRO A  48      78.917  36.008  52.429  1.00 97.78           N  
ATOM   1818  CA  PRO A  48      77.632  36.434  51.990  1.00 97.78           C  
ATOM   1819  CD  PRO A  48      78.844  34.828  53.274  1.00 97.78           C  
ATOM   1820  CB  PRO A  48      76.637  35.823  52.970  1.00 97.78           C  
ATOM   1821  CG  PRO A  48      77.340  34.521  53.408  1.00 97.78           C  
ATOM   1822  C   PRO A  48      77.687  37.930  51.947  1.00 97.78           C  
ATOM   1823  O   PRO A  48      78.321  38.535  52.807  1.00 97.78           O  
ATOM   1824  N   GLY A  49      77.075  38.573  50.945  1.00 41.64           N  
ATOM   1825  CA  GLY A  49      77.139  40.004  50.953  1.00 41.64           C  
ATOM   1826  C   GLY A  49      78.400  40.477  50.286  1.00 41.64           C  
ATOM   1827  O   GLY A  49      78.616  41.683  50.160  1.00 41.64           O  
ATOM   1828  N   GLY A  50      79.267  39.563  49.806  1.00 59.03           N  
ATOM   1829  CA  GLY A  50      80.500  40.056  49.245  1.00 59.03           C  
ATOM   1830  C   GLY A  50      80.671  39.539  47.848  1.00 59.03           C  
ATOM   1831  O   GLY A  50      79.921  38.685  47.382  1.00 59.03           O  
ATOM   1832  N   SER A  51      81.662  40.099  47.122  1.00102.62           N  
ATOM   1833  CA  SER A  51      81.990  39.650  45.798  1.00102.62           C  
ATOM   1834  CB  SER A  51      82.569  40.751  44.894  1.00102.62           C  
ATOM   1835  OG  SER A  51      82.864  40.219  43.611  1.00102.62           O  
ATOM   1836  C   SER A  51      83.038  38.603  45.949  1.00102.62           C  
ATOM   1837  O   SER A  51      83.623  38.462  47.018  1.00102.62           O  
ATOM   1838  N   LEU A  52      83.309  37.838  44.876  1.00181.55           N  
ATOM   1839  CA  LEU A  52      84.303  36.805  44.952  1.00181.55           C  
ATOM   1840  CB  LEU A  52      84.364  35.881  43.717  1.00181.55           C  
ATOM   1841  CG  LEU A  52      83.170  34.923  43.541  1.00181.55           C  
ATOM   1842  CD1 LEU A  52      81.864  35.690  43.303  1.00181.55           C  
ATOM   1843  CD2 LEU A  52      83.439  33.875  42.447  1.00181.55           C  
ATOM   1844  C   LEU A  52      85.682  37.395  45.115  1.00181.55           C  
ATOM   1845  O   LEU A  52      86.025  38.407  44.510  1.00181.55           O  
ATOM   1846  N   VAL A  53      86.525  36.758  45.959  1.00 55.63           N  
ATOM   1847  CA  VAL A  53      87.884  37.198  46.155  1.00 55.63           C  
ATOM   1848  CB  VAL A  53      88.226  37.449  47.596  1.00 55.63           C  
ATOM   1849  CG1 VAL A  53      89.718  37.812  47.693  1.00 55.63           C  
ATOM   1850  CG2 VAL A  53      87.281  38.535  48.140  1.00 55.63           C  
ATOM   1851  C   VAL A  53      88.763  36.079  45.672  1.00 55.63           C  
ATOM   1852  O   VAL A  53      88.427  34.909  45.845  1.00 55.63           O  
ATOM   1853  N   SER A  54      89.921  36.398  45.051  1.00 75.67           N  
ATOM   1854  CA  SER A  54      90.733  35.344  44.497  1.00 75.67           C  
ATOM   1855  CB  SER A  54      91.471  35.758  43.212  1.00 75.67           C  
ATOM   1856  OG  SER A  54      92.237  34.673  42.711  1.00 75.67           O  
ATOM   1857  C   SER A  54      91.761  34.913  45.503  1.00 75.67           C  
ATOM   1858  O   SER A  54      92.603  35.705  45.922  1.00 75.67           O  
ATOM   1859  N   LEU A  55      91.647  33.655  45.988  1.00 88.27           N  
ATOM   1860  CA  LEU A  55      92.589  33.083  46.915  1.00 88.27           C  
ATOM   1861  CB  LEU A  55      92.023  31.882  47.691  1.00 88.27           C  
ATOM   1862  CG  LEU A  55      90.875  32.255  48.645  1.00 88.27           C  
ATOM   1863  CD1 LEU A  55      90.371  31.025  49.415  1.00 88.27           C  
ATOM   1864  CD2 LEU A  55      91.275  33.414  49.572  1.00 88.27           C  
ATOM   1865  C   LEU A  55      93.864  32.620  46.271  1.00 88.27           C  
ATOM   1866  O   LEU A  55      94.953  32.938  46.749  1.00 88.27           O  
ATOM   1867  N   PHE A  56      93.767  31.831  45.175  1.00 76.61           N  
ATOM   1868  CA  PHE A  56      94.965  31.275  44.603  1.00 76.61           C  
ATOM   1869  CB  PHE A  56      95.361  29.902  45.172  1.00 76.61           C  
ATOM   1870  CG  PHE A  56      95.743  30.125  46.589  1.00 76.61           C  
ATOM   1871  CD1 PHE A  56      94.777  30.145  47.564  1.00 76.61           C  
ATOM   1872  CD2 PHE A  56      97.058  30.320  46.940  1.00 76.61           C  
ATOM   1873  CE1 PHE A  56      95.120  30.358  48.872  1.00 76.61           C  
ATOM   1874  CE2 PHE A  56      97.407  30.531  48.252  1.00 76.61           C  
ATOM   1875  CZ  PHE A  56      96.435  30.553  49.222  1.00 76.61           C  
ATOM   1876  C   PHE A  56      94.780  31.066  43.142  1.00 76.61           C  
ATOM   1877  O   PHE A  56      93.676  30.831  42.654  1.00 76.61           O  
ATOM   1878  N   TYR A  57      95.898  31.154  42.402  1.00110.86           N  
ATOM   1879  CA  TYR A  57      95.848  30.924  40.995  1.00110.86           C  
ATOM   1880  CB  TYR A  57      96.070  32.215  40.183  1.00110.86           C  
ATOM   1881  CG  TYR A  57      96.159  31.913  38.725  1.00110.86           C  
ATOM   1882  CD1 TYR A  57      95.130  31.287  38.059  1.00110.86           C  
ATOM   1883  CD2 TYR A  57      97.265  32.312  38.011  1.00110.86           C  
ATOM   1884  CE1 TYR A  57      95.223  31.031  36.710  1.00110.86           C  
ATOM   1885  CE2 TYR A  57      97.364  32.062  36.664  1.00110.86           C  
ATOM   1886  CZ  TYR A  57      96.343  31.414  36.012  1.00110.86           C  
ATOM   1887  OH  TYR A  57      96.439  31.153  34.629  1.00110.86           O  
ATOM   1888  C   TYR A  57      96.898  29.924  40.662  1.00110.86           C  
ATOM   1889  O   TYR A  57      98.049  30.066  41.079  1.00110.86           O  
ATOM   1890  N   ASN A  58      96.509  28.848  39.942  1.00231.70           N  
ATOM   1891  CA  ASN A  58      97.536  27.916  39.582  1.00231.70           C  
ATOM   1892  CB  ASN A  58      97.754  26.790  40.618  1.00231.70           C  
ATOM   1893  CG  ASN A  58      96.469  26.002  40.832  1.00231.70           C  
ATOM   1894  OD1 ASN A  58      95.484  26.522  41.352  1.00231.70           O  
ATOM   1895  ND2 ASN A  58      96.482  24.703  40.428  1.00231.70           N  
ATOM   1896  C   ASN A  58      97.310  27.297  38.218  1.00231.70           C  
ATOM   1897  O   ASN A  58      96.870  26.153  38.126  1.00231.70           O  
ATOM   1898  N   PRO A  59      97.604  28.000  37.144  1.00201.94           N  
ATOM   1899  CA  PRO A  59      97.533  27.476  35.799  1.00201.94           C  
ATOM   1900  CD  PRO A  59      98.330  29.252  37.217  1.00201.94           C  
ATOM   1901  CB  PRO A  59      97.960  28.634  34.899  1.00201.94           C  
ATOM   1902  CG  PRO A  59      98.890  29.465  35.801  1.00201.94           C  
ATOM   1903  C   PRO A  59      98.457  26.285  35.644  1.00201.94           C  
ATOM   1904  O   PRO A  59      98.091  25.287  35.036  1.00201.94           O  
ATOM   1905  N   SER A  66      99.696  26.332  36.141  1.00146.66           N  
ATOM   1906  CA  SER A  66     100.483  25.131  36.041  1.00146.66           C  
ATOM   1907  CB  SER A  66     101.260  24.973  34.719  1.00146.66           C  
ATOM   1908  OG  SER A  66     100.383  24.619  33.661  1.00146.66           O  
ATOM   1909  C   SER A  66     101.510  25.178  37.143  1.00146.66           C  
ATOM   1910  O   SER A  66     101.820  26.259  37.634  1.00146.66           O  
ATOM   1911  N   GLY A  67     102.053  24.007  37.569  1.00 79.60           N  
ATOM   1912  CA  GLY A  67     103.132  23.949  38.540  1.00 79.60           C  
ATOM   1913  C   GLY A  67     102.706  23.759  39.940  1.00 79.60           C  
ATOM   1914  O   GLY A  67     101.580  23.369  40.233  1.00 79.60           O  
ATOM   1915  N   THR A  68     103.678  24.024  40.836  1.00 73.46           N  
ATOM   1916  CA  THR A  68     103.535  23.824  42.242  1.00 73.46           C  
ATOM   1917  CB  THR A  68     104.606  22.930  42.808  1.00 73.46           C  
ATOM   1918  OG1 THR A  68     104.598  21.688  42.119  1.00 73.46           O  
ATOM   1919  CG2 THR A  68     104.351  22.678  44.305  1.00 73.46           C  
ATOM   1920  C   THR A  68     103.628  25.156  42.897  1.00 73.46           C  
ATOM   1921  O   THR A  68     104.171  26.115  42.348  1.00 73.46           O  
ATOM   1922  N   LYS A  69     103.131  25.206  44.140  1.00122.82           N  
ATOM   1923  CA  LYS A  69     102.846  26.450  44.763  1.00122.82           C  
ATOM   1924  CB  LYS A  69     101.408  26.543  45.301  1.00122.82           C  
ATOM   1925  CG  LYS A  69     100.355  26.614  44.195  1.00122.82           C  
ATOM   1926  CD  LYS A  69      98.933  26.355  44.690  1.00122.82           C  
ATOM   1927  CE  LYS A  69      98.426  27.391  45.695  1.00122.82           C  
ATOM   1928  NZ  LYS A  69      97.044  27.058  46.106  1.00122.82           N  
ATOM   1929  C   LYS A  69     103.750  26.809  45.873  1.00122.82           C  
ATOM   1930  O   LYS A  69     104.785  26.193  46.132  1.00122.82           O  
ATOM   1931  N   HIS A  70     103.351  27.918  46.522  1.00 90.57           N  
ATOM   1932  CA  HIS A  70     104.094  28.436  47.616  1.00 90.57           C  
ATOM   1933  ND1 HIS A  70     104.619  30.981  49.894  1.00 90.57           N  
ATOM   1934  CG  HIS A  70     105.128  30.451  48.730  1.00 90.57           C  
ATOM   1935  CB  HIS A  70     104.287  29.962  47.587  1.00 90.57           C  
ATOM   1936  NE2 HIS A  70     106.831  30.987  50.109  1.00 90.57           N  
ATOM   1937  CD2 HIS A  70     106.481  30.463  48.878  1.00 90.57           C  
ATOM   1938  CE1 HIS A  70     105.680  31.284  50.684  1.00 90.57           C  
ATOM   1939  C   HIS A  70     103.367  28.085  48.866  1.00 90.57           C  
ATOM   1940  O   HIS A  70     102.150  28.230  48.963  1.00 90.57           O  
ATOM   1941  N   SER A  72     104.131  27.623  49.870  1.00 74.02           N  
ATOM   1942  CA  SER A  72     103.576  27.163  51.107  1.00 74.02           C  
ATOM   1943  CB  SER A  72     104.617  26.556  52.064  1.00 74.02           C  
ATOM   1944  OG  SER A  72     105.197  25.396  51.486  1.00 74.02           O  
ATOM   1945  C   SER A  72     102.922  28.301  51.819  1.00 74.02           C  
ATOM   1946  O   SER A  72     103.231  29.469  51.589  1.00 74.02           O  
ATOM   1947  N   GLY A  74     101.970  27.963  52.711  1.00 16.67           N  
ATOM   1948  CA  GLY A  74     101.250  28.951  53.457  1.00 16.67           C  
ATOM   1949  C   GLY A  74     100.074  28.264  54.077  1.00 16.67           C  
ATOM   1950  O   GLY A  74      99.955  27.041  54.017  1.00 16.67           O  
ATOM   1951  N   ARG A  75      99.174  29.048  54.702  1.00113.92           N  
ATOM   1952  CA  ARG A  75      98.021  28.496  55.357  1.00113.92           C  
ATOM   1953  CB  ARG A  75      97.209  29.537  56.147  1.00113.92           C  
ATOM   1954  CG  ARG A  75      96.088  28.914  56.982  1.00113.92           C  
ATOM   1955  CD  ARG A  75      95.426  29.885  57.962  1.00113.92           C  
ATOM   1956  NE  ARG A  75      94.571  30.816  57.174  1.00113.92           N  
ATOM   1957  CZ  ARG A  75      93.440  31.333  57.735  1.00113.92           C  
ATOM   1958  NH1 ARG A  75      93.089  30.982  59.006  1.00113.92           N  
ATOM   1959  NH2 ARG A  75      92.657  32.195  57.026  1.00113.92           N  
ATOM   1960  C   ARG A  75      97.123  27.881  54.329  1.00113.92           C  
ATOM   1961  O   ARG A  75      96.531  26.829  54.575  1.00113.92           O  
ATOM   1962  N   LEU A  76      96.981  28.539  53.156  1.00166.67           N  
ATOM   1963  CA  LEU A  76      96.153  28.003  52.112  1.00166.67           C  
ATOM   1964  CB  LEU A  76      95.175  29.002  51.473  1.00166.67           C  
ATOM   1965  CG  LEU A  76      93.965  29.427  52.323  1.00166.67           C  
ATOM   1966  CD1 LEU A  76      93.080  28.221  52.668  1.00166.67           C  
ATOM   1967  CD2 LEU A  76      94.378  30.267  53.538  1.00166.67           C  
ATOM   1968  C   LEU A  76      97.031  27.525  51.000  1.00166.67           C  
ATOM   1969  O   LEU A  76      97.918  28.244  50.540  1.00166.67           O  
ATOM   1970  N   THR A  77      96.790  26.281  50.538  1.00114.55           N  
ATOM   1971  CA  THR A  77      97.587  25.724  49.482  1.00114.55           C  
ATOM   1972  CB  THR A  77      98.689  24.846  50.006  1.00114.55           C  
ATOM   1973  OG1 THR A  77      99.444  25.542  50.983  1.00114.55           O  
ATOM   1974  CG2 THR A  77      99.629  24.482  48.850  1.00114.55           C  
ATOM   1975  C   THR A  77      96.683  24.840  48.672  1.00114.55           C  
ATOM   1976  O   THR A  77      95.549  24.571  49.068  1.00114.55           O  
ATOM   1977  N   SER A  78      97.161  24.383  47.494  1.00 55.22           N  
ATOM   1978  CA  SER A  78      96.407  23.479  46.676  1.00 55.22           C  
ATOM   1979  CB  SER A  78      95.793  24.130  45.425  1.00 55.22           C  
ATOM   1980  OG  SER A  78      96.818  24.551  44.537  1.00 55.22           O  
ATOM   1981  C   SER A  78      97.337  22.400  46.213  1.00 55.22           C  
ATOM   1982  O   SER A  78      98.557  22.539  46.294  1.00 55.22           O  
ATOM   1983  N   THR A  79      96.768  21.257  45.772  1.00121.87           N  
ATOM   1984  CA  THR A  79      97.568  20.188  45.249  1.00121.87           C  
ATOM   1985  CB  THR A  79      98.053  19.230  46.298  1.00121.87           C  
ATOM   1986  OG1 THR A  79      98.947  18.285  45.729  1.00121.87           O  
ATOM   1987  CG2 THR A  79      96.837  18.514  46.909  1.00121.87           C  
ATOM   1988  C   THR A  79      96.707  19.411  44.304  1.00121.87           C  
ATOM   1989  O   THR A  79      95.480  19.434  44.402  1.00121.87           O  
ATOM   1990  N   THR A  80      97.340  18.692  43.358  1.00 51.81           N  
ATOM   1991  CA  THR A  80      96.591  17.922  42.414  1.00 51.81           C  
ATOM   1992  CB  THR A  80      97.012  18.151  40.991  1.00 51.81           C  
ATOM   1993  OG1 THR A  80      96.857  19.521  40.649  1.00 51.81           O  
ATOM   1994  CG2 THR A  80      96.145  17.275  40.071  1.00 51.81           C  
ATOM   1995  C   THR A  80      96.840  16.484  42.731  1.00 51.81           C  
ATOM   1996  O   THR A  80      97.923  16.115  43.180  1.00 51.81           O  
ATOM   1997  N   VAL A  82      95.817  15.630  42.543  1.00111.46           N  
ATOM   1998  CA  VAL A  82      96.022  14.232  42.787  1.00111.46           C  
ATOM   1999  CB  VAL A  82      94.749  13.466  42.970  1.00111.46           C  
ATOM   2000  CG1 VAL A  82      94.045  13.988  44.234  1.00111.46           C  
ATOM   2001  CG2 VAL A  82      93.907  13.597  41.691  1.00111.46           C  
ATOM   2002  C   VAL A  82      96.744  13.678  41.584  1.00111.46           C  
ATOM   2003  O   VAL A  82      96.401  14.005  40.450  1.00111.46           O  
ATOM   2004  N   ILE A  84      97.778  12.831  41.793  1.00115.36           N  
ATOM   2005  CA  ILE A  84      98.571  12.343  40.689  1.00115.36           C  
ATOM   2006  CB  ILE A  84      99.795  11.592  41.138  1.00115.36           C  
ATOM   2007  CG1 ILE A  84     100.700  11.284  39.934  1.00115.36           C  
ATOM   2008  CG2 ILE A  84      99.363  10.354  41.942  1.00115.36           C  
ATOM   2009  CD1 ILE A  84     102.098  10.809  40.327  1.00115.36           C  
ATOM   2010  C   ILE A  84      97.761  11.455  39.785  1.00115.36           C  
ATOM   2011  O   ILE A  84      97.788  11.620  38.568  1.00115.36           O  
ATOM   2012  N   LYS A  85      97.030  10.483  40.361  1.00138.60           N  
ATOM   2013  CA  LYS A  85      96.250   9.515  39.639  1.00138.60           C  
ATOM   2014  CB  LYS A  85      95.765   8.396  40.579  1.00138.60           C  
ATOM   2015  CG  LYS A  85      95.172   7.163  39.890  1.00138.60           C  
ATOM   2016  CD  LYS A  85      93.877   7.417  39.116  1.00138.60           C  
ATOM   2017  CE  LYS A  85      93.312   6.162  38.448  1.00138.60           C  
ATOM   2018  NZ  LYS A  85      92.051   6.484  37.745  1.00138.60           N  
ATOM   2019  C   LYS A  85      95.035  10.125  38.998  1.00138.60           C  
ATOM   2020  O   LYS A  85      94.682   9.772  37.873  1.00138.60           O  
ATOM   2021  N   GLU A  86      94.372  11.071  39.694  1.00112.67           N  
ATOM   2022  CA  GLU A  86      93.070  11.515  39.267  1.00112.67           C  
ATOM   2023  CB  GLU A  86      92.041  11.553  40.407  1.00112.67           C  
ATOM   2024  CG  GLU A  86      91.594  10.201  40.951  1.00112.67           C  
ATOM   2025  CD  GLU A  86      90.698  10.479  42.151  1.00112.67           C  
ATOM   2026  OE1 GLU A  86      89.541  10.931  41.939  1.00112.67           O  
ATOM   2027  OE2 GLU A  86      91.163  10.249  43.299  1.00112.67           O  
ATOM   2028  C   GLU A  86      93.057  12.919  38.757  1.00112.67           C  
ATOM   2029  O   GLU A  86      93.984  13.704  38.950  1.00112.67           O  
ATOM   2030  N   ARG A  87      91.948  13.251  38.061  1.00129.68           N  
ATOM   2031  CA  ARG A  87      91.710  14.591  37.621  1.00129.68           C  
ATOM   2032  CB  ARG A  87      90.840  14.654  36.359  1.00129.68           C  
ATOM   2033  CG  ARG A  87      91.566  14.113  35.128  1.00129.68           C  
ATOM   2034  CD  ARG A  87      92.844  14.892  34.815  1.00129.68           C  
ATOM   2035  NE  ARG A  87      93.475  14.271  33.618  1.00129.68           N  
ATOM   2036  CZ  ARG A  87      94.744  14.629  33.265  1.00129.68           C  
ATOM   2037  NH1 ARG A  87      95.427  15.545  34.011  1.00129.68           N  
ATOM   2038  NH2 ARG A  87      95.331  14.069  32.167  1.00129.68           N  
ATOM   2039  C   ARG A  87      90.964  15.234  38.746  1.00129.68           C  
ATOM   2040  O   ARG A  87      89.738  15.353  38.729  1.00129.68           O  
ATOM   2041  N   ARG A  88      91.720  15.665  39.773  1.00149.47           N  
ATOM   2042  CA  ARG A  88      91.121  16.251  40.931  1.00149.47           C  
ATOM   2043  CB  ARG A  88      90.633  15.182  41.925  1.00149.47           C  
ATOM   2044  CG  ARG A  88      90.043  15.731  43.224  1.00149.47           C  
ATOM   2045  CD  ARG A  88      89.579  14.628  44.178  1.00149.47           C  
ATOM   2046  NE  ARG A  88      90.680  13.627  44.267  1.00149.47           N  
ATOM   2047  CZ  ARG A  88      90.976  13.031  45.458  1.00149.47           C  
ATOM   2048  NH1 ARG A  88      90.282  13.373  46.584  1.00149.47           N  
ATOM   2049  NH2 ARG A  88      91.970  12.097  45.525  1.00149.47           N  
ATOM   2050  C   ARG A  88      92.170  17.058  41.624  1.00149.47           C  
ATOM   2051  O   ARG A  88      93.325  16.645  41.717  1.00149.47           O  
ATOM   2052  N   SER A  89      91.776  18.242  42.131  1.00 69.51           N  
ATOM   2053  CA  SER A  89      92.667  19.092  42.864  1.00 69.51           C  
ATOM   2054  CB  SER A  89      93.022  20.392  42.121  1.00 69.51           C  
ATOM   2055  OG  SER A  89      93.695  20.097  40.905  1.00 69.51           O  
ATOM   2056  C   SER A  89      91.954  19.487  44.118  1.00 69.51           C  
ATOM   2057  O   SER A  89      90.722  19.491  44.182  1.00 69.51           O  
ATOM   2058  N   SER A  90      92.722  19.827  45.170  1.00 66.29           N  
ATOM   2059  CA  SER A  90      92.074  20.181  46.396  1.00 66.29           C  
ATOM   2060  CB  SER A  90      92.256  19.133  47.507  1.00 66.29           C  
ATOM   2061  OG  SER A  90      91.662  17.902  47.124  1.00 66.29           O  
ATOM   2062  C   SER A  90      92.650  21.455  46.915  1.00 66.29           C  
ATOM   2063  O   SER A  90      93.783  21.819  46.608  1.00 66.29           O  
ATOM   2064  N   LEU A  91      91.839  22.185  47.702  1.00 83.29           N  
ATOM   2065  CA  LEU A  91      92.307  23.358  48.372  1.00 83.29           C  
ATOM   2066  CB  LEU A  91      91.294  24.519  48.391  1.00 83.29           C  
ATOM   2067  CG  LEU A  91      91.802  25.781  49.118  1.00 83.29           C  
ATOM   2068  CD1 LEU A  91      93.030  26.383  48.419  1.00 83.29           C  
ATOM   2069  CD2 LEU A  91      90.671  26.806  49.308  1.00 83.29           C  
ATOM   2070  C   LEU A  91      92.525  22.919  49.780  1.00 83.29           C  
ATOM   2071  O   LEU A  91      91.718  22.176  50.338  1.00 83.29           O  
ATOM   2072  N   HIS A  92      93.649  23.334  50.386  1.00 63.82           N  
ATOM   2073  CA  HIS A  92      93.915  22.907  51.724  1.00 63.82           C  
ATOM   2074  ND1 HIS A  92      94.590  19.687  51.667  1.00 63.82           N  
ATOM   2075  CG  HIS A  92      95.190  20.816  51.156  1.00 63.82           C  
ATOM   2076  CB  HIS A  92      95.236  22.135  51.869  1.00 63.82           C  
ATOM   2077  NE2 HIS A  92      95.388  19.131  49.668  1.00 63.82           N  
ATOM   2078  CD2 HIS A  92      95.673  20.459  49.934  1.00 63.82           C  
ATOM   2079  CE1 HIS A  92      94.737  18.710  50.737  1.00 63.82           C  
ATOM   2080  C   HIS A  92      93.983  24.115  52.595  1.00 63.82           C  
ATOM   2081  O   HIS A  92      94.635  25.105  52.265  1.00 63.82           O  
ATOM   2082  N   ILE A  93      93.275  24.066  53.738  1.00 46.78           N  
ATOM   2083  CA  ILE A  93      93.296  25.176  54.640  1.00 46.78           C  
ATOM   2084  CB  ILE A  93      91.924  25.715  54.932  1.00 46.78           C  
ATOM   2085  CG1 ILE A  93      91.228  26.135  53.626  1.00 46.78           C  
ATOM   2086  CG2 ILE A  93      92.061  26.867  55.944  1.00 46.78           C  
ATOM   2087  CD1 ILE A  93      89.734  26.414  53.782  1.00 46.78           C  
ATOM   2088  C   ILE A  93      93.852  24.654  55.924  1.00 46.78           C  
ATOM   2089  O   ILE A  93      93.339  23.686  56.485  1.00 46.78           O  
ATOM   2090  N   SER A  94      94.923  25.293  56.429  1.00 88.70           N  
ATOM   2091  CA  SER A  94      95.523  24.810  57.638  1.00 88.70           C  
ATOM   2092  CB  SER A  94      97.053  24.961  57.667  1.00 88.70           C  
ATOM   2093  OG  SER A  94      97.644  24.151  56.662  1.00 88.70           O  
ATOM   2094  C   SER A  94      94.980  25.609  58.783  1.00 88.70           C  
ATOM   2095  O   SER A  94      94.792  26.819  58.674  1.00 88.70           O  
ATOM   2096  N   SER A  95      94.718  24.927  59.918  1.00 57.86           N  
ATOM   2097  CA  SER A  95      94.252  25.554  61.125  1.00 57.86           C  
ATOM   2098  CB  SER A  95      95.363  26.318  61.868  1.00 57.86           C  
ATOM   2099  OG  SER A  95      94.847  26.914  63.049  1.00 57.86           O  
ATOM   2100  C   SER A  95      93.131  26.508  60.837  1.00 57.86           C  
ATOM   2101  O   SER A  95      93.305  27.724  60.917  1.00 57.86           O  
ATOM   2102  N   SER A  96      91.938  25.968  60.517  1.00 94.28           N  
ATOM   2103  CA  SER A  96      90.805  26.773  60.151  1.00 94.28           C  
ATOM   2104  CB  SER A  96      89.540  25.949  59.847  1.00 94.28           C  
ATOM   2105  OG  SER A  96      89.746  25.110  58.722  1.00 94.28           O  
ATOM   2106  C   SER A  96      90.434  27.695  61.269  1.00 94.28           C  
ATOM   2107  O   SER A  96      90.478  27.333  62.445  1.00 94.28           O  
ATOM   2108  N   GLN A  97      90.030  28.926  60.893  1.00 60.60           N  
ATOM   2109  CA  GLN A  97      89.623  29.947  61.817  1.00 60.60           C  
ATOM   2110  CB  GLN A  97      90.425  31.248  61.655  1.00 60.60           C  
ATOM   2111  CG  GLN A  97      91.918  31.078  61.942  1.00 60.60           C  
ATOM   2112  CD  GLN A  97      92.602  32.411  61.679  1.00 60.60           C  
ATOM   2113  OE1 GLN A  97      91.957  33.390  61.306  1.00 60.60           O  
ATOM   2114  NE2 GLN A  97      93.947  32.452  61.875  1.00 60.60           N  
ATOM   2115  C   GLN A  97      88.189  30.259  61.508  1.00 60.60           C  
ATOM   2116  O   GLN A  97      87.677  29.909  60.447  1.00 60.60           O  
ATOM   2117  N   THR A  98      87.501  30.943  62.440  1.00 43.49           N  
ATOM   2118  CA  THR A  98      86.108  31.264  62.289  1.00 43.49           C  
ATOM   2119  CB  THR A  98      85.545  31.982  63.476  1.00 43.49           C  
ATOM   2120  OG1 THR A  98      85.687  31.185  64.643  1.00 43.49           O  
ATOM   2121  CG2 THR A  98      84.059  32.278  63.212  1.00 43.49           C  
ATOM   2122  C   THR A  98      85.928  32.156  61.098  1.00 43.49           C  
ATOM   2123  O   THR A  98      84.931  32.061  60.385  1.00 43.49           O  
ATOM   2124  N   THR A  99      86.907  33.040  60.849  1.00 66.12           N  
ATOM   2125  CA  THR A  99      86.866  34.018  59.796  1.00 66.12           C  
ATOM   2126  CB  THR A  99      88.056  34.934  59.808  1.00 66.12           C  
ATOM   2127  OG1 THR A  99      89.250  34.191  59.613  1.00 66.12           O  
ATOM   2128  CG2 THR A  99      88.101  35.666  61.160  1.00 66.12           C  
ATOM   2129  C   THR A  99      86.822  33.346  58.455  1.00 66.12           C  
ATOM   2130  O   THR A  99      86.340  33.932  57.488  1.00 66.12           O  
ATOM   2131  N   ASP A 100      87.361  32.117  58.359  1.00 76.80           N  
ATOM   2132  CA  ASP A 100      87.457  31.361  57.139  1.00 76.80           C  
ATOM   2133  CB  ASP A 100      88.242  30.051  57.316  1.00 76.80           C  
ATOM   2134  CG  ASP A 100      89.690  30.420  57.596  1.00 76.80           C  
ATOM   2135  OD1 ASP A 100      90.077  31.576  57.280  1.00 76.80           O  
ATOM   2136  OD2 ASP A 100      90.429  29.552  58.133  1.00 76.80           O  
ATOM   2137  C   ASP A 100      86.092  31.002  56.633  1.00 76.80           C  
ATOM   2138  O   ASP A 100      85.940  30.662  55.461  1.00 76.80           O  
ATOM   2139  N   SER A 101      85.068  31.016  57.507  1.00 96.05           N  
ATOM   2140  CA  SER A 101      83.748  30.614  57.112  1.00 96.05           C  
ATOM   2141  CB  SER A 101      82.719  30.834  58.235  1.00 96.05           C  
ATOM   2142  OG  SER A 101      81.446  30.347  57.848  1.00 96.05           O  
ATOM   2143  C   SER A 101      83.340  31.406  55.907  1.00 96.05           C  
ATOM   2144  O   SER A 101      83.594  32.605  55.827  1.00 96.05           O  
ATOM   2145  N   GLY A 102      82.706  30.733  54.919  1.00 30.79           N  
ATOM   2146  CA  GLY A 102      82.291  31.403  53.720  1.00 30.79           C  
ATOM   2147  C   GLY A 102      82.139  30.375  52.637  1.00 30.79           C  
ATOM   2148  O   GLY A 102      82.146  29.173  52.898  1.00 30.79           O  
ATOM   2149  N   THR A 103      81.996  30.832  51.374  1.00 54.31           N  
ATOM   2150  CA  THR A 103      81.824  29.916  50.282  1.00 54.31           C  
ATOM   2151  CB  THR A 103      80.646  30.252  49.411  1.00 54.31           C  
ATOM   2152  OG1 THR A 103      79.452  30.251  50.181  1.00 54.31           O  
ATOM   2153  CG2 THR A 103      80.550  29.213  48.280  1.00 54.31           C  
ATOM   2154  C   THR A 103      83.057  29.967  49.426  1.00 54.31           C  
ATOM   2155  O   THR A 103      83.589  31.041  49.160  1.00 54.31           O  
ATOM   2156  N   TYR A 104      83.550  28.791  48.973  1.00 82.30           N  
ATOM   2157  CA  TYR A 104      84.745  28.720  48.171  1.00 82.30           C  
ATOM   2158  CB  TYR A 104      85.820  27.779  48.751  1.00 82.30           C  
ATOM   2159  CG  TYR A 104      86.364  28.378  50.004  1.00 82.30           C  
ATOM   2160  CD1 TYR A 104      85.640  28.350  51.174  1.00 82.30           C  
ATOM   2161  CD2 TYR A 104      87.614  28.955  50.012  1.00 82.30           C  
ATOM   2162  CE1 TYR A 104      86.149  28.898  52.328  1.00 82.30           C  
ATOM   2163  CE2 TYR A 104      88.128  29.505  51.163  1.00 82.30           C  
ATOM   2164  CZ  TYR A 104      87.394  29.479  52.324  1.00 82.30           C  
ATOM   2165  OH  TYR A 104      87.918  30.042  53.506  1.00 82.30           O  
ATOM   2166  C   TYR A 104      84.394  28.184  46.811  1.00 82.30           C  
ATOM   2167  O   TYR A 104      83.762  27.136  46.686  1.00 82.30           O  
ATOM   2168  N   LEU A 105      84.823  28.893  45.745  1.00 78.59           N  
ATOM   2169  CA  LEU A 105      84.478  28.479  44.410  1.00 78.59           C  
ATOM   2170  CB  LEU A 105      83.884  29.626  43.576  1.00 78.59           C  
ATOM   2171  CG  LEU A 105      82.609  30.226  44.199  1.00 78.59           C  
ATOM   2172  CD1 LEU A 105      82.040  31.369  43.344  1.00 78.59           C  
ATOM   2173  CD2 LEU A 105      81.575  29.133  44.497  1.00 78.59           C  
ATOM   2174  C   LEU A 105      85.717  28.020  43.698  1.00 78.59           C  
ATOM   2175  O   LEU A 105      86.776  28.635  43.793  1.00 78.59           O  
ATOM   2176  N   CYS A 106      85.595  26.907  42.948  1.00 83.92           N  
ATOM   2177  CA  CYS A 106      86.672  26.328  42.197  1.00 83.92           C  
ATOM   2178  CB  CYS A 106      86.562  24.806  42.216  1.00 83.92           C  
ATOM   2179  SG  CYS A 106      88.039  23.929  41.673  1.00 83.92           S  
ATOM   2180  C   CYS A 106      86.472  26.762  40.776  1.00 83.92           C  
ATOM   2181  O   CYS A 106      85.338  26.784  40.297  1.00 83.92           O  
ATOM   2182  N   ALA A 107      87.563  27.126  40.063  1.00 64.34           N  
ATOM   2183  CA  ALA A 107      87.384  27.592  38.715  1.00 64.34           C  
ATOM   2184  CB  ALA A 107      87.345  29.125  38.613  1.00 64.34           C  
ATOM   2185  C   ALA A 107      88.500  27.120  37.828  1.00 64.34           C  
ATOM   2186  O   ALA A 107      89.663  27.070  38.230  1.00 64.34           O  
ATOM   2187  N   LEU A 108      88.154  26.784  36.563  1.00113.09           N  
ATOM   2188  CA  LEU A 108      89.122  26.289  35.628  1.00113.09           C  
ATOM   2189  CB  LEU A 108      88.829  24.817  35.263  1.00113.09           C  
ATOM   2190  CG  LEU A 108      89.975  24.003  34.622  1.00113.09           C  
ATOM   2191  CD1 LEU A 108      89.513  22.568  34.321  1.00113.09           C  
ATOM   2192  CD2 LEU A 108      90.599  24.684  33.401  1.00113.09           C  
ATOM   2193  C   LEU A 108      89.017  27.137  34.395  1.00113.09           C  
ATOM   2194  O   LEU A 108      87.930  27.555  33.995  1.00113.09           O  
ATOM   2195  N   GLU A 109      90.168  27.445  33.770  1.00 87.74           N  
ATOM   2196  CA  GLU A 109      90.134  28.255  32.587  1.00 87.74           C  
ATOM   2197  CB  GLU A 109      91.515  28.798  32.181  1.00 87.74           C  
ATOM   2198  CG  GLU A 109      92.083  29.813  33.176  1.00 87.74           C  
ATOM   2199  CD  GLU A 109      93.442  30.272  32.666  1.00 87.74           C  
ATOM   2200  OE1 GLU A 109      93.870  29.774  31.591  1.00 87.74           O  
ATOM   2201  OE2 GLU A 109      94.071  31.126  33.347  1.00 87.74           O  
ATOM   2202  C   GLU A 109      89.625  27.415  31.458  1.00 87.74           C  
ATOM   2203  O   GLU A 109      90.021  26.273  31.252  1.00 87.74           O  
ATOM   2204  N   GLY A 110      88.706  28.009  30.697  1.00162.52           N  
ATOM   2205  CA  GLY A 110      87.949  27.447  29.620  1.00162.52           C  
ATOM   2206  C   GLY A 110      88.593  27.179  28.320  1.00162.52           C  
ATOM   2207  O   GLY A 110      88.015  26.492  27.495  1.00162.52           O  
ATOM   2208  N   ASN A 111      89.689  27.835  27.990  1.00179.16           N  
ATOM   2209  CA  ASN A 111      90.239  27.669  26.689  1.00179.16           C  
ATOM   2210  CB  ASN A 111      90.424  26.199  26.251  1.00179.16           C  
ATOM   2211  CG  ASN A 111      91.479  25.566  27.149  1.00179.16           C  
ATOM   2212  OD1 ASN A 111      91.560  24.345  27.267  1.00179.16           O  
ATOM   2213  ND2 ASN A 111      92.306  26.419  27.810  1.00179.16           N  
ATOM   2214  C   ASN A 111      89.346  28.356  25.703  1.00179.16           C  
ATOM   2215  O   ASN A 111      89.767  28.587  24.583  1.00179.16           O  
ATOM   2216  N   TYR A 112      88.140  28.820  26.081  1.00161.99           N  
ATOM   2217  CA  TYR A 112      87.299  29.412  25.072  1.00161.99           C  
ATOM   2218  CB  TYR A 112      85.892  28.786  25.077  1.00161.99           C  
ATOM   2219  CG  TYR A 112      85.118  29.233  23.886  1.00161.99           C  
ATOM   2220  CD1 TYR A 112      85.350  28.659  22.657  1.00161.99           C  
ATOM   2221  CD2 TYR A 112      84.148  30.202  23.997  1.00161.99           C  
ATOM   2222  CE1 TYR A 112      84.636  29.053  21.550  1.00161.99           C  
ATOM   2223  CE2 TYR A 112      83.430  30.600  22.894  1.00161.99           C  
ATOM   2224  CZ  TYR A 112      83.674  30.027  21.669  1.00161.99           C  
ATOM   2225  OH  TYR A 112      82.938  30.435  20.536  1.00161.99           O  
ATOM   2226  C   TYR A 112      87.184  30.847  25.440  1.00161.99           C  
ATOM   2227  O   TYR A 112      86.671  31.163  26.511  1.00161.99           O  
ATOM   2228  N   ALA A 123      87.666  31.761  24.570  1.00123.89           N  
ATOM   2229  CA  ALA A 123      87.645  33.125  25.005  1.00123.89           C  
ATOM   2230  CB  ALA A 123      86.269  33.650  25.462  1.00123.89           C  
ATOM   2231  C   ALA A 123      88.591  33.093  26.156  1.00123.89           C  
ATOM   2232  O   ALA A 123      89.756  32.744  25.986  1.00123.89           O  
ATOM   2233  N   GLN A 124      88.137  33.542  27.337  1.00289.76           N  
ATOM   2234  CA  GLN A 124      88.893  33.437  28.548  1.00289.76           C  
ATOM   2235  CB  GLN A 124      89.778  34.663  28.847  1.00289.76           C  
ATOM   2236  CG  GLN A 124      91.016  34.778  27.953  1.00289.76           C  
ATOM   2237  CD  GLN A 124      90.594  35.287  26.583  1.00289.76           C  
ATOM   2238  OE1 GLN A 124      89.572  35.956  26.442  1.00289.76           O  
ATOM   2239  NE2 GLN A 124      91.402  34.960  25.539  1.00289.76           N  
ATOM   2240  C   GLN A 124      87.900  33.340  29.649  1.00289.76           C  
ATOM   2241  O   GLN A 124      88.110  33.870  30.735  1.00289.76           O  
ATOM   2242  N   GLY A 125      86.784  32.639  29.404  1.00100.90           N  
ATOM   2243  CA  GLY A 125      85.792  32.535  30.431  1.00100.90           C  
ATOM   2244  C   GLY A 125      86.196  31.393  31.283  1.00100.90           C  
ATOM   2245  O   GLY A 125      86.991  30.543  30.886  1.00100.90           O  
ATOM   2246  N   LEU A 126      85.624  31.357  32.490  1.00136.68           N  
ATOM   2247  CA  LEU A 126      85.872  30.316  33.430  1.00136.68           C  
ATOM   2248  CB  LEU A 126      86.190  30.832  34.845  1.00136.68           C  
ATOM   2249  CG  LEU A 126      87.600  31.419  35.005  1.00136.68           C  
ATOM   2250  CD1 LEU A 126      87.829  31.928  36.437  1.00136.68           C  
ATOM   2251  CD2 LEU A 126      88.662  30.389  34.587  1.00136.68           C  
ATOM   2252  C   LEU A 126      84.652  29.484  33.569  1.00136.68           C  
ATOM   2253  O   LEU A 126      83.540  29.921  33.275  1.00136.68           O  
ATOM   2254  N   THR A 127      84.862  28.224  33.987  1.00 91.95           N  
ATOM   2255  CA  THR A 127      83.761  27.384  34.324  1.00 91.95           C  
ATOM   2256  CB  THR A 127      83.862  26.002  33.747  1.00 91.95           C  
ATOM   2257  OG1 THR A 127      83.939  26.070  32.331  1.00 91.95           O  
ATOM   2258  CG2 THR A 127      82.624  25.193  34.172  1.00 91.95           C  
ATOM   2259  C   THR A 127      83.870  27.262  35.806  1.00 91.95           C  
ATOM   2260  O   THR A 127      84.941  26.958  36.335  1.00 91.95           O  
ATOM   2261  N   PHE A 128      82.755  27.525  36.510  1.00124.48           N  
ATOM   2262  CA  PHE A 128      82.742  27.524  37.941  1.00124.48           C  
ATOM   2263  CB  PHE A 128      82.004  28.722  38.575  1.00124.48           C  
ATOM   2264  CG  PHE A 128      82.804  29.974  38.447  1.00124.48           C  
ATOM   2265  CD1 PHE A 128      82.787  30.714  37.287  1.00124.48           C  
ATOM   2266  CD2 PHE A 128      83.558  30.422  39.509  1.00124.48           C  
ATOM   2267  CE1 PHE A 128      83.523  31.871  37.186  1.00124.48           C  
ATOM   2268  CE2 PHE A 128      84.295  31.579  39.414  1.00124.48           C  
ATOM   2269  CZ  PHE A 128      84.279  32.306  38.249  1.00124.48           C  
ATOM   2270  C   PHE A 128      82.014  26.318  38.419  1.00124.48           C  
ATOM   2271  O   PHE A 128      81.151  25.770  37.739  1.00124.48           O  
ATOM   2272  N   GLY A 129      82.387  25.840  39.615  1.00 69.13           N  
ATOM   2273  CA  GLY A 129      81.662  24.748  40.173  1.00 69.13           C  
ATOM   2274  C   GLY A 129      80.603  25.348  41.025  1.00 69.13           C  
ATOM   2275  O   GLY A 129      80.516  26.563  41.136  1.00 69.13           O  
ATOM   2276  N   LEU A 130      79.793  24.498  41.673  1.00157.14           N  
ATOM   2277  CA  LEU A 130      78.703  24.885  42.526  1.00157.14           C  
ATOM   2278  CB  LEU A 130      77.943  23.644  43.041  1.00157.14           C  
ATOM   2279  CG  LEU A 130      76.749  23.922  43.974  1.00157.14           C  
ATOM   2280  CD1 LEU A 130      77.188  24.353  45.384  1.00157.14           C  
ATOM   2281  CD2 LEU A 130      75.783  24.921  43.327  1.00157.14           C  
ATOM   2282  C   LEU A 130      79.240  25.630  43.708  1.00157.14           C  
ATOM   2283  O   LEU A 130      78.584  26.542  44.212  1.00157.14           O  
ATOM   2284  N   GLY A 131      80.428  25.234  44.206  1.00 44.10           N  
ATOM   2285  CA  GLY A 131      80.992  25.917  45.337  1.00 44.10           C  
ATOM   2286  C   GLY A 131      80.734  25.120  46.579  1.00 44.10           C  
ATOM   2287  O   GLY A 131      79.803  24.318  46.638  1.00 44.10           O  
ATOM   2288  N   THR A 132      81.579  25.328  47.614  1.00 56.55           N  
ATOM   2289  CA  THR A 132      81.402  24.627  48.854  1.00 56.55           C  
ATOM   2290  CB  THR A 132      82.587  23.802  49.262  1.00 56.55           C  
ATOM   2291  OG1 THR A 132      82.868  22.818  48.278  1.00 56.55           O  
ATOM   2292  CG2 THR A 132      82.281  23.135  50.614  1.00 56.55           C  
ATOM   2293  C   THR A 132      81.193  25.633  49.936  1.00 56.55           C  
ATOM   2294  O   THR A 132      81.888  26.644  50.006  1.00 56.55           O  
ATOM   2295  N   ARG A 133      80.214  25.366  50.820  1.00139.73           N  
ATOM   2296  CA  ARG A 133      79.963  26.260  51.908  1.00139.73           C  
ATOM   2297  CB  ARG A 133      78.467  26.436  52.210  1.00139.73           C  
ATOM   2298  CG  ARG A 133      78.173  27.532  53.232  1.00139.73           C  
ATOM   2299  CD  ARG A 133      76.681  27.757  53.457  1.00139.73           C  
ATOM   2300  NE  ARG A 133      76.103  28.264  52.179  1.00139.73           N  
ATOM   2301  CZ  ARG A 133      75.658  27.392  51.228  1.00139.73           C  
ATOM   2302  NH1 ARG A 133      75.729  26.046  51.446  1.00139.73           N  
ATOM   2303  NH2 ARG A 133      75.139  27.866  50.058  1.00139.73           N  
ATOM   2304  C   ARG A 133      80.621  25.657  53.101  1.00139.73           C  
ATOM   2305  O   ARG A 133      80.287  24.549  53.518  1.00139.73           O  
ATOM   2306  N   VAL A 134      81.601  26.377  53.675  1.00115.93           N  
ATOM   2307  CA  VAL A 134      82.282  25.841  54.814  1.00115.93           C  
ATOM   2308  CB  VAL A 134      83.779  25.799  54.671  1.00115.93           C  
ATOM   2309  CG1 VAL A 134      84.138  24.807  53.552  1.00115.93           C  
ATOM   2310  CG2 VAL A 134      84.291  27.228  54.425  1.00115.93           C  
ATOM   2311  C   VAL A 134      81.945  26.679  56.001  1.00115.93           C  
ATOM   2312  O   VAL A 134      81.885  27.906  55.921  1.00115.93           O  
ATOM   2313  N   SER A 135      81.683  26.011  57.141  1.00 45.43           N  
ATOM   2314  CA  SER A 135      81.363  26.715  58.345  1.00 45.43           C  
ATOM   2315  CB  SER A 135      79.975  26.346  58.899  1.00 45.43           C  
ATOM   2316  OG  SER A 135      79.710  27.065  60.094  1.00 45.43           O  
ATOM   2317  C   SER A 135      82.367  26.313  59.381  1.00 45.43           C  
ATOM   2318  O   SER A 135      82.568  25.127  59.638  1.00 45.43           O  
ATOM   2319  N   VAL A 136      83.033  27.303  60.010  1.00 69.99           N  
ATOM   2320  CA  VAL A 136      83.977  26.962  61.033  1.00 69.99           C  
ATOM   2321  CB  VAL A 136      85.323  27.596  60.848  1.00 69.99           C  
ATOM   2322  CG1 VAL A 136      86.218  27.208  62.036  1.00 69.99           C  
ATOM   2323  CG2 VAL A 136      85.884  27.145  59.490  1.00 69.99           C  
ATOM   2324  C   VAL A 136      83.396  27.434  62.325  1.00 69.99           C  
ATOM   2325  O   VAL A 136      83.094  28.616  62.492  1.00 69.99           O  
ATOM   2326  N   PHE A 137      83.242  26.506  63.288  1.00 51.76           N  
ATOM   2327  CA  PHE A 137      82.591  26.845  64.519  1.00 51.76           C  
ATOM   2328  CB  PHE A 137      81.644  25.749  65.043  1.00 51.76           C  
ATOM   2329  CG  PHE A 137      80.502  25.615  64.096  1.00 51.76           C  
ATOM   2330  CD1 PHE A 137      80.598  24.798  62.993  1.00 51.76           C  
ATOM   2331  CD2 PHE A 137      79.331  26.302  64.316  1.00 51.76           C  
ATOM   2332  CE1 PHE A 137      79.544  24.674  62.119  1.00 51.76           C  
ATOM   2333  CE2 PHE A 137      78.274  26.182  63.446  1.00 51.76           C  
ATOM   2334  CZ  PHE A 137      78.378  25.364  62.347  1.00 51.76           C  
ATOM   2335  C   PHE A 137      83.614  27.057  65.581  1.00 51.76           C  
ATOM   2336  O   PHE A 137      84.640  26.383  65.658  1.00 51.76           O  
ATOM   2337  N   PRO A 138      83.320  28.033  66.389  1.00 61.90           N  
ATOM   2338  CA  PRO A 138      84.202  28.315  67.487  1.00 61.90           C  
ATOM   2339  CD  PRO A 138      82.795  29.257  65.803  1.00 61.90           C  
ATOM   2340  CB  PRO A 138      84.362  29.835  67.538  1.00 61.90           C  
ATOM   2341  CG  PRO A 138      83.113  30.363  66.818  1.00 61.90           C  
ATOM   2342  C   PRO A 138      83.581  27.770  68.729  1.00 61.90           C  
ATOM   2343  O   PRO A 138      83.317  26.539  68.783  1.00 61.90           O  
ATOM   2344  OXT PRO A 138      83.348  28.580  69.666  1.00 61.90           O  
TER
ATOM   2345  N   VAL B   3      86.303  46.250  40.499  1.00 47.72           N  
ATOM   2346  CA  VAL B   3      85.262  46.630  39.512  1.00 47.72           C  
ATOM   2347  CB  VAL B   3      84.886  45.453  38.655  1.00 47.72           C  
ATOM   2348  CG1 VAL B   3      83.663  45.831  37.804  1.00 47.72           C  
ATOM   2349  CG2 VAL B   3      86.109  45.051  37.810  1.00 47.72           C  
ATOM   2350  C   VAL B   3      84.033  47.139  40.197  1.00 47.72           C  
ATOM   2351  O   VAL B   3      83.613  46.607  41.224  1.00 47.72           O  
ATOM   2352  N   PHE B   4      83.421  48.199  39.629  1.00 53.84           N  
ATOM   2353  CA  PHE B   4      82.271  48.807  40.231  1.00 53.84           C  
ATOM   2354  CB  PHE B   4      82.247  50.342  40.112  1.00 53.84           C  
ATOM   2355  CG  PHE B   4      83.430  50.899  40.824  1.00 53.84           C  
ATOM   2356  CD1 PHE B   4      84.642  51.007  40.181  1.00 53.84           C  
ATOM   2357  CD2 PHE B   4      83.329  51.317  42.130  1.00 53.84           C  
ATOM   2358  CE1 PHE B   4      85.737  51.526  40.830  1.00 53.84           C  
ATOM   2359  CE2 PHE B   4      84.421  51.837  42.785  1.00 53.84           C  
ATOM   2360  CZ  PHE B   4      85.628  51.937  42.137  1.00 53.84           C  
ATOM   2361  C   PHE B   4      81.058  48.328  39.505  1.00 53.84           C  
ATOM   2362  O   PHE B   4      81.079  48.154  38.287  1.00 53.84           O  
ATOM   2363  N   GLN B   5      79.961  48.085  40.249  1.00125.87           N  
ATOM   2364  CA  GLN B   5      78.763  47.633  39.608  1.00125.87           C  
ATOM   2365  CB  GLN B   5      78.636  46.101  39.687  1.00125.87           C  
ATOM   2366  CG  GLN B   5      77.545  45.480  38.818  1.00125.87           C  
ATOM   2367  CD  GLN B   5      77.663  43.972  38.985  1.00125.87           C  
ATOM   2368  OE1 GLN B   5      76.737  43.221  38.684  1.00125.87           O  
ATOM   2369  NE2 GLN B   5      78.839  43.511  39.486  1.00125.87           N  
ATOM   2370  C   GLN B   5      77.598  48.255  40.317  1.00125.87           C  
ATOM   2371  O   GLN B   5      77.410  48.045  41.514  1.00125.87           O  
ATOM   2372  N   THR B   6      76.786  49.046  39.582  1.00110.64           N  
ATOM   2373  CA  THR B   6      75.628  49.689  40.141  1.00110.64           C  
ATOM   2374  CB  THR B   6      75.791  51.180  40.232  1.00110.64           C  
ATOM   2375  OG1 THR B   6      74.730  51.764  40.971  1.00110.64           O  
ATOM   2376  CG2 THR B   6      75.837  51.751  38.805  1.00110.64           C  
ATOM   2377  C   THR B   6      74.496  49.410  39.199  1.00110.64           C  
ATOM   2378  O   THR B   6      74.743  49.173  38.018  1.00110.64           O  
ATOM   2379  N   PRO B   7      73.261  49.403  39.634  1.00 82.36           N  
ATOM   2380  CA  PRO B   7      72.871  49.633  40.999  1.00 82.36           C  
ATOM   2381  CD  PRO B   7      72.153  49.567  38.708  1.00 82.36           C  
ATOM   2382  CB  PRO B   7      71.383  49.985  40.957  1.00 82.36           C  
ATOM   2383  CG  PRO B   7      70.902  49.463  39.591  1.00 82.36           C  
ATOM   2384  C   PRO B   7      73.167  48.429  41.829  1.00 82.36           C  
ATOM   2385  O   PRO B   7      73.310  47.337  41.279  1.00 82.36           O  
ATOM   2386  N   ASN B   8      73.308  48.622  43.154  1.00 44.10           N  
ATOM   2387  CA  ASN B   8      73.594  47.537  44.040  1.00 44.10           C  
ATOM   2388  CB  ASN B   8      73.927  48.008  45.466  1.00 44.10           C  
ATOM   2389  CG  ASN B   8      75.280  48.703  45.442  1.00 44.10           C  
ATOM   2390  OD1 ASN B   8      76.270  48.145  44.971  1.00 44.10           O  
ATOM   2391  ND2 ASN B   8      75.328  49.957  45.966  1.00 44.10           N  
ATOM   2392  C   ASN B   8      72.416  46.620  44.148  1.00 44.10           C  
ATOM   2393  O   ASN B   8      72.556  45.404  44.027  1.00 44.10           O  
ATOM   2394  N   TYR B   9      71.213  47.184  44.370  1.00152.76           N  
ATOM   2395  CA  TYR B   9      70.060  46.354  44.574  1.00152.76           C  
ATOM   2396  CB  TYR B   9      69.574  46.405  46.034  1.00152.76           C  
ATOM   2397  CG  TYR B   9      68.353  45.573  46.201  1.00152.76           C  
ATOM   2398  CD1 TYR B   9      68.444  44.209  46.350  1.00152.76           C  
ATOM   2399  CD2 TYR B   9      67.114  46.168  46.226  1.00152.76           C  
ATOM   2400  CE1 TYR B   9      67.309  43.449  46.511  1.00152.76           C  
ATOM   2401  CE2 TYR B   9      65.977  45.414  46.387  1.00152.76           C  
ATOM   2402  CZ  TYR B   9      66.074  44.052  46.531  1.00152.76           C  
ATOM   2403  OH  TYR B   9      64.907  43.276  46.698  1.00152.76           O  
ATOM   2404  C   TYR B   9      68.970  46.850  43.689  1.00152.76           C  
ATOM   2405  O   TYR B   9      68.841  48.053  43.467  1.00152.76           O  
ATOM   2406  N   HIS B  10      68.167  45.924  43.126  1.00 52.71           N  
ATOM   2407  CA  HIS B  10      67.094  46.385  42.300  1.00 52.71           C  
ATOM   2408  ND1 HIS B  10      65.301  46.808  39.503  1.00 52.71           N  
ATOM   2409  CG  HIS B  10      66.447  47.344  40.049  1.00 52.71           C  
ATOM   2410  CB  HIS B  10      67.473  46.561  40.818  1.00 52.71           C  
ATOM   2411  NE2 HIS B  10      65.278  48.981  39.025  1.00 52.71           N  
ATOM   2412  CD2 HIS B  10      66.416  48.671  39.747  1.00 52.71           C  
ATOM   2413  CE1 HIS B  10      64.639  47.831  38.903  1.00 52.71           C  
ATOM   2414  C   HIS B  10      65.968  45.401  42.366  1.00 52.71           C  
ATOM   2415  O   HIS B  10      66.176  44.190  42.444  1.00 52.71           O  
ATOM   2416  N   VAL B  11      64.727  45.928  42.353  1.00 90.35           N  
ATOM   2417  CA  VAL B  11      63.555  45.104  42.357  1.00 90.35           C  
ATOM   2418  CB  VAL B  11      62.680  45.316  43.560  1.00 90.35           C  
ATOM   2419  CG1 VAL B  11      62.149  46.759  43.536  1.00 90.35           C  
ATOM   2420  CG2 VAL B  11      61.576  44.248  43.563  1.00 90.35           C  
ATOM   2421  C   VAL B  11      62.765  45.488  41.148  1.00 90.35           C  
ATOM   2422  O   VAL B  11      62.635  46.672  40.835  1.00 90.35           O  
ATOM   2423  N   THR B  12      62.228  44.494  40.412  1.00114.34           N  
ATOM   2424  CA  THR B  12      61.504  44.863  39.231  1.00114.34           C  
ATOM   2425  CB  THR B  12      62.335  44.809  37.981  1.00114.34           C  
ATOM   2426  OG1 THR B  12      61.627  45.389  36.896  1.00114.34           O  
ATOM   2427  CG2 THR B  12      62.666  43.340  37.671  1.00114.34           C  
ATOM   2428  C   THR B  12      60.344  43.946  39.034  1.00114.34           C  
ATOM   2429  O   THR B  12      60.317  42.819  39.527  1.00114.34           O  
ATOM   2430  N   GLN B  13      59.328  44.458  38.318  1.00129.53           N  
ATOM   2431  CA  GLN B  13      58.185  43.691  37.932  1.00129.53           C  
ATOM   2432  CB  GLN B  13      56.859  44.476  37.855  1.00129.53           C  
ATOM   2433  CG  GLN B  13      56.122  44.620  39.196  1.00129.53           C  
ATOM   2434  CD  GLN B  13      56.591  45.846  39.971  1.00129.53           C  
ATOM   2435  OE1 GLN B  13      55.811  46.456  40.700  1.00129.53           O  
ATOM   2436  NE2 GLN B  13      57.888  46.223  39.832  1.00129.53           N  
ATOM   2437  C   GLN B  13      58.485  43.138  36.577  1.00129.53           C  
ATOM   2438  O   GLN B  13      59.572  43.328  36.036  1.00129.53           O  
ATOM   2439  N   VAL B  14      57.525  42.387  36.015  1.00112.81           N  
ATOM   2440  CA  VAL B  14      57.688  41.760  34.737  1.00112.81           C  
ATOM   2441  CB  VAL B  14      56.553  40.842  34.399  1.00112.81           C  
ATOM   2442  CG1 VAL B  14      55.265  41.680  34.303  1.00112.81           C  
ATOM   2443  CG2 VAL B  14      56.906  40.090  33.105  1.00112.81           C  
ATOM   2444  C   VAL B  14      57.788  42.784  33.640  1.00112.81           C  
ATOM   2445  O   VAL B  14      58.420  42.537  32.618  1.00112.81           O  
ATOM   2446  N   GLY B  15      57.086  43.920  33.776  1.00 52.75           N  
ATOM   2447  CA  GLY B  15      57.014  44.960  32.779  1.00 52.75           C  
ATOM   2448  C   GLY B  15      58.254  45.803  32.602  1.00 52.75           C  
ATOM   2449  O   GLY B  15      58.543  46.252  31.493  1.00 52.75           O  
ATOM   2450  N   ASN B  16      59.006  46.060  33.689  1.00 70.12           N  
ATOM   2451  CA  ASN B  16      60.017  47.091  33.723  1.00 70.12           C  
ATOM   2452  CB  ASN B  16      60.525  47.381  35.144  1.00 70.12           C  
ATOM   2453  CG  ASN B  16      59.345  47.927  35.935  1.00 70.12           C  
ATOM   2454  OD1 ASN B  16      58.650  48.838  35.490  1.00 70.12           O  
ATOM   2455  ND2 ASN B  16      59.101  47.338  37.135  1.00 70.12           N  
ATOM   2456  C   ASN B  16      61.218  46.877  32.849  1.00 70.12           C  
ATOM   2457  O   ASN B  16      61.509  45.782  32.369  1.00 70.12           O  
ATOM   2458  N   GLU B  17      61.918  48.012  32.604  1.00 97.67           N  
ATOM   2459  CA  GLU B  17      63.126  48.112  31.837  1.00 97.67           C  
ATOM   2460  CB  GLU B  17      62.922  49.067  30.650  1.00 97.67           C  
ATOM   2461  CG  GLU B  17      63.995  49.044  29.564  1.00 97.67           C  
ATOM   2462  CD  GLU B  17      63.462  49.931  28.444  1.00 97.67           C  
ATOM   2463  OE1 GLU B  17      62.377  50.536  28.648  1.00 97.67           O  
ATOM   2464  OE2 GLU B  17      64.123  50.015  27.374  1.00 97.67           O  
ATOM   2465  C   GLU B  17      64.148  48.714  32.768  1.00 97.67           C  
ATOM   2466  O   GLU B  17      63.903  49.776  33.337  1.00 97.67           O  
ATOM   2467  N   VAL B  18      65.316  48.056  32.958  1.00108.97           N  
ATOM   2468  CA  VAL B  18      66.289  48.569  33.888  1.00108.97           C  
ATOM   2469  CB  VAL B  18      66.275  47.844  35.200  1.00108.97           C  
ATOM   2470  CG1 VAL B  18      67.097  46.554  35.050  1.00108.97           C  
ATOM   2471  CG2 VAL B  18      66.754  48.789  36.308  1.00108.97           C  
ATOM   2472  C   VAL B  18      67.645  48.352  33.297  1.00108.97           C  
ATOM   2473  O   VAL B  18      67.802  47.575  32.357  1.00108.97           O  
ATOM   2474  N   SER B  19      68.677  49.050  33.813  1.00 93.76           N  
ATOM   2475  CA  SER B  19      69.963  48.809  33.232  1.00 93.76           C  
ATOM   2476  CB  SER B  19      70.422  49.937  32.296  1.00 93.76           C  
ATOM   2477  OG  SER B  19      71.650  49.578  31.691  1.00 93.76           O  
ATOM   2478  C   SER B  19      70.990  48.662  34.316  1.00 93.76           C  
ATOM   2479  O   SER B  19      71.094  49.495  35.215  1.00 93.76           O  
ATOM   2480  N   PHE B  20      71.771  47.566  34.248  1.00141.67           N  
ATOM   2481  CA  PHE B  20      72.867  47.337  35.151  1.00141.67           C  
ATOM   2482  CB  PHE B  20      73.353  45.878  35.196  1.00141.67           C  
ATOM   2483  CG  PHE B  20      72.409  44.977  35.908  1.00141.67           C  
ATOM   2484  CD1 PHE B  20      71.188  44.653  35.365  1.00141.67           C  
ATOM   2485  CD2 PHE B  20      72.782  44.417  37.107  1.00141.67           C  
ATOM   2486  CE1 PHE B  20      70.336  43.804  36.029  1.00141.67           C  
ATOM   2487  CE2 PHE B  20      71.935  43.567  37.775  1.00141.67           C  
ATOM   2488  CZ  PHE B  20      70.709  43.265  37.238  1.00141.67           C  
ATOM   2489  C   PHE B  20      74.035  48.065  34.559  1.00141.67           C  
ATOM   2490  O   PHE B  20      74.190  48.101  33.341  1.00141.67           O  
ATOM   2491  N   ASN B  21      74.912  48.640  35.400  1.00 96.95           N  
ATOM   2492  CA  ASN B  21      76.058  49.364  34.916  1.00 96.95           C  
ATOM   2493  CB  ASN B  21      76.030  50.830  35.385  1.00 96.95           C  
ATOM   2494  CG  ASN B  21      77.244  51.578  34.860  1.00 96.95           C  
ATOM   2495  OD1 ASN B  21      77.901  51.147  33.917  1.00 96.95           O  
ATOM   2496  ND2 ASN B  21      77.541  52.746  35.489  1.00 96.95           N  
ATOM   2497  C   ASN B  21      77.276  48.738  35.531  1.00 96.95           C  
ATOM   2498  O   ASN B  21      77.218  48.247  36.655  1.00 96.95           O  
ATOM   2499  N   CYS B  22      78.417  48.734  34.804  1.00 62.74           N  
ATOM   2500  CA  CYS B  22      79.628  48.153  35.321  1.00 62.74           C  
ATOM   2501  CB  CYS B  22      79.826  46.696  34.867  1.00 62.74           C  
ATOM   2502  SG  CYS B  22      81.474  46.044  35.270  1.00 62.74           S  
ATOM   2503  C   CYS B  22      80.811  48.922  34.809  1.00 62.74           C  
ATOM   2504  O   CYS B  22      80.826  49.374  33.666  1.00 62.74           O  
ATOM   2505  N   LYS B  23      81.841  49.095  35.664  1.00149.40           N  
ATOM   2506  CA  LYS B  23      83.043  49.778  35.268  1.00149.40           C  
ATOM   2507  CB  LYS B  23      83.265  51.114  35.998  1.00149.40           C  
ATOM   2508  CG  LYS B  23      82.279  52.223  35.621  1.00149.40           C  
ATOM   2509  CD  LYS B  23      82.345  52.643  34.152  1.00149.40           C  
ATOM   2510  CE  LYS B  23      81.496  53.874  33.831  1.00149.40           C  
ATOM   2511  NZ  LYS B  23      80.060  53.572  34.033  1.00149.40           N  
ATOM   2512  C   LYS B  23      84.198  48.902  35.647  1.00149.40           C  
ATOM   2513  O   LYS B  23      84.523  48.739  36.820  1.00149.40           O  
ATOM   2514  N   GLN B  24      84.893  48.366  34.636  1.00107.35           N  
ATOM   2515  CA  GLN B  24      85.974  47.441  34.784  1.00107.35           C  
ATOM   2516  CB  GLN B  24      86.395  46.962  33.394  1.00107.35           C  
ATOM   2517  CG  GLN B  24      87.540  45.969  33.307  1.00107.35           C  
ATOM   2518  CD  GLN B  24      87.600  45.663  31.822  1.00107.35           C  
ATOM   2519  OE1 GLN B  24      87.144  46.466  31.013  1.00107.35           O  
ATOM   2520  NE2 GLN B  24      88.137  44.478  31.437  1.00107.35           N  
ATOM   2521  C   GLN B  24      87.125  48.146  35.423  1.00107.35           C  
ATOM   2522  O   GLN B  24      87.117  49.366  35.571  1.00107.35           O  
ATOM   2523  N   THR B  25      88.155  47.398  35.859  1.00145.20           N  
ATOM   2524  CA  THR B  25      89.215  48.140  36.461  1.00145.20           C  
ATOM   2525  CB  THR B  25      90.272  47.321  37.129  1.00145.20           C  
ATOM   2526  OG1 THR B  25      90.994  46.586  36.160  1.00145.20           O  
ATOM   2527  CG2 THR B  25      89.596  46.371  38.132  1.00145.20           C  
ATOM   2528  C   THR B  25      89.852  48.927  35.363  1.00145.20           C  
ATOM   2529  O   THR B  25      89.651  48.663  34.179  1.00145.20           O  
ATOM   2530  N   LEU B  26      90.677  49.909  35.744  1.00160.95           N  
ATOM   2531  CA  LEU B  26      91.251  50.838  34.813  1.00160.95           C  
ATOM   2532  CB  LEU B  26      92.224  51.822  35.485  1.00160.95           C  
ATOM   2533  CG  LEU B  26      91.566  52.736  36.536  1.00160.95           C  
ATOM   2534  CD1 LEU B  26      90.533  53.675  35.895  1.00160.95           C  
ATOM   2535  CD2 LEU B  26      90.995  51.922  37.708  1.00160.95           C  
ATOM   2536  C   LEU B  26      92.022  50.109  33.780  1.00160.95           C  
ATOM   2537  O   LEU B  26      92.056  50.458  32.603  1.00160.95           O  
ATOM   2538  N   GLY B  33      92.731  49.062  34.148  1.00 69.45           N  
ATOM   2539  CA  GLY B  33      93.320  48.541  32.971  1.00 69.45           C  
ATOM   2540  C   GLY B  33      92.789  47.166  32.838  1.00 69.45           C  
ATOM   2541  O   GLY B  33      93.198  46.286  33.588  1.00 69.45           O  
ATOM   2542  N   HIS B  34      91.833  46.944  31.913  1.00113.02           N  
ATOM   2543  CA  HIS B  34      91.411  45.588  31.718  1.00113.02           C  
ATOM   2544  ND1 HIS B  34      91.704  42.746  33.373  1.00113.02           N  
ATOM   2545  CG  HIS B  34      91.378  44.037  33.727  1.00113.02           C  
ATOM   2546  CB  HIS B  34      90.571  44.955  32.846  1.00113.02           C  
ATOM   2547  NE2 HIS B  34      92.584  43.087  35.386  1.00113.02           N  
ATOM   2548  CD2 HIS B  34      91.925  44.225  34.959  1.00113.02           C  
ATOM   2549  CE1 HIS B  34      92.424  42.226  34.401  1.00113.02           C  
ATOM   2550  C   HIS B  34      90.770  45.359  30.382  1.00113.02           C  
ATOM   2551  O   HIS B  34      90.029  46.194  29.863  1.00113.02           O  
ATOM   2552  N   ASP B  35      91.182  44.230  29.759  1.00 92.08           N  
ATOM   2553  CA  ASP B  35      90.790  43.743  28.460  1.00 92.08           C  
ATOM   2554  CB  ASP B  35      91.816  42.735  27.911  1.00 92.08           C  
ATOM   2555  CG  ASP B  35      91.430  42.341  26.492  1.00 92.08           C  
ATOM   2556  OD1 ASP B  35      90.605  43.063  25.871  1.00 92.08           O  
ATOM   2557  OD2 ASP B  35      91.956  41.301  26.011  1.00 92.08           O  
ATOM   2558  C   ASP B  35      89.444  43.065  28.357  1.00 92.08           C  
ATOM   2559  O   ASP B  35      88.600  43.490  27.571  1.00 92.08           O  
ATOM   2560  N   THR B  36      89.202  41.990  29.145  1.00115.86           N  
ATOM   2561  CA  THR B  36      88.003  41.210  28.979  1.00115.86           C  
ATOM   2562  CB  THR B  36      88.253  39.735  29.055  1.00115.86           C  
ATOM   2563  OG1 THR B  36      89.249  39.360  28.114  1.00115.86           O  
ATOM   2564  CG2 THR B  36      86.942  39.019  28.709  1.00115.86           C  
ATOM   2565  C   THR B  36      87.055  41.581  30.079  1.00115.86           C  
ATOM   2566  O   THR B  36      87.467  41.922  31.188  1.00115.86           O  
ATOM   2567  N   MET B  37      85.740  41.534  29.782  1.00116.27           N  
ATOM   2568  CA  MET B  37      84.745  41.893  30.753  1.00116.27           C  
ATOM   2569  CB  MET B  37      84.101  43.255  30.453  1.00116.27           C  
ATOM   2570  CG  MET B  37      85.095  44.417  30.445  1.00116.27           C  
ATOM   2571  SD  MET B  37      84.420  45.982  29.810  1.00116.27           S  
ATOM   2572  CE  MET B  37      83.378  46.305  31.260  1.00116.27           C  
ATOM   2573  C   MET B  37      83.660  40.868  30.653  1.00116.27           C  
ATOM   2574  O   MET B  37      83.249  40.498  29.556  1.00116.27           O  
ATOM   2575  N   TYR B  38      83.138  40.409  31.807  1.00131.58           N  
ATOM   2576  CA  TYR B  38      82.210  39.330  31.802  1.00131.58           C  
ATOM   2577  CB  TYR B  38      82.731  38.040  32.459  1.00131.58           C  
ATOM   2578  CG  TYR B  38      84.079  37.691  31.927  1.00131.58           C  
ATOM   2579  CD1 TYR B  38      84.248  37.232  30.644  1.00131.58           C  
ATOM   2580  CD2 TYR B  38      85.188  37.852  32.727  1.00131.58           C  
ATOM   2581  CE1 TYR B  38      85.504  36.919  30.182  1.00131.58           C  
ATOM   2582  CE2 TYR B  38      86.446  37.541  32.271  1.00131.58           C  
ATOM   2583  CZ  TYR B  38      86.604  37.071  30.991  1.00131.58           C  
ATOM   2584  OH  TYR B  38      87.891  36.749  30.513  1.00131.58           O  
ATOM   2585  C   TYR B  38      81.006  39.684  32.611  1.00131.58           C  
ATOM   2586  O   TYR B  38      81.045  40.534  33.500  1.00131.58           O  
ATOM   2587  N   TRP B  39      79.879  39.032  32.267  1.00123.20           N  
ATOM   2588  CA  TRP B  39      78.673  39.105  33.031  1.00123.20           C  
ATOM   2589  CB  TRP B  39      77.455  39.608  32.231  1.00123.20           C  
ATOM   2590  CG  TRP B  39      77.477  41.088  31.924  1.00123.20           C  
ATOM   2591  CD2 TRP B  39      77.197  42.088  32.913  1.00123.20           C  
ATOM   2592  CD1 TRP B  39      77.751  41.753  30.765  1.00123.20           C  
ATOM   2593  NE1 TRP B  39      77.653  43.110  30.970  1.00123.20           N  
ATOM   2594  CE2 TRP B  39      77.314  43.329  32.290  1.00123.20           C  
ATOM   2595  CE3 TRP B  39      76.868  41.977  34.234  1.00123.20           C  
ATOM   2596  CZ2 TRP B  39      77.104  44.487  32.985  1.00123.20           C  
ATOM   2597  CZ3 TRP B  39      76.657  43.144  34.933  1.00123.20           C  
ATOM   2598  CH2 TRP B  39      76.773  44.375  34.318  1.00123.20           C  
ATOM   2599  C   TRP B  39      78.391  37.688  33.432  1.00123.20           C  
ATOM   2600  O   TRP B  39      78.484  36.781  32.607  1.00123.20           O  
ATOM   2601  N   TYR B  40      78.072  37.455  34.722  1.00127.64           N  
ATOM   2602  CA  TYR B  40      77.753  36.134  35.202  1.00127.64           C  
ATOM   2603  CB  TYR B  40      78.693  35.533  36.271  1.00127.64           C  
ATOM   2604  CG  TYR B  40      80.027  35.164  35.730  1.00127.64           C  
ATOM   2605  CD1 TYR B  40      80.178  34.035  34.961  1.00127.64           C  
ATOM   2606  CD2 TYR B  40      81.126  35.946  35.988  1.00127.64           C  
ATOM   2607  CE1 TYR B  40      81.409  33.683  34.462  1.00127.64           C  
ATOM   2608  CE2 TYR B  40      82.360  35.599  35.492  1.00127.64           C  
ATOM   2609  CZ  TYR B  40      82.503  34.466  34.729  1.00127.64           C  
ATOM   2610  OH  TYR B  40      83.767  34.107  34.219  1.00127.64           O  
ATOM   2611  C   TYR B  40      76.465  36.235  35.942  1.00127.64           C  
ATOM   2612  O   TYR B  40      76.076  37.318  36.381  1.00127.64           O  
ATOM   2613  N   LYS B  41      75.742  35.101  36.065  1.00138.96           N  
ATOM   2614  CA  LYS B  41      74.590  35.155  36.913  1.00138.96           C  
ATOM   2615  CB  LYS B  41      73.239  34.914  36.216  1.00138.96           C  
ATOM   2616  CG  LYS B  41      72.804  33.463  36.041  1.00138.96           C  
ATOM   2617  CD  LYS B  41      71.323  33.379  35.664  1.00138.96           C  
ATOM   2618  CE  LYS B  41      70.787  31.963  35.469  1.00138.96           C  
ATOM   2619  NZ  LYS B  41      69.350  32.023  35.117  1.00138.96           N  
ATOM   2620  C   LYS B  41      74.793  34.110  37.962  1.00138.96           C  
ATOM   2621  O   LYS B  41      75.164  32.980  37.649  1.00138.96           O  
ATOM   2622  N   GLN B  42      74.580  34.472  39.246  1.00104.02           N  
ATOM   2623  CA  GLN B  42      74.817  33.541  40.313  1.00104.02           C  
ATOM   2624  CB  GLN B  42      75.753  34.083  41.404  1.00104.02           C  
ATOM   2625  CG  GLN B  42      76.074  33.063  42.496  1.00104.02           C  
ATOM   2626  CD  GLN B  42      77.002  33.730  43.502  1.00104.02           C  
ATOM   2627  OE1 GLN B  42      77.739  33.061  44.221  1.00104.02           O  
ATOM   2628  NE2 GLN B  42      76.973  35.088  43.554  1.00104.02           N  
ATOM   2629  C   GLN B  42      73.506  33.218  40.944  1.00104.02           C  
ATOM   2630  O   GLN B  42      72.746  34.090  41.366  1.00104.02           O  
ATOM   2631  N   ASP B  43      73.217  31.911  40.993  1.00150.93           N  
ATOM   2632  CA  ASP B  43      72.027  31.399  41.574  1.00150.93           C  
ATOM   2633  CB  ASP B  43      71.238  30.549  40.574  1.00150.93           C  
ATOM   2634  CG  ASP B  43      70.895  31.494  39.428  1.00150.93           C  
ATOM   2635  OD1 ASP B  43      70.803  32.724  39.690  1.00150.93           O  
ATOM   2636  OD2 ASP B  43      70.735  31.010  38.277  1.00150.93           O  
ATOM   2637  C   ASP B  43      72.490  30.535  42.692  1.00150.93           C  
ATOM   2638  O   ASP B  43      73.665  30.169  42.768  1.00150.93           O  
ATOM   2639  N   SER B  44      71.553  30.201  43.588  1.00234.90           N  
ATOM   2640  CA  SER B  44      71.857  29.498  44.793  1.00234.90           C  
ATOM   2641  CB  SER B  44      70.618  29.322  45.687  1.00234.90           C  
ATOM   2642  OG  SER B  44      70.117  30.592  46.076  1.00234.90           O  
ATOM   2643  C   SER B  44      72.434  28.125  44.587  1.00234.90           C  
ATOM   2644  O   SER B  44      73.453  27.828  45.193  1.00234.90           O  
ATOM   2645  N   LYS B  45      71.841  27.230  43.770  1.00259.32           N  
ATOM   2646  CA  LYS B  45      72.389  25.900  43.711  1.00259.32           C  
ATOM   2647  CB  LYS B  45      71.332  24.792  43.841  1.00259.32           C  
ATOM   2648  CG  LYS B  45      70.919  24.513  45.285  1.00259.32           C  
ATOM   2649  CD  LYS B  45      70.210  25.680  45.968  1.00259.32           C  
ATOM   2650  CE  LYS B  45      69.817  25.377  47.413  1.00259.32           C  
ATOM   2651  NZ  LYS B  45      69.146  26.553  48.006  1.00259.32           N  
ATOM   2652  C   LYS B  45      73.092  25.679  42.415  1.00259.32           C  
ATOM   2653  O   LYS B  45      73.122  24.559  41.905  1.00259.32           O  
ATOM   2654  N   LYS B  46      73.750  26.713  41.867  1.00210.11           N  
ATOM   2655  CA  LYS B  46      74.380  26.447  40.609  1.00210.11           C  
ATOM   2656  CB  LYS B  46      73.520  26.974  39.453  1.00210.11           C  
ATOM   2657  CG  LYS B  46      72.176  26.242  39.438  1.00210.11           C  
ATOM   2658  CD  LYS B  46      71.066  26.908  38.627  1.00210.11           C  
ATOM   2659  CE  LYS B  46      69.735  26.159  38.741  1.00210.11           C  
ATOM   2660  NZ  LYS B  46      68.692  26.836  37.939  1.00210.11           N  
ATOM   2661  C   LYS B  46      75.726  27.100  40.579  1.00210.11           C  
ATOM   2662  O   LYS B  46      76.659  26.607  39.946  1.00210.11           O  
ATOM   2663  N   LEU B  47      75.850  28.239  41.278  1.00288.74           N  
ATOM   2664  CA  LEU B  47      77.082  28.966  41.365  1.00288.74           C  
ATOM   2665  CB  LEU B  47      78.311  28.092  41.698  1.00288.74           C  
ATOM   2666  CG  LEU B  47      79.547  28.867  42.223  1.00288.74           C  
ATOM   2667  CD1 LEU B  47      80.494  29.362  41.118  1.00288.74           C  
ATOM   2668  CD2 LEU B  47      79.094  29.997  43.162  1.00288.74           C  
ATOM   2669  C   LEU B  47      77.195  29.796  40.107  1.00288.74           C  
ATOM   2670  O   LEU B  47      76.299  29.746  39.265  1.00288.74           O  
ATOM   2671  N   LEU B  48      78.274  30.599  39.944  1.00177.01           N  
ATOM   2672  CA  LEU B  48      78.366  31.525  38.843  1.00177.01           C  
ATOM   2673  CB  LEU B  48      79.690  32.306  38.698  1.00177.01           C  
ATOM   2674  CG  LEU B  48      80.034  33.285  39.833  1.00177.01           C  
ATOM   2675  CD1 LEU B  48      78.862  34.228  40.140  1.00177.01           C  
ATOM   2676  CD2 LEU B  48      80.627  32.569  41.048  1.00177.01           C  
ATOM   2677  C   LEU B  48      78.194  30.841  37.522  1.00177.01           C  
ATOM   2678  O   LEU B  48      78.695  29.742  37.295  1.00177.01           O  
ATOM   2679  N   LYS B  49      77.440  31.494  36.609  1.00109.75           N  
ATOM   2680  CA  LYS B  49      77.289  30.991  35.276  1.00109.75           C  
ATOM   2681  CB  LYS B  49      75.907  30.388  34.971  1.00109.75           C  
ATOM   2682  CG  LYS B  49      75.674  29.057  35.691  1.00109.75           C  
ATOM   2683  CD  LYS B  49      74.305  28.431  35.420  1.00109.75           C  
ATOM   2684  CE  LYS B  49      73.139  29.144  36.105  1.00109.75           C  
ATOM   2685  NZ  LYS B  49      71.870  28.456  35.774  1.00109.75           N  
ATOM   2686  C   LYS B  49      77.519  32.146  34.356  1.00109.75           C  
ATOM   2687  O   LYS B  49      76.971  33.230  34.550  1.00109.75           O  
ATOM   2688  N   ILE B  50      78.330  31.934  33.304  1.00155.84           N  
ATOM   2689  CA  ILE B  50      78.710  33.029  32.460  1.00155.84           C  
ATOM   2690  CB  ILE B  50      80.016  32.805  31.751  1.00155.84           C  
ATOM   2691  CG1 ILE B  50      80.476  34.093  31.048  1.00155.84           C  
ATOM   2692  CG2 ILE B  50      79.849  31.601  30.810  1.00155.84           C  
ATOM   2693  CD1 ILE B  50      81.914  34.026  30.536  1.00155.84           C  
ATOM   2694  C   ILE B  50      77.670  33.273  31.413  1.00155.84           C  
ATOM   2695  O   ILE B  50      77.208  32.348  30.747  1.00155.84           O  
ATOM   2696  N   MET B  51      77.128  34.508  31.397  1.00119.55           N  
ATOM   2697  CA  MET B  51      76.255  34.982  30.358  1.00119.55           C  
ATOM   2698  CB  MET B  51      75.392  36.145  30.878  1.00119.55           C  
ATOM   2699  CG  MET B  51      74.504  35.739  32.061  1.00119.55           C  
ATOM   2700  SD  MET B  51      73.832  37.118  33.043  1.00119.55           S  
ATOM   2701  CE  MET B  51      72.699  37.734  31.766  1.00119.55           C  
ATOM   2702  C   MET B  51      76.994  35.470  29.137  1.00119.55           C  
ATOM   2703  O   MET B  51      76.763  35.015  28.017  1.00119.55           O  
ATOM   2704  N   PHE B  52      77.970  36.384  29.340  1.00188.75           N  
ATOM   2705  CA  PHE B  52      78.554  37.042  28.200  1.00188.75           C  
ATOM   2706  CB  PHE B  52      77.937  38.420  27.895  1.00188.75           C  
ATOM   2707  CG  PHE B  52      76.530  38.288  27.424  1.00188.75           C  
ATOM   2708  CD1 PHE B  52      75.511  38.044  28.309  1.00188.75           C  
ATOM   2709  CD2 PHE B  52      76.221  38.441  26.096  1.00188.75           C  
ATOM   2710  CE1 PHE B  52      74.212  37.934  27.873  1.00188.75           C  
ATOM   2711  CE2 PHE B  52      74.924  38.332  25.654  1.00188.75           C  
ATOM   2712  CZ  PHE B  52      73.911  38.076  26.542  1.00188.75           C  
ATOM   2713  C   PHE B  52      79.980  37.356  28.469  1.00188.75           C  
ATOM   2714  O   PHE B  52      80.376  37.646  29.597  1.00188.75           O  
ATOM   2715  N   SER B  53      80.790  37.325  27.399  1.00139.76           N  
ATOM   2716  CA  SER B  53      82.147  37.736  27.532  1.00139.76           C  
ATOM   2717  CB  SER B  53      83.166  36.594  27.366  1.00139.76           C  
ATOM   2718  OG  SER B  53      83.006  35.643  28.407  1.00139.76           O  
ATOM   2719  C   SER B  53      82.366  38.714  26.426  1.00139.76           C  
ATOM   2720  O   SER B  53      81.810  38.577  25.335  1.00139.76           O  
ATOM   2721  N   TYR B  54      83.148  39.767  26.712  1.00163.49           N  
ATOM   2722  CA  TYR B  54      83.467  40.751  25.727  1.00163.49           C  
ATOM   2723  CB  TYR B  54      82.994  42.173  26.084  1.00163.49           C  
ATOM   2724  CG  TYR B  54      81.543  42.327  25.801  1.00163.49           C  
ATOM   2725  CD1 TYR B  54      80.585  41.977  26.725  1.00163.49           C  
ATOM   2726  CD2 TYR B  54      81.149  42.835  24.585  1.00163.49           C  
ATOM   2727  CE1 TYR B  54      79.250  42.135  26.433  1.00163.49           C  
ATOM   2728  CE2 TYR B  54      79.820  42.996  24.289  1.00163.49           C  
ATOM   2729  CZ  TYR B  54      78.869  42.647  25.214  1.00163.49           C  
ATOM   2730  OH  TYR B  54      77.505  42.815  24.902  1.00163.49           O  
ATOM   2731  C   TYR B  54      84.946  40.855  25.655  1.00163.49           C  
ATOM   2732  O   TYR B  54      85.618  40.986  26.678  1.00163.49           O  
ATOM   2733  N   ASN B  55      85.487  40.772  24.426  1.00 95.34           N  
ATOM   2734  CA  ASN B  55      86.878  41.033  24.261  1.00 95.34           C  
ATOM   2735  CB  ASN B  55      87.635  39.925  23.514  1.00 95.34           C  
ATOM   2736  CG  ASN B  55      87.824  38.778  24.497  1.00 95.34           C  
ATOM   2737  OD1 ASN B  55      88.693  38.826  25.366  1.00 95.34           O  
ATOM   2738  ND2 ASN B  55      86.977  37.723  24.371  1.00 95.34           N  
ATOM   2739  C   ASN B  55      86.950  42.289  23.448  1.00 95.34           C  
ATOM   2740  O   ASN B  55      86.449  42.342  22.330  1.00 95.34           O  
ATOM   2741  N   ASN B  56      87.568  43.345  24.007  1.00210.66           N  
ATOM   2742  CA  ASN B  56      87.778  44.596  23.331  1.00210.66           C  
ATOM   2743  CB  ASN B  56      88.757  44.498  22.147  1.00210.66           C  
ATOM   2744  CG  ASN B  56      90.165  44.332  22.700  1.00210.66           C  
ATOM   2745  OD1 ASN B  56      91.023  43.716  22.070  1.00210.66           O  
ATOM   2746  ND2 ASN B  56      90.414  44.903  23.909  1.00210.66           N  
ATOM   2747  C   ASN B  56      86.550  45.255  22.832  1.00210.66           C  
ATOM   2748  O   ASN B  56      86.532  45.820  21.747  1.00210.66           O  
ATOM   2749  N   LYS B  57      85.502  45.331  23.635  1.00206.53           N  
ATOM   2750  CA  LYS B  57      84.355  45.982  23.093  1.00206.53           C  
ATOM   2751  CB  LYS B  57      84.557  47.459  22.704  1.00206.53           C  
ATOM   2752  CG  LYS B  57      83.250  48.129  22.272  1.00206.53           C  
ATOM   2753  CD  LYS B  57      83.344  49.646  22.103  1.00206.53           C  
ATOM   2754  CE  LYS B  57      83.417  50.089  20.640  1.00206.53           C  
ATOM   2755  NZ  LYS B  57      82.102  49.887  19.988  1.00206.53           N  
ATOM   2756  C   LYS B  57      83.900  45.242  21.891  1.00206.53           C  
ATOM   2757  O   LYS B  57      83.912  45.733  20.769  1.00206.53           O  
ATOM   2758  N   GLN B  58      83.612  43.964  22.086  1.00160.94           N  
ATOM   2759  CA  GLN B  58      83.074  43.202  21.020  1.00160.94           C  
ATOM   2760  CB  GLN B  58      84.098  42.800  19.947  1.00160.94           C  
ATOM   2761  CG  GLN B  58      83.505  41.910  18.852  1.00160.94           C  
ATOM   2762  CD  GLN B  58      82.359  42.666  18.193  1.00160.94           C  
ATOM   2763  OE1 GLN B  58      82.401  43.886  18.043  1.00160.94           O  
ATOM   2764  NE2 GLN B  58      81.291  41.922  17.798  1.00160.94           N  
ATOM   2765  C   GLN B  58      82.636  41.978  21.697  1.00160.94           C  
ATOM   2766  O   GLN B  58      83.145  41.622  22.758  1.00160.94           O  
ATOM   2767  N   LEU B  59      81.686  41.273  21.096  1.00171.84           N  
ATOM   2768  CA  LEU B  59      81.180  40.224  21.899  1.00171.84           C  
ATOM   2769  CB  LEU B  59      79.640  40.187  21.898  1.00171.84           C  
ATOM   2770  CG  LEU B  59      78.994  39.064  22.740  1.00171.84           C  
ATOM   2771  CD1 LEU B  59      79.299  39.216  24.241  1.00171.84           C  
ATOM   2772  CD2 LEU B  59      77.485  38.968  22.467  1.00171.84           C  
ATOM   2773  C   LEU B  59      81.653  38.892  21.470  1.00171.84           C  
ATOM   2774  O   LEU B  59      81.187  38.372  20.457  1.00171.84           O  
ATOM   2775  N   ILE B  60      82.587  38.333  22.271  1.00114.83           N  
ATOM   2776  CA  ILE B  60      83.191  37.055  22.034  1.00114.83           C  
ATOM   2777  CB  ILE B  60      84.465  36.838  22.799  1.00114.83           C  
ATOM   2778  CG1 ILE B  60      85.148  35.552  22.297  1.00114.83           C  
ATOM   2779  CG2 ILE B  60      84.151  36.843  24.305  1.00114.83           C  
ATOM   2780  CD1 ILE B  60      86.588  35.375  22.776  1.00114.83           C  
ATOM   2781  C   ILE B  60      82.292  35.893  22.321  1.00114.83           C  
ATOM   2782  O   ILE B  60      82.167  34.998  21.487  1.00114.83           O  
ATOM   2783  N   VAL B  61      81.628  35.860  23.497  1.00 56.97           N  
ATOM   2784  CA  VAL B  61      80.912  34.649  23.788  1.00 56.97           C  
ATOM   2785  CB  VAL B  61      81.601  33.787  24.805  1.00 56.97           C  
ATOM   2786  CG1 VAL B  61      80.714  32.566  25.098  1.00 56.97           C  
ATOM   2787  CG2 VAL B  61      83.001  33.433  24.275  1.00 56.97           C  
ATOM   2788  C   VAL B  61      79.553  34.939  24.321  1.00 56.97           C  
ATOM   2789  O   VAL B  61      79.356  35.837  25.140  1.00 56.97           O  
ATOM   2790  N   ASN B  69      78.573  34.150  23.837  1.00 72.45           N  
ATOM   2791  CA  ASN B  69      77.231  34.237  24.309  1.00 72.45           C  
ATOM   2792  CB  ASN B  69      76.221  34.690  23.241  1.00 72.45           C  
ATOM   2793  CG  ASN B  69      74.917  35.042  23.944  1.00 72.45           C  
ATOM   2794  OD1 ASN B  69      74.472  34.333  24.845  1.00 72.45           O  
ATOM   2795  ND2 ASN B  69      74.290  36.173  23.526  1.00 72.45           N  
ATOM   2796  C   ASN B  69      76.876  32.849  24.744  1.00 72.45           C  
ATOM   2797  O   ASN B  69      76.968  31.886  23.984  1.00 72.45           O  
ATOM   2798  N   GLU B  70      76.458  32.752  26.010  1.00182.30           N  
ATOM   2799  CA  GLU B  70      76.101  31.592  26.767  1.00182.30           C  
ATOM   2800  CB  GLU B  70      76.065  31.841  28.283  1.00182.30           C  
ATOM   2801  CG  GLU B  70      75.982  30.543  29.083  1.00182.30           C  
ATOM   2802  CD  GLU B  70      77.282  29.780  28.872  1.00182.30           C  
ATOM   2803  OE1 GLU B  70      78.203  30.345  28.225  1.00182.30           O  
ATOM   2804  OE2 GLU B  70      77.370  28.620  29.356  1.00182.30           O  
ATOM   2805  C   GLU B  70      74.772  31.089  26.330  1.00182.30           C  
ATOM   2806  O   GLU B  70      74.153  30.317  27.055  1.00182.30           O  
ATOM   2807  N   THR B  71      74.264  31.606  25.197  1.00205.97           N  
ATOM   2808  CA  THR B  71      72.949  31.370  24.698  1.00205.97           C  
ATOM   2809  CB  THR B  71      72.554  29.935  24.430  1.00205.97           C  
ATOM   2810  OG1 THR B  71      72.359  29.192  25.623  1.00205.97           O  
ATOM   2811  CG2 THR B  71      73.658  29.289  23.578  1.00205.97           C  
ATOM   2812  C   THR B  71      72.013  31.993  25.695  1.00205.97           C  
ATOM   2813  O   THR B  71      71.075  31.378  26.197  1.00205.97           O  
ATOM   2814  N   VAL B  72      72.301  33.270  26.028  1.00 98.89           N  
ATOM   2815  CA  VAL B  72      71.535  34.061  26.952  1.00 98.89           C  
ATOM   2816  CB  VAL B  72      72.283  35.265  27.441  1.00 98.89           C  
ATOM   2817  CG1 VAL B  72      71.372  36.079  28.375  1.00 98.89           C  
ATOM   2818  CG2 VAL B  72      73.590  34.789  28.096  1.00 98.89           C  
ATOM   2819  C   VAL B  72      70.289  34.543  26.250  1.00 98.89           C  
ATOM   2820  O   VAL B  72      70.294  34.851  25.059  1.00 98.89           O  
ATOM   2821  N   PRO B  73      69.207  34.620  26.979  1.00117.66           N  
ATOM   2822  CA  PRO B  73      67.961  35.049  26.396  1.00117.66           C  
ATOM   2823  CD  PRO B  73      68.996  33.684  28.072  1.00117.66           C  
ATOM   2824  CB  PRO B  73      66.883  34.693  27.417  1.00117.66           C  
ATOM   2825  CG  PRO B  73      67.474  33.478  28.155  1.00117.66           C  
ATOM   2826  C   PRO B  73      67.971  36.500  26.000  1.00117.66           C  
ATOM   2827  O   PRO B  73      68.709  37.286  26.590  1.00117.66           O  
ATOM   2828  N   ARG B  74      67.118  36.875  25.024  1.00194.62           N  
ATOM   2829  CA  ARG B  74      67.062  38.190  24.435  1.00194.62           C  
ATOM   2830  CB  ARG B  74      66.135  38.301  23.209  1.00194.62           C  
ATOM   2831  CG  ARG B  74      64.672  37.938  23.455  1.00194.62           C  
ATOM   2832  CD  ARG B  74      63.760  38.359  22.299  1.00194.62           C  
ATOM   2833  NE  ARG B  74      64.468  38.042  21.025  1.00194.62           N  
ATOM   2834  CZ  ARG B  74      64.326  36.816  20.442  1.00194.62           C  
ATOM   2835  NH1 ARG B  74      63.512  35.880  21.011  1.00194.62           N  
ATOM   2836  NH2 ARG B  74      64.994  36.528  19.287  1.00194.62           N  
ATOM   2837  C   ARG B  74      66.653  39.222  25.437  1.00194.62           C  
ATOM   2838  O   ARG B  74      66.886  40.413  25.234  1.00194.62           O  
ATOM   2839  N   ARG B  75      65.996  38.802  26.529  1.00140.06           N  
ATOM   2840  CA  ARG B  75      65.538  39.725  27.529  1.00140.06           C  
ATOM   2841  CB  ARG B  75      64.873  39.024  28.723  1.00140.06           C  
ATOM   2842  CG  ARG B  75      65.825  38.087  29.467  1.00140.06           C  
ATOM   2843  CD  ARG B  75      65.122  37.153  30.448  1.00140.06           C  
ATOM   2844  NE  ARG B  75      64.353  36.169  29.638  1.00140.06           N  
ATOM   2845  CZ  ARG B  75      64.224  34.881  30.069  1.00140.06           C  
ATOM   2846  NH1 ARG B  75      64.766  34.498  31.262  1.00140.06           N  
ATOM   2847  NH2 ARG B  75      63.567  33.971  29.293  1.00140.06           N  
ATOM   2848  C   ARG B  75      66.725  40.471  28.054  1.00140.06           C  
ATOM   2849  O   ARG B  75      66.587  41.618  28.480  1.00140.06           O  
ATOM   2850  N   PHE B  76      67.911  39.824  28.086  1.00 74.94           N  
ATOM   2851  CA  PHE B  76      69.098  40.495  28.552  1.00 74.94           C  
ATOM   2852  CB  PHE B  76      70.097  39.539  29.233  1.00 74.94           C  
ATOM   2853  CG  PHE B  76      69.429  38.899  30.403  1.00 74.94           C  
ATOM   2854  CD1 PHE B  76      69.408  39.515  31.633  1.00 74.94           C  
ATOM   2855  CD2 PHE B  76      68.822  37.671  30.267  1.00 74.94           C  
ATOM   2856  CE1 PHE B  76      68.792  38.916  32.709  1.00 74.94           C  
ATOM   2857  CE2 PHE B  76      68.205  37.068  31.338  1.00 74.94           C  
ATOM   2858  CZ  PHE B  76      68.189  37.691  32.562  1.00 74.94           C  
ATOM   2859  C   PHE B  76      69.811  41.042  27.348  1.00 74.94           C  
ATOM   2860  O   PHE B  76      70.110  40.305  26.409  1.00 74.94           O  
ATOM   2861  N   SER B  77      70.103  42.363  27.333  1.00 55.36           N  
ATOM   2862  CA  SER B  77      70.805  42.930  26.212  1.00 55.36           C  
ATOM   2863  CB  SER B  77      69.977  43.971  25.438  1.00 55.36           C  
ATOM   2864  OG  SER B  77      70.730  44.482  24.348  1.00 55.36           O  
ATOM   2865  C   SER B  77      72.032  43.636  26.717  1.00 55.36           C  
ATOM   2866  O   SER B  77      71.946  44.635  27.430  1.00 55.36           O  
ATOM   2867  N   PRO B  78      73.180  43.123  26.355  1.00 98.88           N  
ATOM   2868  CA  PRO B  78      74.428  43.717  26.779  1.00 98.88           C  
ATOM   2869  CD  PRO B  78      73.306  41.689  26.157  1.00 98.88           C  
ATOM   2870  CB  PRO B  78      75.436  42.569  26.869  1.00 98.88           C  
ATOM   2871  CG  PRO B  78      74.816  41.446  26.024  1.00 98.88           C  
ATOM   2872  C   PRO B  78      74.885  44.834  25.881  1.00 98.88           C  
ATOM   2873  O   PRO B  78      74.458  44.886  24.729  1.00 98.88           O  
ATOM   2874  N   GLN B  79      75.752  45.743  26.388  1.00111.35           N  
ATOM   2875  CA  GLN B  79      76.291  46.804  25.577  1.00111.35           C  
ATOM   2876  CB  GLN B  79      75.424  48.083  25.565  1.00111.35           C  
ATOM   2877  CG  GLN B  79      76.064  49.289  24.865  1.00111.35           C  
ATOM   2878  CD  GLN B  79      75.606  49.329  23.416  1.00111.35           C  
ATOM   2879  OE1 GLN B  79      75.912  50.268  22.682  1.00111.35           O  
ATOM   2880  NE2 GLN B  79      74.841  48.289  22.991  1.00111.35           N  
ATOM   2881  C   GLN B  79      77.665  47.162  26.086  1.00111.35           C  
ATOM   2882  O   GLN B  79      77.925  47.109  27.290  1.00111.35           O  
ATOM   2883  N   SER B  80      78.596  47.506  25.162  1.00 67.00           N  
ATOM   2884  CA  SER B  80      79.914  47.913  25.577  1.00 67.00           C  
ATOM   2885  CB  SER B  80      81.010  46.890  25.223  1.00 67.00           C  
ATOM   2886  OG  SER B  80      81.078  46.705  23.817  1.00 67.00           O  
ATOM   2887  C   SER B  80      80.237  49.210  24.893  1.00 67.00           C  
ATOM   2888  O   SER B  80      80.604  49.240  23.720  1.00 67.00           O  
ATOM   2889  N   SER B  81      80.100  50.335  25.621  1.00 94.32           N  
ATOM   2890  CA  SER B  81      80.375  51.628  25.060  1.00 94.32           C  
ATOM   2891  CB  SER B  81      79.884  52.771  25.959  1.00 94.32           C  
ATOM   2892  OG  SER B  81      80.174  54.024  25.358  1.00 94.32           O  
ATOM   2893  C   SER B  81      81.846  51.817  24.868  1.00 94.32           C  
ATOM   2894  O   SER B  81      82.275  52.344  23.842  1.00 94.32           O  
ATOM   2895  N   ASP B  82      82.649  51.423  25.877  1.00113.03           N  
ATOM   2896  CA  ASP B  82      84.075  51.587  25.814  1.00113.03           C  
ATOM   2897  CB  ASP B  82      84.559  52.914  26.428  1.00113.03           C  
ATOM   2898  CG  ASP B  82      85.999  53.140  25.995  1.00113.03           C  
ATOM   2899  OD1 ASP B  82      86.269  53.036  24.768  1.00113.03           O  
ATOM   2900  OD2 ASP B  82      86.851  53.389  26.888  1.00113.03           O  
ATOM   2901  C   ASP B  82      84.699  50.481  26.616  1.00113.03           C  
ATOM   2902  O   ASP B  82      84.021  49.748  27.334  1.00113.03           O  
ATOM   2903  N   LYS B  83      86.038  50.374  26.552  1.00147.88           N  
ATOM   2904  CA  LYS B  83      86.772  49.312  27.180  1.00147.88           C  
ATOM   2905  CB  LYS B  83      88.289  49.421  26.956  1.00147.88           C  
ATOM   2906  CG  LYS B  83      88.736  49.085  25.531  1.00147.88           C  
ATOM   2907  CD  LYS B  83      88.281  50.093  24.475  1.00147.88           C  
ATOM   2908  CE  LYS B  83      88.740  49.739  23.059  1.00147.88           C  
ATOM   2909  NZ  LYS B  83      88.102  48.477  22.620  1.00147.88           N  
ATOM   2910  C   LYS B  83      86.541  49.341  28.668  1.00147.88           C  
ATOM   2911  O   LYS B  83      86.737  48.339  29.352  1.00147.88           O  
ATOM   2912  N   ALA B  84      86.263  50.530  29.226  1.00 76.89           N  
ATOM   2913  CA  ALA B  84      86.003  50.726  30.631  1.00 76.89           C  
ATOM   2914  CB  ALA B  84      86.064  52.208  31.034  1.00 76.89           C  
ATOM   2915  C   ALA B  84      84.665  50.210  31.095  1.00 76.89           C  
ATOM   2916  O   ALA B  84      84.544  49.728  32.222  1.00 76.89           O  
ATOM   2917  N   HIS B  85      83.621  50.333  30.247  1.00122.86           N  
ATOM   2918  CA  HIS B  85      82.257  50.125  30.665  1.00122.86           C  
ATOM   2919  ND1 HIS B  85      79.186  50.460  29.473  1.00122.86           N  
ATOM   2920  CG  HIS B  85      79.930  51.113  30.430  1.00122.86           C  
ATOM   2921  CB  HIS B  85      81.399  51.350  30.309  1.00122.86           C  
ATOM   2922  NE2 HIS B  85      77.776  51.042  31.090  1.00122.86           N  
ATOM   2923  CD2 HIS B  85      79.053  51.463  31.409  1.00122.86           C  
ATOM   2924  CE1 HIS B  85      77.906  50.446  29.918  1.00122.86           C  
ATOM   2925  C   HIS B  85      81.586  48.953  30.003  1.00122.86           C  
ATOM   2926  O   HIS B  85      81.838  48.634  28.844  1.00122.86           O  
ATOM   2927  N   LEU B  86      80.712  48.269  30.781  1.00212.10           N  
ATOM   2928  CA  LEU B  86      79.832  47.230  30.316  1.00212.10           C  
ATOM   2929  CB  LEU B  86      80.179  45.782  30.700  1.00212.10           C  
ATOM   2930  CG  LEU B  86      81.152  45.056  29.771  1.00212.10           C  
ATOM   2931  CD1 LEU B  86      81.192  43.563  30.113  1.00212.10           C  
ATOM   2932  CD2 LEU B  86      80.786  45.282  28.299  1.00212.10           C  
ATOM   2933  C   LEU B  86      78.507  47.444  30.959  1.00212.10           C  
ATOM   2934  O   LEU B  86      78.427  47.703  32.157  1.00212.10           O  
ATOM   2935  N   ASN B  87      77.420  47.331  30.179  1.00131.32           N  
ATOM   2936  CA  ASN B  87      76.135  47.475  30.792  1.00131.32           C  
ATOM   2937  CB  ASN B  87      75.429  48.814  30.498  1.00131.32           C  
ATOM   2938  CG  ASN B  87      75.336  48.963  28.993  1.00131.32           C  
ATOM   2939  OD1 ASN B  87      75.794  48.083  28.268  1.00131.32           O  
ATOM   2940  ND2 ASN B  87      74.758  50.097  28.509  1.00131.32           N  
ATOM   2941  C   ASN B  87      75.286  46.323  30.380  1.00131.32           C  
ATOM   2942  O   ASN B  87      75.580  45.638  29.400  1.00131.32           O  
ATOM   2943  N   LEU B  88      74.246  46.035  31.190  1.00 84.56           N  
ATOM   2944  CA  LEU B  88      73.343  44.974  30.866  1.00 84.56           C  
ATOM   2945  CB  LEU B  88      73.484  43.768  31.810  1.00 84.56           C  
ATOM   2946  CG  LEU B  88      72.631  42.550  31.417  1.00 84.56           C  
ATOM   2947  CD1 LEU B  88      73.003  42.034  30.016  1.00 84.56           C  
ATOM   2948  CD2 LEU B  88      72.741  41.449  32.483  1.00 84.56           C  
ATOM   2949  C   LEU B  88      71.969  45.544  30.987  1.00 84.56           C  
ATOM   2950  O   LEU B  88      71.559  45.974  32.065  1.00 84.56           O  
ATOM   2951  N   ARG B  89      71.215  45.564  29.873  1.00133.39           N  
ATOM   2952  CA  ARG B  89      69.906  46.149  29.897  1.00133.39           C  
ATOM   2953  CB  ARG B  89      69.580  46.957  28.628  1.00133.39           C  
ATOM   2954  CG  ARG B  89      68.193  47.602  28.629  1.00133.39           C  
ATOM   2955  CD  ARG B  89      67.245  47.021  27.579  1.00133.39           C  
ATOM   2956  NE  ARG B  89      67.770  47.418  26.243  1.00133.39           N  
ATOM   2957  CZ  ARG B  89      67.376  48.597  25.679  1.00133.39           C  
ATOM   2958  NH1 ARG B  89      66.497  49.411  26.332  1.00133.39           N  
ATOM   2959  NH2 ARG B  89      67.872  48.959  24.460  1.00133.39           N  
ATOM   2960  C   ARG B  89      68.919  45.043  30.031  1.00133.39           C  
ATOM   2961  O   ARG B  89      69.009  44.020  29.352  1.00133.39           O  
ATOM   2962  N   ILE B  90      67.945  45.228  30.941  1.00 96.20           N  
ATOM   2963  CA  ILE B  90      66.990  44.192  31.186  1.00 96.20           C  
ATOM   2964  CB  ILE B  90      66.974  43.738  32.611  1.00 96.20           C  
ATOM   2965  CG1 ILE B  90      68.258  42.955  32.931  1.00 96.20           C  
ATOM   2966  CG2 ILE B  90      65.677  42.960  32.844  1.00 96.20           C  
ATOM   2967  CD1 ILE B  90      69.527  43.798  32.824  1.00 96.20           C  
ATOM   2968  C   ILE B  90      65.615  44.654  30.839  1.00 96.20           C  
ATOM   2969  O   ILE B  90      65.176  45.730  31.244  1.00 96.20           O  
ATOM   2970  N   LYS B  91      64.899  43.827  30.049  1.00 80.80           N  
ATOM   2971  CA  LYS B  91      63.558  44.166  29.690  1.00 80.80           C  
ATOM   2972  CB  LYS B  91      63.414  44.707  28.256  1.00 80.80           C  
ATOM   2973  CG  LYS B  91      62.019  45.267  27.967  1.00 80.80           C  
ATOM   2974  CD  LYS B  91      61.941  46.130  26.705  1.00 80.80           C  
ATOM   2975  CE  LYS B  91      60.543  46.690  26.431  1.00 80.80           C  
ATOM   2976  NZ  LYS B  91      60.557  47.511  25.198  1.00 80.80           N  
ATOM   2977  C   LYS B  91      62.705  42.938  29.797  1.00 80.80           C  
ATOM   2978  O   LYS B  91      63.093  41.850  29.375  1.00 80.80           O  
ATOM   2979  N   SER B  92      61.502  43.110  30.374  1.00102.13           N  
ATOM   2980  CA  SER B  92      60.493  42.091  30.512  1.00102.13           C  
ATOM   2981  CB  SER B  92      59.743  41.799  29.200  1.00102.13           C  
ATOM   2982  OG  SER B  92      58.767  40.789  29.408  1.00102.13           O  
ATOM   2983  C   SER B  92      61.051  40.793  31.029  1.00102.13           C  
ATOM   2984  O   SER B  92      61.071  39.793  30.314  1.00102.13           O  
ATOM   2985  N   VAL B  93      61.519  40.774  32.293  1.00117.06           N  
ATOM   2986  CA  VAL B  93      62.044  39.588  32.917  1.00117.06           C  
ATOM   2987  CB  VAL B  93      63.069  39.851  33.978  1.00117.06           C  
ATOM   2988  CG1 VAL B  93      64.336  40.389  33.308  1.00117.06           C  
ATOM   2989  CG2 VAL B  93      62.459  40.802  35.022  1.00117.06           C  
ATOM   2990  C   VAL B  93      60.947  38.811  33.577  1.00117.06           C  
ATOM   2991  O   VAL B  93      59.784  39.210  33.587  1.00117.06           O  
ATOM   2992  N   GLU B  94      61.318  37.617  34.090  1.00106.83           N  
ATOM   2993  CA  GLU B  94      60.436  36.751  34.821  1.00106.83           C  
ATOM   2994  CB  GLU B  94      60.222  35.402  34.113  1.00106.83           C  
ATOM   2995  CG  GLU B  94      61.518  34.668  33.764  1.00106.83           C  
ATOM   2996  CD  GLU B  94      61.190  33.630  32.697  1.00106.83           C  
ATOM   2997  OE1 GLU B  94      60.993  34.044  31.523  1.00106.83           O  
ATOM   2998  OE2 GLU B  94      61.127  32.419  33.035  1.00106.83           O  
ATOM   2999  C   GLU B  94      61.068  36.543  36.165  1.00106.83           C  
ATOM   3000  O   GLU B  94      62.251  36.824  36.340  1.00106.83           O  
ATOM   3001  N   PRO B  95      60.314  36.070  37.125  1.00103.65           N  
ATOM   3002  CA  PRO B  95      60.813  35.918  38.469  1.00103.65           C  
ATOM   3003  CD  PRO B  95      58.873  36.255  37.101  1.00103.65           C  
ATOM   3004  CB  PRO B  95      59.599  35.546  39.316  1.00103.65           C  
ATOM   3005  CG  PRO B  95      58.429  36.221  38.574  1.00103.65           C  
ATOM   3006  C   PRO B  95      61.964  34.969  38.578  1.00103.65           C  
ATOM   3007  O   PRO B  95      62.719  35.057  39.546  1.00103.65           O  
ATOM   3008  N   GLU B  96      62.115  34.062  37.602  1.00 85.80           N  
ATOM   3009  CA  GLU B  96      63.158  33.079  37.593  1.00 85.80           C  
ATOM   3010  CB  GLU B  96      63.059  32.105  36.405  1.00 85.80           C  
ATOM   3011  CG  GLU B  96      61.832  31.187  36.446  1.00 85.80           C  
ATOM   3012  CD  GLU B  96      60.685  31.837  35.679  1.00 85.80           C  
ATOM   3013  OE1 GLU B  96      60.477  33.071  35.822  1.00 85.80           O  
ATOM   3014  OE2 GLU B  96      60.001  31.096  34.925  1.00 85.80           O  
ATOM   3015  C   GLU B  96      64.467  33.794  37.476  1.00 85.80           C  
ATOM   3016  O   GLU B  96      65.502  33.292  37.912  1.00 85.80           O  
ATOM   3017  N   ASP B  97      64.436  34.984  36.850  1.00 74.44           N  
ATOM   3018  CA  ASP B  97      65.574  35.818  36.575  1.00 74.44           C  
ATOM   3019  CB  ASP B  97      65.214  37.056  35.734  1.00 74.44           C  
ATOM   3020  CG  ASP B  97      64.877  36.584  34.328  1.00 74.44           C  
ATOM   3021  OD1 ASP B  97      65.417  35.523  33.913  1.00 74.44           O  
ATOM   3022  OD2 ASP B  97      64.072  37.277  33.650  1.00 74.44           O  
ATOM   3023  C   ASP B  97      66.205  36.310  37.840  1.00 74.44           C  
ATOM   3024  O   ASP B  97      67.366  36.714  37.827  1.00 74.44           O  
ATOM   3025  N   SER B  98      65.450  36.345  38.952  1.00104.87           N  
ATOM   3026  CA  SER B  98      65.975  36.854  40.188  1.00104.87           C  
ATOM   3027  CB  SER B  98      64.990  36.651  41.349  1.00104.87           C  
ATOM   3028  OG  SER B  98      65.538  37.163  42.549  1.00104.87           O  
ATOM   3029  C   SER B  98      67.264  36.159  40.503  1.00104.87           C  
ATOM   3030  O   SER B  98      67.347  34.931  40.489  1.00104.87           O  
ATOM   3031  N   ALA B  99      68.324  36.950  40.780  1.00 74.25           N  
ATOM   3032  CA  ALA B  99      69.602  36.365  41.047  1.00 74.25           C  
ATOM   3033  CB  ALA B  99      70.150  35.529  39.873  1.00 74.25           C  
ATOM   3034  C   ALA B  99      70.581  37.461  41.305  1.00 74.25           C  
ATOM   3035  O   ALA B  99      70.240  38.643  41.309  1.00 74.25           O  
ATOM   3036  N   VAL B 100      71.841  37.083  41.577  1.00138.28           N  
ATOM   3037  CA  VAL B 100      72.819  38.103  41.766  1.00138.28           C  
ATOM   3038  CB  VAL B 100      73.713  37.891  42.958  1.00138.28           C  
ATOM   3039  CG1 VAL B 100      74.640  36.691  42.709  1.00138.28           C  
ATOM   3040  CG2 VAL B 100      74.450  39.209  43.241  1.00138.28           C  
ATOM   3041  C   VAL B 100      73.655  38.148  40.532  1.00138.28           C  
ATOM   3042  O   VAL B 100      74.131  37.121  40.050  1.00138.28           O  
ATOM   3043  N   TYR B 101      73.845  39.357  39.974  1.00130.14           N  
ATOM   3044  CA  TYR B 101      74.614  39.442  38.774  1.00130.14           C  
ATOM   3045  CB  TYR B 101      73.989  40.280  37.639  1.00130.14           C  
ATOM   3046  CG  TYR B 101      72.778  39.556  37.148  1.00130.14           C  
ATOM   3047  CD1 TYR B 101      72.910  38.391  36.429  1.00130.14           C  
ATOM   3048  CD2 TYR B 101      71.509  40.010  37.423  1.00130.14           C  
ATOM   3049  CE1 TYR B 101      71.805  37.707  35.979  1.00130.14           C  
ATOM   3050  CE2 TYR B 101      70.397  39.330  36.972  1.00130.14           C  
ATOM   3051  CZ  TYR B 101      70.541  38.174  36.245  1.00130.14           C  
ATOM   3052  OH  TYR B 101      69.406  37.471  35.781  1.00130.14           O  
ATOM   3053  C   TYR B 101      75.944  40.027  39.109  1.00130.14           C  
ATOM   3054  O   TYR B 101      76.064  40.963  39.898  1.00130.14           O  
ATOM   3055  N   LEU B 102      77.010  39.428  38.555  1.00151.09           N  
ATOM   3056  CA  LEU B 102      78.291  39.988  38.824  1.00151.09           C  
ATOM   3057  CB  LEU B 102      79.280  39.078  39.581  1.00151.09           C  
ATOM   3058  CG  LEU B 102      78.903  38.731  41.035  1.00151.09           C  
ATOM   3059  CD1 LEU B 102      77.793  37.675  41.110  1.00151.09           C  
ATOM   3060  CD2 LEU B 102      80.149  38.354  41.848  1.00151.09           C  
ATOM   3061  C   LEU B 102      78.962  40.317  37.534  1.00151.09           C  
ATOM   3062  O   LEU B 102      78.968  39.532  36.588  1.00151.09           O  
ATOM   3063  N   CYS B 103      79.544  41.523  37.473  1.00 94.62           N  
ATOM   3064  CA  CYS B 103      80.319  41.917  36.340  1.00 94.62           C  
ATOM   3065  CB  CYS B 103      80.230  43.436  36.095  1.00 94.62           C  
ATOM   3066  SG  CYS B 103      81.346  44.067  34.813  1.00 94.62           S  
ATOM   3067  C   CYS B 103      81.735  41.573  36.706  1.00 94.62           C  
ATOM   3068  O   CYS B 103      82.104  41.683  37.872  1.00 94.62           O  
ATOM   3069  N   ALA B 104      82.561  41.109  35.742  1.00 74.71           N  
ATOM   3070  CA  ALA B 104      83.923  40.770  36.071  1.00 74.71           C  
ATOM   3071  CB  ALA B 104      84.152  39.262  36.261  1.00 74.71           C  
ATOM   3072  C   ALA B 104      84.808  41.213  34.953  1.00 74.71           C  
ATOM   3073  O   ALA B 104      84.362  41.400  33.829  1.00 74.71           O  
ATOM   3074  N   SER B 105      86.103  41.431  35.226  1.00 58.83           N  
ATOM   3075  CA  SER B 105      86.984  41.813  34.160  1.00 58.83           C  
ATOM   3076  CB  SER B 105      87.589  43.211  34.334  1.00 58.83           C  
ATOM   3077  OG  SER B 105      88.435  43.239  35.473  1.00 58.83           O  
ATOM   3078  C   SER B 105      88.126  40.848  34.198  1.00 58.83           C  
ATOM   3079  O   SER B 105      88.423  40.284  35.250  1.00 58.83           O  
ATOM   3080  N   ARG B 106      88.776  40.593  33.044  1.00174.95           N  
ATOM   3081  CA  ARG B 106      89.890  39.693  33.066  1.00174.95           C  
ATOM   3082  CB  ARG B 106      89.536  38.229  32.769  1.00174.95           C  
ATOM   3083  CG  ARG B 106      90.792  37.357  32.733  1.00174.95           C  
ATOM   3084  CD  ARG B 106      90.657  36.060  31.935  1.00174.95           C  
ATOM   3085  NE  ARG B 106      89.940  35.073  32.782  1.00174.95           N  
ATOM   3086  CZ  ARG B 106      90.135  33.742  32.556  1.00174.95           C  
ATOM   3087  NH1 ARG B 106      90.961  33.332  31.549  1.00174.95           N  
ATOM   3088  NH2 ARG B 106      89.498  32.825  33.338  1.00174.95           N  
ATOM   3089  C   ARG B 106      90.861  40.078  31.991  1.00174.95           C  
ATOM   3090  O   ARG B 106      90.486  40.344  30.849  1.00174.95           O  
ATOM   3091  N   SER B 107      92.148  40.165  32.378  1.00156.37           N  
ATOM   3092  CA  SER B 107      93.258  40.438  31.518  1.00156.37           C  
ATOM   3093  CB  SER B 107      94.391  41.175  32.248  1.00156.37           C  
ATOM   3094  OG  SER B 107      94.946  40.340  33.254  1.00156.37           O  
ATOM   3095  C   SER B 107      93.828  39.157  31.002  1.00156.37           C  
ATOM   3096  O   SER B 107      94.871  39.173  30.342  1.00156.37           O  
ATOM   3097  N   ALA B 124      93.199  38.038  31.423  1.00340.53           N  
ATOM   3098  CA  ALA B 124      93.490  36.670  31.092  1.00340.53           C  
ATOM   3099  CB  ALA B 124      94.822  36.441  30.360  1.00340.53           C  
ATOM   3100  C   ALA B 124      93.627  35.967  32.405  1.00340.53           C  
ATOM   3101  O   ALA B 124      94.009  36.574  33.403  1.00340.53           O  
ATOM   3102  N   GLY B 125      93.343  34.653  32.437  1.00 81.57           N  
ATOM   3103  CA  GLY B 125      93.529  33.909  33.649  1.00 81.57           C  
ATOM   3104  C   GLY B 125      92.599  34.356  34.739  1.00 81.57           C  
ATOM   3105  O   GLY B 125      91.515  33.802  34.910  1.00 81.57           O  
ATOM   3106  N   GLU B 126      93.024  35.341  35.554  1.00 47.88           N  
ATOM   3107  CA  GLU B 126      92.239  35.717  36.697  1.00 47.88           C  
ATOM   3108  CB  GLU B 126      93.080  36.352  37.819  1.00 47.88           C  
ATOM   3109  CG  GLU B 126      94.103  35.379  38.413  1.00 47.88           C  
ATOM   3110  CD  GLU B 126      94.878  36.096  39.509  1.00 47.88           C  
ATOM   3111  OE1 GLU B 126      94.386  37.150  39.994  1.00 47.88           O  
ATOM   3112  OE2 GLU B 126      95.973  35.595  39.880  1.00 47.88           O  
ATOM   3113  C   GLU B 126      91.159  36.678  36.321  1.00 47.88           C  
ATOM   3114  O   GLU B 126      91.303  37.511  35.429  1.00 47.88           O  
ATOM   3115  N   GLN B 127      90.018  36.558  37.022  1.00128.20           N  
ATOM   3116  CA  GLN B 127      88.878  37.403  36.815  1.00128.20           C  
ATOM   3117  CB  GLN B 127      87.587  36.598  36.604  1.00128.20           C  
ATOM   3118  CG  GLN B 127      87.652  35.718  35.354  1.00128.20           C  
ATOM   3119  CD  GLN B 127      86.440  34.798  35.341  1.00128.20           C  
ATOM   3120  OE1 GLN B 127      86.326  33.924  34.483  1.00128.20           O  
ATOM   3121  NE2 GLN B 127      85.515  34.990  36.319  1.00128.20           N  
ATOM   3122  C   GLN B 127      88.723  38.212  38.066  1.00128.20           C  
ATOM   3123  O   GLN B 127      89.076  37.760  39.155  1.00128.20           O  
ATOM   3124  N   TYR B 128      88.217  39.452  37.929  1.00123.30           N  
ATOM   3125  CA  TYR B 128      88.016  40.328  39.047  1.00123.30           C  
ATOM   3126  CB  TYR B 128      88.641  41.723  38.864  1.00123.30           C  
ATOM   3127  CG  TYR B 128      90.126  41.614  38.802  1.00123.30           C  
ATOM   3128  CD1 TYR B 128      90.755  41.201  37.650  1.00123.30           C  
ATOM   3129  CD2 TYR B 128      90.891  41.949  39.896  1.00123.30           C  
ATOM   3130  CE1 TYR B 128      92.126  41.111  37.595  1.00123.30           C  
ATOM   3131  CE2 TYR B 128      92.262  41.861  39.847  1.00123.30           C  
ATOM   3132  CZ  TYR B 128      92.881  41.442  38.695  1.00123.30           C  
ATOM   3133  OH  TYR B 128      94.288  41.352  38.642  1.00123.30           O  
ATOM   3134  C   TYR B 128      86.547  40.570  39.104  1.00123.30           C  
ATOM   3135  O   TYR B 128      85.954  40.986  38.109  1.00123.30           O  
ATOM   3136  N   PHE B 129      85.925  40.339  40.278  1.00129.06           N  
ATOM   3137  CA  PHE B 129      84.500  40.470  40.338  1.00129.06           C  
ATOM   3138  CB  PHE B 129      83.777  39.355  41.123  1.00129.06           C  
ATOM   3139  CG  PHE B 129      83.977  38.031  40.460  1.00129.06           C  
ATOM   3140  CD1 PHE B 129      83.316  37.706  39.299  1.00129.06           C  
ATOM   3141  CD2 PHE B 129      84.842  37.104  40.991  1.00129.06           C  
ATOM   3142  CE1 PHE B 129      83.502  36.485  38.691  1.00129.06           C  
ATOM   3143  CE2 PHE B 129      85.030  35.881  40.387  1.00129.06           C  
ATOM   3144  CZ  PHE B 129      84.360  35.563  39.232  1.00129.06           C  
ATOM   3145  C   PHE B 129      84.125  41.753  41.005  1.00129.06           C  
ATOM   3146  O   PHE B 129      84.885  42.326  41.785  1.00129.06           O  
ATOM   3147  N   GLY B 130      82.924  42.255  40.658  1.00 44.25           N  
ATOM   3148  CA  GLY B 130      82.393  43.454  41.240  1.00 44.25           C  
ATOM   3149  C   GLY B 130      81.493  43.056  42.369  1.00 44.25           C  
ATOM   3150  O   GLY B 130      81.192  41.880  42.552  1.00 44.25           O  
ATOM   3151  N   PRO B 131      81.032  44.031  43.108  1.00 83.75           N  
ATOM   3152  CA  PRO B 131      80.178  43.805  44.245  1.00 83.75           C  
ATOM   3153  CD  PRO B 131      80.867  45.370  42.566  1.00 83.75           C  
ATOM   3154  CB  PRO B 131      79.735  45.192  44.702  1.00 83.75           C  
ATOM   3155  CG  PRO B 131      79.734  46.003  43.394  1.00 83.75           C  
ATOM   3156  C   PRO B 131      79.000  42.948  43.884  1.00 83.75           C  
ATOM   3157  O   PRO B 131      78.675  42.041  44.648  1.00 83.75           O  
ATOM   3158  N   GLY B 132      78.355  43.202  42.730  1.00 47.53           N  
ATOM   3159  CA  GLY B 132      77.226  42.415  42.315  1.00 47.53           C  
ATOM   3160  C   GLY B 132      75.967  43.231  42.396  1.00 47.53           C  
ATOM   3161  O   GLY B 132      75.936  44.324  42.960  1.00 47.53           O  
ATOM   3162  N   THR B 133      74.888  42.711  41.772  1.00 60.71           N  
ATOM   3163  CA  THR B 133      73.603  43.356  41.796  1.00 60.71           C  
ATOM   3164  CB  THR B 133      73.148  43.846  40.453  1.00 60.71           C  
ATOM   3165  OG1 THR B 133      74.073  44.789  39.933  1.00 60.71           O  
ATOM   3166  CG2 THR B 133      71.761  44.494  40.602  1.00 60.71           C  
ATOM   3167  C   THR B 133      72.608  42.344  42.264  1.00 60.71           C  
ATOM   3168  O   THR B 133      72.573  41.212  41.783  1.00 60.71           O  
ATOM   3169  N   ARG B 134      71.758  42.730  43.230  1.00 91.69           N  
ATOM   3170  CA  ARG B 134      70.791  41.796  43.714  1.00 91.69           C  
ATOM   3171  CB  ARG B 134      70.559  41.914  45.230  1.00 91.69           C  
ATOM   3172  CG  ARG B 134      69.698  40.797  45.817  1.00 91.69           C  
ATOM   3173  CD  ARG B 134      69.509  40.917  47.330  1.00 91.69           C  
ATOM   3174  NE  ARG B 134      68.747  39.719  47.780  1.00 91.69           N  
ATOM   3175  CZ  ARG B 134      69.036  39.137  48.981  1.00 91.69           C  
ATOM   3176  NH1 ARG B 134      70.017  39.661  49.773  1.00 91.69           N  
ATOM   3177  NH2 ARG B 134      68.350  38.030  49.390  1.00 91.69           N  
ATOM   3178  C   ARG B 134      69.524  42.132  43.024  1.00 91.69           C  
ATOM   3179  O   ARG B 134      68.927  43.178  43.274  1.00 91.69           O  
ATOM   3180  N   LEU B 135      69.081  41.244  42.120  1.00 66.62           N  
ATOM   3181  CA  LEU B 135      67.899  41.575  41.400  1.00 66.62           C  
ATOM   3182  CB  LEU B 135      68.066  41.489  39.871  1.00 66.62           C  
ATOM   3183  CG  LEU B 135      66.820  41.932  39.076  1.00 66.62           C  
ATOM   3184  CD1 LEU B 135      66.513  43.425  39.289  1.00 66.62           C  
ATOM   3185  CD2 LEU B 135      66.953  41.566  37.589  1.00 66.62           C  
ATOM   3186  C   LEU B 135      66.817  40.633  41.803  1.00 66.62           C  
ATOM   3187  O   LEU B 135      66.990  39.413  41.796  1.00 66.62           O  
ATOM   3188  N   THR B 136      65.667  41.209  42.197  1.00 38.97           N  
ATOM   3189  CA  THR B 136      64.523  40.426  42.537  1.00 38.97           C  
ATOM   3190  CB  THR B 136      63.990  40.705  43.910  1.00 38.97           C  
ATOM   3191  OG1 THR B 136      64.990  40.450  44.885  1.00 38.97           O  
ATOM   3192  CG2 THR B 136      62.770  39.803  44.155  1.00 38.97           C  
ATOM   3193  C   THR B 136      63.466  40.829  41.567  1.00 38.97           C  
ATOM   3194  O   THR B 136      63.155  42.010  41.420  1.00 38.97           O  
ATOM   3195  N   VAL B 137      62.893  39.844  40.860  1.00 99.73           N  
ATOM   3196  CA  VAL B 137      61.894  40.154  39.889  1.00 99.73           C  
ATOM   3197  CB  VAL B 137      62.301  39.707  38.526  1.00 99.73           C  
ATOM   3198  CG1 VAL B 137      62.696  38.232  38.634  1.00 99.73           C  
ATOM   3199  CG2 VAL B 137      61.152  39.983  37.547  1.00 99.73           C  
ATOM   3200  C   VAL B 137      60.614  39.426  40.283  1.00 99.73           C  
ATOM   3201  O   VAL B 137      60.703  38.245  40.715  1.00 99.73           O  
ATOM   3202  OXT VAL B 137      59.525  40.046  40.157  1.00 99.73           O  
TER
END
