# Supplementary material for: Predicting T cell receptor functionality against mutant epitopes
Source: Cell Genom. 2024 Aug 15;4(9):100634. doi: 10.1016/j.xgen.2024.100634 (PMC11480844; doi:10.1016/j.xgen.2024.100634)
Supplement: Data S7. Structural models of the murine dataset, related to Figure 3 and STAR Methods, Structural modeling — PDB files containing the structural models of the 36 murine TCRs, SIINFEKL, and the H-2Kb allele. [file mmc8.zip › SIINFEKL/Ed33_SIINFEKL.pdb]

ATOM      1  N   GLY M   1     119.797  17.118  29.473  1.00 11.26           N  
ATOM      2  CA  GLY M   1     119.898  18.310  28.601  1.00 11.26           C  
ATOM      3  C   GLY M   1     118.663  19.132  28.731  1.00 11.26           C  
ATOM      4  O   GLY M   1     117.660  18.689  29.286  1.00 11.26           O  
ATOM      5  N   PRO M   2     118.732  20.335  28.234  1.00116.70           N  
ATOM      6  CA  PRO M   2     117.583  21.189  28.315  1.00116.70           C  
ATOM      7  CD  PRO M   2     119.970  21.090  28.347  1.00116.70           C  
ATOM      8  CB  PRO M   2     118.095  22.608  28.077  1.00116.70           C  
ATOM      9  CG  PRO M   2     119.549  22.552  28.574  1.00116.70           C  
ATOM     10  C   PRO M   2     116.520  20.754  27.363  1.00116.70           C  
ATOM     11  O   PRO M   2     116.837  20.134  26.350  1.00116.70           O  
ATOM     12  N   HIS M   3     115.247  21.058  27.683  1.00 53.85           N  
ATOM     13  CA  HIS M   3     114.163  20.681  26.828  1.00 53.85           C  
ATOM     14  ND1 HIS M   3     114.544  17.415  26.488  1.00 53.85           N  
ATOM     15  CG  HIS M   3     114.180  18.248  27.522  1.00 53.85           C  
ATOM     16  CB  HIS M   3     113.349  19.491  27.362  1.00 53.85           C  
ATOM     17  NE2 HIS M   3     115.422  16.550  28.339  1.00 53.85           N  
ATOM     18  CD2 HIS M   3     114.724  17.705  28.645  1.00 53.85           C  
ATOM     19  CE1 HIS M   3     115.286  16.417  27.033  1.00 53.85           C  
ATOM     20  C   HIS M   3     113.249  21.861  26.761  1.00 53.85           C  
ATOM     21  O   HIS M   3     113.444  22.848  27.470  1.00 53.85           O  
ATOM     22  N   SER M   4     112.236  21.807  25.875  1.00103.48           N  
ATOM     23  CA  SER M   4     111.348  22.925  25.791  1.00103.48           C  
ATOM     24  CB  SER M   4     111.791  24.010  24.794  1.00103.48           C  
ATOM     25  OG  SER M   4     112.962  24.661  25.255  1.00103.48           O  
ATOM     26  C   SER M   4     110.024  22.462  25.296  1.00103.48           C  
ATOM     27  O   SER M   4     109.897  21.411  24.668  1.00103.48           O  
ATOM     28  N   LEU M   5     108.992  23.263  25.605  1.00 87.63           N  
ATOM     29  CA  LEU M   5     107.671  23.006  25.130  1.00 87.63           C  
ATOM     30  CB  LEU M   5     106.705  22.645  26.270  1.00 87.63           C  
ATOM     31  CG  LEU M   5     105.282  22.297  25.805  1.00 87.63           C  
ATOM     32  CD1 LEU M   5     105.280  20.993  24.995  1.00 87.63           C  
ATOM     33  CD2 LEU M   5     104.293  22.266  26.982  1.00 87.63           C  
ATOM     34  C   LEU M   5     107.213  24.305  24.551  1.00 87.63           C  
ATOM     35  O   LEU M   5     107.061  25.287  25.277  1.00 87.63           O  
ATOM     36  N   ARG M   6     106.991  24.361  23.222  1.00130.95           N  
ATOM     37  CA  ARG M   6     106.537  25.606  22.671  1.00130.95           C  
ATOM     38  CB  ARG M   6     107.578  26.346  21.800  1.00130.95           C  
ATOM     39  CG  ARG M   6     108.813  26.799  22.592  1.00130.95           C  
ATOM     40  CD  ARG M   6     109.519  28.040  22.030  1.00130.95           C  
ATOM     41  NE  ARG M   6     109.914  27.763  20.622  1.00130.95           N  
ATOM     42  CZ  ARG M   6     111.161  27.309  20.306  1.00130.95           C  
ATOM     43  NH1 ARG M   6     112.094  27.092  21.279  1.00130.95           N  
ATOM     44  NH2 ARG M   6     111.471  27.072  18.998  1.00130.95           N  
ATOM     45  C   ARG M   6     105.317  25.334  21.850  1.00130.95           C  
ATOM     46  O   ARG M   6     105.089  24.206  21.419  1.00130.95           O  
ATOM     47  N   TYR M   7     104.458  26.360  21.672  1.00106.59           N  
ATOM     48  CA  TYR M   7     103.283  26.194  20.867  1.00106.59           C  
ATOM     49  CB  TYR M   7     101.947  26.272  21.630  1.00106.59           C  
ATOM     50  CG  TYR M   7     101.751  25.050  22.464  1.00106.59           C  
ATOM     51  CD1 TYR M   7     101.159  23.935  21.919  1.00106.59           C  
ATOM     52  CD2 TYR M   7     102.149  25.012  23.781  1.00106.59           C  
ATOM     53  CE1 TYR M   7     100.959  22.800  22.667  1.00106.59           C  
ATOM     54  CE2 TYR M   7     101.951  23.879  24.536  1.00106.59           C  
ATOM     55  CZ  TYR M   7     101.355  22.774  23.981  1.00106.59           C  
ATOM     56  OH  TYR M   7     101.151  21.612  24.754  1.00106.59           O  
ATOM     57  C   TYR M   7     103.236  27.278  19.836  1.00106.59           C  
ATOM     58  O   TYR M   7     103.330  28.464  20.152  1.00106.59           O  
ATOM     59  N   PHE M   8     103.069  26.892  18.557  1.00 64.13           N  
ATOM     60  CA  PHE M   8     102.966  27.882  17.529  1.00 64.13           C  
ATOM     61  CB  PHE M   8     103.721  27.525  16.238  1.00 64.13           C  
ATOM     62  CG  PHE M   8     105.169  27.640  16.561  1.00 64.13           C  
ATOM     63  CD1 PHE M   8     105.818  26.611  17.200  1.00 64.13           C  
ATOM     64  CD2 PHE M   8     105.875  28.775  16.226  1.00 64.13           C  
ATOM     65  CE1 PHE M   8     107.154  26.715  17.501  1.00 64.13           C  
ATOM     66  CE2 PHE M   8     107.212  28.884  16.524  1.00 64.13           C  
ATOM     67  CZ  PHE M   8     107.853  27.850  17.164  1.00 64.13           C  
ATOM     68  C   PHE M   8     101.520  28.034  17.193  1.00 64.13           C  
ATOM     69  O   PHE M   8     100.857  27.092  16.760  1.00 64.13           O  
ATOM     70  N   VAL M   9     100.999  29.259  17.390  1.00 49.87           N  
ATOM     71  CA  VAL M   9      99.616  29.543  17.143  1.00 49.87           C  
ATOM     72  CB  VAL M   9      98.963  30.291  18.271  1.00 49.87           C  
ATOM     73  CG1 VAL M   9      97.515  30.615  17.871  1.00 49.87           C  
ATOM     74  CG2 VAL M   9      99.087  29.464  19.563  1.00 49.87           C  
ATOM     75  C   VAL M   9      99.554  30.432  15.939  1.00 49.87           C  
ATOM     76  O   VAL M   9     100.455  31.237  15.718  1.00 49.87           O  
ATOM     77  N   THR M  10      98.509  30.276  15.096  1.00128.42           N  
ATOM     78  CA  THR M  10      98.397  31.134  13.949  1.00128.42           C  
ATOM     79  CB  THR M  10      99.076  30.575  12.732  1.00128.42           C  
ATOM     80  OG1 THR M  10      99.034  31.509  11.663  1.00128.42           O  
ATOM     81  CG2 THR M  10      98.380  29.262  12.335  1.00128.42           C  
ATOM     82  C   THR M  10      96.949  31.335  13.611  1.00128.42           C  
ATOM     83  O   THR M  10      96.146  30.406  13.702  1.00128.42           O  
ATOM     84  N   ALA M  11      96.581  32.576  13.219  1.00 50.02           N  
ATOM     85  CA  ALA M  11      95.232  32.852  12.807  1.00 50.02           C  
ATOM     86  CB  ALA M  11      94.388  33.535  13.895  1.00 50.02           C  
ATOM     87  C   ALA M  11      95.306  33.794  11.649  1.00 50.02           C  
ATOM     88  O   ALA M  11      95.932  34.849  11.741  1.00 50.02           O  
ATOM     89  N   VAL M  12      94.642  33.442  10.528  1.00 64.07           N  
ATOM     90  CA  VAL M  12      94.684  34.283   9.367  1.00 64.07           C  
ATOM     91  CB  VAL M  12      95.310  33.620   8.173  1.00 64.07           C  
ATOM     92  CG1 VAL M  12      95.210  34.563   6.965  1.00 64.07           C  
ATOM     93  CG2 VAL M  12      96.753  33.235   8.529  1.00 64.07           C  
ATOM     94  C   VAL M  12      93.277  34.621   8.998  1.00 64.07           C  
ATOM     95  O   VAL M  12      92.414  33.750   8.910  1.00 64.07           O  
ATOM     96  N   SER M  13      93.014  35.919   8.768  1.00 99.02           N  
ATOM     97  CA  SER M  13      91.692  36.359   8.440  1.00 99.02           C  
ATOM     98  CB  SER M  13      91.533  37.874   8.661  1.00 99.02           C  
ATOM     99  OG  SER M  13      90.221  38.296   8.333  1.00 99.02           O  
ATOM    100  C   SER M  13      91.440  36.066   6.996  1.00 99.02           C  
ATOM    101  O   SER M  13      92.359  36.097   6.179  1.00 99.02           O  
ATOM    102  N   ARG M  14      90.177  35.732   6.652  1.00174.54           N  
ATOM    103  CA  ARG M  14      89.807  35.531   5.281  1.00174.54           C  
ATOM    104  CB  ARG M  14      89.347  34.092   4.973  1.00174.54           C  
ATOM    105  CG  ARG M  14      90.437  33.019   5.052  1.00174.54           C  
ATOM    106  CD  ARG M  14      89.902  31.608   4.786  1.00174.54           C  
ATOM    107  NE  ARG M  14      91.058  30.670   4.768  1.00174.54           N  
ATOM    108  CZ  ARG M  14      90.834  29.330   4.646  1.00174.54           C  
ATOM    109  NH1 ARG M  14      89.555  28.857   4.588  1.00174.54           N  
ATOM    110  NH2 ARG M  14      91.884  28.461   4.578  1.00174.54           N  
ATOM    111  C   ARG M  14      88.605  36.392   5.071  1.00174.54           C  
ATOM    112  O   ARG M  14      87.483  35.978   5.357  1.00174.54           O  
ATOM    113  N   PRO M  15      88.794  37.582   4.583  1.00143.85           N  
ATOM    114  CA  PRO M  15      87.635  38.406   4.411  1.00143.85           C  
ATOM    115  CD  PRO M  15      89.957  38.366   4.962  1.00143.85           C  
ATOM    116  CB  PRO M  15      88.149  39.835   4.258  1.00143.85           C  
ATOM    117  CG  PRO M  15      89.464  39.821   5.060  1.00143.85           C  
ATOM    118  C   PRO M  15      86.766  37.920   3.302  1.00143.85           C  
ATOM    119  O   PRO M  15      87.235  37.835   2.168  1.00143.85           O  
ATOM    120  N   GLY M  16      85.493  37.618   3.618  1.00 29.32           N  
ATOM    121  CA  GLY M  16      84.519  37.210   2.650  1.00 29.32           C  
ATOM    122  C   GLY M  16      84.553  35.720   2.519  1.00 29.32           C  
ATOM    123  O   GLY M  16      83.518  35.082   2.334  1.00 29.32           O  
ATOM    124  N   LEU M  17      85.753  35.119   2.628  1.00111.98           N  
ATOM    125  CA  LEU M  17      85.847  33.700   2.436  1.00111.98           C  
ATOM    126  CB  LEU M  17      87.296  33.178   2.345  1.00111.98           C  
ATOM    127  CG  LEU M  17      87.423  31.673   2.012  1.00111.98           C  
ATOM    128  CD1 LEU M  17      87.034  30.773   3.196  1.00111.98           C  
ATOM    129  CD2 LEU M  17      86.645  31.321   0.732  1.00111.98           C  
ATOM    130  C   LEU M  17      85.136  32.998   3.548  1.00111.98           C  
ATOM    131  O   LEU M  17      84.424  32.024   3.314  1.00111.98           O  
ATOM    132  N   GLY M  18      85.299  33.475   4.796  1.00 46.83           N  
ATOM    133  CA  GLY M  18      84.651  32.798   5.881  1.00 46.83           C  
ATOM    134  C   GLY M  18      85.411  33.091   7.134  1.00 46.83           C  
ATOM    135  O   GLY M  18      86.190  34.041   7.200  1.00 46.83           O  
ATOM    136  N   GLU M  19      85.195  32.253   8.166  1.00 97.29           N  
ATOM    137  CA  GLU M  19      85.844  32.431   9.432  1.00 97.29           C  
ATOM    138  CB  GLU M  19      85.443  31.358  10.461  1.00 97.29           C  
ATOM    139  CG  GLU M  19      83.973  31.409  10.889  1.00 97.29           C  
ATOM    140  CD  GLU M  19      83.854  32.319  12.101  1.00 97.29           C  
ATOM    141  OE1 GLU M  19      84.537  33.377  12.122  1.00 97.29           O  
ATOM    142  OE2 GLU M  19      83.073  31.965  13.025  1.00 97.29           O  
ATOM    143  C   GLU M  19      87.314  32.278   9.186  1.00 97.29           C  
ATOM    144  O   GLU M  19      87.737  31.503   8.330  1.00 97.29           O  
ATOM    145  N   PRO M  20      88.107  33.010   9.916  1.00 74.50           N  
ATOM    146  CA  PRO M  20      89.534  32.949   9.730  1.00 74.50           C  
ATOM    147  CD  PRO M  20      87.676  34.304  10.421  1.00 74.50           C  
ATOM    148  CB  PRO M  20      90.101  34.127  10.514  1.00 74.50           C  
ATOM    149  CG  PRO M  20      88.954  35.154  10.511  1.00 74.50           C  
ATOM    150  C   PRO M  20      90.058  31.625  10.181  1.00 74.50           C  
ATOM    151  O   PRO M  20      89.434  31.006  11.039  1.00 74.50           O  
ATOM    152  N   ARG M  21      91.189  31.156   9.614  0.91146.33           N  
ATOM    153  CA  ARG M  21      91.694  29.876  10.017  0.91146.33           C  
ATOM    154  CB  ARG M  21      92.529  29.161   8.945  0.91146.33           C  
ATOM    155  CG  ARG M  21      93.810  29.895   8.560  0.91146.33           C  
ATOM    156  CD  ARG M  21      94.584  29.174   7.458  0.91146.33           C  
ATOM    157  NE  ARG M  21      94.851  27.787   7.935  0.91146.33           N  
ATOM    158  CZ  ARG M  21      94.818  26.749   7.049  0.91146.33           C  
ATOM    159  NH1 ARG M  21      94.521  26.988   5.740  0.91146.33           N  
ATOM    160  NH2 ARG M  21      95.067  25.474   7.465  0.91146.33           N  
ATOM    161  C   ARG M  21      92.565  30.060  11.219  0.91146.33           C  
ATOM    162  O   ARG M  21      93.343  31.008  11.308  0.91146.33           O  
ATOM    163  N   TYR M  22      92.450  29.134  12.187  1.00 76.67           N  
ATOM    164  CA  TYR M  22      93.202  29.223  13.404  1.00 76.67           C  
ATOM    165  CB  TYR M  22      92.273  29.492  14.603  1.00 76.67           C  
ATOM    166  CG  TYR M  22      93.022  29.526  15.890  1.00 76.67           C  
ATOM    167  CD1 TYR M  22      93.769  30.625  16.249  1.00 76.67           C  
ATOM    168  CD2 TYR M  22      92.946  28.460  16.755  1.00 76.67           C  
ATOM    169  CE1 TYR M  22      94.445  30.647  17.448  1.00 76.67           C  
ATOM    170  CE2 TYR M  22      93.619  28.477  17.954  1.00 76.67           C  
ATOM    171  CZ  TYR M  22      94.373  29.572  18.301  1.00 76.67           C  
ATOM    172  OH  TYR M  22      95.063  29.588  19.533  1.00 76.67           O  
ATOM    173  C   TYR M  22      93.866  27.898  13.610  1.00 76.67           C  
ATOM    174  O   TYR M  22      93.242  26.858  13.404  1.00 76.67           O  
ATOM    175  N   MET M  23      95.156  27.898  14.013  1.00 86.40           N  
ATOM    176  CA  MET M  23      95.828  26.642  14.205  1.00 86.40           C  
ATOM    177  CB  MET M  23      96.787  26.279  13.065  1.00 86.40           C  
ATOM    178  CG  MET M  23      96.102  25.954  11.739  1.00 86.40           C  
ATOM    179  SD  MET M  23      97.253  25.819  10.338  1.00 86.40           S  
ATOM    180  CE  MET M  23      98.131  24.367  10.981  1.00 86.40           C  
ATOM    181  C   MET M  23      96.679  26.709  15.433  1.00 86.40           C  
ATOM    182  O   MET M  23      97.241  27.751  15.769  1.00 86.40           O  
ATOM    183  N   GLU M  24      96.784  25.568  16.144  1.00 69.06           N  
ATOM    184  CA  GLU M  24      97.645  25.495  17.285  1.00 69.06           C  
ATOM    185  CB  GLU M  24      96.904  25.381  18.630  1.00 69.06           C  
ATOM    186  CG  GLU M  24      96.160  26.672  18.983  1.00 69.06           C  
ATOM    187  CD  GLU M  24      95.717  26.626  20.438  1.00 69.06           C  
ATOM    188  OE1 GLU M  24      96.557  26.276  21.309  1.00 69.06           O  
ATOM    189  OE2 GLU M  24      94.530  26.957  20.700  1.00 69.06           O  
ATOM    190  C   GLU M  24      98.492  24.282  17.103  1.00 69.06           C  
ATOM    191  O   GLU M  24      97.985  23.182  16.877  1.00 69.06           O  
ATOM    192  N   VAL M  25      99.824  24.464  17.171  1.00 52.26           N  
ATOM    193  CA  VAL M  25     100.715  23.354  16.999  1.00 52.26           C  
ATOM    194  CB  VAL M  25     101.532  23.464  15.746  1.00 52.26           C  
ATOM    195  CG1 VAL M  25     102.456  22.239  15.646  1.00 52.26           C  
ATOM    196  CG2 VAL M  25     100.583  23.653  14.551  1.00 52.26           C  
ATOM    197  C   VAL M  25     101.672  23.371  18.151  1.00 52.26           C  
ATOM    198  O   VAL M  25     102.245  24.408  18.475  1.00 52.26           O  
ATOM    199  N   GLY M  26     101.897  22.211  18.795  1.00 40.56           N  
ATOM    200  CA  GLY M  26     102.793  22.205  19.918  1.00 40.56           C  
ATOM    201  C   GLY M  26     104.017  21.422  19.557  1.00 40.56           C  
ATOM    202  O   GLY M  26     103.952  20.479  18.772  1.00 40.56           O  
ATOM    203  N   TYR M  27     105.181  21.803  20.127  1.00 65.37           N  
ATOM    204  CA  TYR M  27     106.398  21.101  19.827  1.00 65.37           C  
ATOM    205  CB  TYR M  27     107.403  21.915  18.986  1.00 65.37           C  
ATOM    206  CG  TYR M  27     106.885  22.160  17.607  1.00 65.37           C  
ATOM    207  CD1 TYR M  27     106.066  23.233  17.338  1.00 65.37           C  
ATOM    208  CD2 TYR M  27     107.238  21.320  16.575  1.00 65.37           C  
ATOM    209  CE1 TYR M  27     105.599  23.459  16.063  1.00 65.37           C  
ATOM    210  CE2 TYR M  27     106.775  21.540  15.300  1.00 65.37           C  
ATOM    211  CZ  TYR M  27     105.955  22.610  15.041  1.00 65.37           C  
ATOM    212  OH  TYR M  27     105.483  22.831  13.729  1.00 65.37           O  
ATOM    213  C   TYR M  27     107.132  20.792  21.099  1.00 65.37           C  
ATOM    214  O   TYR M  27     107.199  21.613  22.014  1.00 65.37           O  
ATOM    215  N   VAL M  28     107.700  19.569  21.185  1.00 63.86           N  
ATOM    216  CA  VAL M  28     108.552  19.235  22.286  1.00 63.86           C  
ATOM    217  CB  VAL M  28     108.139  18.006  23.049  1.00 63.86           C  
ATOM    218  CG1 VAL M  28     109.220  17.696  24.100  1.00 63.86           C  
ATOM    219  CG2 VAL M  28     106.751  18.251  23.665  1.00 63.86           C  
ATOM    220  C   VAL M  28     109.878  18.957  21.663  1.00 63.86           C  
ATOM    221  O   VAL M  28     110.011  18.053  20.840  1.00 63.86           O  
ATOM    222  N   ASP M  29     110.898  19.740  22.055  1.00 56.53           N  
ATOM    223  CA  ASP M  29     112.197  19.572  21.486  1.00 56.53           C  
ATOM    224  CB  ASP M  29     112.835  18.221  21.845  1.00 56.53           C  
ATOM    225  CG  ASP M  29     113.149  18.239  23.333  1.00 56.53           C  
ATOM    226  OD1 ASP M  29     113.160  19.354  23.919  1.00 56.53           O  
ATOM    227  OD2 ASP M  29     113.384  17.139  23.903  1.00 56.53           O  
ATOM    228  C   ASP M  29     112.067  19.653  20.002  1.00 56.53           C  
ATOM    229  O   ASP M  29     112.638  18.849  19.267  1.00 56.53           O  
ATOM    230  N   ASP M  30     111.282  20.635  19.530  1.00 64.66           N  
ATOM    231  CA  ASP M  30     111.167  20.880  18.126  1.00 64.66           C  
ATOM    232  CB  ASP M  30     112.555  21.102  17.504  1.00 64.66           C  
ATOM    233  CG  ASP M  30     113.231  22.255  18.244  1.00 64.66           C  
ATOM    234  OD1 ASP M  30     112.513  23.184  18.703  1.00 64.66           O  
ATOM    235  OD2 ASP M  30     114.484  22.206  18.379  1.00 64.66           O  
ATOM    236  C   ASP M  30     110.545  19.692  17.449  1.00 64.66           C  
ATOM    237  O   ASP M  30     110.740  19.493  16.251  1.00 64.66           O  
ATOM    238  N   THR M  31     109.762  18.876  18.185  1.00 58.28           N  
ATOM    239  CA  THR M  31     109.100  17.760  17.564  1.00 58.28           C  
ATOM    240  CB  THR M  31     109.402  16.454  18.242  1.00 58.28           C  
ATOM    241  OG1 THR M  31     110.799  16.205  18.224  1.00 58.28           O  
ATOM    242  CG2 THR M  31     108.658  15.321  17.519  1.00 58.28           C  
ATOM    243  C   THR M  31     107.628  18.006  17.708  1.00 58.28           C  
ATOM    244  O   THR M  31     107.122  18.121  18.822  1.00 58.28           O  
ATOM    245  N   GLU M  32     106.884  18.071  16.585  1.00 83.57           N  
ATOM    246  CA  GLU M  32     105.483  18.388  16.683  1.00 83.57           C  
ATOM    247  CB  GLU M  32     104.829  18.781  15.349  1.00 83.57           C  
ATOM    248  CG  GLU M  32     103.341  19.102  15.505  1.00 83.57           C  
ATOM    249  CD  GLU M  32     102.764  19.416  14.132  1.00 83.57           C  
ATOM    250  OE1 GLU M  32     103.551  19.811  13.231  1.00 83.57           O  
ATOM    251  OE2 GLU M  32     101.526  19.258  13.967  1.00 83.57           O  
ATOM    252  C   GLU M  32     104.732  17.196  17.183  1.00 83.57           C  
ATOM    253  O   GLU M  32     104.674  16.168  16.513  1.00 83.57           O  
ATOM    254  N   PHE M  33     104.248  17.281  18.442  1.00196.49           N  
ATOM    255  CA  PHE M  33     103.432  16.285  19.080  1.00196.49           C  
ATOM    256  CB  PHE M  33     103.708  16.109  20.586  1.00196.49           C  
ATOM    257  CG  PHE M  33     103.518  17.391  21.316  1.00196.49           C  
ATOM    258  CD1 PHE M  33     102.279  17.775  21.762  1.00196.49           C  
ATOM    259  CD2 PHE M  33     104.593  18.211  21.559  1.00196.49           C  
ATOM    260  CE1 PHE M  33     102.115  18.959  22.441  1.00196.49           C  
ATOM    261  CE2 PHE M  33     104.434  19.395  22.238  1.00196.49           C  
ATOM    262  CZ  PHE M  33     103.194  19.774  22.681  1.00196.49           C  
ATOM    263  C   PHE M  33     101.948  16.419  18.874  1.00196.49           C  
ATOM    264  O   PHE M  33     101.255  15.405  18.876  1.00196.49           O  
ATOM    265  N   VAL M  34     101.393  17.649  18.767  1.00 71.52           N  
ATOM    266  CA  VAL M  34      99.956  17.745  18.680  1.00 71.52           C  
ATOM    267  CB  VAL M  34      99.299  17.927  20.019  1.00 71.52           C  
ATOM    268  CG1 VAL M  34      99.651  16.724  20.910  1.00 71.52           C  
ATOM    269  CG2 VAL M  34      99.726  19.287  20.599  1.00 71.52           C  
ATOM    270  C   VAL M  34      99.569  18.940  17.858  1.00 71.52           C  
ATOM    271  O   VAL M  34     100.316  19.914  17.778  1.00 71.52           O  
ATOM    272  N   ARG M  35      98.370  18.901  17.230  1.00193.65           N  
ATOM    273  CA  ARG M  35      97.963  20.012  16.410  1.00193.65           C  
ATOM    274  CB  ARG M  35      98.457  19.866  14.958  1.00193.65           C  
ATOM    275  CG  ARG M  35      97.962  20.944  13.994  1.00193.65           C  
ATOM    276  CD  ARG M  35      98.597  20.854  12.605  1.00193.65           C  
ATOM    277  NE  ARG M  35     100.003  21.330  12.742  1.00193.65           N  
ATOM    278  CZ  ARG M  35     100.767  21.561  11.636  1.00193.65           C  
ATOM    279  NH1 ARG M  35     100.273  21.288  10.395  1.00193.65           N  
ATOM    280  NH2 ARG M  35     102.024  22.074  11.770  1.00193.65           N  
ATOM    281  C   ARG M  35      96.465  20.120  16.375  1.00193.65           C  
ATOM    282  O   ARG M  35      95.746  19.140  16.568  1.00193.65           O  
ATOM    283  N   PHE M  36      95.966  21.357  16.150  1.00 81.98           N  
ATOM    284  CA  PHE M  36      94.564  21.644  16.011  1.00 81.98           C  
ATOM    285  CB  PHE M  36      93.996  22.431  17.209  1.00 81.98           C  
ATOM    286  CG  PHE M  36      92.570  22.786  16.950  1.00 81.98           C  
ATOM    287  CD1 PHE M  36      91.575  21.836  17.029  1.00 81.98           C  
ATOM    288  CD2 PHE M  36      92.224  24.085  16.654  1.00 81.98           C  
ATOM    289  CE1 PHE M  36      90.261  22.173  16.797  1.00 81.98           C  
ATOM    290  CE2 PHE M  36      90.913  24.428  16.421  1.00 81.98           C  
ATOM    291  CZ  PHE M  36      89.929  23.470  16.491  1.00 81.98           C  
ATOM    292  C   PHE M  36      94.431  22.508  14.793  1.00 81.98           C  
ATOM    293  O   PHE M  36      95.201  23.451  14.624  1.00 81.98           O  
ATOM    294  N   ASP M  37      93.466  22.197  13.895  1.00 68.69           N  
ATOM    295  CA  ASP M  37      93.268  23.007  12.721  1.00 68.69           C  
ATOM    296  CB  ASP M  37      93.712  22.352  11.401  1.00 68.69           C  
ATOM    297  CG  ASP M  37      93.631  23.397  10.286  1.00 68.69           C  
ATOM    298  OD1 ASP M  37      93.190  24.545  10.559  1.00 68.69           O  
ATOM    299  OD2 ASP M  37      94.012  23.050   9.136  1.00 68.69           O  
ATOM    300  C   ASP M  37      91.805  23.294  12.593  1.00 68.69           C  
ATOM    301  O   ASP M  37      90.976  22.387  12.519  1.00 68.69           O  
ATOM    302  N   SER M  38      91.463  24.592  12.540  1.00101.77           N  
ATOM    303  CA  SER M  38      90.104  25.043  12.480  1.00101.77           C  
ATOM    304  CB  SER M  38      90.002  26.575  12.544  1.00101.77           C  
ATOM    305  OG  SER M  38      88.643  26.974  12.468  1.00101.77           O  
ATOM    306  C   SER M  38      89.459  24.617  11.197  1.00101.77           C  
ATOM    307  O   SER M  38      88.243  24.438  11.149  1.00101.77           O  
ATOM    308  N   ASP M  39      90.247  24.434  10.120  1.00143.62           N  
ATOM    309  CA  ASP M  39      89.636  24.160   8.850  1.00143.62           C  
ATOM    310  CB  ASP M  39      90.499  24.607   7.659  1.00143.62           C  
ATOM    311  CG  ASP M  39      90.423  26.122   7.606  1.00143.62           C  
ATOM    312  OD1 ASP M  39      89.320  26.669   7.873  1.00143.62           O  
ATOM    313  OD2 ASP M  39      91.470  26.756   7.310  1.00143.62           O  
ATOM    314  C   ASP M  39      89.355  22.705   8.690  1.00143.62           C  
ATOM    315  O   ASP M  39      89.986  22.017   7.888  1.00143.62           O  
ATOM    316  N   ALA M  40      88.350  22.204   9.427  1.00 73.51           N  
ATOM    317  CA  ALA M  40      87.999  20.825   9.289  1.00 73.51           C  
ATOM    318  CB  ALA M  40      88.796  19.897  10.224  1.00 73.51           C  
ATOM    319  C   ALA M  40      86.553  20.696   9.632  1.00 73.51           C  
ATOM    320  O   ALA M  40      85.971  21.584  10.254  1.00 73.51           O  
ATOM    321  N   GLU M  41      85.926  19.582   9.207  1.00115.54           N  
ATOM    322  CA  GLU M  41      84.532  19.403   9.481  1.00115.54           C  
ATOM    323  CB  GLU M  41      83.959  18.103   8.880  1.00115.54           C  
ATOM    324  CG  GLU M  41      82.462  17.911   9.142  1.00115.54           C  
ATOM    325  CD  GLU M  41      81.935  16.840   8.191  1.00115.54           C  
ATOM    326  OE1 GLU M  41      81.765  17.169   6.986  1.00115.54           O  
ATOM    327  OE2 GLU M  41      81.698  15.689   8.644  1.00115.54           O  
ATOM    328  C   GLU M  41      84.376  19.351  10.964  1.00115.54           C  
ATOM    329  O   GLU M  41      83.516  20.030  11.522  1.00115.54           O  
ATOM    330  N   ASN M  42      85.210  18.546  11.651  1.00 76.45           N  
ATOM    331  CA  ASN M  42      85.151  18.568  13.082  1.00 76.45           C  
ATOM    332  CB  ASN M  42      84.628  17.256  13.721  1.00 76.45           C  
ATOM    333  CG  ASN M  42      85.519  16.069  13.370  1.00 76.45           C  
ATOM    334  OD1 ASN M  42      86.204  16.061  12.348  1.00 76.45           O  
ATOM    335  ND2 ASN M  42      85.522  15.037  14.256  1.00 76.45           N  
ATOM    336  C   ASN M  42      86.536  18.866  13.566  1.00 76.45           C  
ATOM    337  O   ASN M  42      87.414  18.007  13.636  1.00 76.45           O  
ATOM    338  N   PRO M  43      86.760  20.100  13.901  1.00142.95           N  
ATOM    339  CA  PRO M  43      88.081  20.455  14.330  1.00142.95           C  
ATOM    340  CD  PRO M  43      86.093  21.194  13.214  1.00142.95           C  
ATOM    341  CB  PRO M  43      88.148  21.976  14.251  1.00142.95           C  
ATOM    342  CG  PRO M  43      87.129  22.328  13.151  1.00142.95           C  
ATOM    343  C   PRO M  43      88.346  19.913  15.693  1.00142.95           C  
ATOM    344  O   PRO M  43      87.437  19.939  16.519  1.00142.95           O  
ATOM    345  N   ARG M  44      89.565  19.401  15.950  1.00265.74           N  
ATOM    346  CA  ARG M  44      89.862  18.999  17.290  1.00265.74           C  
ATOM    347  CB  ARG M  44      89.153  17.727  17.787  1.00265.74           C  
ATOM    348  CG  ARG M  44      89.474  16.425  17.061  1.00265.74           C  
ATOM    349  CD  ARG M  44      88.708  15.256  17.682  1.00265.74           C  
ATOM    350  NE  ARG M  44      88.991  15.289  19.147  1.00265.74           N  
ATOM    351  CZ  ARG M  44      88.076  14.809  20.040  1.00265.74           C  
ATOM    352  NH1 ARG M  44      86.918  14.242  19.595  1.00265.74           N  
ATOM    353  NH2 ARG M  44      88.306  14.908  21.383  1.00265.74           N  
ATOM    354  C   ARG M  44      91.335  18.800  17.406  1.00265.74           C  
ATOM    355  O   ARG M  44      92.039  18.679  16.404  1.00265.74           O  
ATOM    356  N   TYR M  45      91.842  18.797  18.655  1.00112.23           N  
ATOM    357  CA  TYR M  45      93.231  18.533  18.881  1.00112.23           C  
ATOM    358  CB  TYR M  45      93.699  18.715  20.336  1.00112.23           C  
ATOM    359  CG  TYR M  45      94.271  20.074  20.550  1.00112.23           C  
ATOM    360  CD1 TYR M  45      93.521  21.226  20.641  1.00112.23           C  
ATOM    361  CD2 TYR M  45      95.635  20.160  20.681  1.00112.23           C  
ATOM    362  CE1 TYR M  45      94.137  22.441  20.851  1.00112.23           C  
ATOM    363  CE2 TYR M  45      96.256  21.364  20.891  1.00112.23           C  
ATOM    364  CZ  TYR M  45      95.505  22.507  20.974  1.00112.23           C  
ATOM    365  OH  TYR M  45      96.146  23.741  21.192  1.00112.23           O  
ATOM    366  C   TYR M  45      93.484  17.104  18.556  1.00112.23           C  
ATOM    367  O   TYR M  45      92.744  16.223  18.986  1.00112.23           O  
ATOM    368  N   GLU M  46      94.544  16.839  17.769  1.00166.20           N  
ATOM    369  CA  GLU M  46      94.840  15.483  17.410  1.00166.20           C  
ATOM    370  CB  GLU M  46      94.473  15.183  15.950  1.00166.20           C  
ATOM    371  CG  GLU M  46      95.102  16.169  14.970  1.00166.20           C  
ATOM    372  CD  GLU M  46      94.377  16.021  13.643  1.00166.20           C  
ATOM    373  OE1 GLU M  46      93.960  14.878  13.317  1.00166.20           O  
ATOM    374  OE2 GLU M  46      94.225  17.054  12.939  1.00166.20           O  
ATOM    375  C   GLU M  46      96.301  15.227  17.619  1.00166.20           C  
ATOM    376  O   GLU M  46      97.146  16.094  17.395  1.00166.20           O  
ATOM    377  N   PRO M  47      96.607  14.049  18.105  1.00102.43           N  
ATOM    378  CA  PRO M  47      97.953  13.624  18.380  1.00102.43           C  
ATOM    379  CD  PRO M  47      95.615  13.057  18.478  1.00102.43           C  
ATOM    380  CB  PRO M  47      97.817  12.310  19.146  1.00102.43           C  
ATOM    381  CG  PRO M  47      96.432  11.779  18.730  1.00102.43           C  
ATOM    382  C   PRO M  47      98.771  13.466  17.141  1.00102.43           C  
ATOM    383  O   PRO M  47      98.408  12.660  16.286  1.00102.43           O  
ATOM    384  N   ARG M  48      99.855  14.251  17.013  1.00133.22           N  
ATOM    385  CA  ARG M  48     100.804  14.112  15.948  1.00133.22           C  
ATOM    386  CB  ARG M  48     101.663  15.372  15.774  1.00133.22           C  
ATOM    387  CG  ARG M  48     100.812  16.584  15.390  1.00133.22           C  
ATOM    388  CD  ARG M  48     100.138  16.435  14.025  1.00133.22           C  
ATOM    389  NE  ARG M  48     101.216  16.511  12.999  1.00133.22           N  
ATOM    390  CZ  ARG M  48     101.046  15.945  11.769  1.00133.22           C  
ATOM    391  NH1 ARG M  48      99.891  15.281  11.475  1.00133.22           N  
ATOM    392  NH2 ARG M  48     102.039  16.036  10.837  1.00133.22           N  
ATOM    393  C   ARG M  48     101.707  12.943  16.206  1.00133.22           C  
ATOM    394  O   ARG M  48     101.928  12.109  15.331  1.00133.22           O  
ATOM    395  N   ALA M  49     102.243  12.852  17.441  1.00 47.59           N  
ATOM    396  CA  ALA M  49     103.173  11.810  17.778  1.00 47.59           C  
ATOM    397  CB  ALA M  49     104.222  12.236  18.817  1.00 47.59           C  
ATOM    398  C   ALA M  49     102.415  10.655  18.347  1.00 47.59           C  
ATOM    399  O   ALA M  49     101.368  10.828  18.966  1.00 47.59           O  
ATOM    400  N   ARG M  50     102.953   9.435  18.159  1.00 89.07           N  
ATOM    401  CA  ARG M  50     102.321   8.228  18.608  1.00 89.07           C  
ATOM    402  CB  ARG M  50     103.057   6.957  18.163  1.00 89.07           C  
ATOM    403  CG  ARG M  50     102.477   5.707  18.825  1.00 89.07           C  
ATOM    404  CD  ARG M  50     103.121   4.402  18.368  1.00 89.07           C  
ATOM    405  NE  ARG M  50     102.498   4.026  17.069  1.00 89.07           N  
ATOM    406  CZ  ARG M  50     101.503   3.092  17.047  1.00 89.07           C  
ATOM    407  NH1 ARG M  50     101.108   2.494  18.209  1.00 89.07           N  
ATOM    408  NH2 ARG M  50     100.911   2.746  15.867  1.00 89.07           N  
ATOM    409  C   ARG M  50     102.232   8.184  20.105  1.00 89.07           C  
ATOM    410  O   ARG M  50     101.234   7.723  20.657  1.00 89.07           O  
ATOM    411  N   TRP M  51     103.265   8.688  20.801  1.00 98.59           N  
ATOM    412  CA  TRP M  51     103.367   8.606  22.233  1.00 98.59           C  
ATOM    413  CB  TRP M  51     104.728   9.092  22.769  1.00 98.59           C  
ATOM    414  CG  TRP M  51     105.233  10.398  22.208  1.00 98.59           C  
ATOM    415  CD2 TRP M  51     105.026  11.687  22.802  1.00 98.59           C  
ATOM    416  CD1 TRP M  51     105.998  10.603  21.097  1.00 98.59           C  
ATOM    417  NE1 TRP M  51     106.287  11.938  20.965  1.00 98.59           N  
ATOM    418  CE2 TRP M  51     105.695  12.619  22.006  1.00 98.59           C  
ATOM    419  CE3 TRP M  51     104.344  12.063  23.922  1.00 98.59           C  
ATOM    420  CZ2 TRP M  51     105.691  13.945  22.322  1.00 98.59           C  
ATOM    421  CZ3 TRP M  51     104.334  13.406  24.231  1.00 98.59           C  
ATOM    422  CH2 TRP M  51     104.995  14.327  23.447  1.00 98.59           C  
ATOM    423  C   TRP M  51     102.241   9.335  22.903  1.00 98.59           C  
ATOM    424  O   TRP M  51     101.922   9.065  24.060  1.00 98.59           O  
ATOM    425  N   MET M  52     101.629  10.296  22.195  1.00 79.26           N  
ATOM    426  CA  MET M  52     100.536  11.097  22.677  1.00 79.26           C  
ATOM    427  CB  MET M  52     100.111  12.196  21.688  1.00 79.26           C  
ATOM    428  CG  MET M  52     101.058  13.398  21.669  1.00 79.26           C  
ATOM    429  SD  MET M  52     100.841  14.557  23.057  1.00 79.26           S  
ATOM    430  CE  MET M  52     101.357  13.424  24.377  1.00 79.26           C  
ATOM    431  C   MET M  52      99.339  10.235  22.944  1.00 79.26           C  
ATOM    432  O   MET M  52      98.482  10.584  23.756  1.00 79.26           O  
ATOM    433  N   GLU M  53      99.253   9.080  22.263  1.00 74.55           N  
ATOM    434  CA  GLU M  53      98.134   8.185  22.348  1.00 74.55           C  
ATOM    435  CB  GLU M  53      98.390   6.866  21.598  1.00 74.55           C  
ATOM    436  CG  GLU M  53      98.554   7.057  20.089  1.00 74.55           C  
ATOM    437  CD  GLU M  53      99.064   5.753  19.492  1.00 74.55           C  
ATOM    438  OE1 GLU M  53     100.013   5.166  20.079  1.00 74.55           O  
ATOM    439  OE2 GLU M  53      98.516   5.324  18.442  1.00 74.55           O  
ATOM    440  C   GLU M  53      97.902   7.860  23.793  1.00 74.55           C  
ATOM    441  O   GLU M  53      96.787   7.521  24.185  1.00 74.55           O  
ATOM    442  N   GLN M  54      98.952   7.954  24.626  1.00181.14           N  
ATOM    443  CA  GLN M  54      98.867   7.670  26.033  1.00181.14           C  
ATOM    444  CB  GLN M  54     100.188   7.991  26.751  1.00181.14           C  
ATOM    445  CG  GLN M  54     100.063   8.138  28.269  1.00181.14           C  
ATOM    446  CD  GLN M  54      99.881   6.777  28.922  1.00181.14           C  
ATOM    447  OE1 GLN M  54      99.779   6.686  30.143  1.00181.14           O  
ATOM    448  NE2 GLN M  54      99.844   5.695  28.102  1.00181.14           N  
ATOM    449  C   GLN M  54      97.820   8.530  26.679  1.00181.14           C  
ATOM    450  O   GLN M  54      97.128   8.076  27.587  1.00181.14           O  
ATOM    451  N   GLU M  55      97.682   9.797  26.248  1.00241.10           N  
ATOM    452  CA  GLU M  55      96.740  10.694  26.862  1.00241.10           C  
ATOM    453  CB  GLU M  55      96.793  12.110  26.264  1.00241.10           C  
ATOM    454  CG  GLU M  55      98.168  12.777  26.371  1.00241.10           C  
ATOM    455  CD  GLU M  55      98.459  13.098  27.829  1.00241.10           C  
ATOM    456  OE1 GLU M  55      97.483  13.243  28.613  1.00241.10           O  
ATOM    457  OE2 GLU M  55      99.665  13.207  28.179  1.00241.10           O  
ATOM    458  C   GLU M  55      95.353  10.175  26.622  1.00241.10           C  
ATOM    459  O   GLU M  55      95.075   9.579  25.583  1.00241.10           O  
ATOM    460  N   GLY M  56      94.445  10.395  27.599  1.00107.11           N  
ATOM    461  CA  GLY M  56      93.093   9.906  27.514  1.00107.11           C  
ATOM    462  C   GLY M  56      92.219  10.902  26.806  1.00107.11           C  
ATOM    463  O   GLY M  56      92.650  11.984  26.411  1.00107.11           O  
ATOM    464  N   PRO M  58      90.975  10.516  26.649  1.00135.28           N  
ATOM    465  CA  PRO M  58      90.012  11.339  25.962  1.00135.28           C  
ATOM    466  CD  PRO M  58      90.670   9.100  26.501  1.00135.28           C  
ATOM    467  CB  PRO M  58      88.806  10.440  25.697  1.00135.28           C  
ATOM    468  CG  PRO M  58      89.423   9.033  25.602  1.00135.28           C  
ATOM    469  C   PRO M  58      89.681  12.627  26.645  1.00135.28           C  
ATOM    470  O   PRO M  58      89.321  13.581  25.957  1.00135.28           O  
ATOM    471  N   GLU M  59      89.787  12.698  27.980  1.00119.36           N  
ATOM    472  CA  GLU M  59      89.450  13.923  28.640  1.00119.36           C  
ATOM    473  CB  GLU M  59      89.554  13.846  30.176  1.00119.36           C  
ATOM    474  CG  GLU M  59      90.912  13.389  30.720  1.00119.36           C  
ATOM    475  CD  GLU M  59      90.932  11.865  30.741  1.00119.36           C  
ATOM    476  OE1 GLU M  59      90.003  11.253  30.150  1.00119.36           O  
ATOM    477  OE2 GLU M  59      91.873  11.290  31.351  1.00119.36           O  
ATOM    478  C   GLU M  59      90.401  14.964  28.151  1.00119.36           C  
ATOM    479  O   GLU M  59      90.020  16.102  27.881  1.00119.36           O  
ATOM    480  N   TYR M  60      91.670  14.565  27.977  1.00 81.31           N  
ATOM    481  CA  TYR M  60      92.728  15.440  27.571  1.00 81.31           C  
ATOM    482  CB  TYR M  60      94.040  14.649  27.419  1.00 81.31           C  
ATOM    483  CG  TYR M  60      95.144  15.529  26.948  1.00 81.31           C  
ATOM    484  CD1 TYR M  60      95.934  16.219  27.840  1.00 81.31           C  
ATOM    485  CD2 TYR M  60      95.392  15.648  25.602  1.00 81.31           C  
ATOM    486  CE1 TYR M  60      96.956  17.022  27.389  1.00 81.31           C  
ATOM    487  CE2 TYR M  60      96.411  16.448  25.145  1.00 81.31           C  
ATOM    488  CZ  TYR M  60      97.193  17.137  26.041  1.00 81.31           C  
ATOM    489  OH  TYR M  60      98.240  17.958  25.573  1.00 81.31           O  
ATOM    490  C   TYR M  60      92.385  16.055  26.243  1.00 81.31           C  
ATOM    491  O   TYR M  60      92.476  17.271  26.078  1.00 81.31           O  
ATOM    492  N   TRP M  61      91.951  15.237  25.266  1.00 85.71           N  
ATOM    493  CA  TRP M  61      91.694  15.744  23.947  1.00 85.71           C  
ATOM    494  CB  TRP M  61      91.310  14.643  22.949  1.00 85.71           C  
ATOM    495  CG  TRP M  61      92.398  13.621  22.791  1.00 85.71           C  
ATOM    496  CD2 TRP M  61      93.759  13.955  22.475  1.00 85.71           C  
ATOM    497  CD1 TRP M  61      92.362  12.271  22.976  1.00 85.71           C  
ATOM    498  NE1 TRP M  61      93.616  11.740  22.792  1.00 85.71           N  
ATOM    499  CE2 TRP M  61      94.484  12.768  22.487  1.00 85.71           C  
ATOM    500  CE3 TRP M  61      94.352  15.157  22.210  1.00 85.71           C  
ATOM    501  CZ2 TRP M  61      95.827  12.761  22.228  1.00 85.71           C  
ATOM    502  CZ3 TRP M  61      95.703  15.147  21.942  1.00 85.71           C  
ATOM    503  CH2 TRP M  61      96.426  13.972  21.951  1.00 85.71           C  
ATOM    504  C   TRP M  61      90.559  16.705  23.979  1.00 85.71           C  
ATOM    505  O   TRP M  61      90.665  17.829  23.491  1.00 85.71           O  
ATOM    506  N   GLU M  62      89.446  16.298  24.605  1.00 64.04           N  
ATOM    507  CA  GLU M  62      88.288  17.132  24.576  1.00 64.04           C  
ATOM    508  CB  GLU M  62      87.088  16.528  25.312  1.00 64.04           C  
ATOM    509  CG  GLU M  62      85.824  17.362  25.132  1.00 64.04           C  
ATOM    510  CD  GLU M  62      84.710  16.665  25.885  1.00 64.04           C  
ATOM    511  OE1 GLU M  62      84.409  15.490  25.546  1.00 64.04           O  
ATOM    512  OE2 GLU M  62      84.148  17.303  26.814  1.00 64.04           O  
ATOM    513  C   GLU M  62      88.627  18.431  25.228  1.00 64.04           C  
ATOM    514  O   GLU M  62      88.212  19.490  24.761  1.00 64.04           O  
ATOM    515  N   ARG M  63      89.412  18.380  26.319  1.00168.40           N  
ATOM    516  CA  ARG M  63      89.751  19.566  27.058  1.00168.40           C  
ATOM    517  CB  ARG M  63      90.716  19.247  28.218  1.00168.40           C  
ATOM    518  CG  ARG M  63      91.034  20.425  29.141  1.00168.40           C  
ATOM    519  CD  ARG M  63      92.414  20.314  29.797  1.00168.40           C  
ATOM    520  NE  ARG M  63      92.549  18.938  30.348  1.00168.40           N  
ATOM    521  CZ  ARG M  63      93.678  18.214  30.093  1.00168.40           C  
ATOM    522  NH1 ARG M  63      94.678  18.747  29.331  1.00168.40           N  
ATOM    523  NH2 ARG M  63      93.801  16.948  30.585  1.00168.40           N  
ATOM    524  C   ARG M  63      90.484  20.525  26.168  1.00168.40           C  
ATOM    525  O   ARG M  63      90.088  21.678  26.011  1.00168.40           O  
ATOM    526  N   GLU M  64      91.561  20.049  25.520  1.00108.11           N  
ATOM    527  CA  GLU M  64      92.381  20.914  24.724  1.00108.11           C  
ATOM    528  CB  GLU M  64      93.622  20.206  24.159  1.00108.11           C  
ATOM    529  CG  GLU M  64      94.600  19.786  25.254  1.00108.11           C  
ATOM    530  CD  GLU M  64      95.097  21.051  25.938  1.00108.11           C  
ATOM    531  OE1 GLU M  64      95.649  21.928  25.220  1.00108.11           O  
ATOM    532  OE2 GLU M  64      94.929  21.157  27.181  1.00108.11           O  
ATOM    533  C   GLU M  64      91.582  21.404  23.566  1.00108.11           C  
ATOM    534  O   GLU M  64      91.711  22.556  23.156  1.00108.11           O  
ATOM    535  N   THR M  65      90.725  20.527  23.014  1.00 53.33           N  
ATOM    536  CA  THR M  65      89.974  20.866  21.841  1.00 53.33           C  
ATOM    537  CB  THR M  65      89.085  19.746  21.384  1.00 53.33           C  
ATOM    538  OG1 THR M  65      89.862  18.589  21.111  1.00 53.33           O  
ATOM    539  CG2 THR M  65      88.342  20.190  20.111  1.00 53.33           C  
ATOM    540  C   THR M  65      89.099  22.046  22.115  1.00 53.33           C  
ATOM    541  O   THR M  65      89.055  22.996  21.336  1.00 53.33           O  
ATOM    542  N   GLN M  66      88.377  22.018  23.243  1.00 97.66           N  
ATOM    543  CA  GLN M  66      87.482  23.087  23.573  1.00 97.66           C  
ATOM    544  CB  GLN M  66      86.622  22.711  24.769  1.00 97.66           C  
ATOM    545  CG  GLN M  66      85.760  21.479  24.495  1.00 97.66           C  
ATOM    546  CD  GLN M  66      85.107  21.076  25.802  1.00 97.66           C  
ATOM    547  OE1 GLN M  66      85.789  20.735  26.766  1.00 97.66           O  
ATOM    548  NE2 GLN M  66      83.748  21.111  25.833  1.00 97.66           N  
ATOM    549  C   GLN M  66      88.301  24.310  23.841  1.00 97.66           C  
ATOM    550  O   GLN M  66      87.911  25.419  23.483  1.00 97.66           O  
ATOM    551  N   LYS M  67      89.482  24.128  24.462  1.00100.43           N  
ATOM    552  CA  LYS M  67      90.355  25.223  24.772  1.00100.43           C  
ATOM    553  CB  LYS M  67      91.660  24.759  25.435  1.00100.43           C  
ATOM    554  CG  LYS M  67      92.651  25.894  25.688  1.00100.43           C  
ATOM    555  CD  LYS M  67      93.781  25.490  26.627  1.00100.43           C  
ATOM    556  CE  LYS M  67      94.540  24.261  26.144  1.00100.43           C  
ATOM    557  NZ  LYS M  67      95.457  23.802  27.206  1.00100.43           N  
ATOM    558  C   LYS M  67      90.738  25.872  23.495  1.00100.43           C  
ATOM    559  O   LYS M  67      90.745  27.098  23.383  1.00100.43           O  
ATOM    560  N   ALA M  68      91.049  25.049  22.485  1.00 42.28           N  
ATOM    561  CA  ALA M  68      91.444  25.611  21.235  1.00 42.28           C  
ATOM    562  CB  ALA M  68      91.763  24.550  20.168  1.00 42.28           C  
ATOM    563  C   ALA M  68      90.302  26.437  20.739  1.00 42.28           C  
ATOM    564  O   ALA M  68      90.492  27.575  20.323  1.00 42.28           O  
ATOM    565  N   LYS M  69      89.067  25.917  20.849  0.96137.08           N  
ATOM    566  CA  LYS M  69      87.921  26.620  20.344  0.96137.08           C  
ATOM    567  CB  LYS M  69      86.601  25.935  20.735  0.96137.08           C  
ATOM    568  CG  LYS M  69      86.262  24.655  19.972  0.96137.08           C  
ATOM    569  CD  LYS M  69      85.888  24.894  18.511  0.96137.08           C  
ATOM    570  CE  LYS M  69      85.154  23.710  17.882  0.96137.08           C  
ATOM    571  NZ  LYS M  69      84.493  24.137  16.630  0.96137.08           N  
ATOM    572  C   LYS M  69      87.857  27.974  20.980  0.96137.08           C  
ATOM    573  O   LYS M  69      87.590  28.972  20.312  0.96137.08           O  
ATOM    574  N   GLY M  70      88.081  28.053  22.301  1.00 54.58           N  
ATOM    575  CA  GLY M  70      87.977  29.334  22.941  1.00 54.58           C  
ATOM    576  C   GLY M  70      89.047  30.246  22.407  1.00 54.58           C  
ATOM    577  O   GLY M  70      88.784  31.396  22.058  1.00 54.58           O  
ATOM    578  N   ASN M  71      90.289  29.743  22.294  1.00 62.18           N  
ATOM    579  CA  ASN M  71      91.384  30.568  21.862  1.00 62.18           C  
ATOM    580  CB  ASN M  71      92.735  29.831  21.860  1.00 62.18           C  
ATOM    581  CG  ASN M  71      93.194  29.697  23.306  1.00 62.18           C  
ATOM    582  OD1 ASN M  71      93.251  30.681  24.043  1.00 62.18           O  
ATOM    583  ND2 ASN M  71      93.529  28.449  23.729  1.00 62.18           N  
ATOM    584  C   ASN M  71      91.101  31.037  20.475  1.00 62.18           C  
ATOM    585  O   ASN M  71      91.444  32.159  20.105  1.00 62.18           O  
ATOM    586  N   GLU M  72      90.456  30.183  19.666  1.00 75.45           N  
ATOM    587  CA  GLU M  72      90.198  30.566  18.314  1.00 75.45           C  
ATOM    588  CB  GLU M  72      89.448  29.471  17.544  1.00 75.45           C  
ATOM    589  CG  GLU M  72      89.172  29.824  16.084  1.00 75.45           C  
ATOM    590  CD  GLU M  72      88.474  28.631  15.450  1.00 75.45           C  
ATOM    591  OE1 GLU M  72      88.390  27.571  16.128  1.00 75.45           O  
ATOM    592  OE2 GLU M  72      88.017  28.761  14.284  1.00 75.45           O  
ATOM    593  C   GLU M  72      89.356  31.798  18.333  1.00 75.45           C  
ATOM    594  O   GLU M  72      89.653  32.790  17.672  1.00 75.45           O  
ATOM    595  N   GLN M  73      88.305  31.786  19.159  1.00163.22           N  
ATOM    596  CA  GLN M  73      87.428  32.909  19.232  1.00163.22           C  
ATOM    597  CB  GLN M  73      86.354  32.721  20.311  1.00163.22           C  
ATOM    598  CG  GLN M  73      85.507  33.969  20.551  1.00163.22           C  
ATOM    599  CD  GLN M  73      84.498  34.080  19.421  1.00163.22           C  
ATOM    600  OE1 GLN M  73      84.296  35.151  18.852  1.00163.22           O  
ATOM    601  NE2 GLN M  73      83.832  32.941  19.095  1.00163.22           N  
ATOM    602  C   GLN M  73      88.232  34.092  19.657  1.00163.22           C  
ATOM    603  O   GLN M  73      88.093  35.174  19.092  1.00163.22           O  
ATOM    604  N   SER M  74      89.139  33.898  20.631  1.00137.62           N  
ATOM    605  CA  SER M  74      89.853  34.989  21.226  1.00137.62           C  
ATOM    606  CB  SER M  74      90.907  34.485  22.225  1.00137.62           C  
ATOM    607  OG  SER M  74      91.655  35.572  22.743  1.00137.62           O  
ATOM    608  C   SER M  74      90.567  35.748  20.160  1.00137.62           C  
ATOM    609  O   SER M  74      90.514  36.976  20.117  1.00137.62           O  
ATOM    610  N   PHE M  75      91.253  35.015  19.270  1.00 91.16           N  
ATOM    611  CA  PHE M  75      92.027  35.586  18.211  1.00 91.16           C  
ATOM    612  CB  PHE M  75      92.897  34.554  17.469  1.00 91.16           C  
ATOM    613  CG  PHE M  75      94.073  34.240  18.332  1.00 91.16           C  
ATOM    614  CD1 PHE M  75      94.006  33.305  19.342  1.00 91.16           C  
ATOM    615  CD2 PHE M  75      95.260  34.897  18.115  1.00 91.16           C  
ATOM    616  CE1 PHE M  75      95.106  33.035  20.125  1.00 91.16           C  
ATOM    617  CE2 PHE M  75      96.361  34.632  18.892  1.00 91.16           C  
ATOM    618  CZ  PHE M  75      96.287  33.700  19.899  1.00 91.16           C  
ATOM    619  C   PHE M  75      91.153  36.257  17.203  1.00 91.16           C  
ATOM    620  O   PHE M  75      91.519  37.308  16.679  1.00 91.16           O  
ATOM    621  N   ARG M  76      89.971  35.682  16.900  0.93133.39           N  
ATOM    622  CA  ARG M  76      89.175  36.261  15.858  0.93133.39           C  
ATOM    623  CB  ARG M  76      87.868  35.512  15.525  0.93133.39           C  
ATOM    624  CG  ARG M  76      86.840  35.436  16.648  0.93133.39           C  
ATOM    625  CD  ARG M  76      85.522  34.790  16.211  0.93133.39           C  
ATOM    626  NE  ARG M  76      84.843  35.723  15.266  0.93133.39           N  
ATOM    627  CZ  ARG M  76      83.691  35.344  14.638  0.93133.39           C  
ATOM    628  NH1 ARG M  76      83.183  34.093  14.839  0.93133.39           N  
ATOM    629  NH2 ARG M  76      83.040  36.218  13.816  0.93133.39           N  
ATOM    630  C   ARG M  76      88.853  37.680  16.207  0.93133.39           C  
ATOM    631  O   ARG M  76      88.847  38.543  15.332  0.93133.39           O  
ATOM    632  N   VAL M  77      88.573  37.959  17.491  1.00 82.23           N  
ATOM    633  CA  VAL M  77      88.294  39.301  17.925  1.00 82.23           C  
ATOM    634  CB  VAL M  77      87.865  39.371  19.361  1.00 82.23           C  
ATOM    635  CG1 VAL M  77      87.606  40.840  19.735  1.00 82.23           C  
ATOM    636  CG2 VAL M  77      86.647  38.450  19.539  1.00 82.23           C  
ATOM    637  C   VAL M  77      89.555  40.100  17.776  1.00 82.23           C  
ATOM    638  O   VAL M  77      89.515  41.245  17.332  1.00 82.23           O  
ATOM    639  N   ASP M  78      90.725  39.494  18.094  1.00 71.76           N  
ATOM    640  CA  ASP M  78      91.969  40.211  18.092  1.00 71.76           C  
ATOM    641  CB  ASP M  78      93.181  39.342  18.483  1.00 71.76           C  
ATOM    642  CG  ASP M  78      93.134  39.119  19.989  1.00 71.76           C  
ATOM    643  OD1 ASP M  78      92.834  40.105  20.715  1.00 71.76           O  
ATOM    644  OD2 ASP M  78      93.389  37.968  20.433  1.00 71.76           O  
ATOM    645  C   ASP M  78      92.202  40.749  16.719  1.00 71.76           C  
ATOM    646  O   ASP M  78      92.709  41.859  16.562  1.00 71.76           O  
ATOM    647  N   LEU M  79      91.811  39.984  15.687  1.00 64.57           N  
ATOM    648  CA  LEU M  79      92.019  40.433  14.351  1.00 64.57           C  
ATOM    649  CB  LEU M  79      91.466  39.443  13.316  1.00 64.57           C  
ATOM    650  CG  LEU M  79      92.152  38.066  13.401  1.00 64.57           C  
ATOM    651  CD1 LEU M  79      91.587  37.089  12.359  1.00 64.57           C  
ATOM    652  CD2 LEU M  79      93.681  38.198  13.325  1.00 64.57           C  
ATOM    653  C   LEU M  79      91.296  41.734  14.184  1.00 64.57           C  
ATOM    654  O   LEU M  79      91.849  42.693  13.649  1.00 64.57           O  
ATOM    655  N   ARG M  80      90.045  41.803  14.682  1.00105.53           N  
ATOM    656  CA  ARG M  80      89.229  42.980  14.551  1.00105.53           C  
ATOM    657  CB  ARG M  80      87.860  42.854  15.234  1.00105.53           C  
ATOM    658  CG  ARG M  80      87.019  41.683  14.736  1.00105.53           C  
ATOM    659  CD  ARG M  80      85.666  41.592  15.437  1.00105.53           C  
ATOM    660  NE  ARG M  80      85.059  40.289  15.063  1.00105.53           N  
ATOM    661  CZ  ARG M  80      83.850  39.934  15.584  1.00105.53           C  
ATOM    662  NH1 ARG M  80      83.175  40.796  16.401  1.00105.53           N  
ATOM    663  NH2 ARG M  80      83.315  38.716  15.287  1.00105.53           N  
ATOM    664  C   ARG M  80      89.920  44.119  15.229  1.00105.53           C  
ATOM    665  O   ARG M  80      90.023  45.207  14.666  1.00105.53           O  
ATOM    666  N   THR M  81      90.449  43.881  16.446  1.00144.51           N  
ATOM    667  CA  THR M  81      91.007  44.935  17.252  1.00144.51           C  
ATOM    668  CB  THR M  81      91.496  44.511  18.615  1.00144.51           C  
ATOM    669  OG1 THR M  81      92.544  43.561  18.502  1.00144.51           O  
ATOM    670  CG2 THR M  81      90.331  43.937  19.431  1.00144.51           C  
ATOM    671  C   THR M  81      92.189  45.532  16.563  1.00144.51           C  
ATOM    672  O   THR M  81      92.349  46.751  16.546  1.00144.51           O  
ATOM    673  N   LEU M  82      93.043  44.682  15.965  1.00 64.58           N  
ATOM    674  CA  LEU M  82      94.250  45.137  15.333  1.00 64.58           C  
ATOM    675  CB  LEU M  82      95.074  43.983  14.746  1.00 64.58           C  
ATOM    676  CG  LEU M  82      95.514  42.963  15.811  1.00 64.58           C  
ATOM    677  CD1 LEU M  82      96.347  41.831  15.192  1.00 64.58           C  
ATOM    678  CD2 LEU M  82      96.221  43.657  16.986  1.00 64.58           C  
ATOM    679  C   LEU M  82      93.863  46.040  14.217  1.00 64.58           C  
ATOM    680  O   LEU M  82      94.485  47.081  14.005  1.00 64.58           O  
ATOM    681  N   LEU M  83      92.780  45.676  13.511  1.00 57.71           N  
ATOM    682  CA  LEU M  83      92.341  46.439  12.389  1.00 57.71           C  
ATOM    683  CB  LEU M  83      91.011  45.932  11.806  1.00 57.71           C  
ATOM    684  CG  LEU M  83      91.079  44.508  11.232  1.00 57.71           C  
ATOM    685  CD1 LEU M  83      89.746  44.113  10.577  1.00 57.71           C  
ATOM    686  CD2 LEU M  83      92.282  44.344  10.291  1.00 57.71           C  
ATOM    687  C   LEU M  83      92.095  47.822  12.880  1.00 57.71           C  
ATOM    688  O   LEU M  83      92.400  48.783  12.183  1.00 57.71           O  
ATOM    689  N   GLY M  84      91.511  47.962  14.083  1.00 35.95           N  
ATOM    690  CA  GLY M  84      91.226  49.260  14.624  1.00 35.95           C  
ATOM    691  C   GLY M  84      92.483  50.024  14.940  1.00 35.95           C  
ATOM    692  O   GLY M  84      92.608  51.193  14.578  1.00 35.95           O  
ATOM    693  N   TYR M  85      93.464  49.383  15.609  1.00 85.88           N  
ATOM    694  CA  TYR M  85      94.637  50.102  16.036  1.00 85.88           C  
ATOM    695  CB  TYR M  85      95.625  49.247  16.853  1.00 85.88           C  
ATOM    696  CG  TYR M  85      94.953  48.865  18.128  1.00 85.88           C  
ATOM    697  CD1 TYR M  85      94.808  49.773  19.149  1.00 85.88           C  
ATOM    698  CD2 TYR M  85      94.478  47.588  18.305  1.00 85.88           C  
ATOM    699  CE1 TYR M  85      94.187  49.411  20.322  1.00 85.88           C  
ATOM    700  CE2 TYR M  85      93.859  47.221  19.475  1.00 85.88           C  
ATOM    701  CZ  TYR M  85      93.708  48.135  20.485  1.00 85.88           C  
ATOM    702  OH  TYR M  85      93.069  47.757  21.684  1.00 85.88           O  
ATOM    703  C   TYR M  85      95.357  50.599  14.822  1.00 85.88           C  
ATOM    704  O   TYR M  85      95.844  51.728  14.787  1.00 85.88           O  
ATOM    705  N   TYR M  86      95.469  49.719  13.813  1.00 88.09           N  
ATOM    706  CA  TYR M  86      96.093  49.960  12.544  1.00 88.09           C  
ATOM    707  CB  TYR M  86      96.422  48.659  11.790  1.00 88.09           C  
ATOM    708  CG  TYR M  86      97.560  48.045  12.536  1.00 88.09           C  
ATOM    709  CD1 TYR M  86      98.842  48.492  12.311  1.00 88.09           C  
ATOM    710  CD2 TYR M  86      97.362  47.037  13.452  1.00 88.09           C  
ATOM    711  CE1 TYR M  86      99.909  47.951  12.989  1.00 88.09           C  
ATOM    712  CE2 TYR M  86      98.426  46.492  14.135  1.00 88.09           C  
ATOM    713  CZ  TYR M  86      99.702  46.951  13.905  1.00 88.09           C  
ATOM    714  OH  TYR M  86     100.797  46.397  14.603  1.00 88.09           O  
ATOM    715  C   TYR M  86      95.272  50.871  11.673  1.00 88.09           C  
ATOM    716  O   TYR M  86      95.816  51.620  10.865  1.00 88.09           O  
ATOM    717  N   ASN M  87      93.934  50.838  11.807  1.00 95.83           N  
ATOM    718  CA  ASN M  87      93.066  51.564  10.923  1.00 95.83           C  
ATOM    719  CB  ASN M  87      93.334  53.079  10.911  1.00 95.83           C  
ATOM    720  CG  ASN M  87      92.146  53.769  10.256  1.00 95.83           C  
ATOM    721  OD1 ASN M  87      91.986  53.746   9.037  1.00 95.83           O  
ATOM    722  ND2 ASN M  87      91.279  54.405  11.090  1.00 95.83           N  
ATOM    723  C   ASN M  87      93.283  51.007   9.552  1.00 95.83           C  
ATOM    724  O   ASN M  87      93.476  51.735   8.580  1.00 95.83           O  
ATOM    725  N   GLN M  88      93.270  49.662   9.468  1.00 80.86           N  
ATOM    726  CA  GLN M  88      93.491  48.948   8.244  1.00 80.86           C  
ATOM    727  CB  GLN M  88      94.095  47.558   8.466  1.00 80.86           C  
ATOM    728  CG  GLN M  88      95.435  47.572   9.191  1.00 80.86           C  
ATOM    729  CD  GLN M  88      95.694  46.139   9.622  1.00 80.86           C  
ATOM    730  OE1 GLN M  88      96.574  45.466   9.091  1.00 80.86           O  
ATOM    731  NE2 GLN M  88      94.893  45.648  10.605  1.00 80.86           N  
ATOM    732  C   GLN M  88      92.178  48.705   7.586  1.00 80.86           C  
ATOM    733  O   GLN M  88      91.122  48.800   8.210  1.00 80.86           O  
ATOM    734  N   SER M  89      92.231  48.394   6.278  1.00 45.87           N  
ATOM    735  CA  SER M  89      91.048  48.091   5.534  1.00 45.87           C  
ATOM    736  CB  SER M  89      91.285  48.065   4.015  1.00 45.87           C  
ATOM    737  OG  SER M  89      92.208  47.036   3.686  1.00 45.87           O  
ATOM    738  C   SER M  89      90.608  46.718   5.933  1.00 45.87           C  
ATOM    739  O   SER M  89      91.425  45.851   6.234  1.00 45.87           O  
ATOM    740  N   LYS M  90      89.280  46.504   5.960  1.00101.62           N  
ATOM    741  CA  LYS M  90      88.668  45.247   6.295  1.00101.62           C  
ATOM    742  CB  LYS M  90      87.135  45.349   6.381  1.00101.62           C  
ATOM    743  CG  LYS M  90      86.419  44.011   6.168  1.00101.62           C  
ATOM    744  CD  LYS M  90      86.741  42.921   7.190  1.00101.62           C  
ATOM    745  CE  LYS M  90      86.156  41.559   6.807  1.00101.62           C  
ATOM    746  NZ  LYS M  90      86.757  40.494   7.640  1.00101.62           N  
ATOM    747  C   LYS M  90      88.971  44.212   5.258  1.00101.62           C  
ATOM    748  O   LYS M  90      89.183  43.045   5.583  1.00101.62           O  
ATOM    749  N   GLY M  91      89.029  44.624   3.980  1.00 33.48           N  
ATOM    750  CA  GLY M  91      89.085  43.704   2.878  1.00 33.48           C  
ATOM    751  C   GLY M  91      90.265  42.777   2.912  1.00 33.48           C  
ATOM    752  O   GLY M  91      90.114  41.589   2.631  1.00 33.48           O  
ATOM    753  N   GLY M  92      91.468  43.270   3.255  1.00 31.08           N  
ATOM    754  CA  GLY M  92      92.625  42.422   3.140  1.00 31.08           C  
ATOM    755  C   GLY M  92      92.663  41.404   4.237  1.00 31.08           C  
ATOM    756  O   GLY M  92      91.963  41.521   5.242  1.00 31.08           O  
ATOM    757  N   SER M  93      93.492  40.351   4.036  1.00104.07           N  
ATOM    758  CA  SER M  93      93.698  39.319   5.018  1.00104.07           C  
ATOM    759  CB  SER M  93      94.067  37.937   4.450  1.00104.07           C  
ATOM    760  OG  SER M  93      92.928  37.287   3.914  1.00104.07           O  
ATOM    761  C   SER M  93      94.867  39.694   5.869  1.00104.07           C  
ATOM    762  O   SER M  93      95.765  40.413   5.435  1.00104.07           O  
ATOM    763  N   HIS M  94      94.895  39.184   7.117  1.00 77.22           N  
ATOM    764  CA  HIS M  94      95.992  39.496   7.986  1.00 77.22           C  
ATOM    765  ND1 HIS M  94      96.159  42.565   7.379  1.00 77.22           N  
ATOM    766  CG  HIS M  94      95.304  41.885   8.219  1.00 77.22           C  
ATOM    767  CB  HIS M  94      95.678  40.639   8.959  1.00 77.22           C  
ATOM    768  NE2 HIS M  94      94.234  43.676   7.360  1.00 77.22           N  
ATOM    769  CD2 HIS M  94      94.134  42.576   8.195  1.00 77.22           C  
ATOM    770  CE1 HIS M  94      95.468  43.626   6.893  1.00 77.22           C  
ATOM    771  C   HIS M  94      96.308  38.275   8.788  1.00 77.22           C  
ATOM    772  O   HIS M  94      95.521  37.331   8.827  1.00 77.22           O  
ATOM    773  N   THR M  95      97.489  38.253   9.443  0.90 52.33           N  
ATOM    774  CA  THR M  95      97.847  37.075  10.178  0.90 52.33           C  
ATOM    775  CB  THR M  95      98.904  36.268   9.488  0.90 52.33           C  
ATOM    776  OG1 THR M  95      98.468  35.888   8.191  0.90 52.33           O  
ATOM    777  CG2 THR M  95      99.197  35.020  10.331  0.90 52.33           C  
ATOM    778  C   THR M  95      98.406  37.438  11.521  0.90 52.33           C  
ATOM    779  O   THR M  95      99.062  38.466  11.692  0.90 52.33           O  
ATOM    780  N   ILE M  96      98.133  36.576  12.521  1.00 50.20           N  
ATOM    781  CA  ILE M  96      98.675  36.746  13.838  1.00 50.20           C  
ATOM    782  CB  ILE M  96      97.653  37.070  14.886  1.00 50.20           C  
ATOM    783  CG1 ILE M  96      96.981  38.421  14.596  1.00 50.20           C  
ATOM    784  CG2 ILE M  96      98.357  37.017  16.252  1.00 50.20           C  
ATOM    785  CD1 ILE M  96      95.750  38.682  15.463  1.00 50.20           C  
ATOM    786  C   ILE M  96      99.285  35.434  14.212  1.00 50.20           C  
ATOM    787  O   ILE M  96      98.705  34.377  13.966  1.00 50.20           O  
ATOM    788  N   GLN M  97     100.493  35.468  14.804  1.00114.15           N  
ATOM    789  CA  GLN M  97     101.137  34.242  15.169  1.00114.15           C  
ATOM    790  CB  GLN M  97     102.108  33.766  14.080  1.00114.15           C  
ATOM    791  CG  GLN M  97     103.157  34.810  13.717  1.00114.15           C  
ATOM    792  CD  GLN M  97     103.808  34.379  12.411  1.00114.15           C  
ATOM    793  OE1 GLN M  97     103.685  35.057  11.392  1.00114.15           O  
ATOM    794  NE2 GLN M  97     104.518  33.220  12.432  1.00114.15           N  
ATOM    795  C   GLN M  97     101.828  34.433  16.481  1.00114.15           C  
ATOM    796  O   GLN M  97     102.348  35.510  16.767  1.00114.15           O  
ATOM    797  N   VAL M  98     101.826  33.388  17.337  1.00125.34           N  
ATOM    798  CA  VAL M  98     102.428  33.565  18.625  1.00125.34           C  
ATOM    799  CB  VAL M  98     101.440  33.784  19.731  1.00125.34           C  
ATOM    800  CG1 VAL M  98     100.792  35.162  19.540  1.00125.34           C  
ATOM    801  CG2 VAL M  98     100.420  32.637  19.709  1.00125.34           C  
ATOM    802  C   VAL M  98     103.264  32.388  18.998  1.00125.34           C  
ATOM    803  O   VAL M  98     103.007  31.249  18.608  1.00125.34           O  
ATOM    804  N   ILE M  99     104.312  32.677  19.792  1.00 61.95           N  
ATOM    805  CA  ILE M  99     105.214  31.683  20.276  1.00 61.95           C  
ATOM    806  CB  ILE M  99     106.648  32.035  20.019  1.00 61.95           C  
ATOM    807  CG1 ILE M  99     106.876  32.166  18.508  1.00 61.95           C  
ATOM    808  CG2 ILE M  99     107.550  30.993  20.701  1.00 61.95           C  
ATOM    809  CD1 ILE M  99     108.219  32.792  18.151  1.00 61.95           C  
ATOM    810  C   ILE M  99     105.032  31.655  21.755  1.00 61.95           C  
ATOM    811  O   ILE M  99     105.244  32.652  22.445  1.00 61.95           O  
ATOM    812  N   SER M 100     104.612  30.495  22.281  1.00 60.86           N  
ATOM    813  CA  SER M 100     104.416  30.388  23.690  1.00 60.86           C  
ATOM    814  CB  SER M 100     102.935  30.163  24.043  1.00 60.86           C  
ATOM    815  OG  SER M 100     102.746  30.220  25.446  1.00 60.86           O  
ATOM    816  C   SER M 100     105.195  29.185  24.101  1.00 60.86           C  
ATOM    817  O   SER M 100     105.202  28.186  23.386  1.00 60.86           O  
ATOM    818  N   GLY M 101     105.900  29.237  25.247  1.00 36.82           N  
ATOM    819  CA  GLY M 101     106.637  28.057  25.598  1.00 36.82           C  
ATOM    820  C   GLY M 101     107.579  28.351  26.720  1.00 36.82           C  
ATOM    821  O   GLY M 101     107.682  29.484  27.191  1.00 36.82           O  
ATOM    822  N   CYS M 102     108.294  27.299  27.175  1.00 50.16           N  
ATOM    823  CA  CYS M 102     109.213  27.439  28.269  1.00 50.16           C  
ATOM    824  CB  CYS M 102     108.584  27.063  29.628  1.00 50.16           C  
ATOM    825  SG  CYS M 102     108.018  25.333  29.684  1.00 50.16           S  
ATOM    826  C   CYS M 102     110.374  26.514  28.040  1.00 50.16           C  
ATOM    827  O   CYS M 102     110.247  25.487  27.375  1.00 50.16           O  
ATOM    828  N   GLU M 103     111.558  26.874  28.582  1.00 67.78           N  
ATOM    829  CA  GLU M 103     112.728  26.048  28.450  1.00 67.78           C  
ATOM    830  CB  GLU M 103     113.941  26.769  27.841  1.00 67.78           C  
ATOM    831  CG  GLU M 103     113.787  27.201  26.388  1.00 67.78           C  
ATOM    832  CD  GLU M 103     115.122  27.784  25.952  1.00 67.78           C  
ATOM    833  OE1 GLU M 103     116.067  26.987  25.707  1.00 67.78           O  
ATOM    834  OE2 GLU M 103     115.219  29.036  25.860  1.00 67.78           O  
ATOM    835  C   GLU M 103     113.180  25.688  29.831  1.00 67.78           C  
ATOM    836  O   GLU M 103     113.246  26.544  30.713  1.00 67.78           O  
ATOM    837  N   VAL M 104     113.533  24.405  30.043  1.00 38.75           N  
ATOM    838  CA  VAL M 104     113.978  23.966  31.337  1.00 38.75           C  
ATOM    839  CB  VAL M 104     113.117  22.889  31.928  1.00 38.75           C  
ATOM    840  CG1 VAL M 104     111.714  23.458  32.197  1.00 38.75           C  
ATOM    841  CG2 VAL M 104     113.123  21.693  30.960  1.00 38.75           C  
ATOM    842  C   VAL M 104     115.343  23.367  31.186  1.00 38.75           C  
ATOM    843  O   VAL M 104     115.710  22.887  30.115  1.00 38.75           O  
ATOM    844  N   GLY M 105     116.144  23.411  32.271  1.00 21.57           N  
ATOM    845  CA  GLY M 105     117.460  22.840  32.255  1.00 21.57           C  
ATOM    846  C   GLY M 105     117.356  21.431  32.749  1.00 21.57           C  
ATOM    847  O   GLY M 105     116.265  20.924  33.001  1.00 21.57           O  
ATOM    848  N   SER M 106     118.515  20.765  32.913  1.00 75.84           N  
ATOM    849  CA  SER M 106     118.556  19.405  33.369  1.00 75.84           C  
ATOM    850  CB  SER M 106     119.986  18.832  33.367  1.00 75.84           C  
ATOM    851  OG  SER M 106     120.828  19.609  34.207  1.00 75.84           O  
ATOM    852  C   SER M 106     118.032  19.342  34.772  1.00 75.84           C  
ATOM    853  O   SER M 106     117.380  18.371  35.156  1.00 75.84           O  
ATOM    854  N   ASP M 107     118.305  20.388  35.575  1.00 53.92           N  
ATOM    855  CA  ASP M 107     117.890  20.406  36.948  1.00 53.92           C  
ATOM    856  CB  ASP M 107     118.505  21.549  37.780  1.00 53.92           C  
ATOM    857  CG  ASP M 107     118.026  22.899  37.268  1.00 53.92           C  
ATOM    858  OD1 ASP M 107     117.610  22.987  36.084  1.00 53.92           O  
ATOM    859  OD2 ASP M 107     118.073  23.869  38.067  1.00 53.92           O  
ATOM    860  C   ASP M 107     116.402  20.486  37.019  1.00 53.92           C  
ATOM    861  O   ASP M 107     115.794  19.999  37.972  1.00 53.92           O  
ATOM    862  N   GLY M 108     115.766  21.094  36.001  1.00 30.68           N  
ATOM    863  CA  GLY M 108     114.339  21.218  36.050  1.00 30.68           C  
ATOM    864  C   GLY M 108     114.002  22.646  36.334  1.00 30.68           C  
ATOM    865  O   GLY M 108     112.832  22.999  36.476  1.00 30.68           O  
ATOM    866  N   ARG M 109     115.030  23.509  36.434  1.00 89.10           N  
ATOM    867  CA  ARG M 109     114.799  24.907  36.652  1.00 89.10           C  
ATOM    868  CB  ARG M 109     116.052  25.679  37.101  1.00 89.10           C  
ATOM    869  CG  ARG M 109     115.788  27.168  37.331  1.00 89.10           C  
ATOM    870  CD  ARG M 109     117.048  28.000  37.572  1.00 89.10           C  
ATOM    871  NE  ARG M 109     117.962  27.749  36.424  1.00 89.10           N  
ATOM    872  CZ  ARG M 109     118.968  26.841  36.564  1.00 89.10           C  
ATOM    873  NH1 ARG M 109     119.196  26.268  37.782  1.00 89.10           N  
ATOM    874  NH2 ARG M 109     119.743  26.507  35.492  1.00 89.10           N  
ATOM    875  C   ARG M 109     114.330  25.495  35.355  1.00 89.10           C  
ATOM    876  O   ARG M 109     114.514  24.907  34.291  1.00 89.10           O  
ATOM    877  N   LEU M 110     113.682  26.676  35.413  1.00 64.21           N  
ATOM    878  CA  LEU M 110     113.154  27.270  34.217  1.00 64.21           C  
ATOM    879  CB  LEU M 110     111.900  28.121  34.488  1.00 64.21           C  
ATOM    880  CG  LEU M 110     111.317  28.810  33.240  1.00 64.21           C  
ATOM    881  CD1 LEU M 110     110.781  27.789  32.224  1.00 64.21           C  
ATOM    882  CD2 LEU M 110     110.281  29.878  33.630  1.00 64.21           C  
ATOM    883  C   LEU M 110     114.186  28.175  33.624  1.00 64.21           C  
ATOM    884  O   LEU M 110     114.504  29.222  34.185  1.00 64.21           O  
ATOM    885  N   LEU M 111     114.764  27.763  32.475  1.00 61.55           N  
ATOM    886  CA  LEU M 111     115.755  28.565  31.819  1.00 61.55           C  
ATOM    887  CB  LEU M 111     116.479  27.831  30.681  1.00 61.55           C  
ATOM    888  CG  LEU M 111     117.378  26.690  31.181  1.00 61.55           C  
ATOM    889  CD1 LEU M 111     118.196  26.085  30.031  1.00 61.55           C  
ATOM    890  CD2 LEU M 111     118.247  27.149  32.365  1.00 61.55           C  
ATOM    891  C   LEU M 111     115.153  29.802  31.228  1.00 61.55           C  
ATOM    892  O   LEU M 111     115.629  30.907  31.484  1.00 61.55           O  
ATOM    893  N   ARG M 112     114.072  29.664  30.432  1.00158.25           N  
ATOM    894  CA  ARG M 112     113.556  30.851  29.809  1.00158.25           C  
ATOM    895  CB  ARG M 112     114.272  31.181  28.491  1.00158.25           C  
ATOM    896  CG  ARG M 112     114.022  32.593  27.969  0.93158.25           C  
ATOM    897  CD  ARG M 112     114.826  33.667  28.701  0.96158.25           C  
ATOM    898  NE  ARG M 112     114.643  34.933  27.942  0.94158.25           N  
ATOM    899  CZ  ARG M 112     115.356  35.127  26.794  0.91158.25           C  
ATOM    900  NH1 ARG M 112     116.158  34.131  26.317  1.00158.25           N  
ATOM    901  NH2 ARG M 112     115.259  36.308  26.117  1.00158.25           N  
ATOM    902  C   ARG M 112     112.108  30.649  29.482  1.00158.25           C  
ATOM    903  O   ARG M 112     111.655  29.521  29.294  1.00158.25           O  
ATOM    904  N   GLY M 113     111.340  31.757  29.397  1.00 43.72           N  
ATOM    905  CA  GLY M 113     109.941  31.658  29.080  1.00 43.72           C  
ATOM    906  C   GLY M 113     109.651  32.635  27.984  1.00 43.72           C  
ATOM    907  O   GLY M 113     110.104  33.779  28.034  1.00 43.72           O  
ATOM    908  N   TYR M 114     108.843  32.212  26.983  1.00128.78           N  
ATOM    909  CA  TYR M 114     108.590  33.059  25.850  1.00128.78           C  
ATOM    910  CB  TYR M 114     108.945  32.456  24.476  1.00128.78           C  
ATOM    911  CG  TYR M 114     110.352  31.982  24.360  1.00128.78           C  
ATOM    912  CD1 TYR M 114     111.357  32.806  23.919  1.00128.78           C  
ATOM    913  CD2 TYR M 114     110.656  30.679  24.672  1.00128.78           C  
ATOM    914  CE1 TYR M 114     112.644  32.331  23.805  1.00128.78           C  
ATOM    915  CE2 TYR M 114     111.937  30.199  24.558  1.00128.78           C  
ATOM    916  CZ  TYR M 114     112.935  31.028  24.123  1.00128.78           C  
ATOM    917  OH  TYR M 114     114.253  30.543  24.002  1.00128.78           O  
ATOM    918  C   TYR M 114     107.115  33.267  25.681  1.00128.78           C  
ATOM    919  O   TYR M 114     106.301  32.389  25.962  1.00128.78           O  
ATOM    920  N   GLN M 115     106.749  34.476  25.213  1.00 89.58           N  
ATOM    921  CA  GLN M 115     105.406  34.790  24.823  1.00 89.58           C  
ATOM    922  CB  GLN M 115     104.562  35.402  25.955  1.00 89.58           C  
ATOM    923  CG  GLN M 115     103.109  35.691  25.566  1.00 89.58           C  
ATOM    924  CD  GLN M 115     102.329  34.381  25.580  1.00 89.58           C  
ATOM    925  OE1 GLN M 115     102.855  33.330  25.940  1.00 89.58           O  
ATOM    926  NE2 GLN M 115     101.032  34.447  25.184  1.00 89.58           N  
ATOM    927  C   GLN M 115     105.585  35.837  23.770  1.00 89.58           C  
ATOM    928  O   GLN M 115     105.876  36.991  24.080  1.00 89.58           O  
ATOM    929  N   GLN M 116     105.414  35.479  22.484  1.00 73.25           N  
ATOM    930  CA  GLN M 116     105.718  36.473  21.496  1.00 73.25           C  
ATOM    931  CB  GLN M 116     107.027  36.154  20.759  1.00 73.25           C  
ATOM    932  CG  GLN M 116     108.212  36.170  21.729  1.00 73.25           C  
ATOM    933  CD  GLN M 116     109.411  35.520  21.062  1.00 73.25           C  
ATOM    934  OE1 GLN M 116     109.847  35.935  19.992  1.00 73.25           O  
ATOM    935  NE2 GLN M 116     109.961  34.460  21.711  1.00 73.25           N  
ATOM    936  C   GLN M 116     104.590  36.578  20.518  1.00 73.25           C  
ATOM    937  O   GLN M 116     104.023  35.577  20.084  1.00 73.25           O  
ATOM    938  N   TYR M 117     104.240  37.826  20.144  1.00 93.08           N  
ATOM    939  CA  TYR M 117     103.152  38.059  19.235  1.00 93.08           C  
ATOM    940  CB  TYR M 117     102.055  38.983  19.794  1.00 93.08           C  
ATOM    941  CG  TYR M 117     101.154  38.229  20.712  1.00 93.08           C  
ATOM    942  CD1 TYR M 117     101.569  37.795  21.950  1.00 93.08           C  
ATOM    943  CD2 TYR M 117      99.857  37.985  20.325  1.00 93.08           C  
ATOM    944  CE1 TYR M 117     100.707  37.109  22.777  1.00 93.08           C  
ATOM    945  CE2 TYR M 117      98.992  37.302  21.144  1.00 93.08           C  
ATOM    946  CZ  TYR M 117      99.417  36.861  22.371  1.00 93.08           C  
ATOM    947  OH  TYR M 117      98.524  36.160  23.209  1.00 93.08           O  
ATOM    948  C   TYR M 117     103.653  38.716  17.990  1.00 93.08           C  
ATOM    949  O   TYR M 117     104.414  39.681  18.039  1.00 93.08           O  
ATOM    950  N   ALA M 118     103.223  38.191  16.823  1.00 32.87           N  
ATOM    951  CA  ALA M 118     103.615  38.759  15.566  1.00 32.87           C  
ATOM    952  CB  ALA M 118     104.536  37.846  14.740  1.00 32.87           C  
ATOM    953  C   ALA M 118     102.379  38.987  14.755  1.00 32.87           C  
ATOM    954  O   ALA M 118     101.467  38.160  14.723  1.00 32.87           O  
ATOM    955  N   TYR M 119     102.328  40.141  14.068  1.00 71.88           N  
ATOM    956  CA  TYR M 119     101.197  40.475  13.264  1.00 71.88           C  
ATOM    957  CB  TYR M 119     100.515  41.754  13.778  1.00 71.88           C  
ATOM    958  CG  TYR M 119      99.321  42.087  12.960  1.00 71.88           C  
ATOM    959  CD1 TYR M 119      98.219  41.267  12.981  1.00 71.88           C  
ATOM    960  CD2 TYR M 119      99.287  43.242  12.214  1.00 71.88           C  
ATOM    961  CE1 TYR M 119      97.103  41.577  12.244  1.00 71.88           C  
ATOM    962  CE2 TYR M 119      98.173  43.558  11.474  1.00 71.88           C  
ATOM    963  CZ  TYR M 119      97.082  42.722  11.487  1.00 71.88           C  
ATOM    964  OH  TYR M 119      95.935  43.040  10.731  1.00 71.88           O  
ATOM    965  C   TYR M 119     101.713  40.706  11.880  1.00 71.88           C  
ATOM    966  O   TYR M 119     102.658  41.465  11.674  1.00 71.88           O  
ATOM    967  N   ASP M 120     101.115  40.012  10.896  1.00 56.03           N  
ATOM    968  CA  ASP M 120     101.473  40.173   9.518  1.00 56.03           C  
ATOM    969  CB  ASP M 120     101.038  41.537   8.952  1.00 56.03           C  
ATOM    970  CG  ASP M 120      99.512  41.573   8.968  1.00 56.03           C  
ATOM    971  OD1 ASP M 120      98.908  40.597   9.488  1.00 56.03           O  
ATOM    972  OD2 ASP M 120      98.931  42.571   8.465  1.00 56.03           O  
ATOM    973  C   ASP M 120     102.956  40.017   9.364  1.00 56.03           C  
ATOM    974  O   ASP M 120     103.590  40.751   8.608  1.00 56.03           O  
ATOM    975  N   GLY M 121     103.547  39.048  10.091  1.00 22.43           N  
ATOM    976  CA  GLY M 121     104.942  38.748   9.937  1.00 22.43           C  
ATOM    977  C   GLY M 121     105.793  39.772  10.626  1.00 22.43           C  
ATOM    978  O   GLY M 121     106.980  39.886  10.324  1.00 22.43           O  
ATOM    979  N   CYS M 122     105.226  40.558  11.562  1.00 40.35           N  
ATOM    980  CA  CYS M 122     106.049  41.520  12.246  1.00 40.35           C  
ATOM    981  CB  CYS M 122     105.666  42.982  11.949  1.00 40.35           C  
ATOM    982  SG  CYS M 122     105.985  43.455  10.222  1.00 40.35           S  
ATOM    983  C   CYS M 122     105.886  41.299  13.722  1.00 40.35           C  
ATOM    984  O   CYS M 122     104.854  40.813  14.174  1.00 40.35           O  
ATOM    985  N   ASP M 123     106.910  41.662  14.521  1.00 66.57           N  
ATOM    986  CA  ASP M 123     106.885  41.430  15.941  1.00 66.57           C  
ATOM    987  CB  ASP M 123     108.290  41.543  16.551  1.00 66.57           C  
ATOM    988  CG  ASP M 123     109.141  40.431  15.946  1.00 66.57           C  
ATOM    989  OD1 ASP M 123     108.842  39.237  16.214  1.00 66.57           O  
ATOM    990  OD2 ASP M 123     110.105  40.764  15.207  1.00 66.57           O  
ATOM    991  C   ASP M 123     106.017  42.475  16.574  1.00 66.57           C  
ATOM    992  O   ASP M 123     106.372  43.651  16.572  1.00 66.57           O  
ATOM    993  N   TYR M 124     104.808  42.084  17.039  1.00 97.91           N  
ATOM    994  CA  TYR M 124     103.893  42.995  17.678  1.00 97.91           C  
ATOM    995  CB  TYR M 124     102.474  42.391  17.733  1.00 97.91           C  
ATOM    996  CG  TYR M 124     101.474  43.395  18.200  1.00 97.91           C  
ATOM    997  CD1 TYR M 124     101.039  44.387  17.352  1.00 97.91           C  
ATOM    998  CD2 TYR M 124     100.946  43.325  19.470  1.00 97.91           C  
ATOM    999  CE1 TYR M 124     100.107  45.309  17.766  1.00 97.91           C  
ATOM   1000  CE2 TYR M 124     100.014  44.243  19.891  1.00 97.91           C  
ATOM   1001  CZ  TYR M 124      99.595  45.236  19.038  1.00 97.91           C  
ATOM   1002  OH  TYR M 124      98.638  46.181  19.461  1.00 97.91           O  
ATOM   1003  C   TYR M 124     104.314  43.326  19.087  1.00 97.91           C  
ATOM   1004  O   TYR M 124     104.551  44.487  19.416  1.00 97.91           O  
ATOM   1005  N   ILE M 125     104.447  42.297  19.957  1.00 98.45           N  
ATOM   1006  CA  ILE M 125     104.812  42.539  21.330  1.00 98.45           C  
ATOM   1007  CB  ILE M 125     103.666  42.893  22.236  1.00 98.45           C  
ATOM   1008  CG1 ILE M 125     102.691  41.720  22.388  1.00 98.45           C  
ATOM   1009  CG2 ILE M 125     103.000  44.169  21.702  1.00 98.45           C  
ATOM   1010  CD1 ILE M 125     101.708  41.932  23.537  1.00 98.45           C  
ATOM   1011  C   ILE M 125     105.396  41.278  21.883  1.00 98.45           C  
ATOM   1012  O   ILE M 125     105.148  40.191  21.359  1.00 98.45           O  
ATOM   1013  N   ALA M 126     106.188  41.388  22.974  1.00 46.07           N  
ATOM   1014  CA  ALA M 126     106.767  40.202  23.542  1.00 46.07           C  
ATOM   1015  CB  ALA M 126     108.140  39.853  22.944  1.00 46.07           C  
ATOM   1016  C   ALA M 126     106.972  40.389  25.016  1.00 46.07           C  
ATOM   1017  O   ALA M 126     107.120  41.506  25.508  1.00 46.07           O  
ATOM   1018  N   LEU M 127     106.969  39.259  25.757  1.00 67.18           N  
ATOM   1019  CA  LEU M 127     107.204  39.247  27.174  1.00 67.18           C  
ATOM   1020  CB  LEU M 127     106.638  37.984  27.850  1.00 67.18           C  
ATOM   1021  CG  LEU M 127     106.865  37.917  29.371  1.00 67.18           C  
ATOM   1022  CD1 LEU M 127     106.187  39.093  30.093  1.00 67.18           C  
ATOM   1023  CD2 LEU M 127     106.423  36.553  29.928  1.00 67.18           C  
ATOM   1024  C   LEU M 127     108.688  39.249  27.363  1.00 67.18           C  
ATOM   1025  O   LEU M 127     109.409  38.534  26.669  1.00 67.18           O  
ATOM   1026  N   ASN M 128     109.171  40.055  28.326  1.00 79.25           N  
ATOM   1027  CA  ASN M 128     110.575  40.195  28.595  1.00 79.25           C  
ATOM   1028  CB  ASN M 128     110.910  41.459  29.411  1.00 79.25           C  
ATOM   1029  CG  ASN M 128     110.624  42.665  28.523  1.00 79.25           C  
ATOM   1030  OD1 ASN M 128     109.872  43.567  28.889  1.00 79.25           O  
ATOM   1031  ND2 ASN M 128     111.235  42.673  27.311  1.00 79.25           N  
ATOM   1032  C   ASN M 128     111.051  39.001  29.366  1.00 79.25           C  
ATOM   1033  O   ASN M 128     110.268  38.157  29.796  1.00 79.25           O  
ATOM   1034  N   GLU M 129     112.383  38.909  29.537  0.92114.29           N  
ATOM   1035  CA  GLU M 129     113.033  37.829  30.225  0.92114.29           C  
ATOM   1036  CB  GLU M 129     114.558  38.007  30.240  0.92114.29           C  
ATOM   1037  CG  GLU M 129     114.990  39.322  30.891  0.78114.29           C  
ATOM   1038  CD  GLU M 129     116.504  39.396  30.825  0.75114.29           C  
ATOM   1039  OE1 GLU M 129     117.153  38.327  30.986  0.92114.29           O  
ATOM   1040  OE2 GLU M 129     117.033  40.519  30.614  0.90114.29           O  
ATOM   1041  C   GLU M 129     112.578  37.809  31.653  0.92114.29           C  
ATOM   1042  O   GLU M 129     112.416  36.748  32.255  0.92114.29           O  
ATOM   1043  N   ASP M 130     112.356  39.001  32.231  1.00 78.96           N  
ATOM   1044  CA  ASP M 130     111.957  39.125  33.603  1.00 78.96           C  
ATOM   1045  CB  ASP M 130     111.973  40.579  34.123  1.00 78.96           C  
ATOM   1046  CG  ASP M 130     111.071  41.488  33.299  1.00 78.96           C  
ATOM   1047  OD1 ASP M 130     110.127  40.982  32.637  1.00 78.96           O  
ATOM   1048  OD2 ASP M 130     111.336  42.721  33.316  1.00 78.96           O  
ATOM   1049  C   ASP M 130     110.611  38.494  33.783  1.00 78.96           C  
ATOM   1050  O   ASP M 130     110.230  38.135  34.895  1.00 78.96           O  
ATOM   1051  N   LEU M 131     109.843  38.377  32.682  1.00100.97           N  
ATOM   1052  CA  LEU M 131     108.542  37.767  32.671  1.00100.97           C  
ATOM   1053  CB  LEU M 131     108.495  36.427  33.426  1.00100.97           C  
ATOM   1054  CG  LEU M 131     109.343  35.326  32.760  1.00100.97           C  
ATOM   1055  CD1 LEU M 131     109.140  33.977  33.465  1.00100.97           C  
ATOM   1056  CD2 LEU M 131     109.087  35.252  31.245  1.00100.97           C  
ATOM   1057  C   LEU M 131     107.575  38.714  33.300  1.00100.97           C  
ATOM   1058  O   LEU M 131     106.371  38.462  33.350  1.00100.97           O  
ATOM   1059  N   LYS M 132     108.109  39.804  33.866  1.00122.99           N  
ATOM   1060  CA  LYS M 132     107.333  40.861  34.437  1.00122.99           C  
ATOM   1061  CB  LYS M 132     108.094  41.595  35.547  1.00122.99           C  
ATOM   1062  CG  LYS M 132     108.285  40.711  36.779  1.00122.99           C  
ATOM   1063  CD  LYS M 132     109.271  41.267  37.804  1.00122.99           C  
ATOM   1064  CE  LYS M 132     109.234  40.525  39.143  1.00122.99           C  
ATOM   1065  NZ  LYS M 132     110.059  39.297  39.086  1.00122.99           N  
ATOM   1066  C   LYS M 132     106.863  41.893  33.448  1.00122.99           C  
ATOM   1067  O   LYS M 132     105.738  42.378  33.556  1.00122.99           O  
ATOM   1068  N   THR M 133     107.703  42.254  32.451  1.00 89.06           N  
ATOM   1069  CA  THR M 133     107.425  43.442  31.677  1.00 89.06           C  
ATOM   1070  CB  THR M 133     108.594  44.390  31.758  1.00 89.06           C  
ATOM   1071  OG1 THR M 133     108.956  44.556  33.121  1.00 89.06           O  
ATOM   1072  CG2 THR M 133     108.211  45.772  31.205  1.00 89.06           C  
ATOM   1073  C   THR M 133     107.180  43.093  30.232  1.00 89.06           C  
ATOM   1074  O   THR M 133     107.239  41.926  29.849  1.00 89.06           O  
ATOM   1075  N   TRP M 134     106.857  44.110  29.391  1.00 99.22           N  
ATOM   1076  CA  TRP M 134     106.582  43.858  28.001  1.00 99.22           C  
ATOM   1077  CB  TRP M 134     105.113  44.076  27.606  1.00 99.22           C  
ATOM   1078  CG  TRP M 134     104.126  43.204  28.342  1.00 99.22           C  
ATOM   1079  CD2 TRP M 134     103.853  41.823  28.052  1.00 99.22           C  
ATOM   1080  CD1 TRP M 134     103.335  43.541  29.399  1.00 99.22           C  
ATOM   1081  NE1 TRP M 134     102.582  42.460  29.787  1.00 99.22           N  
ATOM   1082  CE2 TRP M 134     102.890  41.396  28.966  1.00 99.22           C  
ATOM   1083  CE3 TRP M 134     104.356  40.980  27.103  1.00 99.22           C  
ATOM   1084  CZ2 TRP M 134     102.413  40.116  28.949  1.00 99.22           C  
ATOM   1085  CZ3 TRP M 134     103.876  39.689  27.089  1.00 99.22           C  
ATOM   1086  CH2 TRP M 134     102.923  39.266  27.993  1.00 99.22           C  
ATOM   1087  C   TRP M 134     107.362  44.815  27.146  1.00 99.22           C  
ATOM   1088  O   TRP M 134     107.759  45.898  27.578  1.00 99.22           O  
ATOM   1089  N   THR M 135     107.613  44.402  25.885  1.00 41.10           N  
ATOM   1090  CA  THR M 135     108.264  45.245  24.920  1.00 41.10           C  
ATOM   1091  CB  THR M 135     109.567  44.695  24.413  1.00 41.10           C  
ATOM   1092  OG1 THR M 135     110.473  44.523  25.493  1.00 41.10           O  
ATOM   1093  CG2 THR M 135     110.156  45.671  23.379  1.00 41.10           C  
ATOM   1094  C   THR M 135     107.323  45.352  23.757  1.00 41.10           C  
ATOM   1095  O   THR M 135     106.847  44.341  23.240  1.00 41.10           O  
ATOM   1096  N   ALA M 136     107.032  46.596  23.318  1.00 54.34           N  
ATOM   1097  CA  ALA M 136     106.099  46.805  22.243  1.00 54.34           C  
ATOM   1098  CB  ALA M 136     104.999  47.827  22.580  1.00 54.34           C  
ATOM   1099  C   ALA M 136     106.843  47.335  21.055  1.00 54.34           C  
ATOM   1100  O   ALA M 136     107.754  48.150  21.186  1.00 54.34           O  
ATOM   1101  N   ALA M 137     106.511  46.804  19.862  1.00 56.78           N  
ATOM   1102  CA  ALA M 137     107.123  47.179  18.617  1.00 56.78           C  
ATOM   1103  CB  ALA M 137     106.783  46.203  17.483  1.00 56.78           C  
ATOM   1104  C   ALA M 137     106.729  48.542  18.132  1.00 56.78           C  
ATOM   1105  O   ALA M 137     107.584  49.336  17.738  1.00 56.78           O  
ATOM   1106  N   ASP M 138     105.415  48.853  18.146  1.00 68.76           N  
ATOM   1107  CA  ASP M 138     104.964  50.071  17.532  1.00 68.76           C  
ATOM   1108  CB  ASP M 138     104.359  49.843  16.133  1.00 68.76           C  
ATOM   1109  CG  ASP M 138     103.129  48.952  16.262  1.00 68.76           C  
ATOM   1110  OD1 ASP M 138     103.164  48.002  17.091  1.00 68.76           O  
ATOM   1111  OD2 ASP M 138     102.133  49.214  15.536  1.00 68.76           O  
ATOM   1112  C   ASP M 138     103.909  50.700  18.384  1.00 68.76           C  
ATOM   1113  O   ASP M 138     103.692  50.315  19.530  1.00 68.76           O  
ATOM   1114  N   MET M 139     103.224  51.711  17.817  1.00151.44           N  
ATOM   1115  CA  MET M 139     102.215  52.441  18.526  1.00151.44           C  
ATOM   1116  CB  MET M 139     101.641  53.605  17.701  1.00151.44           C  
ATOM   1117  CG  MET M 139     100.966  53.163  16.402  1.00151.44           C  
ATOM   1118  SD  MET M 139     100.314  54.531  15.405  1.00151.44           S  
ATOM   1119  CE  MET M 139     101.945  55.192  14.952  1.00151.44           C  
ATOM   1120  C   MET M 139     101.088  51.524  18.898  1.00151.44           C  
ATOM   1121  O   MET M 139     100.571  51.599  20.012  1.00151.44           O  
ATOM   1122  N   ALA M 140     100.689  50.616  17.987  1.00 47.08           N  
ATOM   1123  CA  ALA M 140      99.571  49.746  18.229  1.00 47.08           C  
ATOM   1124  CB  ALA M 140      99.272  48.834  17.029  1.00 47.08           C  
ATOM   1125  C   ALA M 140      99.852  48.868  19.411  1.00 47.08           C  
ATOM   1126  O   ALA M 140      98.994  48.673  20.270  1.00 47.08           O  
ATOM   1127  N   ALA M 141     101.084  48.342  19.501  1.00 49.60           N  
ATOM   1128  CA  ALA M 141     101.456  47.445  20.555  1.00 49.60           C  
ATOM   1129  CB  ALA M 141     102.909  46.956  20.449  1.00 49.60           C  
ATOM   1130  C   ALA M 141     101.306  48.154  21.862  1.00 49.60           C  
ATOM   1131  O   ALA M 141     100.953  47.545  22.871  1.00 49.60           O  
ATOM   1132  N   LEU M 142     101.569  49.473  21.870  1.00 76.24           N  
ATOM   1133  CA  LEU M 142     101.528  50.252  23.074  1.00 76.24           C  
ATOM   1134  CB  LEU M 142     101.681  51.761  22.808  1.00 76.24           C  
ATOM   1135  CG  LEU M 142     103.006  52.179  22.151  1.00 76.24           C  
ATOM   1136  CD1 LEU M 142     103.059  53.702  21.939  1.00 76.24           C  
ATOM   1137  CD2 LEU M 142     104.214  51.631  22.926  1.00 76.24           C  
ATOM   1138  C   LEU M 142     100.169  50.121  23.677  1.00 76.24           C  
ATOM   1139  O   LEU M 142     100.034  49.921  24.883  1.00 76.24           O  
ATOM   1140  N   ILE M 143      99.121  50.204  22.840  1.00101.58           N  
ATOM   1141  CA  ILE M 143      97.784  50.163  23.344  1.00101.58           C  
ATOM   1142  CB  ILE M 143      96.762  50.143  22.251  1.00101.58           C  
ATOM   1143  CG1 ILE M 143      96.936  51.335  21.297  1.00101.58           C  
ATOM   1144  CG2 ILE M 143      95.383  50.085  22.927  1.00101.58           C  
ATOM   1145  CD1 ILE M 143      96.725  52.689  21.960  1.00101.58           C  
ATOM   1146  C   ILE M 143      97.634  48.857  24.043  1.00101.58           C  
ATOM   1147  O   ILE M 143      97.056  48.775  25.125  1.00101.58           O  
ATOM   1148  N   THR M 144      98.159  47.792  23.415  1.00 73.74           N  
ATOM   1149  CA  THR M 144      98.067  46.474  23.959  1.00 73.74           C  
ATOM   1150  CB  THR M 144      98.572  45.419  23.030  1.00 73.74           C  
ATOM   1151  OG1 THR M 144      97.813  45.431  21.831  1.00 73.74           O  
ATOM   1152  CG2 THR M 144      98.436  44.057  23.731  1.00 73.74           C  
ATOM   1153  C   THR M 144      98.838  46.372  25.238  1.00 73.74           C  
ATOM   1154  O   THR M 144      98.428  45.676  26.163  1.00 73.74           O  
ATOM   1155  N   LYS M 145      99.998  47.040  25.307  1.00146.08           N  
ATOM   1156  CA  LYS M 145     100.886  46.969  26.434  1.00146.08           C  
ATOM   1157  CB  LYS M 145     102.184  47.728  26.089  1.00146.08           C  
ATOM   1158  CG  LYS M 145     103.463  47.323  26.823  1.00146.08           C  
ATOM   1159  CD  LYS M 145     103.591  47.772  28.273  1.00146.08           C  
ATOM   1160  CE  LYS M 145     105.016  47.576  28.795  1.00146.08           C  
ATOM   1161  NZ  LYS M 145     105.195  48.279  30.082  1.00146.08           N  
ATOM   1162  C   LYS M 145     100.235  47.574  27.646  1.00146.08           C  
ATOM   1163  O   LYS M 145     100.159  46.955  28.708  1.00146.08           O  
ATOM   1164  N   HIS M 146      99.679  48.787  27.489  1.00120.70           N  
ATOM   1165  CA  HIS M 146      99.096  49.486  28.591  1.00120.70           C  
ATOM   1166  ND1 HIS M 146      98.490  52.380  30.150  1.00120.70           N  
ATOM   1167  CG  HIS M 146      97.823  51.585  29.246  1.00120.70           C  
ATOM   1168  CB  HIS M 146      98.465  50.813  28.138  1.00120.70           C  
ATOM   1169  NE2 HIS M 146      96.330  52.508  30.660  1.00120.70           N  
ATOM   1170  CD2 HIS M 146      96.506  51.673  29.572  1.00120.70           C  
ATOM   1171  CE1 HIS M 146      97.548  52.909  30.973  1.00120.70           C  
ATOM   1172  C   HIS M 146      98.013  48.626  29.127  1.00120.70           C  
ATOM   1173  O   HIS M 146      97.908  48.402  30.333  1.00120.70           O  
ATOM   1174  N   LYS M 147      97.189  48.086  28.220  1.00126.17           N  
ATOM   1175  CA  LYS M 147      96.096  47.290  28.680  1.00126.17           C  
ATOM   1176  CB  LYS M 147      95.178  46.780  27.557  1.00126.17           C  
ATOM   1177  CG  LYS M 147      94.303  47.869  26.939  1.00126.17           C  
ATOM   1178  CD  LYS M 147      93.481  47.383  25.746  1.00126.17           C  
ATOM   1179  CE  LYS M 147      92.325  46.468  26.153  1.00126.17           C  
ATOM   1180  NZ  LYS M 147      91.475  46.176  24.978  1.00126.17           N  
ATOM   1181  C   LYS M 147      96.603  46.080  29.393  1.00126.17           C  
ATOM   1182  O   LYS M 147      96.101  45.721  30.455  1.00126.17           O  
ATOM   1183  N   TRP M 148      97.626  45.414  28.839  1.00128.10           N  
ATOM   1184  CA  TRP M 148      98.051  44.195  29.460  1.00128.10           C  
ATOM   1185  CB  TRP M 148      99.072  43.397  28.632  1.00128.10           C  
ATOM   1186  CG  TRP M 148      98.402  42.669  27.492  1.00128.10           C  
ATOM   1187  CD2 TRP M 148      98.980  41.577  26.760  1.00128.10           C  
ATOM   1188  CD1 TRP M 148      97.148  42.850  26.983  1.00128.10           C  
ATOM   1189  NE1 TRP M 148      96.908  41.936  25.987  1.00128.10           N  
ATOM   1190  CE2 TRP M 148      98.027  41.145  25.837  1.00128.10           C  
ATOM   1191  CE3 TRP M 148     100.202  40.977  26.855  1.00128.10           C  
ATOM   1192  CZ2 TRP M 148      98.282  40.102  24.993  1.00128.10           C  
ATOM   1193  CZ3 TRP M 148     100.458  39.932  25.996  1.00128.10           C  
ATOM   1194  CH2 TRP M 148      99.518  39.502  25.083  1.00128.10           C  
ATOM   1195  C   TRP M 148      98.593  44.455  30.827  1.00128.10           C  
ATOM   1196  O   TRP M 148      98.324  43.698  31.759  1.00128.10           O  
ATOM   1197  N   GLU M 149      99.343  45.553  30.996  1.00 92.43           N  
ATOM   1198  CA  GLU M 149      99.958  45.839  32.259  1.00 92.43           C  
ATOM   1199  CB  GLU M 149     100.626  47.222  32.264  1.00 92.43           C  
ATOM   1200  CG  GLU M 149     101.759  47.381  31.254  1.00 92.43           C  
ATOM   1201  CD  GLU M 149     102.047  48.872  31.122  1.00 92.43           C  
ATOM   1202  OE1 GLU M 149     101.232  49.572  30.462  1.00 92.43           O  
ATOM   1203  OE2 GLU M 149     103.080  49.331  31.677  1.00 92.43           O  
ATOM   1204  C   GLU M 149      98.880  45.925  33.295  1.00 92.43           C  
ATOM   1205  O   GLU M 149      99.002  45.402  34.401  1.00 92.43           O  
ATOM   1206  N   GLN M 150      97.772  46.588  32.950  1.00 75.83           N  
ATOM   1207  CA  GLN M 150      96.707  46.797  33.885  1.00 75.83           C  
ATOM   1208  CB  GLN M 150      95.543  47.599  33.284  1.00 75.83           C  
ATOM   1209  CG  GLN M 150      95.866  49.046  32.921  1.00 75.83           C  
ATOM   1210  CD  GLN M 150      94.592  49.629  32.327  1.00 75.83           C  
ATOM   1211  OE1 GLN M 150      93.877  50.392  32.975  1.00 75.83           O  
ATOM   1212  NE2 GLN M 150      94.289  49.241  31.060  1.00 75.83           N  
ATOM   1213  C   GLN M 150      96.092  45.483  34.286  1.00 75.83           C  
ATOM   1214  O   GLN M 150      95.662  45.308  35.425  1.00 75.83           O  
ATOM   1215  N   ALA M 151      95.999  44.541  33.330  1.00 76.80           N  
ATOM   1216  CA  ALA M 151      95.334  43.271  33.486  1.00 76.80           C  
ATOM   1217  CB  ALA M 151      95.267  42.469  32.176  1.00 76.80           C  
ATOM   1218  C   ALA M 151      96.002  42.404  34.493  1.00 76.80           C  
ATOM   1219  O   ALA M 151      95.352  41.631  35.198  1.00 76.80           O  
ATOM   1220  N   GLY M 152      97.333  42.482  34.581  1.00 58.19           N  
ATOM   1221  CA  GLY M 152      97.964  41.560  35.478  1.00 58.19           C  
ATOM   1222  C   GLY M 152      98.283  40.371  34.637  1.00 58.19           C  
ATOM   1223  O   GLY M 152      98.556  39.283  35.142  1.00 58.19           O  
ATOM   1224  N   GLU M 153      98.286  40.594  33.308  1.00161.80           N  
ATOM   1225  CA  GLU M 153      98.521  39.590  32.312  1.00161.80           C  
ATOM   1226  CB  GLU M 153      98.638  40.242  30.918  1.00161.80           C  
ATOM   1227  CG  GLU M 153      98.180  39.418  29.710  1.00161.80           C  
ATOM   1228  CD  GLU M 153      98.541  37.957  29.896  1.00161.80           C  
ATOM   1229  OE1 GLU M 153      97.975  37.340  30.830  1.00161.80           O  
ATOM   1230  OE2 GLU M 153      99.368  37.431  29.107  1.00161.80           O  
ATOM   1231  C   GLU M 153      99.846  38.937  32.574  1.00161.80           C  
ATOM   1232  O   GLU M 153      99.968  37.714  32.525  1.00161.80           O  
ATOM   1233  N   ALA M 154     100.880  39.730  32.900  1.00 58.36           N  
ATOM   1234  CA  ALA M 154     102.193  39.164  33.057  1.00 58.36           C  
ATOM   1235  CB  ALA M 154     103.246  40.212  33.456  1.00 58.36           C  
ATOM   1236  C   ALA M 154     102.163  38.125  34.139  1.00 58.36           C  
ATOM   1237  O   ALA M 154     102.765  37.061  33.993  1.00 58.36           O  
ATOM   1238  N   GLU M 155     101.455  38.403  35.252  1.00106.46           N  
ATOM   1239  CA  GLU M 155     101.453  37.486  36.363  1.00106.46           C  
ATOM   1240  CB  GLU M 155     100.742  38.038  37.614  1.00106.46           C  
ATOM   1241  CG  GLU M 155     101.615  38.949  38.483  1.00106.46           C  
ATOM   1242  CD  GLU M 155     101.819  40.284  37.787  1.00106.46           C  
ATOM   1243  OE1 GLU M 155     100.865  40.755  37.112  1.00106.46           O  
ATOM   1244  OE2 GLU M 155     102.936  40.851  37.924  1.00106.46           O  
ATOM   1245  C   GLU M 155     100.802  36.185  36.011  1.00106.46           C  
ATOM   1246  O   GLU M 155     101.359  35.126  36.304  1.00106.46           O  
ATOM   1247  N   ARG M 156      99.625  36.214  35.352  1.00201.71           N  
ATOM   1248  CA  ARG M 156      98.983  34.981  35.058  1.00201.71           C  
ATOM   1249  CB  ARG M 156      97.590  35.107  34.406  1.00201.71           C  
ATOM   1250  CG  ARG M 156      97.559  35.804  33.054  1.00201.71           C  
ATOM   1251  CD  ARG M 156      96.145  36.058  32.518  1.00201.71           C  
ATOM   1252  NE  ARG M 156      95.466  34.743  32.332  1.00201.71           N  
ATOM   1253  CZ  ARG M 156      95.650  34.022  31.187  1.00201.71           C  
ATOM   1254  NH1 ARG M 156      96.525  34.463  30.235  1.00201.71           N  
ATOM   1255  NH2 ARG M 156      94.958  32.862  30.992  1.00201.71           N  
ATOM   1256  C   ARG M 156      99.891  34.191  34.186  1.00201.71           C  
ATOM   1257  O   ARG M 156     100.033  32.983  34.367  1.00201.71           O  
ATOM   1258  N   LEU M 158     100.565  34.877  33.250  1.00164.28           N  
ATOM   1259  CA  LEU M 158     101.487  34.217  32.358  1.00164.28           C  
ATOM   1260  CB  LEU M 158     102.258  35.143  31.400  1.00164.28           C  
ATOM   1261  CG  LEU M 158     101.539  35.474  30.087  1.00164.28           C  
ATOM   1262  CD1 LEU M 158     102.399  36.399  29.210  1.00164.28           C  
ATOM   1263  CD2 LEU M 158     101.150  34.183  29.350  1.00164.28           C  
ATOM   1264  C   LEU M 158     102.559  33.536  33.134  1.00164.28           C  
ATOM   1265  O   LEU M 158     102.795  32.344  32.948  1.00164.28           O  
ATOM   1266  N   ARG M 159     103.189  34.246  34.084  1.00169.52           N  
ATOM   1267  CA  ARG M 159     104.353  33.709  34.717  1.00169.52           C  
ATOM   1268  CB  ARG M 159     105.026  34.650  35.733  1.00169.52           C  
ATOM   1269  CG  ARG M 159     106.131  33.935  36.518  1.00169.52           C  
ATOM   1270  CD  ARG M 159     107.255  34.833  37.044  1.00169.52           C  
ATOM   1271  NE  ARG M 159     106.678  36.141  37.452  1.00169.52           N  
ATOM   1272  CZ  ARG M 159     107.488  37.058  38.059  1.00169.52           C  
ATOM   1273  NH1 ARG M 159     108.771  36.723  38.379  1.00169.52           N  
ATOM   1274  NH2 ARG M 159     107.018  38.309  38.336  1.00169.52           N  
ATOM   1275  C   ARG M 159     104.012  32.441  35.404  1.00169.52           C  
ATOM   1276  O   ARG M 159     104.826  31.522  35.447  1.00169.52           O  
ATOM   1277  N   ALA M 160     102.810  32.350  35.985  1.00 68.08           N  
ATOM   1278  CA  ALA M 160     102.500  31.131  36.643  1.00 68.08           C  
ATOM   1279  CB  ALA M 160     101.128  31.148  37.341  1.00 68.08           C  
ATOM   1280  C   ALA M 160     102.467  30.025  35.635  1.00 68.08           C  
ATOM   1281  O   ALA M 160     102.996  28.947  35.876  1.00 68.08           O  
ATOM   1282  N   TYR M 161     101.862  30.262  34.460  1.00 93.57           N  
ATOM   1283  CA  TYR M 161     101.769  29.251  33.443  1.00 93.57           C  
ATOM   1284  CB  TYR M 161     101.081  29.805  32.182  1.00 93.57           C  
ATOM   1285  CG  TYR M 161     101.295  28.875  31.036  1.00 93.57           C  
ATOM   1286  CD1 TYR M 161     100.524  27.746  30.876  1.00 93.57           C  
ATOM   1287  CD2 TYR M 161     102.273  29.147  30.107  1.00 93.57           C  
ATOM   1288  CE1 TYR M 161     100.729  26.901  29.810  1.00 93.57           C  
ATOM   1289  CE2 TYR M 161     102.483  28.306  29.040  1.00 93.57           C  
ATOM   1290  CZ  TYR M 161     101.711  27.180  28.887  1.00 93.57           C  
ATOM   1291  OH  TYR M 161     101.926  26.318  27.790  1.00 93.57           O  
ATOM   1292  C   TYR M 161     103.137  28.808  33.058  1.00 93.57           C  
ATOM   1293  O   TYR M 161     103.452  27.619  33.094  1.00 93.57           O  
ATOM   1294  N   LEU M 162     104.010  29.765  32.730  1.00 69.36           N  
ATOM   1295  CA  LEU M 162     105.322  29.421  32.279  1.00 69.36           C  
ATOM   1296  CB  LEU M 162     106.150  30.662  31.899  1.00 69.36           C  
ATOM   1297  CG  LEU M 162     105.518  31.485  30.760  1.00 69.36           C  
ATOM   1298  CD1 LEU M 162     106.416  32.656  30.330  1.00 69.36           C  
ATOM   1299  CD2 LEU M 162     105.120  30.578  29.587  1.00 69.36           C  
ATOM   1300  C   LEU M 162     106.038  28.724  33.385  1.00 69.36           C  
ATOM   1301  O   LEU M 162     106.641  27.673  33.182  1.00 69.36           O  
ATOM   1302  N   GLU M 163     105.994  29.287  34.603  1.00 93.46           N  
ATOM   1303  CA  GLU M 163     106.746  28.654  35.639  1.00 93.46           C  
ATOM   1304  CB  GLU M 163     106.711  29.468  36.946  1.00 93.46           C  
ATOM   1305  CG  GLU M 163     107.433  30.817  36.860  1.00 93.46           C  
ATOM   1306  CD  GLU M 163     107.102  31.624  38.112  1.00 93.46           C  
ATOM   1307  OE1 GLU M 163     105.915  31.609  38.533  1.00 93.46           O  
ATOM   1308  OE2 GLU M 163     108.036  32.266  38.663  1.00 93.46           O  
ATOM   1309  C   GLU M 163     106.173  27.305  35.948  1.00 93.46           C  
ATOM   1310  O   GLU M 163     106.845  26.282  35.860  1.00 93.46           O  
ATOM   1311  N   GLY M 164     104.911  27.260  36.387  1.00 95.88           N  
ATOM   1312  CA  GLY M 164     104.381  25.988  36.772  1.00 95.88           C  
ATOM   1313  C   GLY M 164     103.818  25.095  35.700  1.00 95.88           C  
ATOM   1314  O   GLY M 164     104.277  23.968  35.524  1.00 95.88           O  
ATOM   1315  N   THR M 165     102.809  25.593  34.946  1.00 83.91           N  
ATOM   1316  CA  THR M 165     102.025  24.764  34.060  1.00 83.91           C  
ATOM   1317  CB  THR M 165     100.850  25.500  33.486  1.00 83.91           C  
ATOM   1318  OG1 THR M 165     100.000  25.949  34.529  1.00 83.91           O  
ATOM   1319  CG2 THR M 165     100.081  24.558  32.542  1.00 83.91           C  
ATOM   1320  C   THR M 165     102.819  24.243  32.921  1.00 83.91           C  
ATOM   1321  O   THR M 165     102.824  23.042  32.651  1.00 83.91           O  
ATOM   1322  N   CYS M 166     103.545  25.141  32.246  1.00 62.91           N  
ATOM   1323  CA  CYS M 166     104.279  24.739  31.091  1.00 62.91           C  
ATOM   1324  CB  CYS M 166     105.134  25.882  30.507  1.00 62.91           C  
ATOM   1325  SG  CYS M 166     106.088  25.394  29.035  1.00 62.91           S  
ATOM   1326  C   CYS M 166     105.229  23.666  31.505  1.00 62.91           C  
ATOM   1327  O   CYS M 166     105.357  22.653  30.822  1.00 62.91           O  
ATOM   1328  N   VAL M 167     105.899  23.872  32.652  1.00 55.05           N  
ATOM   1329  CA  VAL M 167     106.916  22.991  33.151  1.00 55.05           C  
ATOM   1330  CB  VAL M 167     107.638  23.572  34.331  1.00 55.05           C  
ATOM   1331  CG1 VAL M 167     108.687  22.558  34.815  1.00 55.05           C  
ATOM   1332  CG2 VAL M 167     108.237  24.925  33.907  1.00 55.05           C  
ATOM   1333  C   VAL M 167     106.360  21.657  33.555  1.00 55.05           C  
ATOM   1334  O   VAL M 167     106.986  20.627  33.312  1.00 55.05           O  
ATOM   1335  N   GLU M 168     105.183  21.618  34.205  1.00 56.04           N  
ATOM   1336  CA  GLU M 168     104.701  20.336  34.639  1.00 56.04           C  
ATOM   1337  CB  GLU M 168     103.435  20.408  35.516  1.00 56.04           C  
ATOM   1338  CG  GLU M 168     103.699  20.931  36.932  1.00 56.04           C  
ATOM   1339  CD  GLU M 168     102.455  20.678  37.776  1.00 56.04           C  
ATOM   1340  OE1 GLU M 168     101.393  21.279  37.465  1.00 56.04           O  
ATOM   1341  OE2 GLU M 168     102.549  19.875  38.744  1.00 56.04           O  
ATOM   1342  C   GLU M 168     104.396  19.475  33.455  1.00 56.04           C  
ATOM   1343  O   GLU M 168     104.732  18.293  33.444  1.00 56.04           O  
ATOM   1344  N   TRP M 169     103.747  20.046  32.424  1.00 78.29           N  
ATOM   1345  CA  TRP M 169     103.379  19.287  31.262  1.00 78.29           C  
ATOM   1346  CB  TRP M 169     102.468  20.067  30.299  1.00 78.29           C  
ATOM   1347  CG  TRP M 169     101.102  20.320  30.886  1.00 78.29           C  
ATOM   1348  CD2 TRP M 169     100.066  19.330  30.949  1.00 78.29           C  
ATOM   1349  CD1 TRP M 169     100.601  21.440  31.482  1.00 78.29           C  
ATOM   1350  NE1 TRP M 169      99.319  21.206  31.920  1.00 78.29           N  
ATOM   1351  CE2 TRP M 169      98.978  19.909  31.597  1.00 78.29           C  
ATOM   1352  CE3 TRP M 169     100.030  18.038  30.508  1.00 78.29           C  
ATOM   1353  CZ2 TRP M 169      97.829  19.204  31.816  1.00 78.29           C  
ATOM   1354  CZ3 TRP M 169      98.868  17.331  30.724  1.00 78.29           C  
ATOM   1355  CH2 TRP M 169      97.789  17.902  31.365  1.00 78.29           C  
ATOM   1356  C   TRP M 169     104.600  18.858  30.519  1.00 78.29           C  
ATOM   1357  O   TRP M 169     104.700  17.711  30.089  1.00 78.29           O  
ATOM   1358  N   LEU M 170     105.583  19.765  30.385  1.00118.44           N  
ATOM   1359  CA  LEU M 170     106.756  19.480  29.617  1.00118.44           C  
ATOM   1360  CB  LEU M 170     107.758  20.656  29.659  1.00118.44           C  
ATOM   1361  CG  LEU M 170     109.028  20.511  28.790  1.00118.44           C  
ATOM   1362  CD1 LEU M 170     109.816  21.825  28.789  1.00118.44           C  
ATOM   1363  CD2 LEU M 170     109.929  19.344  29.221  1.00118.44           C  
ATOM   1364  C   LEU M 170     107.384  18.264  30.210  1.00118.44           C  
ATOM   1365  O   LEU M 170     107.805  17.365  29.487  1.00118.44           O  
ATOM   1366  N   ARG M 171     107.461  18.192  31.548  1.00 81.25           N  
ATOM   1367  CA  ARG M 171     108.052  17.039  32.155  1.00 81.25           C  
ATOM   1368  CB  ARG M 171     108.279  17.190  33.668  1.00 81.25           C  
ATOM   1369  CG  ARG M 171     109.479  18.090  33.979  1.00 81.25           C  
ATOM   1370  CD  ARG M 171     109.786  18.234  35.471  1.00 81.25           C  
ATOM   1371  NE  ARG M 171     108.736  19.107  36.066  1.00 81.25           N  
ATOM   1372  CZ  ARG M 171     108.160  18.772  37.257  1.00 81.25           C  
ATOM   1373  NH1 ARG M 171     108.497  17.602  37.875  1.00 81.25           N  
ATOM   1374  NH2 ARG M 171     107.243  19.607  37.825  1.00 81.25           N  
ATOM   1375  C   ARG M 171     107.199  15.839  31.890  1.00 81.25           C  
ATOM   1376  O   ARG M 171     107.717  14.755  31.631  1.00 81.25           O  
ATOM   1377  N   ARG M 172     105.866  16.007  31.934  1.00 76.65           N  
ATOM   1378  CA  ARG M 172     104.957  14.912  31.751  1.00 76.65           C  
ATOM   1379  CB  ARG M 172     103.492  15.354  31.910  1.00 76.65           C  
ATOM   1380  CG  ARG M 172     102.481  14.212  31.847  1.00 76.65           C  
ATOM   1381  CD  ARG M 172     101.042  14.687  32.028  1.00 76.65           C  
ATOM   1382  NE  ARG M 172     100.175  13.481  31.970  1.00 76.65           N  
ATOM   1383  CZ  ARG M 172      98.956  13.504  32.579  0.93 76.65           C  
ATOM   1384  NH1 ARG M 172      98.542  14.638  33.217  1.00 76.65           N  
ATOM   1385  NH2 ARG M 172      98.161  12.396  32.570  1.00 76.65           N  
ATOM   1386  C   ARG M 172     105.128  14.361  30.372  1.00 76.65           C  
ATOM   1387  O   ARG M 172     105.184  13.146  30.190  1.00 76.65           O  
ATOM   1388  N   TYR M 173     105.243  15.244  29.362  1.00 87.76           N  
ATOM   1389  CA  TYR M 173     105.338  14.784  28.010  1.00 87.76           C  
ATOM   1390  CB  TYR M 173     105.460  15.911  26.966  1.00 87.76           C  
ATOM   1391  CG  TYR M 173     104.188  16.687  26.918  1.00 87.76           C  
ATOM   1392  CD1 TYR M 173     103.010  16.047  26.615  1.00 87.76           C  
ATOM   1393  CD2 TYR M 173     104.175  18.048  27.123  1.00 87.76           C  
ATOM   1394  CE1 TYR M 173     101.827  16.742  26.551  1.00 87.76           C  
ATOM   1395  CE2 TYR M 173     102.995  18.752  27.059  1.00 87.76           C  
ATOM   1396  CZ  TYR M 173     101.821  18.092  26.779  1.00 87.76           C  
ATOM   1397  OH  TYR M 173     100.605  18.798  26.709  1.00 87.76           O  
ATOM   1398  C   TYR M 173     106.579  13.965  27.869  1.00 87.76           C  
ATOM   1399  O   TYR M 173     106.547  12.853  27.348  1.00 87.76           O  
ATOM   1400  N   LEU M 174     107.706  14.475  28.390  1.00126.36           N  
ATOM   1401  CA  LEU M 174     108.953  13.797  28.212  1.00126.36           C  
ATOM   1402  CB  LEU M 174     110.147  14.534  28.829  1.00126.36           C  
ATOM   1403  CG  LEU M 174     110.688  15.652  27.920  1.00126.36           C  
ATOM   1404  CD1 LEU M 174     109.638  16.710  27.563  1.00126.36           C  
ATOM   1405  CD2 LEU M 174     111.949  16.265  28.528  1.00126.36           C  
ATOM   1406  C   LEU M 174     108.870  12.432  28.797  1.00126.36           C  
ATOM   1407  O   LEU M 174     109.418  11.483  28.243  1.00126.36           O  
ATOM   1408  N   LYS M 175     108.165  12.283  29.924  1.00 50.00           N  
ATOM   1409  CA  LYS M 175     108.111  11.002  30.556  1.00 50.00           C  
ATOM   1410  CB  LYS M 175     107.220  11.050  31.809  1.00 50.00           C  
ATOM   1411  CG  LYS M 175     107.356   9.860  32.756  1.00 50.00           C  
ATOM   1412  CD  LYS M 175     106.744  10.141  34.131  1.00 50.00           C  
ATOM   1413  CE  LYS M 175     107.031   9.050  35.162  1.00 50.00           C  
ATOM   1414  NZ  LYS M 175     106.598   9.488  36.508  1.00 50.00           N  
ATOM   1415  C   LYS M 175     107.535  10.005  29.590  1.00 50.00           C  
ATOM   1416  O   LYS M 175     108.093   8.925  29.404  1.00 50.00           O  
ATOM   1417  N   ASN M 176     106.402  10.338  28.943  1.00 93.87           N  
ATOM   1418  CA  ASN M 176     105.754   9.422  28.040  1.00 93.87           C  
ATOM   1419  CB  ASN M 176     104.315   9.857  27.718  1.00 93.87           C  
ATOM   1420  CG  ASN M 176     103.530   9.737  29.018  1.00 93.87           C  
ATOM   1421  OD1 ASN M 176     102.542  10.435  29.239  1.00 93.87           O  
ATOM   1422  ND2 ASN M 176     103.997   8.827  29.915  1.00 93.87           N  
ATOM   1423  C   ASN M 176     106.512   9.259  26.748  1.00 93.87           C  
ATOM   1424  O   ASN M 176     106.591   8.161  26.201  1.00 93.87           O  
ATOM   1425  N   GLY M 177     107.006  10.391  26.213  1.00 84.64           N  
ATOM   1426  CA  GLY M 177     107.712  10.617  24.976  1.00 84.64           C  
ATOM   1427  C   GLY M 177     109.162  10.224  24.930  1.00 84.64           C  
ATOM   1428  O   GLY M 177     109.721  10.115  23.843  1.00 84.64           O  
ATOM   1429  N   ASN M 178     109.831  10.062  26.081  1.00132.30           N  
ATOM   1430  CA  ASN M 178     111.268  10.009  26.136  1.00132.30           C  
ATOM   1431  CB  ASN M 178     111.797   9.686  27.542  1.00132.30           C  
ATOM   1432  CG  ASN M 178     113.261  10.091  27.553  1.00132.30           C  
ATOM   1433  OD1 ASN M 178     113.764  10.650  26.580  1.00132.30           O  
ATOM   1434  ND2 ASN M 178     113.967   9.814  28.681  1.00132.30           N  
ATOM   1435  C   ASN M 178     111.881   9.020  25.191  1.00132.30           C  
ATOM   1436  O   ASN M 178     112.909   9.331  24.590  1.00132.30           O  
ATOM   1437  N   ALA M 179     111.305   7.817  25.014  1.00 40.10           N  
ATOM   1438  CA  ALA M 179     111.981   6.875  24.166  1.00 40.10           C  
ATOM   1439  CB  ALA M 179     111.229   5.538  24.044  1.00 40.10           C  
ATOM   1440  C   ALA M 179     112.118   7.450  22.785  1.00 40.10           C  
ATOM   1441  O   ALA M 179     113.201   7.412  22.204  1.00 40.10           O  
ATOM   1442  N   THR M 180     111.031   8.015  22.228  0.88124.63           N  
ATOM   1443  CA  THR M 180     111.104   8.576  20.909  0.88124.63           C  
ATOM   1444  CB  THR M 180     109.758   8.933  20.358  0.88124.63           C  
ATOM   1445  OG1 THR M 180     109.147   9.928  21.167  0.88124.63           O  
ATOM   1446  CG2 THR M 180     108.887   7.667  20.325  0.88124.63           C  
ATOM   1447  C   THR M 180     111.930   9.826  20.889  0.88124.63           C  
ATOM   1448  O   THR M 180     112.874   9.932  20.109  0.88124.63           O  
ATOM   1449  N   LEU M 181     111.616  10.794  21.776  1.00 60.31           N  
ATOM   1450  CA  LEU M 181     112.305  12.055  21.767  1.00 60.31           C  
ATOM   1451  CB  LEU M 181     111.912  13.003  22.917  1.00 60.31           C  
ATOM   1452  CG  LEU M 181     110.466  13.527  22.837  1.00 60.31           C  
ATOM   1453  CD1 LEU M 181     110.150  14.488  23.997  1.00 60.31           C  
ATOM   1454  CD2 LEU M 181     110.171  14.131  21.453  1.00 60.31           C  
ATOM   1455  C   LEU M 181     113.795  11.790  21.894  1.00 60.31           C  
ATOM   1456  O   LEU M 181     114.588  12.683  21.487  1.00 60.31           O  
ATOM   1457  OXT LEU M 181     114.159  10.688  22.385  1.00 60.31           O  
TER
ATOM   1458  N   SER P   1      99.467  21.001  27.861  1.00 79.96           N  
ATOM   1459  CA  SER P   1      98.424  21.943  27.430  1.00 79.96           C  
ATOM   1460  CB  SER P   1      97.391  22.102  28.554  1.00 79.96           C  
ATOM   1461  OG  SER P   1      96.843  20.838  28.891  1.00 79.96           O  
ATOM   1462  C   SER P   1      98.991  23.291  27.147  1.00 79.96           C  
ATOM   1463  O   SER P   1     100.022  23.676  27.698  1.00 79.96           O  
ATOM   1464  N   ILE P   2      98.292  24.061  26.294  1.00 97.13           N  
ATOM   1465  CA  ILE P   2      98.747  25.364  25.918  1.00 97.13           C  
ATOM   1466  CB  ILE P   2      98.509  25.698  24.471  1.00 97.13           C  
ATOM   1467  CG1 ILE P   2      99.165  27.043  24.122  1.00 97.13           C  
ATOM   1468  CG2 ILE P   2      97.001  25.627  24.180  1.00 97.13           C  
ATOM   1469  CD1 ILE P   2      99.199  27.331  22.623  1.00 97.13           C  
ATOM   1470  C   ILE P   2      98.005  26.336  26.777  1.00 97.13           C  
ATOM   1471  O   ILE P   2      97.012  25.994  27.409  1.00 97.13           O  
ATOM   1472  N   ILE P   3      98.534  27.563  26.898  1.00179.07           N  
ATOM   1473  CA  ILE P   3      97.954  28.584  27.720  1.00179.07           C  
ATOM   1474  CB  ILE P   3      98.875  29.744  27.942  1.00179.07           C  
ATOM   1475  CG1 ILE P   3      98.295  30.712  28.982  1.00179.07           C  
ATOM   1476  CG2 ILE P   3      99.161  30.390  26.578  1.00179.07           C  
ATOM   1477  CD1 ILE P   3      99.308  31.748  29.465  1.00179.07           C  
ATOM   1478  C   ILE P   3      96.716  29.122  27.071  1.00179.07           C  
ATOM   1479  O   ILE P   3      96.522  28.978  25.870  1.00179.07           O  
ATOM   1480  N   ASN P   4      95.780  29.668  27.872  1.00104.25           N  
ATOM   1481  CA  ASN P   4      94.640  30.314  27.284  1.00104.25           C  
ATOM   1482  CB  ASN P   4      93.412  30.336  28.201  1.00104.25           C  
ATOM   1483  CG  ASN P   4      93.015  28.897  28.477  1.00104.25           C  
ATOM   1484  OD1 ASN P   4      93.773  27.966  28.207  1.00104.25           O  
ATOM   1485  ND2 ASN P   4      91.789  28.710  29.032  1.00104.25           N  
ATOM   1486  C   ASN P   4      95.059  31.736  27.090  1.00104.25           C  
ATOM   1487  O   ASN P   4      95.473  32.389  28.042  1.00104.25           O  
ATOM   1488  N   PHE P   5      94.935  32.263  25.858  1.00182.92           N  
ATOM   1489  CA  PHE P   5      95.425  33.572  25.514  1.00182.92           C  
ATOM   1490  CB  PHE P   5      95.712  33.723  24.012  1.00182.92           C  
ATOM   1491  CG  PHE P   5      96.803  32.759  23.695  1.00182.92           C  
ATOM   1492  CD1 PHE P   5      96.522  31.455  23.360  1.00182.92           C  
ATOM   1493  CD2 PHE P   5      98.117  33.152  23.745  1.00182.92           C  
ATOM   1494  CE1 PHE P   5      97.530  30.563  23.071  1.00182.92           C  
ATOM   1495  CE2 PHE P   5      99.127  32.263  23.457  1.00182.92           C  
ATOM   1496  CZ  PHE P   5      98.840  30.965  23.119  1.00182.92           C  
ATOM   1497  C   PHE P   5      94.469  34.655  25.906  1.00182.92           C  
ATOM   1498  O   PHE P   5      93.278  34.421  26.106  1.00182.92           O  
ATOM   1499  N   GLU P   6      95.018  35.888  26.018  1.00126.05           N  
ATOM   1500  CA  GLU P   6      94.328  37.074  26.434  1.00126.05           C  
ATOM   1501  CB  GLU P   6      95.106  37.856  27.508  1.00126.05           C  
ATOM   1502  CG  GLU P   6      95.407  37.053  28.776  1.00126.05           C  
ATOM   1503  CD  GLU P   6      94.226  37.167  29.721  1.00126.05           C  
ATOM   1504  OE1 GLU P   6      93.848  38.319  30.062  1.00126.05           O  
ATOM   1505  OE2 GLU P   6      93.694  36.100  30.123  1.00126.05           O  
ATOM   1506  C   GLU P   6      94.219  37.992  25.250  1.00126.05           C  
ATOM   1507  O   GLU P   6      95.083  37.979  24.377  1.00126.05           O  
ATOM   1508  N   LYS P   7      93.165  38.841  25.217  1.00161.62           N  
ATOM   1509  CA  LYS P   7      92.899  39.697  24.087  1.00161.62           C  
ATOM   1510  CB  LYS P   7      91.584  40.484  24.160  1.00161.62           C  
ATOM   1511  CG  LYS P   7      90.988  40.808  22.793  1.00161.62           C  
ATOM   1512  CD  LYS P   7      90.429  39.570  22.080  1.00161.62           C  
ATOM   1513  CE  LYS P   7      89.223  38.934  22.781  1.00161.62           C  
ATOM   1514  NZ  LYS P   7      88.690  37.812  21.972  1.00161.62           N  
ATOM   1515  C   LYS P   7      93.960  40.743  23.974  1.00161.62           C  
ATOM   1516  O   LYS P   7      94.628  41.098  24.944  1.00161.62           O  
ATOM   1517  N   LEU P   8      94.144  41.256  22.743  1.00105.11           N  
ATOM   1518  CA  LEU P   8      95.095  42.296  22.506  1.00105.11           C  
ATOM   1519  CB  LEU P   8      95.666  42.264  21.079  1.00105.11           C  
ATOM   1520  CG  LEU P   8      96.496  41.002  20.782  1.00105.11           C  
ATOM   1521  CD1 LEU P   8      97.047  41.007  19.347  1.00105.11           C  
ATOM   1522  CD2 LEU P   8      97.607  40.818  21.828  1.00105.11           C  
ATOM   1523  C   LEU P   8      94.342  43.604  22.658  1.00105.11           C  
ATOM   1524  O   LEU P   8      93.084  43.559  22.713  1.00105.11           O  
ATOM   1525  OXT LEU P   8      95.014  44.668  22.711  1.00105.11           O  
TER
ATOM   1526  N   ALA A  10      75.842  25.232  55.204  1.00 26.81           N  
ATOM   1527  CA  ALA A  10      76.323  26.494  55.808  1.00 26.81           C  
ATOM   1528  CB  ALA A  10      75.140  27.426  56.113  1.00 26.81           C  
ATOM   1529  C   ALA A  10      77.058  26.226  57.078  1.00 26.81           C  
ATOM   1530  O   ALA A  10      76.721  25.304  57.818  1.00 26.81           O  
ATOM   1531  N   LEU A  11      78.114  27.017  57.356  1.00 87.21           N  
ATOM   1532  CA  LEU A  11      78.815  26.799  58.586  1.00 87.21           C  
ATOM   1533  CB  LEU A  11      80.345  26.647  58.469  1.00 87.21           C  
ATOM   1534  CG  LEU A  11      80.826  25.353  57.790  1.00 87.21           C  
ATOM   1535  CD1 LEU A  11      80.519  25.357  56.284  1.00 87.21           C  
ATOM   1536  CD2 LEU A  11      82.302  25.073  58.119  1.00 87.21           C  
ATOM   1537  C   LEU A  11      78.585  27.964  59.487  1.00 87.21           C  
ATOM   1538  O   LEU A  11      78.597  29.119  59.063  1.00 87.21           O  
ATOM   1539  N   SER A  12      78.341  27.664  60.774  1.00 81.08           N  
ATOM   1540  CA  SER A  12      78.215  28.680  61.771  1.00 81.08           C  
ATOM   1541  CB  SER A  12      76.900  28.603  62.559  1.00 81.08           C  
ATOM   1542  OG  SER A  12      76.867  29.624  63.545  1.00 81.08           O  
ATOM   1543  C   SER A  12      79.329  28.413  62.730  1.00 81.08           C  
ATOM   1544  O   SER A  12      79.598  27.258  63.059  1.00 81.08           O  
ATOM   1545  N   VAL A  13      80.040  29.468  63.182  1.00105.26           N  
ATOM   1546  CA  VAL A  13      81.116  29.235  64.102  1.00105.26           C  
ATOM   1547  CB  VAL A  13      82.470  29.203  63.460  1.00105.26           C  
ATOM   1548  CG1 VAL A  13      82.533  28.034  62.466  1.00105.26           C  
ATOM   1549  CG2 VAL A  13      82.739  30.583  62.839  1.00105.26           C  
ATOM   1550  C   VAL A  13      81.176  30.381  65.059  1.00105.26           C  
ATOM   1551  O   VAL A  13      80.649  31.461  64.798  1.00105.26           O  
ATOM   1552  N   HIS A  14      81.823  30.157  66.220  1.00 43.96           N  
ATOM   1553  CA  HIS A  14      81.999  31.219  67.163  1.00 43.96           C  
ATOM   1554  ND1 HIS A  14      80.319  30.740  69.948  1.00 43.96           N  
ATOM   1555  CG  HIS A  14      81.366  30.080  69.343  1.00 43.96           C  
ATOM   1556  CB  HIS A  14      82.441  30.771  68.566  1.00 43.96           C  
ATOM   1557  NE2 HIS A  14      80.064  28.581  70.411  1.00 43.96           N  
ATOM   1558  CD2 HIS A  14      81.194  28.763  69.633  1.00 43.96           C  
ATOM   1559  CE1 HIS A  14      79.573  29.797  70.572  1.00 43.96           C  
ATOM   1560  C   HIS A  14      83.089  32.095  66.641  1.00 43.96           C  
ATOM   1561  O   HIS A  14      84.040  31.613  66.027  1.00 43.96           O  
ATOM   1562  N   GLU A  15      82.973  33.415  66.892  1.00 50.50           N  
ATOM   1563  CA  GLU A  15      83.956  34.360  66.453  1.00 50.50           C  
ATOM   1564  CB  GLU A  15      83.658  35.822  66.828  1.00 50.50           C  
ATOM   1565  CG  GLU A  15      82.449  36.433  66.125  1.00 50.50           C  
ATOM   1566  CD  GLU A  15      82.428  37.912  66.481  1.00 50.50           C  
ATOM   1567  OE1 GLU A  15      82.420  38.227  67.700  1.00 50.50           O  
ATOM   1568  OE2 GLU A  15      82.432  38.749  65.539  1.00 50.50           O  
ATOM   1569  C   GLU A  15      85.251  34.048  67.126  1.00 50.50           C  
ATOM   1570  O   GLU A  15      85.284  33.628  68.281  1.00 50.50           O  
ATOM   1571  N   GLY A  16      86.365  34.236  66.393  1.00 30.01           N  
ATOM   1572  CA  GLY A  16      87.669  34.058  66.966  1.00 30.01           C  
ATOM   1573  C   GLY A  16      88.162  32.674  66.686  1.00 30.01           C  
ATOM   1574  O   GLY A  16      89.363  32.415  66.768  1.00 30.01           O  
ATOM   1575  N   GLU A  17      87.244  31.747  66.350  1.00 60.50           N  
ATOM   1576  CA  GLU A  17      87.628  30.397  66.048  1.00 60.50           C  
ATOM   1577  CB  GLU A  17      86.556  29.345  66.392  1.00 60.50           C  
ATOM   1578  CG  GLU A  17      87.024  27.911  66.129  1.00 60.50           C  
ATOM   1579  CD  GLU A  17      85.934  26.957  66.592  1.00 60.50           C  
ATOM   1580  OE1 GLU A  17      85.050  27.401  67.373  1.00 60.50           O  
ATOM   1581  OE2 GLU A  17      85.972  25.771  66.170  1.00 60.50           O  
ATOM   1582  C   GLU A  17      87.885  30.355  64.580  1.00 60.50           C  
ATOM   1583  O   GLU A  17      87.452  31.249  63.857  1.00 60.50           O  
ATOM   1584  N   SER A  18      88.593  29.316  64.094  1.00 95.44           N  
ATOM   1585  CA  SER A  18      88.980  29.322  62.712  1.00 95.44           C  
ATOM   1586  CB  SER A  18      90.367  28.696  62.470  1.00 95.44           C  
ATOM   1587  OG  SER A  18      90.694  28.736  61.090  1.00 95.44           O  
ATOM   1588  C   SER A  18      87.987  28.594  61.860  1.00 95.44           C  
ATOM   1589  O   SER A  18      87.549  27.489  62.175  1.00 95.44           O  
ATOM   1590  N   VAL A  19      87.608  29.231  60.732  1.00 59.05           N  
ATOM   1591  CA  VAL A  19      86.675  28.664  59.802  1.00 59.05           C  
ATOM   1592  CB  VAL A  19      85.707  29.668  59.252  1.00 59.05           C  
ATOM   1593  CG1 VAL A  19      84.844  28.977  58.182  1.00 59.05           C  
ATOM   1594  CG2 VAL A  19      84.903  30.259  60.421  1.00 59.05           C  
ATOM   1595  C   VAL A  19      87.439  28.120  58.638  1.00 59.05           C  
ATOM   1596  O   VAL A  19      88.464  28.673  58.237  1.00 59.05           O  
ATOM   1597  N   THR A  20      86.964  26.979  58.091  1.00142.68           N  
ATOM   1598  CA  THR A  20      87.576  26.389  56.933  1.00142.68           C  
ATOM   1599  CB  THR A  20      88.332  25.131  57.231  1.00142.68           C  
ATOM   1600  OG1 THR A  20      87.490  24.211  57.911  1.00142.68           O  
ATOM   1601  CG2 THR A  20      89.567  25.470  58.073  1.00142.68           C  
ATOM   1602  C   THR A  20      86.509  26.029  55.938  1.00142.68           C  
ATOM   1603  O   THR A  20      85.609  25.253  56.251  1.00142.68           O  
ATOM   1604  N   VAL A  21      86.619  26.561  54.695  1.00171.34           N  
ATOM   1605  CA  VAL A  21      85.665  26.306  53.639  1.00171.34           C  
ATOM   1606  CB  VAL A  21      85.333  27.516  52.755  1.00171.34           C  
ATOM   1607  CG1 VAL A  21      84.809  28.648  53.654  1.00171.34           C  
ATOM   1608  CG2 VAL A  21      86.514  27.884  51.859  1.00171.34           C  
ATOM   1609  C   VAL A  21      86.293  25.323  52.703  1.00171.34           C  
ATOM   1610  O   VAL A  21      87.490  25.393  52.431  1.00171.34           O  
ATOM   1611  N   ASN A  22      85.499  24.365  52.184  1.00 80.44           N  
ATOM   1612  CA  ASN A  22      86.059  23.406  51.277  1.00 80.44           C  
ATOM   1613  CB  ASN A  22      86.060  21.969  51.829  1.00 80.44           C  
ATOM   1614  CG  ASN A  22      86.978  21.900  53.037  1.00 80.44           C  
ATOM   1615  OD1 ASN A  22      86.833  21.028  53.892  1.00 80.44           O  
ATOM   1616  ND2 ASN A  22      87.949  22.850  53.118  1.00 80.44           N  
ATOM   1617  C   ASN A  22      85.197  23.374  50.059  1.00 80.44           C  
ATOM   1618  O   ASN A  22      83.978  23.525  50.134  1.00 80.44           O  
ATOM   1619  N   CYS A  23      85.832  23.217  48.886  1.00 96.80           N  
ATOM   1620  CA  CYS A  23      85.108  23.037  47.667  1.00 96.80           C  
ATOM   1621  CB  CYS A  23      84.963  24.312  46.791  1.00 96.80           C  
ATOM   1622  SG  CYS A  23      86.547  25.118  46.382  1.00 96.80           S  
ATOM   1623  C   CYS A  23      85.899  22.048  46.892  1.00 96.80           C  
ATOM   1624  O   CYS A  23      87.082  21.846  47.162  1.00 96.80           O  
ATOM   1625  N   SER A  24      85.256  21.367  45.929  1.00108.55           N  
ATOM   1626  CA  SER A  24      86.006  20.441  45.139  1.00108.55           C  
ATOM   1627  CB  SER A  24      85.717  18.967  45.474  1.00108.55           C  
ATOM   1628  OG  SER A  24      86.502  18.118  44.652  1.00108.55           O  
ATOM   1629  C   SER A  24      85.611  20.668  43.717  1.00108.55           C  
ATOM   1630  O   SER A  24      84.436  20.873  43.416  1.00108.55           O  
ATOM   1631  N   TYR A  25      86.610  20.647  42.811  1.00106.65           N  
ATOM   1632  CA  TYR A  25      86.375  20.821  41.412  1.00106.65           C  
ATOM   1633  CB  TYR A  25      87.319  21.844  40.744  1.00106.65           C  
ATOM   1634  CG  TYR A  25      88.740  21.397  40.871  1.00106.65           C  
ATOM   1635  CD1 TYR A  25      89.288  20.519  39.963  1.00106.65           C  
ATOM   1636  CD2 TYR A  25      89.536  21.868  41.890  1.00106.65           C  
ATOM   1637  CE1 TYR A  25      90.599  20.109  40.075  1.00106.65           C  
ATOM   1638  CE2 TYR A  25      90.849  21.462  42.006  1.00106.65           C  
ATOM   1639  CZ  TYR A  25      91.386  20.579  41.099  1.00106.65           C  
ATOM   1640  OH  TYR A  25      92.730  20.158  41.214  1.00106.65           O  
ATOM   1641  C   TYR A  25      86.580  19.484  40.766  1.00106.65           C  
ATOM   1642  O   TYR A  25      87.516  18.763  41.100  1.00106.65           O  
ATOM   1643  N   LYS A  26      85.630  19.080  39.901  1.00114.00           N  
ATOM   1644  CA  LYS A  26      85.659  17.802  39.239  1.00114.00           C  
ATOM   1645  CB  LYS A  26      84.264  17.380  38.747  1.00114.00           C  
ATOM   1646  CG  LYS A  26      84.133  15.881  38.470  1.00114.00           C  
ATOM   1647  CD  LYS A  26      82.678  15.420  38.360  1.00114.00           C  
ATOM   1648  CE  LYS A  26      81.871  15.622  39.646  1.00114.00           C  
ATOM   1649  NZ  LYS A  26      80.465  15.203  39.441  1.00114.00           N  
ATOM   1650  C   LYS A  26      86.617  17.735  38.066  1.00114.00           C  
ATOM   1651  O   LYS A  26      87.248  16.703  37.839  1.00114.00           O  
ATOM   1652  N   THR A  27      86.761  18.850  37.313  1.00173.84           N  
ATOM   1653  CA  THR A  27      87.412  18.934  36.020  1.00173.84           C  
ATOM   1654  CB  THR A  27      87.539  20.341  35.529  1.00173.84           C  
ATOM   1655  OG1 THR A  27      88.454  21.053  36.350  1.00173.84           O  
ATOM   1656  CG2 THR A  27      86.160  21.008  35.602  1.00173.84           C  
ATOM   1657  C   THR A  27      88.811  18.383  35.966  1.00173.84           C  
ATOM   1658  O   THR A  27      89.528  18.356  36.962  1.00173.84           O  
ATOM   1659  N   SER A  28      89.239  17.951  34.747  1.00220.70           N  
ATOM   1660  CA  SER A  28      90.558  17.398  34.551  1.00220.70           C  
ATOM   1661  CB  SER A  28      90.613  16.270  33.502  1.00220.70           C  
ATOM   1662  OG  SER A  28      90.220  16.747  32.223  1.00220.70           O  
ATOM   1663  C   SER A  28      91.472  18.496  34.108  1.00220.70           C  
ATOM   1664  O   SER A  28      91.517  18.853  32.933  1.00220.70           O  
ATOM   1665  N   ILE A  37      92.267  18.990  35.079  1.00208.60           N  
ATOM   1666  CA  ILE A  37      93.198  20.078  35.043  1.00208.60           C  
ATOM   1667  CB  ILE A  37      93.930  20.353  33.756  1.00208.60           C  
ATOM   1668  CG1 ILE A  37      95.189  21.182  34.064  1.00208.60           C  
ATOM   1669  CG2 ILE A  37      92.995  21.150  32.830  1.00208.60           C  
ATOM   1670  CD1 ILE A  37      96.191  20.473  34.971  1.00208.60           C  
ATOM   1671  C   ILE A  37      92.433  21.300  35.377  1.00208.60           C  
ATOM   1672  O   ILE A  37      91.292  21.481  34.957  1.00208.60           O  
ATOM   1673  N   THR A  38      93.032  22.131  36.237  1.00 91.90           N  
ATOM   1674  CA  THR A  38      92.452  23.383  36.573  1.00 91.90           C  
ATOM   1675  CB  THR A  38      92.112  23.475  38.031  1.00 91.90           C  
ATOM   1676  OG1 THR A  38      91.211  22.437  38.385  1.00 91.90           O  
ATOM   1677  CG2 THR A  38      91.481  24.843  38.322  1.00 91.90           C  
ATOM   1678  C   THR A  38      93.546  24.332  36.339  1.00 91.90           C  
ATOM   1679  O   THR A  38      94.698  24.093  36.704  1.00 91.90           O  
ATOM   1680  N   ALA A  39      93.227  25.420  35.654  1.00155.49           N  
ATOM   1681  CA  ALA A  39      94.262  26.351  35.473  1.00155.49           C  
ATOM   1682  CB  ALA A  39      93.860  27.540  34.586  1.00155.49           C  
ATOM   1683  C   ALA A  39      94.636  26.900  36.802  1.00155.49           C  
ATOM   1684  O   ALA A  39      95.804  26.906  37.203  1.00155.49           O  
ATOM   1685  N   LEU A  40      93.600  27.343  37.530  1.00252.86           N  
ATOM   1686  CA  LEU A  40      93.791  27.925  38.817  1.00252.86           C  
ATOM   1687  CB  LEU A  40      94.163  29.424  38.744  1.00252.86           C  
ATOM   1688  CG  LEU A  40      93.094  30.378  38.140  1.00252.86           C  
ATOM   1689  CD1 LEU A  40      92.652  29.942  36.734  1.00252.86           C  
ATOM   1690  CD2 LEU A  40      91.915  30.653  39.087  1.00252.86           C  
ATOM   1691  C   LEU A  40      92.517  27.825  39.561  1.00252.86           C  
ATOM   1692  O   LEU A  40      91.485  27.504  38.977  1.00252.86           O  
ATOM   1693  N   GLN A  41      92.559  28.090  40.881  1.00164.24           N  
ATOM   1694  CA  GLN A  41      91.319  28.113  41.602  1.00164.24           C  
ATOM   1695  CB  GLN A  41      91.130  27.030  42.666  1.00164.24           C  
ATOM   1696  CG  GLN A  41      89.769  27.215  43.335  1.00164.24           C  
ATOM   1697  CD  GLN A  41      89.609  26.231  44.475  1.00164.24           C  
ATOM   1698  OE1 GLN A  41      89.799  25.026  44.312  1.00164.24           O  
ATOM   1699  NE2 GLN A  41      89.231  26.772  45.664  1.00164.24           N  
ATOM   1700  C   GLN A  41      91.209  29.409  42.328  1.00164.24           C  
ATOM   1701  O   GLN A  41      92.181  29.926  42.882  1.00164.24           O  
ATOM   1702  N   TRP A  42      89.964  29.918  42.353  1.00265.20           N  
ATOM   1703  CA  TRP A  42      89.573  31.180  42.897  1.00265.20           C  
ATOM   1704  CB  TRP A  42      88.713  31.978  41.907  1.00265.20           C  
ATOM   1705  CG  TRP A  42      89.551  32.836  41.034  1.00265.20           C  
ATOM   1706  CD2 TRP A  42      90.158  33.972  41.632  1.00265.20           C  
ATOM   1707  CD1 TRP A  42      89.969  32.790  39.738  1.00265.20           C  
ATOM   1708  NE1 TRP A  42      90.812  33.850  39.495  1.00265.20           N  
ATOM   1709  CE2 TRP A  42      90.937  34.580  40.662  1.00265.20           C  
ATOM   1710  CE3 TRP A  42      90.078  34.440  42.908  1.00265.20           C  
ATOM   1711  CZ2 TRP A  42      91.664  35.690  40.961  1.00265.20           C  
ATOM   1712  CZ3 TRP A  42      90.794  35.570  43.195  1.00265.20           C  
ATOM   1713  CH2 TRP A  42      91.571  36.184  42.243  1.00265.20           C  
ATOM   1714  C   TRP A  42      88.696  31.039  44.081  1.00265.20           C  
ATOM   1715  O   TRP A  42      87.965  30.069  44.248  1.00265.20           O  
ATOM   1716  N   TYR A  43      88.800  32.045  44.961  1.00499.29           N  
ATOM   1717  CA  TYR A  43      87.847  32.239  46.010  1.00499.29           C  
ATOM   1718  CB  TYR A  43      88.291  31.965  47.435  1.00499.29           C  
ATOM   1719  CG  TYR A  43      87.147  31.101  47.653  1.00499.29           C  
ATOM   1720  CD1 TYR A  43      87.097  29.829  47.169  1.00499.29           C  
ATOM   1721  CD2 TYR A  43      86.086  31.672  48.295  1.00499.29           C  
ATOM   1722  CE1 TYR A  43      85.961  29.100  47.366  1.00499.29           C  
ATOM   1723  CE2 TYR A  43      84.958  30.947  48.482  1.00499.29           C  
ATOM   1724  CZ  TYR A  43      84.908  29.662  48.030  1.00499.29           C  
ATOM   1725  OH  TYR A  43      83.734  28.916  48.218  1.00499.29           O  
ATOM   1726  C   TYR A  43      87.212  33.539  45.979  1.00499.29           C  
ATOM   1727  O   TYR A  43      87.851  34.562  45.787  1.00499.29           O  
ATOM   1728  N   ARG A  44      85.894  33.514  46.194  1.00269.69           N  
ATOM   1729  CA  ARG A  44      85.219  34.745  46.121  1.00269.69           C  
ATOM   1730  CB  ARG A  44      84.612  35.017  44.724  1.00269.69           C  
ATOM   1731  CG  ARG A  44      85.629  34.968  43.576  1.00269.69           C  
ATOM   1732  CD  ARG A  44      85.269  35.844  42.372  1.00269.69           C  
ATOM   1733  NE  ARG A  44      86.441  35.824  41.450  1.00269.69           N  
ATOM   1734  CZ  ARG A  44      86.566  34.814  40.541  1.00269.69           C  
ATOM   1735  NH1 ARG A  44      85.603  33.854  40.478  1.00269.69           N  
ATOM   1736  NH2 ARG A  44      87.637  34.761  39.696  1.00269.69           N  
ATOM   1737  C   ARG A  44      84.085  34.814  47.044  1.00269.69           C  
ATOM   1738  O   ARG A  44      83.816  33.920  47.838  1.00269.69           O  
ATOM   1739  N   GLN A  45      83.450  35.986  46.993  1.00435.75           N  
ATOM   1740  CA  GLN A  45      82.181  36.180  47.583  1.00435.75           C  
ATOM   1741  CB  GLN A  45      81.281  34.922  47.770  1.00435.75           C  
ATOM   1742  CG  GLN A  45      79.765  35.165  47.957  1.00435.75           C  
ATOM   1743  CD  GLN A  45      79.186  36.018  46.822  1.00435.75           C  
ATOM   1744  OE1 GLN A  45      78.997  37.222  46.990  1.00435.75           O  
ATOM   1745  NE2 GLN A  45      78.880  35.388  45.655  1.00435.75           N  
ATOM   1746  C   GLN A  45      82.305  37.036  48.724  1.00435.75           C  
ATOM   1747  O   GLN A  45      83.350  37.591  49.044  1.00435.75           O  
ATOM   1748  N   LYS A  46      81.137  37.240  49.274  1.00262.24           N  
ATOM   1749  CA  LYS A  46      81.004  38.097  50.376  1.00262.24           C  
ATOM   1750  CB  LYS A  46      81.163  39.594  50.038  1.00262.24           C  
ATOM   1751  CG  LYS A  46      82.595  40.096  49.851  1.00262.24           C  
ATOM   1752  CD  LYS A  46      83.436  40.043  51.127  1.00262.24           C  
ATOM   1753  CE  LYS A  46      84.858  40.576  50.943  1.00262.24           C  
ATOM   1754  NZ  LYS A  46      85.560  40.603  52.246  1.00262.24           N  
ATOM   1755  C   LYS A  46      79.571  37.950  50.712  1.00262.24           C  
ATOM   1756  O   LYS A  46      79.059  36.841  50.854  1.00262.24           O  
ATOM   1757  N   SER A  48      78.880  39.093  50.831  1.00102.00           N  
ATOM   1758  CA  SER A  48      77.505  38.998  51.198  1.00102.00           C  
ATOM   1759  CB  SER A  48      77.283  38.702  52.693  1.00102.00           C  
ATOM   1760  OG  SER A  48      75.898  38.530  52.962  1.00102.00           O  
ATOM   1761  C   SER A  48      76.864  40.301  50.884  1.00102.00           C  
ATOM   1762  O   SER A  48      77.542  41.232  50.448  1.00102.00           O  
ATOM   1763  N   GLY A  49      75.525  40.355  51.060  1.00 99.85           N  
ATOM   1764  CA  GLY A  49      74.735  41.540  50.829  1.00 99.85           C  
ATOM   1765  C   GLY A  49      75.144  42.075  49.517  1.00 99.85           C  
ATOM   1766  O   GLY A  49      75.058  41.347  48.534  1.00 99.85           O  
ATOM   1767  N   LYS A  50      75.654  43.332  49.563  1.00261.57           N  
ATOM   1768  CA  LYS A  50      76.247  44.158  48.548  1.00261.57           C  
ATOM   1769  CB  LYS A  50      77.576  44.746  49.050  1.00261.57           C  
ATOM   1770  CG  LYS A  50      78.560  43.686  49.554  1.00261.57           C  
ATOM   1771  CD  LYS A  50      79.875  44.258  50.091  1.00261.57           C  
ATOM   1772  CE  LYS A  50      80.781  44.895  49.039  1.00261.57           C  
ATOM   1773  NZ  LYS A  50      81.974  45.478  49.696  1.00261.57           N  
ATOM   1774  C   LYS A  50      76.472  43.354  47.303  1.00261.57           C  
ATOM   1775  O   LYS A  50      75.514  42.924  46.676  1.00261.57           O  
ATOM   1776  N   GLY A  51      77.732  43.189  46.852  1.00174.07           N  
ATOM   1777  CA  GLY A  51      77.994  42.368  45.693  1.00174.07           C  
ATOM   1778  C   GLY A  51      79.154  41.503  46.056  1.00174.07           C  
ATOM   1779  O   GLY A  51      79.878  41.873  46.978  1.00174.07           O  
ATOM   1780  N   PRO A  52      79.409  40.402  45.372  1.00411.61           N  
ATOM   1781  CA  PRO A  52      80.499  39.535  45.742  1.00411.61           C  
ATOM   1782  CD  PRO A  52      78.454  39.734  44.504  1.00411.61           C  
ATOM   1783  CB  PRO A  52      80.464  38.328  44.807  1.00411.61           C  
ATOM   1784  CG  PRO A  52      78.973  38.281  44.381  1.00411.61           C  
ATOM   1785  C   PRO A  52      81.761  40.311  45.783  1.00411.61           C  
ATOM   1786  O   PRO A  52      81.979  41.133  44.905  1.00411.61           O  
ATOM   1787  N   ALA A  53      82.568  40.195  46.843  1.00259.66           N  
ATOM   1788  CA  ALA A  53      83.780  40.917  46.684  1.00259.66           C  
ATOM   1789  CB  ALA A  53      83.837  42.206  47.510  1.00259.66           C  
ATOM   1790  C   ALA A  53      84.903  40.113  47.138  1.00259.66           C  
ATOM   1791  O   ALA A  53      85.691  40.553  47.976  1.00259.66           O  
ATOM   1792  N   GLN A  54      85.079  38.945  46.531  1.00314.69           N  
ATOM   1793  CA  GLN A  54      86.185  38.298  47.076  1.00314.69           C  
ATOM   1794  CB  GLN A  54      85.923  37.171  48.106  1.00314.69           C  
ATOM   1795  CG  GLN A  54      86.021  37.646  49.558  1.00314.69           C  
ATOM   1796  CD  GLN A  54      87.501  37.744  49.891  1.00314.69           C  
ATOM   1797  OE1 GLN A  54      88.356  37.529  49.033  1.00314.69           O  
ATOM   1798  NE2 GLN A  54      87.817  38.071  51.174  1.00314.69           N  
ATOM   1799  C   GLN A  54      86.978  37.667  46.095  1.00314.69           C  
ATOM   1800  O   GLN A  54      86.496  36.933  45.261  1.00314.69           O  
ATOM   1801  N   LEU A  55      88.262  37.937  46.218  1.00220.36           N  
ATOM   1802  CA  LEU A  55      89.072  37.216  45.346  1.00220.36           C  
ATOM   1803  CB  LEU A  55      89.368  37.997  44.050  1.00220.36           C  
ATOM   1804  CG  LEU A  55      89.662  39.497  44.255  1.00220.36           C  
ATOM   1805  CD1 LEU A  55      91.016  39.742  44.940  1.00220.36           C  
ATOM   1806  CD2 LEU A  55      89.504  40.268  42.938  1.00220.36           C  
ATOM   1807  C   LEU A  55      90.317  36.861  46.059  1.00220.36           C  
ATOM   1808  O   LEU A  55      90.893  37.686  46.764  1.00220.36           O  
ATOM   1809  N   ILE A  56      90.657  35.561  45.998  1.00142.55           N  
ATOM   1810  CA  ILE A  56      91.963  35.104  46.350  1.00142.55           C  
ATOM   1811  CB  ILE A  56      92.113  34.429  47.688  1.00142.55           C  
ATOM   1812  CG1 ILE A  56      91.361  33.095  47.736  1.00142.55           C  
ATOM   1813  CG2 ILE A  56      91.687  35.416  48.785  1.00142.55           C  
ATOM   1814  CD1 ILE A  56      91.790  32.236  48.920  1.00142.55           C  
ATOM   1815  C   ILE A  56      92.267  34.042  45.323  1.00142.55           C  
ATOM   1816  O   ILE A  56      91.390  33.240  45.000  1.00142.55           O  
ATOM   1817  N   LEU A  57      93.503  33.981  44.774  1.00174.54           N  
ATOM   1818  CA  LEU A  57      93.716  33.029  43.710  1.00174.54           C  
ATOM   1819  CB  LEU A  57      93.799  33.703  42.310  1.00174.54           C  
ATOM   1820  CG  LEU A  57      94.072  32.791  41.081  1.00174.54           C  
ATOM   1821  CD1 LEU A  57      93.775  33.526  39.762  1.00174.54           C  
ATOM   1822  CD2 LEU A  57      95.519  32.272  41.048  1.00174.54           C  
ATOM   1823  C   LEU A  57      94.946  32.192  43.923  1.00174.54           C  
ATOM   1824  O   LEU A  57      95.990  32.691  44.336  1.00174.54           O  
ATOM   1825  N   ILE A  58      94.836  30.870  43.633  1.00 97.36           N  
ATOM   1826  CA  ILE A  58      95.979  29.993  43.680  1.00 97.36           C  
ATOM   1827  CB  ILE A  58      95.899  28.923  44.728  1.00 97.36           C  
ATOM   1828  CG1 ILE A  58      97.243  28.179  44.791  1.00 97.36           C  
ATOM   1829  CG2 ILE A  58      94.680  28.028  44.449  1.00 97.36           C  
ATOM   1830  CD1 ILE A  58      97.418  27.325  46.043  1.00 97.36           C  
ATOM   1831  C   ILE A  58      96.147  29.333  42.338  1.00 97.36           C  
ATOM   1832  O   ILE A  58      95.240  28.672  41.832  1.00 97.36           O  
ATOM   1833  N   ARG A  59      97.344  29.497  41.733  1.00249.45           N  
ATOM   1834  CA  ARG A  59      97.624  28.970  40.427  1.00249.45           C  
ATOM   1835  CB  ARG A  59      98.752  29.706  39.692  1.00249.45           C  
ATOM   1836  CG  ARG A  59      98.220  30.952  38.993  1.00249.45           C  
ATOM   1837  CD  ARG A  59      96.968  30.589  38.193  1.00249.45           C  
ATOM   1838  NE  ARG A  59      96.496  31.756  37.402  1.00249.45           N  
ATOM   1839  CZ  ARG A  59      95.680  31.492  36.340  1.00249.45           C  
ATOM   1840  NH1 ARG A  59      95.414  30.193  36.020  1.00249.45           N  
ATOM   1841  NH2 ARG A  59      95.130  32.502  35.605  1.00249.45           N  
ATOM   1842  C   ARG A  59      97.998  27.533  40.504  1.00249.45           C  
ATOM   1843  O   ARG A  59      98.558  27.060  41.481  1.00249.45           O  
ATOM   1844  N   SER A  60      97.779  26.809  39.403  1.00242.57           N  
ATOM   1845  CA  SER A  60      97.919  25.389  39.416  1.00242.57           C  
ATOM   1846  CB  SER A  60      97.668  24.761  38.032  1.00242.57           C  
ATOM   1847  OG  SER A  60      97.816  23.350  38.097  1.00242.57           O  
ATOM   1848  C   SER A  60      99.266  24.949  39.856  1.00242.57           C  
ATOM   1849  O   SER A  60      99.412  23.831  40.306  1.00242.57           O  
ATOM   1850  N   ASN A  65     100.324  25.733  39.708  1.00107.81           N  
ATOM   1851  CA  ASN A  65     101.612  25.238  40.112  1.00107.81           C  
ATOM   1852  CB  ASN A  65     102.769  25.957  39.389  1.00107.81           C  
ATOM   1853  CG  ASN A  65     102.619  27.464  39.551  1.00107.81           C  
ATOM   1854  OD1 ASN A  65     103.437  28.120  40.193  1.00107.81           O  
ATOM   1855  ND2 ASN A  65     101.556  28.040  38.926  1.00107.81           N  
ATOM   1856  C   ASN A  65     101.864  25.226  41.600  1.00107.81           C  
ATOM   1857  O   ASN A  65     102.612  24.374  42.081  1.00107.81           O  
ATOM   1858  N   GLU A  66     101.272  26.165  42.369  1.00 86.02           N  
ATOM   1859  CA  GLU A  66     101.587  26.339  43.770  1.00 86.02           C  
ATOM   1860  CB  GLU A  66     101.333  27.784  44.226  1.00 86.02           C  
ATOM   1861  CG  GLU A  66     102.103  28.846  43.438  1.00 86.02           C  
ATOM   1862  CD  GLU A  66     101.388  30.170  43.682  1.00 86.02           C  
ATOM   1863  OE1 GLU A  66     100.143  30.133  43.871  1.00 86.02           O  
ATOM   1864  OE2 GLU A  66     102.066  31.232  43.683  1.00 86.02           O  
ATOM   1865  C   GLU A  66     100.693  25.495  44.637  1.00 86.02           C  
ATOM   1866  O   GLU A  66      99.486  25.427  44.426  1.00 86.02           O  
ATOM   1867  N   ARG A  67     101.280  24.802  45.638  1.00 94.37           N  
ATOM   1868  CA  ARG A  67     100.507  24.008  46.555  1.00 94.37           C  
ATOM   1869  CB  ARG A  67     101.381  23.101  47.435  1.00 94.37           C  
ATOM   1870  CG  ARG A  67     102.257  22.143  46.622  1.00 94.37           C  
ATOM   1871  CD  ARG A  67     101.500  20.966  46.000  1.00 94.37           C  
ATOM   1872  NE  ARG A  67     102.483  20.185  45.198  1.00 94.37           N  
ATOM   1873  CZ  ARG A  67     102.722  20.519  43.895  1.00 94.37           C  
ATOM   1874  NH1 ARG A  67     102.027  21.538  43.310  1.00 94.37           N  
ATOM   1875  NH2 ARG A  67     103.665  19.839  43.181  1.00 94.37           N  
ATOM   1876  C   ARG A  67      99.704  24.885  47.471  1.00 94.37           C  
ATOM   1877  O   ARG A  67      98.516  24.644  47.688  1.00 94.37           O  
ATOM   1878  N   GLU A  68     100.321  25.952  48.021  1.00 72.12           N  
ATOM   1879  CA  GLU A  68      99.609  26.692  49.025  1.00 72.12           C  
ATOM   1880  CB  GLU A  68      99.980  26.254  50.451  1.00 72.12           C  
ATOM   1881  CG  GLU A  68      99.141  26.901  51.555  1.00 72.12           C  
ATOM   1882  CD  GLU A  68      99.716  26.420  52.878  1.00 72.12           C  
ATOM   1883  OE1 GLU A  68     100.717  25.656  52.837  1.00 72.12           O  
ATOM   1884  OE2 GLU A  68      99.174  26.810  53.946  1.00 72.12           O  
ATOM   1885  C   GLU A  68      99.924  28.152  48.940  1.00 72.12           C  
ATOM   1886  O   GLU A  68     100.996  28.550  48.486  1.00 72.12           O  
ATOM   1887  N   LYS A  69      98.969  29.005  49.374  1.00105.51           N  
ATOM   1888  CA  LYS A  69      99.273  30.403  49.387  1.00105.51           C  
ATOM   1889  CB  LYS A  69      98.950  31.136  48.073  1.00105.51           C  
ATOM   1890  CG  LYS A  69      99.672  32.481  47.993  1.00105.51           C  
ATOM   1891  CD  LYS A  69      99.756  33.076  46.587  1.00105.51           C  
ATOM   1892  CE  LYS A  69      98.574  33.977  46.233  1.00105.51           C  
ATOM   1893  NZ  LYS A  69      98.891  34.778  45.030  1.00105.51           N  
ATOM   1894  C   LYS A  69      98.541  31.065  50.511  1.00105.51           C  
ATOM   1895  O   LYS A  69      97.375  30.773  50.779  1.00105.51           O  
ATOM   1896  N   ARG A  70      99.233  31.989  51.210  1.00160.22           N  
ATOM   1897  CA  ARG A  70      98.627  32.637  52.332  1.00160.22           C  
ATOM   1898  CB  ARG A  70      99.361  32.379  53.655  1.00160.22           C  
ATOM   1899  CG  ARG A  70      98.710  33.068  54.854  1.00160.22           C  
ATOM   1900  CD  ARG A  70      99.583  33.026  56.107  1.00160.22           C  
ATOM   1901  NE  ARG A  70      99.909  31.595  56.350  1.00160.22           N  
ATOM   1902  CZ  ARG A  70     101.124  31.250  56.866  1.00160.22           C  
ATOM   1903  NH1 ARG A  70     102.006  32.218  57.249  1.00160.22           N  
ATOM   1904  NH2 ARG A  70     101.466  29.933  56.978  1.00160.22           N  
ATOM   1905  C   ARG A  70      98.659  34.107  52.115  1.00160.22           C  
ATOM   1906  O   ARG A  70      99.673  34.668  51.705  1.00160.22           O  
ATOM   1907  N   ASN A  72      97.512  34.765  52.346  1.00100.36           N  
ATOM   1908  CA  ASN A  72      97.531  36.189  52.327  1.00100.36           C  
ATOM   1909  CB  ASN A  72      96.905  36.811  51.066  1.00100.36           C  
ATOM   1910  CG  ASN A  72      97.338  38.272  50.975  1.00100.36           C  
ATOM   1911  OD1 ASN A  72      98.512  38.571  50.763  1.00100.36           O  
ATOM   1912  ND2 ASN A  72      96.366  39.209  51.132  1.00100.36           N  
ATOM   1913  C   ASN A  72      96.723  36.619  53.510  1.00100.36           C  
ATOM   1914  O   ASN A  72      95.629  36.104  53.738  1.00100.36           O  
ATOM   1915  N   GLY A  74      97.267  37.547  54.321  1.00 42.14           N  
ATOM   1916  CA  GLY A  74      96.549  38.073  55.447  1.00 42.14           C  
ATOM   1917  C   GLY A  74      96.090  36.940  56.307  1.00 42.14           C  
ATOM   1918  O   GLY A  74      96.862  36.058  56.676  1.00 42.14           O  
ATOM   1919  N   ARG A  75      94.799  36.991  56.684  1.00155.31           N  
ATOM   1920  CA  ARG A  75      94.150  36.001  57.497  1.00155.31           C  
ATOM   1921  CB  ARG A  75      92.775  36.428  58.030  1.00155.31           C  
ATOM   1922  CG  ARG A  75      92.766  37.651  58.946  1.00155.31           C  
ATOM   1923  CD  ARG A  75      91.408  37.826  59.628  1.00155.31           C  
ATOM   1924  NE  ARG A  75      91.220  39.267  59.938  1.00155.31           N  
ATOM   1925  CZ  ARG A  75      89.957  39.779  59.864  1.00155.31           C  
ATOM   1926  NH1 ARG A  75      88.909  38.938  59.624  1.00155.31           N  
ATOM   1927  NH2 ARG A  75      89.741  41.120  60.009  1.00155.31           N  
ATOM   1928  C   ARG A  75      93.910  34.745  56.710  1.00155.31           C  
ATOM   1929  O   ARG A  75      93.779  33.669  57.296  1.00155.31           O  
ATOM   1930  N   LEU A  76      93.770  34.867  55.369  1.00127.27           N  
ATOM   1931  CA  LEU A  76      93.401  33.745  54.548  1.00127.27           C  
ATOM   1932  CB  LEU A  76      92.746  34.138  53.212  1.00127.27           C  
ATOM   1933  CG  LEU A  76      91.414  34.898  53.360  1.00127.27           C  
ATOM   1934  CD1 LEU A  76      91.628  36.346  53.824  1.00127.27           C  
ATOM   1935  CD2 LEU A  76      90.575  34.797  52.080  1.00127.27           C  
ATOM   1936  C   LEU A  76      94.584  32.873  54.228  1.00127.27           C  
ATOM   1937  O   LEU A  76      95.717  33.334  54.102  1.00127.27           O  
ATOM   1938  N   ARG A  77      94.319  31.552  54.124  1.00 88.15           N  
ATOM   1939  CA  ARG A  77      95.268  30.536  53.754  1.00 88.15           C  
ATOM   1940  CB  ARG A  77      95.642  29.646  54.954  1.00 88.15           C  
ATOM   1941  CG  ARG A  77      96.343  28.331  54.610  1.00 88.15           C  
ATOM   1942  CD  ARG A  77      96.599  27.473  55.854  1.00 88.15           C  
ATOM   1943  NE  ARG A  77      97.071  26.126  55.426  1.00 88.15           N  
ATOM   1944  CZ  ARG A  77      96.150  25.151  55.176  1.00 88.15           C  
ATOM   1945  NH1 ARG A  77      94.822  25.450  55.255  1.00 88.15           N  
ATOM   1946  NH2 ARG A  77      96.549  23.887  54.849  1.00 88.15           N  
ATOM   1947  C   ARG A  77      94.538  29.669  52.777  1.00 88.15           C  
ATOM   1948  O   ARG A  77      93.523  29.067  53.125  1.00 88.15           O  
ATOM   1949  N   ALA A  78      95.028  29.577  51.524  1.00 68.70           N  
ATOM   1950  CA  ALA A  78      94.353  28.757  50.555  1.00 68.70           C  
ATOM   1951  CB  ALA A  78      94.062  29.460  49.208  1.00 68.70           C  
ATOM   1952  C   ALA A  78      95.228  27.574  50.276  1.00 68.70           C  
ATOM   1953  O   ALA A  78      96.454  27.678  50.279  1.00 68.70           O  
ATOM   1954  N   THR A  79      94.602  26.396  50.060  1.00 58.70           N  
ATOM   1955  CA  THR A  79      95.353  25.203  49.797  1.00 58.70           C  
ATOM   1956  CB  THR A  79      95.255  24.192  50.903  1.00 58.70           C  
ATOM   1957  OG1 THR A  79      95.708  24.755  52.124  1.00 58.70           O  
ATOM   1958  CG2 THR A  79      96.111  22.968  50.533  1.00 58.70           C  
ATOM   1959  C   THR A  79      94.780  24.546  48.585  1.00 58.70           C  
ATOM   1960  O   THR A  79      93.563  24.493  48.410  1.00 58.70           O  
ATOM   1961  N   LEU A  80      95.659  24.030  47.703  1.00 90.83           N  
ATOM   1962  CA  LEU A  80      95.157  23.353  46.548  1.00 90.83           C  
ATOM   1963  CB  LEU A  80      95.437  24.073  45.220  1.00 90.83           C  
ATOM   1964  CG  LEU A  80      94.847  23.336  44.002  1.00 90.83           C  
ATOM   1965  CD1 LEU A  80      93.311  23.291  44.074  1.00 90.83           C  
ATOM   1966  CD2 LEU A  80      95.366  23.925  42.681  1.00 90.83           C  
ATOM   1967  C   LEU A  80      95.806  22.018  46.479  1.00 90.83           C  
ATOM   1968  O   LEU A  80      97.031  21.913  46.428  1.00 90.83           O  
ATOM   1969  N   ASP A  82      94.976  20.958  46.494  1.00 79.26           N  
ATOM   1970  CA  ASP A  82      95.487  19.631  46.380  1.00 79.26           C  
ATOM   1971  CB  ASP A  82      94.993  18.677  47.483  1.00 79.26           C  
ATOM   1972  CG  ASP A  82      95.860  17.425  47.449  1.00 79.26           C  
ATOM   1973  OD1 ASP A  82      96.343  17.067  46.342  1.00 79.26           O  
ATOM   1974  OD2 ASP A  82      96.059  16.817  48.535  1.00 79.26           O  
ATOM   1975  C   ASP A  82      94.986  19.134  45.070  1.00 79.26           C  
ATOM   1976  O   ASP A  82      93.808  18.823  44.903  1.00 79.26           O  
ATOM   1977  N   THR A  84      95.897  19.071  44.092  1.00150.29           N  
ATOM   1978  CA  THR A  84      95.567  18.640  42.776  1.00150.29           C  
ATOM   1979  CB  THR A  84      96.687  18.862  41.805  1.00150.29           C  
ATOM   1980  OG1 THR A  84      96.365  18.298  40.542  1.00150.29           O  
ATOM   1981  CG2 THR A  84      97.978  18.273  42.377  1.00150.29           C  
ATOM   1982  C   THR A  84      95.191  17.197  42.812  1.00150.29           C  
ATOM   1983  O   THR A  84      94.473  16.727  41.935  1.00150.29           O  
ATOM   1984  N   SER A  85      95.715  16.435  43.788  1.00 63.79           N  
ATOM   1985  CA  SER A  85      95.394  15.038  43.867  1.00 63.79           C  
ATOM   1986  CB  SER A  85      96.129  14.332  45.019  1.00 63.79           C  
ATOM   1987  OG  SER A  85      97.534  14.402  44.827  1.00 63.79           O  
ATOM   1988  C   SER A  85      93.923  14.847  44.116  1.00 63.79           C  
ATOM   1989  O   SER A  85      93.245  14.169  43.344  1.00 63.79           O  
ATOM   1990  N   SER A  86      93.409  15.417  45.230  1.00 69.59           N  
ATOM   1991  CA  SER A  86      92.030  15.269  45.618  1.00 69.59           C  
ATOM   1992  CB  SER A  86      91.779  15.497  47.121  1.00 69.59           C  
ATOM   1993  OG  SER A  86      91.965  16.862  47.462  1.00 69.59           O  
ATOM   1994  C   SER A  86      91.157  16.215  44.856  1.00 69.59           C  
ATOM   1995  O   SER A  86      89.933  16.124  44.930  1.00 69.59           O  
ATOM   1996  N   GLN A  87      91.765  17.166  44.125  1.00169.68           N  
ATOM   1997  CA  GLN A  87      91.016  18.157  43.405  1.00169.68           C  
ATOM   1998  CB  GLN A  87      90.273  17.659  42.140  1.00169.68           C  
ATOM   1999  CG  GLN A  87      89.177  16.610  42.338  1.00169.68           C  
ATOM   2000  CD  GLN A  87      89.777  15.247  42.018  1.00169.68           C  
ATOM   2001  OE1 GLN A  87      89.061  14.286  41.739  1.00169.68           O  
ATOM   2002  NE2 GLN A  87      91.133  15.161  42.046  1.00169.68           N  
ATOM   2003  C   GLN A  87      90.060  18.800  44.352  1.00169.68           C  
ATOM   2004  O   GLN A  87      88.883  18.999  44.052  1.00169.68           O  
ATOM   2005  N   SER A  88      90.574  19.133  45.552  1.00120.93           N  
ATOM   2006  CA  SER A  88      89.795  19.799  46.546  1.00120.93           C  
ATOM   2007  CB  SER A  88      89.497  18.936  47.779  1.00120.93           C  
ATOM   2008  OG  SER A  88      88.697  17.824  47.413  1.00120.93           O  
ATOM   2009  C   SER A  88      90.644  20.916  47.037  1.00120.93           C  
ATOM   2010  O   SER A  88      91.872  20.844  46.974  1.00120.93           O  
ATOM   2011  N   SER A  89      89.997  21.984  47.539  1.00147.29           N  
ATOM   2012  CA  SER A  89      90.726  23.115  48.021  1.00147.29           C  
ATOM   2013  CB  SER A  89      90.446  24.418  47.251  1.00147.29           C  
ATOM   2014  OG  SER A  89      89.178  24.936  47.638  1.00147.29           O  
ATOM   2015  C   SER A  89      90.214  23.427  49.377  1.00147.29           C  
ATOM   2016  O   SER A  89      89.104  23.044  49.746  1.00147.29           O  
ATOM   2017  N   SER A  90      91.039  24.137  50.162  1.00114.59           N  
ATOM   2018  CA  SER A  90      90.569  24.543  51.444  1.00114.59           C  
ATOM   2019  CB  SER A  90      91.211  23.776  52.609  1.00114.59           C  
ATOM   2020  OG  SER A  90      90.651  24.219  53.835  1.00114.59           O  
ATOM   2021  C   SER A  90      90.918  25.983  51.617  1.00114.59           C  
ATOM   2022  O   SER A  90      92.076  26.383  51.487  1.00114.59           O  
ATOM   2023  N   LEU A  91      89.894  26.806  51.898  1.00101.15           N  
ATOM   2024  CA  LEU A  91      90.117  28.180  52.210  1.00101.15           C  
ATOM   2025  CB  LEU A  91      89.140  29.130  51.492  1.00101.15           C  
ATOM   2026  CG  LEU A  91      89.305  30.614  51.845  1.00101.15           C  
ATOM   2027  CD1 LEU A  91      90.692  31.137  51.446  1.00101.15           C  
ATOM   2028  CD2 LEU A  91      88.159  31.444  51.243  1.00101.15           C  
ATOM   2029  C   LEU A  91      89.907  28.248  53.674  1.00101.15           C  
ATOM   2030  O   LEU A  91      88.897  27.767  54.185  1.00101.15           O  
ATOM   2031  N   SER A  92      90.890  28.800  54.400  1.00 56.65           N  
ATOM   2032  CA  SER A  92      90.724  28.833  55.816  1.00 56.65           C  
ATOM   2033  CB  SER A  92      91.729  27.947  56.571  1.00 56.65           C  
ATOM   2034  OG  SER A  92      93.048  28.437  56.386  1.00 56.65           O  
ATOM   2035  C   SER A  92      90.933  30.233  56.263  1.00 56.65           C  
ATOM   2036  O   SER A  92      91.914  30.880  55.899  1.00 56.65           O  
ATOM   2037  N   ILE A  93      89.982  30.737  57.067  1.00121.14           N  
ATOM   2038  CA  ILE A  93      90.133  32.049  57.609  1.00121.14           C  
ATOM   2039  CB  ILE A  93      88.897  32.912  57.623  1.00121.14           C  
ATOM   2040  CG1 ILE A  93      88.454  33.277  56.192  1.00121.14           C  
ATOM   2041  CG2 ILE A  93      89.216  34.157  58.470  1.00121.14           C  
ATOM   2042  CD1 ILE A  93      87.835  32.128  55.403  1.00121.14           C  
ATOM   2043  C   ILE A  93      90.599  31.853  59.011  1.00121.14           C  
ATOM   2044  O   ILE A  93      90.134  30.952  59.708  1.00121.14           O  
ATOM   2045  N   THR A  94      91.586  32.667  59.438  1.00 50.86           N  
ATOM   2046  CA  THR A  94      92.118  32.563  60.765  1.00 50.86           C  
ATOM   2047  CB  THR A  94      93.609  32.714  60.821  1.00 50.86           C  
ATOM   2048  OG1 THR A  94      94.242  31.676  60.087  1.00 50.86           O  
ATOM   2049  CG2 THR A  94      94.055  32.691  62.290  1.00 50.86           C  
ATOM   2050  C   THR A  94      91.531  33.670  61.580  1.00 50.86           C  
ATOM   2051  O   THR A  94      91.378  34.791  61.098  1.00 50.86           O  
ATOM   2052  N   ALA A  95      91.201  33.369  62.854  1.00 58.21           N  
ATOM   2053  CA  ALA A  95      90.622  34.319  63.766  1.00 58.21           C  
ATOM   2054  CB  ALA A  95      91.611  35.409  64.216  1.00 58.21           C  
ATOM   2055  C   ALA A  95      89.453  34.996  63.119  1.00 58.21           C  
ATOM   2056  O   ALA A  95      89.430  36.219  63.000  1.00 58.21           O  
ATOM   2057  N   THR A  96      88.429  34.213  62.717  1.00122.03           N  
ATOM   2058  CA  THR A  96      87.296  34.749  62.014  1.00122.03           C  
ATOM   2059  CB  THR A  96      86.331  33.700  61.542  1.00122.03           C  
ATOM   2060  OG1 THR A  96      85.808  32.980  62.647  1.00122.03           O  
ATOM   2061  CG2 THR A  96      87.074  32.750  60.585  1.00122.03           C  
ATOM   2062  C   THR A  96      86.554  35.735  62.866  1.00122.03           C  
ATOM   2063  O   THR A  96      86.416  35.575  64.078  1.00122.03           O  
ATOM   2064  N   ARG A  97      86.040  36.796  62.205  1.00110.71           N  
ATOM   2065  CA  ARG A  97      85.396  37.896  62.867  1.00110.71           C  
ATOM   2066  CB  ARG A  97      86.246  39.162  62.724  1.00110.71           C  
ATOM   2067  CG  ARG A  97      87.661  38.831  63.197  1.00110.71           C  
ATOM   2068  CD  ARG A  97      88.788  39.714  62.672  1.00110.71           C  
ATOM   2069  NE  ARG A  97      90.034  38.909  62.828  1.00110.71           N  
ATOM   2070  CZ  ARG A  97      91.081  39.373  63.568  1.00110.71           C  
ATOM   2071  NH1 ARG A  97      91.011  40.607  64.141  1.00110.71           N  
ATOM   2072  NH2 ARG A  97      92.201  38.610  63.730  1.00110.71           N  
ATOM   2073  C   ARG A  97      84.055  38.103  62.226  1.00110.71           C  
ATOM   2074  O   ARG A  97      83.699  37.425  61.264  1.00110.71           O  
ATOM   2075  N   CYS A  98      83.263  39.048  62.770  1.00 62.18           N  
ATOM   2076  CA  CYS A  98      81.925  39.311  62.314  1.00 62.18           C  
ATOM   2077  CB  CYS A  98      81.213  40.372  63.170  1.00 62.18           C  
ATOM   2078  SG  CYS A  98      79.488  40.641  62.667  1.00 62.18           S  
ATOM   2079  C   CYS A  98      81.947  39.774  60.889  1.00 62.18           C  
ATOM   2080  O   CYS A  98      81.093  39.382  60.096  1.00 62.18           O  
ATOM   2081  N   GLU A  99      82.950  40.588  60.514  1.00114.66           N  
ATOM   2082  CA  GLU A  99      83.039  41.114  59.179  1.00114.66           C  
ATOM   2083  CB  GLU A  99      84.324  41.929  58.936  1.00114.66           C  
ATOM   2084  CG  GLU A  99      84.431  42.518  57.525  1.00114.66           C  
ATOM   2085  CD  GLU A  99      85.781  43.216  57.425  1.00114.66           C  
ATOM   2086  OE1 GLU A  99      86.683  42.858  58.227  1.00114.66           O  
ATOM   2087  OE2 GLU A  99      85.930  44.111  56.551  1.00114.66           O  
ATOM   2088  C   GLU A  99      83.101  39.947  58.240  1.00114.66           C  
ATOM   2089  O   GLU A  99      82.628  40.012  57.107  1.00114.66           O  
ATOM   2090  N   ASP A 100      83.691  38.839  58.709  1.00137.37           N  
ATOM   2091  CA  ASP A 100      83.939  37.656  57.933  1.00137.37           C  
ATOM   2092  CB  ASP A 100      84.761  36.602  58.701  1.00137.37           C  
ATOM   2093  CG  ASP A 100      86.162  37.160  58.929  1.00137.37           C  
ATOM   2094  OD1 ASP A 100      86.349  38.391  58.743  1.00137.37           O  
ATOM   2095  OD2 ASP A 100      87.067  36.362  59.290  1.00137.37           O  
ATOM   2096  C   ASP A 100      82.665  36.995  57.478  1.00137.37           C  
ATOM   2097  O   ASP A 100      82.703  36.191  56.550  1.00137.37           O  
ATOM   2098  N   THR A 101      81.517  37.251  58.137  1.00154.99           N  
ATOM   2099  CA  THR A 101      80.288  36.587  57.765  1.00154.99           C  
ATOM   2100  CB  THR A 101      79.141  36.987  58.643  1.00154.99           C  
ATOM   2101  OG1 THR A 101      79.458  36.705  59.998  1.00154.99           O  
ATOM   2102  CG2 THR A 101      77.888  36.205  58.219  1.00154.99           C  
ATOM   2103  C   THR A 101      79.927  36.920  56.343  1.00154.99           C  
ATOM   2104  O   THR A 101      79.825  38.087  55.970  1.00154.99           O  
ATOM   2105  N   ALA A 102      79.732  35.874  55.507  1.00 98.08           N  
ATOM   2106  CA  ALA A 102      79.359  36.064  54.136  1.00 98.08           C  
ATOM   2107  CB  ALA A 102      80.365  36.923  53.357  1.00 98.08           C  
ATOM   2108  C   ALA A 102      79.355  34.709  53.496  1.00 98.08           C  
ATOM   2109  O   ALA A 102      79.708  33.713  54.121  1.00 98.08           O  
ATOM   2110  N   VAL A 103      78.909  34.629  52.232  1.00115.23           N  
ATOM   2111  CA  VAL A 103      78.931  33.391  51.521  1.00115.23           C  
ATOM   2112  CB  VAL A 103      77.865  33.317  50.475  1.00115.23           C  
ATOM   2113  CG1 VAL A 103      77.947  31.950  49.783  1.00115.23           C  
ATOM   2114  CG2 VAL A 103      76.519  33.661  51.118  1.00115.23           C  
ATOM   2115  C   VAL A 103      80.251  33.353  50.796  1.00115.23           C  
ATOM   2116  O   VAL A 103      80.777  34.395  50.408  1.00115.23           O  
ATOM   2117  N   TYR A 104      80.837  32.155  50.595  1.00173.79           N  
ATOM   2118  CA  TYR A 104      82.119  32.074  49.947  1.00173.79           C  
ATOM   2119  CB  TYR A 104      83.184  31.336  50.790  1.00173.79           C  
ATOM   2120  CG  TYR A 104      83.467  31.999  52.101  1.00173.79           C  
ATOM   2121  CD1 TYR A 104      84.306  33.085  52.187  1.00173.79           C  
ATOM   2122  CD2 TYR A 104      82.894  31.527  53.261  1.00173.79           C  
ATOM   2123  CE1 TYR A 104      84.574  33.683  53.397  1.00173.79           C  
ATOM   2124  CE2 TYR A 104      83.160  32.121  54.477  1.00173.79           C  
ATOM   2125  CZ  TYR A 104      84.004  33.202  54.549  1.00173.79           C  
ATOM   2126  OH  TYR A 104      84.287  33.820  55.789  1.00173.79           O  
ATOM   2127  C   TYR A 104      81.956  31.243  48.698  1.00173.79           C  
ATOM   2128  O   TYR A 104      81.426  30.136  48.764  1.00173.79           O  
ATOM   2129  N   PHE A 105      82.426  31.738  47.524  1.00211.31           N  
ATOM   2130  CA  PHE A 105      82.249  31.005  46.297  1.00211.31           C  
ATOM   2131  CB  PHE A 105      81.486  31.773  45.205  1.00211.31           C  
ATOM   2132  CG  PHE A 105      80.036  31.768  45.536  1.00211.31           C  
ATOM   2133  CD1 PHE A 105      79.511  32.638  46.456  1.00211.31           C  
ATOM   2134  CD2 PHE A 105      79.194  30.889  44.900  1.00211.31           C  
ATOM   2135  CE1 PHE A 105      78.166  32.619  46.743  1.00211.31           C  
ATOM   2136  CE2 PHE A 105      77.850  30.866  45.182  1.00211.31           C  
ATOM   2137  CZ  PHE A 105      77.331  31.733  46.109  1.00211.31           C  
ATOM   2138  C   PHE A 105      83.552  30.632  45.664  1.00211.31           C  
ATOM   2139  O   PHE A 105      84.454  31.450  45.505  1.00211.31           O  
ATOM   2140  N   CYS A 106      83.682  29.327  45.350  1.00169.21           N  
ATOM   2141  CA  CYS A 106      84.802  28.719  44.690  1.00169.21           C  
ATOM   2142  CB  CYS A 106      84.750  27.195  44.990  1.00169.21           C  
ATOM   2143  SG  CYS A 106      86.238  26.207  44.674  1.00169.21           S  
ATOM   2144  C   CYS A 106      84.536  28.998  43.236  1.00169.21           C  
ATOM   2145  O   CYS A 106      83.385  28.974  42.813  1.00169.21           O  
ATOM   2146  N   ALA A 107      85.548  29.315  42.406  1.00106.70           N  
ATOM   2147  CA  ALA A 107      85.164  29.574  41.042  1.00106.70           C  
ATOM   2148  CB  ALA A 107      85.041  31.062  40.716  1.00106.70           C  
ATOM   2149  C   ALA A 107      86.191  29.031  40.098  1.00106.70           C  
ATOM   2150  O   ALA A 107      87.375  29.007  40.418  1.00106.70           O  
ATOM   2151  N   THR A 108      85.762  28.594  38.890  1.00154.34           N  
ATOM   2152  CA  THR A 108      86.700  28.054  37.943  1.00154.34           C  
ATOM   2153  CB  THR A 108      86.670  26.556  37.871  1.00154.34           C  
ATOM   2154  OG1 THR A 108      87.737  26.078  37.066  1.00154.34           O  
ATOM   2155  CG2 THR A 108      85.319  26.127  37.276  1.00154.34           C  
ATOM   2156  C   THR A 108      86.403  28.560  36.573  1.00154.34           C  
ATOM   2157  O   THR A 108      85.282  28.945  36.248  1.00154.34           O  
ATOM   2158  N   ASP A 109      87.456  28.575  35.739  1.00151.70           N  
ATOM   2159  CA  ASP A 109      87.407  28.995  34.371  1.00151.70           C  
ATOM   2160  CB  ASP A 109      88.301  30.219  34.102  1.00151.70           C  
ATOM   2161  CG  ASP A 109      89.736  29.890  34.505  1.00151.70           C  
ATOM   2162  OD1 ASP A 109      89.940  29.394  35.646  1.00151.70           O  
ATOM   2163  OD2 ASP A 109      90.653  30.152  33.683  1.00151.70           O  
ATOM   2164  C   ASP A 109      87.916  27.831  33.586  1.00151.70           C  
ATOM   2165  O   ASP A 109      89.014  27.332  33.812  1.00151.70           O  
ATOM   2166  N   HIS A 110      87.119  27.343  32.631  1.00164.60           N  
ATOM   2167  CA  HIS A 110      87.514  26.138  31.975  1.00164.60           C  
ATOM   2168  ND1 HIS A 110      87.327  23.358  30.212  1.00164.60           N  
ATOM   2169  CG  HIS A 110      86.518  23.903  31.183  1.00164.60           C  
ATOM   2170  CB  HIS A 110      86.301  25.370  31.412  1.00164.60           C  
ATOM   2171  NE2 HIS A 110      86.416  21.651  31.303  1.00164.60           N  
ATOM   2172  CD2 HIS A 110      85.970  22.843  31.840  1.00164.60           C  
ATOM   2173  CE1 HIS A 110      87.231  22.010  30.328  1.00164.60           C  
ATOM   2174  C   HIS A 110      88.436  26.424  30.862  1.00164.60           C  
ATOM   2175  O   HIS A 110      88.557  27.530  30.341  1.00164.60           O  
ATOM   2176  N   ASN A 111      89.153  25.384  30.464  1.00137.98           N  
ATOM   2177  CA  ASN A 111      90.043  25.590  29.386  1.00137.98           C  
ATOM   2178  CB  ASN A 111      90.765  24.298  28.976  1.00137.98           C  
ATOM   2179  CG  ASN A 111      91.542  23.781  30.175  1.00137.98           C  
ATOM   2180  OD1 ASN A 111      90.964  23.240  31.116  1.00137.98           O  
ATOM   2181  ND2 ASN A 111      92.893  23.940  30.137  1.00137.98           N  
ATOM   2182  C   ASN A 111      89.253  25.987  28.185  1.00137.98           C  
ATOM   2183  O   ASN A 111      89.586  26.979  27.544  1.00137.98           O  
ATOM   2184  N   ASN A 112      88.146  25.260  27.914  1.00 72.03           N  
ATOM   2185  CA  ASN A 112      87.356  25.386  26.719  1.00 72.03           C  
ATOM   2186  CB  ASN A 112      85.994  24.693  26.906  1.00 72.03           C  
ATOM   2187  CG  ASN A 112      86.206  23.342  27.583  1.00 72.03           C  
ATOM   2188  OD1 ASN A 112      87.286  22.757  27.505  1.00 72.03           O  
ATOM   2189  ND2 ASN A 112      85.144  22.831  28.263  1.00 72.03           N  
ATOM   2190  C   ASN A 112      87.009  26.828  26.565  1.00 72.03           C  
ATOM   2191  O   ASN A 112      87.359  27.458  25.568  1.00 72.03           O  
ATOM   2192  N   ALA A 122      86.310  27.380  27.574  1.00 61.25           N  
ATOM   2193  CA  ALA A 122      85.980  28.771  27.534  1.00 61.25           C  
ATOM   2194  CB  ALA A 122      84.468  29.045  27.599  1.00 61.25           C  
ATOM   2195  C   ALA A 122      86.596  29.362  28.747  1.00 61.25           C  
ATOM   2196  O   ALA A 122      86.007  29.373  29.827  1.00 61.25           O  
ATOM   2197  N   GLY A 123      87.797  29.924  28.559  1.00 51.21           N  
ATOM   2198  CA  GLY A 123      88.586  30.456  29.620  1.00 51.21           C  
ATOM   2199  C   GLY A 123      87.922  31.640  30.204  1.00 51.21           C  
ATOM   2200  O   GLY A 123      88.081  31.980  31.374  1.00 51.21           O  
ATOM   2201  N   ALA A 124      87.191  32.352  29.360  1.00129.19           N  
ATOM   2202  CA  ALA A 124      86.694  33.606  29.809  1.00129.19           C  
ATOM   2203  CB  ALA A 124      86.003  34.402  28.690  1.00129.19           C  
ATOM   2204  C   ALA A 124      85.707  33.506  30.917  1.00129.19           C  
ATOM   2205  O   ALA A 124      85.782  34.285  31.866  1.00129.19           O  
ATOM   2206  N   LYS A 125      84.769  32.543  30.845  1.00177.31           N  
ATOM   2207  CA  LYS A 125      83.660  32.596  31.752  1.00177.31           C  
ATOM   2208  CB  LYS A 125      82.367  31.972  31.201  1.00177.31           C  
ATOM   2209  CG  LYS A 125      82.455  30.454  31.023  1.00177.31           C  
ATOM   2210  CD  LYS A 125      81.103  29.766  30.815  1.00177.31           C  
ATOM   2211  CE  LYS A 125      80.678  29.678  29.348  1.00177.31           C  
ATOM   2212  NZ  LYS A 125      79.445  28.869  29.225  1.00177.31           N  
ATOM   2213  C   LYS A 125      83.972  31.867  32.998  1.00177.31           C  
ATOM   2214  O   LYS A 125      84.555  30.784  32.983  1.00177.31           O  
ATOM   2215  N   LEU A 126      83.590  32.484  34.127  1.00221.58           N  
ATOM   2216  CA  LEU A 126      83.709  31.833  35.389  1.00221.58           C  
ATOM   2217  CB  LEU A 126      83.656  32.777  36.609  1.00221.58           C  
ATOM   2218  CG  LEU A 126      84.979  33.454  37.016  1.00221.58           C  
ATOM   2219  CD1 LEU A 126      85.833  32.520  37.900  1.00221.58           C  
ATOM   2220  CD2 LEU A 126      85.742  33.992  35.793  1.00221.58           C  
ATOM   2221  C   LEU A 126      82.545  30.912  35.552  1.00221.58           C  
ATOM   2222  O   LEU A 126      81.435  31.191  35.106  1.00221.58           O  
ATOM   2223  N   THR A 127      82.796  29.758  36.189  1.00120.79           N  
ATOM   2224  CA  THR A 127      81.782  28.818  36.548  1.00120.79           C  
ATOM   2225  CB  THR A 127      82.073  27.427  36.064  1.00120.79           C  
ATOM   2226  OG1 THR A 127      82.198  27.406  34.650  1.00120.79           O  
ATOM   2227  CG2 THR A 127      80.931  26.505  36.519  1.00120.79           C  
ATOM   2228  C   THR A 127      81.891  28.795  38.030  1.00120.79           C  
ATOM   2229  O   THR A 127      82.995  28.727  38.566  1.00120.79           O  
ATOM   2230  N   PHE A 128      80.753  28.862  38.734  1.00144.84           N  
ATOM   2231  CA  PHE A 128      80.802  28.961  40.155  1.00144.84           C  
ATOM   2232  CB  PHE A 128      79.975  30.124  40.737  1.00144.84           C  
ATOM   2233  CG  PHE A 128      80.724  31.391  40.497  1.00144.84           C  
ATOM   2234  CD1 PHE A 128      80.641  32.051  39.293  1.00144.84           C  
ATOM   2235  CD2 PHE A 128      81.513  31.923  41.494  1.00144.84           C  
ATOM   2236  CE1 PHE A 128      81.341  33.218  39.094  1.00144.84           C  
ATOM   2237  CE2 PHE A 128      82.217  33.089  41.305  1.00144.84           C  
ATOM   2238  CZ  PHE A 128      82.129  33.739  40.096  1.00144.84           C  
ATOM   2239  C   PHE A 128      80.293  27.714  40.761  1.00144.84           C  
ATOM   2240  O   PHE A 128      79.541  26.961  40.149  1.00144.84           O  
ATOM   2241  N   GLY A 129      80.764  27.430  41.982  1.00 97.74           N  
ATOM   2242  CA  GLY A 129      80.222  26.305  42.656  1.00 97.74           C  
ATOM   2243  C   GLY A 129      79.072  26.824  43.437  1.00 97.74           C  
ATOM   2244  O   GLY A 129      78.776  28.016  43.417  1.00 97.74           O  
ATOM   2245  N   GLY A 130      78.388  25.933  44.164  1.00 85.32           N  
ATOM   2246  CA  GLY A 130      77.268  26.383  44.934  1.00 85.32           C  
ATOM   2247  C   GLY A 130      77.751  27.340  45.977  1.00 85.32           C  
ATOM   2248  O   GLY A 130      77.140  28.387  46.190  1.00 85.32           O  
ATOM   2249  N   GLY A 131      78.865  27.005  46.665  1.00100.44           N  
ATOM   2250  CA  GLY A 131      79.376  27.921  47.647  1.00100.44           C  
ATOM   2251  C   GLY A 131      78.837  27.611  49.025  1.00100.44           C  
ATOM   2252  O   GLY A 131      77.894  26.833  49.176  1.00100.44           O  
ATOM   2253  N   THR A 132      79.428  28.250  50.075  1.00 71.82           N  
ATOM   2254  CA  THR A 132      79.041  27.965  51.435  1.00 71.82           C  
ATOM   2255  CB  THR A 132      80.124  27.268  52.209  1.00 71.82           C  
ATOM   2256  OG1 THR A 132      80.488  26.064  51.552  1.00 71.82           O  
ATOM   2257  CG2 THR A 132      79.603  26.950  53.622  1.00 71.82           C  
ATOM   2258  C   THR A 132      78.679  29.214  52.191  1.00 71.82           C  
ATOM   2259  O   THR A 132      79.318  30.260  52.078  1.00 71.82           O  
ATOM   2260  N   ARG A 133      77.616  29.114  53.020  1.00120.09           N  
ATOM   2261  CA  ARG A 133      77.192  30.224  53.826  1.00120.09           C  
ATOM   2262  CB  ARG A 133      75.678  30.284  54.075  1.00120.09           C  
ATOM   2263  CG  ARG A 133      74.895  31.065  53.022  1.00120.09           C  
ATOM   2264  CD  ARG A 133      74.767  32.544  53.394  1.00120.09           C  
ATOM   2265  NE  ARG A 133      73.969  33.232  52.342  1.00120.09           N  
ATOM   2266  CZ  ARG A 133      73.719  34.569  52.453  1.00120.09           C  
ATOM   2267  NH1 ARG A 133      74.179  35.260  53.538  1.00120.09           N  
ATOM   2268  NH2 ARG A 133      73.015  35.213  51.478  1.00120.09           N  
ATOM   2269  C   ARG A 133      77.844  30.096  55.156  1.00120.09           C  
ATOM   2270  O   ARG A 133      77.582  29.165  55.916  1.00120.09           O  
ATOM   2271  N   LEU A 134      78.719  31.064  55.467  1.00 67.78           N  
ATOM   2272  CA  LEU A 134      79.404  31.021  56.717  1.00 67.78           C  
ATOM   2273  CB  LEU A 134      80.919  31.276  56.585  1.00 67.78           C  
ATOM   2274  CG  LEU A 134      81.693  31.225  57.917  1.00 67.78           C  
ATOM   2275  CD1 LEU A 134      81.572  29.843  58.580  1.00 67.78           C  
ATOM   2276  CD2 LEU A 134      83.157  31.658  57.732  1.00 67.78           C  
ATOM   2277  C   LEU A 134      78.807  32.083  57.574  1.00 67.78           C  
ATOM   2278  O   LEU A 134      78.520  33.186  57.108  1.00 67.78           O  
ATOM   2279  N   THR A 135      78.554  31.747  58.854  1.00103.84           N  
ATOM   2280  CA  THR A 135      78.001  32.713  59.750  1.00103.84           C  
ATOM   2281  CB  THR A 135      76.617  32.363  60.203  1.00103.84           C  
ATOM   2282  OG1 THR A 135      75.750  32.235  59.084  1.00103.84           O  
ATOM   2283  CG2 THR A 135      76.113  33.472  61.140  1.00103.84           C  
ATOM   2284  C   THR A 135      78.858  32.728  60.973  1.00103.84           C  
ATOM   2285  O   THR A 135      79.029  31.708  61.639  1.00103.84           O  
ATOM   2286  N   VAL A 136      79.416  33.907  61.305  1.00 60.48           N  
ATOM   2287  CA  VAL A 136      80.235  34.022  62.473  1.00 60.48           C  
ATOM   2288  CB  VAL A 136      81.476  34.816  62.216  1.00 60.48           C  
ATOM   2289  CG1 VAL A 136      82.202  35.025  63.549  1.00 60.48           C  
ATOM   2290  CG2 VAL A 136      82.320  34.082  61.165  1.00 60.48           C  
ATOM   2291  C   VAL A 136      79.443  34.786  63.485  1.00 60.48           C  
ATOM   2292  O   VAL A 136      79.040  35.921  63.238  1.00 60.48           O  
ATOM   2293  N   ARG A 137      79.195  34.195  64.668  1.00108.84           N  
ATOM   2294  CA  ARG A 137      78.453  34.940  65.643  1.00108.84           C  
ATOM   2295  CB  ARG A 137      77.084  34.345  66.001  1.00108.84           C  
ATOM   2296  CG  ARG A 137      76.073  34.455  64.858  1.00108.84           C  
ATOM   2297  CD  ARG A 137      74.687  33.953  65.246  1.00108.84           C  
ATOM   2298  NE  ARG A 137      74.871  32.561  65.737  1.00108.84           N  
ATOM   2299  CZ  ARG A 137      73.829  31.902  66.317  1.00108.84           C  
ATOM   2300  NH1 ARG A 137      72.601  32.495  66.373  1.00108.84           N  
ATOM   2301  NH2 ARG A 137      74.015  30.650  66.827  1.00108.84           N  
ATOM   2302  C   ARG A 137      79.271  35.008  66.883  1.00108.84           C  
ATOM   2303  O   ARG A 137      80.176  34.208  67.110  1.00108.84           O  
ATOM   2304  N   PRO A 138      78.978  36.011  67.661  1.00140.06           N  
ATOM   2305  CA  PRO A 138      79.672  36.161  68.905  1.00140.06           C  
ATOM   2306  CD  PRO A 138      78.641  37.300  67.075  1.00140.06           C  
ATOM   2307  CB  PRO A 138      79.466  37.612  69.334  1.00140.06           C  
ATOM   2308  CG  PRO A 138      79.267  38.354  68.003  1.00140.06           C  
ATOM   2309  C   PRO A 138      79.130  35.165  69.873  1.00140.06           C  
ATOM   2310  O   PRO A 138      78.228  34.382  69.473  1.00140.06           O  
ATOM   2311  OXT PRO A 138      79.599  35.158  71.043  1.00140.06           O  
TER
ATOM   2312  N   ALA B   1      87.742  52.810  40.713  1.00 17.77           N  
ATOM   2313  CA  ALA B   1      86.311  52.579  40.416  1.00 17.77           C  
ATOM   2314  CB  ALA B   1      85.855  53.464  39.242  1.00 17.77           C  
ATOM   2315  C   ALA B   1      86.077  51.150  40.048  1.00 17.77           C  
ATOM   2316  O   ALA B   1      86.774  50.585  39.206  1.00 17.77           O  
ATOM   2317  N   GLY B   2      85.071  50.526  40.686  1.00 18.08           N  
ATOM   2318  CA  GLY B   2      84.783  49.147  40.427  1.00 18.08           C  
ATOM   2319  C   GLY B   2      83.788  49.093  39.317  1.00 18.08           C  
ATOM   2320  O   GLY B   2      83.639  50.041  38.549  1.00 18.08           O  
ATOM   2321  N   VAL B   3      83.087  47.950  39.186  1.00 45.70           N  
ATOM   2322  CA  VAL B   3      82.121  47.856  38.134  1.00 45.70           C  
ATOM   2323  CB  VAL B   3      81.810  46.448  37.729  1.00 45.70           C  
ATOM   2324  CG1 VAL B   3      80.715  46.485  36.650  1.00 45.70           C  
ATOM   2325  CG2 VAL B   3      83.117  45.770  37.280  1.00 45.70           C  
ATOM   2326  C   VAL B   3      80.857  48.494  38.610  1.00 45.70           C  
ATOM   2327  O   VAL B   3      80.449  48.315  39.758  1.00 45.70           O  
ATOM   2328  N   THR B   4      80.206  49.276  37.723  1.00115.62           N  
ATOM   2329  CA  THR B   4      78.975  49.910  38.094  1.00115.62           C  
ATOM   2330  CB  THR B   4      78.951  51.394  37.879  1.00115.62           C  
ATOM   2331  OG1 THR B   4      79.189  51.703  36.514  1.00115.62           O  
ATOM   2332  CG2 THR B   4      80.021  52.039  38.767  1.00115.62           C  
ATOM   2333  C   THR B   4      77.870  49.333  37.272  1.00115.62           C  
ATOM   2334  O   THR B   4      77.998  49.172  36.059  1.00115.62           O  
ATOM   2335  N   GLN B   5      76.746  48.986  37.936  1.00122.57           N  
ATOM   2336  CA  GLN B   5      75.620  48.463  37.221  1.00122.57           C  
ATOM   2337  CB  GLN B   5      75.494  46.933  37.293  1.00122.57           C  
ATOM   2338  CG  GLN B   5      75.298  46.371  38.697  1.00122.57           C  
ATOM   2339  CD  GLN B   5      75.378  44.857  38.571  1.00122.57           C  
ATOM   2340  OE1 GLN B   5      76.374  44.242  38.948  1.00122.57           O  
ATOM   2341  NE2 GLN B   5      74.308  44.238  38.007  1.00122.57           N  
ATOM   2342  C   GLN B   5      74.372  49.093  37.742  1.00122.57           C  
ATOM   2343  O   GLN B   5      74.190  49.229  38.950  1.00122.57           O  
ATOM   2344  N   THR B   6      73.477  49.510  36.822  1.00119.98           N  
ATOM   2345  CA  THR B   6      72.255  50.142  37.228  1.00119.98           C  
ATOM   2346  CB  THR B   6      72.259  51.628  37.044  1.00119.98           C  
ATOM   2347  OG1 THR B   6      72.385  51.953  35.667  1.00119.98           O  
ATOM   2348  CG2 THR B   6      73.437  52.219  37.836  1.00119.98           C  
ATOM   2349  C   THR B   6      71.139  49.601  36.393  1.00119.98           C  
ATOM   2350  O   THR B   6      71.367  49.041  35.321  1.00119.98           O  
ATOM   2351  N   PRO B   7      69.921  49.732  36.852  1.00 85.31           N  
ATOM   2352  CA  PRO B   7      69.608  50.324  38.126  1.00 85.31           C  
ATOM   2353  CD  PRO B   7      68.801  49.805  35.931  1.00 85.31           C  
ATOM   2354  CB  PRO B   7      68.152  50.786  38.039  1.00 85.31           C  
ATOM   2355  CG  PRO B   7      67.578  50.020  36.836  1.00 85.31           C  
ATOM   2356  C   PRO B   7      69.835  49.326  39.212  1.00 85.31           C  
ATOM   2357  O   PRO B   7      69.996  48.145  38.906  1.00 85.31           O  
ATOM   2358  N   ARG B   8      69.904  49.783  40.479  1.00144.20           N  
ATOM   2359  CA  ARG B   8      70.134  48.875  41.562  1.00144.20           C  
ATOM   2360  CB  ARG B   8      70.481  49.573  42.891  1.00144.20           C  
ATOM   2361  CG  ARG B   8      70.721  48.568  44.019  1.00144.20           C  
ATOM   2362  CD  ARG B   8      71.179  49.174  45.348  1.00144.20           C  
ATOM   2363  NE  ARG B   8      72.636  49.472  45.246  1.00144.20           N  
ATOM   2364  CZ  ARG B   8      73.059  50.715  44.874  1.00144.20           C  
ATOM   2365  NH1 ARG B   8      72.146  51.690  44.600  1.00144.20           N  
ATOM   2366  NH2 ARG B   8      74.394  50.985  44.779  1.00144.20           N  
ATOM   2367  C   ARG B   8      68.961  47.971  41.806  1.00144.20           C  
ATOM   2368  O   ARG B   8      69.121  46.757  41.932  1.00144.20           O  
ATOM   2369  N   HIS B   9      67.740  48.534  41.863  1.00 63.82           N  
ATOM   2370  CA  HIS B   9      66.594  47.721  42.150  1.00 63.82           C  
ATOM   2371  ND1 HIS B   9      66.389  46.559  45.392  1.00 63.82           N  
ATOM   2372  CG  HIS B   9      66.620  47.721  44.691  1.00 63.82           C  
ATOM   2373  CB  HIS B   9      65.872  48.102  43.452  1.00 63.82           C  
ATOM   2374  NE2 HIS B   9      68.003  47.642  46.471  1.00 63.82           N  
ATOM   2375  CD2 HIS B   9      67.609  48.371  45.363  1.00 63.82           C  
ATOM   2376  CE1 HIS B   9      67.242  46.562  46.446  1.00 63.82           C  
ATOM   2377  C   HIS B   9      65.615  47.929  41.055  1.00 63.82           C  
ATOM   2378  O   HIS B   9      65.549  49.007  40.465  1.00 63.82           O  
ATOM   2379  N   GLU B  10      64.837  46.880  40.729  1.00123.89           N  
ATOM   2380  CA  GLU B  10      63.888  47.080  39.681  1.00123.89           C  
ATOM   2381  CB  GLU B  10      64.489  46.736  38.304  1.00123.89           C  
ATOM   2382  CG  GLU B  10      64.000  47.601  37.139  1.00123.89           C  
ATOM   2383  CD  GLU B  10      62.551  47.298  36.826  1.00123.89           C  
ATOM   2384  OE1 GLU B  10      62.299  46.263  36.156  1.00123.89           O  
ATOM   2385  OE2 GLU B  10      61.677  48.102  37.250  1.00123.89           O  
ATOM   2386  C   GLU B  10      62.750  46.139  39.934  1.00123.89           C  
ATOM   2387  O   GLU B  10      62.922  44.919  39.906  1.00123.89           O  
ATOM   2388  N   VAL B  11      61.549  46.690  40.195  1.00 47.51           N  
ATOM   2389  CA  VAL B  11      60.387  45.872  40.378  1.00 47.51           C  
ATOM   2390  CB  VAL B  11      59.683  46.097  41.684  1.00 47.51           C  
ATOM   2391  CG1 VAL B  11      58.407  45.238  41.704  1.00 47.51           C  
ATOM   2392  CG2 VAL B  11      60.661  45.782  42.828  1.00 47.51           C  
ATOM   2393  C   VAL B  11      59.438  46.273  39.296  1.00 47.51           C  
ATOM   2394  O   VAL B  11      59.274  47.460  39.020  1.00 47.51           O  
ATOM   2395  N   ALA B  12      58.798  45.289  38.632  1.00 39.33           N  
ATOM   2396  CA  ALA B  12      57.894  45.652  37.580  1.00 39.33           C  
ATOM   2397  CB  ALA B  12      58.598  46.028  36.264  1.00 39.33           C  
ATOM   2398  C   ALA B  12      56.988  44.497  37.294  1.00 39.33           C  
ATOM   2399  O   ALA B  12      57.245  43.367  37.707  1.00 39.33           O  
ATOM   2400  N   GLU B  13      55.873  44.775  36.585  1.00 90.49           N  
ATOM   2401  CA  GLU B  13      54.942  43.740  36.243  1.00 90.49           C  
ATOM   2402  CB  GLU B  13      53.525  44.193  35.866  1.00 90.49           C  
ATOM   2403  CG  GLU B  13      52.655  44.622  37.040  1.00 90.49           C  
ATOM   2404  CD  GLU B  13      51.213  44.550  36.558  1.00 90.49           C  
ATOM   2405  OE1 GLU B  13      50.979  43.918  35.493  1.00 90.49           O  
ATOM   2406  OE2 GLU B  13      50.326  45.115  37.250  1.00 90.49           O  
ATOM   2407  C   GLU B  13      55.448  43.017  35.047  1.00 90.49           C  
ATOM   2408  O   GLU B  13      56.317  43.497  34.321  1.00 90.49           O  
ATOM   2409  N   LYS B  14      54.885  41.818  34.824  1.00116.04           N  
ATOM   2410  CA  LYS B  14      55.276  40.996  33.724  1.00116.04           C  
ATOM   2411  CB  LYS B  14      54.684  39.579  33.775  1.00116.04           C  
ATOM   2412  CG  LYS B  14      55.134  38.689  32.616  1.00116.04           C  
ATOM   2413  CD  LYS B  14      54.868  37.200  32.834  1.00116.04           C  
ATOM   2414  CE  LYS B  14      53.380  36.854  32.869  1.00116.04           C  
ATOM   2415  NZ  LYS B  14      53.203  35.393  33.019  1.00116.04           N  
ATOM   2416  C   LYS B  14      54.797  41.633  32.467  1.00116.04           C  
ATOM   2417  O   LYS B  14      53.897  42.472  32.478  1.00116.04           O  
ATOM   2418  N   GLY B  15      55.447  41.270  31.346  1.00 34.79           N  
ATOM   2419  CA  GLY B  15      55.041  41.749  30.061  1.00 34.79           C  
ATOM   2420  C   GLY B  15      55.730  43.042  29.784  1.00 34.79           C  
ATOM   2421  O   GLY B  15      55.621  43.588  28.688  1.00 34.79           O  
ATOM   2422  N   GLN B  16      56.461  43.585  30.767  1.00 75.73           N  
ATOM   2423  CA  GLN B  16      57.117  44.818  30.469  1.00 75.73           C  
ATOM   2424  CB  GLN B  16      57.027  45.840  31.602  1.00 75.73           C  
ATOM   2425  CG  GLN B  16      55.576  46.242  31.862  1.00 75.73           C  
ATOM   2426  CD  GLN B  16      55.607  47.392  32.841  1.00 75.73           C  
ATOM   2427  OE1 GLN B  16      56.302  48.380  32.615  1.00 75.73           O  
ATOM   2428  NE2 GLN B  16      54.846  47.261  33.960  1.00 75.73           N  
ATOM   2429  C   GLN B  16      58.542  44.522  30.159  1.00 75.73           C  
ATOM   2430  O   GLN B  16      59.048  43.454  30.493  1.00 75.73           O  
ATOM   2431  N   THR B  17      59.224  45.444  29.455  1.00123.25           N  
ATOM   2432  CA  THR B  17      60.599  45.186  29.152  1.00123.25           C  
ATOM   2433  CB  THR B  17      61.006  45.635  27.780  1.00123.25           C  
ATOM   2434  OG1 THR B  17      62.335  45.219  27.503  1.00123.25           O  
ATOM   2435  CG2 THR B  17      60.887  47.167  27.704  1.00123.25           C  
ATOM   2436  C   THR B  17      61.442  45.893  30.165  1.00123.25           C  
ATOM   2437  O   THR B  17      61.051  46.933  30.693  1.00123.25           O  
ATOM   2438  N   ILE B  18      62.610  45.313  30.510  1.00157.10           N  
ATOM   2439  CA  ILE B  18      63.482  45.993  31.419  1.00157.10           C  
ATOM   2440  CB  ILE B  18      63.454  45.489  32.838  1.00157.10           C  
ATOM   2441  CG1 ILE B  18      63.913  44.026  32.959  1.00157.10           C  
ATOM   2442  CG2 ILE B  18      62.035  45.747  33.368  1.00157.10           C  
ATOM   2443  CD1 ILE B  18      65.425  43.827  32.853  1.00157.10           C  
ATOM   2444  C   ILE B  18      64.876  45.942  30.883  1.00157.10           C  
ATOM   2445  O   ILE B  18      65.290  44.959  30.267  1.00157.10           O  
ATOM   2446  N   ILE B  19      65.639  47.033  31.081  1.00105.15           N  
ATOM   2447  CA  ILE B  19      66.975  47.044  30.573  1.00105.15           C  
ATOM   2448  CB  ILE B  19      67.209  48.108  29.536  1.00105.15           C  
ATOM   2449  CG1 ILE B  19      66.989  49.505  30.136  1.00105.15           C  
ATOM   2450  CG2 ILE B  19      66.307  47.817  28.326  1.00105.15           C  
ATOM   2451  CD1 ILE B  19      67.459  50.634  29.222  1.00105.15           C  
ATOM   2452  C   ILE B  19      67.925  47.289  31.702  1.00105.15           C  
ATOM   2453  O   ILE B  19      67.816  48.269  32.437  1.00105.15           O  
ATOM   2454  N   LEU B  20      68.902  46.380  31.866  1.00 76.54           N  
ATOM   2455  CA  LEU B  20      69.886  46.523  32.898  1.00 76.54           C  
ATOM   2456  CB  LEU B  20      70.211  45.187  33.583  1.00 76.54           C  
ATOM   2457  CG  LEU B  20      68.985  44.473  34.180  1.00 76.54           C  
ATOM   2458  CD1 LEU B  20      69.387  43.149  34.844  1.00 76.54           C  
ATOM   2459  CD2 LEU B  20      68.201  45.389  35.132  1.00 76.54           C  
ATOM   2460  C   LEU B  20      71.154  46.943  32.204  1.00 76.54           C  
ATOM   2461  O   LEU B  20      71.484  46.398  31.155  1.00 76.54           O  
ATOM   2462  N   LYS B  21      71.905  47.919  32.760  1.00 52.11           N  
ATOM   2463  CA  LYS B  21      73.111  48.356  32.100  1.00 52.11           C  
ATOM   2464  CB  LYS B  21      73.110  49.846  31.729  1.00 52.11           C  
ATOM   2465  CG  LYS B  21      72.121  50.191  30.617  1.00 52.11           C  
ATOM   2466  CD  LYS B  21      71.906  51.693  30.431  1.00 52.11           C  
ATOM   2467  CE  LYS B  21      70.990  52.021  29.251  1.00 52.11           C  
ATOM   2468  NZ  LYS B  21      70.840  53.486  29.113  1.00 52.11           N  
ATOM   2469  C   LYS B  21      74.283  48.140  33.004  1.00 52.11           C  
ATOM   2470  O   LYS B  21      74.128  48.018  34.217  1.00 52.11           O  
ATOM   2471  N   CYS B  22      75.498  48.063  32.416  1.00 67.92           N  
ATOM   2472  CA  CYS B  22      76.680  47.845  33.200  1.00 67.92           C  
ATOM   2473  CB  CYS B  22      77.059  46.363  33.328  1.00 67.92           C  
ATOM   2474  SG  CYS B  22      78.702  46.168  34.068  1.00 67.92           S  
ATOM   2475  C   CYS B  22      77.866  48.524  32.582  1.00 67.92           C  
ATOM   2476  O   CYS B  22      77.985  48.626  31.361  1.00 67.92           O  
ATOM   2477  N   GLU B  23      78.783  49.015  33.444  1.00101.05           N  
ATOM   2478  CA  GLU B  23      80.012  49.619  33.005  1.00101.05           C  
ATOM   2479  CB  GLU B  23      80.166  51.085  33.459  1.00101.05           C  
ATOM   2480  CG  GLU B  23      79.237  52.079  32.752  1.00101.05           C  
ATOM   2481  CD  GLU B  23      77.816  51.919  33.278  1.00101.05           C  
ATOM   2482  OE1 GLU B  23      77.614  52.091  34.508  1.00101.05           O  
ATOM   2483  OE2 GLU B  23      76.912  51.631  32.448  1.00101.05           O  
ATOM   2484  C   GLU B  23      81.127  48.843  33.650  1.00101.05           C  
ATOM   2485  O   GLU B  23      81.214  48.766  34.873  1.00101.05           O  
ATOM   2486  N   PRO B  24      81.991  48.274  32.853  1.00 97.88           N  
ATOM   2487  CA  PRO B  24      83.090  47.470  33.323  1.00 97.88           C  
ATOM   2488  CD  PRO B  24      81.684  48.031  31.455  1.00 97.88           C  
ATOM   2489  CB  PRO B  24      83.539  46.644  32.113  1.00 97.88           C  
ATOM   2490  CG  PRO B  24      82.953  47.376  30.896  1.00 97.88           C  
ATOM   2491  C   PRO B  24      84.204  48.315  33.845  1.00 97.88           C  
ATOM   2492  O   PRO B  24      84.195  49.525  33.631  1.00 97.88           O  
ATOM   2493  N   VAL B  25      85.173  47.693  34.546  1.00 57.92           N  
ATOM   2494  CA  VAL B  25      86.301  48.427  35.031  1.00 57.92           C  
ATOM   2495  CB  VAL B  25      87.099  47.687  36.061  1.00 57.92           C  
ATOM   2496  CG1 VAL B  25      88.358  48.507  36.392  1.00 57.92           C  
ATOM   2497  CG2 VAL B  25      86.189  47.424  37.272  1.00 57.92           C  
ATOM   2498  C   VAL B  25      87.188  48.676  33.856  1.00 57.92           C  
ATOM   2499  O   VAL B  25      87.205  47.901  32.901  1.00 57.92           O  
ATOM   2500  N   SER B  26      87.949  49.785  33.890  1.00102.80           N  
ATOM   2501  CA  SER B  26      88.755  50.131  32.756  1.00102.80           C  
ATOM   2502  CB  SER B  26      89.393  51.528  32.852  1.00102.80           C  
ATOM   2503  OG  SER B  26      90.285  51.580  33.954  1.00102.80           O  
ATOM   2504  C   SER B  26      89.851  49.136  32.556  1.00102.80           C  
ATOM   2505  O   SER B  26      90.478  48.667  33.505  1.00102.80           O  
ATOM   2506  N   GLY B  33      90.085  48.784  31.276  1.00 39.33           N  
ATOM   2507  CA  GLY B  33      91.157  47.916  30.881  1.00 39.33           C  
ATOM   2508  C   GLY B  33      90.640  46.520  30.738  1.00 39.33           C  
ATOM   2509  O   GLY B  33      91.116  45.757  29.900  1.00 39.33           O  
ATOM   2510  N   HIS B  34      89.624  46.154  31.537  1.00 75.56           N  
ATOM   2511  CA  HIS B  34      89.108  44.818  31.516  1.00 75.56           C  
ATOM   2512  ND1 HIS B  34      89.403  45.745  34.466  1.00 75.56           N  
ATOM   2513  CG  HIS B  34      88.672  44.675  34.003  1.00 75.56           C  
ATOM   2514  CB  HIS B  34      88.057  44.615  32.627  1.00 75.56           C  
ATOM   2515  NE2 HIS B  34      89.373  44.247  36.108  1.00 75.56           N  
ATOM   2516  CD2 HIS B  34      88.661  43.770  35.021  1.00 75.56           C  
ATOM   2517  CE1 HIS B  34      89.798  45.436  35.728  1.00 75.56           C  
ATOM   2518  C   HIS B  34      88.499  44.556  30.167  1.00 75.56           C  
ATOM   2519  O   HIS B  34      87.647  45.310  29.699  1.00 75.56           O  
ATOM   2520  N   ASN B  35      89.011  43.504  29.490  1.00107.41           N  
ATOM   2521  CA  ASN B  35      88.619  43.027  28.182  1.00107.41           C  
ATOM   2522  CB  ASN B  35      89.720  42.183  27.517  1.00107.41           C  
ATOM   2523  CG  ASN B  35      90.917  43.065  27.212  1.00107.41           C  
ATOM   2524  OD1 ASN B  35      91.782  43.283  28.060  1.00107.41           O  
ATOM   2525  ND2 ASN B  35      90.977  43.573  25.953  1.00107.41           N  
ATOM   2526  C   ASN B  35      87.416  42.130  28.206  1.00107.41           C  
ATOM   2527  O   ASN B  35      86.753  41.955  27.186  1.00107.41           O  
ATOM   2528  N   ASP B  36      87.156  41.428  29.322  1.00147.45           N  
ATOM   2529  CA  ASP B  36      86.058  40.497  29.296  1.00147.45           C  
ATOM   2530  CB  ASP B  36      86.459  39.097  29.795  1.00147.45           C  
ATOM   2531  CG  ASP B  36      85.405  38.096  29.352  1.00147.45           C  
ATOM   2532  OD1 ASP B  36      84.219  38.270  29.735  1.00147.45           O  
ATOM   2533  OD2 ASP B  36      85.776  37.136  28.627  1.00147.45           O  
ATOM   2534  C   ASP B  36      84.944  41.019  30.179  1.00147.45           C  
ATOM   2535  O   ASP B  36      85.186  41.623  31.225  1.00147.45           O  
ATOM   2536  N   LEU B  37      83.673  40.828  29.756  1.00150.18           N  
ATOM   2537  CA  LEU B  37      82.551  41.284  30.542  1.00150.18           C  
ATOM   2538  CB  LEU B  37      81.920  42.572  29.961  1.00150.18           C  
ATOM   2539  CG  LEU B  37      80.755  43.212  30.751  1.00150.18           C  
ATOM   2540  CD1 LEU B  37      80.402  44.580  30.148  1.00150.18           C  
ATOM   2541  CD2 LEU B  37      79.512  42.311  30.819  1.00150.18           C  
ATOM   2542  C   LEU B  37      81.525  40.181  30.600  1.00150.18           C  
ATOM   2543  O   LEU B  37      81.101  39.665  29.566  1.00150.18           O  
ATOM   2544  N   PHE B  38      81.073  39.818  31.826  1.00157.19           N  
ATOM   2545  CA  PHE B  38      80.157  38.715  31.967  1.00157.19           C  
ATOM   2546  CB  PHE B  38      80.603  37.616  32.953  1.00157.19           C  
ATOM   2547  CG  PHE B  38      82.038  37.279  32.769  1.00157.19           C  
ATOM   2548  CD1 PHE B  38      82.501  36.555  31.701  1.00157.19           C  
ATOM   2549  CD2 PHE B  38      82.940  37.721  33.701  1.00157.19           C  
ATOM   2550  CE1 PHE B  38      83.839  36.272  31.571  1.00157.19           C  
ATOM   2551  CE2 PHE B  38      84.276  37.444  33.580  1.00157.19           C  
ATOM   2552  CZ  PHE B  38      84.729  36.717  32.512  1.00157.19           C  
ATOM   2553  C   PHE B  38      78.893  39.206  32.603  1.00157.19           C  
ATOM   2554  O   PHE B  38      78.881  40.217  33.303  1.00157.19           O  
ATOM   2555  N   TRP B  39      77.780  38.489  32.346  1.00113.56           N  
ATOM   2556  CA  TRP B  39      76.531  38.748  33.003  1.00113.56           C  
ATOM   2557  CB  TRP B  39      75.391  39.175  32.061  1.00113.56           C  
ATOM   2558  CG  TRP B  39      75.494  40.604  31.578  1.00113.56           C  
ATOM   2559  CD2 TRP B  39      74.954  41.716  32.307  1.00113.56           C  
ATOM   2560  CD1 TRP B  39      76.066  41.119  30.451  1.00113.56           C  
ATOM   2561  NE1 TRP B  39      75.916  42.488  30.435  1.00113.56           N  
ATOM   2562  CE2 TRP B  39      75.233  42.866  31.573  1.00113.56           C  
ATOM   2563  CE3 TRP B  39      74.283  41.773  33.495  1.00113.56           C  
ATOM   2564  CZ2 TRP B  39      74.840  44.098  32.017  1.00113.56           C  
ATOM   2565  CZ3 TRP B  39      73.885  43.015  33.940  1.00113.56           C  
ATOM   2566  CH2 TRP B  39      74.160  44.156  33.214  1.00113.56           C  
ATOM   2567  C   TRP B  39      76.143  37.457  33.663  1.00113.56           C  
ATOM   2568  O   TRP B  39      76.160  36.406  33.026  1.00113.56           O  
ATOM   2569  N   TYR B  40      75.780  37.510  34.964  1.00205.27           N  
ATOM   2570  CA  TYR B  40      75.452  36.334  35.729  1.00205.27           C  
ATOM   2571  CB  TYR B  40      76.364  36.058  36.947  1.00205.27           C  
ATOM   2572  CG  TYR B  40      77.737  35.618  36.570  1.00205.27           C  
ATOM   2573  CD1 TYR B  40      78.005  34.279  36.400  1.00205.27           C  
ATOM   2574  CD2 TYR B  40      78.761  36.524  36.409  1.00205.27           C  
ATOM   2575  CE1 TYR B  40      79.263  33.844  36.063  1.00205.27           C  
ATOM   2576  CE2 TYR B  40      80.023  36.094  36.071  1.00205.27           C  
ATOM   2577  CZ  TYR B  40      80.277  34.755  35.895  1.00205.27           C  
ATOM   2578  OH  TYR B  40      81.569  34.306  35.547  1.00205.27           O  
ATOM   2579  C   TYR B  40      74.112  36.534  36.359  1.00205.27           C  
ATOM   2580  O   TYR B  40      73.574  37.640  36.382  1.00205.27           O  
ATOM   2581  N   ARG B  41      73.535  35.421  36.860  1.00243.19           N  
ATOM   2582  CA  ARG B  41      72.279  35.404  37.553  1.00243.19           C  
ATOM   2583  CB  ARG B  41      71.229  34.602  36.761  1.00243.19           C  
ATOM   2584  CG  ARG B  41      69.792  34.672  37.275  1.00243.19           C  
ATOM   2585  CD  ARG B  41      68.821  33.838  36.431  1.00243.19           C  
ATOM   2586  NE  ARG B  41      69.076  34.182  35.003  1.00243.19           N  
ATOM   2587  CZ  ARG B  41      68.052  34.276  34.105  1.00243.19           C  
ATOM   2588  NH1 ARG B  41      66.759  34.113  34.510  1.00243.19           N  
ATOM   2589  NH2 ARG B  41      68.327  34.537  32.793  1.00243.19           N  
ATOM   2590  C   ARG B  41      72.548  34.658  38.829  1.00243.19           C  
ATOM   2591  O   ARG B  41      73.154  33.591  38.802  1.00243.19           O  
ATOM   2592  N   GLN B  42      72.123  35.183  39.995  1.00 97.83           N  
ATOM   2593  CA  GLN B  42      72.405  34.461  41.207  1.00 97.83           C  
ATOM   2594  CB  GLN B  42      73.182  35.301  42.246  1.00 97.83           C  
ATOM   2595  CG  GLN B  42      73.670  34.514  43.469  1.00 97.83           C  
ATOM   2596  CD  GLN B  42      74.522  35.436  44.340  1.00 97.83           C  
ATOM   2597  OE1 GLN B  42      74.585  36.645  44.117  1.00 97.83           O  
ATOM   2598  NE2 GLN B  42      75.197  34.850  45.366  1.00 97.83           N  
ATOM   2599  C   GLN B  42      71.090  34.062  41.798  1.00 97.83           C  
ATOM   2600  O   GLN B  42      70.187  34.883  41.964  1.00 97.83           O  
ATOM   2601  N   THR B  43      70.965  32.755  42.099  1.00 84.96           N  
ATOM   2602  CA  THR B  43      69.805  32.171  42.695  1.00 84.96           C  
ATOM   2603  CB  THR B  43      69.066  31.235  41.787  1.00 84.96           C  
ATOM   2604  OG1 THR B  43      69.915  30.164  41.396  1.00 84.96           O  
ATOM   2605  CG2 THR B  43      68.580  32.017  40.556  1.00 84.96           C  
ATOM   2606  C   THR B  43      70.315  31.350  43.834  1.00 84.96           C  
ATOM   2607  O   THR B  43      71.512  31.079  43.947  1.00 84.96           O  
ATOM   2608  N   LYS B  44      69.385  30.915  44.698  1.00153.57           N  
ATOM   2609  CA  LYS B  44      69.726  30.253  45.921  1.00153.57           C  
ATOM   2610  CB  LYS B  44      68.466  29.791  46.668  1.00153.57           C  
ATOM   2611  CG  LYS B  44      67.487  30.906  47.032  1.00153.57           C  
ATOM   2612  CD  LYS B  44      66.083  30.371  47.321  1.00153.57           C  
ATOM   2613  CE  LYS B  44      65.180  30.348  46.085  1.00153.57           C  
ATOM   2614  NZ  LYS B  44      65.902  29.750  44.940  1.00153.57           N  
ATOM   2615  C   LYS B  44      70.510  28.992  45.714  1.00153.57           C  
ATOM   2616  O   LYS B  44      71.591  28.848  46.270  1.00153.57           O  
ATOM   2617  N   ILE B  45      69.959  28.034  44.946  1.00153.08           N  
ATOM   2618  CA  ILE B  45      70.517  26.724  44.748  1.00153.08           C  
ATOM   2619  CB  ILE B  45      69.522  25.743  44.200  1.00153.08           C  
ATOM   2620  CG1 ILE B  45      70.104  24.324  44.289  1.00153.08           C  
ATOM   2621  CG2 ILE B  45      69.113  26.168  42.779  1.00153.08           C  
ATOM   2622  CD1 ILE B  45      69.068  23.220  44.091  1.00153.08           C  
ATOM   2623  C   ILE B  45      71.719  26.686  43.857  1.00153.08           C  
ATOM   2624  O   ILE B  45      72.676  25.975  44.148  1.00153.08           O  
ATOM   2625  N   GLN B  46      71.659  27.389  42.715  1.00147.31           N  
ATOM   2626  CA  GLN B  46      72.658  27.366  41.680  1.00147.31           C  
ATOM   2627  CB  GLN B  46      72.148  28.030  40.391  1.00147.31           C  
ATOM   2628  CG  GLN B  46      70.973  27.301  39.739  1.00147.31           C  
ATOM   2629  CD  GLN B  46      71.526  26.049  39.082  1.00147.31           C  
ATOM   2630  OE1 GLN B  46      72.452  26.115  38.274  1.00147.31           O  
ATOM   2631  NE2 GLN B  46      70.952  24.871  39.443  1.00147.31           N  
ATOM   2632  C   GLN B  46      73.906  28.093  42.054  1.00147.31           C  
ATOM   2633  O   GLN B  46      75.012  27.672  41.718  1.00147.31           O  
ATOM   2634  N   GLY B  47      73.775  29.226  42.756  1.00104.75           N  
ATOM   2635  CA  GLY B  47      74.951  30.007  42.936  1.00104.75           C  
ATOM   2636  C   GLY B  47      74.990  30.866  41.726  1.00104.75           C  
ATOM   2637  O   GLY B  47      74.006  30.919  40.994  1.00104.75           O  
ATOM   2638  N   LEU B  48      76.111  31.562  41.461  1.00249.50           N  
ATOM   2639  CA  LEU B  48      76.088  32.366  40.279  1.00249.50           C  
ATOM   2640  CB  LEU B  48      77.359  33.212  40.074  1.00249.50           C  
ATOM   2641  CG  LEU B  48      77.563  34.333  41.106  1.00249.50           C  
ATOM   2642  CD1 LEU B  48      77.766  33.770  42.518  1.00249.50           C  
ATOM   2643  CD2 LEU B  48      78.712  35.260  40.691  1.00249.50           C  
ATOM   2644  C   LEU B  48      75.945  31.496  39.059  1.00249.50           C  
ATOM   2645  O   LEU B  48      76.448  30.374  39.026  1.00249.50           O  
ATOM   2646  N   GLU B  49      75.212  32.000  38.032  1.00139.65           N  
ATOM   2647  CA  GLU B  49      75.014  31.316  36.776  1.00139.65           C  
ATOM   2648  CB  GLU B  49      73.601  30.721  36.644  1.00139.65           C  
ATOM   2649  CG  GLU B  49      72.485  31.739  36.883  1.00139.65           C  
ATOM   2650  CD  GLU B  49      71.184  30.975  37.097  1.00139.65           C  
ATOM   2651  OE1 GLU B  49      70.609  30.479  36.091  1.00139.65           O  
ATOM   2652  OE2 GLU B  49      70.749  30.874  38.275  1.00139.65           O  
ATOM   2653  C   GLU B  49      75.256  32.311  35.672  1.00139.65           C  
ATOM   2654  O   GLU B  49      74.827  33.458  35.743  1.00139.65           O  
ATOM   2655  N   LEU B  50      75.939  31.882  34.594  1.00126.97           N  
ATOM   2656  CA  LEU B  50      76.365  32.788  33.557  1.00126.97           C  
ATOM   2657  CB  LEU B  50      77.747  32.395  33.010  1.00126.97           C  
ATOM   2658  CG  LEU B  50      78.248  33.240  31.829  1.00126.97           C  
ATOM   2659  CD1 LEU B  50      78.490  34.700  32.234  1.00126.97           C  
ATOM   2660  CD2 LEU B  50      79.481  32.590  31.185  1.00126.97           C  
ATOM   2661  C   LEU B  50      75.416  32.784  32.410  1.00126.97           C  
ATOM   2662  O   LEU B  50      75.032  31.726  31.915  1.00126.97           O  
ATOM   2663  N   LEU B  51      74.901  33.987  32.071  1.00116.91           N  
ATOM   2664  CA  LEU B  51      74.091  34.192  30.898  1.00116.91           C  
ATOM   2665  CB  LEU B  51      73.199  35.436  31.054  1.00116.91           C  
ATOM   2666  CG  LEU B  51      72.253  35.315  32.266  1.00116.91           C  
ATOM   2667  CD1 LEU B  51      71.353  36.552  32.424  1.00116.91           C  
ATOM   2668  CD2 LEU B  51      71.463  33.995  32.219  1.00116.91           C  
ATOM   2669  C   LEU B  51      74.918  34.352  29.643  1.00116.91           C  
ATOM   2670  O   LEU B  51      74.755  33.606  28.678  1.00116.91           O  
ATOM   2671  N   SER B  52      75.873  35.312  29.639  1.00102.83           N  
ATOM   2672  CA  SER B  52      76.607  35.587  28.426  1.00102.83           C  
ATOM   2673  CB  SER B  52      75.805  36.422  27.408  1.00102.83           C  
ATOM   2674  OG  SER B  52      75.538  37.716  27.928  1.00102.83           O  
ATOM   2675  C   SER B  52      77.821  36.389  28.791  1.00102.83           C  
ATOM   2676  O   SER B  52      77.860  37.027  29.843  1.00102.83           O  
ATOM   2677  N   TYR B  53      78.869  36.337  27.938  1.00203.17           N  
ATOM   2678  CA  TYR B  53      80.035  37.130  28.197  1.00203.17           C  
ATOM   2679  CB  TYR B  53      81.062  36.487  29.144  1.00203.17           C  
ATOM   2680  CG  TYR B  53      81.672  35.261  28.564  1.00203.17           C  
ATOM   2681  CD1 TYR B  53      81.100  34.029  28.776  1.00203.17           C  
ATOM   2682  CD2 TYR B  53      82.827  35.344  27.826  1.00203.17           C  
ATOM   2683  CE1 TYR B  53      81.667  32.894  28.248  1.00203.17           C  
ATOM   2684  CE2 TYR B  53      83.398  34.212  27.297  1.00203.17           C  
ATOM   2685  CZ  TYR B  53      82.819  32.983  27.506  1.00203.17           C  
ATOM   2686  OH  TYR B  53      83.402  31.818  26.965  1.00203.17           O  
ATOM   2687  C   TYR B  53      80.674  37.484  26.898  1.00203.17           C  
ATOM   2688  O   TYR B  53      80.463  36.819  25.885  1.00203.17           O  
ATOM   2689  N   PHE B  54      81.478  38.565  26.907  1.00116.94           N  
ATOM   2690  CA  PHE B  54      82.077  39.047  25.702  1.00116.94           C  
ATOM   2691  CB  PHE B  54      81.690  40.503  25.375  1.00116.94           C  
ATOM   2692  CG  PHE B  54      80.223  40.636  25.146  1.00116.94           C  
ATOM   2693  CD1 PHE B  54      79.347  40.719  26.206  1.00116.94           C  
ATOM   2694  CD2 PHE B  54      79.725  40.704  23.865  1.00116.94           C  
ATOM   2695  CE1 PHE B  54      77.996  40.854  25.989  1.00116.94           C  
ATOM   2696  CE2 PHE B  54      78.375  40.839  23.642  1.00116.94           C  
ATOM   2697  CZ  PHE B  54      77.506  40.909  24.705  1.00116.94           C  
ATOM   2698  C   PHE B  54      83.557  39.121  25.895  1.00116.94           C  
ATOM   2699  O   PHE B  54      84.055  39.269  27.010  1.00116.94           O  
ATOM   2700  N   ARG B  55      84.296  38.990  24.780  1.00125.18           N  
ATOM   2701  CA  ARG B  55      85.702  39.220  24.806  1.00125.18           C  
ATOM   2702  CB  ARG B  55      86.504  38.039  24.235  1.00125.18           C  
ATOM   2703  CG  ARG B  55      86.294  36.768  25.066  1.00125.18           C  
ATOM   2704  CD  ARG B  55      87.006  35.515  24.552  1.00125.18           C  
ATOM   2705  NE  ARG B  55      86.717  34.421  25.526  1.00125.18           N  
ATOM   2706  CZ  ARG B  55      87.212  33.164  25.329  1.00125.18           C  
ATOM   2707  NH1 ARG B  55      87.982  32.897  24.234  1.00125.18           N  
ATOM   2708  NH2 ARG B  55      86.938  32.172  26.227  1.00125.18           N  
ATOM   2709  C   ARG B  55      85.877  40.405  23.916  1.00125.18           C  
ATOM   2710  O   ARG B  55      85.669  40.324  22.711  1.00125.18           O  
ATOM   2711  N   SER B  56      86.256  41.555  24.492  1.00198.10           N  
ATOM   2712  CA  SER B  56      86.468  42.742  23.717  1.00198.10           C  
ATOM   2713  CB  SER B  56      87.695  42.636  22.795  1.00198.10           C  
ATOM   2714  OG  SER B  56      88.879  42.529  23.571  1.00198.10           O  
ATOM   2715  C   SER B  56      85.302  43.134  22.881  1.00198.10           C  
ATOM   2716  O   SER B  56      85.445  43.474  21.719  1.00198.10           O  
ATOM   2717  N   LYS B  57      84.104  43.215  23.440  1.00282.88           N  
ATOM   2718  CA  LYS B  57      83.037  43.642  22.582  1.00282.88           C  
ATOM   2719  CB  LYS B  57      83.256  45.079  22.026  1.00282.88           C  
ATOM   2720  CG  LYS B  57      82.114  45.777  21.264  1.00282.88           C  
ATOM   2721  CD  LYS B  57      81.830  45.266  19.848  1.00282.88           C  
ATOM   2722  CE  LYS B  57      80.870  46.145  19.041  1.00282.88           C  
ATOM   2723  NZ  LYS B  57      81.609  47.260  18.407  1.00282.88           N  
ATOM   2724  C   LYS B  57      82.860  42.651  21.486  1.00282.88           C  
ATOM   2725  O   LYS B  57      83.087  42.894  20.315  1.00282.88           O  
ATOM   2726  N   SER B  58      82.565  41.418  21.856  1.00139.80           N  
ATOM   2727  CA  SER B  58      82.234  40.452  20.868  1.00139.80           C  
ATOM   2728  CB  SER B  58      83.423  39.979  20.020  1.00139.80           C  
ATOM   2729  OG  SER B  58      84.306  39.215  20.827  1.00139.80           O  
ATOM   2730  C   SER B  58      81.857  39.336  21.733  1.00139.80           C  
ATOM   2731  O   SER B  58      82.462  39.120  22.778  1.00139.80           O  
ATOM   2732  N   LEU B  59      80.867  38.551  21.353  1.00224.12           N  
ATOM   2733  CA  LEU B  59      80.539  37.722  22.451  1.00224.12           C  
ATOM   2734  CB  LEU B  59      79.092  37.887  22.951  1.00224.12           C  
ATOM   2735  CG  LEU B  59      77.975  37.687  21.905  1.00224.12           C  
ATOM   2736  CD1 LEU B  59      76.598  37.875  22.561  1.00224.12           C  
ATOM   2737  CD2 LEU B  59      78.136  38.604  20.679  1.00224.12           C  
ATOM   2738  C   LEU B  59      80.781  36.285  22.214  1.00224.12           C  
ATOM   2739  O   LEU B  59      80.287  35.711  21.246  1.00224.12           O  
ATOM   2740  N   MET B  60      81.586  35.714  23.138  1.00183.66           N  
ATOM   2741  CA  MET B  60      82.049  34.355  23.183  1.00183.66           C  
ATOM   2742  CB  MET B  60      83.147  34.169  24.247  1.00183.66           C  
ATOM   2743  CG  MET B  60      83.694  32.744  24.353  1.00183.66           C  
ATOM   2744  SD  MET B  60      84.778  32.232  22.987  1.00183.66           S  
ATOM   2745  CE  MET B  60      83.423  31.810  21.857  1.00183.66           C  
ATOM   2746  C   MET B  60      80.996  33.328  23.484  1.00183.66           C  
ATOM   2747  O   MET B  60      80.880  32.346  22.751  1.00183.66           O  
ATOM   2748  N   GLU B  61      80.182  33.504  24.552  1.00118.53           N  
ATOM   2749  CA  GLU B  61      79.310  32.395  24.856  1.00118.53           C  
ATOM   2750  CB  GLU B  61      79.946  31.380  25.814  1.00118.53           C  
ATOM   2751  CG  GLU B  61      81.101  30.628  25.156  1.00118.53           C  
ATOM   2752  CD  GLU B  61      80.516  29.839  23.992  1.00118.53           C  
ATOM   2753  OE1 GLU B  61      79.265  29.845  23.839  1.00118.53           O  
ATOM   2754  OE2 GLU B  61      81.314  29.219  23.240  1.00118.53           O  
ATOM   2755  C   GLU B  61      78.006  32.836  25.452  1.00118.53           C  
ATOM   2756  O   GLU B  61      77.956  33.454  26.515  1.00118.53           O  
ATOM   2757  N   ASP B  68      76.930  32.555  24.688  1.00165.67           N  
ATOM   2758  CA  ASP B  68      75.523  32.753  24.913  1.00165.67           C  
ATOM   2759  CB  ASP B  68      74.762  32.903  23.588  1.00165.67           C  
ATOM   2760  CG  ASP B  68      75.376  34.078  22.848  1.00165.67           C  
ATOM   2761  OD1 ASP B  68      75.164  35.244  23.272  1.00165.67           O  
ATOM   2762  OD2 ASP B  68      76.079  33.813  21.835  1.00165.67           O  
ATOM   2763  C   ASP B  68      74.871  31.593  25.620  1.00165.67           C  
ATOM   2764  O   ASP B  68      73.722  31.702  26.043  1.00165.67           O  
ATOM   2765  N   GLY B  69      75.554  30.441  25.749  1.00 56.72           N  
ATOM   2766  CA  GLY B  69      74.895  29.203  26.097  1.00 56.72           C  
ATOM   2767  C   GLY B  69      74.044  29.298  27.328  1.00 56.72           C  
ATOM   2768  O   GLY B  69      72.968  28.701  27.383  1.00 56.72           O  
ATOM   2769  N   GLY B  70      74.510  30.023  28.352  1.00 82.05           N  
ATOM   2770  CA  GLY B  70      73.815  30.167  29.594  1.00 82.05           C  
ATOM   2771  C   GLY B  70      72.499  30.887  29.391  1.00 82.05           C  
ATOM   2772  O   GLY B  70      71.560  30.710  30.164  1.00 82.05           O  
ATOM   2773  N   ALA B  71      72.404  31.769  28.377  1.00 84.62           N  
ATOM   2774  CA  ALA B  71      71.236  32.589  28.191  1.00 84.62           C  
ATOM   2775  CB  ALA B  71      71.411  33.652  27.094  1.00 84.62           C  
ATOM   2776  C   ALA B  71      70.026  31.778  27.830  1.00 84.62           C  
ATOM   2777  O   ALA B  71      70.108  30.732  27.188  1.00 84.62           O  
ATOM   2778  N   PHE B  72      68.843  32.284  28.236  1.00168.72           N  
ATOM   2779  CA  PHE B  72      67.604  31.630  27.953  1.00168.72           C  
ATOM   2780  CB  PHE B  72      66.431  32.042  28.867  1.00168.72           C  
ATOM   2781  CG  PHE B  72      66.535  31.268  30.139  1.00168.72           C  
ATOM   2782  CD1 PHE B  72      66.000  30.001  30.212  1.00168.72           C  
ATOM   2783  CD2 PHE B  72      67.152  31.785  31.258  1.00168.72           C  
ATOM   2784  CE1 PHE B  72      66.078  29.262  31.366  1.00168.72           C  
ATOM   2785  CE2 PHE B  72      67.235  31.049  32.418  1.00168.72           C  
ATOM   2786  CZ  PHE B  72      66.695  29.787  32.476  1.00168.72           C  
ATOM   2787  C   PHE B  72      67.226  31.927  26.521  1.00168.72           C  
ATOM   2788  O   PHE B  72      68.073  32.259  25.693  1.00168.72           O  
ATOM   2789  N   LYS B  73      65.930  31.751  26.183  1.00148.08           N  
ATOM   2790  CA  LYS B  73      65.399  31.917  24.853  1.00148.08           C  
ATOM   2791  CB  LYS B  73      63.883  31.679  24.788  1.00148.08           C  
ATOM   2792  CG  LYS B  73      63.446  30.368  25.433  1.00148.08           C  
ATOM   2793  CD  LYS B  73      64.104  29.128  24.833  1.00148.08           C  
ATOM   2794  CE  LYS B  73      63.690  27.841  25.548  1.00148.08           C  
ATOM   2795  NZ  LYS B  73      64.285  26.668  24.873  1.00148.08           N  
ATOM   2796  C   LYS B  73      65.605  33.333  24.395  1.00148.08           C  
ATOM   2797  O   LYS B  73      66.271  34.137  25.043  1.00148.08           O  
ATOM   2798  N   ASP B  74      64.984  33.663  23.244  1.00122.92           N  
ATOM   2799  CA  ASP B  74      65.082  34.919  22.543  1.00122.92           C  
ATOM   2800  CB  ASP B  74      64.207  34.970  21.277  1.00122.92           C  
ATOM   2801  CG  ASP B  74      64.804  34.043  20.230  1.00122.92           C  
ATOM   2802  OD1 ASP B  74      66.050  34.081  20.042  1.00122.92           O  
ATOM   2803  OD2 ASP B  74      64.015  33.290  19.599  1.00122.92           O  
ATOM   2804  C   ASP B  74      64.616  36.028  23.435  1.00122.92           C  
ATOM   2805  O   ASP B  74      64.843  37.201  23.141  1.00122.92           O  
ATOM   2806  N   ARG B  75      63.909  35.697  24.528  1.00169.62           N  
ATOM   2807  CA  ARG B  75      63.388  36.731  25.382  1.00169.62           C  
ATOM   2808  CB  ARG B  75      62.521  36.211  26.546  1.00169.62           C  
ATOM   2809  CG  ARG B  75      61.182  35.629  26.079  1.00169.62           C  
ATOM   2810  CD  ARG B  75      60.144  35.467  27.194  1.00169.62           C  
ATOM   2811  NE  ARG B  75      60.708  34.513  28.186  1.00169.62           N  
ATOM   2812  CZ  ARG B  75      61.454  34.968  29.236  1.00169.62           C  
ATOM   2813  NH1 ARG B  75      61.626  36.307  29.431  1.00169.62           N  
ATOM   2814  NH2 ARG B  75      62.020  34.074  30.099  1.00169.62           N  
ATOM   2815  C   ARG B  75      64.515  37.565  25.937  1.00169.62           C  
ATOM   2816  O   ARG B  75      64.319  38.754  26.192  1.00169.62           O  
ATOM   2817  N   PHE B  76      65.708  36.975  26.180  1.00115.13           N  
ATOM   2818  CA  PHE B  76      66.807  37.776  26.666  1.00115.13           C  
ATOM   2819  CB  PHE B  76      67.742  37.053  27.651  1.00115.13           C  
ATOM   2820  CG  PHE B  76      67.084  36.984  28.986  1.00115.13           C  
ATOM   2821  CD1 PHE B  76      66.041  36.117  29.211  1.00115.13           C  
ATOM   2822  CD2 PHE B  76      67.529  37.776  30.022  1.00115.13           C  
ATOM   2823  CE1 PHE B  76      65.447  36.051  30.448  1.00115.13           C  
ATOM   2824  CE2 PHE B  76      66.940  37.713  31.262  1.00115.13           C  
ATOM   2825  CZ  PHE B  76      65.895  36.847  31.475  1.00115.13           C  
ATOM   2826  C   PHE B  76      67.658  38.239  25.506  1.00115.13           C  
ATOM   2827  O   PHE B  76      67.696  37.593  24.459  1.00115.13           O  
ATOM   2828  N   LYS B  77      68.347  39.400  25.674  1.00114.85           N  
ATOM   2829  CA  LYS B  77      69.175  39.995  24.645  1.00114.85           C  
ATOM   2830  CB  LYS B  77      68.448  41.120  23.883  1.00114.85           C  
ATOM   2831  CG  LYS B  77      67.116  40.726  23.237  1.00114.85           C  
ATOM   2832  CD  LYS B  77      66.249  41.941  22.887  1.00114.85           C  
ATOM   2833  CE  LYS B  77      64.864  41.598  22.333  1.00114.85           C  
ATOM   2834  NZ  LYS B  77      64.980  41.051  20.964  1.00114.85           N  
ATOM   2835  C   LYS B  77      70.324  40.717  25.316  1.00114.85           C  
ATOM   2836  O   LYS B  77      70.142  41.287  26.390  1.00114.85           O  
ATOM   2837  N   ALA B  78      71.532  40.749  24.691  1.00 74.61           N  
ATOM   2838  CA  ALA B  78      72.663  41.425  25.310  1.00 74.61           C  
ATOM   2839  CB  ALA B  78      73.441  40.513  26.277  1.00 74.61           C  
ATOM   2840  C   ALA B  78      73.662  41.909  24.274  1.00 74.61           C  
ATOM   2841  O   ALA B  78      73.709  41.384  23.163  1.00 74.61           O  
ATOM   2842  N   GLU B  79      74.482  42.953  24.604  1.00127.56           N  
ATOM   2843  CA  GLU B  79      75.516  43.394  23.692  1.00127.56           C  
ATOM   2844  CB  GLU B  79      74.972  43.873  22.337  1.00127.56           C  
ATOM   2845  CG  GLU B  79      76.070  44.233  21.335  1.00127.56           C  
ATOM   2846  CD  GLU B  79      75.466  44.219  19.936  1.00127.56           C  
ATOM   2847  OE1 GLU B  79      74.702  45.161  19.595  1.00127.56           O  
ATOM   2848  OE2 GLU B  79      75.763  43.250  19.187  1.00127.56           O  
ATOM   2849  C   GLU B  79      76.369  44.493  24.279  1.00127.56           C  
ATOM   2850  O   GLU B  79      75.992  45.143  25.255  1.00127.56           O  
ATOM   2851  N   MET B  80      77.580  44.698  23.698  1.00 75.84           N  
ATOM   2852  CA  MET B  80      78.458  45.758  24.122  1.00 75.84           C  
ATOM   2853  CB  MET B  80      79.821  45.277  24.648  1.00 75.84           C  
ATOM   2854  CG  MET B  80      79.761  44.590  26.012  1.00 75.84           C  
ATOM   2855  SD  MET B  80      81.373  44.020  26.631  1.00 75.84           S  
ATOM   2856  CE  MET B  80      82.102  45.681  26.736  1.00 75.84           C  
ATOM   2857  C   MET B  80      78.759  46.581  22.918  1.00 75.84           C  
ATOM   2858  O   MET B  80      79.519  46.157  22.053  1.00 75.84           O  
ATOM   2859  N   LEU B  81      78.184  47.791  22.830  1.00 92.01           N  
ATOM   2860  CA  LEU B  81      78.458  48.624  21.696  1.00 92.01           C  
ATOM   2861  CB  LEU B  81      77.688  49.955  21.745  1.00 92.01           C  
ATOM   2862  CG  LEU B  81      76.165  49.823  21.570  1.00 92.01           C  
ATOM   2863  CD1 LEU B  81      75.802  49.425  20.131  1.00 92.01           C  
ATOM   2864  CD2 LEU B  81      75.563  48.876  22.620  1.00 92.01           C  
ATOM   2865  C   LEU B  81      79.913  48.976  21.719  1.00 92.01           C  
ATOM   2866  O   LEU B  81      80.583  48.962  20.687  1.00 92.01           O  
ATOM   2867  N   ASN B  82      80.435  49.313  22.916  1.00 71.44           N  
ATOM   2868  CA  ASN B  82      81.813  49.697  23.052  1.00 71.44           C  
ATOM   2869  CB  ASN B  82      82.017  51.211  23.237  1.00 71.44           C  
ATOM   2870  CG  ASN B  82      81.322  51.631  24.522  1.00 71.44           C  
ATOM   2871  OD1 ASN B  82      81.850  51.437  25.616  1.00 71.44           O  
ATOM   2872  ND2 ASN B  82      80.105  52.223  24.388  1.00 71.44           N  
ATOM   2873  C   ASN B  82      82.378  48.989  24.252  1.00 71.44           C  
ATOM   2874  O   ASN B  82      81.638  48.401  25.037  1.00 71.44           O  
ATOM   2875  N   SER B  83      83.720  49.052  24.422  1.00127.70           N  
ATOM   2876  CA  SER B  83      84.447  48.307  25.420  1.00127.70           C  
ATOM   2877  CB  SER B  83      85.973  48.446  25.282  1.00127.70           C  
ATOM   2878  OG  SER B  83      86.621  47.688  26.293  1.00127.70           O  
ATOM   2879  C   SER B  83      84.071  48.744  26.823  1.00127.70           C  
ATOM   2880  O   SER B  83      84.332  48.023  27.785  1.00127.70           O  
ATOM   2881  N   SER B  84      83.552  49.977  26.998  1.00110.80           N  
ATOM   2882  CA  SER B  84      83.168  50.501  28.291  1.00110.80           C  
ATOM   2883  CB  SER B  84      83.538  51.983  28.472  1.00110.80           C  
ATOM   2884  OG  SER B  84      82.739  52.798  27.627  1.00110.80           O  
ATOM   2885  C   SER B  84      81.698  50.380  28.657  1.00110.80           C  
ATOM   2886  O   SER B  84      81.298  50.987  29.651  1.00110.80           O  
ATOM   2887  N   PHE B  85      80.829  49.689  27.882  1.00 97.85           N  
ATOM   2888  CA  PHE B  85      79.423  49.720  28.240  1.00 97.85           C  
ATOM   2889  CB  PHE B  85      78.758  50.952  27.587  1.00 97.85           C  
ATOM   2890  CG  PHE B  85      77.288  51.029  27.810  1.00 97.85           C  
ATOM   2891  CD1 PHE B  85      76.777  51.530  28.984  1.00 97.85           C  
ATOM   2892  CD2 PHE B  85      76.420  50.634  26.816  1.00 97.85           C  
ATOM   2893  CE1 PHE B  85      75.418  51.611  29.172  1.00 97.85           C  
ATOM   2894  CE2 PHE B  85      75.060  50.714  26.999  1.00 97.85           C  
ATOM   2895  CZ  PHE B  85      74.558  51.204  28.180  1.00 97.85           C  
ATOM   2896  C   PHE B  85      78.743  48.481  27.722  1.00 97.85           C  
ATOM   2897  O   PHE B  85      79.016  48.048  26.606  1.00 97.85           O  
ATOM   2898  N   SER B  86      77.822  47.885  28.518  1.00 61.28           N  
ATOM   2899  CA  SER B  86      77.125  46.698  28.088  1.00 61.28           C  
ATOM   2900  CB  SER B  86      77.709  45.399  28.665  1.00 61.28           C  
ATOM   2901  OG  SER B  86      76.963  44.283  28.202  1.00 61.28           O  
ATOM   2902  C   SER B  86      75.700  46.782  28.552  1.00 61.28           C  
ATOM   2903  O   SER B  86      75.399  47.476  29.522  1.00 61.28           O  
ATOM   2904  N   THR B  87      74.776  46.083  27.851  1.00124.98           N  
ATOM   2905  CA  THR B  87      73.390  46.113  28.235  1.00124.98           C  
ATOM   2906  CB  THR B  87      72.542  46.998  27.368  1.00124.98           C  
ATOM   2907  OG1 THR B  87      71.227  47.085  27.895  1.00124.98           O  
ATOM   2908  CG2 THR B  87      72.505  46.412  25.946  1.00124.98           C  
ATOM   2909  C   THR B  87      72.792  44.737  28.146  1.00124.98           C  
ATOM   2910  O   THR B  87      73.241  43.901  27.362  1.00124.98           O  
ATOM   2911  N   LEU B  88      71.756  44.476  28.981  1.00 80.46           N  
ATOM   2912  CA  LEU B  88      71.052  43.218  28.971  1.00 80.46           C  
ATOM   2913  CB  LEU B  88      71.319  42.379  30.233  1.00 80.46           C  
ATOM   2914  CG  LEU B  88      70.598  41.021  30.248  1.00 80.46           C  
ATOM   2915  CD1 LEU B  88      71.046  40.147  29.066  1.00 80.46           C  
ATOM   2916  CD2 LEU B  88      70.773  40.319  31.605  1.00 80.46           C  
ATOM   2917  C   LEU B  88      69.583  43.545  28.918  1.00 80.46           C  
ATOM   2918  O   LEU B  88      69.088  44.305  29.749  1.00 80.46           O  
ATOM   2919  N   LYS B  89      68.834  42.984  27.940  1.00 65.92           N  
ATOM   2920  CA  LYS B  89      67.442  43.342  27.841  1.00 65.92           C  
ATOM   2921  CB  LYS B  89      67.090  44.099  26.548  1.00 65.92           C  
ATOM   2922  CG  LYS B  89      65.668  44.668  26.550  1.00 65.92           C  
ATOM   2923  CD  LYS B  89      65.437  45.741  25.482  1.00 65.92           C  
ATOM   2924  CE  LYS B  89      64.034  46.355  25.515  1.00 65.92           C  
ATOM   2925  NZ  LYS B  89      63.936  47.469  24.542  1.00 65.92           N  
ATOM   2926  C   LYS B  89      66.564  42.126  27.886  1.00 65.92           C  
ATOM   2927  O   LYS B  89      66.893  41.079  27.328  1.00 65.92           O  
ATOM   2928  N   ILE B  90      65.412  42.246  28.583  1.00162.99           N  
ATOM   2929  CA  ILE B  90      64.451  41.178  28.653  1.00162.99           C  
ATOM   2930  CB  ILE B  90      64.297  40.682  30.076  1.00162.99           C  
ATOM   2931  CG1 ILE B  90      63.594  39.331  30.125  1.00162.99           C  
ATOM   2932  CG2 ILE B  90      63.659  41.747  30.978  1.00162.99           C  
ATOM   2933  CD1 ILE B  90      63.642  38.735  31.529  1.00162.99           C  
ATOM   2934  C   ILE B  90      63.173  41.723  28.060  1.00162.99           C  
ATOM   2935  O   ILE B  90      62.478  42.546  28.658  1.00162.99           O  
ATOM   2936  N   GLN B  91      62.845  41.308  26.815  1.00289.23           N  
ATOM   2937  CA  GLN B  91      61.727  41.935  26.167  1.00289.23           C  
ATOM   2938  CB  GLN B  91      61.675  41.701  24.651  1.00289.23           C  
ATOM   2939  CG  GLN B  91      60.468  42.391  24.018  1.00289.23           C  
ATOM   2940  CD  GLN B  91      60.464  42.054  22.542  1.00289.23           C  
ATOM   2941  OE1 GLN B  91      61.495  42.133  21.879  1.00289.23           O  
ATOM   2942  NE2 GLN B  91      59.276  41.655  22.015  1.00289.23           N  
ATOM   2943  C   GLN B  91      60.404  41.595  26.759  1.00289.23           C  
ATOM   2944  O   GLN B  91      59.680  42.515  27.148  1.00289.23           O  
ATOM   2945  N   PRO B  92      59.984  40.365  26.842  1.00207.55           N  
ATOM   2946  CA  PRO B  92      58.837  40.201  27.671  1.00207.55           C  
ATOM   2947  CD  PRO B  92      59.959  39.458  25.704  1.00207.55           C  
ATOM   2948  CB  PRO B  92      57.967  39.123  27.027  1.00207.55           C  
ATOM   2949  CG  PRO B  92      58.930  38.384  26.084  1.00207.55           C  
ATOM   2950  C   PRO B  92      59.416  39.809  28.985  1.00207.55           C  
ATOM   2951  O   PRO B  92      60.165  38.837  29.015  1.00207.55           O  
ATOM   2952  N   THR B  93      59.064  40.464  30.095  1.00 60.92           N  
ATOM   2953  CA  THR B  93      59.668  39.987  31.301  1.00 60.92           C  
ATOM   2954  CB  THR B  93      59.933  41.071  32.303  1.00 60.92           C  
ATOM   2955  OG1 THR B  93      60.798  42.036  31.727  1.00 60.92           O  
ATOM   2956  CG2 THR B  93      60.631  40.472  33.531  1.00 60.92           C  
ATOM   2957  C   THR B  93      58.749  38.955  31.875  1.00 60.92           C  
ATOM   2958  O   THR B  93      57.602  38.852  31.444  1.00 60.92           O  
ATOM   2959  N   GLU B  94      59.249  38.127  32.821  1.00 69.85           N  
ATOM   2960  CA  GLU B  94      58.436  37.110  33.429  1.00 69.85           C  
ATOM   2961  CB  GLU B  94      58.483  35.792  32.649  1.00 69.85           C  
ATOM   2962  CG  GLU B  94      57.884  35.939  31.250  1.00 69.85           C  
ATOM   2963  CD  GLU B  94      58.080  34.625  30.514  1.00 69.85           C  
ATOM   2964  OE1 GLU B  94      58.852  33.771  31.027  1.00 69.85           O  
ATOM   2965  OE2 GLU B  94      57.465  34.459  29.428  1.00 69.85           O  
ATOM   2966  C   GLU B  94      58.959  36.862  34.819  1.00 69.85           C  
ATOM   2967  O   GLU B  94      60.133  37.086  35.104  1.00 69.85           O  
ATOM   2968  N   PRO B  95      58.110  36.375  35.686  1.00101.34           N  
ATOM   2969  CA  PRO B  95      58.433  36.186  37.081  1.00101.34           C  
ATOM   2970  CD  PRO B  95      56.677  36.382  35.440  1.00101.34           C  
ATOM   2971  CB  PRO B  95      57.128  35.739  37.740  1.00101.34           C  
ATOM   2972  CG  PRO B  95      56.029  36.324  36.832  1.00101.34           C  
ATOM   2973  C   PRO B  95      59.573  35.239  37.330  1.00101.34           C  
ATOM   2974  O   PRO B  95      60.239  35.364  38.357  1.00101.34           O  
ATOM   2975  N   LYS B  96      59.807  34.280  36.422  1.00134.45           N  
ATOM   2976  CA  LYS B  96      60.860  33.317  36.586  1.00134.45           C  
ATOM   2977  CB  LYS B  96      60.915  32.290  35.442  1.00134.45           C  
ATOM   2978  CG  LYS B  96      59.779  31.266  35.456  1.00134.45           C  
ATOM   2979  CD  LYS B  96      58.400  31.850  35.151  1.00134.45           C  
ATOM   2980  CE  LYS B  96      57.311  30.785  35.008  1.00134.45           C  
ATOM   2981  NZ  LYS B  96      55.994  31.435  34.830  1.00134.45           N  
ATOM   2982  C   LYS B  96      62.166  34.042  36.558  1.00134.45           C  
ATOM   2983  O   LYS B  96      63.162  33.582  37.116  1.00134.45           O  
ATOM   2984  N   ASP B  97      62.182  35.176  35.841  1.00109.86           N  
ATOM   2985  CA  ASP B  97      63.323  36.016  35.613  1.00109.86           C  
ATOM   2986  CB  ASP B  97      63.021  37.120  34.588  1.00109.86           C  
ATOM   2987  CG  ASP B  97      62.757  36.434  33.255  1.00109.86           C  
ATOM   2988  OD1 ASP B  97      63.450  35.422  32.969  1.00109.86           O  
ATOM   2989  OD2 ASP B  97      61.853  36.902  32.514  1.00109.86           O  
ATOM   2990  C   ASP B  97      63.765  36.689  36.876  1.00109.86           C  
ATOM   2991  O   ASP B  97      64.918  37.103  36.965  1.00109.86           O  
ATOM   2992  N   SER B  98      62.867  36.863  37.866  1.00132.55           N  
ATOM   2993  CA  SER B  98      63.236  37.594  39.048  1.00132.55           C  
ATOM   2994  CB  SER B  98      62.125  37.650  40.113  1.00132.55           C  
ATOM   2995  OG  SER B  98      61.779  36.341  40.537  1.00132.55           O  
ATOM   2996  C   SER B  98      64.456  36.988  39.660  1.00132.55           C  
ATOM   2997  O   SER B  98      64.559  35.771  39.805  1.00132.55           O  
ATOM   2998  N   ALA B  99      65.430  37.850  40.019  1.00 81.41           N  
ATOM   2999  CA  ALA B  99      66.659  37.374  40.577  1.00 81.41           C  
ATOM   3000  CB  ALA B  99      67.365  36.328  39.696  1.00 81.41           C  
ATOM   3001  C   ALA B  99      67.585  38.536  40.721  1.00 81.41           C  
ATOM   3002  O   ALA B  99      67.200  39.690  40.532  1.00 81.41           O  
ATOM   3003  N   VAL B 100      68.838  38.247  41.123  1.00 70.84           N  
ATOM   3004  CA  VAL B 100      69.816  39.286  41.223  1.00 70.84           C  
ATOM   3005  CB  VAL B 100      70.606  39.253  42.500  1.00 70.84           C  
ATOM   3006  CG1 VAL B 100      71.679  40.351  42.437  1.00 70.84           C  
ATOM   3007  CG2 VAL B 100      69.636  39.406  43.685  1.00 70.84           C  
ATOM   3008  C   VAL B 100      70.776  39.085  40.094  1.00 70.84           C  
ATOM   3009  O   VAL B 100      71.337  38.002  39.934  1.00 70.84           O  
ATOM   3010  N   TYR B 101      71.000  40.145  39.286  1.00130.19           N  
ATOM   3011  CA  TYR B 101      71.874  40.031  38.155  1.00130.19           C  
ATOM   3012  CB  TYR B 101      71.318  40.602  36.835  1.00130.19           C  
ATOM   3013  CG  TYR B 101      70.123  39.822  36.400  1.00130.19           C  
ATOM   3014  CD1 TYR B 101      70.265  38.588  35.813  1.00130.19           C  
ATOM   3015  CD2 TYR B 101      68.853  40.316  36.589  1.00130.19           C  
ATOM   3016  CE1 TYR B 101      69.161  37.872  35.412  1.00130.19           C  
ATOM   3017  CE2 TYR B 101      67.746  39.604  36.188  1.00130.19           C  
ATOM   3018  CZ  TYR B 101      67.897  38.377  35.597  1.00130.19           C  
ATOM   3019  OH  TYR B 101      66.765  37.643  35.185  1.00130.19           O  
ATOM   3020  C   TYR B 101      73.103  40.813  38.445  1.00130.19           C  
ATOM   3021  O   TYR B 101      73.081  41.870  39.075  1.00130.19           O  
ATOM   3022  N   LEU B 102      74.245  40.269  38.016  1.00 96.65           N  
ATOM   3023  CA  LEU B 102      75.453  40.978  38.264  1.00 96.65           C  
ATOM   3024  CB  LEU B 102      76.412  40.250  39.223  1.00 96.65           C  
ATOM   3025  CG  LEU B 102      75.919  40.064  40.669  1.00 96.65           C  
ATOM   3026  CD1 LEU B 102      76.975  39.322  41.504  1.00 96.65           C  
ATOM   3027  CD2 LEU B 102      75.524  41.401  41.311  1.00 96.65           C  
ATOM   3028  C   LEU B 102      76.205  41.039  36.990  1.00 96.65           C  
ATOM   3029  O   LEU B 102      76.219  40.090  36.211  1.00 96.65           O  
ATOM   3030  N   CYS B 103      76.845  42.182  36.724  1.00136.34           N  
ATOM   3031  CA  CYS B 103      77.723  42.187  35.605  1.00136.34           C  
ATOM   3032  CB  CYS B 103      77.662  43.448  34.737  1.00136.34           C  
ATOM   3033  SG  CYS B 103      78.376  44.874  35.584  1.00136.34           S  
ATOM   3034  C   CYS B 103      79.091  42.113  36.220  1.00136.34           C  
ATOM   3035  O   CYS B 103      79.290  42.594  37.333  1.00136.34           O  
ATOM   3036  N   ALA B 104      80.064  41.467  35.543  1.00 86.80           N  
ATOM   3037  CA  ALA B 104      81.393  41.371  36.089  1.00 86.80           C  
ATOM   3038  CB  ALA B 104      81.758  39.971  36.613  1.00 86.80           C  
ATOM   3039  C   ALA B 104      82.343  41.718  34.994  1.00 86.80           C  
ATOM   3040  O   ALA B 104      81.972  41.713  33.819  1.00 86.80           O  
ATOM   3041  N   SER B 105      83.591  42.072  35.371  1.00107.19           N  
ATOM   3042  CA  SER B 105      84.560  42.463  34.394  1.00107.19           C  
ATOM   3043  CB  SER B 105      84.719  43.985  34.307  1.00107.19           C  
ATOM   3044  OG  SER B 105      83.447  44.564  34.066  1.00107.19           O  
ATOM   3045  C   SER B 105      85.880  41.909  34.797  1.00107.19           C  
ATOM   3046  O   SER B 105      86.187  41.781  35.981  1.00107.19           O  
ATOM   3047  N   SER B 106      86.692  41.558  33.784  1.00 90.94           N  
ATOM   3048  CA  SER B 106      87.993  41.035  34.020  1.00 90.94           C  
ATOM   3049  CB  SER B 106      88.090  39.505  33.899  1.00 90.94           C  
ATOM   3050  OG  SER B 106      87.816  39.098  32.566  1.00 90.94           O  
ATOM   3051  C   SER B 106      88.861  41.622  32.964  1.00 90.94           C  
ATOM   3052  O   SER B 106      88.414  42.011  31.885  1.00 90.94           O  
ATOM   3053  N   LEU B 107      90.157  41.650  33.274  1.00229.05           N  
ATOM   3054  CA  LEU B 107      91.192  42.231  32.503  1.00229.05           C  
ATOM   3055  CB  LEU B 107      92.484  42.306  33.337  1.00229.05           C  
ATOM   3056  CG  LEU B 107      92.234  43.352  34.457  1.00229.05           C  
ATOM   3057  CD1 LEU B 107      93.279  43.367  35.580  1.00229.05           C  
ATOM   3058  CD2 LEU B 107      92.070  44.746  33.833  1.00229.05           C  
ATOM   3059  C   LEU B 107      91.287  41.541  31.186  1.00229.05           C  
ATOM   3060  O   LEU B 107      91.979  42.020  30.302  1.00229.05           O  
ATOM   3061  N   TYR B 108      90.761  40.314  31.074  1.00227.28           N  
ATOM   3062  CA  TYR B 108      90.507  39.676  29.811  1.00227.28           C  
ATOM   3063  CB  TYR B 108      91.731  39.590  28.851  1.00227.28           C  
ATOM   3064  CG  TYR B 108      91.255  38.868  27.635  1.00227.28           C  
ATOM   3065  CD1 TYR B 108      90.337  39.399  26.759  1.00227.28           C  
ATOM   3066  CD2 TYR B 108      91.664  37.578  27.439  1.00227.28           C  
ATOM   3067  CE1 TYR B 108      89.898  38.654  25.688  1.00227.28           C  
ATOM   3068  CE2 TYR B 108      91.252  36.831  26.367  1.00227.28           C  
ATOM   3069  CZ  TYR B 108      90.365  37.382  25.481  1.00227.28           C  
ATOM   3070  OH  TYR B 108      89.917  36.635  24.378  1.00227.28           O  
ATOM   3071  C   TYR B 108      89.924  38.331  30.182  1.00227.28           C  
ATOM   3072  O   TYR B 108      89.833  38.018  31.365  1.00227.28           O  
ATOM   3073  N   THR B 123      89.475  37.533  29.198  1.00 81.18           N  
ATOM   3074  CA  THR B 123      89.040  36.182  29.302  1.00 81.18           C  
ATOM   3075  CB  THR B 123      89.114  35.547  27.942  1.00 81.18           C  
ATOM   3076  OG1 THR B 123      88.151  36.123  27.075  1.00 81.18           O  
ATOM   3077  CG2 THR B 123      88.998  34.026  28.021  1.00 81.18           C  
ATOM   3078  C   THR B 123      89.995  35.448  30.193  1.00 81.18           C  
ATOM   3079  O   THR B 123      91.205  35.640  30.124  1.00 81.18           O  
ATOM   3080  N   ASN B 124      89.435  34.568  31.053  1.00 94.33           N  
ATOM   3081  CA  ASN B 124      90.166  33.721  31.964  1.00 94.33           C  
ATOM   3082  CB  ASN B 124      91.402  33.049  31.338  1.00 94.33           C  
ATOM   3083  CG  ASN B 124      91.035  31.869  30.462  1.00 94.33           C  
ATOM   3084  OD1 ASN B 124      90.801  32.026  29.265  1.00 94.33           O  
ATOM   3085  ND2 ASN B 124      91.042  30.650  31.067  1.00 94.33           N  
ATOM   3086  C   ASN B 124      90.756  34.483  33.114  1.00 94.33           C  
ATOM   3087  O   ASN B 124      91.548  33.917  33.866  1.00 94.33           O  
ATOM   3088  N   GLN B 125      90.376  35.757  33.318  1.00129.08           N  
ATOM   3089  CA  GLN B 125      90.963  36.525  34.386  1.00129.08           C  
ATOM   3090  CB  GLN B 125      91.296  37.977  33.986  1.00129.08           C  
ATOM   3091  CG  GLN B 125      92.390  38.111  32.921  1.00129.08           C  
ATOM   3092  CD  GLN B 125      93.748  37.964  33.599  1.00129.08           C  
ATOM   3093  OE1 GLN B 125      93.976  37.035  34.373  1.00129.08           O  
ATOM   3094  NE2 GLN B 125      94.679  38.912  33.306  1.00129.08           N  
ATOM   3095  C   GLN B 125      89.981  36.609  35.517  1.00129.08           C  
ATOM   3096  O   GLN B 125      88.811  36.261  35.368  1.00129.08           O  
ATOM   3097  N   ALA B 126      90.459  37.061  36.698  1.00 46.70           N  
ATOM   3098  CA  ALA B 126      89.600  37.192  37.839  1.00 46.70           C  
ATOM   3099  CB  ALA B 126      90.340  37.570  39.129  1.00 46.70           C  
ATOM   3100  C   ALA B 126      88.619  38.283  37.566  1.00 46.70           C  
ATOM   3101  O   ALA B 126      88.953  39.386  37.142  1.00 46.70           O  
ATOM   3102  N   PRO B 127      87.386  37.948  37.783  1.00167.59           N  
ATOM   3103  CA  PRO B 127      86.355  38.924  37.588  1.00167.59           C  
ATOM   3104  CD  PRO B 127      86.927  36.611  37.443  1.00167.59           C  
ATOM   3105  CB  PRO B 127      85.124  38.165  37.085  1.00167.59           C  
ATOM   3106  CG  PRO B 127      85.395  36.703  37.465  1.00167.59           C  
ATOM   3107  C   PRO B 127      86.047  39.759  38.792  1.00167.59           C  
ATOM   3108  O   PRO B 127      86.112  39.259  39.916  1.00167.59           O  
ATOM   3109  N   LEU B 128      85.655  41.026  38.560  1.00149.82           N  
ATOM   3110  CA  LEU B 128      85.242  41.926  39.595  1.00149.82           C  
ATOM   3111  CB  LEU B 128      85.943  43.291  39.525  1.00149.82           C  
ATOM   3112  CG  LEU B 128      87.466  43.180  39.739  1.00149.82           C  
ATOM   3113  CD1 LEU B 128      88.137  42.388  38.605  1.00149.82           C  
ATOM   3114  CD2 LEU B 128      88.102  44.560  39.961  1.00149.82           C  
ATOM   3115  C   LEU B 128      83.766  42.106  39.384  1.00149.82           C  
ATOM   3116  O   LEU B 128      83.333  42.440  38.283  1.00149.82           O  
ATOM   3117  N   PHE B 129      82.958  41.879  40.440  1.00260.61           N  
ATOM   3118  CA  PHE B 129      81.527  41.866  40.331  1.00260.61           C  
ATOM   3119  CB  PHE B 129      80.885  40.819  41.312  1.00260.61           C  
ATOM   3120  CG  PHE B 129      81.416  39.380  41.259  1.00260.61           C  
ATOM   3121  CD1 PHE B 129      81.238  38.592  40.144  1.00260.61           C  
ATOM   3122  CD2 PHE B 129      82.107  38.778  42.314  1.00260.61           C  
ATOM   3123  CE1 PHE B 129      81.707  37.292  40.102  1.00260.61           C  
ATOM   3124  CE2 PHE B 129      82.579  37.471  42.288  1.00260.61           C  
ATOM   3125  CZ  PHE B 129      82.374  36.714  41.162  1.00260.61           C  
ATOM   3126  C   PHE B 129      81.005  43.230  40.711  1.00260.61           C  
ATOM   3127  O   PHE B 129      81.614  43.948  41.505  1.00260.61           O  
ATOM   3128  N   GLY B 130      79.857  43.631  40.125  1.00 68.69           N  
ATOM   3129  CA  GLY B 130      79.262  44.920  40.386  1.00 68.69           C  
ATOM   3130  C   GLY B 130      78.252  44.792  41.487  1.00 68.69           C  
ATOM   3131  O   GLY B 130      77.948  43.689  41.928  1.00 68.69           O  
ATOM   3132  N   GLU B 131      77.632  45.923  41.895  1.00124.26           N  
ATOM   3133  CA  GLU B 131      76.739  45.930  43.023  1.00124.26           C  
ATOM   3134  CB  GLU B 131      76.048  47.293  43.211  1.00124.26           C  
ATOM   3135  CG  GLU B 131      77.011  48.451  43.485  1.00124.26           C  
ATOM   3136  CD  GLU B 131      77.726  48.785  42.181  1.00124.26           C  
ATOM   3137  OE1 GLU B 131      77.057  49.306  41.249  1.00124.26           O  
ATOM   3138  OE2 GLU B 131      78.954  48.515  42.100  1.00124.26           O  
ATOM   3139  C   GLU B 131      75.655  44.927  42.780  1.00124.26           C  
ATOM   3140  O   GLU B 131      75.367  44.103  43.650  1.00124.26           O  
ATOM   3141  N   GLY B 132      75.036  44.953  41.581  1.00 64.72           N  
ATOM   3142  CA  GLY B 132      74.028  43.974  41.306  1.00 64.72           C  
ATOM   3143  C   GLY B 132      72.749  44.681  40.982  1.00 64.72           C  
ATOM   3144  O   GLY B 132      72.632  45.899  41.112  1.00 64.72           O  
ATOM   3145  N   THR B 133      71.756  43.908  40.505  1.00 82.13           N  
ATOM   3146  CA  THR B 133      70.465  44.452  40.215  1.00 82.13           C  
ATOM   3147  CB  THR B 133      70.190  44.558  38.745  1.00 82.13           C  
ATOM   3148  OG1 THR B 133      71.137  45.415  38.125  1.00 82.13           O  
ATOM   3149  CG2 THR B 133      68.760  45.085  38.541  1.00 82.13           C  
ATOM   3150  C   THR B 133      69.452  43.507  40.772  1.00 82.13           C  
ATOM   3151  O   THR B 133      69.468  42.316  40.469  1.00 82.13           O  
ATOM   3152  N   ARG B 134      68.519  44.008  41.600  1.00143.80           N  
ATOM   3153  CA  ARG B 134      67.542  43.095  42.105  1.00143.80           C  
ATOM   3154  CB  ARG B 134      67.228  43.280  43.600  1.00143.80           C  
ATOM   3155  CG  ARG B 134      68.357  42.739  44.481  1.00143.80           C  
ATOM   3156  CD  ARG B 134      68.277  43.148  45.952  1.00143.80           C  
ATOM   3157  NE  ARG B 134      66.885  42.927  46.428  1.00143.80           N  
ATOM   3158  CZ  ARG B 134      66.580  43.212  47.728  1.00143.80           C  
ATOM   3159  NH1 ARG B 134      67.568  43.619  48.578  1.00143.80           N  
ATOM   3160  NH2 ARG B 134      65.296  43.100  48.177  1.00143.80           N  
ATOM   3161  C   ARG B 134      66.323  43.314  41.300  1.00143.80           C  
ATOM   3162  O   ARG B 134      65.738  44.396  41.296  1.00143.80           O  
ATOM   3163  N   LEU B 135      65.928  42.271  40.558  1.00 72.80           N  
ATOM   3164  CA  LEU B 135      64.794  42.414  39.712  1.00 72.80           C  
ATOM   3165  CB  LEU B 135      65.057  41.991  38.261  1.00 72.80           C  
ATOM   3166  CG  LEU B 135      63.821  42.138  37.356  1.00 72.80           C  
ATOM   3167  CD1 LEU B 135      63.397  43.610  37.216  1.00 72.80           C  
ATOM   3168  CD2 LEU B 135      64.029  41.430  36.008  1.00 72.80           C  
ATOM   3169  C   LEU B 135      63.722  41.520  40.218  1.00 72.80           C  
ATOM   3170  O   LEU B 135      63.936  40.326  40.424  1.00 72.80           O  
ATOM   3171  N   SER B 136      62.531  42.097  40.447  1.00 51.37           N  
ATOM   3172  CA  SER B 136      61.422  41.290  40.842  1.00 51.37           C  
ATOM   3173  CB  SER B 136      60.839  41.663  42.214  1.00 51.37           C  
ATOM   3174  OG  SER B 136      61.792  41.389  43.230  1.00 51.37           O  
ATOM   3175  C   SER B 136      60.367  41.541  39.826  1.00 51.37           C  
ATOM   3176  O   SER B 136      59.963  42.682  39.599  1.00 51.37           O  
ATOM   3177  N   VAL B 137      59.896  40.464  39.173  1.00 54.29           N  
ATOM   3178  CA  VAL B 137      58.899  40.634  38.167  1.00 54.29           C  
ATOM   3179  CB  VAL B 137      59.228  39.883  36.919  1.00 54.29           C  
ATOM   3180  CG1 VAL B 137      58.110  40.109  35.889  1.00 54.29           C  
ATOM   3181  CG2 VAL B 137      60.628  40.319  36.468  1.00 54.29           C  
ATOM   3182  C   VAL B 137      57.645  40.060  38.743  1.00 54.29           C  
ATOM   3183  O   VAL B 137      57.567  38.862  39.013  1.00 54.29           O  
ATOM   3184  N   LEU B 138      56.626  40.914  38.944  1.00 72.36           N  
ATOM   3185  CA  LEU B 138      55.407  40.451  39.538  1.00 72.36           C  
ATOM   3186  CB  LEU B 138      54.799  41.449  40.535  1.00 72.36           C  
ATOM   3187  CG  LEU B 138      55.687  41.708  41.766  1.00 72.36           C  
ATOM   3188  CD1 LEU B 138      56.993  42.417  41.381  1.00 72.36           C  
ATOM   3189  CD2 LEU B 138      54.910  42.451  42.860  1.00 72.36           C  
ATOM   3190  C   LEU B 138      54.366  40.252  38.444  1.00 72.36           C  
ATOM   3191  O   LEU B 138      54.662  40.577  37.267  1.00 72.36           O  
ATOM   3192  OXT LEU B 138      53.247  39.777  38.780  1.00 72.36           O  
TER
END
