# Supplementary material for: Predicting T cell receptor functionality against mutant epitopes
Source: Cell Genom. 2024 Aug 15;4(9):100634. doi: 10.1016/j.xgen.2024.100634 (PMC11480844; doi:10.1016/j.xgen.2024.100634)
Supplement: Data S7. Structural models of the murine dataset, related to Figure 3 and STAR Methods, Structural modeling — PDB files containing the structural models of the 36 murine TCRs, SIINFEKL, and the H-2Kb allele. [file mmc8.zip › SIINFEKL/Ed39_SIINFEKL.pdb]

ATOM      1  N   GLY M   1     120.791  20.147  30.488  1.00 17.39           N  
ATOM      2  CA  GLY M   1     120.142  20.476  29.201  1.00 17.39           C  
ATOM      3  C   GLY M   1     118.830  21.149  29.408  1.00 17.39           C  
ATOM      4  O   GLY M   1     117.900  20.595  29.988  1.00 17.39           O  
ATOM      5  N   PRO M   2     118.759  22.359  28.933  1.00116.91           N  
ATOM      6  CA  PRO M   2     117.530  23.086  29.047  1.00116.91           C  
ATOM      7  CD  PRO M   2     119.915  23.239  29.001  1.00116.91           C  
ATOM      8  CB  PRO M   2     117.883  24.554  28.818  1.00116.91           C  
ATOM      9  CG  PRO M   2     119.351  24.642  29.272  1.00116.91           C  
ATOM     10  C   PRO M   2     116.547  22.540  28.068  1.00116.91           C  
ATOM     11  O   PRO M   2     116.962  21.956  27.069  1.00116.91           O  
ATOM     12  N   HIS M   3     115.243  22.704  28.348  1.00 61.42           N  
ATOM     13  CA  HIS M   3     114.240  22.206  27.459  1.00 61.42           C  
ATOM     14  ND1 HIS M   3     115.075  19.044  27.465  1.00 61.42           N  
ATOM     15  CG  HIS M   3     114.455  19.872  28.373  1.00 61.42           C  
ATOM     16  CB  HIS M   3     113.510  20.974  28.006  1.00 61.42           C  
ATOM     17  NE2 HIS M   3     115.775  18.417  29.482  1.00 61.42           N  
ATOM     18  CD2 HIS M   3     114.893  19.475  29.600  1.00 61.42           C  
ATOM     19  CE1 HIS M   3     115.853  18.194  28.181  1.00 61.42           C  
ATOM     20  C   HIS M   3     113.228  23.293  27.345  1.00 61.42           C  
ATOM     21  O   HIS M   3     113.291  24.282  28.073  1.00 61.42           O  
ATOM     22  N   SER M   4     112.277  23.156  26.400  1.00 92.76           N  
ATOM     23  CA  SER M   4     111.323  24.214  26.287  1.00 92.76           C  
ATOM     24  CB  SER M   4     111.813  25.344  25.364  1.00 92.76           C  
ATOM     25  OG  SER M   4     110.844  26.375  25.274  1.00 92.76           O  
ATOM     26  C   SER M   4     110.056  23.674  25.706  1.00 92.76           C  
ATOM     27  O   SER M   4     110.053  22.653  25.018  1.00 92.76           O  
ATOM     28  N   LEU M   5     108.932  24.349  26.015  1.00 81.69           N  
ATOM     29  CA  LEU M   5     107.661  23.993  25.459  1.00 81.69           C  
ATOM     30  CB  LEU M   5     106.659  23.491  26.514  1.00 81.69           C  
ATOM     31  CG  LEU M   5     105.282  23.099  25.943  1.00 81.69           C  
ATOM     32  CD1 LEU M   5     105.371  21.857  25.040  1.00 81.69           C  
ATOM     33  CD2 LEU M   5     104.242  22.948  27.063  1.00 81.69           C  
ATOM     34  C   LEU M   5     107.114  25.260  24.879  1.00 81.69           C  
ATOM     35  O   LEU M   5     106.892  26.236  25.598  1.00 81.69           O  
ATOM     36  N   ARG M   6     106.885  25.285  23.551  1.00123.16           N  
ATOM     37  CA  ARG M   6     106.399  26.487  22.938  1.00123.16           C  
ATOM     38  CB  ARG M   6     107.417  27.114  21.973  1.00123.16           C  
ATOM     39  CG  ARG M   6     108.678  27.624  22.673  1.00123.16           C  
ATOM     40  CD  ARG M   6     109.793  28.019  21.703  1.00123.16           C  
ATOM     41  NE  ARG M   6     109.476  29.373  21.177  1.00123.16           N  
ATOM     42  CZ  ARG M   6     110.140  29.847  20.083  1.00123.16           C  
ATOM     43  NH1 ARG M   6     111.069  29.071  19.452  1.00123.16           N  
ATOM     44  NH2 ARG M   6     109.877  31.104  19.620  1.00123.16           N  
ATOM     45  C   ARG M   6     105.186  26.127  22.143  1.00123.16           C  
ATOM     46  O   ARG M   6     105.021  24.977  21.744  1.00123.16           O  
ATOM     47  N   TYR M   7     104.266  27.092  21.945  1.00103.85           N  
ATOM     48  CA  TYR M   7     103.101  26.854  21.144  1.00103.85           C  
ATOM     49  CB  TYR M   7     101.754  26.940  21.885  1.00103.85           C  
ATOM     50  CG  TYR M   7     101.557  25.750  22.759  1.00103.85           C  
ATOM     51  CD1 TYR M   7     100.981  24.617  22.239  1.00103.85           C  
ATOM     52  CD2 TYR M   7     101.934  25.758  24.082  1.00103.85           C  
ATOM     53  CE1 TYR M   7     100.780  23.506  23.021  1.00103.85           C  
ATOM     54  CE2 TYR M   7     101.734  24.647  24.870  1.00103.85           C  
ATOM     55  CZ  TYR M   7     101.155  23.520  24.339  1.00103.85           C  
ATOM     56  OH  TYR M   7     100.945  22.377  25.140  1.00103.85           O  
ATOM     57  C   TYR M   7     103.035  27.910  20.094  1.00103.85           C  
ATOM     58  O   TYR M   7     103.047  29.104  20.388  1.00103.85           O  
ATOM     59  N   PHE M   8     102.949  27.492  18.821  1.00 56.66           N  
ATOM     60  CA  PHE M   8     102.822  28.460  17.780  1.00 56.66           C  
ATOM     61  CB  PHE M   8     103.617  28.114  16.512  1.00 56.66           C  
ATOM     62  CG  PHE M   8     105.064  28.171  16.858  1.00 56.66           C  
ATOM     63  CD1 PHE M   8     105.668  27.119  17.506  1.00 56.66           C  
ATOM     64  CD2 PHE M   8     105.821  29.270  16.526  1.00 56.66           C  
ATOM     65  CE1 PHE M   8     107.005  27.161  17.822  1.00 56.66           C  
ATOM     66  CE2 PHE M   8     107.159  29.318  16.839  1.00 56.66           C  
ATOM     67  CZ  PHE M   8     107.753  28.263  17.488  1.00 56.66           C  
ATOM     68  C   PHE M   8     101.379  28.496  17.404  1.00 56.66           C  
ATOM     69  O   PHE M   8     100.816  27.505  16.939  1.00 56.66           O  
ATOM     70  N   VAL M   9     100.749  29.666  17.606  1.00 51.49           N  
ATOM     71  CA  VAL M   9      99.361  29.818  17.295  1.00 51.49           C  
ATOM     72  CB  VAL M   9      98.570  30.483  18.381  1.00 51.49           C  
ATOM     73  CG1 VAL M   9      97.129  30.675  17.881  1.00 51.49           C  
ATOM     74  CG2 VAL M   9      98.688  29.644  19.664  1.00 51.49           C  
ATOM     75  C   VAL M   9      99.290  30.712  16.108  1.00 51.49           C  
ATOM     76  O   VAL M   9     100.103  31.624  15.966  1.00 51.49           O  
ATOM     77  N   THR M  10      98.343  30.446  15.188  1.00132.32           N  
ATOM     78  CA  THR M  10      98.259  31.299  14.046  1.00132.32           C  
ATOM     79  CB  THR M  10      99.109  30.814  12.908  1.00132.32           C  
ATOM     80  OG1 THR M  10      99.164  31.785  11.875  1.00132.32           O  
ATOM     81  CG2 THR M  10      98.522  29.492  12.386  1.00132.32           C  
ATOM     82  C   THR M  10      96.836  31.371  13.598  1.00132.32           C  
ATOM     83  O   THR M  10      96.089  30.393  13.669  1.00132.32           O  
ATOM     84  N   ALA M  11      96.422  32.571  13.150  1.00 58.15           N  
ATOM     85  CA  ALA M  11      95.104  32.753  12.627  1.00 58.15           C  
ATOM     86  CB  ALA M  11      94.150  33.460  13.605  1.00 58.15           C  
ATOM     87  C   ALA M  11      95.247  33.637  11.432  1.00 58.15           C  
ATOM     88  O   ALA M  11      95.838  34.714  11.518  1.00 58.15           O  
ATOM     89  N   VAL M  12      94.694  33.203  10.283  1.00 70.69           N  
ATOM     90  CA  VAL M  12      94.799  33.979   9.081  1.00 70.69           C  
ATOM     91  CB  VAL M  12      95.465  33.238   7.957  1.00 70.69           C  
ATOM     92  CG1 VAL M  12      95.407  34.105   6.692  1.00 70.69           C  
ATOM     93  CG2 VAL M  12      96.891  32.863   8.376  1.00 70.69           C  
ATOM     94  C   VAL M  12      93.409  34.254   8.612  1.00 70.69           C  
ATOM     95  O   VAL M  12      92.619  33.330   8.432  1.00 70.69           O  
ATOM     96  N   SER M  13      93.080  35.539   8.377  1.00 59.58           N  
ATOM     97  CA  SER M  13      91.750  35.884   7.965  1.00 59.58           C  
ATOM     98  CB  SER M  13      91.422  37.377   8.151  1.00 59.58           C  
ATOM     99  OG  SER M  13      92.267  38.178   7.336  1.00 59.58           O  
ATOM    100  C   SER M  13      91.583  35.563   6.516  1.00 59.58           C  
ATOM    101  O   SER M  13      92.545  35.569   5.750  1.00 59.58           O  
ATOM    102  N   ARG M  14      90.336  35.242   6.116  1.00189.94           N  
ATOM    103  CA  ARG M  14      90.045  34.978   4.738  1.00189.94           C  
ATOM    104  CB  ARG M  14      89.503  33.557   4.508  1.00189.94           C  
ATOM    105  CG  ARG M  14      90.471  32.404   4.774  1.00189.94           C  
ATOM    106  CD  ARG M  14      89.727  31.068   4.763  1.00189.94           C  
ATOM    107  NE  ARG M  14      90.714  29.958   4.834  1.00189.94           N  
ATOM    108  CZ  ARG M  14      90.317  28.742   5.309  1.00189.94           C  
ATOM    109  NH1 ARG M  14      89.055  28.577   5.804  1.00189.94           N  
ATOM    110  NH2 ARG M  14      91.178  27.685   5.275  1.00189.94           N  
ATOM    111  C   ARG M  14      88.895  35.867   4.392  1.00189.94           C  
ATOM    112  O   ARG M  14      87.748  35.500   4.644  1.00189.94           O  
ATOM    113  N   PRO M  15      89.121  37.016   3.830  1.00163.15           N  
ATOM    114  CA  PRO M  15      87.969  37.803   3.506  1.00163.15           C  
ATOM    115  CD  PRO M  15      90.237  37.848   4.251  1.00163.15           C  
ATOM    116  CB  PRO M  15      88.468  39.231   3.306  1.00163.15           C  
ATOM    117  CG  PRO M  15      89.709  39.295   4.216  1.00163.15           C  
ATOM    118  C   PRO M  15      87.247  37.223   2.336  1.00163.15           C  
ATOM    119  O   PRO M  15      87.857  37.068   1.279  1.00163.15           O  
ATOM    120  N   GLY M  16      85.946  36.920   2.502  1.00 28.69           N  
ATOM    121  CA  GLY M  16      85.132  36.427   1.432  1.00 28.69           C  
ATOM    122  C   GLY M  16      85.198  34.933   1.424  1.00 28.69           C  
ATOM    123  O   GLY M  16      84.201  34.265   1.152  1.00 28.69           O  
ATOM    124  N   LEU M  17      86.378  34.359   1.732  1.00159.26           N  
ATOM    125  CA  LEU M  17      86.489  32.928   1.707  1.00159.26           C  
ATOM    126  CB  LEU M  17      87.918  32.390   1.918  1.00159.26           C  
ATOM    127  CG  LEU M  17      88.837  32.488   0.685  1.00159.26           C  
ATOM    128  CD1 LEU M  17      88.321  31.591  -0.451  1.00159.26           C  
ATOM    129  CD2 LEU M  17      89.065  33.943   0.247  1.00159.26           C  
ATOM    130  C   LEU M  17      85.636  32.336   2.780  1.00159.26           C  
ATOM    131  O   LEU M  17      84.899  31.383   2.540  1.00159.26           O  
ATOM    132  N   GLY M  18      85.692  32.896   4.000  1.00 47.22           N  
ATOM    133  CA  GLY M  18      84.930  32.301   5.055  1.00 47.22           C  
ATOM    134  C   GLY M  18      85.668  32.550   6.326  1.00 47.22           C  
ATOM    135  O   GLY M  18      86.451  33.493   6.434  1.00 47.22           O  
ATOM    136  N   GLU M  19      85.436  31.685   7.330  1.00 96.81           N  
ATOM    137  CA  GLU M  19      86.064  31.874   8.602  1.00 96.81           C  
ATOM    138  CB  GLU M  19      85.567  30.897   9.681  1.00 96.81           C  
ATOM    139  CG  GLU M  19      84.081  31.067  10.001  1.00 96.81           C  
ATOM    140  CD  GLU M  19      83.906  32.392  10.726  1.00 96.81           C  
ATOM    141  OE1 GLU M  19      84.443  32.521  11.857  1.00 96.81           O  
ATOM    142  OE2 GLU M  19      83.235  33.295  10.156  1.00 96.81           O  
ATOM    143  C   GLU M  19      87.532  31.658   8.439  1.00 96.81           C  
ATOM    144  O   GLU M  19      87.986  30.751   7.744  1.00 96.81           O  
ATOM    145  N   PRO M  20      88.280  32.493   9.100  1.00151.76           N  
ATOM    146  CA  PRO M  20      89.715  32.479   9.044  1.00151.76           C  
ATOM    147  CD  PRO M  20      87.744  33.669   9.758  1.00151.76           C  
ATOM    148  CB  PRO M  20      90.167  33.750   9.767  1.00151.76           C  
ATOM    149  CG  PRO M  20      88.934  34.202  10.571  1.00151.76           C  
ATOM    150  C   PRO M  20      90.210  31.216   9.655  1.00151.76           C  
ATOM    151  O   PRO M  20      89.539  30.685  10.538  1.00151.76           O  
ATOM    152  N   ARG M  21      91.356  30.672   9.198  0.91147.13           N  
ATOM    153  CA  ARG M  21      91.677  29.463   9.878  0.91147.13           C  
ATOM    154  CB  ARG M  21      92.122  28.248   9.048  0.91147.13           C  
ATOM    155  CG  ARG M  21      93.401  28.317   8.229  0.91147.13           C  
ATOM    156  CD  ARG M  21      93.767  26.892   7.804  0.91147.13           C  
ATOM    157  NE  ARG M  21      94.787  26.940   6.727  0.91147.13           N  
ATOM    158  CZ  ARG M  21      95.198  25.769   6.158  0.91147.13           C  
ATOM    159  NH1 ARG M  21      94.750  24.573   6.642  0.91147.13           N  
ATOM    160  NH2 ARG M  21      96.044  25.796   5.090  0.91147.13           N  
ATOM    161  C   ARG M  21      92.618  29.732  10.999  0.91147.13           C  
ATOM    162  O   ARG M  21      93.439  30.651  10.971  0.91147.13           O  
ATOM    163  N   TYR M  22      92.472  28.906  12.046  1.00 89.25           N  
ATOM    164  CA  TYR M  22      93.180  29.064  13.276  1.00 89.25           C  
ATOM    165  CB  TYR M  22      92.171  29.318  14.412  1.00 89.25           C  
ATOM    166  CG  TYR M  22      92.841  29.403  15.732  1.00 89.25           C  
ATOM    167  CD1 TYR M  22      93.481  30.551  16.134  1.00 89.25           C  
ATOM    168  CD2 TYR M  22      92.796  28.324  16.580  1.00 89.25           C  
ATOM    169  CE1 TYR M  22      94.081  30.612  17.368  1.00 89.25           C  
ATOM    170  CE2 TYR M  22      93.394  28.381  17.814  1.00 89.25           C  
ATOM    171  CZ  TYR M  22      94.038  29.527  18.208  1.00 89.25           C  
ATOM    172  OH  TYR M  22      94.656  29.597  19.473  1.00 89.25           O  
ATOM    173  C   TYR M  22      93.919  27.791  13.551  1.00 89.25           C  
ATOM    174  O   TYR M  22      93.371  26.702  13.380  1.00 89.25           O  
ATOM    175  N   MET M  23      95.199  27.891  13.972  1.00 59.18           N  
ATOM    176  CA  MET M  23      95.927  26.681  14.229  1.00 59.18           C  
ATOM    177  CB  MET M  23      96.944  26.310  13.138  1.00 59.18           C  
ATOM    178  CG  MET M  23      96.325  25.982  11.780  1.00 59.18           C  
ATOM    179  SD  MET M  23      97.532  25.461  10.523  1.00 59.18           S  
ATOM    180  CE  MET M  23      98.409  27.049  10.478  1.00 59.18           C  
ATOM    181  C   MET M  23      96.720  26.825  15.483  1.00 59.18           C  
ATOM    182  O   MET M  23      97.212  27.903  15.815  1.00 59.18           O  
ATOM    183  N   GLU M  24      96.849  25.706  16.222  1.00 64.69           N  
ATOM    184  CA  GLU M  24      97.642  25.691  17.411  1.00 64.69           C  
ATOM    185  CB  GLU M  24      96.812  25.514  18.696  1.00 64.69           C  
ATOM    186  CG  GLU M  24      95.936  26.737  18.996  1.00 64.69           C  
ATOM    187  CD  GLU M  24      95.140  26.502  20.280  1.00 64.69           C  
ATOM    188  OE1 GLU M  24      94.817  25.325  20.579  1.00 64.69           O  
ATOM    189  OE2 GLU M  24      94.823  27.505  20.972  1.00 64.69           O  
ATOM    190  C   GLU M  24      98.585  24.541  17.279  1.00 64.69           C  
ATOM    191  O   GLU M  24      98.165  23.399  17.082  1.00 64.69           O  
ATOM    192  N   VAL M  25      99.897  24.820  17.355  1.00 53.85           N  
ATOM    193  CA  VAL M  25     100.858  23.765  17.239  1.00 53.85           C  
ATOM    194  CB  VAL M  25     101.664  23.842  15.975  1.00 53.85           C  
ATOM    195  CG1 VAL M  25     102.673  22.684  15.959  1.00 53.85           C  
ATOM    196  CG2 VAL M  25     100.700  23.829  14.778  1.00 53.85           C  
ATOM    197  C   VAL M  25     101.802  23.880  18.392  1.00 53.85           C  
ATOM    198  O   VAL M  25     102.276  24.967  18.717  1.00 53.85           O  
ATOM    199  N   GLY M  26     102.125  22.746  19.040  1.00 42.26           N  
ATOM    200  CA  GLY M  26     103.009  22.814  20.167  1.00 42.26           C  
ATOM    201  C   GLY M  26     104.301  22.162  19.795  1.00 42.26           C  
ATOM    202  O   GLY M  26     104.335  21.265  18.956  1.00 42.26           O  
ATOM    203  N   TYR M  27     105.415  22.617  20.406  1.00 65.41           N  
ATOM    204  CA  TYR M  27     106.685  22.021  20.112  1.00 65.41           C  
ATOM    205  CB  TYR M  27     107.608  22.905  19.249  1.00 65.41           C  
ATOM    206  CG  TYR M  27     107.011  23.084  17.892  1.00 65.41           C  
ATOM    207  CD1 TYR M  27     106.095  24.083  17.653  1.00 65.41           C  
ATOM    208  CD2 TYR M  27     107.374  22.254  16.855  1.00 65.41           C  
ATOM    209  CE1 TYR M  27     105.548  24.250  16.403  1.00 65.41           C  
ATOM    210  CE2 TYR M  27     106.829  22.417  15.601  1.00 65.41           C  
ATOM    211  CZ  TYR M  27     105.914  23.417  15.373  1.00 65.41           C  
ATOM    212  OH  TYR M  27     105.352  23.588  14.090  1.00 65.41           O  
ATOM    213  C   TYR M  27     107.422  21.785  21.395  1.00 65.41           C  
ATOM    214  O   TYR M  27     107.400  22.611  22.308  1.00 65.41           O  
ATOM    215  N   VAL M  28     108.086  20.616  21.496  1.00 59.15           N  
ATOM    216  CA  VAL M  28     108.925  20.346  22.622  1.00 59.15           C  
ATOM    217  CB  VAL M  28     108.632  19.039  23.297  1.00 59.15           C  
ATOM    218  CG1 VAL M  28     109.686  18.820  24.395  1.00 59.15           C  
ATOM    219  CG2 VAL M  28     107.183  19.049  23.816  1.00 59.15           C  
ATOM    220  C   VAL M  28     110.299  20.241  22.053  1.00 59.15           C  
ATOM    221  O   VAL M  28     110.573  19.350  21.251  1.00 59.15           O  
ATOM    222  N   ASP M  29     111.209  21.141  22.475  1.00 61.64           N  
ATOM    223  CA  ASP M  29     112.540  21.118  21.950  1.00 61.64           C  
ATOM    224  CB  ASP M  29     113.324  19.859  22.362  1.00 61.64           C  
ATOM    225  CG  ASP M  29     113.591  19.931  23.864  1.00 61.64           C  
ATOM    226  OD1 ASP M  29     113.429  21.036  24.449  1.00 61.64           O  
ATOM    227  OD2 ASP M  29     113.965  18.878  24.447  1.00 61.64           O  
ATOM    228  C   ASP M  29     112.443  21.190  20.458  1.00 61.64           C  
ATOM    229  O   ASP M  29     113.116  20.460  19.732  1.00 61.64           O  
ATOM    230  N   ASP M  30     111.572  22.093  19.972  1.00 70.27           N  
ATOM    231  CA  ASP M  30     111.430  22.345  18.569  1.00 70.27           C  
ATOM    232  CB  ASP M  30     112.745  22.854  17.960  1.00 70.27           C  
ATOM    233  CG  ASP M  30     113.040  24.197  18.618  1.00 70.27           C  
ATOM    234  OD1 ASP M  30     112.211  25.130  18.452  1.00 70.27           O  
ATOM    235  OD2 ASP M  30     114.095  24.307  19.298  1.00 70.27           O  
ATOM    236  C   ASP M  30     110.996  21.101  17.856  1.00 70.27           C  
ATOM    237  O   ASP M  30     111.314  20.912  16.682  1.00 70.27           O  
ATOM    238  N   THR M  31     110.241  20.220  18.541  1.00 63.84           N  
ATOM    239  CA  THR M  31     109.728  19.048  17.885  1.00 63.84           C  
ATOM    240  CB  THR M  31     110.161  17.773  18.541  1.00 63.84           C  
ATOM    241  OG1 THR M  31     111.576  17.711  18.608  1.00 63.84           O  
ATOM    242  CG2 THR M  31     109.638  16.597  17.702  1.00 63.84           C  
ATOM    243  C   THR M  31     108.233  19.111  18.011  1.00 63.84           C  
ATOM    244  O   THR M  31     107.707  19.115  19.123  1.00 63.84           O  
ATOM    245  N   GLU M  32     107.509  19.120  16.870  1.00 89.52           N  
ATOM    246  CA  GLU M  32     106.077  19.275  16.887  1.00 89.52           C  
ATOM    247  CB  GLU M  32     105.483  19.556  15.498  1.00 89.52           C  
ATOM    248  CG  GLU M  32     103.972  19.779  15.529  1.00 89.52           C  
ATOM    249  CD  GLU M  32     103.503  19.990  14.099  1.00 89.52           C  
ATOM    250  OE1 GLU M  32     104.328  20.424  13.250  1.00 89.52           O  
ATOM    251  OE2 GLU M  32     102.305  19.712  13.835  1.00 89.52           O  
ATOM    252  C   GLU M  32     105.426  18.017  17.375  1.00 89.52           C  
ATOM    253  O   GLU M  32     105.460  16.986  16.706  1.00 89.52           O  
ATOM    254  N   PHE M  33     104.916  18.064  18.623  1.00150.89           N  
ATOM    255  CA  PHE M  33     104.195  16.998  19.256  1.00150.89           C  
ATOM    256  CB  PHE M  33     104.525  16.873  20.753  1.00150.89           C  
ATOM    257  CG  PHE M  33     104.156  18.118  21.480  1.00150.89           C  
ATOM    258  CD1 PHE M  33     104.972  19.224  21.457  1.00150.89           C  
ATOM    259  CD2 PHE M  33     102.983  18.184  22.188  1.00150.89           C  
ATOM    260  CE1 PHE M  33     104.625  20.369  22.139  1.00150.89           C  
ATOM    261  CE2 PHE M  33     102.631  19.323  22.872  1.00150.89           C  
ATOM    262  CZ  PHE M  33     103.453  20.421  22.852  1.00150.89           C  
ATOM    263  C   PHE M  33     102.707  16.990  19.039  1.00150.89           C  
ATOM    264  O   PHE M  33     102.112  15.915  19.050  1.00150.89           O  
ATOM    265  N   VAL M  34     102.044  18.165  18.909  1.00 60.12           N  
ATOM    266  CA  VAL M  34     100.602  18.157  18.826  1.00 60.12           C  
ATOM    267  CB  VAL M  34      99.949  18.291  20.171  1.00 60.12           C  
ATOM    268  CG1 VAL M  34     100.336  17.071  21.027  1.00 60.12           C  
ATOM    269  CG2 VAL M  34     100.369  19.636  20.791  1.00 60.12           C  
ATOM    270  C   VAL M  34     100.126  19.315  17.998  1.00 60.12           C  
ATOM    271  O   VAL M  34     100.805  20.336  17.897  1.00 60.12           O  
ATOM    272  N   ARG M  35      98.922  19.184  17.386  1.00178.10           N  
ATOM    273  CA  ARG M  35      98.432  20.248  16.552  1.00178.10           C  
ATOM    274  CB  ARG M  35      98.946  20.123  15.105  1.00178.10           C  
ATOM    275  CG  ARG M  35      98.551  21.267  14.174  1.00178.10           C  
ATOM    276  CD  ARG M  35      99.018  21.059  12.730  1.00178.10           C  
ATOM    277  NE  ARG M  35     100.491  21.273  12.681  1.00178.10           N  
ATOM    278  CZ  ARG M  35     100.994  22.390  12.082  1.00178.10           C  
ATOM    279  NH1 ARG M  35     100.141  23.277  11.502  1.00178.10           N  
ATOM    280  NH2 ARG M  35     102.340  22.616  12.045  1.00178.10           N  
ATOM    281  C   ARG M  35      96.929  20.238  16.510  1.00178.10           C  
ATOM    282  O   ARG M  35      96.286  19.208  16.718  1.00178.10           O  
ATOM    283  N   PHE M  36      96.340  21.432  16.266  1.00 80.34           N  
ATOM    284  CA  PHE M  36      94.923  21.635  16.108  1.00 80.34           C  
ATOM    285  CB  PHE M  36      94.308  22.411  17.290  1.00 80.34           C  
ATOM    286  CG  PHE M  36      92.874  22.719  17.002  1.00 80.34           C  
ATOM    287  CD1 PHE M  36      91.907  21.745  17.103  1.00 80.34           C  
ATOM    288  CD2 PHE M  36      92.490  23.995  16.652  1.00 80.34           C  
ATOM    289  CE1 PHE M  36      90.586  22.028  16.841  1.00 80.34           C  
ATOM    290  CE2 PHE M  36      91.171  24.285  16.389  1.00 80.34           C  
ATOM    291  CZ  PHE M  36      90.216  23.300  16.482  1.00 80.34           C  
ATOM    292  C   PHE M  36      94.763  22.477  14.878  1.00 80.34           C  
ATOM    293  O   PHE M  36      95.454  23.481  14.726  1.00 80.34           O  
ATOM    294  N   ASP M  37      93.864  22.079  13.952  1.00 66.24           N  
ATOM    295  CA  ASP M  37      93.655  22.853  12.756  1.00 66.24           C  
ATOM    296  CB  ASP M  37      94.203  22.190  11.476  1.00 66.24           C  
ATOM    297  CG  ASP M  37      94.138  23.194  10.327  1.00 66.24           C  
ATOM    298  OD1 ASP M  37      93.548  24.290  10.525  1.00 66.24           O  
ATOM    299  OD2 ASP M  37      94.680  22.876   9.235  1.00 66.24           O  
ATOM    300  C   ASP M  37      92.178  23.043  12.579  1.00 66.24           C  
ATOM    301  O   ASP M  37      91.418  22.077  12.507  1.00 66.24           O  
ATOM    302  N   SER M  38      91.736  24.313  12.492  1.00101.52           N  
ATOM    303  CA  SER M  38      90.338  24.622  12.379  1.00101.52           C  
ATOM    304  CB  SER M  38      90.044  26.127  12.472  1.00101.52           C  
ATOM    305  OG  SER M  38      88.648  26.355  12.352  1.00101.52           O  
ATOM    306  C   SER M  38      89.810  24.145  11.062  1.00101.52           C  
ATOM    307  O   SER M  38      88.607  23.924  10.925  1.00101.52           O  
ATOM    308  N   ASP M  39      90.685  23.971  10.055  1.00166.38           N  
ATOM    309  CA  ASP M  39      90.180  23.601   8.764  1.00166.38           C  
ATOM    310  CB  ASP M  39      90.940  24.319   7.634  1.00166.38           C  
ATOM    311  CG  ASP M  39      90.044  24.365   6.407  1.00166.38           C  
ATOM    312  OD1 ASP M  39      88.888  23.877   6.516  1.00166.38           O  
ATOM    313  OD2 ASP M  39      90.490  24.891   5.352  1.00166.38           O  
ATOM    314  C   ASP M  39      90.367  22.120   8.567  1.00166.38           C  
ATOM    315  O   ASP M  39      90.872  21.684   7.534  1.00166.38           O  
ATOM    316  N   ALA M  40      89.910  21.297   9.533  1.00 62.85           N  
ATOM    317  CA  ALA M  40      90.059  19.869   9.435  1.00 62.85           C  
ATOM    318  CB  ALA M  40      90.742  19.221  10.653  1.00 62.85           C  
ATOM    319  C   ALA M  40      88.682  19.294   9.336  1.00 62.85           C  
ATOM    320  O   ALA M  40      87.687  19.996   9.509  1.00 62.85           O  
ATOM    321  N   GLU M  41      88.591  17.988   9.016  1.00 55.99           N  
ATOM    322  CA  GLU M  41      87.306  17.383   8.841  1.00 55.99           C  
ATOM    323  CB  GLU M  41      87.410  15.882   8.519  1.00 55.99           C  
ATOM    324  CG  GLU M  41      88.127  15.628   7.195  1.00 55.99           C  
ATOM    325  CD  GLU M  41      88.284  14.127   7.001  1.00 55.99           C  
ATOM    326  OE1 GLU M  41      88.044  13.365   7.976  1.00 55.99           O  
ATOM    327  OE2 GLU M  41      88.649  13.726   5.863  1.00 55.99           O  
ATOM    328  C   GLU M  41      86.569  17.545  10.127  1.00 55.99           C  
ATOM    329  O   GLU M  41      85.422  17.992  10.145  1.00 55.99           O  
ATOM    330  N   ASN M  42      87.225  17.193  11.245  1.00142.52           N  
ATOM    331  CA  ASN M  42      86.647  17.400  12.539  1.00142.52           C  
ATOM    332  CB  ASN M  42      86.318  16.069  13.247  1.00142.52           C  
ATOM    333  CG  ASN M  42      85.328  16.310  14.380  1.00142.52           C  
ATOM    334  OD1 ASN M  42      84.418  17.129  14.261  1.00142.52           O  
ATOM    335  ND2 ASN M  42      85.505  15.574  15.511  1.00142.52           N  
ATOM    336  C   ASN M  42      87.742  18.062  13.308  1.00142.52           C  
ATOM    337  O   ASN M  42      88.712  17.399  13.667  1.00142.52           O  
ATOM    338  N   PRO M  43      87.641  19.332  13.592  1.00146.67           N  
ATOM    339  CA  PRO M  43      88.735  19.965  14.268  1.00146.67           C  
ATOM    340  CD  PRO M  43      86.922  20.261  12.738  1.00146.67           C  
ATOM    341  CB  PRO M  43      88.470  21.463  14.193  1.00146.67           C  
ATOM    342  CG  PRO M  43      87.658  21.607  12.892  1.00146.67           C  
ATOM    343  C   PRO M  43      88.919  19.433  15.649  1.00146.67           C  
ATOM    344  O   PRO M  43      87.960  19.426  16.420  1.00146.67           O  
ATOM    345  N   ARG M  44      90.150  19.001  15.984  1.00214.34           N  
ATOM    346  CA  ARG M  44      90.437  18.506  17.299  1.00214.34           C  
ATOM    347  CB  ARG M  44      90.102  17.019  17.523  1.00214.34           C  
ATOM    348  CG  ARG M  44      88.619  16.688  17.654  1.00214.34           C  
ATOM    349  CD  ARG M  44      88.124  16.610  19.100  1.00214.34           C  
ATOM    350  NE  ARG M  44      88.866  15.519  19.799  1.00214.34           N  
ATOM    351  CZ  ARG M  44      88.173  14.625  20.563  1.00214.34           C  
ATOM    352  NH1 ARG M  44      86.808  14.640  20.547  1.00214.34           N  
ATOM    353  NH2 ARG M  44      88.834  13.730  21.355  1.00214.34           N  
ATOM    354  C   ARG M  44      91.918  18.564  17.468  1.00214.34           C  
ATOM    355  O   ARG M  44      92.661  18.601  16.489  1.00214.34           O  
ATOM    356  N   TYR M  45      92.386  18.582  18.732  1.00114.56           N  
ATOM    357  CA  TYR M  45      93.796  18.449  18.964  1.00114.56           C  
ATOM    358  CB  TYR M  45      94.267  18.675  20.417  1.00114.56           C  
ATOM    359  CG  TYR M  45      94.848  20.032  20.617  1.00114.56           C  
ATOM    360  CD1 TYR M  45      94.088  21.177  20.672  1.00114.56           C  
ATOM    361  CD2 TYR M  45      96.212  20.127  20.779  1.00114.56           C  
ATOM    362  CE1 TYR M  45      94.696  22.398  20.871  1.00114.56           C  
ATOM    363  CE2 TYR M  45      96.824  21.339  20.979  1.00114.56           C  
ATOM    364  CZ  TYR M  45      96.064  22.478  21.024  1.00114.56           C  
ATOM    365  OH  TYR M  45      96.711  23.714  21.230  1.00114.56           O  
ATOM    366  C   TYR M  45      94.162  17.035  18.651  1.00114.56           C  
ATOM    367  O   TYR M  45      93.497  16.109  19.112  1.00114.56           O  
ATOM    368  N   GLU M  46      95.230  16.831  17.847  1.00112.69           N  
ATOM    369  CA  GLU M  46      95.649  15.491  17.524  1.00112.69           C  
ATOM    370  CB  GLU M  46      95.392  15.090  16.057  1.00112.69           C  
ATOM    371  CG  GLU M  46      93.901  14.935  15.745  1.00112.69           C  
ATOM    372  CD  GLU M  46      93.713  14.817  14.238  1.00112.69           C  
ATOM    373  OE1 GLU M  46      94.560  15.365  13.484  1.00112.69           O  
ATOM    374  OE2 GLU M  46      92.708  14.182  13.821  1.00112.69           O  
ATOM    375  C   GLU M  46      97.121  15.360  17.796  1.00112.69           C  
ATOM    376  O   GLU M  46      97.876  16.327  17.699  1.00112.69           O  
ATOM    377  N   PRO M  47      97.537  14.180  18.192  1.00105.08           N  
ATOM    378  CA  PRO M  47      98.924  13.929  18.479  1.00105.08           C  
ATOM    379  CD  PRO M  47      96.663  13.224  18.847  1.00105.08           C  
ATOM    380  CB  PRO M  47      98.965  12.662  19.335  1.00105.08           C  
ATOM    381  CG  PRO M  47      97.578  12.023  19.144  1.00105.08           C  
ATOM    382  C   PRO M  47      99.774  13.847  17.252  1.00105.08           C  
ATOM    383  O   PRO M  47      99.484  13.040  16.371  1.00105.08           O  
ATOM    384  N   ARG M  48     100.802  14.708  17.157  1.00129.38           N  
ATOM    385  CA  ARG M  48     101.767  14.665  16.099  1.00129.38           C  
ATOM    386  CB  ARG M  48     102.578  15.967  16.011  1.00129.38           C  
ATOM    387  CG  ARG M  48     101.715  17.181  15.665  1.00129.38           C  
ATOM    388  CD  ARG M  48     101.086  17.082  14.276  1.00129.38           C  
ATOM    389  NE  ARG M  48     102.204  16.874  13.315  1.00129.38           N  
ATOM    390  CZ  ARG M  48     101.945  16.584  12.007  1.00129.38           C  
ATOM    391  NH1 ARG M  48     100.656  16.525  11.561  1.00129.38           N  
ATOM    392  NH2 ARG M  48     102.980  16.351  11.148  1.00129.38           N  
ATOM    393  C   ARG M  48     102.734  13.543  16.326  1.00129.38           C  
ATOM    394  O   ARG M  48     102.968  12.717  15.446  1.00129.38           O  
ATOM    395  N   ALA M  49     103.308  13.491  17.548  1.00 52.03           N  
ATOM    396  CA  ALA M  49     104.312  12.522  17.901  1.00 52.03           C  
ATOM    397  CB  ALA M  49     105.314  13.026  18.954  1.00 52.03           C  
ATOM    398  C   ALA M  49     103.653  11.299  18.460  1.00 52.03           C  
ATOM    399  O   ALA M  49     102.593  11.378  19.076  1.00 52.03           O  
ATOM    400  N   ARG M  50     104.301  10.132  18.270  1.00137.68           N  
ATOM    401  CA  ARG M  50     103.797   8.857  18.702  1.00137.68           C  
ATOM    402  CB  ARG M  50     104.667   7.666  18.258  1.00137.68           C  
ATOM    403  CG  ARG M  50     104.359   6.397  19.059  1.00137.68           C  
ATOM    404  CD  ARG M  50     104.897   5.096  18.459  1.00137.68           C  
ATOM    405  NE  ARG M  50     103.828   4.515  17.596  1.00137.68           N  
ATOM    406  CZ  ARG M  50     103.732   4.844  16.276  1.00137.68           C  
ATOM    407  NH1 ARG M  50     104.632   5.704  15.717  1.00137.68           N  
ATOM    408  NH2 ARG M  50     102.736   4.304  15.514  1.00137.68           N  
ATOM    409  C   ARG M  50     103.693   8.782  20.193  1.00137.68           C  
ATOM    410  O   ARG M  50     102.745   8.206  20.721  1.00137.68           O  
ATOM    411  N   TRP M  51     104.653   9.376  20.918  1.00101.33           N  
ATOM    412  CA  TRP M  51     104.705   9.263  22.349  1.00101.33           C  
ATOM    413  CB  TRP M  51     105.998   9.837  22.962  1.00101.33           C  
ATOM    414  CG  TRP M  51     106.400  11.200  22.463  1.00101.33           C  
ATOM    415  CD2 TRP M  51     105.997  12.449  23.052  1.00101.33           C  
ATOM    416  CD1 TRP M  51     107.211  11.508  21.414  1.00101.33           C  
ATOM    417  NE1 TRP M  51     107.344  12.871  21.306  1.00101.33           N  
ATOM    418  CE2 TRP M  51     106.605  13.461  22.308  1.00101.33           C  
ATOM    419  CE3 TRP M  51     105.198  12.727  24.121  1.00101.33           C  
ATOM    420  CZ2 TRP M  51     106.416  14.778  22.624  1.00101.33           C  
ATOM    421  CZ3 TRP M  51     105.008  14.056  24.434  1.00101.33           C  
ATOM    422  CH2 TRP M  51     105.605  15.060  23.700  1.00101.33           C  
ATOM    423  C   TRP M  51     103.494   9.873  22.988  1.00101.33           C  
ATOM    424  O   TRP M  51     103.173   9.554  24.131  1.00101.33           O  
ATOM    425  N   MET M  52     102.807  10.780  22.272  1.00125.52           N  
ATOM    426  CA  MET M  52     101.645  11.489  22.740  1.00125.52           C  
ATOM    427  CB  MET M  52     101.161  12.561  21.756  1.00125.52           C  
ATOM    428  CG  MET M  52     102.083  13.777  21.724  1.00125.52           C  
ATOM    429  SD  MET M  52     102.187  14.627  23.326  1.00125.52           S  
ATOM    430  CE  MET M  52     100.406  14.963  23.412  1.00125.52           C  
ATOM    431  C   MET M  52     100.504  10.548  22.991  1.00125.52           C  
ATOM    432  O   MET M  52      99.601  10.846  23.774  1.00125.52           O  
ATOM    433  N   GLU M  53     100.521   9.383  22.329  1.00 76.54           N  
ATOM    434  CA  GLU M  53      99.466   8.414  22.390  1.00 76.54           C  
ATOM    435  CB  GLU M  53      99.885   7.077  21.749  1.00 76.54           C  
ATOM    436  CG  GLU M  53     100.239   7.178  20.266  1.00 76.54           C  
ATOM    437  CD  GLU M  53     100.901   5.868  19.852  1.00 76.54           C  
ATOM    438  OE1 GLU M  53     102.046   5.610  20.313  1.00 76.54           O  
ATOM    439  OE2 GLU M  53     100.267   5.105  19.075  1.00 76.54           O  
ATOM    440  C   GLU M  53      99.182   8.120  23.833  1.00 76.54           C  
ATOM    441  O   GLU M  53      98.062   7.763  24.193  1.00 76.54           O  
ATOM    442  N   GLN M  54     100.200   8.261  24.697  1.00113.58           N  
ATOM    443  CA  GLN M  54     100.078   7.947  26.093  1.00113.58           C  
ATOM    444  CB  GLN M  54     101.376   8.220  26.878  1.00113.58           C  
ATOM    445  CG  GLN M  54     102.522   7.261  26.543  1.00113.58           C  
ATOM    446  CD  GLN M  54     102.350   6.006  27.386  1.00113.58           C  
ATOM    447  OE1 GLN M  54     101.788   6.053  28.479  1.00113.58           O  
ATOM    448  NE2 GLN M  54     102.849   4.850  26.870  1.00113.58           N  
ATOM    449  C   GLN M  54      98.989   8.766  26.736  1.00113.58           C  
ATOM    450  O   GLN M  54      98.316   8.277  27.641  1.00113.58           O  
ATOM    451  N   GLU M  55      98.787  10.030  26.311  1.00250.56           N  
ATOM    452  CA  GLU M  55      97.814  10.894  26.931  1.00250.56           C  
ATOM    453  CB  GLU M  55      97.806  12.313  26.336  1.00250.56           C  
ATOM    454  CG  GLU M  55      99.142  13.046  26.482  1.00250.56           C  
ATOM    455  CD  GLU M  55      99.361  13.399  27.946  1.00250.56           C  
ATOM    456  OE1 GLU M  55      98.357  13.475  28.705  1.00250.56           O  
ATOM    457  OE2 GLU M  55     100.545  13.600  28.322  1.00250.56           O  
ATOM    458  C   GLU M  55      96.452  10.314  26.731  1.00250.56           C  
ATOM    459  O   GLU M  55      96.185   9.670  25.718  1.00250.56           O  
ATOM    460  N   GLY M  56      95.556  10.527  27.720  1.00121.02           N  
ATOM    461  CA  GLY M  56      94.236   9.967  27.667  1.00121.02           C  
ATOM    462  C   GLY M  56      93.323  10.890  26.924  1.00121.02           C  
ATOM    463  O   GLY M  56      93.692  11.984  26.502  1.00121.02           O  
ATOM    464  N   PRO M  58      92.111  10.429  26.768  1.00104.49           N  
ATOM    465  CA  PRO M  58      91.097  11.151  26.049  1.00104.49           C  
ATOM    466  CD  PRO M  58      91.837   9.005  26.818  1.00104.49           C  
ATOM    467  CB  PRO M  58      89.967  10.148  25.789  1.00104.49           C  
ATOM    468  CG  PRO M  58      90.313   8.927  26.664  1.00104.49           C  
ATOM    469  C   PRO M  58      90.670  12.426  26.707  1.00104.49           C  
ATOM    470  O   PRO M  58      90.236  13.337  26.005  1.00104.49           O  
ATOM    471  N   GLU M  59      90.780  12.517  28.042  1.00122.26           N  
ATOM    472  CA  GLU M  59      90.367  13.685  28.758  1.00122.26           C  
ATOM    473  CB  GLU M  59      90.529  13.445  30.268  1.00122.26           C  
ATOM    474  CG  GLU M  59      91.931  12.946  30.623  1.00122.26           C  
ATOM    475  CD  GLU M  59      91.814  12.063  31.853  1.00122.26           C  
ATOM    476  OE1 GLU M  59      90.677  11.930  32.377  1.00122.26           O  
ATOM    477  OE2 GLU M  59      92.858  11.496  32.275  1.00122.26           O  
ATOM    478  C   GLU M  59      91.227  14.823  28.309  1.00122.26           C  
ATOM    479  O   GLU M  59      90.756  15.934  28.066  1.00122.26           O  
ATOM    480  N   TYR M  60      92.522  14.538  28.132  1.00184.47           N  
ATOM    481  CA  TYR M  60      93.486  15.515  27.733  1.00184.47           C  
ATOM    482  CB  TYR M  60      94.854  14.831  27.544  1.00184.47           C  
ATOM    483  CG  TYR M  60      95.871  15.792  27.038  1.00184.47           C  
ATOM    484  CD1 TYR M  60      96.044  15.958  25.685  1.00184.47           C  
ATOM    485  CD2 TYR M  60      96.657  16.513  27.905  1.00184.47           C  
ATOM    486  CE1 TYR M  60      96.982  16.837  25.199  1.00184.47           C  
ATOM    487  CE2 TYR M  60      97.597  17.394  27.425  1.00184.47           C  
ATOM    488  CZ  TYR M  60      97.761  17.559  26.070  1.00184.47           C  
ATOM    489  OH  TYR M  60      98.727  18.464  25.577  1.00184.47           O  
ATOM    490  C   TYR M  60      93.067  16.105  26.415  1.00184.47           C  
ATOM    491  O   TYR M  60      92.965  17.323  26.269  1.00184.47           O  
ATOM    492  N   TRP M  61      92.758  15.244  25.432  1.00 99.83           N  
ATOM    493  CA  TRP M  61      92.471  15.699  24.100  1.00 99.83           C  
ATOM    494  CB  TRP M  61      92.262  14.527  23.132  1.00 99.83           C  
ATOM    495  CG  TRP M  61      93.493  13.661  23.046  1.00 99.83           C  
ATOM    496  CD2 TRP M  61      94.752  14.130  22.544  1.00 99.83           C  
ATOM    497  CD1 TRP M  61      93.695  12.376  23.458  1.00 99.83           C  
ATOM    498  NE1 TRP M  61      95.002  12.013  23.235  1.00 99.83           N  
ATOM    499  CE2 TRP M  61      95.665  13.087  22.676  1.00 99.83           C  
ATOM    500  CE3 TRP M  61      95.115  15.339  22.023  1.00 99.83           C  
ATOM    501  CZ2 TRP M  61      96.966  13.235  22.286  1.00 99.83           C  
ATOM    502  CZ3 TRP M  61      96.425  15.482  21.625  1.00 99.83           C  
ATOM    503  CH2 TRP M  61      97.333  14.451  21.754  1.00 99.83           C  
ATOM    504  C   TRP M  61      91.239  16.535  24.083  1.00 99.83           C  
ATOM    505  O   TRP M  61      91.245  17.662  23.587  1.00 99.83           O  
ATOM    506  N   GLU M  62      90.154  16.019  24.679  1.00 85.12           N  
ATOM    507  CA  GLU M  62      88.910  16.712  24.597  1.00 85.12           C  
ATOM    508  CB  GLU M  62      87.777  15.976  25.329  1.00 85.12           C  
ATOM    509  CG  GLU M  62      86.426  16.685  25.221  1.00 85.12           C  
ATOM    510  CD  GLU M  62      85.919  16.513  23.796  1.00 85.12           C  
ATOM    511  OE1 GLU M  62      85.692  15.343  23.389  1.00 85.12           O  
ATOM    512  OE2 GLU M  62      85.754  17.545  23.094  1.00 85.12           O  
ATOM    513  C   GLU M  62      89.087  18.049  25.229  1.00 85.12           C  
ATOM    514  O   GLU M  62      88.594  19.055  24.718  1.00 85.12           O  
ATOM    515  N   ARG M  63      89.817  18.110  26.355  1.00210.39           N  
ATOM    516  CA  ARG M  63      89.884  19.387  26.993  1.00210.39           C  
ATOM    517  CB  ARG M  63      90.591  19.422  28.358  1.00210.39           C  
ATOM    518  CG  ARG M  63      92.094  19.173  28.313  1.00210.39           C  
ATOM    519  CD  ARG M  63      92.791  19.701  29.568  1.00210.39           C  
ATOM    520  NE  ARG M  63      92.957  18.557  30.499  1.00210.39           N  
ATOM    521  CZ  ARG M  63      94.109  17.831  30.451  1.00210.39           C  
ATOM    522  NH1 ARG M  63      95.119  18.215  29.619  1.00210.39           N  
ATOM    523  NH2 ARG M  63      94.253  16.726  31.236  1.00210.39           N  
ATOM    524  C   ARG M  63      90.614  20.360  26.123  1.00210.39           C  
ATOM    525  O   ARG M  63      90.156  21.483  25.923  1.00210.39           O  
ATOM    526  N   GLU M  64      91.762  19.943  25.555  1.00112.11           N  
ATOM    527  CA  GLU M  64      92.541  20.853  24.764  1.00112.11           C  
ATOM    528  CB  GLU M  64      93.849  20.239  24.238  1.00112.11           C  
ATOM    529  CG  GLU M  64      94.849  19.937  25.351  1.00112.11           C  
ATOM    530  CD  GLU M  64      95.139  21.243  26.076  1.00112.11           C  
ATOM    531  OE1 GLU M  64      95.607  22.203  25.412  1.00112.11           O  
ATOM    532  OE2 GLU M  64      94.887  21.296  27.309  1.00112.11           O  
ATOM    533  C   GLU M  64      91.724  21.266  23.587  1.00112.11           C  
ATOM    534  O   GLU M  64      91.753  22.421  23.159  1.00112.11           O  
ATOM    535  N   THR M  65      90.946  20.319  23.041  1.00 52.26           N  
ATOM    536  CA  THR M  65      90.189  20.599  21.858  1.00 52.26           C  
ATOM    537  CB  THR M  65      89.416  19.408  21.384  1.00 52.26           C  
ATOM    538  OG1 THR M  65      90.296  18.314  21.177  1.00 52.26           O  
ATOM    539  CG2 THR M  65      88.748  19.773  20.050  1.00 52.26           C  
ATOM    540  C   THR M  65      89.222  21.713  22.128  1.00 52.26           C  
ATOM    541  O   THR M  65      89.112  22.653  21.341  1.00 52.26           O  
ATOM    542  N   GLN M  66      88.513  21.650  23.269  1.00 96.72           N  
ATOM    543  CA  GLN M  66      87.536  22.649  23.605  1.00 96.72           C  
ATOM    544  CB  GLN M  66      86.886  22.383  24.975  1.00 96.72           C  
ATOM    545  CG  GLN M  66      86.181  21.029  25.105  1.00 96.72           C  
ATOM    546  CD  GLN M  66      84.761  21.130  24.566  1.00 96.72           C  
ATOM    547  OE1 GLN M  66      84.332  22.172  24.071  1.00 96.72           O  
ATOM    548  NE2 GLN M  66      84.002  20.007  24.672  1.00 96.72           N  
ATOM    549  C   GLN M  66      88.271  23.940  23.758  1.00 96.72           C  
ATOM    550  O   GLN M  66      87.819  24.988  23.296  1.00 96.72           O  
ATOM    551  N   LYS M  67      89.453  23.872  24.399  1.00 89.96           N  
ATOM    552  CA  LYS M  67      90.254  25.025  24.683  1.00 89.96           C  
ATOM    553  CB  LYS M  67      91.605  24.631  25.311  1.00 89.96           C  
ATOM    554  CG  LYS M  67      92.525  25.802  25.660  1.00 89.96           C  
ATOM    555  CD  LYS M  67      93.778  25.374  26.433  1.00 89.96           C  
ATOM    556  CE  LYS M  67      93.476  24.597  27.718  1.00 89.96           C  
ATOM    557  NZ  LYS M  67      94.730  24.066  28.299  1.00 89.96           N  
ATOM    558  C   LYS M  67      90.558  25.685  23.383  1.00 89.96           C  
ATOM    559  O   LYS M  67      90.433  26.900  23.237  1.00 89.96           O  
ATOM    560  N   ALA M  68      90.928  24.873  22.383  1.00 46.37           N  
ATOM    561  CA  ALA M  68      91.280  25.427  21.117  1.00 46.37           C  
ATOM    562  CB  ALA M  68      91.645  24.342  20.089  1.00 46.37           C  
ATOM    563  C   ALA M  68      90.100  26.182  20.584  1.00 46.37           C  
ATOM    564  O   ALA M  68      90.234  27.328  20.163  1.00 46.37           O  
ATOM    565  N   LYS M  69      88.894  25.591  20.654  0.96 96.09           N  
ATOM    566  CA  LYS M  69      87.730  26.212  20.081  0.96 96.09           C  
ATOM    567  CB  LYS M  69      86.452  25.374  20.274  0.96 96.09           C  
ATOM    568  CG  LYS M  69      86.457  24.065  19.480  0.96 96.09           C  
ATOM    569  CD  LYS M  69      85.370  23.079  19.910  0.96 96.09           C  
ATOM    570  CE  LYS M  69      85.174  21.925  18.923  0.96 96.09           C  
ATOM    571  NZ  LYS M  69      86.334  21.012  18.977  0.96 96.09           N  
ATOM    572  C   LYS M  69      87.478  27.554  20.709  0.96 96.09           C  
ATOM    573  O   LYS M  69      87.149  28.514  20.014  0.96 96.09           O  
ATOM    574  N   GLY M  70      87.600  27.679  22.043  1.00 74.36           N  
ATOM    575  CA  GLY M  70      87.339  28.982  22.588  1.00 74.36           C  
ATOM    576  C   GLY M  70      88.350  29.961  22.045  1.00 74.36           C  
ATOM    577  O   GLY M  70      88.001  31.076  21.649  1.00 74.36           O  
ATOM    578  N   ASN M  71      89.638  29.552  21.992  1.00 74.73           N  
ATOM    579  CA  ASN M  71      90.699  30.434  21.568  1.00 74.73           C  
ATOM    580  CB  ASN M  71      92.095  29.787  21.614  1.00 74.73           C  
ATOM    581  CG  ASN M  71      92.521  29.646  23.068  1.00 74.73           C  
ATOM    582  OD1 ASN M  71      92.347  30.561  23.871  1.00 74.73           O  
ATOM    583  ND2 ASN M  71      93.098  28.465  23.417  1.00 74.73           N  
ATOM    584  C   ASN M  71      90.464  30.850  20.157  1.00 74.73           C  
ATOM    585  O   ASN M  71      90.732  31.994  19.787  1.00 74.73           O  
ATOM    586  N   GLU M  72      89.960  29.931  19.318  1.00123.97           N  
ATOM    587  CA  GLU M  72      89.786  30.320  17.955  1.00123.97           C  
ATOM    588  CB  GLU M  72      89.347  29.165  17.035  1.00123.97           C  
ATOM    589  CG  GLU M  72      88.035  28.491  17.422  1.00123.97           C  
ATOM    590  CD  GLU M  72      87.900  27.223  16.597  1.00123.97           C  
ATOM    591  OE1 GLU M  72      88.657  27.078  15.601  1.00123.97           O  
ATOM    592  OE2 GLU M  72      87.036  26.381  16.955  1.00123.97           O  
ATOM    593  C   GLU M  72      88.817  31.457  17.892  1.00123.97           C  
ATOM    594  O   GLU M  72      89.057  32.456  17.217  1.00123.97           O  
ATOM    595  N   GLN M  73      87.723  31.376  18.660  1.00158.04           N  
ATOM    596  CA  GLN M  73      86.739  32.419  18.627  1.00158.04           C  
ATOM    597  CB  GLN M  73      85.609  32.153  19.638  1.00158.04           C  
ATOM    598  CG  GLN M  73      84.380  33.038  19.455  1.00158.04           C  
ATOM    599  CD  GLN M  73      83.547  32.421  18.342  1.00158.04           C  
ATOM    600  OE1 GLN M  73      83.494  32.944  17.230  1.00158.04           O  
ATOM    601  NE2 GLN M  73      82.886  31.270  18.641  1.00158.04           N  
ATOM    602  C   GLN M  73      87.410  33.698  19.041  1.00158.04           C  
ATOM    603  O   GLN M  73      87.224  34.743  18.418  1.00158.04           O  
ATOM    604  N   SER M  74      88.259  33.636  20.084  1.00 96.96           N  
ATOM    605  CA  SER M  74      88.852  34.824  20.636  1.00 96.96           C  
ATOM    606  CB  SER M  74      89.855  34.507  21.755  1.00 96.96           C  
ATOM    607  OG  SER M  74      89.193  33.843  22.819  1.00 96.96           O  
ATOM    608  C   SER M  74      89.624  35.532  19.564  1.00 96.96           C  
ATOM    609  O   SER M  74      89.463  36.734  19.365  1.00 96.96           O  
ATOM    610  N   PHE M  75      90.469  34.791  18.828  1.00 89.49           N  
ATOM    611  CA  PHE M  75      91.351  35.354  17.841  1.00 89.49           C  
ATOM    612  CB  PHE M  75      92.353  34.337  17.260  1.00 89.49           C  
ATOM    613  CG  PHE M  75      93.438  34.078  18.257  1.00 89.49           C  
ATOM    614  CD1 PHE M  75      93.269  33.167  19.275  1.00 89.49           C  
ATOM    615  CD2 PHE M  75      94.641  34.744  18.160  1.00 89.49           C  
ATOM    616  CE1 PHE M  75      94.276  32.934  20.183  1.00 89.49           C  
ATOM    617  CE2 PHE M  75      95.651  34.514  19.064  1.00 89.49           C  
ATOM    618  CZ  PHE M  75      95.469  33.607  20.079  1.00 89.49           C  
ATOM    619  C   PHE M  75      90.589  35.939  16.704  1.00 89.49           C  
ATOM    620  O   PHE M  75      90.977  36.985  16.181  1.00 89.49           O  
ATOM    621  N   ARG M  76      89.479  35.293  16.298  0.93173.61           N  
ATOM    622  CA  ARG M  76      88.785  35.769  15.140  0.93173.61           C  
ATOM    623  CB  ARG M  76      87.567  34.918  14.727  0.93173.61           C  
ATOM    624  CG  ARG M  76      86.454  34.757  15.758  0.93173.61           C  
ATOM    625  CD  ARG M  76      85.391  33.755  15.303  0.93173.61           C  
ATOM    626  NE  ARG M  76      86.044  32.417  15.201  0.93173.61           N  
ATOM    627  CZ  ARG M  76      85.301  31.315  14.890  0.93173.61           C  
ATOM    628  NH1 ARG M  76      83.972  31.448  14.611  0.93173.61           N  
ATOM    629  NH2 ARG M  76      85.885  30.082  14.851  0.93173.61           N  
ATOM    630  C   ARG M  76      88.388  37.187  15.360  0.93173.61           C  
ATOM    631  O   ARG M  76      88.496  38.000  14.446  0.93173.61           O  
ATOM    632  N   VAL M  77      87.941  37.534  16.579  1.00161.10           N  
ATOM    633  CA  VAL M  77      87.592  38.905  16.823  1.00161.10           C  
ATOM    634  CB  VAL M  77      86.884  39.161  18.128  1.00161.10           C  
ATOM    635  CG1 VAL M  77      85.612  38.306  18.175  1.00161.10           C  
ATOM    636  CG2 VAL M  77      87.842  38.936  19.297  1.00161.10           C  
ATOM    637  C   VAL M  77      88.838  39.741  16.802  1.00161.10           C  
ATOM    638  O   VAL M  77      88.835  40.860  16.295  1.00161.10           O  
ATOM    639  N   ASP M  78      89.959  39.193  17.309  1.00 69.16           N  
ATOM    640  CA  ASP M  78      91.182  39.941  17.428  1.00 69.16           C  
ATOM    641  CB  ASP M  78      92.369  39.078  17.892  1.00 69.16           C  
ATOM    642  CG  ASP M  78      92.203  38.720  19.365  1.00 69.16           C  
ATOM    643  OD1 ASP M  78      91.416  39.409  20.067  1.00 69.16           O  
ATOM    644  OD2 ASP M  78      92.875  37.752  19.809  1.00 69.16           O  
ATOM    645  C   ASP M  78      91.544  40.479  16.085  1.00 69.16           C  
ATOM    646  O   ASP M  78      92.053  41.595  15.967  1.00 69.16           O  
ATOM    647  N   LEU M  79      91.279  39.692  15.031  1.00 63.15           N  
ATOM    648  CA  LEU M  79      91.628  40.109  13.708  1.00 63.15           C  
ATOM    649  CB  LEU M  79      91.222  39.069  12.650  1.00 63.15           C  
ATOM    650  CG  LEU M  79      91.906  37.706  12.861  1.00 63.15           C  
ATOM    651  CD1 LEU M  79      91.483  36.685  11.790  1.00 63.15           C  
ATOM    652  CD2 LEU M  79      93.432  37.856  12.979  1.00 63.15           C  
ATOM    653  C   LEU M  79      90.898  41.381  13.408  1.00 63.15           C  
ATOM    654  O   LEU M  79      91.487  42.351  12.938  1.00 63.15           O  
ATOM    655  N   ARG M  80      89.595  41.429  13.728  1.00127.91           N  
ATOM    656  CA  ARG M  80      88.827  42.593  13.405  1.00127.91           C  
ATOM    657  CB  ARG M  80      87.370  42.462  13.875  1.00127.91           C  
ATOM    658  CG  ARG M  80      86.668  41.251  13.260  1.00127.91           C  
ATOM    659  CD  ARG M  80      85.344  40.884  13.925  1.00127.91           C  
ATOM    660  NE  ARG M  80      84.947  39.551  13.392  1.00127.91           N  
ATOM    661  CZ  ARG M  80      84.443  38.613  14.245  1.00127.91           C  
ATOM    662  NH1 ARG M  80      84.249  38.930  15.556  1.00127.91           N  
ATOM    663  NH2 ARG M  80      84.142  37.361  13.795  1.00127.91           N  
ATOM    664  C   ARG M  80      89.432  43.744  14.130  1.00127.91           C  
ATOM    665  O   ARG M  80      89.643  44.818  13.569  1.00127.91           O  
ATOM    666  N   THR M  81      89.793  43.498  15.396  1.00 85.82           N  
ATOM    667  CA  THR M  81      90.233  44.514  16.295  1.00 85.82           C  
ATOM    668  CB  THR M  81      90.556  43.905  17.630  1.00 85.82           C  
ATOM    669  OG1 THR M  81      89.467  43.109  18.072  1.00 85.82           O  
ATOM    670  CG2 THR M  81      90.751  45.026  18.650  1.00 85.82           C  
ATOM    671  C   THR M  81      91.452  45.192  15.759  1.00 85.82           C  
ATOM    672  O   THR M  81      91.549  46.419  15.765  1.00 85.82           O  
ATOM    673  N   LEU M  82      92.413  44.406  15.257  1.00 76.51           N  
ATOM    674  CA  LEU M  82      93.633  44.974  14.769  1.00 76.51           C  
ATOM    675  CB  LEU M  82      94.657  43.908  14.349  1.00 76.51           C  
ATOM    676  CG  LEU M  82      95.137  43.055  15.539  1.00 76.51           C  
ATOM    677  CD1 LEU M  82      96.192  42.024  15.110  1.00 76.51           C  
ATOM    678  CD2 LEU M  82      95.607  43.938  16.705  1.00 76.51           C  
ATOM    679  C   LEU M  82      93.320  45.832  13.598  1.00 76.51           C  
ATOM    680  O   LEU M  82      93.895  46.906  13.429  1.00 76.51           O  
ATOM    681  N   LEU M  83      92.350  45.387  12.789  1.00147.77           N  
ATOM    682  CA  LEU M  83      91.985  46.080  11.603  1.00147.77           C  
ATOM    683  CB  LEU M  83      90.786  45.386  10.933  1.00147.77           C  
ATOM    684  CG  LEU M  83      90.416  45.939   9.554  1.00147.77           C  
ATOM    685  CD1 LEU M  83      89.875  47.374   9.639  1.00147.77           C  
ATOM    686  CD2 LEU M  83      91.592  45.777   8.584  1.00147.77           C  
ATOM    687  C   LEU M  83      91.601  47.456  12.033  1.00147.77           C  
ATOM    688  O   LEU M  83      91.931  48.424  11.358  1.00147.77           O  
ATOM    689  N   GLY M  84      90.886  47.582  13.166  1.00 37.24           N  
ATOM    690  CA  GLY M  84      90.476  48.874  13.640  1.00 37.24           C  
ATOM    691  C   GLY M  84      91.635  49.713  14.100  1.00 37.24           C  
ATOM    692  O   GLY M  84      91.707  50.898  13.775  1.00 37.24           O  
ATOM    693  N   TYR M  85      92.581  49.133  14.869  1.00 79.20           N  
ATOM    694  CA  TYR M  85      93.647  49.940  15.403  1.00 79.20           C  
ATOM    695  CB  TYR M  85      94.646  49.149  16.263  1.00 79.20           C  
ATOM    696  CG  TYR M  85      93.953  48.710  17.506  1.00 79.20           C  
ATOM    697  CD1 TYR M  85      93.737  49.593  18.538  1.00 79.20           C  
ATOM    698  CD2 TYR M  85      93.532  47.412  17.647  1.00 79.20           C  
ATOM    699  CE1 TYR M  85      93.102  49.193  19.690  1.00 79.20           C  
ATOM    700  CE2 TYR M  85      92.901  47.011  18.796  1.00 79.20           C  
ATOM    701  CZ  TYR M  85      92.681  47.893  19.820  1.00 79.20           C  
ATOM    702  OH  TYR M  85      92.028  47.462  20.993  1.00 79.20           O  
ATOM    703  C   TYR M  85      94.419  50.496  14.262  1.00 79.20           C  
ATOM    704  O   TYR M  85      94.779  51.672  14.251  1.00 79.20           O  
ATOM    705  N   TYR M  86      94.708  49.621  13.288  1.00 89.98           N  
ATOM    706  CA  TYR M  86      95.432  49.931  12.091  1.00 89.98           C  
ATOM    707  CB  TYR M  86      96.002  48.698  11.371  1.00 89.98           C  
ATOM    708  CG  TYR M  86      97.094  48.193  12.256  1.00 89.98           C  
ATOM    709  CD1 TYR M  86      98.296  48.862  12.319  1.00 89.98           C  
ATOM    710  CD2 TYR M  86      96.925  47.055  13.011  1.00 89.98           C  
ATOM    711  CE1 TYR M  86      99.307  48.411  13.132  1.00 89.98           C  
ATOM    712  CE2 TYR M  86      97.934  46.598  13.826  1.00 89.98           C  
ATOM    713  CZ  TYR M  86      99.127  47.278  13.888  1.00 89.98           C  
ATOM    714  OH  TYR M  86     100.166  46.815  14.723  1.00 89.98           O  
ATOM    715  C   TYR M  86      94.626  50.757  11.132  1.00 89.98           C  
ATOM    716  O   TYR M  86      95.188  51.520  10.350  1.00 89.98           O  
ATOM    717  N   ASN M  87      93.287  50.627  11.143  1.00 77.51           N  
ATOM    718  CA  ASN M  87      92.466  51.278  10.158  1.00 77.51           C  
ATOM    719  CB  ASN M  87      92.635  52.806  10.103  1.00 77.51           C  
ATOM    720  CG  ASN M  87      91.891  53.418  11.281  1.00 77.51           C  
ATOM    721  OD1 ASN M  87      92.412  54.286  11.979  1.00 77.51           O  
ATOM    722  ND2 ASN M  87      90.630  52.961  11.505  1.00 77.51           N  
ATOM    723  C   ASN M  87      92.821  50.722   8.815  1.00 77.51           C  
ATOM    724  O   ASN M  87      93.021  51.462   7.853  1.00 77.51           O  
ATOM    725  N   GLN M  88      92.903  49.377   8.739  1.00 63.13           N  
ATOM    726  CA  GLN M  88      93.248  48.668   7.539  1.00 63.13           C  
ATOM    727  CB  GLN M  88      93.963  47.341   7.826  1.00 63.13           C  
ATOM    728  CG  GLN M  88      95.309  47.508   8.529  1.00 63.13           C  
ATOM    729  CD  GLN M  88      95.821  46.121   8.889  1.00 63.13           C  
ATOM    730  OE1 GLN M  88      95.096  45.132   8.787  1.00 63.13           O  
ATOM    731  NE2 GLN M  88      97.105  46.041   9.331  1.00 63.13           N  
ATOM    732  C   GLN M  88      91.997  48.343   6.782  1.00 63.13           C  
ATOM    733  O   GLN M  88      90.893  48.408   7.318  1.00 63.13           O  
ATOM    734  N   SER M  89      92.144  48.015   5.481  1.00 44.99           N  
ATOM    735  CA  SER M  89      91.001  47.657   4.690  1.00 44.99           C  
ATOM    736  CB  SER M  89      91.264  47.673   3.171  1.00 44.99           C  
ATOM    737  OG  SER M  89      92.208  46.672   2.818  1.00 44.99           O  
ATOM    738  C   SER M  89      90.605  46.266   5.077  1.00 44.99           C  
ATOM    739  O   SER M  89      91.446  45.438   5.421  1.00 44.99           O  
ATOM    740  N   LYS M  90      89.287  45.991   5.055  1.00230.52           N  
ATOM    741  CA  LYS M  90      88.741  44.711   5.412  1.00230.52           C  
ATOM    742  CB  LYS M  90      87.208  44.727   5.554  1.00230.52           C  
ATOM    743  CG  LYS M  90      86.461  45.177   4.297  1.00230.52           C  
ATOM    744  CD  LYS M  90      86.766  46.621   3.891  1.00230.52           C  
ATOM    745  CE  LYS M  90      86.541  47.637   5.014  1.00230.52           C  
ATOM    746  NZ  LYS M  90      85.095  47.773   5.300  1.00230.52           N  
ATOM    747  C   LYS M  90      89.089  43.673   4.389  1.00230.52           C  
ATOM    748  O   LYS M  90      89.315  42.512   4.725  1.00230.52           O  
ATOM    749  N   GLY M  91      89.168  44.074   3.109  1.00 37.71           N  
ATOM    750  CA  GLY M  91      89.283  43.136   2.029  1.00 37.71           C  
ATOM    751  C   GLY M  91      90.488  42.250   2.148  1.00 37.71           C  
ATOM    752  O   GLY M  91      90.389  41.052   1.887  1.00 37.71           O  
ATOM    753  N   GLY M  92      91.655  42.791   2.548  1.00 34.34           N  
ATOM    754  CA  GLY M  92      92.864  42.007   2.546  1.00 34.34           C  
ATOM    755  C   GLY M  92      92.858  40.992   3.648  1.00 34.34           C  
ATOM    756  O   GLY M  92      92.065  41.062   4.585  1.00 34.34           O  
ATOM    757  N   SER M  93      93.772  40.001   3.530  1.00 50.19           N  
ATOM    758  CA  SER M  93      93.945  38.942   4.488  1.00 50.19           C  
ATOM    759  CB  SER M  93      94.338  37.603   3.836  1.00 50.19           C  
ATOM    760  OG  SER M  93      94.701  36.653   4.828  1.00 50.19           O  
ATOM    761  C   SER M  93      95.067  39.324   5.404  1.00 50.19           C  
ATOM    762  O   SER M  93      96.009  40.002   4.996  1.00 50.19           O  
ATOM    763  N   HIS M  94      95.002  38.894   6.681  1.00 69.90           N  
ATOM    764  CA  HIS M  94      96.050  39.250   7.596  1.00 69.90           C  
ATOM    765  ND1 HIS M  94      96.119  42.329   6.858  1.00 69.90           N  
ATOM    766  CG  HIS M  94      95.290  41.658   7.729  1.00 69.90           C  
ATOM    767  CB  HIS M  94      95.688  40.436   8.508  1.00 69.90           C  
ATOM    768  NE2 HIS M  94      94.176  43.409   6.840  1.00 69.90           N  
ATOM    769  CD2 HIS M  94      94.108  42.333   7.706  1.00 69.90           C  
ATOM    770  CE1 HIS M  94      95.404  43.367   6.354  1.00 69.90           C  
ATOM    771  C   HIS M  94      96.331  38.066   8.468  1.00 69.90           C  
ATOM    772  O   HIS M  94      95.570  37.100   8.483  1.00 69.90           O  
ATOM    773  N   THR M  95      97.461  38.104   9.207  0.90 57.76           N  
ATOM    774  CA  THR M  95      97.791  36.971  10.020  0.90 57.76           C  
ATOM    775  CB  THR M  95      98.912  36.155   9.444  0.90 57.76           C  
ATOM    776  OG1 THR M  95      98.568  35.714   8.139  0.90 57.76           O  
ATOM    777  CG2 THR M  95      99.186  34.944  10.356  0.90 57.76           C  
ATOM    778  C   THR M  95      98.239  37.419  11.376  0.90 57.76           C  
ATOM    779  O   THR M  95      98.882  38.455  11.538  0.90 57.76           O  
ATOM    780  N   ILE M  96      97.879  36.624  12.401  1.00 63.60           N  
ATOM    781  CA  ILE M  96      98.331  36.891  13.731  1.00 63.60           C  
ATOM    782  CB  ILE M  96      97.246  37.258  14.703  1.00 63.60           C  
ATOM    783  CG1 ILE M  96      96.593  38.589  14.298  1.00 63.60           C  
ATOM    784  CG2 ILE M  96      97.856  37.282  16.114  1.00 63.60           C  
ATOM    785  CD1 ILE M  96      95.352  38.928  15.124  1.00 63.60           C  
ATOM    786  C   ILE M  96      98.960  35.632  14.210  1.00 63.60           C  
ATOM    787  O   ILE M  96      98.428  34.542  14.000  1.00 63.60           O  
ATOM    788  N   GLN M  97     100.145  35.745  14.830  1.00120.10           N  
ATOM    789  CA  GLN M  97     100.737  34.558  15.351  1.00120.10           C  
ATOM    790  CB  GLN M  97     101.804  33.922  14.449  1.00120.10           C  
ATOM    791  CG  GLN M  97     102.990  34.816  14.126  1.00120.10           C  
ATOM    792  CD  GLN M  97     103.987  33.928  13.400  1.00120.10           C  
ATOM    793  OE1 GLN M  97     104.110  32.742  13.703  1.00120.10           O  
ATOM    794  NE2 GLN M  97     104.714  34.508  12.409  1.00120.10           N  
ATOM    795  C   GLN M  97     101.292  34.856  16.700  1.00120.10           C  
ATOM    796  O   GLN M  97     101.696  35.982  16.992  1.00120.10           O  
ATOM    797  N   VAL M  98     101.282  33.840  17.583  1.00125.35           N  
ATOM    798  CA  VAL M  98     101.768  34.068  18.905  1.00125.35           C  
ATOM    799  CB  VAL M  98     100.678  34.152  19.930  1.00125.35           C  
ATOM    800  CG1 VAL M  98      99.890  35.447  19.687  1.00125.35           C  
ATOM    801  CG2 VAL M  98      99.802  32.899  19.808  1.00125.35           C  
ATOM    802  C   VAL M  98     102.691  32.972  19.302  1.00125.35           C  
ATOM    803  O   VAL M  98     102.538  31.817  18.906  1.00125.35           O  
ATOM    804  N   ILE M  99     103.702  33.346  20.103  1.00 64.98           N  
ATOM    805  CA  ILE M  99     104.647  32.401  20.590  1.00 64.98           C  
ATOM    806  CB  ILE M  99     106.060  32.799  20.287  1.00 64.98           C  
ATOM    807  CG1 ILE M  99     106.252  32.894  18.764  1.00 64.98           C  
ATOM    808  CG2 ILE M  99     107.006  31.800  20.972  1.00 64.98           C  
ATOM    809  CD1 ILE M  99     107.533  33.610  18.352  1.00 64.98           C  
ATOM    810  C   ILE M  99     104.465  32.385  22.063  1.00 64.98           C  
ATOM    811  O   ILE M  99     104.659  33.392  22.741  1.00 64.98           O  
ATOM    812  N   SER M 100     104.050  31.226  22.592  1.00 65.17           N  
ATOM    813  CA  SER M 100     103.837  31.110  23.996  1.00 65.17           C  
ATOM    814  CB  SER M 100     102.370  30.802  24.337  1.00 65.17           C  
ATOM    815  OG  SER M 100     102.193  30.732  25.741  1.00 65.17           O  
ATOM    816  C   SER M 100     104.681  29.955  24.410  1.00 65.17           C  
ATOM    817  O   SER M 100     104.740  28.948  23.710  1.00 65.17           O  
ATOM    818  N   GLY M 101     105.392  30.067  25.543  1.00 42.40           N  
ATOM    819  CA  GLY M 101     106.206  28.949  25.910  1.00 42.40           C  
ATOM    820  C   GLY M 101     107.062  29.317  27.075  1.00 42.40           C  
ATOM    821  O   GLY M 101     107.059  30.458  27.539  1.00 42.40           O  
ATOM    822  N   CYS M 102     107.827  28.320  27.568  1.00 53.07           N  
ATOM    823  CA  CYS M 102     108.673  28.502  28.711  1.00 53.07           C  
ATOM    824  CB  CYS M 102     108.036  27.980  30.014  1.00 53.07           C  
ATOM    825  SG  CYS M 102     107.644  26.204  29.937  1.00 53.07           S  
ATOM    826  C   CYS M 102     109.928  27.712  28.491  1.00 53.07           C  
ATOM    827  O   CYS M 102     109.944  26.729  27.753  1.00 53.07           O  
ATOM    828  N   GLU M 103     111.030  28.135  29.139  1.00109.89           N  
ATOM    829  CA  GLU M 103     112.286  27.460  28.989  1.00109.89           C  
ATOM    830  CB  GLU M 103     113.303  28.397  28.307  1.00109.89           C  
ATOM    831  CG  GLU M 103     114.546  27.760  27.688  1.00109.89           C  
ATOM    832  CD  GLU M 103     115.296  28.877  26.967  1.00109.89           C  
ATOM    833  OE1 GLU M 103     114.736  30.003  26.882  1.00109.89           O  
ATOM    834  OE2 GLU M 103     116.435  28.625  26.494  1.00109.89           O  
ATOM    835  C   GLU M 103     112.750  27.138  30.382  1.00109.89           C  
ATOM    836  O   GLU M 103     112.768  28.013  31.248  1.00109.89           O  
ATOM    837  N   VAL M 104     113.133  25.868  30.638  1.00 40.46           N  
ATOM    838  CA  VAL M 104     113.535  25.466  31.960  1.00 40.46           C  
ATOM    839  CB  VAL M 104     112.691  24.357  32.526  1.00 40.46           C  
ATOM    840  CG1 VAL M 104     111.243  24.858  32.654  1.00 40.46           C  
ATOM    841  CG2 VAL M 104     112.842  23.111  31.635  1.00 40.46           C  
ATOM    842  C   VAL M 104     114.941  24.958  31.893  1.00 40.46           C  
ATOM    843  O   VAL M 104     115.391  24.481  30.854  1.00 40.46           O  
ATOM    844  N   GLY M 105     115.681  25.071  33.016  1.00 23.46           N  
ATOM    845  CA  GLY M 105     117.047  24.638  33.052  1.00 23.46           C  
ATOM    846  C   GLY M 105     117.091  23.213  33.500  1.00 23.46           C  
ATOM    847  O   GLY M 105     116.065  22.557  33.669  1.00 23.46           O  
ATOM    848  N   SER M 106     118.321  22.708  33.711  1.00 75.94           N  
ATOM    849  CA  SER M 106     118.538  21.352  34.119  1.00 75.94           C  
ATOM    850  CB  SER M 106     120.035  21.015  34.237  1.00 75.94           C  
ATOM    851  OG  SER M 106     120.694  21.239  33.000  1.00 75.94           O  
ATOM    852  C   SER M 106     117.950  21.190  35.484  1.00 75.94           C  
ATOM    853  O   SER M 106     117.422  20.133  35.828  1.00 75.94           O  
ATOM    854  N   ASP M 107     118.034  22.250  36.304  1.00 56.54           N  
ATOM    855  CA  ASP M 107     117.547  22.194  37.651  1.00 56.54           C  
ATOM    856  CB  ASP M 107     117.985  23.388  38.512  1.00 56.54           C  
ATOM    857  CG  ASP M 107     117.384  24.659  37.941  1.00 56.54           C  
ATOM    858  OD1 ASP M 107     117.303  24.789  36.690  1.00 56.54           O  
ATOM    859  OD2 ASP M 107     116.982  25.519  38.766  1.00 56.54           O  
ATOM    860  C   ASP M 107     116.053  22.102  37.658  1.00 56.54           C  
ATOM    861  O   ASP M 107     115.471  21.520  38.574  1.00 56.54           O  
ATOM    862  N   GLY M 108     115.385  22.663  36.632  1.00 32.74           N  
ATOM    863  CA  GLY M 108     113.952  22.625  36.625  1.00 32.74           C  
ATOM    864  C   GLY M 108     113.438  23.993  36.938  1.00 32.74           C  
ATOM    865  O   GLY M 108     112.230  24.205  37.036  1.00 32.74           O  
ATOM    866  N   ARG M 109     114.347  24.967  37.120  1.00124.77           N  
ATOM    867  CA  ARG M 109     113.878  26.298  37.367  1.00124.77           C  
ATOM    868  CB  ARG M 109     114.901  27.249  38.001  1.00124.77           C  
ATOM    869  CG  ARG M 109     116.113  27.530  37.118  1.00124.77           C  
ATOM    870  CD  ARG M 109     117.062  28.541  37.756  1.00124.77           C  
ATOM    871  NE  ARG M 109     118.203  28.745  36.825  1.00124.77           N  
ATOM    872  CZ  ARG M 109     118.832  29.955  36.786  1.00124.77           C  
ATOM    873  NH1 ARG M 109     118.403  30.977  37.582  1.00124.77           N  
ATOM    874  NH2 ARG M 109     119.890  30.141  35.946  1.00124.77           N  
ATOM    875  C   ARG M 109     113.494  26.874  36.043  1.00124.77           C  
ATOM    876  O   ARG M 109     113.816  26.312  34.998  1.00124.77           O  
ATOM    877  N   LEU M 110     112.775  28.011  36.054  1.00 65.44           N  
ATOM    878  CA  LEU M 110     112.297  28.574  34.823  1.00 65.44           C  
ATOM    879  CB  LEU M 110     110.934  29.273  34.982  1.00 65.44           C  
ATOM    880  CG  LEU M 110     110.388  29.892  33.681  1.00 65.44           C  
ATOM    881  CD1 LEU M 110     110.103  28.808  32.627  1.00 65.44           C  
ATOM    882  CD2 LEU M 110     109.168  30.789  33.952  1.00 65.44           C  
ATOM    883  C   LEU M 110     113.274  29.591  34.329  1.00 65.44           C  
ATOM    884  O   LEU M 110     113.454  30.652  34.927  1.00 65.44           O  
ATOM    885  N   LEU M 111     113.961  29.260  33.218  1.00 59.76           N  
ATOM    886  CA  LEU M 111     114.923  30.142  32.634  1.00 59.76           C  
ATOM    887  CB  LEU M 111     115.765  29.444  31.554  1.00 59.76           C  
ATOM    888  CG  LEU M 111     116.563  28.243  32.097  1.00 59.76           C  
ATOM    889  CD1 LEU M 111     117.426  27.606  30.997  1.00 59.76           C  
ATOM    890  CD2 LEU M 111     117.368  28.623  33.350  1.00 59.76           C  
ATOM    891  C   LEU M 111     114.260  31.335  32.011  1.00 59.76           C  
ATOM    892  O   LEU M 111     114.632  32.473  32.294  1.00 59.76           O  
ATOM    893  N   ARG M 112     113.230  31.123  31.166  1.00150.96           N  
ATOM    894  CA  ARG M 112     112.681  32.261  30.478  1.00150.96           C  
ATOM    895  CB  ARG M 112     113.469  32.552  29.190  1.00150.96           C  
ATOM    896  CG  ARG M 112     113.100  33.842  28.471  0.93150.96           C  
ATOM    897  CD  ARG M 112     113.929  34.061  27.206  0.96150.96           C  
ATOM    898  NE  ARG M 112     113.476  35.333  26.579  0.94150.96           N  
ATOM    899  CZ  ARG M 112     114.330  36.049  25.792  0.91150.96           C  
ATOM    900  NH1 ARG M 112     115.617  35.626  25.623  1.00150.96           N  
ATOM    901  NH2 ARG M 112     113.900  37.190  25.181  1.00150.96           N  
ATOM    902  C   ARG M 112     111.261  31.967  30.098  1.00150.96           C  
ATOM    903  O   ARG M 112     110.896  30.811  29.892  1.00150.96           O  
ATOM    904  N   GLY M 113     110.416  33.017  29.987  1.00 46.42           N  
ATOM    905  CA  GLY M 113     109.036  32.816  29.623  1.00 46.42           C  
ATOM    906  C   GLY M 113     108.730  33.735  28.480  1.00 46.42           C  
ATOM    907  O   GLY M 113     109.145  34.894  28.487  1.00 46.42           O  
ATOM    908  N   TYR M 114     107.951  33.245  27.487  1.00133.82           N  
ATOM    909  CA  TYR M 114     107.713  34.028  26.306  1.00133.82           C  
ATOM    910  CB  TYR M 114     108.094  33.337  24.985  1.00133.82           C  
ATOM    911  CG  TYR M 114     109.428  32.674  24.977  1.00133.82           C  
ATOM    912  CD1 TYR M 114     110.567  33.332  24.575  1.00133.82           C  
ATOM    913  CD2 TYR M 114     109.523  31.354  25.351  1.00133.82           C  
ATOM    914  CE1 TYR M 114     111.778  32.677  24.558  1.00133.82           C  
ATOM    915  CE2 TYR M 114     110.730  30.697  25.335  1.00133.82           C  
ATOM    916  CZ  TYR M 114     111.863  31.359  24.937  1.00133.82           C  
ATOM    917  OH  TYR M 114     113.103  30.686  24.916  1.00133.82           O  
ATOM    918  C   TYR M 114     106.238  34.160  26.070  1.00133.82           C  
ATOM    919  O   TYR M 114     105.470  33.221  26.280  1.00133.82           O  
ATOM    920  N   GLN M 115     105.813  35.349  25.603  1.00 97.19           N  
ATOM    921  CA  GLN M 115     104.465  35.546  25.161  1.00 97.19           C  
ATOM    922  CB  GLN M 115     103.534  36.103  26.254  1.00 97.19           C  
ATOM    923  CG  GLN M 115     102.088  36.301  25.794  1.00 97.19           C  
ATOM    924  CD  GLN M 115     101.412  34.937  25.735  1.00 97.19           C  
ATOM    925  OE1 GLN M 115     101.806  33.997  26.422  1.00 97.19           O  
ATOM    926  NE2 GLN M 115     100.360  34.821  24.885  1.00 97.19           N  
ATOM    927  C   GLN M 115     104.597  36.603  24.114  1.00 97.19           C  
ATOM    928  O   GLN M 115     104.685  37.784  24.443  1.00 97.19           O  
ATOM    929  N   GLN M 116     104.618  36.222  22.820  1.00104.20           N  
ATOM    930  CA  GLN M 116     104.817  37.244  21.832  1.00104.20           C  
ATOM    931  CB  GLN M 116     106.097  37.093  20.989  1.00104.20           C  
ATOM    932  CG  GLN M 116     107.403  37.322  21.751  1.00104.20           C  
ATOM    933  CD  GLN M 116     107.976  35.978  22.164  1.00104.20           C  
ATOM    934  OE1 GLN M 116     109.178  35.850  22.390  1.00104.20           O  
ATOM    935  NE2 GLN M 116     107.097  34.945  22.262  1.00104.20           N  
ATOM    936  C   GLN M 116     103.684  37.247  20.857  1.00104.20           C  
ATOM    937  O   GLN M 116     103.165  36.202  20.469  1.00104.20           O  
ATOM    938  N   TYR M 117     103.273  38.455  20.428  1.00 95.31           N  
ATOM    939  CA  TYR M 117     102.225  38.586  19.457  1.00 95.31           C  
ATOM    940  CB  TYR M 117     101.033  39.445  19.919  1.00 95.31           C  
ATOM    941  CG  TYR M 117     100.114  38.635  20.769  1.00 95.31           C  
ATOM    942  CD1 TYR M 117     100.467  38.222  22.033  1.00 95.31           C  
ATOM    943  CD2 TYR M 117      98.864  38.314  20.290  1.00 95.31           C  
ATOM    944  CE1 TYR M 117      99.588  37.482  22.792  1.00 95.31           C  
ATOM    945  CE2 TYR M 117      97.982  37.577  21.043  1.00 95.31           C  
ATOM    946  CZ  TYR M 117      98.346  37.158  22.298  1.00 95.31           C  
ATOM    947  OH  TYR M 117      97.444  36.401  23.076  1.00 95.31           O  
ATOM    948  C   TYR M 117     102.781  39.259  18.245  1.00 95.31           C  
ATOM    949  O   TYR M 117     103.431  40.298  18.345  1.00 95.31           O  
ATOM    950  N   ALA M 118     102.537  38.669  17.057  1.00 39.72           N  
ATOM    951  CA  ALA M 118     103.024  39.247  15.839  1.00 39.72           C  
ATOM    952  CB  ALA M 118     104.113  38.409  15.149  1.00 39.72           C  
ATOM    953  C   ALA M 118     101.876  39.355  14.895  1.00 39.72           C  
ATOM    954  O   ALA M 118     101.049  38.453  14.777  1.00 39.72           O  
ATOM    955  N   TYR M 119     101.805  40.497  14.191  1.00 79.69           N  
ATOM    956  CA  TYR M 119     100.738  40.734  13.273  1.00 79.69           C  
ATOM    957  CB  TYR M 119      99.933  41.981  13.669  1.00 79.69           C  
ATOM    958  CG  TYR M 119      98.776  42.196  12.757  1.00 79.69           C  
ATOM    959  CD1 TYR M 119      97.748  41.284  12.717  1.00 79.69           C  
ATOM    960  CD2 TYR M 119      98.693  43.332  11.985  1.00 79.69           C  
ATOM    961  CE1 TYR M 119      96.661  41.486  11.899  1.00 79.69           C  
ATOM    962  CE2 TYR M 119      97.610  43.543  11.166  1.00 79.69           C  
ATOM    963  CZ  TYR M 119      96.593  42.617  11.122  1.00 79.69           C  
ATOM    964  OH  TYR M 119      95.476  42.831  10.288  1.00 79.69           O  
ATOM    965  C   TYR M 119     101.368  40.980  11.944  1.00 79.69           C  
ATOM    966  O   TYR M 119     102.291  41.783  11.826  1.00 79.69           O  
ATOM    967  N   ASP M 120     100.891  40.262  10.912  1.00 58.27           N  
ATOM    968  CA  ASP M 120     101.400  40.434   9.584  1.00 58.27           C  
ATOM    969  CB  ASP M 120     101.065  41.810   8.971  1.00 58.27           C  
ATOM    970  CG  ASP M 120      99.570  41.872   8.687  1.00 58.27           C  
ATOM    971  OD1 ASP M 120      98.901  40.816   8.834  1.00 58.27           O  
ATOM    972  OD2 ASP M 120      99.078  42.973   8.322  1.00 58.27           O  
ATOM    973  C   ASP M 120     102.893  40.306   9.601  1.00 58.27           C  
ATOM    974  O   ASP M 120     103.585  41.036   8.894  1.00 58.27           O  
ATOM    975  N   GLY M 121     103.432  39.387  10.424  1.00 27.67           N  
ATOM    976  CA  GLY M 121     104.849  39.152  10.417  1.00 27.67           C  
ATOM    977  C   GLY M 121     105.591  40.234  11.159  1.00 27.67           C  
ATOM    978  O   GLY M 121     106.795  40.391  10.963  1.00 27.67           O  
ATOM    979  N   CYS M 122     104.915  41.023  12.019  1.00 39.33           N  
ATOM    980  CA  CYS M 122     105.645  42.029  12.749  1.00 39.33           C  
ATOM    981  CB  CYS M 122     105.297  43.468  12.334  1.00 39.33           C  
ATOM    982  SG  CYS M 122     105.829  43.851  10.637  1.00 39.33           S  
ATOM    983  C   CYS M 122     105.306  41.889  14.203  1.00 39.33           C  
ATOM    984  O   CYS M 122     104.211  41.451  14.545  1.00 39.33           O  
ATOM    985  N   ASP M 123     106.236  42.259  15.112  1.00122.74           N  
ATOM    986  CA  ASP M 123     105.943  42.066  16.506  1.00122.74           C  
ATOM    987  CB  ASP M 123     107.175  42.024  17.435  1.00122.74           C  
ATOM    988  CG  ASP M 123     107.852  43.382  17.417  1.00122.74           C  
ATOM    989  OD1 ASP M 123     108.062  43.926  16.300  1.00122.74           O  
ATOM    990  OD2 ASP M 123     108.155  43.898  18.524  1.00122.74           O  
ATOM    991  C   ASP M 123     105.010  43.132  16.992  1.00122.74           C  
ATOM    992  O   ASP M 123     105.318  44.323  16.932  1.00122.74           O  
ATOM    993  N   TYR M 124     103.785  42.710  17.383  1.00100.44           N  
ATOM    994  CA  TYR M 124     102.786  43.578  17.938  1.00100.44           C  
ATOM    995  CB  TYR M 124     101.391  42.926  17.848  1.00100.44           C  
ATOM    996  CG  TYR M 124     100.315  43.859  18.291  1.00100.44           C  
ATOM    997  CD1 TYR M 124      99.938  44.916  17.495  1.00100.44           C  
ATOM    998  CD2 TYR M 124      99.664  43.655  19.485  1.00100.44           C  
ATOM    999  CE1 TYR M 124      98.936  45.768  17.891  1.00100.44           C  
ATOM   1000  CE2 TYR M 124      98.661  44.501  19.889  1.00100.44           C  
ATOM   1001  CZ  TYR M 124      98.299  45.558  19.090  1.00100.44           C  
ATOM   1002  OH  TYR M 124      97.270  46.430  19.497  1.00100.44           O  
ATOM   1003  C   TYR M 124     103.077  43.926  19.377  1.00100.44           C  
ATOM   1004  O   TYR M 124     103.205  45.101  19.717  1.00100.44           O  
ATOM   1005  N   ILE M 125     103.206  42.907  20.265  1.00101.18           N  
ATOM   1006  CA  ILE M 125     103.480  43.173  21.659  1.00101.18           C  
ATOM   1007  CB  ILE M 125     102.284  43.497  22.515  1.00101.18           C  
ATOM   1008  CG1 ILE M 125     101.334  42.303  22.654  1.00101.18           C  
ATOM   1009  CG2 ILE M 125     101.599  44.734  21.923  1.00101.18           C  
ATOM   1010  CD1 ILE M 125     100.300  42.497  23.765  1.00101.18           C  
ATOM   1011  C   ILE M 125     104.095  41.950  22.258  1.00101.18           C  
ATOM   1012  O   ILE M 125     103.973  40.856  21.709  1.00101.18           O  
ATOM   1013  N   ALA M 126     104.783  42.105  23.411  1.00 49.66           N  
ATOM   1014  CA  ALA M 126     105.366  40.944  24.018  1.00 49.66           C  
ATOM   1015  CB  ALA M 126     106.760  40.599  23.464  1.00 49.66           C  
ATOM   1016  C   ALA M 126     105.520  41.169  25.491  1.00 49.66           C  
ATOM   1017  O   ALA M 126     105.625  42.302  25.959  1.00 49.66           O  
ATOM   1018  N   LEU M 127     105.522  40.064  26.264  1.00 66.57           N  
ATOM   1019  CA  LEU M 127     105.701  40.125  27.688  1.00 66.57           C  
ATOM   1020  CB  LEU M 127     105.172  38.871  28.412  1.00 66.57           C  
ATOM   1021  CG  LEU M 127     105.339  38.880  29.947  1.00 66.57           C  
ATOM   1022  CD1 LEU M 127     104.513  39.997  30.610  1.00 66.57           C  
ATOM   1023  CD2 LEU M 127     105.031  37.498  30.548  1.00 66.57           C  
ATOM   1024  C   LEU M 127     107.171  40.227  27.940  1.00 66.57           C  
ATOM   1025  O   LEU M 127     107.975  39.560  27.289  1.00 66.57           O  
ATOM   1026  N   ASN M 128     107.551  41.068  28.919  1.00 69.15           N  
ATOM   1027  CA  ASN M 128     108.926  41.298  29.247  1.00 69.15           C  
ATOM   1028  CB  ASN M 128     109.146  42.591  30.049  1.00 69.15           C  
ATOM   1029  CG  ASN M 128     108.878  43.760  29.112  1.00 69.15           C  
ATOM   1030  OD1 ASN M 128     109.798  44.295  28.496  1.00 69.15           O  
ATOM   1031  ND2 ASN M 128     107.584  44.158  28.982  1.00 69.15           N  
ATOM   1032  C   ASN M 128     109.431  40.148  30.061  1.00 69.15           C  
ATOM   1033  O   ASN M 128     108.677  39.256  30.445  1.00 69.15           O  
ATOM   1034  N   GLU M 129     110.752  40.144  30.321  0.92 68.13           N  
ATOM   1035  CA  GLU M 129     111.404  39.099  31.058  0.92 68.13           C  
ATOM   1036  CB  GLU M 129     112.924  39.296  31.149  0.92 68.13           C  
ATOM   1037  CG  GLU M 129     113.626  39.224  29.795  0.78 68.13           C  
ATOM   1038  CD  GLU M 129     115.109  39.444  30.041  0.75 68.13           C  
ATOM   1039  OE1 GLU M 129     115.463  40.490  30.651  0.92 68.13           O  
ATOM   1040  OE2 GLU M 129     115.908  38.569  29.618  0.90 68.13           O  
ATOM   1041  C   GLU M 129     110.872  39.089  32.456  0.92 68.13           C  
ATOM   1042  O   GLU M 129     110.765  38.037  33.083  0.92 68.13           O  
ATOM   1043  N   ASP M 130     110.520  40.276  32.976  1.00 86.42           N  
ATOM   1044  CA  ASP M 130     110.037  40.405  34.318  1.00 86.42           C  
ATOM   1045  CB  ASP M 130     109.862  41.874  34.774  1.00 86.42           C  
ATOM   1046  CG  ASP M 130     108.888  42.642  33.885  1.00 86.42           C  
ATOM   1047  OD1 ASP M 130     108.115  42.007  33.121  1.00 86.42           O  
ATOM   1048  OD2 ASP M 130     108.920  43.900  33.959  1.00 86.42           O  
ATOM   1049  C   ASP M 130     108.755  39.640  34.459  1.00 86.42           C  
ATOM   1050  O   ASP M 130     108.363  39.279  35.567  1.00 86.42           O  
ATOM   1051  N   LEU M 131     108.048  39.401  33.336  1.00104.47           N  
ATOM   1052  CA  LEU M 131     106.807  38.671  33.313  1.00104.47           C  
ATOM   1053  CB  LEU M 131     106.817  37.426  34.221  1.00104.47           C  
ATOM   1054  CG  LEU M 131     107.811  36.337  33.787  1.00104.47           C  
ATOM   1055  CD1 LEU M 131     107.732  35.111  34.712  1.00104.47           C  
ATOM   1056  CD2 LEU M 131     107.628  35.984  32.304  1.00104.47           C  
ATOM   1057  C   LEU M 131     105.730  39.574  33.830  1.00104.47           C  
ATOM   1058  O   LEU M 131     104.543  39.254  33.767  1.00104.47           O  
ATOM   1059  N   LYS M 132     106.144  40.701  34.427  1.00174.16           N  
ATOM   1060  CA  LYS M 132     105.277  41.712  34.948  1.00174.16           C  
ATOM   1061  CB  LYS M 132     105.967  42.549  36.036  1.00174.16           C  
ATOM   1062  CG  LYS M 132     106.352  41.746  37.279  1.00174.16           C  
ATOM   1063  CD  LYS M 132     105.153  41.154  38.017  1.00174.16           C  
ATOM   1064  CE  LYS M 132     105.530  40.422  39.306  1.00174.16           C  
ATOM   1065  NZ  LYS M 132     105.827  41.405  40.376  1.00174.16           N  
ATOM   1066  C   LYS M 132     104.777  42.688  33.916  1.00174.16           C  
ATOM   1067  O   LYS M 132     103.609  43.070  33.952  1.00174.16           O  
ATOM   1068  N   THR M 133     105.641  43.113  32.962  1.00 87.80           N  
ATOM   1069  CA  THR M 133     105.305  44.272  32.168  1.00 87.80           C  
ATOM   1070  CB  THR M 133     106.388  45.318  32.269  1.00 87.80           C  
ATOM   1071  OG1 THR M 133     106.743  45.498  33.631  1.00 87.80           O  
ATOM   1072  CG2 THR M 133     105.855  46.669  31.762  1.00 87.80           C  
ATOM   1073  C   THR M 133     105.136  43.897  30.717  1.00 87.80           C  
ATOM   1074  O   THR M 133     105.252  42.730  30.349  1.00 87.80           O  
ATOM   1075  N   TRP M 134     104.821  44.894  29.852  1.00 95.26           N  
ATOM   1076  CA  TRP M 134     104.606  44.632  28.457  1.00 95.26           C  
ATOM   1077  CB  TRP M 134     103.151  44.851  28.008  1.00 95.26           C  
ATOM   1078  CG  TRP M 134     102.153  43.963  28.704  1.00 95.26           C  
ATOM   1079  CD2 TRP M 134     102.042  42.552  28.480  1.00 95.26           C  
ATOM   1080  CD1 TRP M 134     101.233  44.278  29.659  1.00 95.26           C  
ATOM   1081  NE1 TRP M 134     100.554  43.147  30.048  1.00 95.26           N  
ATOM   1082  CE2 TRP M 134     101.042  42.077  29.328  1.00 95.26           C  
ATOM   1083  CE3 TRP M 134     102.722  41.720  27.640  1.00 95.26           C  
ATOM   1084  CZ2 TRP M 134     100.708  40.754  29.351  1.00 95.26           C  
ATOM   1085  CZ3 TRP M 134     102.377  40.387  27.660  1.00 95.26           C  
ATOM   1086  CH2 TRP M 134     101.390  39.914  28.499  1.00 95.26           C  
ATOM   1087  C   TRP M 134     105.402  45.601  27.636  1.00 95.26           C  
ATOM   1088  O   TRP M 134     105.716  46.708  28.073  1.00 95.26           O  
ATOM   1089  N   THR M 135     105.758  45.182  26.404  1.00 43.39           N  
ATOM   1090  CA  THR M 135     106.444  46.041  25.482  1.00 43.39           C  
ATOM   1091  CB  THR M 135     107.776  45.501  25.044  1.00 43.39           C  
ATOM   1092  OG1 THR M 135     108.626  45.310  26.167  1.00 43.39           O  
ATOM   1093  CG2 THR M 135     108.412  46.497  24.058  1.00 43.39           C  
ATOM   1094  C   THR M 135     105.575  46.118  24.261  1.00 43.39           C  
ATOM   1095  O   THR M 135     105.194  45.086  23.709  1.00 43.39           O  
ATOM   1096  N   ALA M 136     105.239  47.347  23.805  1.00 54.28           N  
ATOM   1097  CA  ALA M 136     104.377  47.496  22.661  1.00 54.28           C  
ATOM   1098  CB  ALA M 136     103.204  48.465  22.894  1.00 54.28           C  
ATOM   1099  C   ALA M 136     105.177  48.061  21.524  1.00 54.28           C  
ATOM   1100  O   ALA M 136     106.032  48.923  21.714  1.00 54.28           O  
ATOM   1101  N   ALA M 137     104.952  47.514  20.312  1.00 54.09           N  
ATOM   1102  CA  ALA M 137     105.627  47.916  19.108  1.00 54.09           C  
ATOM   1103  CB  ALA M 137     105.376  46.937  17.947  1.00 54.09           C  
ATOM   1104  C   ALA M 137     105.202  49.273  18.627  1.00 54.09           C  
ATOM   1105  O   ALA M 137     106.040  50.111  18.296  1.00 54.09           O  
ATOM   1106  N   ASP M 138     103.878  49.529  18.576  1.00 65.09           N  
ATOM   1107  CA  ASP M 138     103.419  50.763  18.000  1.00 65.09           C  
ATOM   1108  CB  ASP M 138     102.998  50.630  16.528  1.00 65.09           C  
ATOM   1109  CG  ASP M 138     101.821  49.667  16.456  1.00 65.09           C  
ATOM   1110  OD1 ASP M 138     101.877  48.612  17.143  1.00 65.09           O  
ATOM   1111  OD2 ASP M 138     100.847  49.977  15.719  1.00 65.09           O  
ATOM   1112  C   ASP M 138     102.222  51.244  18.752  1.00 65.09           C  
ATOM   1113  O   ASP M 138     101.863  50.701  19.791  1.00 65.09           O  
ATOM   1114  N   MET M 139     101.545  52.270  18.202  1.00139.14           N  
ATOM   1115  CA  MET M 139     100.434  52.888  18.867  1.00139.14           C  
ATOM   1116  CB  MET M 139      99.802  54.029  18.056  1.00139.14           C  
ATOM   1117  CG  MET M 139      98.842  54.887  18.883  1.00139.14           C  
ATOM   1118  SD  MET M 139      97.780  55.990  17.910  1.00139.14           S  
ATOM   1119  CE  MET M 139      96.556  54.707  17.496  1.00139.14           C  
ATOM   1120  C   MET M 139      99.359  51.868  19.099  1.00139.14           C  
ATOM   1121  O   MET M 139      98.739  51.852  20.161  1.00139.14           O  
ATOM   1122  N   ALA M 140      99.120  50.971  18.123  1.00 46.84           N  
ATOM   1123  CA  ALA M 140      98.062  50.007  18.247  1.00 46.84           C  
ATOM   1124  CB  ALA M 140      97.981  49.064  17.033  1.00 46.84           C  
ATOM   1125  C   ALA M 140      98.302  49.150  19.452  1.00 46.84           C  
ATOM   1126  O   ALA M 140      97.391  48.903  20.241  1.00 46.84           O  
ATOM   1127  N   ALA M 141      99.555  48.712  19.649  1.00 52.80           N  
ATOM   1128  CA  ALA M 141      99.893  47.820  20.721  1.00 52.80           C  
ATOM   1129  CB  ALA M 141     101.386  47.447  20.727  1.00 52.80           C  
ATOM   1130  C   ALA M 141      99.566  48.464  22.034  1.00 52.80           C  
ATOM   1131  O   ALA M 141      99.097  47.796  22.955  1.00 52.80           O  
ATOM   1132  N   LEU M 142      99.772  49.787  22.151  1.00108.85           N  
ATOM   1133  CA  LEU M 142      99.552  50.454  23.403  1.00108.85           C  
ATOM   1134  CB  LEU M 142      99.809  51.963  23.328  1.00108.85           C  
ATOM   1135  CG  LEU M 142     101.297  52.336  23.399  1.00108.85           C  
ATOM   1136  CD1 LEU M 142     102.134  51.589  22.357  1.00108.85           C  
ATOM   1137  CD2 LEU M 142     101.476  53.854  23.302  1.00108.85           C  
ATOM   1138  C   LEU M 142      98.145  50.265  23.844  1.00108.85           C  
ATOM   1139  O   LEU M 142      97.891  50.021  25.024  1.00108.85           O  
ATOM   1140  N   ILE M 143      97.187  50.344  22.909  1.00 56.09           N  
ATOM   1141  CA  ILE M 143      95.825  50.210  23.312  1.00 56.09           C  
ATOM   1142  CB  ILE M 143      94.855  50.352  22.166  1.00 56.09           C  
ATOM   1143  CG1 ILE M 143      94.949  51.769  21.565  1.00 56.09           C  
ATOM   1144  CG2 ILE M 143      93.443  50.009  22.671  1.00 56.09           C  
ATOM   1145  CD1 ILE M 143      94.183  51.948  20.254  1.00 56.09           C  
ATOM   1146  C   ILE M 143      95.664  48.854  23.934  1.00 56.09           C  
ATOM   1147  O   ILE M 143      94.992  48.705  24.955  1.00 56.09           O  
ATOM   1148  N   THR M 144      96.288  47.827  23.330  1.00 80.70           N  
ATOM   1149  CA  THR M 144      96.206  46.492  23.851  1.00 80.70           C  
ATOM   1150  CB  THR M 144      96.840  45.470  22.959  1.00 80.70           C  
ATOM   1151  OG1 THR M 144      96.207  45.467  21.689  1.00 80.70           O  
ATOM   1152  CG2 THR M 144      96.705  44.090  23.620  1.00 80.70           C  
ATOM   1153  C   THR M 144      96.886  46.412  25.176  1.00 80.70           C  
ATOM   1154  O   THR M 144      96.452  45.688  26.067  1.00 80.70           O  
ATOM   1155  N   LYS M 145      98.002  47.131  25.338  1.00126.42           N  
ATOM   1156  CA  LYS M 145      98.757  47.024  26.547  1.00126.42           C  
ATOM   1157  CB  LYS M 145     100.068  47.824  26.467  1.00126.42           C  
ATOM   1158  CG  LYS M 145     100.967  47.679  27.693  1.00126.42           C  
ATOM   1159  CD  LYS M 145     102.358  48.283  27.496  1.00126.42           C  
ATOM   1160  CE  LYS M 145     102.330  49.805  27.368  1.00126.42           C  
ATOM   1161  NZ  LYS M 145     101.738  50.402  28.584  1.00126.42           N  
ATOM   1162  C   LYS M 145      97.987  47.542  27.708  1.00126.42           C  
ATOM   1163  O   LYS M 145      97.909  46.894  28.751  1.00126.42           O  
ATOM   1164  N   HIS M 146      97.360  48.715  27.541  1.00153.91           N  
ATOM   1165  CA  HIS M 146      96.696  49.319  28.649  1.00153.91           C  
ATOM   1166  ND1 HIS M 146      96.722  52.689  26.966  1.00153.91           N  
ATOM   1167  CG  HIS M 146      97.013  51.665  27.837  1.00153.91           C  
ATOM   1168  CB  HIS M 146      96.018  50.644  28.286  1.00153.91           C  
ATOM   1169  NE2 HIS M 146      98.871  52.898  27.498  1.00153.91           N  
ATOM   1170  CD2 HIS M 146      98.329  51.810  28.157  1.00153.91           C  
ATOM   1171  CE1 HIS M 146      97.868  53.395  26.797  1.00153.91           C  
ATOM   1172  C   HIS M 146      95.643  48.381  29.088  1.00153.91           C  
ATOM   1173  O   HIS M 146      95.458  48.151  30.280  1.00153.91           O  
ATOM   1174  N   LYS M 147      94.948  47.776  28.118  1.00207.46           N  
ATOM   1175  CA  LYS M 147      93.848  46.962  28.497  1.00207.46           C  
ATOM   1176  CB  LYS M 147      92.965  46.528  27.309  1.00207.46           C  
ATOM   1177  CG  LYS M 147      93.712  45.860  26.154  1.00207.46           C  
ATOM   1178  CD  LYS M 147      92.785  45.181  25.143  1.00207.46           C  
ATOM   1179  CE  LYS M 147      91.378  45.779  25.122  1.00207.46           C  
ATOM   1180  NZ  LYS M 147      91.448  47.179  24.654  1.00207.46           N  
ATOM   1181  C   LYS M 147      94.223  45.757  29.271  1.00207.46           C  
ATOM   1182  O   LYS M 147      93.601  45.431  30.288  1.00207.46           O  
ATOM   1183  N   TRP M 148      95.254  45.062  28.787  1.00152.52           N  
ATOM   1184  CA  TRP M 148      95.652  43.848  29.411  1.00152.52           C  
ATOM   1185  CB  TRP M 148      96.761  43.098  28.664  1.00152.52           C  
ATOM   1186  CG  TRP M 148      96.293  42.341  27.448  1.00152.52           C  
ATOM   1187  CD2 TRP M 148      97.149  41.478  26.685  1.00152.52           C  
ATOM   1188  CD1 TRP M 148      95.057  42.270  26.877  1.00152.52           C  
ATOM   1189  NE1 TRP M 148      95.085  41.402  25.811  1.00152.52           N  
ATOM   1190  CE2 TRP M 148      96.366  40.909  25.680  1.00152.52           C  
ATOM   1191  CE3 TRP M 148      98.472  41.180  26.817  1.00152.52           C  
ATOM   1192  CZ2 TRP M 148      96.901  40.024  24.788  1.00152.52           C  
ATOM   1193  CZ3 TRP M 148      99.008  40.295  25.909  1.00152.52           C  
ATOM   1194  CH2 TRP M 148      98.240  39.726  24.913  1.00152.52           C  
ATOM   1195  C   TRP M 148      96.173  44.095  30.771  1.00152.52           C  
ATOM   1196  O   TRP M 148      95.845  43.367  31.701  1.00152.52           O  
ATOM   1197  N   GLU M 149      97.001  45.132  30.930  1.00116.90           N  
ATOM   1198  CA  GLU M 149      97.642  45.279  32.199  1.00116.90           C  
ATOM   1199  CB  GLU M 149      98.536  46.531  32.265  1.00116.90           C  
ATOM   1200  CG  GLU M 149      99.715  46.536  31.294  1.00116.90           C  
ATOM   1201  CD  GLU M 149     100.315  47.936  31.328  1.00116.90           C  
ATOM   1202  OE1 GLU M 149      99.796  48.773  32.114  1.00116.90           O  
ATOM   1203  OE2 GLU M 149     101.289  48.190  30.572  1.00116.90           O  
ATOM   1204  C   GLU M 149      96.623  45.461  33.265  1.00116.90           C  
ATOM   1205  O   GLU M 149      96.558  44.710  34.236  1.00116.90           O  
ATOM   1206  N   GLN M 150      95.720  46.412  33.030  1.00181.67           N  
ATOM   1207  CA  GLN M 150      94.780  46.816  34.022  1.00181.67           C  
ATOM   1208  CB  GLN M 150      93.967  48.020  33.565  1.00181.67           C  
ATOM   1209  CG  GLN M 150      94.804  49.243  33.181  1.00181.67           C  
ATOM   1210  CD  GLN M 150      95.372  49.869  34.444  1.00181.67           C  
ATOM   1211  OE1 GLN M 150      95.388  49.254  35.508  1.00181.67           O  
ATOM   1212  NE2 GLN M 150      95.858  51.132  34.321  1.00181.67           N  
ATOM   1213  C   GLN M 150      93.891  45.650  34.340  1.00181.67           C  
ATOM   1214  O   GLN M 150      93.241  45.570  35.382  1.00181.67           O  
ATOM   1215  N   ALA M 151      93.789  44.749  33.366  1.00146.58           N  
ATOM   1216  CA  ALA M 151      93.098  43.512  33.419  1.00146.58           C  
ATOM   1217  CB  ALA M 151      93.236  42.807  32.122  1.00146.58           C  
ATOM   1218  C   ALA M 151      93.690  42.590  34.400  1.00146.58           C  
ATOM   1219  O   ALA M 151      92.967  41.812  35.008  1.00146.58           O  
ATOM   1220  N   GLY M 152      95.019  42.612  34.538  1.00 77.45           N  
ATOM   1221  CA  GLY M 152      95.683  41.659  35.383  1.00 77.45           C  
ATOM   1222  C   GLY M 152      96.118  40.534  34.505  1.00 77.45           C  
ATOM   1223  O   GLY M 152      96.460  39.446  34.968  1.00 77.45           O  
ATOM   1224  N   GLU M 153      96.120  40.779  33.186  1.00231.65           N  
ATOM   1225  CA  GLU M 153      96.570  39.739  32.295  1.00231.65           C  
ATOM   1226  CB  GLU M 153      96.645  40.162  30.809  1.00231.65           C  
ATOM   1227  CG  GLU M 153      97.699  39.435  29.935  1.00231.65           C  
ATOM   1228  CD  GLU M 153      97.368  37.983  29.565  1.00231.65           C  
ATOM   1229  OE1 GLU M 153      97.529  37.094  30.435  1.00231.65           O  
ATOM   1230  OE2 GLU M 153      96.947  37.729  28.406  1.00231.65           O  
ATOM   1231  C   GLU M 153      97.932  39.245  32.669  1.00231.65           C  
ATOM   1232  O   GLU M 153      98.155  38.037  32.687  1.00231.65           O  
ATOM   1233  N   ALA M 154      98.869  40.131  33.037  1.00 86.93           N  
ATOM   1234  CA  ALA M 154     100.218  39.676  33.257  1.00 86.93           C  
ATOM   1235  CB  ALA M 154     101.157  40.814  33.688  1.00 86.93           C  
ATOM   1236  C   ALA M 154     100.251  38.635  34.338  1.00 86.93           C  
ATOM   1237  O   ALA M 154     100.978  37.644  34.233  1.00 86.93           O  
ATOM   1238  N   GLU M 155      99.464  38.825  35.411  1.00 92.94           N  
ATOM   1239  CA  GLU M 155      99.547  37.891  36.494  1.00 92.94           C  
ATOM   1240  CB  GLU M 155      98.791  38.358  37.744  1.00 92.94           C  
ATOM   1241  CG  GLU M 155      99.463  39.572  38.390  1.00 92.94           C  
ATOM   1242  CD  GLU M 155      98.696  39.920  39.650  1.00 92.94           C  
ATOM   1243  OE1 GLU M 155      97.442  40.002  39.586  1.00 92.94           O  
ATOM   1244  OE2 GLU M 155      99.360  40.101  40.704  1.00 92.94           O  
ATOM   1245  C   GLU M 155      99.056  36.533  36.109  1.00 92.94           C  
ATOM   1246  O   GLU M 155      99.738  35.543  36.378  1.00 92.94           O  
ATOM   1247  N   ARG M 156      97.882  36.424  35.450  1.00257.89           N  
ATOM   1248  CA  ARG M 156      97.490  35.084  35.150  1.00257.89           C  
ATOM   1249  CB  ARG M 156      96.071  34.835  34.602  1.00257.89           C  
ATOM   1250  CG  ARG M 156      95.690  33.342  34.599  1.00257.89           C  
ATOM   1251  CD  ARG M 156      95.608  32.638  33.233  1.00257.89           C  
ATOM   1252  NE  ARG M 156      94.206  32.711  32.713  1.00257.89           N  
ATOM   1253  CZ  ARG M 156      93.948  32.426  31.399  1.00257.89           C  
ATOM   1254  NH1 ARG M 156      94.988  32.235  30.536  1.00257.89           N  
ATOM   1255  NH2 ARG M 156      92.666  32.396  30.931  1.00257.89           N  
ATOM   1256  C   ARG M 156      98.458  34.489  34.202  1.00257.89           C  
ATOM   1257  O   ARG M 156      98.742  33.295  34.248  1.00257.89           O  
ATOM   1258  N   LEU M 158      99.011  35.322  33.318  1.00130.35           N  
ATOM   1259  CA  LEU M 158      99.911  34.798  32.334  1.00130.35           C  
ATOM   1260  CB  LEU M 158     100.436  35.919  31.411  1.00130.35           C  
ATOM   1261  CG  LEU M 158     101.086  35.456  30.090  1.00130.35           C  
ATOM   1262  CD1 LEU M 158     101.701  36.641  29.326  1.00130.35           C  
ATOM   1263  CD2 LEU M 158     102.065  34.293  30.292  1.00130.35           C  
ATOM   1264  C   LEU M 158     101.072  34.165  33.066  1.00130.35           C  
ATOM   1265  O   LEU M 158     101.414  33.009  32.819  1.00130.35           O  
ATOM   1266  N   ARG M 159     101.650  34.863  34.067  1.00192.42           N  
ATOM   1267  CA  ARG M 159     102.842  34.377  34.710  1.00192.42           C  
ATOM   1268  CB  ARG M 159     103.475  35.365  35.706  1.00192.42           C  
ATOM   1269  CG  ARG M 159     102.652  35.680  36.949  1.00192.42           C  
ATOM   1270  CD  ARG M 159     102.963  37.068  37.504  1.00192.42           C  
ATOM   1271  NE  ARG M 159     104.444  37.231  37.528  1.00192.42           N  
ATOM   1272  CZ  ARG M 159     105.141  37.136  38.697  1.00192.42           C  
ATOM   1273  NH1 ARG M 159     104.490  36.872  39.868  1.00192.42           N  
ATOM   1274  NH2 ARG M 159     106.494  37.318  38.694  1.00192.42           N  
ATOM   1275  C   ARG M 159     102.566  33.082  35.394  1.00192.42           C  
ATOM   1276  O   ARG M 159     103.443  32.228  35.490  1.00192.42           O  
ATOM   1277  N   ALA M 160     101.344  32.891  35.909  1.00 58.37           N  
ATOM   1278  CA  ALA M 160     101.085  31.647  36.562  1.00 58.37           C  
ATOM   1279  CB  ALA M 160      99.646  31.532  37.092  1.00 58.37           C  
ATOM   1280  C   ALA M 160     101.274  30.552  35.563  1.00 58.37           C  
ATOM   1281  O   ALA M 160     101.901  29.540  35.859  1.00 58.37           O  
ATOM   1282  N   TYR M 161     100.768  30.739  34.332  1.00 88.80           N  
ATOM   1283  CA  TYR M 161     100.862  29.714  33.331  1.00 88.80           C  
ATOM   1284  CB  TYR M 161     100.199  30.179  32.020  1.00 88.80           C  
ATOM   1285  CG  TYR M 161     100.492  29.240  30.900  1.00 88.80           C  
ATOM   1286  CD1 TYR M 161      99.740  28.106  30.698  1.00 88.80           C  
ATOM   1287  CD2 TYR M 161     101.526  29.518  30.036  1.00 88.80           C  
ATOM   1288  CE1 TYR M 161     100.020  27.260  29.649  1.00 88.80           C  
ATOM   1289  CE2 TYR M 161     101.812  28.678  28.987  1.00 88.80           C  
ATOM   1290  CZ  TYR M 161     101.057  27.546  28.792  1.00 88.80           C  
ATOM   1291  OH  TYR M 161     101.347  26.683  27.715  1.00 88.80           O  
ATOM   1292  C   TYR M 161     102.296  29.410  33.061  1.00 88.80           C  
ATOM   1293  O   TYR M 161     102.722  28.258  33.147  1.00 88.80           O  
ATOM   1294  N   LEU M 162     103.100  30.446  32.784  1.00 71.40           N  
ATOM   1295  CA  LEU M 162     104.464  30.188  32.445  1.00 71.40           C  
ATOM   1296  CB  LEU M 162     105.253  31.468  32.128  1.00 71.40           C  
ATOM   1297  CG  LEU M 162     104.749  32.237  30.897  1.00 71.40           C  
ATOM   1298  CD1 LEU M 162     105.605  33.487  30.636  1.00 71.40           C  
ATOM   1299  CD2 LEU M 162     104.625  31.321  29.671  1.00 71.40           C  
ATOM   1300  C   LEU M 162     105.160  29.559  33.601  1.00 71.40           C  
ATOM   1301  O   LEU M 162     105.835  28.542  33.458  1.00 71.40           O  
ATOM   1302  N   GLU M 163     105.020  30.148  34.796  1.00 99.50           N  
ATOM   1303  CA  GLU M 163     105.761  29.588  35.880  1.00 99.50           C  
ATOM   1304  CB  GLU M 163     105.602  30.423  37.165  1.00 99.50           C  
ATOM   1305  CG  GLU M 163     106.214  31.826  37.052  1.00 99.50           C  
ATOM   1306  CD  GLU M 163     105.795  32.652  38.262  1.00 99.50           C  
ATOM   1307  OE1 GLU M 163     104.592  32.593  38.634  1.00 99.50           O  
ATOM   1308  OE2 GLU M 163     106.669  33.364  38.823  1.00 99.50           O  
ATOM   1309  C   GLU M 163     105.266  28.204  36.165  1.00 99.50           C  
ATOM   1310  O   GLU M 163     106.023  27.239  36.198  1.00 99.50           O  
ATOM   1311  N   GLY M 164     103.968  28.070  36.456  1.00 91.42           N  
ATOM   1312  CA  GLY M 164     103.476  26.770  36.816  1.00 91.42           C  
ATOM   1313  C   GLY M 164     103.091  25.804  35.730  1.00 91.42           C  
ATOM   1314  O   GLY M 164     103.661  24.719  35.628  1.00 91.42           O  
ATOM   1315  N   THR M 165     102.116  26.193  34.878  1.00 79.70           N  
ATOM   1316  CA  THR M 165     101.470  25.258  33.988  1.00 79.70           C  
ATOM   1317  CB  THR M 165     100.277  25.852  33.294  1.00 79.70           C  
ATOM   1318  OG1 THR M 165      99.328  26.297  34.252  1.00 79.70           O  
ATOM   1319  CG2 THR M 165      99.646  24.780  32.390  1.00 79.70           C  
ATOM   1320  C   THR M 165     102.395  24.787  32.934  1.00 79.70           C  
ATOM   1321  O   THR M 165     102.529  23.585  32.698  1.00 79.70           O  
ATOM   1322  N   CYS M 166     103.092  25.741  32.302  1.00 71.00           N  
ATOM   1323  CA  CYS M 166     103.926  25.396  31.204  1.00 71.00           C  
ATOM   1324  CB  CYS M 166     104.696  26.602  30.625  1.00 71.00           C  
ATOM   1325  SG  CYS M 166     105.746  26.148  29.207  1.00 71.00           S  
ATOM   1326  C   CYS M 166     104.935  24.416  31.700  1.00 71.00           C  
ATOM   1327  O   CYS M 166     105.191  23.406  31.051  1.00 71.00           O  
ATOM   1328  N   VAL M 167     105.501  24.682  32.890  1.00 59.98           N  
ATOM   1329  CA  VAL M 167     106.544  23.875  33.457  1.00 59.98           C  
ATOM   1330  CB  VAL M 167     107.096  24.453  34.725  1.00 59.98           C  
ATOM   1331  CG1 VAL M 167     108.137  23.474  35.294  1.00 59.98           C  
ATOM   1332  CG2 VAL M 167     107.648  25.857  34.425  1.00 59.98           C  
ATOM   1333  C   VAL M 167     106.055  22.500  33.794  1.00 59.98           C  
ATOM   1334  O   VAL M 167     106.755  21.519  33.554  1.00 59.98           O  
ATOM   1335  N   GLU M 168     104.848  22.376  34.374  1.00101.51           N  
ATOM   1336  CA  GLU M 168     104.403  21.072  34.781  1.00101.51           C  
ATOM   1337  CB  GLU M 168     102.995  21.083  35.407  1.00101.51           C  
ATOM   1338  CG  GLU M 168     102.497  19.690  35.800  1.00101.51           C  
ATOM   1339  CD  GLU M 168     101.016  19.782  36.160  1.00101.51           C  
ATOM   1340  OE1 GLU M 168     100.603  20.828  36.718  1.00101.51           O  
ATOM   1341  OE2 GLU M 168     100.275  18.800  35.874  1.00101.51           O  
ATOM   1342  C   GLU M 168     104.306  20.184  33.587  1.00101.51           C  
ATOM   1343  O   GLU M 168     104.772  19.047  33.614  1.00101.51           O  
ATOM   1344  N   TRP M 169     103.688  20.687  32.506  1.00 95.88           N  
ATOM   1345  CA  TRP M 169     103.471  19.893  31.334  1.00 95.88           C  
ATOM   1346  CB  TRP M 169     102.534  20.568  30.323  1.00 95.88           C  
ATOM   1347  CG  TRP M 169     101.111  20.660  30.815  1.00 95.88           C  
ATOM   1348  CD2 TRP M 169     100.229  19.529  30.905  1.00 95.88           C  
ATOM   1349  CD1 TRP M 169     100.408  21.736  31.273  1.00 95.88           C  
ATOM   1350  NE1 TRP M 169      99.139  21.348  31.634  1.00 95.88           N  
ATOM   1351  CE2 TRP M 169      99.017  19.992  31.415  1.00 95.88           C  
ATOM   1352  CE3 TRP M 169     100.420  18.214  30.590  1.00 95.88           C  
ATOM   1353  CZ2 TRP M 169      97.968  19.141  31.618  1.00 95.88           C  
ATOM   1354  CZ3 TRP M 169      99.359  17.359  30.793  1.00 95.88           C  
ATOM   1355  CH2 TRP M 169      98.159  17.815  31.296  1.00 95.88           C  
ATOM   1356  C   TRP M 169     104.757  19.574  30.655  1.00 95.88           C  
ATOM   1357  O   TRP M 169     104.965  18.442  30.220  1.00 95.88           O  
ATOM   1358  N   LEU M 170     105.666  20.560  30.565  1.00 63.39           N  
ATOM   1359  CA  LEU M 170     106.902  20.339  29.876  1.00 63.39           C  
ATOM   1360  CB  LEU M 170     107.854  21.542  29.965  1.00 63.39           C  
ATOM   1361  CG  LEU M 170     109.220  21.295  29.300  1.00 63.39           C  
ATOM   1362  CD1 LEU M 170     109.085  21.072  27.788  1.00 63.39           C  
ATOM   1363  CD2 LEU M 170     110.214  22.410  29.648  1.00 63.39           C  
ATOM   1364  C   LEU M 170     107.583  19.182  30.529  1.00 63.39           C  
ATOM   1365  O   LEU M 170     108.129  18.312  29.854  1.00 63.39           O  
ATOM   1366  N   ARG M 171     107.549  19.136  31.870  1.00100.38           N  
ATOM   1367  CA  ARG M 171     108.173  18.070  32.596  1.00100.38           C  
ATOM   1368  CB  ARG M 171     107.948  18.220  34.108  1.00100.38           C  
ATOM   1369  CG  ARG M 171     108.553  19.492  34.702  1.00100.38           C  
ATOM   1370  CD  ARG M 171     107.900  19.905  36.023  1.00100.38           C  
ATOM   1371  NE  ARG M 171     107.829  18.698  36.893  1.00100.38           N  
ATOM   1372  CZ  ARG M 171     106.799  18.565  37.780  1.00100.38           C  
ATOM   1373  NH1 ARG M 171     105.833  19.526  37.853  1.00100.38           N  
ATOM   1374  NH2 ARG M 171     106.733  17.469  38.591  1.00100.38           N  
ATOM   1375  C   ARG M 171     107.508  16.793  32.202  1.00100.38           C  
ATOM   1376  O   ARG M 171     108.163  15.801  31.883  1.00100.38           O  
ATOM   1377  N   ARG M 172     106.165  16.806  32.186  1.00 81.12           N  
ATOM   1378  CA  ARG M 172     105.427  15.611  31.911  1.00 81.12           C  
ATOM   1379  CB  ARG M 172     103.908  15.817  32.009  1.00 81.12           C  
ATOM   1380  CG  ARG M 172     103.124  14.515  31.860  1.00 81.12           C  
ATOM   1381  CD  ARG M 172     101.618  14.674  32.059  1.00 81.12           C  
ATOM   1382  NE  ARG M 172     101.022  13.322  31.877  1.00 81.12           N  
ATOM   1383  CZ  ARG M 172      99.777  13.045  32.362  0.93 81.12           C  
ATOM   1384  NH1 ARG M 172      99.066  14.009  33.014  1.00 81.12           N  
ATOM   1385  NH2 ARG M 172      99.250  11.797  32.195  1.00 81.12           N  
ATOM   1386  C   ARG M 172     105.729  15.131  30.528  1.00 81.12           C  
ATOM   1387  O   ARG M 172     105.947  13.940  30.311  1.00 81.12           O  
ATOM   1388  N   TYR M 173     105.778  16.050  29.549  1.00104.32           N  
ATOM   1389  CA  TYR M 173     105.979  15.605  28.203  1.00104.32           C  
ATOM   1390  CB  TYR M 173     106.001  16.732  27.150  1.00104.32           C  
ATOM   1391  CG  TYR M 173     104.664  17.391  27.069  1.00104.32           C  
ATOM   1392  CD1 TYR M 173     103.549  16.673  26.705  1.00104.32           C  
ATOM   1393  CD2 TYR M 173     104.534  18.740  27.307  1.00104.32           C  
ATOM   1394  CE1 TYR M 173     102.319  17.279  26.615  1.00104.32           C  
ATOM   1395  CE2 TYR M 173     103.306  19.354  27.217  1.00104.32           C  
ATOM   1396  CZ  TYR M 173     102.195  18.620  26.874  1.00104.32           C  
ATOM   1397  OH  TYR M 173     100.931  19.231  26.776  1.00104.32           O  
ATOM   1398  C   TYR M 173     107.304  14.922  28.119  1.00104.32           C  
ATOM   1399  O   TYR M 173     107.407  13.823  27.581  1.00104.32           O  
ATOM   1400  N   LEU M 174     108.357  15.523  28.697  1.00124.56           N  
ATOM   1401  CA  LEU M 174     109.648  14.920  28.566  1.00124.56           C  
ATOM   1402  CB  LEU M 174     110.777  15.733  29.211  1.00124.56           C  
ATOM   1403  CG  LEU M 174     111.250  16.898  28.323  1.00124.56           C  
ATOM   1404  CD1 LEU M 174     110.159  17.940  28.058  1.00124.56           C  
ATOM   1405  CD2 LEU M 174     112.525  17.520  28.889  1.00124.56           C  
ATOM   1406  C   LEU M 174     109.626  13.551  29.157  1.00124.56           C  
ATOM   1407  O   LEU M 174     110.253  12.636  28.627  1.00124.56           O  
ATOM   1408  N   LYS M 175     108.871  13.359  30.248  1.00 79.92           N  
ATOM   1409  CA  LYS M 175     108.845  12.080  30.892  1.00 79.92           C  
ATOM   1410  CB  LYS M 175     107.874  12.063  32.086  1.00 79.92           C  
ATOM   1411  CG  LYS M 175     108.053  10.857  33.009  1.00 79.92           C  
ATOM   1412  CD  LYS M 175     107.390  11.023  34.379  1.00 79.92           C  
ATOM   1413  CE  LYS M 175     105.896  10.691  34.385  1.00 79.92           C  
ATOM   1414  NZ  LYS M 175     105.354  10.840  35.755  1.00 79.92           N  
ATOM   1415  C   LYS M 175     108.396  11.061  29.890  1.00 79.92           C  
ATOM   1416  O   LYS M 175     108.990   9.987  29.791  1.00 79.92           O  
ATOM   1417  N   ASN M 176     107.343  11.364  29.104  1.00231.63           N  
ATOM   1418  CA  ASN M 176     106.929  10.426  28.100  1.00231.63           C  
ATOM   1419  CB  ASN M 176     105.400  10.298  27.961  1.00231.63           C  
ATOM   1420  CG  ASN M 176     104.813   9.782  29.268  1.00231.63           C  
ATOM   1421  OD1 ASN M 176     103.817  10.308  29.764  1.00231.63           O  
ATOM   1422  ND2 ASN M 176     105.440   8.725  29.847  1.00231.63           N  
ATOM   1423  C   ASN M 176     107.407  10.990  26.795  1.00231.63           C  
ATOM   1424  O   ASN M 176     106.757  11.826  26.186  1.00231.63           O  
ATOM   1425  N   GLY M 177     108.508  10.496  26.231  1.00235.20           N  
ATOM   1426  CA  GLY M 177     108.943  11.148  25.029  1.00235.20           C  
ATOM   1427  C   GLY M 177     110.393  11.478  25.147  1.00235.20           C  
ATOM   1428  O   GLY M 177     110.995  11.993  24.208  1.00235.20           O  
ATOM   1429  N   ASN M 178     110.998  11.185  26.308  1.00127.38           N  
ATOM   1430  CA  ASN M 178     112.391  11.473  26.471  1.00127.38           C  
ATOM   1431  CB  ASN M 178     112.936  11.123  27.864  1.00127.38           C  
ATOM   1432  CG  ASN M 178     114.345  11.691  27.917  1.00127.38           C  
ATOM   1433  OD1 ASN M 178     114.712  12.527  27.094  1.00127.38           O  
ATOM   1434  ND2 ASN M 178     115.162  11.219  28.896  1.00127.38           N  
ATOM   1435  C   ASN M 178     113.176  10.661  25.492  1.00127.38           C  
ATOM   1436  O   ASN M 178     114.142  11.150  24.908  1.00127.38           O  
ATOM   1437  N   ALA M 179     112.784   9.392  25.272  1.00 41.10           N  
ATOM   1438  CA  ALA M 179     113.600   8.580  24.416  1.00 41.10           C  
ATOM   1439  CB  ALA M 179     113.054   7.153  24.241  1.00 41.10           C  
ATOM   1440  C   ALA M 179     113.656   9.194  23.053  1.00 41.10           C  
ATOM   1441  O   ALA M 179     114.732   9.329  22.471  1.00 41.10           O  
ATOM   1442  N   THR M 180     112.496   9.595  22.503  0.88121.99           N  
ATOM   1443  CA  THR M 180     112.524  10.140  21.178  0.88121.99           C  
ATOM   1444  CB  THR M 180     111.161  10.345  20.590  0.88121.99           C  
ATOM   1445  OG1 THR M 180     110.420  11.269  21.371  0.88121.99           O  
ATOM   1446  CG2 THR M 180     110.441   8.989  20.546  0.88121.99           C  
ATOM   1447  C   THR M 180     113.212  11.467  21.171  0.88121.99           C  
ATOM   1448  O   THR M 180     114.114  11.698  20.370  0.88121.99           O  
ATOM   1449  N   LEU M 181     112.825  12.367  22.092  1.00 54.72           N  
ATOM   1450  CA  LEU M 181     113.379  13.687  22.101  1.00 54.72           C  
ATOM   1451  CB  LEU M 181     112.892  14.548  23.277  1.00 54.72           C  
ATOM   1452  CG  LEU M 181     111.392  14.893  23.207  1.00 54.72           C  
ATOM   1453  CD1 LEU M 181     110.973  15.761  24.404  1.00 54.72           C  
ATOM   1454  CD2 LEU M 181     111.020  15.529  21.856  1.00 54.72           C  
ATOM   1455  C   LEU M 181     114.894  13.580  22.206  1.00 54.72           C  
ATOM   1456  O   LEU M 181     115.577  14.606  21.944  1.00 54.72           O  
ATOM   1457  OXT LEU M 181     115.390  12.470  22.538  1.00 54.72           O  
TER
ATOM   1458  N   SER P   1      99.484  21.340  27.750  1.00 74.26           N  
ATOM   1459  CA  SER P   1      98.380  22.288  27.521  1.00 74.26           C  
ATOM   1460  CB  SER P   1      97.468  22.328  28.756  1.00 74.26           C  
ATOM   1461  OG  SER P   1      96.856  21.062  28.957  1.00 74.26           O  
ATOM   1462  C   SER P   1      98.866  23.672  27.244  1.00 74.26           C  
ATOM   1463  O   SER P   1      99.849  24.132  27.820  1.00 74.26           O  
ATOM   1464  N   ILE P   2      98.152  24.365  26.339  1.00 90.28           N  
ATOM   1465  CA  ILE P   2      98.430  25.706  25.915  1.00 90.28           C  
ATOM   1466  CB  ILE P   2      98.049  25.952  24.480  1.00 90.28           C  
ATOM   1467  CG1 ILE P   2      98.395  27.390  24.063  1.00 90.28           C  
ATOM   1468  CG2 ILE P   2      96.568  25.579  24.297  1.00 90.28           C  
ATOM   1469  CD1 ILE P   2      98.282  27.634  22.559  1.00 90.28           C  
ATOM   1470  C   ILE P   2      97.598  26.610  26.769  1.00 90.28           C  
ATOM   1471  O   ILE P   2      96.632  26.177  27.393  1.00 90.28           O  
ATOM   1472  N   ILE P   3      98.010  27.884  26.880  1.00179.37           N  
ATOM   1473  CA  ILE P   3      97.317  28.858  27.676  1.00179.37           C  
ATOM   1474  CB  ILE P   3      98.140  30.079  27.968  1.00179.37           C  
ATOM   1475  CG1 ILE P   3      97.465  30.952  29.034  1.00179.37           C  
ATOM   1476  CG2 ILE P   3      98.405  30.806  26.643  1.00179.37           C  
ATOM   1477  CD1 ILE P   3      98.383  32.048  29.572  1.00179.37           C  
ATOM   1478  C   ILE P   3      96.074  29.319  26.963  1.00179.37           C  
ATOM   1479  O   ILE P   3      95.952  29.161  25.752  1.00179.37           O  
ATOM   1480  N   ASN P   4      95.053  29.800  27.708  1.00119.28           N  
ATOM   1481  CA  ASN P   4      93.909  30.382  27.047  1.00119.28           C  
ATOM   1482  CB  ASN P   4      92.589  30.293  27.829  1.00119.28           C  
ATOM   1483  CG  ASN P   4      92.031  28.898  27.606  1.00119.28           C  
ATOM   1484  OD1 ASN P   4      92.579  27.908  28.088  1.00119.28           O  
ATOM   1485  ND2 ASN P   4      90.915  28.824  26.832  1.00119.28           N  
ATOM   1486  C   ASN P   4      94.218  31.831  26.862  1.00119.28           C  
ATOM   1487  O   ASN P   4      94.608  32.509  27.804  1.00119.28           O  
ATOM   1488  N   PHE P   5      94.028  32.351  25.638  1.00193.53           N  
ATOM   1489  CA  PHE P   5      94.377  33.705  25.319  1.00193.53           C  
ATOM   1490  CB  PHE P   5      94.783  33.885  23.846  1.00193.53           C  
ATOM   1491  CG  PHE P   5      95.985  33.024  23.631  1.00193.53           C  
ATOM   1492  CD1 PHE P   5      95.849  31.691  23.322  1.00193.53           C  
ATOM   1493  CD2 PHE P   5      97.253  33.539  23.742  1.00193.53           C  
ATOM   1494  CE1 PHE P   5      96.950  30.889  23.125  1.00193.53           C  
ATOM   1495  CE2 PHE P   5      98.357  32.740  23.547  1.00193.53           C  
ATOM   1496  CZ  PHE P   5      98.214  31.411  23.237  1.00193.53           C  
ATOM   1497  C   PHE P   5      93.232  34.619  25.595  1.00193.53           C  
ATOM   1498  O   PHE P   5      92.082  34.211  25.747  1.00193.53           O  
ATOM   1499  N   GLU P   6      93.543  35.921  25.689  1.00173.81           N  
ATOM   1500  CA  GLU P   6      92.530  36.870  25.990  1.00173.81           C  
ATOM   1501  CB  GLU P   6      92.699  37.269  27.440  1.00173.81           C  
ATOM   1502  CG  GLU P   6      92.764  35.938  28.215  1.00173.81           C  
ATOM   1503  CD  GLU P   6      91.435  35.694  28.902  1.00173.81           C  
ATOM   1504  OE1 GLU P   6      90.465  36.439  28.598  1.00173.81           O  
ATOM   1505  OE2 GLU P   6      91.369  34.754  29.739  1.00173.81           O  
ATOM   1506  C   GLU P   6      92.659  37.928  24.939  1.00173.81           C  
ATOM   1507  O   GLU P   6      93.721  38.091  24.342  1.00173.81           O  
ATOM   1508  N   LYS P   7      91.569  38.662  24.655  1.00179.44           N  
ATOM   1509  CA  LYS P   7      91.585  39.431  23.447  1.00179.44           C  
ATOM   1510  CB  LYS P   7      90.220  39.946  22.984  1.00179.44           C  
ATOM   1511  CG  LYS P   7      89.041  38.982  23.153  1.00179.44           C  
ATOM   1512  CD  LYS P   7      89.118  37.656  22.399  1.00179.44           C  
ATOM   1513  CE  LYS P   7      87.841  36.824  22.552  1.00179.44           C  
ATOM   1514  NZ  LYS P   7      87.557  36.572  23.985  1.00179.44           N  
ATOM   1515  C   LYS P   7      92.491  40.609  23.524  1.00179.44           C  
ATOM   1516  O   LYS P   7      92.828  41.108  24.598  1.00179.44           O  
ATOM   1517  N   LEU P   8      92.905  41.058  22.321  1.00117.73           N  
ATOM   1518  CA  LEU P   8      93.780  42.175  22.137  1.00117.73           C  
ATOM   1519  CB  LEU P   8      94.454  42.180  20.756  1.00117.73           C  
ATOM   1520  CG  LEU P   8      95.411  40.998  20.529  1.00117.73           C  
ATOM   1521  CD1 LEU P   8      96.055  41.058  19.136  1.00117.73           C  
ATOM   1522  CD2 LEU P   8      96.454  40.910  21.650  1.00117.73           C  
ATOM   1523  C   LEU P   8      92.941  43.444  22.231  1.00117.73           C  
ATOM   1524  O   LEU P   8      91.694  43.345  22.098  1.00117.73           O  
ATOM   1525  OXT LEU P   8      93.542  44.538  22.417  1.00117.73           O  
TER
ATOM   1526  N   LEU A  11      77.211  25.560  56.965  1.00 52.73           N  
ATOM   1527  CA  LEU A  11      78.412  25.756  57.804  1.00 52.73           C  
ATOM   1528  CB  LEU A  11      79.626  26.187  56.958  1.00 52.73           C  
ATOM   1529  CG  LEU A  11      80.149  25.086  56.015  1.00 52.73           C  
ATOM   1530  CD1 LEU A  11      81.360  25.580  55.203  1.00 52.73           C  
ATOM   1531  CD2 LEU A  11      80.444  23.784  56.781  1.00 52.73           C  
ATOM   1532  C   LEU A  11      78.196  26.779  58.860  1.00 52.73           C  
ATOM   1533  O   LEU A  11      77.927  27.949  58.587  1.00 52.73           O  
ATOM   1534  N   SER A  12      78.284  26.324  60.122  1.00 46.03           N  
ATOM   1535  CA  SER A  12      78.177  27.190  61.252  1.00 46.03           C  
ATOM   1536  CB  SER A  12      76.929  26.913  62.108  1.00 46.03           C  
ATOM   1537  OG  SER A  12      76.879  27.801  63.215  1.00 46.03           O  
ATOM   1538  C   SER A  12      79.369  26.864  62.084  1.00 46.03           C  
ATOM   1539  O   SER A  12      79.648  25.692  62.330  1.00 46.03           O  
ATOM   1540  N   VAL A  13      80.115  27.887  62.535  1.00 43.82           N  
ATOM   1541  CA  VAL A  13      81.285  27.580  63.302  1.00 43.82           C  
ATOM   1542  CB  VAL A  13      82.557  27.789  62.528  1.00 43.82           C  
ATOM   1543  CG1 VAL A  13      82.556  26.850  61.306  1.00 43.82           C  
ATOM   1544  CG2 VAL A  13      82.656  29.280  62.159  1.00 43.82           C  
ATOM   1545  C   VAL A  13      81.334  28.512  64.465  1.00 43.82           C  
ATOM   1546  O   VAL A  13      80.818  29.626  64.406  1.00 43.82           O  
ATOM   1547  N   ARG A  14      81.958  28.062  65.569  1.00 89.30           N  
ATOM   1548  CA  ARG A  14      82.114  28.892  66.727  1.00 89.30           C  
ATOM   1549  CB  ARG A  14      82.515  28.108  67.988  1.00 89.30           C  
ATOM   1550  CG  ARG A  14      82.695  28.995  69.220  1.00 89.30           C  
ATOM   1551  CD  ARG A  14      83.476  28.324  70.353  1.00 89.30           C  
ATOM   1552  NE  ARG A  14      83.664  29.347  71.418  1.00 89.30           N  
ATOM   1553  CZ  ARG A  14      84.545  29.130  72.438  1.00 89.30           C  
ATOM   1554  NH1 ARG A  14      85.258  27.967  72.496  1.00 89.30           N  
ATOM   1555  NH2 ARG A  14      84.716  30.084  73.399  1.00 89.30           N  
ATOM   1556  C   ARG A  14      83.231  29.838  66.430  1.00 89.30           C  
ATOM   1557  O   ARG A  14      84.153  29.501  65.690  1.00 89.30           O  
ATOM   1558  N   GLU A  15      83.177  31.063  66.993  1.00 42.92           N  
ATOM   1559  CA  GLU A  15      84.233  31.998  66.738  1.00 42.92           C  
ATOM   1560  CB  GLU A  15      83.983  33.412  67.286  1.00 42.92           C  
ATOM   1561  CG  GLU A  15      85.136  34.372  66.987  1.00 42.92           C  
ATOM   1562  CD  GLU A  15      84.782  35.726  67.579  1.00 42.92           C  
ATOM   1563  OE1 GLU A  15      83.636  35.864  68.084  1.00 42.92           O  
ATOM   1564  OE2 GLU A  15      85.646  36.642  67.530  1.00 42.92           O  
ATOM   1565  C   GLU A  15      85.471  31.498  67.405  1.00 42.92           C  
ATOM   1566  O   GLU A  15      85.428  30.995  68.527  1.00 42.92           O  
ATOM   1567  N   GLY A  16      86.616  31.632  66.708  1.00 24.70           N  
ATOM   1568  CA  GLY A  16      87.877  31.223  67.249  1.00 24.70           C  
ATOM   1569  C   GLY A  16      88.218  29.870  66.707  1.00 24.70           C  
ATOM   1570  O   GLY A  16      89.382  29.471  66.713  1.00 24.70           O  
ATOM   1571  N   ASP A  17      87.212  29.130  66.207  1.00 42.57           N  
ATOM   1572  CA  ASP A  17      87.465  27.823  65.670  1.00 42.57           C  
ATOM   1573  CB  ASP A  17      86.209  26.938  65.519  1.00 42.57           C  
ATOM   1574  CG  ASP A  17      85.791  26.391  66.879  1.00 42.57           C  
ATOM   1575  OD1 ASP A  17      86.666  26.309  67.782  1.00 42.57           O  
ATOM   1576  OD2 ASP A  17      84.590  26.041  67.030  1.00 42.57           O  
ATOM   1577  C   ASP A  17      88.015  27.998  64.295  1.00 42.57           C  
ATOM   1578  O   ASP A  17      88.153  29.115  63.796  1.00 42.57           O  
ATOM   1579  N   SER A  18      88.377  26.870  63.656  1.00 79.16           N  
ATOM   1580  CA  SER A  18      88.867  26.926  62.315  1.00 79.16           C  
ATOM   1581  CB  SER A  18      90.115  26.060  62.073  1.00 79.16           C  
ATOM   1582  OG  SER A  18      89.797  24.690  62.260  1.00 79.16           O  
ATOM   1583  C   SER A  18      87.771  26.380  61.464  1.00 79.16           C  
ATOM   1584  O   SER A  18      87.129  25.392  61.817  1.00 79.16           O  
ATOM   1585  N   ALA A  19      87.525  27.021  60.308  1.00 40.84           N  
ATOM   1586  CA  ALA A  19      86.441  26.587  59.485  1.00 40.84           C  
ATOM   1587  CB  ALA A  19      85.454  27.718  59.164  1.00 40.84           C  
ATOM   1588  C   ALA A  19      86.998  26.084  58.201  1.00 40.84           C  
ATOM   1589  O   ALA A  19      88.050  26.526  57.739  1.00 40.84           O  
ATOM   1590  N   VAL A  20      86.308  25.090  57.620  1.00 99.74           N  
ATOM   1591  CA  VAL A  20      86.716  24.560  56.362  1.00 99.74           C  
ATOM   1592  CB  VAL A  20      87.164  23.131  56.437  1.00 99.74           C  
ATOM   1593  CG1 VAL A  20      85.987  22.269  56.927  1.00 99.74           C  
ATOM   1594  CG2 VAL A  20      87.701  22.714  55.059  1.00 99.74           C  
ATOM   1595  C   VAL A  20      85.511  24.606  55.481  1.00 99.74           C  
ATOM   1596  O   VAL A  20      84.403  24.278  55.903  1.00 99.74           O  
ATOM   1597  N   ILE A  21      85.708  25.043  54.226  1.00 59.00           N  
ATOM   1598  CA  ILE A  21      84.647  25.081  53.266  1.00 59.00           C  
ATOM   1599  CB  ILE A  21      84.465  26.439  52.654  1.00 59.00           C  
ATOM   1600  CG1 ILE A  21      84.129  27.465  53.749  1.00 59.00           C  
ATOM   1601  CG2 ILE A  21      83.398  26.335  51.552  1.00 59.00           C  
ATOM   1602  CD1 ILE A  21      84.267  28.913  53.295  1.00 59.00           C  
ATOM   1603  C   ILE A  21      85.095  24.151  52.181  1.00 59.00           C  
ATOM   1604  O   ILE A  21      86.244  24.216  51.747  1.00 59.00           O  
ATOM   1605  N   ILE A  22      84.194  23.272  51.701  1.00152.12           N  
ATOM   1606  CA  ILE A  22      84.588  22.227  50.796  1.00152.12           C  
ATOM   1607  CB  ILE A  22      84.158  20.875  51.312  1.00152.12           C  
ATOM   1608  CG1 ILE A  22      84.796  19.696  50.552  1.00152.12           C  
ATOM   1609  CG2 ILE A  22      82.622  20.849  51.282  1.00152.12           C  
ATOM   1610  CD1 ILE A  22      84.232  19.453  49.151  1.00152.12           C  
ATOM   1611  C   ILE A  22      83.969  22.438  49.448  1.00152.12           C  
ATOM   1612  O   ILE A  22      82.847  22.928  49.332  1.00152.12           O  
ATOM   1613  N   CYS A  23      84.733  22.114  48.380  1.00 73.63           N  
ATOM   1614  CA  CYS A  23      84.227  22.232  47.044  1.00 73.63           C  
ATOM   1615  CB  CYS A  23      84.707  23.539  46.362  1.00 73.63           C  
ATOM   1616  SG  CYS A  23      84.017  23.854  44.705  1.00 73.63           S  
ATOM   1617  C   CYS A  23      84.709  21.040  46.257  1.00 73.63           C  
ATOM   1618  O   CYS A  23      85.841  20.583  46.422  1.00 73.63           O  
ATOM   1619  N   THR A  24      83.833  20.486  45.391  1.00124.91           N  
ATOM   1620  CA  THR A  24      84.174  19.362  44.564  1.00124.91           C  
ATOM   1621  CB  THR A  24      83.369  18.128  44.857  1.00124.91           C  
ATOM   1622  OG1 THR A  24      83.538  17.738  46.211  1.00124.91           O  
ATOM   1623  CG2 THR A  24      83.845  17.002  43.933  1.00124.91           C  
ATOM   1624  C   THR A  24      83.875  19.767  43.158  1.00124.91           C  
ATOM   1625  O   THR A  24      82.968  20.557  42.904  1.00124.91           O  
ATOM   1626  N   TYR A  25      84.646  19.209  42.211  1.00303.44           N  
ATOM   1627  CA  TYR A  25      84.604  19.645  40.855  1.00303.44           C  
ATOM   1628  CB  TYR A  25      85.816  20.555  40.742  1.00303.44           C  
ATOM   1629  CG  TYR A  25      85.890  21.080  39.396  1.00303.44           C  
ATOM   1630  CD1 TYR A  25      85.256  22.251  39.094  1.00303.44           C  
ATOM   1631  CD2 TYR A  25      86.597  20.366  38.470  1.00303.44           C  
ATOM   1632  CE1 TYR A  25      85.354  22.716  37.815  1.00303.44           C  
ATOM   1633  CE2 TYR A  25      86.682  20.846  37.203  1.00303.44           C  
ATOM   1634  CZ  TYR A  25      86.064  22.013  36.881  1.00303.44           C  
ATOM   1635  OH  TYR A  25      86.187  22.478  35.565  1.00303.44           O  
ATOM   1636  C   TYR A  25      84.767  18.422  39.981  1.00303.44           C  
ATOM   1637  O   TYR A  25      85.510  17.508  40.328  1.00303.44           O  
ATOM   1638  N   THR A  26      84.037  18.350  38.844  1.00 96.10           N  
ATOM   1639  CA  THR A  26      84.056  17.201  37.971  1.00 96.10           C  
ATOM   1640  CB  THR A  26      82.807  17.094  37.148  1.00 96.10           C  
ATOM   1641  OG1 THR A  26      82.681  18.225  36.300  1.00 96.10           O  
ATOM   1642  CG2 THR A  26      81.603  17.010  38.105  1.00 96.10           C  
ATOM   1643  C   THR A  26      85.236  17.054  37.028  1.00 96.10           C  
ATOM   1644  O   THR A  26      85.706  15.932  36.839  1.00 96.10           O  
ATOM   1645  N   ASP A  27      85.764  18.140  36.402  1.00202.95           N  
ATOM   1646  CA  ASP A  27      86.694  17.863  35.325  1.00202.95           C  
ATOM   1647  CB  ASP A  27      86.221  18.337  33.938  1.00202.95           C  
ATOM   1648  CG  ASP A  27      86.037  19.839  33.950  1.00202.95           C  
ATOM   1649  OD1 ASP A  27      85.115  20.312  34.662  1.00202.95           O  
ATOM   1650  OD2 ASP A  27      86.807  20.527  33.229  1.00202.95           O  
ATOM   1651  C   ASP A  27      88.149  18.252  35.499  1.00202.95           C  
ATOM   1652  O   ASP A  27      88.559  19.110  36.275  1.00202.95           O  
ATOM   1653  N   PRO A  28      88.932  17.518  34.739  1.00241.40           N  
ATOM   1654  CA  PRO A  28      90.372  17.670  34.673  1.00241.40           C  
ATOM   1655  CD  PRO A  28      88.533  16.144  34.477  1.00241.40           C  
ATOM   1656  CB  PRO A  28      90.902  16.387  34.034  1.00241.40           C  
ATOM   1657  CG  PRO A  28      89.837  15.337  34.385  1.00241.40           C  
ATOM   1658  C   PRO A  28      90.786  18.892  33.931  1.00241.40           C  
ATOM   1659  O   PRO A  28      91.985  19.124  33.793  1.00241.40           O  
ATOM   1660  N   ASN A  36      89.824  19.600  33.329  1.00123.25           N  
ATOM   1661  CA  ASN A  36      90.092  20.802  32.608  1.00123.25           C  
ATOM   1662  CB  ASN A  36      88.982  21.155  31.597  1.00123.25           C  
ATOM   1663  CG  ASN A  36      89.531  22.154  30.585  1.00123.25           C  
ATOM   1664  OD1 ASN A  36      90.658  22.629  30.703  1.00123.25           O  
ATOM   1665  ND2 ASN A  36      88.708  22.485  29.555  1.00123.25           N  
ATOM   1666  C   ASN A  36      90.248  21.966  33.547  1.00123.25           C  
ATOM   1667  O   ASN A  36      90.890  22.955  33.205  1.00123.25           O  
ATOM   1668  N   SER A  37      89.646  21.910  34.752  1.00139.15           N  
ATOM   1669  CA  SER A  37      89.632  23.084  35.587  1.00139.15           C  
ATOM   1670  CB  SER A  37      88.832  22.926  36.878  1.00139.15           C  
ATOM   1671  OG  SER A  37      89.280  21.788  37.598  1.00139.15           O  
ATOM   1672  C   SER A  37      90.999  23.459  36.036  1.00139.15           C  
ATOM   1673  O   SER A  37      91.512  22.947  37.028  1.00139.15           O  
ATOM   1674  N   TYR A  38      91.619  24.374  35.278  1.00100.04           N  
ATOM   1675  CA  TYR A  38      92.881  24.955  35.600  1.00100.04           C  
ATOM   1676  CB  TYR A  38      93.555  25.685  34.422  1.00100.04           C  
ATOM   1677  CG  TYR A  38      93.814  24.715  33.323  1.00100.04           C  
ATOM   1678  CD1 TYR A  38      94.958  23.952  33.303  1.00100.04           C  
ATOM   1679  CD2 TYR A  38      92.903  24.575  32.303  1.00100.04           C  
ATOM   1680  CE1 TYR A  38      95.185  23.057  32.281  1.00100.04           C  
ATOM   1681  CE2 TYR A  38      93.123  23.684  31.280  1.00100.04           C  
ATOM   1682  CZ  TYR A  38      94.264  22.922  31.268  1.00100.04           C  
ATOM   1683  OH  TYR A  38      94.484  22.008  30.216  1.00100.04           O  
ATOM   1684  C   TYR A  38      92.708  26.004  36.648  1.00100.04           C  
ATOM   1685  O   TYR A  38      93.597  26.211  37.466  1.00100.04           O  
ATOM   1686  N   TYR A  39      91.580  26.746  36.620  1.00157.39           N  
ATOM   1687  CA  TYR A  39      91.487  27.897  37.481  1.00157.39           C  
ATOM   1688  CB  TYR A  39      91.108  29.175  36.714  1.00157.39           C  
ATOM   1689  CG  TYR A  39      92.117  29.346  35.629  1.00157.39           C  
ATOM   1690  CD1 TYR A  39      93.338  29.937  35.868  1.00157.39           C  
ATOM   1691  CD2 TYR A  39      91.831  28.893  34.360  1.00157.39           C  
ATOM   1692  CE1 TYR A  39      94.255  30.079  34.851  1.00157.39           C  
ATOM   1693  CE2 TYR A  39      92.741  29.036  33.341  1.00157.39           C  
ATOM   1694  CZ  TYR A  39      93.955  29.630  33.585  1.00157.39           C  
ATOM   1695  OH  TYR A  39      94.890  29.770  32.538  1.00157.39           O  
ATOM   1696  C   TYR A  39      90.441  27.699  38.515  1.00157.39           C  
ATOM   1697  O   TYR A  39      89.268  27.553  38.181  1.00157.39           O  
ATOM   1698  N   PHE A  40      90.864  27.738  39.801  1.00112.12           N  
ATOM   1699  CA  PHE A  40      89.993  27.553  40.929  1.00112.12           C  
ATOM   1700  CB  PHE A  40      90.422  26.414  41.876  1.00112.12           C  
ATOM   1701  CG  PHE A  40      90.114  25.078  41.288  1.00112.12           C  
ATOM   1702  CD1 PHE A  40      90.874  24.551  40.269  1.00112.12           C  
ATOM   1703  CD2 PHE A  40      89.068  24.338  41.790  1.00112.12           C  
ATOM   1704  CE1 PHE A  40      90.576  23.310  39.750  1.00112.12           C  
ATOM   1705  CE2 PHE A  40      88.767  23.100  41.277  1.00112.12           C  
ATOM   1706  CZ  PHE A  40      89.521  22.585  40.253  1.00112.12           C  
ATOM   1707  C   PHE A  40      90.040  28.787  41.781  1.00112.12           C  
ATOM   1708  O   PHE A  40      91.102  29.369  42.006  1.00112.12           O  
ATOM   1709  N   PHE A  41      88.875  29.199  42.322  1.00112.05           N  
ATOM   1710  CA  PHE A  41      88.868  30.422  43.064  1.00112.05           C  
ATOM   1711  CB  PHE A  41      88.340  31.605  42.233  1.00112.05           C  
ATOM   1712  CG  PHE A  41      89.136  31.699  40.974  1.00112.05           C  
ATOM   1713  CD1 PHE A  41      88.815  30.899  39.900  1.00112.05           C  
ATOM   1714  CD2 PHE A  41      90.187  32.578  40.851  1.00112.05           C  
ATOM   1715  CE1 PHE A  41      89.531  30.971  38.728  1.00112.05           C  
ATOM   1716  CE2 PHE A  41      90.906  32.654  39.680  1.00112.05           C  
ATOM   1717  CZ  PHE A  41      90.580  31.850  38.615  1.00112.05           C  
ATOM   1718  C   PHE A  41      87.938  30.295  44.227  1.00112.05           C  
ATOM   1719  O   PHE A  41      87.119  29.379  44.306  1.00112.05           O  
ATOM   1720  N   TRP A  42      88.106  31.217  45.197  1.00106.09           N  
ATOM   1721  CA  TRP A  42      87.183  31.367  46.282  1.00106.09           C  
ATOM   1722  CB  TRP A  42      87.725  30.971  47.666  1.00106.09           C  
ATOM   1723  CG  TRP A  42      87.737  29.482  47.878  1.00106.09           C  
ATOM   1724  CD2 TRP A  42      86.542  28.724  48.122  1.00106.09           C  
ATOM   1725  CD1 TRP A  42      88.766  28.591  47.859  1.00106.09           C  
ATOM   1726  NE1 TRP A  42      88.288  27.324  48.086  1.00106.09           N  
ATOM   1727  CE2 TRP A  42      86.921  27.389  48.245  1.00106.09           C  
ATOM   1728  CE3 TRP A  42      85.237  29.108  48.230  1.00106.09           C  
ATOM   1729  CZ2 TRP A  42      85.996  26.413  48.480  1.00106.09           C  
ATOM   1730  CZ3 TRP A  42      84.304  28.124  48.471  1.00106.09           C  
ATOM   1731  CH2 TRP A  42      84.679  26.802  48.593  1.00106.09           C  
ATOM   1732  C   TRP A  42      86.821  32.814  46.336  1.00106.09           C  
ATOM   1733  O   TRP A  42      87.693  33.682  46.308  1.00106.09           O  
ATOM   1734  N   TYR A  43      85.506  33.101  46.410  1.00 85.50           N  
ATOM   1735  CA  TYR A  43      85.025  34.452  46.469  1.00 85.50           C  
ATOM   1736  CB  TYR A  43      84.125  34.875  45.288  1.00 85.50           C  
ATOM   1737  CG  TYR A  43      84.913  35.002  44.026  1.00 85.50           C  
ATOM   1738  CD1 TYR A  43      85.096  33.923  43.190  1.00 85.50           C  
ATOM   1739  CD2 TYR A  43      85.459  36.215  43.672  1.00 85.50           C  
ATOM   1740  CE1 TYR A  43      85.819  34.051  42.026  1.00 85.50           C  
ATOM   1741  CE2 TYR A  43      86.183  36.347  42.510  1.00 85.50           C  
ATOM   1742  CZ  TYR A  43      86.365  35.264  41.683  1.00 85.50           C  
ATOM   1743  OH  TYR A  43      87.107  35.399  40.490  1.00 85.50           O  
ATOM   1744  C   TYR A  43      84.165  34.557  47.684  1.00 85.50           C  
ATOM   1745  O   TYR A  43      83.629  33.562  48.172  1.00 85.50           O  
ATOM   1746  N   LYS A  44      84.044  35.789  48.215  1.00154.35           N  
ATOM   1747  CA  LYS A  44      83.270  36.050  49.392  1.00154.35           C  
ATOM   1748  CB  LYS A  44      84.159  36.627  50.505  1.00154.35           C  
ATOM   1749  CG  LYS A  44      83.430  37.105  51.756  1.00154.35           C  
ATOM   1750  CD  LYS A  44      84.391  37.544  52.864  1.00154.35           C  
ATOM   1751  CE  LYS A  44      85.249  38.753  52.475  1.00154.35           C  
ATOM   1752  NZ  LYS A  44      86.195  39.072  53.567  1.00154.35           N  
ATOM   1753  C   LYS A  44      82.282  37.111  49.042  1.00154.35           C  
ATOM   1754  O   LYS A  44      82.624  38.106  48.404  1.00154.35           O  
ATOM   1755  N   GLN A  45      81.016  36.919  49.447  1.00106.17           N  
ATOM   1756  CA  GLN A  45      80.021  37.910  49.207  1.00106.17           C  
ATOM   1757  CB  GLN A  45      78.766  37.425  48.475  1.00106.17           C  
ATOM   1758  CG  GLN A  45      77.801  38.591  48.269  1.00106.17           C  
ATOM   1759  CD  GLN A  45      76.590  38.103  47.510  1.00106.17           C  
ATOM   1760  OE1 GLN A  45      75.731  38.893  47.126  1.00106.17           O  
ATOM   1761  NE2 GLN A  45      76.509  36.766  47.287  1.00106.17           N  
ATOM   1762  C   GLN A  45      79.566  38.413  50.530  1.00106.17           C  
ATOM   1763  O   GLN A  45      79.106  37.649  51.380  1.00106.17           O  
ATOM   1764  N   GLU A  46      79.717  39.734  50.719  1.00126.05           N  
ATOM   1765  CA  GLU A  46      79.341  40.447  51.901  1.00126.05           C  
ATOM   1766  CB  GLU A  46      80.276  41.638  52.184  1.00126.05           C  
ATOM   1767  CG  GLU A  46      81.732  41.250  52.448  1.00126.05           C  
ATOM   1768  CD  GLU A  46      81.860  40.776  53.889  1.00126.05           C  
ATOM   1769  OE1 GLU A  46      81.086  39.863  54.283  1.00126.05           O  
ATOM   1770  OE2 GLU A  46      82.734  41.322  54.614  1.00126.05           O  
ATOM   1771  C   GLU A  46      77.987  41.019  51.631  1.00126.05           C  
ATOM   1772  O   GLU A  46      77.423  40.871  50.546  1.00126.05           O  
ATOM   1773  N   PRO A  48      77.455  41.653  52.633  1.00215.65           N  
ATOM   1774  CA  PRO A  48      76.145  42.236  52.561  1.00215.65           C  
ATOM   1775  CD  PRO A  48      77.866  41.389  54.004  1.00215.65           C  
ATOM   1776  CB  PRO A  48      75.844  42.744  53.972  1.00215.65           C  
ATOM   1777  CG  PRO A  48      76.673  41.815  54.878  1.00215.65           C  
ATOM   1778  C   PRO A  48      75.893  43.251  51.482  1.00215.65           C  
ATOM   1779  O   PRO A  48      74.878  43.108  50.804  1.00215.65           O  
ATOM   1780  N   GLY A  49      76.766  44.266  51.285  1.00150.94           N  
ATOM   1781  CA  GLY A  49      76.506  45.265  50.275  1.00150.94           C  
ATOM   1782  C   GLY A  49      76.531  44.590  48.967  1.00150.94           C  
ATOM   1783  O   GLY A  49      75.690  44.869  48.116  1.00150.94           O  
ATOM   1784  N   ALA A  50      77.559  43.739  48.790  1.00240.91           N  
ATOM   1785  CA  ALA A  50      77.690  42.834  47.695  1.00240.91           C  
ATOM   1786  CB  ALA A  50      76.472  42.642  46.774  1.00240.91           C  
ATOM   1787  C   ALA A  50      78.842  43.114  46.817  1.00240.91           C  
ATOM   1788  O   ALA A  50      79.528  44.105  46.961  1.00240.91           O  
ATOM   1789  N   GLY A  51      79.076  42.215  45.855  1.00171.25           N  
ATOM   1790  CA  GLY A  51      80.141  42.299  44.916  1.00171.25           C  
ATOM   1791  C   GLY A  51      81.128  41.313  45.386  1.00171.25           C  
ATOM   1792  O   GLY A  51      81.853  41.562  46.346  1.00171.25           O  
ATOM   1793  N   LEU A  52      81.202  40.177  44.680  1.00172.83           N  
ATOM   1794  CA  LEU A  52      82.087  39.130  45.079  1.00172.83           C  
ATOM   1795  CB  LEU A  52      82.099  37.948  44.096  1.00172.83           C  
ATOM   1796  CG  LEU A  52      80.854  37.059  44.229  1.00172.83           C  
ATOM   1797  CD1 LEU A  52      79.576  37.910  44.245  1.00172.83           C  
ATOM   1798  CD2 LEU A  52      80.834  35.970  43.138  1.00172.83           C  
ATOM   1799  C   LEU A  52      83.462  39.705  45.128  1.00172.83           C  
ATOM   1800  O   LEU A  52      83.869  40.491  44.270  1.00172.83           O  
ATOM   1801  N   GLN A  53      84.187  39.330  46.200  1.00 93.82           N  
ATOM   1802  CA  GLN A  53      85.531  39.759  46.422  1.00 93.82           C  
ATOM   1803  CB  GLN A  53      85.824  40.155  47.877  1.00 93.82           C  
ATOM   1804  CG  GLN A  53      84.958  41.304  48.384  1.00 93.82           C  
ATOM   1805  CD  GLN A  53      85.345  41.597  49.825  1.00 93.82           C  
ATOM   1806  OE1 GLN A  53      84.518  42.044  50.619  1.00 93.82           O  
ATOM   1807  NE2 GLN A  53      86.636  41.358  50.176  1.00 93.82           N  
ATOM   1808  C   GLN A  53      86.358  38.556  46.159  1.00 93.82           C  
ATOM   1809  O   GLN A  53      85.935  37.441  46.458  1.00 93.82           O  
ATOM   1810  N   LEU A  54      87.558  38.743  45.584  1.00118.36           N  
ATOM   1811  CA  LEU A  54      88.348  37.593  45.298  1.00118.36           C  
ATOM   1812  CB  LEU A  54      89.230  37.773  44.049  1.00118.36           C  
ATOM   1813  CG  LEU A  54      90.097  36.548  43.716  1.00118.36           C  
ATOM   1814  CD1 LEU A  54      89.225  35.315  43.446  1.00118.36           C  
ATOM   1815  CD2 LEU A  54      91.069  36.843  42.562  1.00118.36           C  
ATOM   1816  C   LEU A  54      89.242  37.367  46.476  1.00118.36           C  
ATOM   1817  O   LEU A  54      90.060  38.222  46.812  1.00118.36           O  
ATOM   1818  N   LEU A  55      88.996  36.264  47.218  1.00121.51           N  
ATOM   1819  CA  LEU A  55      89.857  35.909  48.304  1.00121.51           C  
ATOM   1820  CB  LEU A  55      89.232  34.901  49.275  1.00121.51           C  
ATOM   1821  CG  LEU A  55      88.062  35.460  50.094  1.00121.51           C  
ATOM   1822  CD1 LEU A  55      87.504  34.388  51.044  1.00121.51           C  
ATOM   1823  CD2 LEU A  55      88.462  36.750  50.827  1.00121.51           C  
ATOM   1824  C   LEU A  55      91.097  35.270  47.805  1.00121.51           C  
ATOM   1825  O   LEU A  55      92.203  35.731  48.077  1.00121.51           O  
ATOM   1826  N   MET A  56      90.923  34.197  47.007  1.00151.89           N  
ATOM   1827  CA  MET A  56      92.069  33.459  46.604  1.00151.89           C  
ATOM   1828  CB  MET A  56      92.340  32.241  47.500  1.00151.89           C  
ATOM   1829  CG  MET A  56      92.612  32.634  48.953  1.00151.89           C  
ATOM   1830  SD  MET A  56      94.089  33.665  49.178  1.00151.89           S  
ATOM   1831  CE  MET A  56      93.892  33.832  50.975  1.00151.89           C  
ATOM   1832  C   MET A  56      91.843  32.945  45.236  1.00151.89           C  
ATOM   1833  O   MET A  56      90.718  32.791  44.761  1.00151.89           O  
ATOM   1834  N   LYS A  57      92.959  32.701  44.548  1.00167.39           N  
ATOM   1835  CA  LYS A  57      92.880  32.122  43.259  1.00167.39           C  
ATOM   1836  CB  LYS A  57      93.397  33.034  42.153  1.00167.39           C  
ATOM   1837  CG  LYS A  57      92.784  34.423  42.132  1.00167.39           C  
ATOM   1838  CD  LYS A  57      93.716  35.391  41.418  1.00167.39           C  
ATOM   1839  CE  LYS A  57      94.966  35.723  42.239  1.00167.39           C  
ATOM   1840  NZ  LYS A  57      95.953  36.444  41.407  1.00167.39           N  
ATOM   1841  C   LYS A  57      93.916  31.081  43.328  1.00167.39           C  
ATOM   1842  O   LYS A  57      94.978  31.295  43.915  1.00167.39           O  
ATOM   1843  N   VAL A  58      93.612  29.907  42.779  1.00188.85           N  
ATOM   1844  CA  VAL A  58      94.647  28.955  42.691  1.00188.85           C  
ATOM   1845  CB  VAL A  58      94.394  27.685  43.465  1.00188.85           C  
ATOM   1846  CG1 VAL A  58      94.383  28.037  44.963  1.00188.85           C  
ATOM   1847  CG2 VAL A  58      93.085  27.035  42.990  1.00188.85           C  
ATOM   1848  C   VAL A  58      94.715  28.676  41.250  1.00188.85           C  
ATOM   1849  O   VAL A  58      93.774  28.201  40.612  1.00188.85           O  
ATOM   1850  N   PHE A  59      95.854  29.049  40.685  1.00304.67           N  
ATOM   1851  CA  PHE A  59      96.033  28.787  39.318  1.00304.67           C  
ATOM   1852  CB  PHE A  59      97.167  29.630  38.703  1.00304.67           C  
ATOM   1853  CG  PHE A  59      96.721  31.058  38.766  1.00304.67           C  
ATOM   1854  CD1 PHE A  59      96.563  31.688  39.975  1.00304.67           C  
ATOM   1855  CD2 PHE A  59      96.487  31.790  37.627  1.00304.67           C  
ATOM   1856  CE1 PHE A  59      96.156  32.998  40.052  1.00304.67           C  
ATOM   1857  CE2 PHE A  59      96.080  33.103  37.697  1.00304.67           C  
ATOM   1858  CZ  PHE A  59      95.907  33.718  38.912  1.00304.67           C  
ATOM   1859  C   PHE A  59      96.427  27.392  39.375  1.00304.67           C  
ATOM   1860  O   PHE A  59      96.792  26.906  40.440  1.00304.67           O  
ATOM   1861  N   SER A  60      96.348  26.724  38.237  1.00437.91           N  
ATOM   1862  CA  SER A  60      96.540  25.331  38.225  1.00437.91           C  
ATOM   1863  CB  SER A  60      96.401  24.734  36.810  1.00437.91           C  
ATOM   1864  OG  SER A  60      96.392  23.313  36.842  1.00437.91           O  
ATOM   1865  C   SER A  60      97.872  24.941  38.789  1.00437.91           C  
ATOM   1866  O   SER A  60      98.637  25.749  39.299  1.00437.91           O  
ATOM   1867  N   SER A  65      98.118  23.626  38.825  1.00232.56           N  
ATOM   1868  CA  SER A  65      99.407  23.096  39.139  1.00232.56           C  
ATOM   1869  CB  SER A  65     100.502  23.651  38.211  1.00232.56           C  
ATOM   1870  OG  SER A  65     100.195  23.370  36.854  1.00232.56           O  
ATOM   1871  C   SER A  65      99.842  23.390  40.537  1.00232.56           C  
ATOM   1872  O   SER A  65     100.992  23.120  40.875  1.00232.56           O  
ATOM   1873  N   THR A  66      98.960  23.897  41.413  1.00 71.29           N  
ATOM   1874  CA  THR A  66      99.463  24.177  42.724  1.00 71.29           C  
ATOM   1875  CB  THR A  66      99.247  25.596  43.164  1.00 71.29           C  
ATOM   1876  OG1 THR A  66      99.851  26.497  42.247  1.00 71.29           O  
ATOM   1877  CG2 THR A  66      99.864  25.777  44.563  1.00 71.29           C  
ATOM   1878  C   THR A  66      98.728  23.317  43.691  1.00 71.29           C  
ATOM   1879  O   THR A  66      97.516  23.141  43.582  1.00 71.29           O  
ATOM   1880  N   GLU A  67      99.483  22.696  44.617  1.00108.81           N  
ATOM   1881  CA  GLU A  67      98.904  21.881  45.643  1.00108.81           C  
ATOM   1882  CB  GLU A  67      99.940  20.985  46.348  1.00108.81           C  
ATOM   1883  CG  GLU A  67      99.318  19.924  47.259  1.00108.81           C  
ATOM   1884  CD  GLU A  67     100.385  18.887  47.581  1.00108.81           C  
ATOM   1885  OE1 GLU A  67     101.534  19.296  47.900  1.00108.81           O  
ATOM   1886  OE2 GLU A  67     100.065  17.670  47.506  1.00108.81           O  
ATOM   1887  C   GLU A  67      98.243  22.746  46.672  1.00108.81           C  
ATOM   1888  O   GLU A  67      97.127  22.467  47.101  1.00108.81           O  
ATOM   1889  N   ILE A  68      98.915  23.834  47.101  1.00102.88           N  
ATOM   1890  CA  ILE A  68      98.347  24.633  48.150  1.00102.88           C  
ATOM   1891  CB  ILE A  68      98.784  24.188  49.516  1.00102.88           C  
ATOM   1892  CG1 ILE A  68      97.968  24.904  50.603  1.00102.88           C  
ATOM   1893  CG2 ILE A  68     100.304  24.400  49.624  1.00102.88           C  
ATOM   1894  CD1 ILE A  68      98.148  24.308  51.998  1.00102.88           C  
ATOM   1895  C   ILE A  68      98.774  26.058  47.999  1.00102.88           C  
ATOM   1896  O   ILE A  68      99.711  26.361  47.260  1.00102.88           O  
ATOM   1897  N   ASN A  69      98.053  26.979  48.680  1.00100.34           N  
ATOM   1898  CA  ASN A  69      98.456  28.355  48.692  1.00100.34           C  
ATOM   1899  CB  ASN A  69      97.829  29.220  47.587  1.00100.34           C  
ATOM   1900  CG  ASN A  69      98.669  30.489  47.524  1.00100.34           C  
ATOM   1901  OD1 ASN A  69      99.687  30.540  46.833  1.00100.34           O  
ATOM   1902  ND2 ASN A  69      98.247  31.541  48.274  1.00100.34           N  
ATOM   1903  C   ASN A  69      98.042  28.932  50.008  1.00100.34           C  
ATOM   1904  O   ASN A  69      97.014  28.554  50.570  1.00100.34           O  
ATOM   1905  N   GLU A  70      98.841  29.873  50.547  1.00127.48           N  
ATOM   1906  CA  GLU A  70      98.483  30.415  51.817  1.00127.48           C  
ATOM   1907  CB  GLU A  70      99.348  29.868  52.972  1.00127.48           C  
ATOM   1908  CG  GLU A  70     100.845  30.161  52.830  1.00127.48           C  
ATOM   1909  CD  GLU A  70     101.100  31.572  53.334  1.00127.48           C  
ATOM   1910  OE1 GLU A  70     100.598  31.900  54.443  1.00127.48           O  
ATOM   1911  OE2 GLU A  70     101.787  32.342  52.613  1.00127.48           O  
ATOM   1912  C   GLU A  70      98.635  31.896  51.769  1.00127.48           C  
ATOM   1913  O   GLU A  70      99.577  32.433  51.185  1.00127.48           O  
ATOM   1914  N   GLY A  72      97.664  32.578  52.396  1.00 51.16           N  
ATOM   1915  CA  GLY A  72      97.646  33.992  52.594  1.00 51.16           C  
ATOM   1916  C   GLY A  72      97.343  34.058  54.040  1.00 51.16           C  
ATOM   1917  O   GLY A  72      96.909  33.052  54.593  1.00 51.16           O  
ATOM   1918  N   GLN A  74      97.544  35.215  54.689  1.00186.43           N  
ATOM   1919  CA  GLN A  74      97.333  35.252  56.106  1.00186.43           C  
ATOM   1920  CB  GLN A  74      97.553  36.656  56.698  1.00186.43           C  
ATOM   1921  CG  GLN A  74      97.908  36.665  58.186  1.00186.43           C  
ATOM   1922  CD  GLN A  74      96.717  36.203  59.008  1.00186.43           C  
ATOM   1923  OE1 GLN A  74      95.680  36.862  59.053  1.00186.43           O  
ATOM   1924  NE2 GLN A  74      96.876  35.038  59.692  1.00186.43           N  
ATOM   1925  C   GLN A  74      95.905  34.870  56.341  1.00186.43           C  
ATOM   1926  O   GLN A  74      95.018  35.321  55.623  1.00186.43           O  
ATOM   1927  N   GLY A  75      95.686  33.912  57.266  1.00198.80           N  
ATOM   1928  CA  GLY A  75      94.384  33.521  57.724  1.00198.80           C  
ATOM   1929  C   GLY A  75      93.732  32.541  56.791  1.00198.80           C  
ATOM   1930  O   GLY A  75      92.871  31.770  57.214  1.00198.80           O  
ATOM   1931  N   PHE A  76      94.118  32.521  55.502  1.00122.96           N  
ATOM   1932  CA  PHE A  76      93.426  31.637  54.605  1.00122.96           C  
ATOM   1933  CB  PHE A  76      92.691  32.351  53.442  1.00122.96           C  
ATOM   1934  CG  PHE A  76      91.401  32.960  53.905  1.00122.96           C  
ATOM   1935  CD1 PHE A  76      91.353  34.178  54.551  1.00122.96           C  
ATOM   1936  CD2 PHE A  76      90.215  32.304  53.662  1.00122.96           C  
ATOM   1937  CE1 PHE A  76      90.147  34.710  54.960  1.00122.96           C  
ATOM   1938  CE2 PHE A  76      89.010  32.831  54.067  1.00122.96           C  
ATOM   1939  CZ  PHE A  76      88.971  34.039  54.720  1.00122.96           C  
ATOM   1940  C   PHE A  76      94.395  30.678  53.993  1.00122.96           C  
ATOM   1941  O   PHE A  76      95.508  31.048  53.622  1.00122.96           O  
ATOM   1942  N   THR A  77      93.985  29.394  53.909  1.00126.45           N  
ATOM   1943  CA  THR A  77      94.783  28.390  53.272  1.00126.45           C  
ATOM   1944  CB  THR A  77      95.359  27.374  54.216  1.00126.45           C  
ATOM   1945  OG1 THR A  77      94.329  26.766  54.979  1.00126.45           O  
ATOM   1946  CG2 THR A  77      96.373  28.062  55.132  1.00126.45           C  
ATOM   1947  C   THR A  77      93.905  27.653  52.314  1.00126.45           C  
ATOM   1948  O   THR A  77      92.803  27.227  52.660  1.00126.45           O  
ATOM   1949  N   VAL A  78      94.372  27.488  51.064  1.00113.56           N  
ATOM   1950  CA  VAL A  78      93.598  26.759  50.106  1.00113.56           C  
ATOM   1951  CB  VAL A  78      93.227  27.576  48.904  1.00113.56           C  
ATOM   1952  CG1 VAL A  78      94.519  28.093  48.250  1.00113.56           C  
ATOM   1953  CG2 VAL A  78      92.360  26.702  47.982  1.00113.56           C  
ATOM   1954  C   VAL A  78      94.412  25.594  49.643  1.00113.56           C  
ATOM   1955  O   VAL A  78      95.561  25.740  49.229  1.00113.56           O  
ATOM   1956  N   LEU A  79      93.824  24.384  49.708  1.00110.59           N  
ATOM   1957  CA  LEU A  79      94.533  23.232  49.240  1.00110.59           C  
ATOM   1958  CB  LEU A  79      94.746  22.137  50.304  1.00110.59           C  
ATOM   1959  CG  LEU A  79      95.724  22.536  51.432  1.00110.59           C  
ATOM   1960  CD1 LEU A  79      95.145  23.632  52.341  1.00110.59           C  
ATOM   1961  CD2 LEU A  79      96.199  21.302  52.213  1.00110.59           C  
ATOM   1962  C   LEU A  79      93.745  22.647  48.113  1.00110.59           C  
ATOM   1963  O   LEU A  79      92.515  22.680  48.122  1.00110.59           O  
ATOM   1964  N   LEU A  80      94.438  22.146  47.069  1.00109.50           N  
ATOM   1965  CA  LEU A  80      93.719  21.515  46.000  1.00109.50           C  
ATOM   1966  CB  LEU A  80      93.761  22.260  44.639  1.00109.50           C  
ATOM   1967  CG  LEU A  80      93.008  21.561  43.465  1.00109.50           C  
ATOM   1968  CD1 LEU A  80      91.487  21.460  43.686  1.00109.50           C  
ATOM   1969  CD2 LEU A  80      93.349  22.209  42.111  1.00109.50           C  
ATOM   1970  C   LEU A  80      94.286  20.154  45.782  1.00109.50           C  
ATOM   1971  O   LEU A  80      95.494  19.987  45.616  1.00109.50           O  
ATOM   1972  N   ASN A  82      93.408  19.135  45.799  1.00100.89           N  
ATOM   1973  CA  ASN A  82      93.828  17.798  45.524  1.00100.89           C  
ATOM   1974  CB  ASN A  82      93.252  16.769  46.517  1.00100.89           C  
ATOM   1975  CG  ASN A  82      93.994  15.442  46.380  1.00100.89           C  
ATOM   1976  OD1 ASN A  82      94.399  14.840  47.374  1.00100.89           O  
ATOM   1977  ND2 ASN A  82      94.177  14.962  45.122  1.00100.89           N  
ATOM   1978  C   ASN A  82      93.264  17.505  44.176  1.00100.89           C  
ATOM   1979  O   ASN A  82      92.072  17.235  44.039  1.00100.89           O  
ATOM   1980  N   LYS A  84      94.122  17.555  43.140  1.00185.45           N  
ATOM   1981  CA  LYS A  84      93.633  17.334  41.814  1.00185.45           C  
ATOM   1982  CB  LYS A  84      94.633  17.583  40.670  1.00185.45           C  
ATOM   1983  CG  LYS A  84      94.709  19.043  40.205  1.00185.45           C  
ATOM   1984  CD  LYS A  84      95.437  19.970  41.178  1.00185.45           C  
ATOM   1985  CE  LYS A  84      96.907  19.591  41.360  1.00185.45           C  
ATOM   1986  NZ  LYS A  84      97.582  20.575  42.234  1.00185.45           N  
ATOM   1987  C   LYS A  84      93.128  15.935  41.678  1.00185.45           C  
ATOM   1988  O   LYS A  84      92.145  15.700  40.980  1.00185.45           O  
ATOM   1989  N   LYS A  85      93.777  14.959  42.338  1.00 71.82           N  
ATOM   1990  CA  LYS A  85      93.354  13.592  42.191  1.00 71.82           C  
ATOM   1991  CB  LYS A  85      94.181  12.638  43.068  1.00 71.82           C  
ATOM   1992  CG  LYS A  85      95.669  12.631  42.707  1.00 71.82           C  
ATOM   1993  CD  LYS A  85      96.567  12.043  43.797  1.00 71.82           C  
ATOM   1994  CE  LYS A  85      98.061  12.210  43.510  1.00 71.82           C  
ATOM   1995  NZ  LYS A  85      98.854  11.873  44.714  1.00 71.82           N  
ATOM   1996  C   LYS A  85      91.924  13.478  42.636  1.00 71.82           C  
ATOM   1997  O   LYS A  85      91.093  12.885  41.949  1.00 71.82           O  
ATOM   1998  N   ASP A  86      91.616  14.043  43.817  1.00 89.24           N  
ATOM   1999  CA  ASP A  86      90.310  14.056  44.422  1.00 89.24           C  
ATOM   2000  CB  ASP A  86      90.330  14.479  45.905  1.00 89.24           C  
ATOM   2001  CG  ASP A  86      90.828  13.315  46.747  1.00 89.24           C  
ATOM   2002  OD1 ASP A  86      90.812  12.168  46.229  1.00 89.24           O  
ATOM   2003  OD2 ASP A  86      91.219  13.556  47.920  1.00 89.24           O  
ATOM   2004  C   ASP A  86      89.404  15.024  43.712  1.00 89.24           C  
ATOM   2005  O   ASP A  86      88.185  14.940  43.849  1.00 89.24           O  
ATOM   2006  N   LYS A  87      89.971  15.991  42.962  1.00166.07           N  
ATOM   2007  CA  LYS A  87      89.198  17.071  42.400  1.00166.07           C  
ATOM   2008  CB  LYS A  87      88.159  16.737  41.303  1.00166.07           C  
ATOM   2009  CG  LYS A  87      88.747  16.586  39.898  1.00166.07           C  
ATOM   2010  CD  LYS A  87      87.702  16.245  38.832  1.00166.07           C  
ATOM   2011  CE  LYS A  87      87.126  14.834  38.961  1.00166.07           C  
ATOM   2012  NZ  LYS A  87      88.145  13.834  38.572  1.00166.07           N  
ATOM   2013  C   LYS A  87      88.480  17.732  43.523  1.00166.07           C  
ATOM   2014  O   LYS A  87      87.272  17.958  43.469  1.00166.07           O  
ATOM   2015  N   GLN A  88      89.231  18.053  44.590  1.00 88.43           N  
ATOM   2016  CA  GLN A  88      88.619  18.649  45.731  1.00 88.43           C  
ATOM   2017  CB  GLN A  88      88.661  17.715  46.948  1.00 88.43           C  
ATOM   2018  CG  GLN A  88      87.753  18.138  48.098  1.00 88.43           C  
ATOM   2019  CD  GLN A  88      87.717  16.963  49.062  1.00 88.43           C  
ATOM   2020  OE1 GLN A  88      88.629  16.774  49.864  1.00 88.43           O  
ATOM   2021  NE2 GLN A  88      86.640  16.138  48.969  1.00 88.43           N  
ATOM   2022  C   GLN A  88      89.375  19.897  46.054  1.00 88.43           C  
ATOM   2023  O   GLN A  88      90.607  19.915  46.072  1.00 88.43           O  
ATOM   2024  N   LEU A  89      88.631  20.993  46.293  1.00144.94           N  
ATOM   2025  CA  LEU A  89      89.250  22.238  46.621  1.00144.94           C  
ATOM   2026  CB  LEU A  89      88.947  23.311  45.552  1.00144.94           C  
ATOM   2027  CG  LEU A  89      89.802  24.589  45.629  1.00144.94           C  
ATOM   2028  CD1 LEU A  89      89.412  25.579  44.524  1.00144.94           C  
ATOM   2029  CD2 LEU A  89      89.763  25.227  47.019  1.00144.94           C  
ATOM   2030  C   LEU A  89      88.673  22.645  47.940  1.00144.94           C  
ATOM   2031  O   LEU A  89      87.468  22.535  48.160  1.00144.94           O  
ATOM   2032  N   SER A  90      89.528  23.103  48.874  1.00 50.27           N  
ATOM   2033  CA  SER A  90      89.011  23.483  50.155  1.00 50.27           C  
ATOM   2034  CB  SER A  90      89.383  22.499  51.280  1.00 50.27           C  
ATOM   2035  OG  SER A  90      90.794  22.442  51.431  1.00 50.27           O  
ATOM   2036  C   SER A  90      89.584  24.806  50.538  1.00 50.27           C  
ATOM   2037  O   SER A  90      90.693  25.158  50.140  1.00 50.27           O  
ATOM   2038  N   LEU A  91      88.817  25.583  51.329  1.00135.43           N  
ATOM   2039  CA  LEU A  91      89.264  26.865  51.794  1.00135.43           C  
ATOM   2040  CB  LEU A  91      88.367  28.001  51.252  1.00135.43           C  
ATOM   2041  CG  LEU A  91      88.791  29.443  51.596  1.00135.43           C  
ATOM   2042  CD1 LEU A  91      88.513  29.782  53.062  1.00135.43           C  
ATOM   2043  CD2 LEU A  91      90.243  29.723  51.186  1.00135.43           C  
ATOM   2044  C   LEU A  91      89.209  26.811  53.289  1.00135.43           C  
ATOM   2045  O   LEU A  91      88.156  26.553  53.868  1.00135.43           O  
ATOM   2046  N   ASN A  92      90.359  27.044  53.956  1.00 92.54           N  
ATOM   2047  CA  ASN A  92      90.421  26.958  55.387  1.00 92.54           C  
ATOM   2048  CB  ASN A  92      91.614  26.117  55.872  1.00 92.54           C  
ATOM   2049  CG  ASN A  92      91.430  25.790  57.344  1.00 92.54           C  
ATOM   2050  OD1 ASN A  92      91.275  24.627  57.715  1.00 92.54           O  
ATOM   2051  ND2 ASN A  92      91.451  26.836  58.210  1.00 92.54           N  
ATOM   2052  C   ASN A  92      90.600  28.342  55.919  1.00 92.54           C  
ATOM   2053  O   ASN A  92      91.461  29.095  55.464  1.00 92.54           O  
ATOM   2054  N   LEU A  93      89.761  28.713  56.903  1.00 89.14           N  
ATOM   2055  CA  LEU A  93      89.867  30.012  57.496  1.00 89.14           C  
ATOM   2056  CB  LEU A  93      88.521  30.748  57.594  1.00 89.14           C  
ATOM   2057  CG  LEU A  93      87.784  30.875  56.249  1.00 89.14           C  
ATOM   2058  CD1 LEU A  93      87.303  29.502  55.755  1.00 89.14           C  
ATOM   2059  CD2 LEU A  93      86.650  31.907  56.330  1.00 89.14           C  
ATOM   2060  C   LEU A  93      90.338  29.786  58.896  1.00 89.14           C  
ATOM   2061  O   LEU A  93      89.678  29.097  59.673  1.00 89.14           O  
ATOM   2062  N   THR A  94      91.506  30.356  59.253  1.00101.59           N  
ATOM   2063  CA  THR A  94      92.020  30.150  60.575  1.00101.59           C  
ATOM   2064  CB  THR A  94      93.514  30.225  60.663  1.00101.59           C  
ATOM   2065  OG1 THR A  94      93.950  29.835  61.957  1.00101.59           O  
ATOM   2066  CG2 THR A  94      93.947  31.670  60.369  1.00101.59           C  
ATOM   2067  C   THR A  94      91.470  31.210  61.472  1.00101.59           C  
ATOM   2068  O   THR A  94      91.307  32.357  61.058  1.00101.59           O  
ATOM   2069  N   ALA A  95      91.196  30.832  62.740  1.00 54.19           N  
ATOM   2070  CA  ALA A  95      90.689  31.720  63.752  1.00 54.19           C  
ATOM   2071  CB  ALA A  95      91.764  32.647  64.347  1.00 54.19           C  
ATOM   2072  C   ALA A  95      89.600  32.571  63.188  1.00 54.19           C  
ATOM   2073  O   ALA A  95      89.782  33.772  63.001  1.00 54.19           O  
ATOM   2074  N   ALA A  96      88.431  31.971  62.897  1.00 34.97           N  
ATOM   2075  CA  ALA A  96      87.371  32.738  62.316  1.00 34.97           C  
ATOM   2076  CB  ALA A  96      86.156  31.894  61.889  1.00 34.97           C  
ATOM   2077  C   ALA A  96      86.909  33.764  63.303  1.00 34.97           C  
ATOM   2078  O   ALA A  96      86.997  33.581  64.516  1.00 34.97           O  
ATOM   2079  N   HIS A  97      86.425  34.905  62.772  1.00 65.34           N  
ATOM   2080  CA  HIS A  97      85.940  35.979  63.584  1.00 65.34           C  
ATOM   2081  ND1 HIS A  97      88.311  36.727  65.608  1.00 65.34           N  
ATOM   2082  CG  HIS A  97      88.169  36.884  64.248  1.00 65.34           C  
ATOM   2083  CB  HIS A  97      86.864  37.206  63.585  1.00 65.34           C  
ATOM   2084  NE2 HIS A  97      90.317  36.372  64.713  1.00 65.34           N  
ATOM   2085  CD2 HIS A  97      89.404  36.664  63.716  1.00 65.34           C  
ATOM   2086  CE1 HIS A  97      89.614  36.422  65.832  1.00 65.34           C  
ATOM   2087  C   HIS A  97      84.591  36.352  63.056  1.00 65.34           C  
ATOM   2088  O   HIS A  97      84.140  35.821  62.043  1.00 65.34           O  
ATOM   2089  N   PRO A  98      83.920  37.231  63.744  1.00168.29           N  
ATOM   2090  CA  PRO A  98      82.585  37.610  63.369  1.00168.29           C  
ATOM   2091  CD  PRO A  98      84.170  37.436  65.158  1.00168.29           C  
ATOM   2092  CB  PRO A  98      82.057  38.453  64.525  1.00168.29           C  
ATOM   2093  CG  PRO A  98      82.835  37.923  65.743  1.00168.29           C  
ATOM   2094  C   PRO A  98      82.501  38.275  62.033  1.00168.29           C  
ATOM   2095  O   PRO A  98      81.487  38.116  61.356  1.00168.29           O  
ATOM   2096  N   GLY A  99      83.559  39.000  61.632  1.00 45.84           N  
ATOM   2097  CA  GLY A  99      83.594  39.725  60.396  1.00 45.84           C  
ATOM   2098  C   GLY A  99      83.497  38.755  59.265  1.00 45.84           C  
ATOM   2099  O   GLY A  99      83.022  39.097  58.184  1.00 45.84           O  
ATOM   2100  N   ASP A 100      83.998  37.529  59.495  1.00 84.33           N  
ATOM   2101  CA  ASP A 100      84.113  36.470  58.530  1.00 84.33           C  
ATOM   2102  CB  ASP A 100      84.949  35.281  59.033  1.00 84.33           C  
ATOM   2103  CG  ASP A 100      86.407  35.725  58.997  1.00 84.33           C  
ATOM   2104  OD1 ASP A 100      86.762  36.484  58.056  1.00 84.33           O  
ATOM   2105  OD2 ASP A 100      87.179  35.325  59.908  1.00 84.33           O  
ATOM   2106  C   ASP A 100      82.783  35.963  58.051  1.00 84.33           C  
ATOM   2107  O   ASP A 100      82.731  35.370  56.976  1.00 84.33           O  
ATOM   2108  N   SER A 101      81.685  36.121  58.824  1.00 57.03           N  
ATOM   2109  CA  SER A 101      80.427  35.600  58.359  1.00 57.03           C  
ATOM   2110  CB  SER A 101      79.238  35.879  59.296  1.00 57.03           C  
ATOM   2111  OG  SER A 101      79.394  35.134  60.494  1.00 57.03           O  
ATOM   2112  C   SER A 101      80.121  36.211  57.031  1.00 57.03           C  
ATOM   2113  O   SER A 101      80.218  37.424  56.851  1.00 57.03           O  
ATOM   2114  N   ALA A 102      79.744  35.363  56.053  1.00 60.67           N  
ATOM   2115  CA  ALA A 102      79.473  35.850  54.733  1.00 60.67           C  
ATOM   2116  CB  ALA A 102      80.672  36.572  54.096  1.00 60.67           C  
ATOM   2117  C   ALA A 102      79.161  34.670  53.873  1.00 60.67           C  
ATOM   2118  O   ALA A 102      79.049  33.548  54.364  1.00 60.67           O  
ATOM   2119  N   VAL A 103      78.981  34.907  52.557  1.00 83.01           N  
ATOM   2120  CA  VAL A 103      78.712  33.801  51.686  1.00 83.01           C  
ATOM   2121  CB  VAL A 103      77.614  34.096  50.709  1.00 83.01           C  
ATOM   2122  CG1 VAL A 103      77.389  32.869  49.819  1.00 83.01           C  
ATOM   2123  CG2 VAL A 103      76.375  34.531  51.491  1.00 83.01           C  
ATOM   2124  C   VAL A 103      79.969  33.585  50.898  1.00 83.01           C  
ATOM   2125  O   VAL A 103      80.554  34.539  50.396  1.00 83.01           O  
ATOM   2126  N   TYR A 104      80.419  32.321  50.761  1.00102.20           N  
ATOM   2127  CA  TYR A 104      81.650  32.023  50.071  1.00102.20           C  
ATOM   2128  CB  TYR A 104      82.644  31.209  50.923  1.00102.20           C  
ATOM   2129  CG  TYR A 104      83.268  32.056  51.991  1.00102.20           C  
ATOM   2130  CD1 TYR A 104      82.593  32.401  53.143  1.00102.20           C  
ATOM   2131  CD2 TYR A 104      84.568  32.481  51.839  1.00102.20           C  
ATOM   2132  CE1 TYR A 104      83.205  33.170  54.109  1.00102.20           C  
ATOM   2133  CE2 TYR A 104      85.186  33.247  52.797  1.00102.20           C  
ATOM   2134  CZ  TYR A 104      84.504  33.595  53.936  1.00102.20           C  
ATOM   2135  OH  TYR A 104      85.142  34.383  54.920  1.00102.20           O  
ATOM   2136  C   TYR A 104      81.356  31.211  48.841  1.00102.20           C  
ATOM   2137  O   TYR A 104      80.611  30.234  48.889  1.00102.20           O  
ATOM   2138  N   PHE A 105      81.943  31.595  47.685  1.00102.59           N  
ATOM   2139  CA  PHE A 105      81.667  30.852  46.483  1.00102.59           C  
ATOM   2140  CB  PHE A 105      81.182  31.718  45.306  1.00102.59           C  
ATOM   2141  CG  PHE A 105      79.894  32.380  45.644  1.00102.59           C  
ATOM   2142  CD1 PHE A 105      78.726  31.657  45.669  1.00102.59           C  
ATOM   2143  CD2 PHE A 105      79.852  33.731  45.905  1.00102.59           C  
ATOM   2144  CE1 PHE A 105      77.534  32.270  45.972  1.00102.59           C  
ATOM   2145  CE2 PHE A 105      78.663  34.349  46.208  1.00102.59           C  
ATOM   2146  CZ  PHE A 105      77.501  33.617  46.244  1.00102.59           C  
ATOM   2147  C   PHE A 105      82.931  30.245  45.965  1.00102.59           C  
ATOM   2148  O   PHE A 105      83.922  30.950  45.780  1.00102.59           O  
ATOM   2149  N   CYS A 106      82.937  28.912  45.731  1.00 80.63           N  
ATOM   2150  CA  CYS A 106      84.062  28.340  45.044  1.00 80.63           C  
ATOM   2151  CB  CYS A 106      84.361  26.843  45.334  1.00 80.63           C  
ATOM   2152  SG  CYS A 106      83.061  25.658  44.861  1.00 80.63           S  
ATOM   2153  C   CYS A 106      83.737  28.496  43.601  1.00 80.63           C  
ATOM   2154  O   CYS A 106      82.563  28.557  43.237  1.00 80.63           O  
ATOM   2155  N   ALA A 107      84.767  28.601  42.741  1.00 78.81           N  
ATOM   2156  CA  ALA A 107      84.518  28.793  41.344  1.00 78.81           C  
ATOM   2157  CB  ALA A 107      84.521  30.273  40.946  1.00 78.81           C  
ATOM   2158  C   ALA A 107      85.613  28.127  40.587  1.00 78.81           C  
ATOM   2159  O   ALA A 107      86.743  28.029  41.060  1.00 78.81           O  
ATOM   2160  N   THR A 108      85.298  27.642  39.375  1.00150.76           N  
ATOM   2161  CA  THR A 108      86.268  26.925  38.605  1.00150.76           C  
ATOM   2162  CB  THR A 108      85.945  25.483  38.652  1.00150.76           C  
ATOM   2163  OG1 THR A 108      84.607  25.342  38.193  1.00150.76           O  
ATOM   2164  CG2 THR A 108      86.062  24.995  40.109  1.00150.76           C  
ATOM   2165  C   THR A 108      86.115  27.338  37.186  1.00150.76           C  
ATOM   2166  O   THR A 108      85.007  27.601  36.723  1.00150.76           O  
ATOM   2167  N   MET A 109      87.235  27.408  36.447  1.00170.46           N  
ATOM   2168  CA  MET A 109      87.104  27.727  35.058  1.00170.46           C  
ATOM   2169  CB  MET A 109      87.284  29.215  34.695  1.00170.46           C  
ATOM   2170  CG  MET A 109      88.713  29.756  34.723  1.00170.46           C  
ATOM   2171  SD  MET A 109      88.816  31.503  34.221  1.00170.46           S  
ATOM   2172  CE  MET A 109      90.596  31.509  33.886  1.00170.46           C  
ATOM   2173  C   MET A 109      88.105  26.913  34.325  1.00170.46           C  
ATOM   2174  O   MET A 109      89.185  26.607  34.828  1.00170.46           O  
ATOM   2175  N   SER A 110      87.764  26.523  33.094  1.00202.11           N  
ATOM   2176  CA  SER A 110      88.652  25.658  32.407  1.00202.11           C  
ATOM   2177  CB  SER A 110      88.117  24.219  32.324  1.00202.11           C  
ATOM   2178  OG  SER A 110      87.787  23.721  33.611  1.00202.11           O  
ATOM   2179  C   SER A 110      88.766  26.079  30.984  1.00202.11           C  
ATOM   2180  O   SER A 110      89.777  26.624  30.543  1.00202.11           O  
ATOM   2181  N   ASN A 111      87.685  25.782  30.245  1.00315.97           N  
ATOM   2182  CA  ASN A 111      87.574  25.833  28.812  1.00315.97           C  
ATOM   2183  CB  ASN A 111      86.134  25.519  28.349  1.00315.97           C  
ATOM   2184  CG  ASN A 111      85.635  24.202  28.942  1.00315.97           C  
ATOM   2185  OD1 ASN A 111      85.837  23.913  30.120  1.00315.97           O  
ATOM   2186  ND2 ASN A 111      84.929  23.388  28.112  1.00315.97           N  
ATOM   2187  C   ASN A 111      87.873  27.177  28.221  1.00315.97           C  
ATOM   2188  O   ASN A 111      88.800  27.314  27.427  1.00315.97           O  
ATOM   2189  N   TYR A 123      87.120  28.208  28.632  1.00336.38           N  
ATOM   2190  CA  TYR A 123      87.205  29.534  28.095  1.00336.38           C  
ATOM   2191  CB  TYR A 123      85.864  30.050  27.547  1.00336.38           C  
ATOM   2192  CG  TYR A 123      85.342  29.045  26.579  1.00336.38           C  
ATOM   2193  CD1 TYR A 123      84.616  27.976  27.048  1.00336.38           C  
ATOM   2194  CD2 TYR A 123      85.563  29.163  25.226  1.00336.38           C  
ATOM   2195  CE1 TYR A 123      84.116  27.031  26.186  1.00336.38           C  
ATOM   2196  CE2 TYR A 123      85.065  28.219  24.358  1.00336.38           C  
ATOM   2197  CZ  TYR A 123      84.342  27.153  24.837  1.00336.38           C  
ATOM   2198  OH  TYR A 123      83.831  26.186  23.945  1.00336.38           O  
ATOM   2199  C   TYR A 123      87.463  30.337  29.315  1.00336.38           C  
ATOM   2200  O   TYR A 123      88.202  29.930  30.203  1.00336.38           O  
ATOM   2201  N   ASN A 124      86.955  31.562  29.336  1.00291.37           N  
ATOM   2202  CA  ASN A 124      87.052  32.432  30.461  1.00291.37           C  
ATOM   2203  CB  ASN A 124      86.870  33.902  30.056  1.00291.37           C  
ATOM   2204  CG  ASN A 124      87.993  34.240  29.085  1.00291.37           C  
ATOM   2205  OD1 ASN A 124      89.061  33.632  29.122  1.00291.37           O  
ATOM   2206  ND2 ASN A 124      87.750  35.233  28.187  1.00291.37           N  
ATOM   2207  C   ASN A 124      86.005  32.105  31.469  1.00291.37           C  
ATOM   2208  O   ASN A 124      86.087  32.525  32.622  1.00291.37           O  
ATOM   2209  N   VAL A 125      84.952  31.403  31.027  1.00156.19           N  
ATOM   2210  CA  VAL A 125      83.794  31.173  31.839  1.00156.19           C  
ATOM   2211  CB  VAL A 125      82.693  30.461  31.116  1.00156.19           C  
ATOM   2212  CG1 VAL A 125      81.559  30.172  32.113  1.00156.19           C  
ATOM   2213  CG2 VAL A 125      82.276  31.317  29.912  1.00156.19           C  
ATOM   2214  C   VAL A 125      84.122  30.358  33.027  1.00156.19           C  
ATOM   2215  O   VAL A 125      84.793  29.335  32.958  1.00156.19           O  
ATOM   2216  N   LEU A 126      83.591  30.824  34.160  1.00229.11           N  
ATOM   2217  CA  LEU A 126      83.761  30.247  35.448  1.00229.11           C  
ATOM   2218  CB  LEU A 126      84.034  31.372  36.458  1.00229.11           C  
ATOM   2219  CG  LEU A 126      84.299  30.989  37.917  1.00229.11           C  
ATOM   2220  CD1 LEU A 126      85.600  30.193  38.073  1.00229.11           C  
ATOM   2221  CD2 LEU A 126      84.316  32.258  38.780  1.00229.11           C  
ATOM   2222  C   LEU A 126      82.468  29.573  35.802  1.00229.11           C  
ATOM   2223  O   LEU A 126      81.404  29.945  35.313  1.00229.11           O  
ATOM   2224  N   TYR A 127      82.543  28.519  36.637  1.00192.62           N  
ATOM   2225  CA  TYR A 127      81.379  27.815  37.081  1.00192.62           C  
ATOM   2226  CB  TYR A 127      81.498  26.303  36.818  1.00192.62           C  
ATOM   2227  CG  TYR A 127      80.242  25.623  37.230  1.00192.62           C  
ATOM   2228  CD1 TYR A 127      79.206  25.492  36.336  1.00192.62           C  
ATOM   2229  CD2 TYR A 127      80.102  25.112  38.498  1.00192.62           C  
ATOM   2230  CE1 TYR A 127      78.043  24.860  36.700  1.00192.62           C  
ATOM   2231  CE2 TYR A 127      78.940  24.479  38.869  1.00192.62           C  
ATOM   2232  CZ  TYR A 127      77.910  24.353  37.969  1.00192.62           C  
ATOM   2233  OH  TYR A 127      76.717  23.703  38.347  1.00192.62           O  
ATOM   2234  C   TYR A 127      81.389  28.021  38.559  1.00192.62           C  
ATOM   2235  O   TYR A 127      82.369  27.689  39.223  1.00192.62           O  
ATOM   2236  N   PHE A 128      80.300  28.595  39.102  1.00107.68           N  
ATOM   2237  CA  PHE A 128      80.213  28.899  40.499  1.00107.68           C  
ATOM   2238  CB  PHE A 128      79.463  30.209  40.798  1.00107.68           C  
ATOM   2239  CG  PHE A 128      80.295  31.373  40.390  1.00107.68           C  
ATOM   2240  CD1 PHE A 128      80.440  31.715  39.064  1.00107.68           C  
ATOM   2241  CD2 PHE A 128      80.912  32.144  41.349  1.00107.68           C  
ATOM   2242  CE1 PHE A 128      81.204  32.801  38.703  1.00107.68           C  
ATOM   2243  CE2 PHE A 128      81.675  33.230  40.993  1.00107.68           C  
ATOM   2244  CZ  PHE A 128      81.823  33.560  39.667  1.00107.68           C  
ATOM   2245  C   PHE A 128      79.410  27.828  41.144  1.00107.68           C  
ATOM   2246  O   PHE A 128      78.597  27.158  40.509  1.00107.68           O  
ATOM   2247  N   GLY A 129      79.673  27.607  42.440  1.00 56.73           N  
ATOM   2248  CA  GLY A 129      78.890  26.678  43.191  1.00 56.73           C  
ATOM   2249  C   GLY A 129      77.810  27.484  43.822  1.00 56.73           C  
ATOM   2250  O   GLY A 129      77.837  28.708  43.747  1.00 56.73           O  
ATOM   2251  N   SER A 130      76.868  26.820  44.513  1.00 60.80           N  
ATOM   2252  CA  SER A 130      75.734  27.477  45.103  1.00 60.80           C  
ATOM   2253  CB  SER A 130      74.752  26.495  45.766  1.00 60.80           C  
ATOM   2254  OG  SER A 130      75.395  25.788  46.815  1.00 60.80           O  
ATOM   2255  C   SER A 130      76.205  28.450  46.136  1.00 60.80           C  
ATOM   2256  O   SER A 130      75.559  29.473  46.363  1.00 60.80           O  
ATOM   2257  N   GLY A 131      77.346  28.161  46.793  1.00 47.00           N  
ATOM   2258  CA  GLY A 131      77.871  29.079  47.759  1.00 47.00           C  
ATOM   2259  C   GLY A 131      77.591  28.551  49.120  1.00 47.00           C  
ATOM   2260  O   GLY A 131      76.577  27.890  49.351  1.00 47.00           O  
ATOM   2261  N   THR A 132      78.505  28.846  50.065  1.00 58.34           N  
ATOM   2262  CA  THR A 132      78.313  28.363  51.389  1.00 58.34           C  
ATOM   2263  CB  THR A 132      79.498  27.602  51.903  1.00 58.34           C  
ATOM   2264  OG1 THR A 132      79.788  26.513  51.039  1.00 58.34           O  
ATOM   2265  CG2 THR A 132      79.179  27.084  53.315  1.00 58.34           C  
ATOM   2266  C   THR A 132      78.134  29.552  52.266  1.00 58.34           C  
ATOM   2267  O   THR A 132      78.940  30.481  52.244  1.00 58.34           O  
ATOM   2268  N   LYS A 133      77.052  29.551  53.063  1.00104.19           N  
ATOM   2269  CA  LYS A 133      76.807  30.639  53.955  1.00104.19           C  
ATOM   2270  CB  LYS A 133      75.310  30.825  54.251  1.00104.19           C  
ATOM   2271  CG  LYS A 133      74.916  32.201  54.790  1.00104.19           C  
ATOM   2272  CD  LYS A 133      74.898  33.293  53.721  1.00104.19           C  
ATOM   2273  CE  LYS A 133      74.252  34.600  54.188  1.00104.19           C  
ATOM   2274  NZ  LYS A 133      74.108  35.536  53.049  1.00104.19           N  
ATOM   2275  C   LYS A 133      77.472  30.237  55.228  1.00104.19           C  
ATOM   2276  O   LYS A 133      77.157  29.198  55.805  1.00104.19           O  
ATOM   2277  N   LEU A 134      78.438  31.049  55.688  1.00 67.54           N  
ATOM   2278  CA  LEU A 134      79.154  30.728  56.885  1.00 67.54           C  
ATOM   2279  CB  LEU A 134      80.670  30.958  56.746  1.00 67.54           C  
ATOM   2280  CG  LEU A 134      81.478  30.700  58.031  1.00 67.54           C  
ATOM   2281  CD1 LEU A 134      81.436  29.221  58.445  1.00 67.54           C  
ATOM   2282  CD2 LEU A 134      82.908  31.253  57.896  1.00 67.54           C  
ATOM   2283  C   LEU A 134      78.671  31.646  57.955  1.00 67.54           C  
ATOM   2284  O   LEU A 134      78.651  32.863  57.776  1.00 67.54           O  
ATOM   2285  N   THR A 135      78.249  31.077  59.101  1.00 41.67           N  
ATOM   2286  CA  THR A 135      77.812  31.910  60.180  1.00 41.67           C  
ATOM   2287  CB  THR A 135      76.417  31.603  60.637  1.00 41.67           C  
ATOM   2288  OG1 THR A 135      75.506  31.759  59.558  1.00 41.67           O  
ATOM   2289  CG2 THR A 135      76.053  32.564  61.782  1.00 41.67           C  
ATOM   2290  C   THR A 135      78.728  31.660  61.335  1.00 41.67           C  
ATOM   2291  O   THR A 135      78.964  30.516  61.721  1.00 41.67           O  
ATOM   2292  N   VAL A 136      79.290  32.738  61.914  1.00115.91           N  
ATOM   2293  CA  VAL A 136      80.168  32.557  63.033  1.00115.91           C  
ATOM   2294  CB  VAL A 136      81.485  33.274  62.913  1.00115.91           C  
ATOM   2295  CG1 VAL A 136      82.283  32.651  61.759  1.00115.91           C  
ATOM   2296  CG2 VAL A 136      81.224  34.778  62.740  1.00115.91           C  
ATOM   2297  C   VAL A 136      79.471  33.086  64.243  1.00115.91           C  
ATOM   2298  O   VAL A 136      79.020  34.230  64.273  1.00115.91           O  
ATOM   2299  N   GLU A 137      79.365  32.252  65.293  1.00 82.43           N  
ATOM   2300  CA  GLU A 137      78.691  32.715  66.466  1.00 82.43           C  
ATOM   2301  CB  GLU A 137      77.792  31.664  67.139  1.00 82.43           C  
ATOM   2302  CG  GLU A 137      76.947  32.252  68.275  1.00 82.43           C  
ATOM   2303  CD  GLU A 137      75.869  31.244  68.642  1.00 82.43           C  
ATOM   2304  OE1 GLU A 137      76.042  30.043  68.304  1.00 82.43           O  
ATOM   2305  OE2 GLU A 137      74.852  31.666  69.254  1.00 82.43           O  
ATOM   2306  C   GLU A 137      79.727  33.143  67.446  1.00 82.43           C  
ATOM   2307  O   GLU A 137      80.731  32.465  67.667  1.00 82.43           O  
ATOM   2308  N   PRO A 138      79.499  34.287  68.022  1.00 58.91           N  
ATOM   2309  CA  PRO A 138      80.431  34.805  68.981  1.00 58.91           C  
ATOM   2310  CD  PRO A 138      78.801  35.348  67.317  1.00 58.91           C  
ATOM   2311  CB  PRO A 138      80.237  36.325  68.996  1.00 58.91           C  
ATOM   2312  CG  PRO A 138      78.906  36.556  68.260  1.00 58.91           C  
ATOM   2313  C   PRO A 138      80.214  34.142  70.298  1.00 58.91           C  
ATOM   2314  O   PRO A 138      79.032  33.874  70.641  1.00 58.91           O  
ATOM   2315  OXT PRO A 138      81.226  33.887  71.004  1.00 58.91           O  
TER
ATOM   2316  N   VAL B   3      85.216  47.597  38.237  1.00 76.05           N  
ATOM   2317  CA  VAL B   3      84.182  47.768  37.190  1.00 76.05           C  
ATOM   2318  CB  VAL B   3      83.850  46.448  36.549  1.00 76.05           C  
ATOM   2319  CG1 VAL B   3      85.106  45.922  35.836  1.00 76.05           C  
ATOM   2320  CG2 VAL B   3      83.343  45.481  37.628  1.00 76.05           C  
ATOM   2321  C   VAL B   3      82.942  48.364  37.769  1.00 76.05           C  
ATOM   2322  O   VAL B   3      82.596  48.113  38.926  1.00 76.05           O  
ATOM   2323  N   TYR B   4      82.237  49.180  36.960  1.00159.63           N  
ATOM   2324  CA  TYR B   4      81.087  49.853  37.477  1.00159.63           C  
ATOM   2325  CB  TYR B   4      81.202  51.386  37.360  1.00159.63           C  
ATOM   2326  CG  TYR B   4      80.215  52.012  38.284  1.00159.63           C  
ATOM   2327  CD1 TYR B   4      80.394  51.908  39.645  1.00159.63           C  
ATOM   2328  CD2 TYR B   4      79.137  52.721  37.807  1.00159.63           C  
ATOM   2329  CE1 TYR B   4      79.506  52.485  40.520  1.00159.63           C  
ATOM   2330  CE2 TYR B   4      78.244  53.301  38.677  1.00159.63           C  
ATOM   2331  CZ  TYR B   4      78.429  53.182  40.033  1.00159.63           C  
ATOM   2332  OH  TYR B   4      77.517  53.778  40.929  1.00159.63           O  
ATOM   2333  C   TYR B   4      79.914  49.372  36.686  1.00159.63           C  
ATOM   2334  O   TYR B   4      79.965  49.250  35.463  1.00159.63           O  
ATOM   2335  N   GLN B   5      78.822  49.030  37.389  1.00 94.61           N  
ATOM   2336  CA  GLN B   5      77.673  48.535  36.699  1.00 94.61           C  
ATOM   2337  CB  GLN B   5      77.384  47.060  37.026  1.00 94.61           C  
ATOM   2338  CG  GLN B   5      76.334  46.404  36.128  1.00 94.61           C  
ATOM   2339  CD  GLN B   5      76.270  44.935  36.519  1.00 94.61           C  
ATOM   2340  OE1 GLN B   5      75.451  44.178  36.002  1.00 94.61           O  
ATOM   2341  NE2 GLN B   5      77.160  44.518  37.458  1.00 94.61           N  
ATOM   2342  C   GLN B   5      76.506  49.363  37.124  1.00 94.61           C  
ATOM   2343  O   GLN B   5      76.230  49.486  38.316  1.00 94.61           O  
ATOM   2344  N   TYR B   6      75.814  49.990  36.147  1.00131.06           N  
ATOM   2345  CA  TYR B   6      74.660  50.780  36.474  1.00131.06           C  
ATOM   2346  CB  TYR B   6      74.965  52.281  36.652  1.00131.06           C  
ATOM   2347  CG  TYR B   6      75.527  52.818  35.383  1.00131.06           C  
ATOM   2348  CD1 TYR B   6      76.882  52.766  35.146  1.00131.06           C  
ATOM   2349  CD2 TYR B   6      74.703  53.370  34.430  1.00131.06           C  
ATOM   2350  CE1 TYR B   6      77.411  53.261  33.978  1.00131.06           C  
ATOM   2351  CE2 TYR B   6      75.226  53.868  33.260  1.00131.06           C  
ATOM   2352  CZ  TYR B   6      76.581  53.814  33.034  1.00131.06           C  
ATOM   2353  OH  TYR B   6      77.115  54.326  31.833  1.00131.06           O  
ATOM   2354  C   TYR B   6      73.640  50.601  35.395  1.00131.06           C  
ATOM   2355  O   TYR B   6      73.973  50.276  34.255  1.00131.06           O  
ATOM   2356  N   PRO B   7      72.392  50.834  35.701  1.00 85.78           N  
ATOM   2357  CA  PRO B   7      71.924  51.304  36.978  1.00 85.78           C  
ATOM   2358  CD  PRO B   7      71.307  50.407  34.834  1.00 85.78           C  
ATOM   2359  CB  PRO B   7      70.424  51.527  36.790  1.00 85.78           C  
ATOM   2360  CG  PRO B   7      70.046  50.500  35.706  1.00 85.78           C  
ATOM   2361  C   PRO B   7      72.184  50.332  38.085  1.00 85.78           C  
ATOM   2362  O   PRO B   7      72.331  49.138  37.823  1.00 85.78           O  
ATOM   2363  N   ARG B   8      72.317  50.846  39.326  1.00 61.30           N  
ATOM   2364  CA  ARG B   8      72.496  50.008  40.474  1.00 61.30           C  
ATOM   2365  CB  ARG B   8      72.886  50.803  41.731  1.00 61.30           C  
ATOM   2366  CG  ARG B   8      74.327  51.313  41.697  1.00 61.30           C  
ATOM   2367  CD  ARG B   8      74.704  52.147  42.922  1.00 61.30           C  
ATOM   2368  NE  ARG B   8      76.182  52.336  42.902  1.00 61.30           N  
ATOM   2369  CZ  ARG B   8      76.984  51.454  43.568  1.00 61.30           C  
ATOM   2370  NH1 ARG B   8      76.430  50.403  44.243  1.00 61.30           N  
ATOM   2371  NH2 ARG B   8      78.338  51.627  43.568  1.00 61.30           N  
ATOM   2372  C   ARG B   8      71.240  49.251  40.781  1.00 61.30           C  
ATOM   2373  O   ARG B   8      71.271  48.035  40.971  1.00 61.30           O  
ATOM   2374  N   ARG B   9      70.083  49.943  40.818  1.00128.26           N  
ATOM   2375  CA  ARG B   9      68.877  49.243  41.165  1.00128.26           C  
ATOM   2376  CB  ARG B   9      68.323  49.633  42.545  1.00128.26           C  
ATOM   2377  CG  ARG B   9      69.295  49.343  43.693  1.00128.26           C  
ATOM   2378  CD  ARG B   9      70.576  50.183  43.625  1.00128.26           C  
ATOM   2379  NE  ARG B   9      71.405  49.864  44.822  1.00128.26           N  
ATOM   2380  CZ  ARG B   9      72.312  48.844  44.783  1.00128.26           C  
ATOM   2381  NH1 ARG B   9      72.496  48.138  43.629  1.00128.26           N  
ATOM   2382  NH2 ARG B   9      73.029  48.525  45.900  1.00128.26           N  
ATOM   2383  C   ARG B   9      67.842  49.596  40.150  1.00128.26           C  
ATOM   2384  O   ARG B   9      67.838  50.704  39.618  1.00128.26           O  
ATOM   2385  N   THR B  10      66.939  48.650  39.819  1.00 60.27           N  
ATOM   2386  CA  THR B  10      65.958  49.046  38.858  1.00 60.27           C  
ATOM   2387  CB  THR B  10      66.270  48.633  37.455  1.00 60.27           C  
ATOM   2388  OG1 THR B  10      67.559  49.100  37.082  1.00 60.27           O  
ATOM   2389  CG2 THR B  10      65.215  49.286  36.546  1.00 60.27           C  
ATOM   2390  C   THR B  10      64.631  48.463  39.221  1.00 60.27           C  
ATOM   2391  O   THR B  10      64.549  47.420  39.869  1.00 60.27           O  
ATOM   2392  N   ILE B  11      63.556  49.178  38.824  1.00107.90           N  
ATOM   2393  CA  ILE B  11      62.198  48.762  39.007  1.00107.90           C  
ATOM   2394  CB  ILE B  11      61.424  49.714  39.869  1.00107.90           C  
ATOM   2395  CG1 ILE B  11      62.127  49.903  41.223  1.00107.90           C  
ATOM   2396  CG2 ILE B  11      59.983  49.197  39.989  1.00107.90           C  
ATOM   2397  CD1 ILE B  11      62.287  48.614  42.026  1.00107.90           C  
ATOM   2398  C   ILE B  11      61.589  48.847  37.643  1.00107.90           C  
ATOM   2399  O   ILE B  11      61.613  49.907  37.019  1.00107.90           O  
ATOM   2400  N   CYS B  12      61.032  47.733  37.132  1.00 84.68           N  
ATOM   2401  CA  CYS B  12      60.458  47.789  35.821  1.00 84.68           C  
ATOM   2402  CB  CYS B  12      61.336  47.125  34.744  1.00 84.68           C  
ATOM   2403  SG  CYS B  12      61.599  45.347  35.034  1.00 84.68           S  
ATOM   2404  C   CYS B  12      59.159  47.061  35.853  1.00 84.68           C  
ATOM   2405  O   CYS B  12      58.943  46.178  36.682  1.00 84.68           O  
ATOM   2406  N   LYS B  13      58.243  47.451  34.948  1.00128.18           N  
ATOM   2407  CA  LYS B  13      56.961  46.825  34.863  1.00128.18           C  
ATOM   2408  CB  LYS B  13      55.942  47.751  34.169  1.00128.18           C  
ATOM   2409  CG  LYS B  13      54.489  47.563  34.604  1.00128.18           C  
ATOM   2410  CD  LYS B  13      53.861  46.224  34.235  1.00128.18           C  
ATOM   2411  CE  LYS B  13      52.931  46.312  33.026  1.00128.18           C  
ATOM   2412  NZ  LYS B  13      52.276  45.004  32.806  1.00128.18           N  
ATOM   2413  C   LYS B  13      57.179  45.594  34.039  1.00128.18           C  
ATOM   2414  O   LYS B  13      57.965  45.609  33.093  1.00128.18           O  
ATOM   2415  N   SER B  14      56.498  44.484  34.378  1.00 50.30           N  
ATOM   2416  CA  SER B  14      56.724  43.264  33.661  1.00 50.30           C  
ATOM   2417  CB  SER B  14      55.943  42.069  34.237  1.00 50.30           C  
ATOM   2418  OG  SER B  14      54.548  42.330  34.192  1.00 50.30           O  
ATOM   2419  C   SER B  14      56.306  43.446  32.239  1.00 50.30           C  
ATOM   2420  O   SER B  14      55.261  44.029  31.952  1.00 50.30           O  
ATOM   2421  N   GLY B  15      57.124  42.911  31.307  1.00 34.92           N  
ATOM   2422  CA  GLY B  15      56.828  43.012  29.908  1.00 34.92           C  
ATOM   2423  C   GLY B  15      57.681  44.080  29.292  1.00 34.92           C  
ATOM   2424  O   GLY B  15      57.715  44.215  28.070  1.00 34.92           O  
ATOM   2425  N   THR B  16      58.388  44.878  30.117  1.00107.87           N  
ATOM   2426  CA  THR B  16      59.217  45.919  29.574  1.00107.87           C  
ATOM   2427  CB  THR B  16      59.191  47.183  30.384  1.00107.87           C  
ATOM   2428  OG1 THR B  16      57.866  47.684  30.481  1.00107.87           O  
ATOM   2429  CG2 THR B  16      60.091  48.218  29.697  1.00107.87           C  
ATOM   2430  C   THR B  16      60.632  45.432  29.562  1.00107.87           C  
ATOM   2431  O   THR B  16      61.004  44.561  30.345  1.00107.87           O  
ATOM   2432  N   SER B  17      61.463  45.982  28.654  1.00 84.40           N  
ATOM   2433  CA  SER B  17      62.835  45.571  28.579  1.00 84.40           C  
ATOM   2434  CB  SER B  17      63.476  45.827  27.203  1.00 84.40           C  
ATOM   2435  OG  SER B  17      64.828  45.394  27.215  1.00 84.40           O  
ATOM   2436  C   SER B  17      63.631  46.329  29.595  1.00 84.40           C  
ATOM   2437  O   SER B  17      63.278  47.445  29.974  1.00 84.40           O  
ATOM   2438  N   MET B  18      64.742  45.720  30.064  1.00124.41           N  
ATOM   2439  CA  MET B  18      65.614  46.338  31.026  1.00124.41           C  
ATOM   2440  CB  MET B  18      65.756  45.531  32.323  1.00124.41           C  
ATOM   2441  CG  MET B  18      66.742  46.137  33.323  1.00124.41           C  
ATOM   2442  SD  MET B  18      66.174  47.658  34.136  1.00124.41           S  
ATOM   2443  CE  MET B  18      66.698  48.835  32.858  1.00124.41           C  
ATOM   2444  C   MET B  18      66.981  46.373  30.425  1.00124.41           C  
ATOM   2445  O   MET B  18      67.411  45.410  29.797  1.00124.41           O  
ATOM   2446  N   ARG B  19      67.712  47.490  30.596  1.00144.15           N  
ATOM   2447  CA  ARG B  19      69.030  47.558  30.039  1.00144.15           C  
ATOM   2448  CB  ARG B  19      69.191  48.680  29.003  1.00144.15           C  
ATOM   2449  CG  ARG B  19      70.508  48.622  28.231  1.00144.15           C  
ATOM   2450  CD  ARG B  19      70.729  49.840  27.334  1.00144.15           C  
ATOM   2451  NE  ARG B  19      69.579  49.909  26.389  1.00144.15           N  
ATOM   2452  CZ  ARG B  19      69.387  51.026  25.626  1.00144.15           C  
ATOM   2453  NH1 ARG B  19      70.254  52.077  25.719  1.00144.15           N  
ATOM   2454  NH2 ARG B  19      68.331  51.086  24.762  1.00144.15           N  
ATOM   2455  C   ARG B  19      70.008  47.834  31.142  1.00144.15           C  
ATOM   2456  O   ARG B  19      69.799  48.728  31.962  1.00144.15           O  
ATOM   2457  N   MET B  20      71.117  47.068  31.193  1.00 64.51           N  
ATOM   2458  CA  MET B  20      72.102  47.300  32.216  1.00 64.51           C  
ATOM   2459  CB  MET B  20      72.198  46.172  33.254  1.00 64.51           C  
ATOM   2460  CG  MET B  20      70.956  46.072  34.141  1.00 64.51           C  
ATOM   2461  SD  MET B  20      70.928  44.635  35.253  1.00 64.51           S  
ATOM   2462  CE  MET B  20      70.399  43.461  33.974  1.00 64.51           C  
ATOM   2463  C   MET B  20      73.440  47.434  31.565  1.00 64.51           C  
ATOM   2464  O   MET B  20      73.794  46.649  30.688  1.00 64.51           O  
ATOM   2465  N   GLU B  21      74.229  48.439  32.000  1.00103.09           N  
ATOM   2466  CA  GLU B  21      75.504  48.695  31.393  1.00103.09           C  
ATOM   2467  CB  GLU B  21      75.742  50.179  31.071  1.00103.09           C  
ATOM   2468  CG  GLU B  21      74.902  50.690  29.899  1.00103.09           C  
ATOM   2469  CD  GLU B  21      73.463  50.831  30.370  1.00103.09           C  
ATOM   2470  OE1 GLU B  21      73.246  51.485  31.423  1.00103.09           O  
ATOM   2471  OE2 GLU B  21      72.561  50.282  29.682  1.00103.09           O  
ATOM   2472  C   GLU B  21      76.618  48.248  32.296  1.00103.09           C  
ATOM   2473  O   GLU B  21      76.532  48.329  33.519  1.00103.09           O  
ATOM   2474  N   CYS B  22      77.703  47.726  31.687  1.00 89.61           N  
ATOM   2475  CA  CYS B  22      78.872  47.286  32.397  1.00 89.61           C  
ATOM   2476  CB  CYS B  22      79.192  45.797  32.155  1.00 89.61           C  
ATOM   2477  SG  CYS B  22      80.767  45.263  32.890  1.00 89.61           S  
ATOM   2478  C   CYS B  22      80.008  48.088  31.861  1.00 89.61           C  
ATOM   2479  O   CYS B  22      80.374  47.943  30.696  1.00 89.61           O  
ATOM   2480  N   GLN B  23      80.613  48.938  32.713  1.00 87.51           N  
ATOM   2481  CA  GLN B  23      81.619  49.836  32.232  1.00 87.51           C  
ATOM   2482  CB  GLN B  23      81.234  51.309  32.471  1.00 87.51           C  
ATOM   2483  CG  GLN B  23      82.277  52.336  32.027  1.00 87.51           C  
ATOM   2484  CD  GLN B  23      81.761  53.706  32.454  1.00 87.51           C  
ATOM   2485  OE1 GLN B  23      80.616  53.840  32.882  1.00 87.51           O  
ATOM   2486  NE2 GLN B  23      82.613  54.757  32.322  1.00 87.51           N  
ATOM   2487  C   GLN B  23      82.888  49.601  32.964  1.00 87.51           C  
ATOM   2488  O   GLN B  23      82.916  49.264  34.148  1.00 87.51           O  
ATOM   2489  N   ALA B  24      83.998  49.739  32.233  1.00100.58           N  
ATOM   2490  CA  ALA B  24      85.236  49.679  32.916  1.00100.58           C  
ATOM   2491  CB  ALA B  24      86.218  48.693  32.271  1.00100.58           C  
ATOM   2492  C   ALA B  24      85.829  51.050  32.806  1.00100.58           C  
ATOM   2493  O   ALA B  24      86.130  51.520  31.711  1.00100.58           O  
ATOM   2494  N   VAL B  25      85.928  51.759  33.949  1.00 88.10           N  
ATOM   2495  CA  VAL B  25      86.459  53.093  33.967  1.00 88.10           C  
ATOM   2496  CB  VAL B  25      86.040  53.874  35.180  1.00 88.10           C  
ATOM   2497  CG1 VAL B  25      86.775  55.228  35.178  1.00 88.10           C  
ATOM   2498  CG2 VAL B  25      84.506  53.991  35.173  1.00 88.10           C  
ATOM   2499  C   VAL B  25      87.958  53.156  33.900  1.00 88.10           C  
ATOM   2500  O   VAL B  25      88.519  53.895  33.093  1.00 88.10           O  
ATOM   2501  N   GLY B  26      88.633  52.407  34.797  1.00104.05           N  
ATOM   2502  CA  GLY B  26      90.066  52.386  34.970  1.00104.05           C  
ATOM   2503  C   GLY B  26      90.802  51.718  33.838  1.00104.05           C  
ATOM   2504  O   GLY B  26      91.921  52.111  33.513  1.00104.05           O  
ATOM   2505  N   PHE B  27      90.214  50.663  33.234  1.00173.96           N  
ATOM   2506  CA  PHE B  27      90.911  49.840  32.279  1.00173.96           C  
ATOM   2507  CB  PHE B  27      91.188  48.448  32.845  1.00173.96           C  
ATOM   2508  CG  PHE B  27      89.924  47.819  33.310  1.00173.96           C  
ATOM   2509  CD1 PHE B  27      89.483  48.022  34.598  1.00173.96           C  
ATOM   2510  CD2 PHE B  27      89.185  47.026  32.466  1.00173.96           C  
ATOM   2511  CE1 PHE B  27      88.318  47.441  35.037  1.00173.96           C  
ATOM   2512  CE2 PHE B  27      88.019  46.442  32.900  1.00173.96           C  
ATOM   2513  CZ  PHE B  27      87.585  46.649  34.186  1.00173.96           C  
ATOM   2514  C   PHE B  27      90.092  49.615  31.046  1.00173.96           C  
ATOM   2515  O   PHE B  27      88.983  50.126  30.910  1.00173.96           O  
ATOM   2516  N   GLN B  33      90.660  48.848  30.085  1.00 90.06           N  
ATOM   2517  CA  GLN B  33      89.936  48.554  28.883  1.00 90.06           C  
ATOM   2518  CB  GLN B  33      90.632  49.030  27.596  1.00 90.06           C  
ATOM   2519  CG  GLN B  33      90.676  50.555  27.487  1.00 90.06           C  
ATOM   2520  CD  GLN B  33      91.154  50.908  26.089  1.00 90.06           C  
ATOM   2521  OE1 GLN B  33      90.724  51.901  25.506  1.00 90.06           O  
ATOM   2522  NE2 GLN B  33      92.066  50.069  25.532  1.00 90.06           N  
ATOM   2523  C   GLN B  33      89.729  47.078  28.793  1.00 90.06           C  
ATOM   2524  O   GLN B  33      90.601  46.291  29.154  1.00 90.06           O  
ATOM   2525  N   ALA B  34      88.540  46.659  28.314  1.00 83.60           N  
ATOM   2526  CA  ALA B  34      88.269  45.256  28.243  1.00 83.60           C  
ATOM   2527  CB  ALA B  34      87.227  44.779  29.270  1.00 83.60           C  
ATOM   2528  C   ALA B  34      87.755  44.907  26.885  1.00 83.60           C  
ATOM   2529  O   ALA B  34      86.893  45.581  26.318  1.00 83.60           O  
ATOM   2530  N   THR B  35      88.357  43.853  26.307  1.00155.99           N  
ATOM   2531  CA  THR B  35      87.912  43.308  25.069  1.00155.99           C  
ATOM   2532  CB  THR B  35      88.904  42.420  24.436  1.00155.99           C  
ATOM   2533  OG1 THR B  35      88.402  42.016  23.171  1.00155.99           O  
ATOM   2534  CG2 THR B  35      89.121  41.224  25.383  1.00155.99           C  
ATOM   2535  C   THR B  35      86.681  42.474  25.297  1.00155.99           C  
ATOM   2536  O   THR B  35      85.837  42.377  24.408  1.00155.99           O  
ATOM   2537  N   SER B  36      86.577  41.799  26.473  1.00131.94           N  
ATOM   2538  CA  SER B  36      85.454  40.929  26.729  1.00131.94           C  
ATOM   2539  CB  SER B  36      85.767  39.442  26.501  1.00131.94           C  
ATOM   2540  OG  SER B  36      86.735  38.999  27.441  1.00131.94           O  
ATOM   2541  C   SER B  36      85.021  41.067  28.136  1.00131.94           C  
ATOM   2542  O   SER B  36      85.815  41.335  29.039  1.00131.94           O  
ATOM   2543  N   VAL B  37      83.705  40.856  28.321  1.00154.20           N  
ATOM   2544  CA  VAL B  37      83.085  40.975  29.601  1.00154.20           C  
ATOM   2545  CB  VAL B  37      82.264  42.217  29.787  1.00154.20           C  
ATOM   2546  CG1 VAL B  37      83.195  43.433  29.625  1.00154.20           C  
ATOM   2547  CG2 VAL B  37      81.067  42.183  28.828  1.00154.20           C  
ATOM   2548  C   VAL B  37      82.203  39.792  29.809  1.00154.20           C  
ATOM   2549  O   VAL B  37      81.831  39.108  28.856  1.00154.20           O  
ATOM   2550  N   ALA B  38      81.878  39.506  31.089  1.00 99.12           N  
ATOM   2551  CA  ALA B  38      81.053  38.372  31.379  1.00 99.12           C  
ATOM   2552  CB  ALA B  38      81.796  37.251  32.124  1.00 99.12           C  
ATOM   2553  C   ALA B  38      79.897  38.791  32.222  1.00 99.12           C  
ATOM   2554  O   ALA B  38      80.014  39.652  33.091  1.00 99.12           O  
ATOM   2555  N   TRP B  39      78.734  38.156  31.981  1.00154.02           N  
ATOM   2556  CA  TRP B  39      77.533  38.508  32.684  1.00154.02           C  
ATOM   2557  CB  TRP B  39      76.390  38.904  31.737  1.00154.02           C  
ATOM   2558  CG  TRP B  39      76.667  40.144  30.922  1.00154.02           C  
ATOM   2559  CD2 TRP B  39      76.534  41.480  31.425  1.00154.02           C  
ATOM   2560  CD1 TRP B  39      77.075  40.256  29.625  1.00154.02           C  
ATOM   2561  NE1 TRP B  39      77.198  41.582  29.287  1.00154.02           N  
ATOM   2562  CE2 TRP B  39      76.869  42.348  30.386  1.00154.02           C  
ATOM   2563  CE3 TRP B  39      76.164  41.947  32.653  1.00154.02           C  
ATOM   2564  CZ2 TRP B  39      76.835  43.702  30.560  1.00154.02           C  
ATOM   2565  CZ3 TRP B  39      76.130  43.312  32.825  1.00154.02           C  
ATOM   2566  CH2 TRP B  39      76.458  44.174  31.799  1.00154.02           C  
ATOM   2567  C   TRP B  39      77.065  37.311  33.440  1.00154.02           C  
ATOM   2568  O   TRP B  39      76.900  36.231  32.875  1.00154.02           O  
ATOM   2569  N   TYR B  40      76.809  37.493  34.749  1.00138.43           N  
ATOM   2570  CA  TYR B  40      76.364  36.415  35.578  1.00138.43           C  
ATOM   2571  CB  TYR B  40      77.303  36.106  36.760  1.00138.43           C  
ATOM   2572  CG  TYR B  40      78.616  35.575  36.282  1.00138.43           C  
ATOM   2573  CD1 TYR B  40      79.630  36.422  35.892  1.00138.43           C  
ATOM   2574  CD2 TYR B  40      78.839  34.219  36.243  1.00138.43           C  
ATOM   2575  CE1 TYR B  40      80.839  35.921  35.465  1.00138.43           C  
ATOM   2576  CE2 TYR B  40      80.043  33.710  35.819  1.00138.43           C  
ATOM   2577  CZ  TYR B  40      81.047  34.562  35.429  1.00138.43           C  
ATOM   2578  OH  TYR B  40      82.286  34.046  34.993  1.00138.43           O  
ATOM   2579  C   TYR B  40      75.069  36.833  36.203  1.00138.43           C  
ATOM   2580  O   TYR B  40      74.795  38.022  36.358  1.00138.43           O  
ATOM   2581  N   ARG B  41      74.208  35.851  36.540  1.00190.91           N  
ATOM   2582  CA  ARG B  41      73.006  36.188  37.242  1.00190.91           C  
ATOM   2583  CB  ARG B  41      71.694  35.882  36.496  1.00190.91           C  
ATOM   2584  CG  ARG B  41      70.456  36.268  37.314  1.00190.91           C  
ATOM   2585  CD  ARG B  41      69.162  36.373  36.509  1.00190.91           C  
ATOM   2586  NE  ARG B  41      68.947  35.083  35.807  1.00190.91           N  
ATOM   2587  CZ  ARG B  41      68.209  35.079  34.660  1.00190.91           C  
ATOM   2588  NH1 ARG B  41      67.735  36.254  34.144  1.00190.91           N  
ATOM   2589  NH2 ARG B  41      67.941  33.897  34.036  1.00190.91           N  
ATOM   2590  C   ARG B  41      73.001  35.442  38.536  1.00190.91           C  
ATOM   2591  O   ARG B  41      73.232  34.237  38.551  1.00190.91           O  
ATOM   2592  N   GLN B  42      72.755  36.149  39.663  1.00122.89           N  
ATOM   2593  CA  GLN B  42      72.747  35.501  40.941  1.00122.89           C  
ATOM   2594  CB  GLN B  42      73.600  36.205  42.014  1.00122.89           C  
ATOM   2595  CG  GLN B  42      73.541  35.501  43.372  1.00122.89           C  
ATOM   2596  CD  GLN B  42      74.308  36.318  44.409  1.00122.89           C  
ATOM   2597  OE1 GLN B  42      74.343  35.960  45.585  1.00122.89           O  
ATOM   2598  NE2 GLN B  42      74.936  37.444  43.977  1.00122.89           N  
ATOM   2599  C   GLN B  42      71.362  35.484  41.480  1.00122.89           C  
ATOM   2600  O   GLN B  42      70.719  36.521  41.630  1.00122.89           O  
ATOM   2601  N   SER B  43      70.863  34.278  41.788  1.00160.22           N  
ATOM   2602  CA  SER B  43      69.601  34.191  42.437  1.00160.22           C  
ATOM   2603  CB  SER B  43      68.556  33.367  41.662  1.00160.22           C  
ATOM   2604  OG  SER B  43      68.169  34.051  40.480  1.00160.22           O  
ATOM   2605  C   SER B  43      69.920  33.458  43.669  1.00160.22           C  
ATOM   2606  O   SER B  43      70.727  32.521  43.644  1.00160.22           O  
ATOM   2607  N   PRO B  44      69.389  33.959  44.752  1.00304.78           N  
ATOM   2608  CA  PRO B  44      69.523  33.242  45.973  1.00304.78           C  
ATOM   2609  CD  PRO B  44      68.221  34.827  44.746  1.00304.78           C  
ATOM   2610  CB  PRO B  44      68.662  33.992  46.987  1.00304.78           C  
ATOM   2611  CG  PRO B  44      67.543  34.590  46.110  1.00304.78           C  
ATOM   2612  C   PRO B  44      68.933  31.928  45.594  1.00304.78           C  
ATOM   2613  O   PRO B  44      67.726  31.870  45.387  1.00304.78           O  
ATOM   2614  N   GLN B  45      69.747  30.862  45.512  1.00292.98           N  
ATOM   2615  CA  GLN B  45      69.213  29.650  44.964  1.00292.98           C  
ATOM   2616  CB  GLN B  45      68.416  29.881  43.660  1.00292.98           C  
ATOM   2617  CG  GLN B  45      67.792  28.638  43.018  1.00292.98           C  
ATOM   2618  CD  GLN B  45      67.556  28.977  41.551  1.00292.98           C  
ATOM   2619  OE1 GLN B  45      67.742  28.138  40.671  1.00292.98           O  
ATOM   2620  NE2 GLN B  45      67.159  30.248  41.276  1.00292.98           N  
ATOM   2621  C   GLN B  45      70.401  28.891  44.504  1.00292.98           C  
ATOM   2622  O   GLN B  45      71.103  28.268  45.292  1.00292.98           O  
ATOM   2623  N   LYS B  46      70.585  28.916  43.167  1.00336.65           N  
ATOM   2624  CA  LYS B  46      71.584  28.236  42.398  1.00336.65           C  
ATOM   2625  CB  LYS B  46      71.317  28.349  40.888  1.00336.65           C  
ATOM   2626  CG  LYS B  46      72.285  27.529  40.034  1.00336.65           C  
ATOM   2627  CD  LYS B  46      72.132  26.020  40.228  1.00336.65           C  
ATOM   2628  CE  LYS B  46      72.813  25.491  41.494  1.00336.65           C  
ATOM   2629  NZ  LYS B  46      72.581  24.035  41.626  1.00336.65           N  
ATOM   2630  C   LYS B  46      72.953  28.765  42.644  1.00336.65           C  
ATOM   2631  O   LYS B  46      73.885  27.978  42.760  1.00336.65           O  
ATOM   2632  N   THR B  47      73.097  30.106  42.660  1.00214.07           N  
ATOM   2633  CA  THR B  47      74.322  30.845  42.824  1.00214.07           C  
ATOM   2634  CB  THR B  47      75.584  30.082  43.075  1.00214.07           C  
ATOM   2635  OG1 THR B  47      76.605  30.979  43.485  1.00214.07           O  
ATOM   2636  CG2 THR B  47      76.031  29.357  41.790  1.00214.07           C  
ATOM   2637  C   THR B  47      74.488  31.534  41.511  1.00214.07           C  
ATOM   2638  O   THR B  47      73.555  31.553  40.715  1.00214.07           O  
ATOM   2639  N   PHE B  48      75.681  32.092  41.225  1.00200.67           N  
ATOM   2640  CA  PHE B  48      75.885  32.757  39.963  1.00200.67           C  
ATOM   2641  CB  PHE B  48      77.295  33.342  39.780  1.00200.67           C  
ATOM   2642  CG  PHE B  48      77.415  34.455  40.749  1.00200.67           C  
ATOM   2643  CD1 PHE B  48      77.644  34.180  42.075  1.00200.67           C  
ATOM   2644  CD2 PHE B  48      77.306  35.760  40.329  1.00200.67           C  
ATOM   2645  CE1 PHE B  48      77.753  35.202  42.982  1.00200.67           C  
ATOM   2646  CE2 PHE B  48      77.415  36.787  41.232  1.00200.67           C  
ATOM   2647  CZ  PHE B  48      77.635  36.502  42.555  1.00200.67           C  
ATOM   2648  C   PHE B  48      75.681  31.798  38.825  1.00200.67           C  
ATOM   2649  O   PHE B  48      76.074  30.636  38.901  1.00200.67           O  
ATOM   2650  N   GLU B  49      75.021  32.282  37.745  1.00197.04           N  
ATOM   2651  CA  GLU B  49      74.813  31.548  36.532  1.00197.04           C  
ATOM   2652  CB  GLU B  49      73.336  31.227  36.248  1.00197.04           C  
ATOM   2653  CG  GLU B  49      72.479  32.476  36.033  1.00197.04           C  
ATOM   2654  CD  GLU B  49      71.062  32.031  35.703  1.00197.04           C  
ATOM   2655  OE1 GLU B  49      70.360  31.540  36.626  1.00197.04           O  
ATOM   2656  OE2 GLU B  49      70.665  32.175  34.517  1.00197.04           O  
ATOM   2657  C   GLU B  49      75.265  32.463  35.437  1.00197.04           C  
ATOM   2658  O   GLU B  49      74.877  33.625  35.352  1.00197.04           O  
ATOM   2659  N   LEU B  50      76.110  31.940  34.548  1.00301.03           N  
ATOM   2660  CA  LEU B  50      76.700  32.697  33.501  1.00301.03           C  
ATOM   2661  CB  LEU B  50      78.081  32.091  33.150  1.00301.03           C  
ATOM   2662  CG  LEU B  50      78.952  32.795  32.093  1.00301.03           C  
ATOM   2663  CD1 LEU B  50      78.389  32.620  30.679  1.00301.03           C  
ATOM   2664  CD2 LEU B  50      79.224  34.259  32.470  1.00301.03           C  
ATOM   2665  C   LEU B  50      75.763  32.625  32.353  1.00301.03           C  
ATOM   2666  O   LEU B  50      75.272  31.568  31.967  1.00301.03           O  
ATOM   2667  N   ILE B  51      75.306  33.794  31.909  1.00269.85           N  
ATOM   2668  CA  ILE B  51      74.527  33.761  30.725  1.00269.85           C  
ATOM   2669  CB  ILE B  51      73.588  34.927  30.613  1.00269.85           C  
ATOM   2670  CG1 ILE B  51      72.540  34.846  31.739  1.00269.85           C  
ATOM   2671  CG2 ILE B  51      73.000  34.936  29.187  1.00269.85           C  
ATOM   2672  CD1 ILE B  51      73.106  35.061  33.141  1.00269.85           C  
ATOM   2673  C   ILE B  51      75.425  33.778  29.530  1.00269.85           C  
ATOM   2674  O   ILE B  51      75.314  32.929  28.645  1.00269.85           O  
ATOM   2675  N   ALA B  52      76.391  34.731  29.503  1.00146.43           N  
ATOM   2676  CA  ALA B  52      77.106  34.881  28.271  1.00146.43           C  
ATOM   2677  CB  ALA B  52      76.307  35.628  27.192  1.00146.43           C  
ATOM   2678  C   ALA B  52      78.361  35.652  28.463  1.00146.43           C  
ATOM   2679  O   ALA B  52      78.588  36.305  29.482  1.00146.43           O  
ATOM   2680  N   LEU B  53      79.237  35.549  27.451  1.00164.59           N  
ATOM   2681  CA  LEU B  53      80.429  36.312  27.468  1.00164.59           C  
ATOM   2682  CB  LEU B  53      81.705  35.457  27.411  1.00164.59           C  
ATOM   2683  CG  LEU B  53      81.879  34.573  28.662  1.00164.59           C  
ATOM   2684  CD1 LEU B  53      80.730  33.559  28.786  1.00164.59           C  
ATOM   2685  CD2 LEU B  53      83.263  33.906  28.704  1.00164.59           C  
ATOM   2686  C   LEU B  53      80.370  37.174  26.259  1.00164.59           C  
ATOM   2687  O   LEU B  53      79.833  36.795  25.217  1.00164.59           O  
ATOM   2688  N   SER B  54      80.883  38.401  26.364  1.00145.52           N  
ATOM   2689  CA  SER B  54      80.796  39.164  25.157  1.00145.52           C  
ATOM   2690  CB  SER B  54      79.989  40.463  25.319  1.00145.52           C  
ATOM   2691  OG  SER B  54      80.662  41.335  26.212  1.00145.52           O  
ATOM   2692  C   SER B  54      82.173  39.506  24.717  1.00145.52           C  
ATOM   2693  O   SER B  54      82.989  39.892  25.547  1.00145.52           O  
ATOM   2694  N   THR B  55      82.489  39.327  23.410  1.00226.29           N  
ATOM   2695  CA  THR B  55      83.797  39.724  23.004  1.00226.29           C  
ATOM   2696  CB  THR B  55      84.666  38.571  22.590  1.00226.29           C  
ATOM   2697  OG1 THR B  55      84.826  37.663  23.670  1.00226.29           O  
ATOM   2698  CG2 THR B  55      86.033  39.128  22.154  1.00226.29           C  
ATOM   2699  C   THR B  55      83.715  40.637  21.824  1.00226.29           C  
ATOM   2700  O   THR B  55      83.620  40.137  20.715  1.00226.29           O  
ATOM   2701  N   VAL B  56      83.771  41.980  22.022  1.00259.83           N  
ATOM   2702  CA  VAL B  56      83.850  42.979  20.972  1.00259.83           C  
ATOM   2703  CB  VAL B  56      85.262  42.995  20.408  1.00259.83           C  
ATOM   2704  CG1 VAL B  56      85.446  44.036  19.288  1.00259.83           C  
ATOM   2705  CG2 VAL B  56      86.224  43.187  21.595  1.00259.83           C  
ATOM   2706  C   VAL B  56      82.793  42.770  19.893  1.00259.83           C  
ATOM   2707  O   VAL B  56      81.987  41.857  19.973  1.00259.83           O  
ATOM   2708  N   ASN B  57      82.718  43.634  18.852  1.00235.91           N  
ATOM   2709  CA  ASN B  57      81.753  43.563  17.779  1.00235.91           C  
ATOM   2710  CB  ASN B  57      82.105  44.437  16.560  1.00235.91           C  
ATOM   2711  CG  ASN B  57      81.828  45.896  16.899  1.00235.91           C  
ATOM   2712  OD1 ASN B  57      82.668  46.596  17.463  1.00235.91           O  
ATOM   2713  ND2 ASN B  57      80.604  46.367  16.541  1.00235.91           N  
ATOM   2714  C   ASN B  57      81.662  42.186  17.295  1.00235.91           C  
ATOM   2715  O   ASN B  57      82.585  41.682  16.658  1.00235.91           O  
ATOM   2716  N   SER B  58      80.528  41.574  17.678  1.00307.54           N  
ATOM   2717  CA  SER B  58      80.152  40.257  17.356  1.00307.54           C  
ATOM   2718  CB  SER B  58      81.129  39.401  16.527  1.00307.54           C  
ATOM   2719  OG  SER B  58      81.299  39.965  15.232  1.00307.54           O  
ATOM   2720  C   SER B  58      79.781  39.443  18.526  1.00307.54           C  
ATOM   2721  O   SER B  58      79.487  39.937  19.609  1.00307.54           O  
ATOM   2722  N   ALA B  59      79.963  38.139  18.287  1.00181.39           N  
ATOM   2723  CA  ALA B  59      79.517  36.966  18.962  1.00181.39           C  
ATOM   2724  CB  ALA B  59      80.526  35.808  18.865  1.00181.39           C  
ATOM   2725  C   ALA B  59      79.165  37.111  20.416  1.00181.39           C  
ATOM   2726  O   ALA B  59      79.939  37.633  21.209  1.00181.39           O  
ATOM   2727  N   ILE B  60      77.914  36.714  20.775  1.00190.57           N  
ATOM   2728  CA  ILE B  60      77.438  36.639  22.132  1.00190.57           C  
ATOM   2729  CB  ILE B  60      75.952  36.728  22.281  1.00190.57           C  
ATOM   2730  CG1 ILE B  60      75.636  36.769  23.780  1.00190.57           C  
ATOM   2731  CG2 ILE B  60      75.301  35.550  21.540  1.00190.57           C  
ATOM   2732  CD1 ILE B  60      76.310  37.932  24.495  1.00190.57           C  
ATOM   2733  C   ILE B  60      77.890  35.380  22.816  1.00190.57           C  
ATOM   2734  O   ILE B  60      78.100  35.368  24.029  1.00190.57           O  
ATOM   2735  N   LYS B  61      77.935  34.267  22.053  1.00200.89           N  
ATOM   2736  CA  LYS B  61      78.317  32.951  22.497  1.00200.89           C  
ATOM   2737  CB  LYS B  61      79.742  32.807  23.102  1.00200.89           C  
ATOM   2738  CG  LYS B  61      80.056  33.519  24.421  1.00200.89           C  
ATOM   2739  CD  LYS B  61      81.347  33.040  25.088  1.00200.89           C  
ATOM   2740  CE  LYS B  61      82.617  33.439  24.334  1.00200.89           C  
ATOM   2741  NZ  LYS B  61      83.804  32.919  25.049  1.00200.89           N  
ATOM   2742  C   LYS B  61      77.262  32.375  23.383  1.00200.89           C  
ATOM   2743  O   LYS B  61      76.312  31.761  22.895  1.00200.89           O  
ATOM   2744  N   TYR B  62      77.428  32.552  24.708  1.00178.19           N  
ATOM   2745  CA  TYR B  62      76.570  32.032  25.735  1.00178.19           C  
ATOM   2746  CB  TYR B  62      75.092  31.801  25.348  1.00178.19           C  
ATOM   2747  CG  TYR B  62      74.404  33.120  25.172  1.00178.19           C  
ATOM   2748  CD1 TYR B  62      74.036  33.886  26.261  1.00178.19           C  
ATOM   2749  CD2 TYR B  62      74.100  33.582  23.912  1.00178.19           C  
ATOM   2750  CE1 TYR B  62      73.396  35.094  26.094  1.00178.19           C  
ATOM   2751  CE2 TYR B  62      73.460  34.787  23.737  1.00178.19           C  
ATOM   2752  CZ  TYR B  62      73.112  35.548  24.827  1.00178.19           C  
ATOM   2753  OH  TYR B  62      72.454  36.784  24.650  1.00178.19           O  
ATOM   2754  C   TYR B  62      77.179  30.749  26.198  1.00178.19           C  
ATOM   2755  O   TYR B  62      77.537  29.894  25.390  1.00178.19           O  
ATOM   2756  N   GLU B  68      77.330  30.608  27.532  1.00117.40           N  
ATOM   2757  CA  GLU B  68      77.895  29.442  28.144  1.00117.40           C  
ATOM   2758  CB  GLU B  68      78.049  29.565  29.668  1.00117.40           C  
ATOM   2759  CG  GLU B  68      78.611  28.303  30.318  1.00117.40           C  
ATOM   2760  CD  GLU B  68      80.037  28.122  29.821  1.00117.40           C  
ATOM   2761  OE1 GLU B  68      80.587  29.097  29.242  1.00117.40           O  
ATOM   2762  OE2 GLU B  68      80.596  27.009  30.011  1.00117.40           O  
ATOM   2763  C   GLU B  68      76.976  28.315  27.865  1.00117.40           C  
ATOM   2764  O   GLU B  68      75.779  28.515  27.672  1.00117.40           O  
ATOM   2765  N   GLN B  69      77.533  27.094  27.806  1.00121.69           N  
ATOM   2766  CA  GLN B  69      76.733  25.950  27.520  1.00121.69           C  
ATOM   2767  CB  GLN B  69      77.557  24.701  27.170  1.00121.69           C  
ATOM   2768  CG  GLN B  69      76.720  23.461  26.852  1.00121.69           C  
ATOM   2769  CD  GLN B  69      77.678  22.364  26.402  1.00121.69           C  
ATOM   2770  OE1 GLN B  69      78.803  22.640  25.988  1.00121.69           O  
ATOM   2771  NE2 GLN B  69      77.223  21.085  26.478  1.00121.69           N  
ATOM   2772  C   GLN B  69      75.950  25.674  28.729  1.00121.69           C  
ATOM   2773  O   GLN B  69      76.484  25.224  29.742  1.00121.69           O  
ATOM   2774  N   ASN B  70      74.656  26.009  28.615  1.00293.92           N  
ATOM   2775  CA  ASN B  70      73.682  25.816  29.612  1.00293.92           C  
ATOM   2776  CB  ASN B  70      73.988  26.311  31.029  1.00293.92           C  
ATOM   2777  CG  ASN B  70      72.971  25.674  31.970  1.00293.92           C  
ATOM   2778  OD1 ASN B  70      71.778  25.967  31.908  1.00293.92           O  
ATOM   2779  ND2 ASN B  70      73.456  24.767  32.859  1.00293.92           N  
ATOM   2780  C   ASN B  70      72.309  26.148  29.086  1.00293.92           C  
ATOM   2781  O   ASN B  70      71.734  25.293  28.411  1.00293.92           O  
ATOM   2782  N   PHE B  71      71.685  27.325  29.374  1.00362.65           N  
ATOM   2783  CA  PHE B  71      72.128  28.422  30.221  1.00362.65           C  
ATOM   2784  CB  PHE B  71      73.485  29.047  29.872  1.00362.65           C  
ATOM   2785  CG  PHE B  71      74.094  29.223  31.216  1.00362.65           C  
ATOM   2786  CD1 PHE B  71      73.328  29.655  32.273  1.00362.65           C  
ATOM   2787  CD2 PHE B  71      75.402  28.849  31.440  1.00362.65           C  
ATOM   2788  CE1 PHE B  71      73.875  29.771  33.528  1.00362.65           C  
ATOM   2789  CE2 PHE B  71      75.957  28.963  32.691  1.00362.65           C  
ATOM   2790  CZ  PHE B  71      75.190  29.426  33.731  1.00362.65           C  
ATOM   2791  C   PHE B  71      71.137  29.529  29.948  1.00362.65           C  
ATOM   2792  O   PHE B  71      70.375  29.403  28.996  1.00362.65           O  
ATOM   2793  N   THR B  72      71.136  30.671  30.693  1.00450.71           N  
ATOM   2794  CA  THR B  72      70.047  31.602  30.455  1.00450.71           C  
ATOM   2795  CB  THR B  72      69.565  32.292  31.693  1.00450.71           C  
ATOM   2796  OG1 THR B  72      69.118  31.331  32.640  1.00450.71           O  
ATOM   2797  CG2 THR B  72      68.398  33.211  31.293  1.00450.71           C  
ATOM   2798  C   THR B  72      70.440  32.627  29.432  1.00450.71           C  
ATOM   2799  O   THR B  72      70.546  33.826  29.705  1.00450.71           O  
ATOM   2800  N   GLN B  73      70.611  32.097  28.207  1.00386.27           N  
ATOM   2801  CA  GLN B  73      71.067  32.641  26.958  1.00386.27           C  
ATOM   2802  CB  GLN B  73      71.402  31.532  25.948  1.00386.27           C  
ATOM   2803  CG  GLN B  73      70.168  30.739  25.503  1.00386.27           C  
ATOM   2804  CD  GLN B  73      70.589  29.750  24.424  1.00386.27           C  
ATOM   2805  OE1 GLN B  73      70.205  29.883  23.263  1.00386.27           O  
ATOM   2806  NE2 GLN B  73      71.403  28.731  24.809  1.00386.27           N  
ATOM   2807  C   GLN B  73      70.179  33.596  26.175  1.00386.27           C  
ATOM   2808  O   GLN B  73      70.696  34.565  25.623  1.00386.27           O  
ATOM   2809  N   GLU B  74      68.853  33.388  26.036  1.00276.08           N  
ATOM   2810  CA  GLU B  74      68.168  34.194  25.042  1.00276.08           C  
ATOM   2811  CB  GLU B  74      67.504  33.307  23.988  1.00276.08           C  
ATOM   2812  CG  GLU B  74      66.458  32.407  24.657  1.00276.08           C  
ATOM   2813  CD  GLU B  74      65.536  31.818  23.601  1.00276.08           C  
ATOM   2814  OE1 GLU B  74      65.922  31.823  22.403  1.00276.08           O  
ATOM   2815  OE2 GLU B  74      64.426  31.355  23.979  1.00276.08           O  
ATOM   2816  C   GLU B  74      67.011  34.920  25.626  1.00276.08           C  
ATOM   2817  O   GLU B  74      66.059  35.243  24.907  1.00276.08           O  
ATOM   2818  N   LYS B  75      67.034  35.129  26.946  1.00205.82           N  
ATOM   2819  CA  LYS B  75      66.058  35.964  27.551  1.00205.82           C  
ATOM   2820  CB  LYS B  75      66.037  35.912  29.093  1.00205.82           C  
ATOM   2821  CG  LYS B  75      65.428  34.642  29.692  1.00205.82           C  
ATOM   2822  CD  LYS B  75      65.556  34.558  31.217  1.00205.82           C  
ATOM   2823  CE  LYS B  75      64.740  33.427  31.857  1.00205.82           C  
ATOM   2824  NZ  LYS B  75      63.287  33.693  31.728  1.00205.82           N  
ATOM   2825  C   LYS B  75      66.473  37.353  27.187  1.00205.82           C  
ATOM   2826  O   LYS B  75      65.671  38.289  27.204  1.00205.82           O  
ATOM   2827  N   PHE B  76      67.789  37.519  26.922  1.00192.56           N  
ATOM   2828  CA  PHE B  76      68.303  38.832  26.664  1.00192.56           C  
ATOM   2829  CB  PHE B  76      68.707  39.536  27.972  1.00192.56           C  
ATOM   2830  CG  PHE B  76      69.593  38.651  28.768  1.00192.56           C  
ATOM   2831  CD1 PHE B  76      69.045  37.683  29.579  1.00192.56           C  
ATOM   2832  CD2 PHE B  76      70.955  38.782  28.696  1.00192.56           C  
ATOM   2833  CE1 PHE B  76      69.839  36.853  30.328  1.00192.56           C  
ATOM   2834  CE2 PHE B  76      71.757  37.958  29.441  1.00192.56           C  
ATOM   2835  CZ  PHE B  76      71.198  37.002  30.253  1.00192.56           C  
ATOM   2836  C   PHE B  76      69.436  38.885  25.677  1.00192.56           C  
ATOM   2837  O   PHE B  76      70.143  37.901  25.469  1.00192.56           O  
ATOM   2838  N   PRO B  77      69.529  40.031  25.003  1.00134.60           N  
ATOM   2839  CA  PRO B  77      70.613  40.298  24.076  1.00134.60           C  
ATOM   2840  CD  PRO B  77      68.292  40.643  24.543  1.00134.60           C  
ATOM   2841  CB  PRO B  77      70.011  41.099  22.922  1.00134.60           C  
ATOM   2842  CG  PRO B  77      68.720  41.689  23.504  1.00134.60           C  
ATOM   2843  C   PRO B  77      71.818  40.996  24.671  1.00134.60           C  
ATOM   2844  O   PRO B  77      71.669  41.737  25.645  1.00134.60           O  
ATOM   2845  N   ILE B  78      73.023  40.834  24.073  1.00140.31           N  
ATOM   2846  CA  ILE B  78      74.176  41.491  24.621  1.00140.31           C  
ATOM   2847  CB  ILE B  78      75.211  40.567  25.196  1.00140.31           C  
ATOM   2848  CG1 ILE B  78      74.706  39.840  26.459  1.00140.31           C  
ATOM   2849  CG2 ILE B  78      76.471  41.405  25.457  1.00140.31           C  
ATOM   2850  CD1 ILE B  78      73.640  38.778  26.216  1.00140.31           C  
ATOM   2851  C   ILE B  78      74.840  42.280  23.544  1.00140.31           C  
ATOM   2852  O   ILE B  78      75.016  41.795  22.430  1.00140.31           O  
ATOM   2853  N   SER B  79      75.211  43.540  23.847  1.00125.94           N  
ATOM   2854  CA  SER B  79      75.888  44.323  22.861  1.00125.94           C  
ATOM   2855  CB  SER B  79      75.084  45.560  22.420  1.00125.94           C  
ATOM   2856  OG  SER B  79      75.790  46.285  21.424  1.00125.94           O  
ATOM   2857  C   SER B  79      77.184  44.781  23.466  1.00125.94           C  
ATOM   2858  O   SER B  79      77.211  45.357  24.554  1.00125.94           O  
ATOM   2859  N   HIS B  80      78.310  44.509  22.776  1.00117.33           N  
ATOM   2860  CA  HIS B  80      79.599  44.927  23.272  1.00117.33           C  
ATOM   2861  ND1 HIS B  80      82.541  43.113  24.969  1.00117.33           N  
ATOM   2862  CG  HIS B  80      81.743  44.053  24.354  1.00117.33           C  
ATOM   2863  CB  HIS B  80      80.491  43.717  23.604  1.00117.33           C  
ATOM   2864  NE2 HIS B  80      83.488  45.091  25.337  1.00117.33           N  
ATOM   2865  CD2 HIS B  80      82.335  45.255  24.588  1.00117.33           C  
ATOM   2866  CE1 HIS B  80      83.570  43.788  25.541  1.00117.33           C  
ATOM   2867  C   HIS B  80      80.274  45.712  22.180  1.00117.33           C  
ATOM   2868  O   HIS B  80      81.071  45.158  21.423  1.00117.33           O  
ATOM   2869  N   PRO B  81      79.876  46.958  22.018  1.00175.97           N  
ATOM   2870  CA  PRO B  81      80.429  47.844  21.019  1.00175.97           C  
ATOM   2871  CD  PRO B  81      78.530  47.365  22.387  1.00175.97           C  
ATOM   2872  CB  PRO B  81      79.260  48.688  20.517  1.00175.97           C  
ATOM   2873  CG  PRO B  81      78.312  48.729  21.720  1.00175.97           C  
ATOM   2874  C   PRO B  81      81.568  48.770  21.355  1.00175.97           C  
ATOM   2875  O   PRO B  81      82.109  49.350  20.413  1.00175.97           O  
ATOM   2876  N   ASN B  82      81.944  49.004  22.632  1.00220.08           N  
ATOM   2877  CA  ASN B  82      82.859  50.102  22.750  1.00220.08           C  
ATOM   2878  CB  ASN B  82      82.219  51.376  23.326  1.00220.08           C  
ATOM   2879  CG  ASN B  82      81.721  51.065  24.722  1.00220.08           C  
ATOM   2880  OD1 ASN B  82      82.294  51.513  25.713  1.00220.08           O  
ATOM   2881  ND2 ASN B  82      80.626  50.265  24.798  1.00220.08           N  
ATOM   2882  C   ASN B  82      84.100  49.809  23.506  1.00220.08           C  
ATOM   2883  O   ASN B  82      84.955  50.686  23.647  1.00220.08           O  
ATOM   2884  N   LEU B  83      84.248  48.576  23.990  1.00223.37           N  
ATOM   2885  CA  LEU B  83      85.467  48.199  24.609  1.00223.37           C  
ATOM   2886  CB  LEU B  83      86.662  48.537  23.666  1.00223.37           C  
ATOM   2887  CG  LEU B  83      88.115  48.219  24.100  1.00223.37           C  
ATOM   2888  CD1 LEU B  83      89.060  48.283  22.885  1.00223.37           C  
ATOM   2889  CD2 LEU B  83      88.630  49.175  25.188  1.00223.37           C  
ATOM   2890  C   LEU B  83      85.586  48.816  25.974  1.00223.37           C  
ATOM   2891  O   LEU B  83      86.501  48.515  26.745  1.00223.37           O  
ATOM   2892  N   SER B  84      84.716  49.787  26.277  1.00155.89           N  
ATOM   2893  CA  SER B  84      84.601  50.309  27.607  1.00155.89           C  
ATOM   2894  CB  SER B  84      84.543  51.846  27.626  1.00155.89           C  
ATOM   2895  OG  SER B  84      84.452  52.325  28.959  1.00155.89           O  
ATOM   2896  C   SER B  84      83.345  49.817  28.243  1.00155.89           C  
ATOM   2897  O   SER B  84      83.248  49.746  29.469  1.00155.89           O  
ATOM   2898  N   PHE B  85      82.335  49.513  27.397  1.00106.86           N  
ATOM   2899  CA  PHE B  85      81.026  49.185  27.881  1.00106.86           C  
ATOM   2900  CB  PHE B  85      79.947  50.251  27.577  1.00106.86           C  
ATOM   2901  CG  PHE B  85      80.125  51.496  28.377  1.00106.86           C  
ATOM   2902  CD1 PHE B  85      81.025  52.466  27.998  1.00106.86           C  
ATOM   2903  CD2 PHE B  85      79.360  51.701  29.504  1.00106.86           C  
ATOM   2904  CE1 PHE B  85      81.165  53.615  28.739  1.00106.86           C  
ATOM   2905  CE2 PHE B  85      79.495  52.847  30.250  1.00106.86           C  
ATOM   2906  CZ  PHE B  85      80.402  53.801  29.863  1.00106.86           C  
ATOM   2907  C   PHE B  85      80.487  47.972  27.203  1.00106.86           C  
ATOM   2908  O   PHE B  85      80.661  47.781  26.002  1.00106.86           O  
ATOM   2909  N   SER B  86      79.779  47.134  27.983  1.00 94.43           N  
ATOM   2910  CA  SER B  86      79.097  45.986  27.465  1.00 94.43           C  
ATOM   2911  CB  SER B  86      79.693  44.655  27.947  1.00 94.43           C  
ATOM   2912  OG  SER B  86      78.967  43.568  27.395  1.00 94.43           O  
ATOM   2913  C   SER B  86      77.717  46.100  28.026  1.00 94.43           C  
ATOM   2914  O   SER B  86      77.558  46.316  29.228  1.00 94.43           O  
ATOM   2915  N   SER B  87      76.678  45.960  27.175  1.00 96.03           N  
ATOM   2916  CA  SER B  87      75.355  46.154  27.691  1.00 96.03           C  
ATOM   2917  CB  SER B  87      74.564  47.254  26.962  1.00 96.03           C  
ATOM   2918  OG  SER B  87      74.357  46.887  25.607  1.00 96.03           O  
ATOM   2919  C   SER B  87      74.561  44.893  27.590  1.00 96.03           C  
ATOM   2920  O   SER B  87      74.539  44.216  26.561  1.00 96.03           O  
ATOM   2921  N   MET B  88      73.881  44.542  28.698  1.00153.49           N  
ATOM   2922  CA  MET B  88      73.010  43.405  28.673  1.00153.49           C  
ATOM   2923  CB  MET B  88      73.201  42.437  29.857  1.00153.49           C  
ATOM   2924  CG  MET B  88      72.286  41.209  29.832  1.00153.49           C  
ATOM   2925  SD  MET B  88      70.618  41.481  30.501  1.00153.49           S  
ATOM   2926  CE  MET B  88      71.107  41.188  32.227  1.00153.49           C  
ATOM   2927  C   MET B  88      71.617  43.957  28.747  1.00153.49           C  
ATOM   2928  O   MET B  88      71.292  44.720  29.657  1.00153.49           O  
ATOM   2929  N   THR B  89      70.759  43.623  27.762  1.00146.23           N  
ATOM   2930  CA  THR B  89      69.402  44.099  27.796  1.00146.23           C  
ATOM   2931  CB  THR B  89      69.025  44.928  26.590  1.00146.23           C  
ATOM   2932  OG1 THR B  89      67.686  45.384  26.707  1.00146.23           O  
ATOM   2933  CG2 THR B  89      69.205  44.116  25.291  1.00146.23           C  
ATOM   2934  C   THR B  89      68.488  42.911  27.854  1.00146.23           C  
ATOM   2935  O   THR B  89      68.525  42.063  26.967  1.00146.23           O  
ATOM   2936  N   VAL B  90      67.631  42.807  28.897  1.00149.01           N  
ATOM   2937  CA  VAL B  90      66.730  41.677  28.964  1.00149.01           C  
ATOM   2938  CB  VAL B  90      66.329  41.238  30.345  1.00149.01           C  
ATOM   2939  CG1 VAL B  90      67.510  40.516  31.001  1.00149.01           C  
ATOM   2940  CG2 VAL B  90      65.881  42.475  31.132  1.00149.01           C  
ATOM   2941  C   VAL B  90      65.499  42.006  28.189  1.00149.01           C  
ATOM   2942  O   VAL B  90      64.828  43.005  28.449  1.00149.01           O  
ATOM   2943  N   LEU B  91      65.182  41.131  27.211  1.00 94.60           N  
ATOM   2944  CA  LEU B  91      64.125  41.390  26.274  1.00 94.60           C  
ATOM   2945  CB  LEU B  91      63.908  40.242  25.274  1.00 94.60           C  
ATOM   2946  CG  LEU B  91      65.014  40.070  24.224  1.00 94.60           C  
ATOM   2947  CD1 LEU B  91      64.690  38.898  23.287  1.00 94.60           C  
ATOM   2948  CD2 LEU B  91      65.264  41.380  23.459  1.00 94.60           C  
ATOM   2949  C   LEU B  91      62.812  41.553  26.952  1.00 94.60           C  
ATOM   2950  O   LEU B  91      62.222  42.632  26.920  1.00 94.60           O  
ATOM   2951  N   ASN B  92      62.321  40.489  27.608  1.00325.51           N  
ATOM   2952  CA  ASN B  92      61.071  40.631  28.279  1.00325.51           C  
ATOM   2953  CB  ASN B  92      59.847  39.971  27.602  1.00325.51           C  
ATOM   2954  CG  ASN B  92      59.965  38.454  27.571  1.00325.51           C  
ATOM   2955  OD1 ASN B  92      60.636  37.886  26.711  1.00325.51           O  
ATOM   2956  ND2 ASN B  92      59.280  37.777  28.531  1.00325.51           N  
ATOM   2957  C   ASN B  92      61.292  40.026  29.608  1.00325.51           C  
ATOM   2958  O   ASN B  92      61.619  38.852  29.721  1.00325.51           O  
ATOM   2959  N   ALA B  93      61.127  40.834  30.656  1.00263.28           N  
ATOM   2960  CA  ALA B  93      61.395  40.391  31.980  1.00263.28           C  
ATOM   2961  CB  ALA B  93      62.305  41.357  32.757  1.00263.28           C  
ATOM   2962  C   ALA B  93      60.107  40.276  32.722  1.00263.28           C  
ATOM   2963  O   ALA B  93      59.149  41.005  32.461  1.00263.28           O  
ATOM   2964  N   TYR B  94      60.053  39.314  33.664  1.00190.57           N  
ATOM   2965  CA  TYR B  94      58.869  39.133  34.448  1.00190.57           C  
ATOM   2966  CB  TYR B  94      58.074  37.874  34.064  1.00190.57           C  
ATOM   2967  CG  TYR B  94      56.641  38.173  34.353  1.00190.57           C  
ATOM   2968  CD1 TYR B  94      55.952  38.991  33.485  1.00190.57           C  
ATOM   2969  CD2 TYR B  94      55.980  37.654  35.441  1.00190.57           C  
ATOM   2970  CE1 TYR B  94      54.631  39.303  33.695  1.00190.57           C  
ATOM   2971  CE2 TYR B  94      54.654  37.961  35.656  1.00190.57           C  
ATOM   2972  CZ  TYR B  94      53.978  38.786  34.787  1.00190.57           C  
ATOM   2973  OH  TYR B  94      52.620  39.100  35.013  1.00190.57           O  
ATOM   2974  C   TYR B  94      59.361  39.014  35.869  1.00190.57           C  
ATOM   2975  O   TYR B  94      60.569  38.949  36.088  1.00190.57           O  
ATOM   2976  N   LEU B  95      58.458  38.958  36.875  1.00153.26           N  
ATOM   2977  CA  LEU B  95      58.871  38.986  38.263  1.00153.26           C  
ATOM   2978  CB  LEU B  95      57.739  39.061  39.313  1.00153.26           C  
ATOM   2979  CG  LEU B  95      56.364  38.547  38.866  1.00153.26           C  
ATOM   2980  CD1 LEU B  95      55.715  39.543  37.895  1.00153.26           C  
ATOM   2981  CD2 LEU B  95      56.434  37.114  38.317  1.00153.26           C  
ATOM   2982  C   LEU B  95      59.795  37.857  38.588  1.00153.26           C  
ATOM   2983  O   LEU B  95      60.617  37.958  39.496  1.00153.26           O  
ATOM   2984  N   GLU B  96      59.687  36.749  37.853  1.00124.50           N  
ATOM   2985  CA  GLU B  96      60.530  35.605  38.033  1.00124.50           C  
ATOM   2986  CB  GLU B  96      60.225  34.595  36.919  1.00124.50           C  
ATOM   2987  CG  GLU B  96      61.159  33.400  36.835  1.00124.50           C  
ATOM   2988  CD  GLU B  96      60.771  32.642  35.571  1.00124.50           C  
ATOM   2989  OE1 GLU B  96      59.602  32.792  35.126  1.00124.50           O  
ATOM   2990  OE2 GLU B  96      61.644  31.918  35.024  1.00124.50           O  
ATOM   2991  C   GLU B  96      61.963  36.049  37.886  1.00124.50           C  
ATOM   2992  O   GLU B  96      62.865  35.484  38.502  1.00124.50           O  
ATOM   2993  N   ASP B  97      62.196  37.060  37.031  1.00118.48           N  
ATOM   2994  CA  ASP B  97      63.484  37.603  36.674  1.00118.48           C  
ATOM   2995  CB  ASP B  97      63.441  38.438  35.382  1.00118.48           C  
ATOM   2996  CG  ASP B  97      63.328  37.437  34.235  1.00118.48           C  
ATOM   2997  OD1 ASP B  97      64.096  36.438  34.256  1.00118.48           O  
ATOM   2998  OD2 ASP B  97      62.481  37.649  33.328  1.00118.48           O  
ATOM   2999  C   ASP B  97      64.150  38.393  37.763  1.00118.48           C  
ATOM   3000  O   ASP B  97      65.348  38.657  37.657  1.00118.48           O  
ATOM   3001  N   ARG B  98      63.405  38.847  38.795  1.00112.33           N  
ATOM   3002  CA  ARG B  98      63.998  39.636  39.846  1.00112.33           C  
ATOM   3003  CB  ARG B  98      63.050  39.855  41.041  1.00112.33           C  
ATOM   3004  CG  ARG B  98      61.811  40.683  40.697  1.00112.33           C  
ATOM   3005  CD  ARG B  98      60.805  40.819  41.844  1.00112.33           C  
ATOM   3006  NE  ARG B  98      60.199  39.478  42.083  1.00112.33           N  
ATOM   3007  CZ  ARG B  98      58.856  39.364  42.304  1.00112.33           C  
ATOM   3008  NH1 ARG B  98      58.064  40.476  42.283  1.00112.33           N  
ATOM   3009  NH2 ARG B  98      58.302  38.138  42.536  1.00112.33           N  
ATOM   3010  C   ARG B  98      65.205  38.910  40.366  1.00112.33           C  
ATOM   3011  O   ARG B  98      65.130  37.742  40.747  1.00112.33           O  
ATOM   3012  N   GLY B  99      66.368  39.601  40.386  1.00 51.23           N  
ATOM   3013  CA  GLY B  99      67.555  38.928  40.827  1.00 51.23           C  
ATOM   3014  C   GLY B  99      68.693  39.889  40.854  1.00 51.23           C  
ATOM   3015  O   GLY B  99      68.517  41.092  40.672  1.00 51.23           O  
ATOM   3016  N   LEU B 100      69.909  39.371  41.111  1.00129.08           N  
ATOM   3017  CA  LEU B 100      71.031  40.249  41.112  1.00129.08           C  
ATOM   3018  CB  LEU B 100      71.904  40.129  42.371  1.00129.08           C  
ATOM   3019  CG  LEU B 100      71.130  40.470  43.657  1.00129.08           C  
ATOM   3020  CD1 LEU B 100      70.612  41.917  43.624  1.00129.08           C  
ATOM   3021  CD2 LEU B 100      70.020  39.442  43.934  1.00129.08           C  
ATOM   3022  C   LEU B 100      71.862  39.906  39.919  1.00129.08           C  
ATOM   3023  O   LEU B 100      72.051  38.735  39.599  1.00129.08           O  
ATOM   3024  N   TYR B 101      72.372  40.932  39.212  1.00146.50           N  
ATOM   3025  CA  TYR B 101      73.160  40.673  38.037  1.00146.50           C  
ATOM   3026  CB  TYR B 101      72.641  41.334  36.743  1.00146.50           C  
ATOM   3027  CG  TYR B 101      71.247  40.899  36.415  1.00146.50           C  
ATOM   3028  CD1 TYR B 101      70.993  39.710  35.771  1.00146.50           C  
ATOM   3029  CD2 TYR B 101      70.175  41.693  36.753  1.00146.50           C  
ATOM   3030  CE1 TYR B 101      69.706  39.328  35.472  1.00146.50           C  
ATOM   3031  CE2 TYR B 101      68.884  41.318  36.455  1.00146.50           C  
ATOM   3032  CZ  TYR B 101      68.647  40.130  35.812  1.00146.50           C  
ATOM   3033  OH  TYR B 101      67.329  39.736  35.503  1.00146.50           O  
ATOM   3034  C   TYR B 101      74.503  41.297  38.284  1.00146.50           C  
ATOM   3035  O   TYR B 101      74.589  42.310  38.975  1.00146.50           O  
ATOM   3036  N   LEU B 102      75.588  40.683  37.754  1.00133.69           N  
ATOM   3037  CA  LEU B 102      76.935  41.176  37.927  1.00133.69           C  
ATOM   3038  CB  LEU B 102      77.745  40.397  38.979  1.00133.69           C  
ATOM   3039  CG  LEU B 102      77.309  40.575  40.440  1.00133.69           C  
ATOM   3040  CD1 LEU B 102      78.141  39.686  41.376  1.00133.69           C  
ATOM   3041  CD2 LEU B 102      77.378  42.047  40.861  1.00133.69           C  
ATOM   3042  C   LEU B 102      77.731  40.964  36.652  1.00133.69           C  
ATOM   3043  O   LEU B 102      77.465  40.033  35.895  1.00133.69           O  
ATOM   3044  N   CYS B 103      78.766  41.812  36.409  1.00176.29           N  
ATOM   3045  CA  CYS B 103      79.632  41.772  35.229  1.00176.29           C  
ATOM   3046  CB  CYS B 103      79.389  43.005  34.339  1.00176.29           C  
ATOM   3047  SG  CYS B 103      80.612  43.240  33.024  1.00176.29           S  
ATOM   3048  C   CYS B 103      81.146  41.792  35.635  1.00176.29           C  
ATOM   3049  O   CYS B 103      81.413  42.208  36.759  1.00176.29           O  
ATOM   3050  N   GLY B 104      82.165  41.392  34.752  1.00253.51           N  
ATOM   3051  CA  GLY B 104      83.619  41.273  35.057  1.00253.51           C  
ATOM   3052  C   GLY B 104      84.583  41.517  33.894  1.00253.51           C  
ATOM   3053  O   GLY B 104      84.156  41.417  32.748  1.00253.51           O  
ATOM   3054  N   ALA B 105      85.917  41.813  34.160  1.00331.97           N  
ATOM   3055  CA  ALA B 105      86.849  42.103  33.093  1.00331.97           C  
ATOM   3056  CB  ALA B 105      87.208  43.596  32.982  1.00331.97           C  
ATOM   3057  C   ALA B 105      88.118  41.386  33.265  1.00331.97           C  
ATOM   3058  O   ALA B 105      88.978  41.529  34.156  1.00331.97           O  
ATOM   3059  N   ARG B 106      88.294  40.560  32.276  1.00210.38           N  
ATOM   3060  CA  ARG B 106      89.567  40.038  32.392  1.00210.38           C  
ATOM   3061  CB  ARG B 106      89.594  38.512  32.605  1.00210.38           C  
ATOM   3062  CG  ARG B 106      88.894  37.696  31.517  1.00210.38           C  
ATOM   3063  CD  ARG B 106      88.487  36.298  31.994  1.00210.38           C  
ATOM   3064  NE  ARG B 106      87.269  36.459  32.840  1.00210.38           N  
ATOM   3065  CZ  ARG B 106      86.896  35.468  33.702  1.00210.38           C  
ATOM   3066  NH1 ARG B 106      87.662  34.344  33.820  1.00210.38           N  
ATOM   3067  NH2 ARG B 106      85.758  35.601  34.443  1.00210.38           N  
ATOM   3068  C   ARG B 106      90.187  40.393  31.121  1.00210.38           C  
ATOM   3069  O   ARG B 106      89.616  40.221  30.050  1.00210.38           O  
ATOM   3070  N   ASP B 107      91.340  41.029  31.206  1.00178.49           N  
ATOM   3071  CA  ASP B 107      91.968  41.226  29.963  1.00178.49           C  
ATOM   3072  CB  ASP B 107      92.170  42.666  29.444  1.00178.49           C  
ATOM   3073  CG  ASP B 107      92.233  42.621  27.926  1.00178.49           C  
ATOM   3074  OD1 ASP B 107      92.434  41.526  27.336  1.00178.49           O  
ATOM   3075  OD2 ASP B 107      92.043  43.707  27.328  1.00178.49           O  
ATOM   3076  C   ASP B 107      93.178  40.448  30.083  1.00178.49           C  
ATOM   3077  O   ASP B 107      93.738  40.299  31.174  1.00178.49           O  
ATOM   3078  N   GLY B 108      93.496  39.800  28.967  1.00 82.17           N  
ATOM   3079  CA  GLY B 108      94.548  38.893  29.058  1.00 82.17           C  
ATOM   3080  C   GLY B 108      94.019  37.875  29.994  1.00 82.17           C  
ATOM   3081  O   GLY B 108      92.810  37.761  30.217  1.00 82.17           O  
ATOM   3082  N   SER B 124      94.932  37.140  30.601  1.00153.40           N  
ATOM   3083  CA  SER B 124      94.567  36.157  31.527  1.00153.40           C  
ATOM   3084  CB  SER B 124      95.463  34.921  31.398  1.00153.40           C  
ATOM   3085  OG  SER B 124      96.759  35.146  31.922  1.00153.40           O  
ATOM   3086  C   SER B 124      94.750  36.779  32.861  1.00153.40           C  
ATOM   3087  O   SER B 124      95.846  37.189  33.236  1.00153.40           O  
ATOM   3088  N   TYR B 125      93.653  36.927  33.605  1.00219.65           N  
ATOM   3089  CA  TYR B 125      93.728  37.428  34.943  1.00219.65           C  
ATOM   3090  CB  TYR B 125      93.691  38.970  35.031  1.00219.65           C  
ATOM   3091  CG  TYR B 125      93.755  39.486  36.445  1.00219.65           C  
ATOM   3092  CD1 TYR B 125      94.909  39.473  37.199  1.00219.65           C  
ATOM   3093  CD2 TYR B 125      92.617  39.998  37.024  1.00219.65           C  
ATOM   3094  CE1 TYR B 125      94.937  39.964  38.480  1.00219.65           C  
ATOM   3095  CE2 TYR B 125      92.641  40.490  38.305  1.00219.65           C  
ATOM   3096  CZ  TYR B 125      93.799  40.480  39.037  1.00219.65           C  
ATOM   3097  OH  TYR B 125      93.816  40.987  40.353  1.00219.65           O  
ATOM   3098  C   TYR B 125      92.471  36.918  35.541  1.00219.65           C  
ATOM   3099  O   TYR B 125      91.684  36.269  34.856  1.00219.65           O  
ATOM   3100  N   GLU B 126      92.249  37.169  36.833  1.00154.14           N  
ATOM   3101  CA  GLU B 126      91.022  36.754  37.421  1.00154.14           C  
ATOM   3102  CB  GLU B 126      91.054  36.594  38.956  1.00154.14           C  
ATOM   3103  CG  GLU B 126      91.468  37.852  39.722  1.00154.14           C  
ATOM   3104  CD  GLU B 126      92.976  37.808  39.935  1.00154.14           C  
ATOM   3105  OE1 GLU B 126      93.712  37.417  38.990  1.00154.14           O  
ATOM   3106  OE2 GLU B 126      93.419  38.169  41.058  1.00154.14           O  
ATOM   3107  C   GLU B 126      89.958  37.746  37.069  1.00154.14           C  
ATOM   3108  O   GLU B 126      90.229  38.769  36.431  1.00154.14           O  
ATOM   3109  N   GLN B 127      88.699  37.399  37.432  1.00186.10           N  
ATOM   3110  CA  GLN B 127      87.531  38.215  37.196  1.00186.10           C  
ATOM   3111  CB  GLN B 127      86.216  37.415  37.232  1.00186.10           C  
ATOM   3112  CG  GLN B 127      84.982  38.225  36.821  1.00186.10           C  
ATOM   3113  CD  GLN B 127      84.986  38.376  35.305  1.00186.10           C  
ATOM   3114  OE1 GLN B 127      83.959  38.202  34.649  1.00186.10           O  
ATOM   3115  NE2 GLN B 127      86.169  38.720  34.730  1.00186.10           N  
ATOM   3116  C   GLN B 127      87.440  39.289  38.241  1.00186.10           C  
ATOM   3117  O   GLN B 127      87.711  39.057  39.418  1.00186.10           O  
ATOM   3118  N   TYR B 128      87.096  40.518  37.795  1.00160.93           N  
ATOM   3119  CA  TYR B 128      86.787  41.625  38.658  1.00160.93           C  
ATOM   3120  CB  TYR B 128      87.517  42.952  38.388  1.00160.93           C  
ATOM   3121  CG  TYR B 128      88.770  43.031  39.184  1.00160.93           C  
ATOM   3122  CD1 TYR B 128      88.717  43.569  40.450  1.00160.93           C  
ATOM   3123  CD2 TYR B 128      89.979  42.596  38.701  1.00160.93           C  
ATOM   3124  CE1 TYR B 128      89.841  43.678  41.233  1.00160.93           C  
ATOM   3125  CE2 TYR B 128      91.106  42.705  39.482  1.00160.93           C  
ATOM   3126  CZ  TYR B 128      91.046  43.243  40.744  1.00160.93           C  
ATOM   3127  OH  TYR B 128      92.212  43.347  41.530  1.00160.93           O  
ATOM   3128  C   TYR B 128      85.370  41.896  38.409  1.00160.93           C  
ATOM   3129  O   TYR B 128      84.968  42.144  37.275  1.00160.93           O  
ATOM   3130  N   PHE B 129      84.589  41.861  39.492  1.00124.76           N  
ATOM   3131  CA  PHE B 129      83.178  41.994  39.377  1.00124.76           C  
ATOM   3132  CB  PHE B 129      82.415  41.038  40.316  1.00124.76           C  
ATOM   3133  CG  PHE B 129      82.670  39.618  39.920  1.00124.76           C  
ATOM   3134  CD1 PHE B 129      83.864  39.003  40.221  1.00124.76           C  
ATOM   3135  CD2 PHE B 129      81.702  38.890  39.267  1.00124.76           C  
ATOM   3136  CE1 PHE B 129      84.094  37.694  39.863  1.00124.76           C  
ATOM   3137  CE2 PHE B 129      81.926  37.581  38.907  1.00124.76           C  
ATOM   3138  CZ  PHE B 129      83.124  36.978  39.203  1.00124.76           C  
ATOM   3139  C   PHE B 129      82.788  43.384  39.758  1.00124.76           C  
ATOM   3140  O   PHE B 129      83.503  44.082  40.476  1.00124.76           O  
ATOM   3141  N   GLY B 130      81.633  43.827  39.230  1.00 67.49           N  
ATOM   3142  CA  GLY B 130      81.113  45.132  39.514  1.00 67.49           C  
ATOM   3143  C   GLY B 130      80.210  45.052  40.699  1.00 67.49           C  
ATOM   3144  O   GLY B 130      79.865  43.975  41.181  1.00 67.49           O  
ATOM   3145  N   PRO B 131      79.806  46.207  41.159  1.00 88.51           N  
ATOM   3146  CA  PRO B 131      78.949  46.312  42.307  1.00 88.51           C  
ATOM   3147  CD  PRO B 131      79.735  47.388  40.313  1.00 88.51           C  
ATOM   3148  CB  PRO B 131      78.577  47.792  42.405  1.00 88.51           C  
ATOM   3149  CG  PRO B 131      78.635  48.262  40.939  1.00 88.51           C  
ATOM   3150  C   PRO B 131      77.740  45.445  42.133  1.00 88.51           C  
ATOM   3151  O   PRO B 131      77.378  44.756  43.087  1.00 88.51           O  
ATOM   3152  N   GLY B 132      77.113  45.449  40.937  1.00 64.32           N  
ATOM   3153  CA  GLY B 132      75.962  44.617  40.717  1.00 64.32           C  
ATOM   3154  C   GLY B 132      74.746  45.446  40.423  1.00 64.32           C  
ATOM   3155  O   GLY B 132      74.755  46.672  40.527  1.00 64.32           O  
ATOM   3156  N   THR B 133      73.662  44.763  39.996  1.00 80.91           N  
ATOM   3157  CA  THR B 133      72.412  45.420  39.727  1.00 80.91           C  
ATOM   3158  CB  THR B 133      72.072  45.512  38.268  1.00 80.91           C  
ATOM   3159  OG1 THR B 133      73.065  46.254  37.576  1.00 80.91           O  
ATOM   3160  CG2 THR B 133      70.701  46.196  38.121  1.00 80.91           C  
ATOM   3161  C   THR B 133      71.320  44.639  40.384  1.00 80.91           C  
ATOM   3162  O   THR B 133      71.188  43.430  40.188  1.00 80.91           O  
ATOM   3163  N   ARG B 134      70.488  45.334  41.178  1.00146.26           N  
ATOM   3164  CA  ARG B 134      69.411  44.704  41.875  1.00146.26           C  
ATOM   3165  CB  ARG B 134      69.178  45.315  43.260  1.00146.26           C  
ATOM   3166  CG  ARG B 134      67.856  44.884  43.884  1.00146.26           C  
ATOM   3167  CD  ARG B 134      67.490  45.713  45.108  1.00146.26           C  
ATOM   3168  NE  ARG B 134      68.422  45.322  46.197  1.00146.26           N  
ATOM   3169  CZ  ARG B 134      67.903  44.944  47.400  1.00146.26           C  
ATOM   3170  NH1 ARG B 134      66.549  44.945  47.578  1.00146.26           N  
ATOM   3171  NH2 ARG B 134      68.729  44.573  48.421  1.00146.26           N  
ATOM   3172  C   ARG B 134      68.183  44.970  41.094  1.00146.26           C  
ATOM   3173  O   ARG B 134      67.625  46.061  41.143  1.00146.26           O  
ATOM   3174  N   LEU B 135      67.711  43.951  40.363  1.00 83.99           N  
ATOM   3175  CA  LEU B 135      66.561  44.190  39.563  1.00 83.99           C  
ATOM   3176  CB  LEU B 135      66.689  43.641  38.129  1.00 83.99           C  
ATOM   3177  CG  LEU B 135      65.453  43.893  37.246  1.00 83.99           C  
ATOM   3178  CD1 LEU B 135      65.188  45.395  37.058  1.00 83.99           C  
ATOM   3179  CD2 LEU B 135      65.560  43.137  35.912  1.00 83.99           C  
ATOM   3180  C   LEU B 135      65.395  43.531  40.210  1.00 83.99           C  
ATOM   3181  O   LEU B 135      65.457  42.367  40.606  1.00 83.99           O  
ATOM   3182  N   THR B 136      64.309  44.311  40.371  1.00123.81           N  
ATOM   3183  CA  THR B 136      63.082  43.785  40.884  1.00123.81           C  
ATOM   3184  CB  THR B 136      62.685  44.376  42.210  1.00123.81           C  
ATOM   3185  OG1 THR B 136      62.428  45.766  42.075  1.00123.81           O  
ATOM   3186  CG2 THR B 136      63.835  44.155  43.209  1.00123.81           C  
ATOM   3187  C   THR B 136      62.036  44.178  39.887  1.00123.81           C  
ATOM   3188  O   THR B 136      61.873  45.358  39.578  1.00123.81           O  
ATOM   3189  N   VAL B 137      61.306  43.185  39.344  1.00 83.62           N  
ATOM   3190  CA  VAL B 137      60.289  43.475  38.381  1.00 83.62           C  
ATOM   3191  CB  VAL B 137      60.243  42.463  37.279  1.00 83.62           C  
ATOM   3192  CG1 VAL B 137      59.079  42.820  36.343  1.00 83.62           C  
ATOM   3193  CG2 VAL B 137      61.616  42.427  36.588  1.00 83.62           C  
ATOM   3194  C   VAL B 137      58.952  43.424  39.110  1.00 83.62           C  
ATOM   3195  O   VAL B 137      58.664  42.375  39.747  1.00 83.62           O  
ATOM   3196  OXT VAL B 137      58.201  44.434  39.039  1.00 83.62           O  
TER
END
