# Supplementary material for: Predicting T cell receptor functionality against mutant epitopes
Source: Cell Genom. 2024 Aug 15;4(9):100634. doi: 10.1016/j.xgen.2024.100634 (PMC11480844; doi:10.1016/j.xgen.2024.100634)
Supplement: Data S7. Structural models of the murine dataset, related to Figure 3 and STAR Methods, Structural modeling — PDB files containing the structural models of the 36 murine TCRs, SIINFEKL, and the H-2Kb allele. [file mmc8.zip › SIINFEKL/Ed45_SIINFEKL.pdb]

ATOM      1  N   GLY M   1     121.050  18.823  29.898  1.00 10.73           N  
ATOM      2  CA  GLY M   1     121.032  19.992  28.991  1.00 10.73           C  
ATOM      3  C   GLY M   1     119.733  20.711  29.110  1.00 10.73           C  
ATOM      4  O   GLY M   1     118.748  20.178  29.617  1.00 10.73           O  
ATOM      5  N   PRO M   2     119.731  21.926  28.645  1.00114.67           N  
ATOM      6  CA  PRO M   2     118.533  22.712  28.713  1.00114.67           C  
ATOM      7  CD  PRO M   2     120.924  22.749  28.751  1.00114.67           C  
ATOM      8  CB  PRO M   2     118.964  24.156  28.475  1.00114.67           C  
ATOM      9  CG  PRO M   2     120.418  24.183  28.980  1.00114.67           C  
ATOM     10  C   PRO M   2     117.523  22.212  27.735  1.00114.67           C  
ATOM     11  O   PRO M   2     117.907  21.619  26.728  1.00114.67           O  
ATOM     12  N   HIS M   3     116.227  22.429  28.023  1.00 49.95           N  
ATOM     13  CA  HIS M   3     115.196  21.977  27.140  1.00 49.95           C  
ATOM     14  ND1 HIS M   3     116.012  18.836  26.934  1.00 49.95           N  
ATOM     15  CG  HIS M   3     115.410  19.590  27.917  1.00 49.95           C  
ATOM     16  CB  HIS M   3     114.468  20.727  27.654  1.00 49.95           C  
ATOM     17  NE2 HIS M   3     116.725  18.029  28.879  1.00 49.95           N  
ATOM     18  CD2 HIS M   3     115.856  19.083  29.099  1.00 49.95           C  
ATOM     19  CE1 HIS M   3     116.787  17.918  27.565  1.00 49.95           C  
ATOM     20  C   HIS M   3     114.194  23.081  27.068  1.00 49.95           C  
ATOM     21  O   HIS M   3     114.268  24.043  27.830  1.00 49.95           O  
ATOM     22  N   SER M   4     113.236  22.990  26.125  1.00 98.35           N  
ATOM     23  CA  SER M   4     112.289  24.061  26.036  1.00 98.35           C  
ATOM     24  CB  SER M   4     112.693  25.149  25.029  1.00 98.35           C  
ATOM     25  OG  SER M   4     113.941  25.717  25.386  1.00 98.35           O  
ATOM     26  C   SER M   4     110.995  23.534  25.516  1.00 98.35           C  
ATOM     27  O   SER M   4     110.944  22.510  24.837  1.00 98.35           O  
ATOM     28  N   LEU M   5     109.903  24.248  25.848  1.00 78.24           N  
ATOM     29  CA  LEU M   5     108.611  23.928  25.326  1.00 78.24           C  
ATOM     30  CB  LEU M   5     107.621  23.465  26.409  1.00 78.24           C  
ATOM     31  CG  LEU M   5     106.242  23.064  25.861  1.00 78.24           C  
ATOM     32  CD1 LEU M   5     106.341  21.806  24.984  1.00 78.24           C  
ATOM     33  CD2 LEU M   5     105.210  22.925  26.992  1.00 78.24           C  
ATOM     34  C   LEU M   5     108.098  25.212  24.752  1.00 78.24           C  
ATOM     35  O   LEU M   5     107.936  26.197  25.472  1.00 78.24           O  
ATOM     36  N   ARG M   6     107.833  25.240  23.431  1.00128.95           N  
ATOM     37  CA  ARG M   6     107.388  26.458  22.813  1.00128.95           C  
ATOM     38  CB  ARG M   6     108.410  27.001  21.802  1.00128.95           C  
ATOM     39  CG  ARG M   6     109.755  27.339  22.445  1.00128.95           C  
ATOM     40  CD  ARG M   6     110.896  27.536  21.445  1.00128.95           C  
ATOM     41  NE  ARG M   6     110.731  28.867  20.799  1.00128.95           N  
ATOM     42  CZ  ARG M   6     111.562  29.219  19.775  1.00128.95           C  
ATOM     43  NH1 ARG M   6     112.523  28.349  19.350  1.00128.95           N  
ATOM     44  NH2 ARG M   6     111.434  30.435  19.168  1.00128.95           N  
ATOM     45  C   ARG M   6     106.140  26.147  22.048  1.00128.95           C  
ATOM     46  O   ARG M   6     105.922  25.007  21.645  1.00128.95           O  
ATOM     47  N   TYR M   7     105.259  27.153  21.868  1.00 94.47           N  
ATOM     48  CA  TYR M   7     104.066  26.957  21.095  1.00 94.47           C  
ATOM     49  CB  TYR M   7     102.753  27.013  21.903  1.00 94.47           C  
ATOM     50  CG  TYR M   7     102.618  25.779  22.733  1.00 94.47           C  
ATOM     51  CD1 TYR M   7     102.068  24.645  22.183  1.00 94.47           C  
ATOM     52  CD2 TYR M   7     103.033  25.741  24.044  1.00 94.47           C  
ATOM     53  CE1 TYR M   7     101.930  23.494  22.921  1.00 94.47           C  
ATOM     54  CE2 TYR M   7     102.896  24.591  24.788  1.00 94.47           C  
ATOM     55  CZ  TYR M   7     102.345  23.464  24.228  1.00 94.47           C  
ATOM     56  OH  TYR M   7     102.206  22.284  24.989  1.00 94.47           O  
ATOM     57  C   TYR M   7     103.980  28.043  20.071  1.00 94.47           C  
ATOM     58  O   TYR M   7     104.041  29.229  20.395  1.00 94.47           O  
ATOM     59  N   PHE M   8     103.820  27.663  18.790  1.00 51.18           N  
ATOM     60  CA  PHE M   8     103.695  28.667  17.779  1.00 51.18           C  
ATOM     61  CB  PHE M   8     104.493  28.355  16.502  1.00 51.18           C  
ATOM     62  CG  PHE M   8     105.935  28.410  16.871  1.00 51.18           C  
ATOM     63  CD1 PHE M   8     106.563  27.304  17.396  1.00 51.18           C  
ATOM     64  CD2 PHE M   8     106.655  29.569  16.700  1.00 51.18           C  
ATOM     65  CE1 PHE M   8     107.893  27.354  17.737  1.00 51.18           C  
ATOM     66  CE2 PHE M   8     107.986  29.627  17.039  1.00 51.18           C  
ATOM     67  CZ  PHE M   8     108.605  28.516  17.560  1.00 51.18           C  
ATOM     68  C   PHE M   8     102.249  28.745  17.416  1.00 51.18           C  
ATOM     69  O   PHE M   8     101.656  27.777  16.941  1.00 51.18           O  
ATOM     70  N   VAL M   9     101.644  29.926  17.637  1.00 46.49           N  
ATOM     71  CA  VAL M   9     100.252  30.099  17.348  1.00 46.49           C  
ATOM     72  CB  VAL M   9      99.483  30.732  18.470  1.00 46.49           C  
ATOM     73  CG1 VAL M   9      98.039  30.976  17.999  1.00 46.49           C  
ATOM     74  CG2 VAL M   9      99.598  29.834  19.712  1.00 46.49           C  
ATOM     75  C   VAL M   9     100.150  31.024  16.184  1.00 46.49           C  
ATOM     76  O   VAL M   9     100.976  31.921  16.026  1.00 46.49           O  
ATOM     77  N   THR M  10      99.156  30.798  15.301  1.00125.64           N  
ATOM     78  CA  THR M  10      99.002  31.696  14.197  1.00125.64           C  
ATOM     79  CB  THR M  10      99.756  31.267  12.970  1.00125.64           C  
ATOM     80  OG1 THR M  10      99.674  32.269  11.967  1.00125.64           O  
ATOM     81  CG2 THR M  10      99.173  29.940  12.459  1.00125.64           C  
ATOM     82  C   THR M  10      97.552  31.803  13.843  1.00125.64           C  
ATOM     83  O   THR M  10      96.803  30.829  13.919  1.00125.64           O  
ATOM     84  N   ALA M  11      97.119  33.026  13.470  1.00 48.54           N  
ATOM     85  CA  ALA M  11      95.771  33.235  13.030  1.00 48.54           C  
ATOM     86  CB  ALA M  11      94.864  33.859  14.103  1.00 48.54           C  
ATOM     87  C   ALA M  11      95.833  34.201  11.891  1.00 48.54           C  
ATOM     88  O   ALA M  11      96.403  35.284  12.020  1.00 48.54           O  
ATOM     89  N   VAL M  12      95.228  33.835  10.742  1.00 61.56           N  
ATOM     90  CA  VAL M  12      95.260  34.707   9.604  1.00 61.56           C  
ATOM     91  CB  VAL M  12      95.963  34.113   8.418  1.00 61.56           C  
ATOM     92  CG1 VAL M  12      95.812  35.068   7.225  1.00 61.56           C  
ATOM     93  CG2 VAL M  12      97.424  33.837   8.802  1.00 61.56           C  
ATOM     94  C   VAL M  12      93.852  34.962   9.188  1.00 61.56           C  
ATOM     95  O   VAL M  12      93.076  34.028   8.993  1.00 61.56           O  
ATOM     96  N   SER M  13      93.492  36.249   9.025  1.00 57.33           N  
ATOM     97  CA  SER M  13      92.147  36.585   8.669  1.00 57.33           C  
ATOM     98  CB  SER M  13      91.781  38.048   8.972  1.00 57.33           C  
ATOM     99  OG  SER M  13      92.546  38.923   8.156  1.00 57.33           O  
ATOM    100  C   SER M  13      91.960  36.376   7.204  1.00 57.33           C  
ATOM    101  O   SER M  13      92.897  36.510   6.419  1.00 57.33           O  
ATOM    102  N   ARG M  14      90.727  36.007   6.808  1.00191.91           N  
ATOM    103  CA  ARG M  14      90.411  35.882   5.417  1.00191.91           C  
ATOM    104  CB  ARG M  14      90.025  34.459   4.987  1.00191.91           C  
ATOM    105  CG  ARG M  14      91.142  33.422   5.090  1.00191.91           C  
ATOM    106  CD  ARG M  14      90.765  32.107   4.406  1.00191.91           C  
ATOM    107  NE  ARG M  14      91.900  31.157   4.551  1.00191.91           N  
ATOM    108  CZ  ARG M  14      91.942  30.307   5.617  1.00191.91           C  
ATOM    109  NH1 ARG M  14      90.975  30.357   6.580  1.00191.91           N  
ATOM    110  NH2 ARG M  14      92.951  29.395   5.708  1.00191.91           N  
ATOM    111  C   ARG M  14      89.178  36.695   5.227  1.00191.91           C  
ATOM    112  O   ARG M  14      88.075  36.245   5.540  1.00191.91           O  
ATOM    113  N   PRO M  15      89.323  37.885   4.728  1.00162.17           N  
ATOM    114  CA  PRO M  15      88.146  38.681   4.564  1.00162.17           C  
ATOM    115  CD  PRO M  15      90.481  38.697   5.064  1.00162.17           C  
ATOM    116  CB  PRO M  15      88.629  40.116   4.374  1.00162.17           C  
ATOM    117  CG  PRO M  15      89.961  40.144   5.144  1.00162.17           C  
ATOM    118  C   PRO M  15      87.272  38.173   3.472  1.00162.17           C  
ATOM    119  O   PRO M  15      87.723  38.115   2.329  1.00162.17           O  
ATOM    120  N   GLY M  16      86.017  37.825   3.810  1.00 29.18           N  
ATOM    121  CA  GLY M  16      85.044  37.406   2.848  1.00 29.18           C  
ATOM    122  C   GLY M  16      85.217  35.946   2.577  1.00 29.18           C  
ATOM    123  O   GLY M  16      84.261  35.256   2.227  1.00 29.18           O  
ATOM    124  N   LEU M  17      86.450  35.432   2.735  1.00121.88           N  
ATOM    125  CA  LEU M  17      86.691  34.055   2.421  1.00121.88           C  
ATOM    126  CB  LEU M  17      88.189  33.697   2.426  1.00121.88           C  
ATOM    127  CG  LEU M  17      88.503  32.321   1.805  1.00121.88           C  
ATOM    128  CD1 LEU M  17      87.955  31.157   2.647  1.00121.88           C  
ATOM    129  CD2 LEU M  17      88.041  32.270   0.339  1.00121.88           C  
ATOM    130  C   LEU M  17      85.982  33.202   3.422  1.00121.88           C  
ATOM    131  O   LEU M  17      85.355  32.204   3.070  1.00121.88           O  
ATOM    132  N   GLY M  18      86.048  33.586   4.710  1.00 41.47           N  
ATOM    133  CA  GLY M  18      85.442  32.781   5.729  1.00 41.47           C  
ATOM    134  C   GLY M  18      86.146  33.090   7.011  1.00 41.47           C  
ATOM    135  O   GLY M  18      86.843  34.097   7.123  1.00 41.47           O  
ATOM    136  N   GLU M  19      85.985  32.213   8.020  1.00 97.14           N  
ATOM    137  CA  GLU M  19      86.604  32.447   9.293  1.00 97.14           C  
ATOM    138  CB  GLU M  19      86.169  31.441  10.370  1.00 97.14           C  
ATOM    139  CG  GLU M  19      84.679  31.535  10.703  1.00 97.14           C  
ATOM    140  CD  GLU M  19      84.439  32.833  11.463  1.00 97.14           C  
ATOM    141  OE1 GLU M  19      84.853  32.902  12.650  1.00 97.14           O  
ATOM    142  OE2 GLU M  19      83.840  33.770  10.871  1.00 97.14           O  
ATOM    143  C   GLU M  19      88.086  32.321   9.112  1.00 97.14           C  
ATOM    144  O   GLU M  19      88.574  31.538   8.299  1.00 97.14           O  
ATOM    145  N   PRO M  20      88.817  33.091   9.865  1.00 73.67           N  
ATOM    146  CA  PRO M  20      90.250  33.078   9.749  1.00 73.67           C  
ATOM    147  CD  PRO M  20      88.319  34.385  10.306  1.00 73.67           C  
ATOM    148  CB  PRO M  20      90.734  34.288  10.544  1.00 73.67           C  
ATOM    149  CG  PRO M  20      89.561  35.279  10.450  1.00 73.67           C  
ATOM    150  C   PRO M  20      90.806  31.775  10.221  1.00 73.67           C  
ATOM    151  O   PRO M  20      90.173  31.126  11.051  1.00 73.67           O  
ATOM    152  N   ARG M  21      91.974  31.350   9.694  0.91145.33           N  
ATOM    153  CA  ARG M  21      92.481  30.088  10.144  0.91145.33           C  
ATOM    154  CB  ARG M  21      93.364  29.323   9.144  0.91145.33           C  
ATOM    155  CG  ARG M  21      94.702  29.978   8.814  0.91145.33           C  
ATOM    156  CD  ARG M  21      95.519  29.154   7.816  0.91145.33           C  
ATOM    157  NE  ARG M  21      95.656  27.782   8.384  0.91145.33           N  
ATOM    158  CZ  ARG M  21      95.983  26.732   7.575  0.91145.33           C  
ATOM    159  NH1 ARG M  21      96.190  26.926   6.241  0.91145.33           N  
ATOM    160  NH2 ARG M  21      96.100  25.478   8.100  0.91145.33           N  
ATOM    161  C   ARG M  21      93.312  30.317  11.364  0.91145.33           C  
ATOM    162  O   ARG M  21      94.046  31.299  11.465  0.91145.33           O  
ATOM    163  N   TYR M  22      93.209  29.388  12.329  1.00 72.23           N  
ATOM    164  CA  TYR M  22      93.922  29.488  13.567  1.00 72.23           C  
ATOM    165  CB  TYR M  22      92.944  29.675  14.740  1.00 72.23           C  
ATOM    166  CG  TYR M  22      93.645  29.706  16.052  1.00 72.23           C  
ATOM    167  CD1 TYR M  22      94.262  30.849  16.503  1.00 72.23           C  
ATOM    168  CD2 TYR M  22      93.656  28.583  16.846  1.00 72.23           C  
ATOM    169  CE1 TYR M  22      94.891  30.863  17.726  1.00 72.23           C  
ATOM    170  CE2 TYR M  22      94.282  28.591  18.069  1.00 72.23           C  
ATOM    171  CZ  TYR M  22      94.903  29.735  18.511  1.00 72.23           C  
ATOM    172  OH  TYR M  22      95.546  29.751  19.767  1.00 72.23           O  
ATOM    173  C   TYR M  22      94.662  28.198  13.761  1.00 72.23           C  
ATOM    174  O   TYR M  22      94.106  27.122  13.542  1.00 72.23           O  
ATOM    175  N   MET M  23      95.949  28.269  14.166  1.00 85.25           N  
ATOM    176  CA  MET M  23      96.698  27.054  14.338  1.00 85.25           C  
ATOM    177  CB  MET M  23      97.698  26.787  13.199  1.00 85.25           C  
ATOM    178  CG  MET M  23      97.042  26.431  11.866  1.00 85.25           C  
ATOM    179  SD  MET M  23      98.199  26.341  10.465  1.00 85.25           S  
ATOM    180  CE  MET M  23      99.140  24.922  11.092  1.00 85.25           C  
ATOM    181  C   MET M  23      97.516  27.147  15.585  1.00 85.25           C  
ATOM    182  O   MET M  23      97.997  28.217  15.957  1.00 85.25           O  
ATOM    183  N   GLU M  24      97.679  26.001  16.277  1.00 60.26           N  
ATOM    184  CA  GLU M  24      98.515  25.968  17.440  1.00 60.26           C  
ATOM    185  CB  GLU M  24      97.734  25.760  18.751  1.00 60.26           C  
ATOM    186  CG  GLU M  24      96.842  26.955  19.102  1.00 60.26           C  
ATOM    187  CD  GLU M  24      96.107  26.672  20.405  1.00 60.26           C  
ATOM    188  OE1 GLU M  24      96.763  26.175  21.360  1.00 60.26           O  
ATOM    189  OE2 GLU M  24      94.882  26.955  20.466  1.00 60.26           O  
ATOM    190  C   GLU M  24      99.441  24.810  17.262  1.00 60.26           C  
ATOM    191  O   GLU M  24      98.997  23.677  17.074  1.00 60.26           O  
ATOM    192  N   VAL M  25     100.764  25.070  17.296  1.00 54.55           N  
ATOM    193  CA  VAL M  25     101.702  23.995  17.144  1.00 54.55           C  
ATOM    194  CB  VAL M  25     102.488  24.069  15.870  1.00 54.55           C  
ATOM    195  CG1 VAL M  25     103.466  22.885  15.829  1.00 54.55           C  
ATOM    196  CG2 VAL M  25     101.496  24.095  14.694  1.00 54.55           C  
ATOM    197  C   VAL M  25     102.667  24.064  18.285  1.00 54.55           C  
ATOM    198  O   VAL M  25     103.150  25.137  18.640  1.00 54.55           O  
ATOM    199  N   GLY M  26     102.992  22.908  18.892  1.00 41.39           N  
ATOM    200  CA  GLY M  26     103.890  22.939  20.012  1.00 41.39           C  
ATOM    201  C   GLY M  26     105.158  22.246  19.628  1.00 41.39           C  
ATOM    202  O   GLY M  26     105.149  21.340  18.797  1.00 41.39           O  
ATOM    203  N   TYR M  27     106.293  22.671  20.225  1.00 61.67           N  
ATOM    204  CA  TYR M  27     107.549  22.049  19.915  1.00 61.67           C  
ATOM    205  CB  TYR M  27     108.497  22.930  19.076  1.00 61.67           C  
ATOM    206  CG  TYR M  27     107.934  23.187  17.716  1.00 61.67           C  
ATOM    207  CD1 TYR M  27     107.016  24.192  17.513  1.00 61.67           C  
ATOM    208  CD2 TYR M  27     108.340  22.436  16.636  1.00 61.67           C  
ATOM    209  CE1 TYR M  27     106.502  24.440  16.261  1.00 61.67           C  
ATOM    210  CE2 TYR M  27     107.830  22.678  15.381  1.00 61.67           C  
ATOM    211  CZ  TYR M  27     106.909  23.681  15.191  1.00 61.67           C  
ATOM    212  OH  TYR M  27     106.386  23.930  13.904  1.00 61.67           O  
ATOM    213  C   TYR M  27     108.295  21.774  21.187  1.00 61.67           C  
ATOM    214  O   TYR M  27     108.301  22.586  22.114  1.00 61.67           O  
ATOM    215  N   VAL M  28     108.942  20.593  21.260  1.00 57.11           N  
ATOM    216  CA  VAL M  28     109.797  20.295  22.370  1.00 57.11           C  
ATOM    217  CB  VAL M  28     109.485  18.993  23.054  1.00 57.11           C  
ATOM    218  CG1 VAL M  28     110.563  18.727  24.121  1.00 57.11           C  
ATOM    219  CG2 VAL M  28     108.059  19.057  23.624  1.00 57.11           C  
ATOM    220  C   VAL M  28     111.157  20.160  21.769  1.00 57.11           C  
ATOM    221  O   VAL M  28     111.394  19.274  20.948  1.00 57.11           O  
ATOM    222  N   ASP M  29     112.098  21.031  22.180  1.00 54.71           N  
ATOM    223  CA  ASP M  29     113.408  20.994  21.601  1.00 54.71           C  
ATOM    224  CB  ASP M  29     114.171  19.693  21.905  1.00 54.71           C  
ATOM    225  CG  ASP M  29     114.512  19.672  23.388  1.00 54.71           C  
ATOM    226  OD1 ASP M  29     114.356  20.734  24.047  1.00 54.71           O  
ATOM    227  OD2 ASP M  29     114.938  18.593  23.880  1.00 54.71           O  
ATOM    228  C   ASP M  29     113.254  21.111  20.116  1.00 54.71           C  
ATOM    229  O   ASP M  29     113.893  20.394  19.347  1.00 54.71           O  
ATOM    230  N   ASP M  30     112.378  22.033  19.682  1.00 66.49           N  
ATOM    231  CA  ASP M  30     112.153  22.303  18.293  1.00 66.49           C  
ATOM    232  CB  ASP M  30     113.375  22.917  17.593  1.00 66.49           C  
ATOM    233  CG  ASP M  30     113.540  24.327  18.146  1.00 66.49           C  
ATOM    234  OD1 ASP M  30     113.334  24.517  19.375  1.00 66.49           O  
ATOM    235  OD2 ASP M  30     113.851  25.240  17.337  1.00 66.49           O  
ATOM    236  C   ASP M  30     111.726  21.064  17.570  1.00 66.49           C  
ATOM    237  O   ASP M  30     112.041  20.885  16.394  1.00 66.49           O  
ATOM    238  N   THR M  31     110.979  20.175  18.252  1.00 61.90           N  
ATOM    239  CA  THR M  31     110.454  19.015  17.590  1.00 61.90           C  
ATOM    240  CB  THR M  31     110.863  17.728  18.243  1.00 61.90           C  
ATOM    241  OG1 THR M  31     112.277  17.636  18.304  1.00 61.90           O  
ATOM    242  CG2 THR M  31     110.305  16.561  17.416  1.00 61.90           C  
ATOM    243  C   THR M  31     108.964  19.112  17.734  1.00 61.90           C  
ATOM    244  O   THR M  31     108.452  19.101  18.852  1.00 61.90           O  
ATOM    245  N   GLU M  32     108.224  19.182  16.606  1.00 82.72           N  
ATOM    246  CA  GLU M  32     106.797  19.372  16.675  1.00 82.72           C  
ATOM    247  CB  GLU M  32     106.152  19.717  15.323  1.00 82.72           C  
ATOM    248  CG  GLU M  32     104.638  19.915  15.423  1.00 82.72           C  
ATOM    249  CD  GLU M  32     104.090  20.148  14.023  1.00 82.72           C  
ATOM    250  OE1 GLU M  32     104.887  20.530  13.126  1.00 82.72           O  
ATOM    251  OE2 GLU M  32     102.861  19.943  13.833  1.00 82.72           O  
ATOM    252  C   GLU M  32     106.131  18.119  17.149  1.00 82.72           C  
ATOM    253  O   GLU M  32     106.138  17.102  16.458  1.00 82.72           O  
ATOM    254  N   PHE M  33     105.643  18.147  18.407  1.00144.71           N  
ATOM    255  CA  PHE M  33     104.910  17.081  19.030  1.00144.71           C  
ATOM    256  CB  PHE M  33     105.255  16.895  20.520  1.00144.71           C  
ATOM    257  CG  PHE M  33     104.923  18.115  21.301  1.00144.71           C  
ATOM    258  CD1 PHE M  33     105.763  19.203  21.306  1.00144.71           C  
ATOM    259  CD2 PHE M  33     103.764  18.177  22.030  1.00144.71           C  
ATOM    260  CE1 PHE M  33     105.453  20.326  22.035  1.00144.71           C  
ATOM    261  CE2 PHE M  33     103.450  19.296  22.762  1.00144.71           C  
ATOM    262  CZ  PHE M  33     104.293  20.378  22.767  1.00144.71           C  
ATOM    263  C   PHE M  33     103.420  17.108  18.833  1.00144.71           C  
ATOM    264  O   PHE M  33     102.802  16.046  18.837  1.00144.71           O  
ATOM    265  N   VAL M  34     102.779  18.298  18.730  1.00 59.72           N  
ATOM    266  CA  VAL M  34     101.340  18.302  18.628  1.00 59.72           C  
ATOM    267  CB  VAL M  34     100.657  18.345  19.963  1.00 59.72           C  
ATOM    268  CG1 VAL M  34     101.038  17.082  20.752  1.00 59.72           C  
ATOM    269  CG2 VAL M  34     101.038  19.660  20.666  1.00 59.72           C  
ATOM    270  C   VAL M  34     100.878  19.518  17.882  1.00 59.72           C  
ATOM    271  O   VAL M  34     101.565  20.539  17.856  1.00 59.72           O  
ATOM    272  N   ARG M  35      99.682  19.437  17.246  1.00134.67           N  
ATOM    273  CA  ARG M  35      99.178  20.588  16.547  1.00134.67           C  
ATOM    274  CB  ARG M  35      99.600  20.690  15.070  1.00134.67           C  
ATOM    275  CG  ARG M  35      99.093  19.541  14.199  1.00134.67           C  
ATOM    276  CD  ARG M  35      99.158  19.831  12.697  1.00134.67           C  
ATOM    277  NE  ARG M  35     100.529  20.312  12.364  1.00134.67           N  
ATOM    278  CZ  ARG M  35     100.800  21.648  12.405  1.00134.67           C  
ATOM    279  NH1 ARG M  35      99.851  22.512  12.864  1.00134.67           N  
ATOM    280  NH2 ARG M  35     102.008  22.121  11.980  1.00134.67           N  
ATOM    281  C   ARG M  35      97.677  20.576  16.532  1.00134.67           C  
ATOM    282  O   ARG M  35      97.036  19.551  16.763  1.00134.67           O  
ATOM    283  N   PHE M  36      97.091  21.765  16.274  1.00 79.60           N  
ATOM    284  CA  PHE M  36      95.675  21.967  16.139  1.00 79.60           C  
ATOM    285  CB  PHE M  36      95.073  22.736  17.331  1.00 79.60           C  
ATOM    286  CG  PHE M  36      93.627  23.004  17.083  1.00 79.60           C  
ATOM    287  CD1 PHE M  36      92.690  22.007  17.221  1.00 79.60           C  
ATOM    288  CD2 PHE M  36      93.209  24.269  16.734  1.00 79.60           C  
ATOM    289  CE1 PHE M  36      91.359  22.268  16.996  1.00 79.60           C  
ATOM    290  CE2 PHE M  36      91.879  24.536  16.508  1.00 79.60           C  
ATOM    291  CZ  PHE M  36      90.951  23.532  16.639  1.00 79.60           C  
ATOM    292  C   PHE M  36      95.500  22.816  14.916  1.00 79.60           C  
ATOM    293  O   PHE M  36      96.219  23.798  14.745  1.00 79.60           O  
ATOM    294  N   ASP M  37      94.557  22.452  14.020  1.00 62.47           N  
ATOM    295  CA  ASP M  37      94.350  23.232  12.828  1.00 62.47           C  
ATOM    296  CB  ASP M  37      94.842  22.539  11.544  1.00 62.47           C  
ATOM    297  CG  ASP M  37      94.726  23.511  10.373  1.00 62.47           C  
ATOM    298  OD1 ASP M  37      94.189  24.635  10.565  1.00 62.47           O  
ATOM    299  OD2 ASP M  37      95.174  23.131   9.258  1.00 62.47           O  
ATOM    300  C   ASP M  37      92.880  23.475  12.678  1.00 62.47           C  
ATOM    301  O   ASP M  37      92.083  22.542  12.582  1.00 62.47           O  
ATOM    302  N   SER M  38      92.490  24.762  12.633  1.00 59.69           N  
ATOM    303  CA  SER M  38      91.109  25.142  12.567  1.00 59.69           C  
ATOM    304  CB  SER M  38      90.907  26.663  12.703  1.00 59.69           C  
ATOM    305  OG  SER M  38      91.488  27.342  11.600  1.00 59.69           O  
ATOM    306  C   SER M  38      90.497  24.721  11.265  1.00 59.69           C  
ATOM    307  O   SER M  38      89.290  24.493  11.199  1.00 59.69           O  
ATOM    308  N   ASP M  39      91.296  24.596  10.189  1.00140.68           N  
ATOM    309  CA  ASP M  39      90.685  24.306   8.921  1.00140.68           C  
ATOM    310  CB  ASP M  39      91.497  24.817   7.719  1.00140.68           C  
ATOM    311  CG  ASP M  39      91.280  26.317   7.617  1.00140.68           C  
ATOM    312  OD1 ASP M  39      90.459  26.853   8.409  1.00140.68           O  
ATOM    313  OD2 ASP M  39      91.925  26.945   6.736  1.00140.68           O  
ATOM    314  C   ASP M  39      90.489  22.838   8.737  1.00140.68           C  
ATOM    315  O   ASP M  39      91.149  22.204   7.914  1.00140.68           O  
ATOM    316  N   ALA M  40      89.528  22.259   9.475  1.00 72.74           N  
ATOM    317  CA  ALA M  40      89.267  20.865   9.297  1.00 72.74           C  
ATOM    318  CB  ALA M  40      90.105  19.959  10.218  1.00 72.74           C  
ATOM    319  C   ALA M  40      87.831  20.645   9.625  1.00 72.74           C  
ATOM    320  O   ALA M  40      87.188  21.498  10.234  1.00 72.74           O  
ATOM    321  N   GLU M  41      87.279  19.495   9.201  1.00 76.52           N  
ATOM    322  CA  GLU M  41      85.901  19.244   9.488  1.00 76.52           C  
ATOM    323  CB  GLU M  41      85.422  17.902   8.921  1.00 76.52           C  
ATOM    324  CG  GLU M  41      85.409  17.900   7.394  1.00 76.52           C  
ATOM    325  CD  GLU M  41      84.993  16.517   6.926  1.00 76.52           C  
ATOM    326  OE1 GLU M  41      85.327  15.525   7.626  1.00 76.52           O  
ATOM    327  OE2 GLU M  41      84.335  16.438   5.855  1.00 76.52           O  
ATOM    328  C   GLU M  41      85.769  19.202  10.972  1.00 76.52           C  
ATOM    329  O   GLU M  41      84.880  19.837  11.536  1.00 76.52           O  
ATOM    330  N   ASN M  42      86.657  18.456  11.656  1.00106.00           N  
ATOM    331  CA  ASN M  42      86.590  18.493  13.085  1.00106.00           C  
ATOM    332  CB  ASN M  42      86.096  17.177  13.738  1.00106.00           C  
ATOM    333  CG  ASN M  42      87.035  16.004  13.463  1.00106.00           C  
ATOM    334  OD1 ASN M  42      87.167  15.103  14.288  1.00106.00           O  
ATOM    335  ND2 ASN M  42      87.720  16.010  12.290  1.00106.00           N  
ATOM    336  C   ASN M  42      87.956  18.849  13.590  1.00106.00           C  
ATOM    337  O   ASN M  42      88.856  18.016  13.703  1.00106.00           O  
ATOM    338  N   PRO M  43      88.134  20.097  13.911  1.00135.97           N  
ATOM    339  CA  PRO M  43      89.425  20.502  14.379  1.00135.97           C  
ATOM    340  CD  PRO M  43      87.457  21.167  13.195  1.00135.97           C  
ATOM    341  CB  PRO M  43      89.428  22.027  14.332  1.00135.97           C  
ATOM    342  CG  PRO M  43      88.443  22.350  13.194  1.00135.97           C  
ATOM    343  C   PRO M  43      89.673  19.920  15.726  1.00135.97           C  
ATOM    344  O   PRO M  43      88.742  19.859  16.527  1.00135.97           O  
ATOM    345  N   ARG M  44      90.912  19.478  16.001  1.00231.35           N  
ATOM    346  CA  ARG M  44      91.149  18.904  17.286  1.00231.35           C  
ATOM    347  CB  ARG M  44      90.599  17.473  17.365  1.00231.35           C  
ATOM    348  CG  ARG M  44      90.308  16.984  18.778  1.00231.35           C  
ATOM    349  CD  ARG M  44      89.980  15.495  18.826  1.00231.35           C  
ATOM    350  NE  ARG M  44      91.276  14.781  18.662  1.00231.35           N  
ATOM    351  CZ  ARG M  44      91.508  13.605  19.314  1.00231.35           C  
ATOM    352  NH1 ARG M  44      90.535  13.049  20.093  1.00231.35           N  
ATOM    353  NH2 ARG M  44      92.717  12.984  19.180  1.00231.35           N  
ATOM    354  C   ARG M  44      92.634  18.844  17.455  1.00231.35           C  
ATOM    355  O   ARG M  44      93.373  18.816  16.472  1.00231.35           O  
ATOM    356  N   TYR M  45      93.114  18.854  18.713  1.00107.82           N  
ATOM    357  CA  TYR M  45      94.518  18.677  18.939  1.00107.82           C  
ATOM    358  CB  TYR M  45      94.963  18.840  20.404  1.00107.82           C  
ATOM    359  CG  TYR M  45      95.566  20.177  20.655  1.00107.82           C  
ATOM    360  CD1 TYR M  45      94.854  21.352  20.739  1.00107.82           C  
ATOM    361  CD2 TYR M  45      96.927  20.203  20.835  1.00107.82           C  
ATOM    362  CE1 TYR M  45      95.521  22.535  20.987  1.00107.82           C  
ATOM    363  CE2 TYR M  45      97.594  21.372  21.082  1.00107.82           C  
ATOM    364  CZ  TYR M  45      96.889  22.543  21.158  1.00107.82           C  
ATOM    365  OH  TYR M  45      97.591  23.739  21.414  1.00107.82           O  
ATOM    366  C   TYR M  45      94.865  17.276  18.568  1.00107.82           C  
ATOM    367  O   TYR M  45      94.168  16.338  18.945  1.00107.82           O  
ATOM    368  N   GLU M  46      95.954  17.099  17.795  1.00146.96           N  
ATOM    369  CA  GLU M  46      96.352  15.770  17.428  1.00146.96           C  
ATOM    370  CB  GLU M  46      96.112  15.442  15.949  1.00146.96           C  
ATOM    371  CG  GLU M  46      96.826  16.406  15.005  1.00146.96           C  
ATOM    372  CD  GLU M  46      96.556  15.941  13.585  1.00146.96           C  
ATOM    373  OE1 GLU M  46      96.042  14.802  13.422  1.00146.96           O  
ATOM    374  OE2 GLU M  46      96.862  16.718  12.643  1.00146.96           O  
ATOM    375  C   GLU M  46      97.821  15.621  17.685  1.00146.96           C  
ATOM    376  O   GLU M  46      98.587  16.581  17.606  1.00146.96           O  
ATOM    377  N   PRO M  47      98.219  14.426  18.043  1.00101.52           N  
ATOM    378  CA  PRO M  47      99.605  14.133  18.297  1.00101.52           C  
ATOM    379  CD  PRO M  47      97.328  13.479  18.689  1.00101.52           C  
ATOM    380  CB  PRO M  47      99.623  12.843  19.122  1.00101.52           C  
ATOM    381  CG  PRO M  47      98.213  12.248  18.938  1.00101.52           C  
ATOM    382  C   PRO M  47     100.425  14.056  17.047  1.00101.52           C  
ATOM    383  O   PRO M  47     100.108  13.249  16.174  1.00101.52           O  
ATOM    384  N   ARG M  48     101.456  14.912  16.921  1.00145.76           N  
ATOM    385  CA  ARG M  48     102.383  14.848  15.832  1.00145.76           C  
ATOM    386  CB  ARG M  48     103.173  16.152  15.670  1.00145.76           C  
ATOM    387  CG  ARG M  48     102.249  17.295  15.257  1.00145.76           C  
ATOM    388  CD  ARG M  48     101.512  17.009  13.946  1.00145.76           C  
ATOM    389  NE  ARG M  48     102.527  17.045  12.856  1.00145.76           N  
ATOM    390  CZ  ARG M  48     102.486  16.142  11.834  1.00145.76           C  
ATOM    391  NH1 ARG M  48     101.530  15.169  11.818  1.00145.76           N  
ATOM    392  NH2 ARG M  48     103.407  16.207  10.829  1.00145.76           N  
ATOM    393  C   ARG M  48     103.345  13.723  16.040  1.00145.76           C  
ATOM    394  O   ARG M  48     103.550  12.891  15.158  1.00145.76           O  
ATOM    395  N   ALA M  49     103.939  13.670  17.249  1.00 53.47           N  
ATOM    396  CA  ALA M  49     104.938  12.694  17.587  1.00 53.47           C  
ATOM    397  CB  ALA M  49     105.913  13.161  18.681  1.00 53.47           C  
ATOM    398  C   ALA M  49     104.268  11.453  18.084  1.00 53.47           C  
ATOM    399  O   ALA M  49     103.185  11.501  18.662  1.00 53.47           O  
ATOM    400  N   ARG M  50     104.936  10.302  17.879  1.00100.18           N  
ATOM    401  CA  ARG M  50     104.457   8.993  18.229  1.00100.18           C  
ATOM    402  CB  ARG M  50     105.451   7.906  17.779  1.00100.18           C  
ATOM    403  CG  ARG M  50     105.010   6.461  18.020  1.00100.18           C  
ATOM    404  CD  ARG M  50     103.973   5.955  17.017  1.00100.18           C  
ATOM    405  NE  ARG M  50     103.872   4.479  17.194  1.00100.18           N  
ATOM    406  CZ  ARG M  50     103.109   3.735  16.341  1.00100.18           C  
ATOM    407  NH1 ARG M  50     102.430   4.341  15.323  1.00100.18           N  
ATOM    408  NH2 ARG M  50     103.025   2.384  16.509  1.00100.18           N  
ATOM    409  C   ARG M  50     104.300   8.866  19.717  1.00100.18           C  
ATOM    410  O   ARG M  50     103.320   8.303  20.202  1.00100.18           O  
ATOM    411  N   TRP M  51     105.257   9.425  20.479  1.00107.24           N  
ATOM    412  CA  TRP M  51     105.338   9.305  21.909  1.00107.24           C  
ATOM    413  CB  TRP M  51     106.667   9.851  22.468  1.00107.24           C  
ATOM    414  CG  TRP M  51     107.137  11.150  21.859  1.00107.24           C  
ATOM    415  CD2 TRP M  51     106.912  12.459  22.404  1.00107.24           C  
ATOM    416  CD1 TRP M  51     107.880  11.327  20.728  1.00107.24           C  
ATOM    417  NE1 TRP M  51     108.127  12.663  20.530  1.00107.24           N  
ATOM    418  CE2 TRP M  51     107.539  13.372  21.555  1.00107.24           C  
ATOM    419  CE3 TRP M  51     106.245  12.865  23.523  1.00107.24           C  
ATOM    420  CZ2 TRP M  51     107.508  14.712  21.813  1.00107.24           C  
ATOM    421  CZ3 TRP M  51     106.209  14.218  23.777  1.00107.24           C  
ATOM    422  CH2 TRP M  51     106.828  15.122  22.938  1.00107.24           C  
ATOM    423  C   TRP M  51     104.158   9.927  22.594  1.00107.24           C  
ATOM    424  O   TRP M  51     103.855   9.581  23.734  1.00107.24           O  
ATOM    425  N   MET M  52     103.476  10.873  21.927  1.00131.89           N  
ATOM    426  CA  MET M  52     102.343  11.582  22.460  1.00131.89           C  
ATOM    427  CB  MET M  52     101.846  12.722  21.560  1.00131.89           C  
ATOM    428  CG  MET M  52     102.716  13.973  21.654  1.00131.89           C  
ATOM    429  SD  MET M  52     102.726  14.717  23.315  1.00131.89           S  
ATOM    430  CE  MET M  52     100.932  14.979  23.391  1.00131.89           C  
ATOM    431  C   MET M  52     101.182  10.662  22.700  1.00131.89           C  
ATOM    432  O   MET M  52     100.315  10.954  23.521  1.00131.89           O  
ATOM    433  N   GLU M  53     101.137   9.526  21.990  1.00 79.35           N  
ATOM    434  CA  GLU M  53     100.039   8.600  22.014  1.00 79.35           C  
ATOM    435  CB  GLU M  53     100.378   7.303  21.260  1.00 79.35           C  
ATOM    436  CG  GLU M  53     100.623   7.516  19.765  1.00 79.35           C  
ATOM    437  CD  GLU M  53     101.062   6.187  19.167  1.00 79.35           C  
ATOM    438  OE1 GLU M  53     101.978   5.551  19.752  1.00 79.35           O  
ATOM    439  OE2 GLU M  53     100.487   5.787  18.119  1.00 79.35           O  
ATOM    440  C   GLU M  53      99.732   8.220  23.434  1.00 79.35           C  
ATOM    441  O   GLU M  53      98.600   7.869  23.759  1.00 79.35           O  
ATOM    442  N   GLN M  54     100.741   8.265  24.313  1.00 79.01           N  
ATOM    443  CA  GLN M  54     100.643   7.871  25.691  1.00 79.01           C  
ATOM    444  CB  GLN M  54     102.012   7.873  26.385  1.00 79.01           C  
ATOM    445  CG  GLN M  54     102.955   6.827  25.788  1.00 79.01           C  
ATOM    446  CD  GLN M  54     104.287   6.905  26.511  1.00 79.01           C  
ATOM    447  OE1 GLN M  54     104.407   7.546  27.554  1.00 79.01           O  
ATOM    448  NE2 GLN M  54     105.322   6.231  25.942  1.00 79.01           N  
ATOM    449  C   GLN M  54      99.701   8.743  26.492  1.00 79.01           C  
ATOM    450  O   GLN M  54      99.203   8.310  27.529  1.00 79.01           O  
ATOM    451  N   GLU M  55      99.435   9.987  26.052  1.00220.86           N  
ATOM    452  CA  GLU M  55      98.788  11.006  26.846  1.00220.86           C  
ATOM    453  CB  GLU M  55      98.698  12.320  26.064  1.00220.86           C  
ATOM    454  CG  GLU M  55      98.404  13.511  26.956  1.00220.86           C  
ATOM    455  CD  GLU M  55      99.491  13.591  28.015  1.00220.86           C  
ATOM    456  OE1 GLU M  55     100.694  13.452  27.666  1.00220.86           O  
ATOM    457  OE2 GLU M  55      99.119  13.796  29.200  1.00220.86           O  
ATOM    458  C   GLU M  55      97.434  10.698  27.443  1.00220.86           C  
ATOM    459  O   GLU M  55      97.278  10.853  28.652  1.00220.86           O  
ATOM    460  N   GLY M  56      96.418  10.250  26.681  1.00 48.99           N  
ATOM    461  CA  GLY M  56      95.139   9.991  27.294  1.00 48.99           C  
ATOM    462  C   GLY M  56      94.160  11.011  26.802  1.00 48.99           C  
ATOM    463  O   GLY M  56      94.486  12.170  26.551  1.00 48.99           O  
ATOM    464  N   PRO M  58      92.944  10.552  26.684  1.00 99.06           N  
ATOM    465  CA  PRO M  58      91.837  11.289  26.132  1.00 99.06           C  
ATOM    466  CD  PRO M  58      92.513   9.366  27.407  1.00 99.06           C  
ATOM    467  CB  PRO M  58      90.645  10.336  26.212  1.00 99.06           C  
ATOM    468  CG  PRO M  58      90.979   9.452  27.427  1.00 99.06           C  
ATOM    469  C   PRO M  58      91.532  12.587  26.818  1.00 99.06           C  
ATOM    470  O   PRO M  58      91.123  13.525  26.135  1.00 99.06           O  
ATOM    471  N   GLU M  59      91.702  12.676  28.150  1.00128.44           N  
ATOM    472  CA  GLU M  59      91.343  13.875  28.843  1.00128.44           C  
ATOM    473  CB  GLU M  59      91.553  13.775  30.369  1.00128.44           C  
ATOM    474  CG  GLU M  59      92.992  13.487  30.818  1.00128.44           C  
ATOM    475  CD  GLU M  59      93.238  11.979  30.838  1.00128.44           C  
ATOM    476  OE1 GLU M  59      93.304  11.362  29.742  1.00128.44           O  
ATOM    477  OE2 GLU M  59      93.377  11.424  31.960  1.00128.44           O  
ATOM    478  C   GLU M  59      92.195  14.978  28.320  1.00128.44           C  
ATOM    479  O   GLU M  59      91.724  16.083  28.056  1.00128.44           O  
ATOM    480  N   TYR M  60      93.478  14.669  28.103  1.00100.67           N  
ATOM    481  CA  TYR M  60      94.433  15.631  27.655  1.00100.67           C  
ATOM    482  CB  TYR M  60      95.802  14.974  27.428  1.00100.67           C  
ATOM    483  CG  TYR M  60      96.752  15.945  26.817  1.00100.67           C  
ATOM    484  CD1 TYR M  60      97.494  16.798  27.599  1.00100.67           C  
ATOM    485  CD2 TYR M  60      96.914  15.981  25.452  1.00100.67           C  
ATOM    486  CE1 TYR M  60      98.377  17.680  27.023  1.00100.67           C  
ATOM    487  CE2 TYR M  60      97.796  16.861  24.870  1.00100.67           C  
ATOM    488  CZ  TYR M  60      98.530  17.714  25.658  1.00100.67           C  
ATOM    489  OH  TYR M  60      99.438  18.619  25.068  1.00100.67           O  
ATOM    490  C   TYR M  60      93.988  16.216  26.350  1.00100.67           C  
ATOM    491  O   TYR M  60      93.937  17.435  26.198  1.00100.67           O  
ATOM    492  N   TRP M  61      93.619  15.368  25.379  1.00 83.96           N  
ATOM    493  CA  TRP M  61      93.288  15.868  24.074  1.00 83.96           C  
ATOM    494  CB  TRP M  61      93.088  14.743  23.054  1.00 83.96           C  
ATOM    495  CG  TRP M  61      94.383  14.012  22.817  1.00 83.96           C  
ATOM    496  CD2 TRP M  61      95.519  14.616  22.185  1.00 83.96           C  
ATOM    497  CD1 TRP M  61      94.762  12.752  23.176  1.00 83.96           C  
ATOM    498  NE1 TRP M  61      96.065  12.531  22.800  1.00 83.96           N  
ATOM    499  CE2 TRP M  61      96.543  13.671  22.191  1.00 83.96           C  
ATOM    500  CE3 TRP M  61      95.696  15.860  21.655  1.00 83.96           C  
ATOM    501  CZ2 TRP M  61      97.768  13.958  21.661  1.00 83.96           C  
ATOM    502  CZ3 TRP M  61      96.929  16.141  21.111  1.00 83.96           C  
ATOM    503  CH2 TRP M  61      97.945  15.208  21.114  1.00 83.96           C  
ATOM    504  C   TRP M  61      92.062  16.716  24.124  1.00 83.96           C  
ATOM    505  O   TRP M  61      92.053  17.835  23.614  1.00 83.96           O  
ATOM    506  N   GLU M  62      91.002  16.225  24.784  1.00107.19           N  
ATOM    507  CA  GLU M  62      89.774  16.961  24.797  1.00107.19           C  
ATOM    508  CB  GLU M  62      88.679  16.283  25.640  1.00107.19           C  
ATOM    509  CG  GLU M  62      87.439  17.157  25.863  1.00107.19           C  
ATOM    510  CD  GLU M  62      86.588  17.175  24.602  1.00107.19           C  
ATOM    511  OE1 GLU M  62      86.956  17.904  23.643  1.00107.19           O  
ATOM    512  OE2 GLU M  62      85.550  16.461  24.585  1.00107.19           O  
ATOM    513  C   GLU M  62      90.033  18.287  25.423  1.00107.19           C  
ATOM    514  O   GLU M  62      89.553  19.313  24.943  1.00107.19           O  
ATOM    515  N   ARG M  63      90.817  18.303  26.512  1.00104.32           N  
ATOM    516  CA  ARG M  63      91.019  19.535  27.201  1.00104.32           C  
ATOM    517  CB  ARG M  63      91.880  19.390  28.470  1.00104.32           C  
ATOM    518  CG  ARG M  63      92.063  20.708  29.226  1.00104.32           C  
ATOM    519  CD  ARG M  63      92.958  20.597  30.462  1.00104.32           C  
ATOM    520  NE  ARG M  63      94.357  20.442  29.975  1.00104.32           N  
ATOM    521  CZ  ARG M  63      94.906  19.200  29.835  1.00104.32           C  
ATOM    522  NH1 ARG M  63      94.188  18.091  30.176  1.00104.32           N  
ATOM    523  NH2 ARG M  63      96.180  19.062  29.365  1.00104.32           N  
ATOM    524  C   ARG M  63      91.700  20.515  26.302  1.00104.32           C  
ATOM    525  O   ARG M  63      91.249  21.647  26.147  1.00104.32           O  
ATOM    526  N   GLU M  64      92.786  20.088  25.644  1.00105.51           N  
ATOM    527  CA  GLU M  64      93.553  20.967  24.810  1.00105.51           C  
ATOM    528  CB  GLU M  64      94.797  20.294  24.214  1.00105.51           C  
ATOM    529  CG  GLU M  64      95.820  19.910  25.279  1.00105.51           C  
ATOM    530  CD  GLU M  64      96.128  21.161  26.085  1.00105.51           C  
ATOM    531  OE1 GLU M  64      96.506  22.192  25.467  1.00105.51           O  
ATOM    532  OE2 GLU M  64      95.981  21.103  27.334  1.00105.51           O  
ATOM    533  C   GLU M  64      92.705  21.418  23.673  1.00105.51           C  
ATOM    534  O   GLU M  64      92.786  22.567  23.238  1.00105.51           O  
ATOM    535  N   THR M  65      91.860  20.508  23.165  1.00 48.00           N  
ATOM    536  CA  THR M  65      91.051  20.801  22.022  1.00 48.00           C  
ATOM    537  CB  THR M  65      90.210  19.626  21.613  1.00 48.00           C  
ATOM    538  OG1 THR M  65      91.043  18.510  21.332  1.00 48.00           O  
ATOM    539  CG2 THR M  65      89.393  20.005  20.366  1.00 48.00           C  
ATOM    540  C   THR M  65      90.139  21.940  22.360  1.00 48.00           C  
ATOM    541  O   THR M  65      90.007  22.881  21.579  1.00 48.00           O  
ATOM    542  N   GLN M  66      89.504  21.892  23.546  1.00 85.51           N  
ATOM    543  CA  GLN M  66      88.585  22.916  23.957  1.00 85.51           C  
ATOM    544  CB  GLN M  66      87.984  22.631  25.339  1.00 85.51           C  
ATOM    545  CG  GLN M  66      87.189  21.331  25.407  1.00 85.51           C  
ATOM    546  CD  GLN M  66      86.762  21.154  26.854  1.00 85.51           C  
ATOM    547  OE1 GLN M  66      87.092  21.968  27.715  1.00 85.51           O  
ATOM    548  NE2 GLN M  66      86.011  20.056  27.132  1.00 85.51           N  
ATOM    549  C   GLN M  66      89.354  24.183  24.110  1.00 85.51           C  
ATOM    550  O   GLN M  66      88.911  25.251  23.691  1.00 85.51           O  
ATOM    551  N   LYS M  67      90.556  24.076  24.702  1.00115.79           N  
ATOM    552  CA  LYS M  67      91.394  25.209  24.938  1.00115.79           C  
ATOM    553  CB  LYS M  67      92.790  24.778  25.415  1.00115.79           C  
ATOM    554  CG  LYS M  67      93.862  25.866  25.289  1.00115.79           C  
ATOM    555  CD  LYS M  67      95.153  25.529  26.038  1.00115.79           C  
ATOM    556  CE  LYS M  67      95.092  24.178  26.752  1.00115.79           C  
ATOM    557  NZ  LYS M  67      96.332  23.952  27.526  1.00115.79           N  
ATOM    558  C   LYS M  67      91.631  25.877  23.636  1.00115.79           C  
ATOM    559  O   LYS M  67      91.497  27.093  23.511  1.00115.79           O  
ATOM    560  N   ALA M  68      91.962  25.073  22.617  1.00 42.39           N  
ATOM    561  CA  ALA M  68      92.283  25.644  21.348  1.00 42.39           C  
ATOM    562  CB  ALA M  68      92.618  24.587  20.284  1.00 42.39           C  
ATOM    563  C   ALA M  68      91.091  26.396  20.862  1.00 42.39           C  
ATOM    564  O   ALA M  68      91.197  27.552  20.461  1.00 42.39           O  
ATOM    565  N   LYS M  69      89.902  25.780  20.965  0.96145.30           N  
ATOM    566  CA  LYS M  69      88.714  26.392  20.450  0.96145.30           C  
ATOM    567  CB  LYS M  69      87.449  25.558  20.735  0.96145.30           C  
ATOM    568  CG  LYS M  69      87.350  24.264  19.919  0.96145.30           C  
ATOM    569  CD  LYS M  69      87.199  24.506  18.416  0.96145.30           C  
ATOM    570  CE  LYS M  69      87.215  23.233  17.565  0.96145.30           C  
ATOM    571  NZ  LYS M  69      86.016  22.410  17.836  0.96145.30           N  
ATOM    572  C   LYS M  69      88.536  27.716  21.120  0.96145.30           C  
ATOM    573  O   LYS M  69      88.203  28.705  20.470  0.96145.30           O  
ATOM    574  N   GLY M  70      88.752  27.782  22.446  1.00 41.91           N  
ATOM    575  CA  GLY M  70      88.551  29.038  23.102  1.00 41.91           C  
ATOM    576  C   GLY M  70      89.539  30.028  22.553  1.00 41.91           C  
ATOM    577  O   GLY M  70      89.179  31.144  22.185  1.00 41.91           O  
ATOM    578  N   ASN M  71      90.817  29.628  22.430  1.00 64.10           N  
ATOM    579  CA  ASN M  71      91.843  30.534  21.990  1.00 64.10           C  
ATOM    580  CB  ASN M  71      93.239  29.889  21.939  1.00 64.10           C  
ATOM    581  CG  ASN M  71      93.742  29.696  23.363  1.00 64.10           C  
ATOM    582  OD1 ASN M  71      93.621  30.585  24.204  1.00 64.10           O  
ATOM    583  ND2 ASN M  71      94.330  28.502  23.643  1.00 64.10           N  
ATOM    584  C   ASN M  71      91.518  31.005  20.610  1.00 64.10           C  
ATOM    585  O   ASN M  71      91.772  32.158  20.265  1.00 64.10           O  
ATOM    586  N   GLU M  72      90.943  30.124  19.774  1.00 71.19           N  
ATOM    587  CA  GLU M  72      90.684  30.507  18.419  1.00 71.19           C  
ATOM    588  CB  GLU M  72      89.978  29.403  17.619  1.00 71.19           C  
ATOM    589  CG  GLU M  72      89.699  29.802  16.170  1.00 71.19           C  
ATOM    590  CD  GLU M  72      88.978  28.648  15.490  1.00 71.19           C  
ATOM    591  OE1 GLU M  72      89.198  27.482  15.915  1.00 71.19           O  
ATOM    592  OE2 GLU M  72      88.197  28.917  14.539  1.00 71.19           O  
ATOM    593  C   GLU M  72      89.771  31.693  18.399  1.00 71.19           C  
ATOM    594  O   GLU M  72      90.078  32.714  17.786  1.00 71.19           O  
ATOM    595  N   GLN M  73      88.644  31.619  19.126  1.00 58.60           N  
ATOM    596  CA  GLN M  73      87.694  32.691  19.064  1.00 58.60           C  
ATOM    597  CB  GLN M  73      86.412  32.412  19.863  1.00 58.60           C  
ATOM    598  CG  GLN M  73      85.573  31.299  19.230  1.00 58.60           C  
ATOM    599  CD  GLN M  73      85.160  31.759  17.835  1.00 58.60           C  
ATOM    600  OE1 GLN M  73      85.455  32.879  17.421  1.00 58.60           O  
ATOM    601  NE2 GLN M  73      84.457  30.869  17.085  1.00 58.60           N  
ATOM    602  C   GLN M  73      88.342  33.931  19.570  1.00 58.60           C  
ATOM    603  O   GLN M  73      88.156  35.010  19.012  1.00 58.60           O  
ATOM    604  N   SER M  74      89.165  33.795  20.618  1.00 72.15           N  
ATOM    605  CA  SER M  74      89.766  34.937  21.230  1.00 72.15           C  
ATOM    606  CB  SER M  74      90.615  34.547  22.435  1.00 72.15           C  
ATOM    607  OG  SER M  74      89.750  33.954  23.388  1.00 72.15           O  
ATOM    608  C   SER M  74      90.598  35.699  20.246  1.00 72.15           C  
ATOM    609  O   SER M  74      90.532  36.924  20.204  1.00 72.15           O  
ATOM    610  N   PHE M  75      91.398  35.005  19.418  1.00 71.23           N  
ATOM    611  CA  PHE M  75      92.234  35.660  18.452  1.00 71.23           C  
ATOM    612  CB  PHE M  75      93.242  34.724  17.763  1.00 71.23           C  
ATOM    613  CG  PHE M  75      94.342  34.454  18.733  1.00 71.23           C  
ATOM    614  CD1 PHE M  75      94.252  33.433  19.652  1.00 71.23           C  
ATOM    615  CD2 PHE M  75      95.473  35.237  18.720  1.00 71.23           C  
ATOM    616  CE1 PHE M  75      95.277  33.198  20.538  1.00 71.23           C  
ATOM    617  CE2 PHE M  75      96.501  35.008  19.603  1.00 71.23           C  
ATOM    618  CZ  PHE M  75      96.404  33.985  20.515  1.00 71.23           C  
ATOM    619  C   PHE M  75      91.395  36.303  17.399  1.00 71.23           C  
ATOM    620  O   PHE M  75      91.746  37.364  16.884  1.00 71.23           O  
ATOM    621  N   ARG M  76      90.254  35.676  17.060  0.93209.59           N  
ATOM    622  CA  ARG M  76      89.405  36.167  16.016  0.93209.59           C  
ATOM    623  CB  ARG M  76      88.091  35.372  15.968  0.93209.59           C  
ATOM    624  CG  ARG M  76      87.019  35.924  15.034  0.93209.59           C  
ATOM    625  CD  ARG M  76      85.674  35.219  15.232  0.93209.59           C  
ATOM    626  NE  ARG M  76      84.665  35.885  14.362  0.93209.59           N  
ATOM    627  CZ  ARG M  76      83.338  35.637  14.559  0.93209.59           C  
ATOM    628  NH1 ARG M  76      82.949  34.749  15.520  0.93209.59           N  
ATOM    629  NH2 ARG M  76      82.399  36.282  13.807  0.93209.59           N  
ATOM    630  C   ARG M  76      89.079  37.593  16.322  0.93209.59           C  
ATOM    631  O   ARG M  76      89.156  38.443  15.435  0.93209.59           O  
ATOM    632  N   VAL M  77      88.711  37.899  17.582  1.00139.31           N  
ATOM    633  CA  VAL M  77      88.444  39.266  17.929  1.00139.31           C  
ATOM    634  CB  VAL M  77      87.737  39.483  19.231  1.00139.31           C  
ATOM    635  CG1 VAL M  77      86.263  39.150  19.000  1.00139.31           C  
ATOM    636  CG2 VAL M  77      88.390  38.630  20.326  1.00139.31           C  
ATOM    637  C   VAL M  77      89.689  40.093  17.899  1.00139.31           C  
ATOM    638  O   VAL M  77      89.644  41.249  17.482  1.00139.31           O  
ATOM    639  N   ASP M  78      90.841  39.521  18.294  1.00 57.90           N  
ATOM    640  CA  ASP M  78      92.057  40.286  18.360  1.00 57.90           C  
ATOM    641  CB  ASP M  78      93.281  39.438  18.746  1.00 57.90           C  
ATOM    642  CG  ASP M  78      93.149  39.062  20.215  1.00 57.90           C  
ATOM    643  OD1 ASP M  78      92.606  39.892  20.991  1.00 57.90           O  
ATOM    644  OD2 ASP M  78      93.587  37.938  20.579  1.00 57.90           O  
ATOM    645  C   ASP M  78      92.313  40.864  17.008  1.00 57.90           C  
ATOM    646  O   ASP M  78      92.807  41.985  16.882  1.00 57.90           O  
ATOM    647  N   LEU M  79      91.956  40.115  15.954  1.00 49.11           N  
ATOM    648  CA  LEU M  79      92.188  40.598  14.627  1.00 49.11           C  
ATOM    649  CB  LEU M  79      91.654  39.634  13.555  1.00 49.11           C  
ATOM    650  CG  LEU M  79      92.364  38.267  13.532  1.00 49.11           C  
ATOM    651  CD1 LEU M  79      91.781  37.356  12.441  1.00 49.11           C  
ATOM    652  CD2 LEU M  79      93.888  38.429  13.409  1.00 49.11           C  
ATOM    653  C   LEU M  79      91.436  41.881  14.476  1.00 49.11           C  
ATOM    654  O   LEU M  79      91.983  42.870  13.988  1.00 49.11           O  
ATOM    655  N   ARG M  80      90.170  41.914  14.934  1.00111.25           N  
ATOM    656  CA  ARG M  80      89.371  43.095  14.759  1.00111.25           C  
ATOM    657  CB  ARG M  80      87.985  43.013  15.423  1.00111.25           C  
ATOM    658  CG  ARG M  80      87.066  41.882  14.962  1.00111.25           C  
ATOM    659  CD  ARG M  80      85.717  41.921  15.687  1.00111.25           C  
ATOM    660  NE  ARG M  80      85.061  40.595  15.528  1.00111.25           N  
ATOM    661  CZ  ARG M  80      84.186  40.161  16.483  1.00111.25           C  
ATOM    662  NH1 ARG M  80      83.908  40.945  17.566  1.00111.25           N  
ATOM    663  NH2 ARG M  80      83.589  38.941  16.360  1.00111.25           N  
ATOM    664  C   ARG M  80      90.037  44.224  15.475  1.00111.25           C  
ATOM    665  O   ARG M  80      90.221  45.309  14.924  1.00111.25           O  
ATOM    666  N   THR M  81      90.469  43.958  16.720  1.00 71.16           N  
ATOM    667  CA  THR M  81      90.971  44.972  17.598  1.00 71.16           C  
ATOM    668  CB  THR M  81      91.419  44.378  18.900  1.00 71.16           C  
ATOM    669  OG1 THR M  81      90.383  43.575  19.443  1.00 71.16           O  
ATOM    670  CG2 THR M  81      91.700  45.518  19.884  1.00 71.16           C  
ATOM    671  C   THR M  81      92.146  45.646  16.960  1.00 71.16           C  
ATOM    672  O   THR M  81      92.244  46.873  16.956  1.00 71.16           O  
ATOM    673  N   LEU M  82      93.056  44.855  16.370  1.00 62.41           N  
ATOM    674  CA  LEU M  82      94.251  45.390  15.783  1.00 62.41           C  
ATOM    675  CB  LEU M  82      95.148  44.286  15.208  1.00 62.41           C  
ATOM    676  CG  LEU M  82      95.650  43.331  16.303  1.00 62.41           C  
ATOM    677  CD1 LEU M  82      96.548  42.224  15.733  1.00 62.41           C  
ATOM    678  CD2 LEU M  82      96.319  44.117  17.440  1.00 62.41           C  
ATOM    679  C   LEU M  82      93.870  46.304  14.676  1.00 62.41           C  
ATOM    680  O   LEU M  82      94.443  47.380  14.512  1.00 62.41           O  
ATOM    681  N   LEU M  83      92.844  45.907  13.916  1.00144.03           N  
ATOM    682  CA  LEU M  83      92.416  46.666  12.790  1.00144.03           C  
ATOM    683  CB  LEU M  83      91.186  46.006  12.147  1.00144.03           C  
ATOM    684  CG  LEU M  83      90.724  46.660  10.844  1.00144.03           C  
ATOM    685  CD1 LEU M  83      90.110  48.047  11.095  1.00144.03           C  
ATOM    686  CD2 LEU M  83      91.867  46.657   9.815  1.00144.03           C  
ATOM    687  C   LEU M  83      92.059  48.021  13.309  1.00144.03           C  
ATOM    688  O   LEU M  83      92.320  49.025  12.653  1.00144.03           O  
ATOM    689  N   GLY M  84      91.437  48.086  14.502  1.00 32.12           N  
ATOM    690  CA  GLY M  84      91.056  49.347  15.075  1.00 32.12           C  
ATOM    691  C   GLY M  84      92.252  50.178  15.450  1.00 32.12           C  
ATOM    692  O   GLY M  84      92.296  51.369  15.147  1.00 32.12           O  
ATOM    693  N   TYR M  85      93.267  49.584  16.114  1.00 80.76           N  
ATOM    694  CA  TYR M  85      94.373  50.389  16.567  1.00 80.76           C  
ATOM    695  CB  TYR M  85      95.463  49.605  17.319  1.00 80.76           C  
ATOM    696  CG  TYR M  85      94.899  49.059  18.582  1.00 80.76           C  
ATOM    697  CD1 TYR M  85      94.664  49.868  19.666  1.00 80.76           C  
ATOM    698  CD2 TYR M  85      94.626  47.719  18.684  1.00 80.76           C  
ATOM    699  CE1 TYR M  85      94.150  49.351  20.832  1.00 80.76           C  
ATOM    700  CE2 TYR M  85      94.114  47.197  19.844  1.00 80.76           C  
ATOM    701  CZ  TYR M  85      93.871  48.010  20.920  1.00 80.76           C  
ATOM    702  OH  TYR M  85      93.344  47.462  22.107  1.00 80.76           O  
ATOM    703  C   TYR M  85      95.061  50.962  15.375  1.00 80.76           C  
ATOM    704  O   TYR M  85      95.426  52.137  15.352  1.00 80.76           O  
ATOM    705  N   TYR M  86      95.280  50.098  14.371  1.00 84.70           N  
ATOM    706  CA  TYR M  86      95.949  50.399  13.141  1.00 84.70           C  
ATOM    707  CB  TYR M  86      96.441  49.144  12.400  1.00 84.70           C  
ATOM    708  CG  TYR M  86      97.525  48.593  13.270  1.00 84.70           C  
ATOM    709  CD1 TYR M  86      98.746  49.228  13.337  1.00 84.70           C  
ATOM    710  CD2 TYR M  86      97.334  47.451  14.015  1.00 84.70           C  
ATOM    711  CE1 TYR M  86      99.755  48.742  14.134  1.00 84.70           C  
ATOM    712  CE2 TYR M  86      98.342  46.959  14.815  1.00 84.70           C  
ATOM    713  CZ  TYR M  86      99.555  47.604  14.875  1.00 84.70           C  
ATOM    714  OH  TYR M  86     100.591  47.105  15.693  1.00 84.70           O  
ATOM    715  C   TYR M  86      95.112  51.264  12.250  1.00 84.70           C  
ATOM    716  O   TYR M  86      95.644  52.027  11.447  1.00 84.70           O  
ATOM    717  N   ASN M  87      93.775  51.161  12.348  1.00 90.55           N  
ATOM    718  CA  ASN M  87      92.927  51.924  11.479  1.00 90.55           C  
ATOM    719  CB  ASN M  87      93.279  53.421  11.503  1.00 90.55           C  
ATOM    720  CG  ASN M  87      92.150  54.208  10.863  1.00 90.55           C  
ATOM    721  OD1 ASN M  87      91.155  53.640  10.417  1.00 90.55           O  
ATOM    722  ND2 ASN M  87      92.307  55.558  10.818  1.00 90.55           N  
ATOM    723  C   ASN M  87      93.128  51.412  10.087  1.00 90.55           C  
ATOM    724  O   ASN M  87      93.165  52.179   9.126  1.00 90.55           O  
ATOM    725  N   GLN M  88      93.264  50.076   9.960  1.00 59.90           N  
ATOM    726  CA  GLN M  88      93.470  49.427   8.695  1.00 59.90           C  
ATOM    727  CB  GLN M  88      94.250  48.109   8.827  1.00 59.90           C  
ATOM    728  CG  GLN M  88      95.666  48.299   9.376  1.00 59.90           C  
ATOM    729  CD  GLN M  88      96.272  46.919   9.589  1.00 59.90           C  
ATOM    730  OE1 GLN M  88      95.556  45.943   9.808  1.00 59.90           O  
ATOM    731  NE2 GLN M  88      97.628  46.831   9.528  1.00 59.90           N  
ATOM    732  C   GLN M  88      92.138  49.109   8.090  1.00 59.90           C  
ATOM    733  O   GLN M  88      91.119  49.095   8.776  1.00 59.90           O  
ATOM    734  N   SER M  89      92.110  48.879   6.760  1.00 95.67           N  
ATOM    735  CA  SER M  89      90.876  48.530   6.119  1.00 95.67           C  
ATOM    736  CB  SER M  89      90.890  48.673   4.589  1.00 95.67           C  
ATOM    737  OG  SER M  89      90.950  50.042   4.226  1.00 95.67           O  
ATOM    738  C   SER M  89      90.599  47.096   6.422  1.00 95.67           C  
ATOM    739  O   SER M  89      91.508  46.293   6.618  1.00 95.67           O  
ATOM    740  N   LYS M  90      89.303  46.752   6.480  1.00131.11           N  
ATOM    741  CA  LYS M  90      88.858  45.423   6.780  1.00131.11           C  
ATOM    742  CB  LYS M  90      87.341  45.354   7.017  1.00131.11           C  
ATOM    743  CG  LYS M  90      86.512  45.843   5.829  1.00131.11           C  
ATOM    744  CD  LYS M  90      85.012  45.592   5.988  1.00131.11           C  
ATOM    745  CE  LYS M  90      84.163  46.233   4.887  1.00131.11           C  
ATOM    746  NZ  LYS M  90      82.725  46.018   5.164  1.00131.11           N  
ATOM    747  C   LYS M  90      89.204  44.482   5.667  1.00131.11           C  
ATOM    748  O   LYS M  90      89.517  43.319   5.908  1.00131.11           O  
ATOM    749  N   GLY M  91      89.201  44.970   4.415  1.00 42.47           N  
ATOM    750  CA  GLY M  91      89.297  44.100   3.277  1.00 42.47           C  
ATOM    751  C   GLY M  91      90.525  43.231   3.277  1.00 42.47           C  
ATOM    752  O   GLY M  91      90.432  42.052   2.936  1.00 42.47           O  
ATOM    753  N   GLY M  92      91.705  43.758   3.648  1.00 36.50           N  
ATOM    754  CA  GLY M  92      92.901  42.964   3.511  1.00 36.50           C  
ATOM    755  C   GLY M  92      92.991  41.914   4.577  1.00 36.50           C  
ATOM    756  O   GLY M  92      92.299  41.971   5.593  1.00 36.50           O  
ATOM    757  N   SER M  93      93.861  40.903   4.342  1.00 98.38           N  
ATOM    758  CA  SER M  93      94.103  39.852   5.295  1.00 98.38           C  
ATOM    759  CB  SER M  93      94.519  38.505   4.684  1.00 98.38           C  
ATOM    760  OG  SER M  93      93.387  37.815   4.185  1.00 98.38           O  
ATOM    761  C   SER M  93      95.242  40.249   6.175  1.00 98.38           C  
ATOM    762  O   SER M  93      96.111  41.022   5.776  1.00 98.38           O  
ATOM    763  N   HIS M  94      95.275  39.702   7.407  1.00 71.37           N  
ATOM    764  CA  HIS M  94      96.350  40.031   8.298  1.00 71.37           C  
ATOM    765  ND1 HIS M  94      96.359  43.159   7.766  1.00 71.37           N  
ATOM    766  CG  HIS M  94      95.571  42.419   8.619  1.00 71.37           C  
ATOM    767  CB  HIS M  94      96.004  41.149   9.296  1.00 71.37           C  
ATOM    768  NE2 HIS M  94      94.414  44.224   7.916  1.00 71.37           N  
ATOM    769  CD2 HIS M  94      94.387  43.085   8.700  1.00 71.37           C  
ATOM    770  CE1 HIS M  94      95.618  44.226   7.374  1.00 71.37           C  
ATOM    771  C   HIS M  94      96.698  38.802   9.084  1.00 71.37           C  
ATOM    772  O   HIS M  94      95.957  37.820   9.073  1.00 71.37           O  
ATOM    773  N   THR M  95      97.857  38.818   9.781  0.90 50.63           N  
ATOM    774  CA  THR M  95      98.258  37.645  10.508  0.90 50.63           C  
ATOM    775  CB  THR M  95      99.383  36.906   9.840  0.90 50.63           C  
ATOM    776  OG1 THR M  95      98.995  36.510   8.532  0.90 50.63           O  
ATOM    777  CG2 THR M  95      99.748  35.673  10.685  0.90 50.63           C  
ATOM    778  C   THR M  95      98.742  38.009  11.879  0.90 50.63           C  
ATOM    779  O   THR M  95      99.333  39.066  12.098  0.90 50.63           O  
ATOM    780  N   ILE M  96      98.481  37.109  12.848  1.00 47.87           N  
ATOM    781  CA  ILE M  96      98.937  37.271  14.197  1.00 47.87           C  
ATOM    782  CB  ILE M  96      97.820  37.423  15.186  1.00 47.87           C  
ATOM    783  CG1 ILE M  96      97.024  38.705  14.896  1.00 47.87           C  
ATOM    784  CG2 ILE M  96      98.412  37.355  16.604  1.00 47.87           C  
ATOM    785  CD1 ILE M  96      95.732  38.823  15.704  1.00 47.87           C  
ATOM    786  C   ILE M  96      99.643  36.002  14.548  1.00 47.87           C  
ATOM    787  O   ILE M  96      99.143  34.911  14.276  1.00 47.87           O  
ATOM    788  N   GLN M  97     100.842  36.113  15.148  1.00106.94           N  
ATOM    789  CA  GLN M  97     101.549  34.927  15.522  1.00106.94           C  
ATOM    790  CB  GLN M  97     102.598  34.515  14.479  1.00106.94           C  
ATOM    791  CG  GLN M  97     103.614  35.605  14.160  1.00106.94           C  
ATOM    792  CD  GLN M  97     104.418  35.128  12.959  1.00106.94           C  
ATOM    793  OE1 GLN M  97     103.867  34.579  12.006  1.00106.94           O  
ATOM    794  NE2 GLN M  97     105.761  35.331  13.005  1.00106.94           N  
ATOM    795  C   GLN M  97     102.172  35.148  16.861  1.00106.94           C  
ATOM    796  O   GLN M  97     102.589  36.257  17.187  1.00106.94           O  
ATOM    797  N   VAL M  98     102.218  34.089  17.696  1.00122.80           N  
ATOM    798  CA  VAL M  98     102.768  34.273  19.005  1.00122.80           C  
ATOM    799  CB  VAL M  98     101.726  34.385  20.077  1.00122.80           C  
ATOM    800  CG1 VAL M  98     100.977  35.713  19.895  1.00122.80           C  
ATOM    801  CG2 VAL M  98     100.801  33.165  19.971  1.00122.80           C  
ATOM    802  C   VAL M  98     103.677  33.144  19.360  1.00122.80           C  
ATOM    803  O   VAL M  98     103.473  31.994  18.969  1.00122.80           O  
ATOM    804  N   ILE M  99     104.731  33.481  20.127  1.00 59.68           N  
ATOM    805  CA  ILE M  99     105.677  32.513  20.579  1.00 59.68           C  
ATOM    806  CB  ILE M  99     107.095  32.889  20.261  1.00 59.68           C  
ATOM    807  CG1 ILE M  99     107.268  32.954  18.736  1.00 59.68           C  
ATOM    808  CG2 ILE M  99     108.042  31.890  20.948  1.00 59.68           C  
ATOM    809  CD1 ILE M  99     108.583  33.587  18.294  1.00 59.68           C  
ATOM    810  C   ILE M  99     105.532  32.457  22.057  1.00 59.68           C  
ATOM    811  O   ILE M  99     105.750  33.444  22.758  1.00 59.68           O  
ATOM    812  N   SER M 100     105.129  31.283  22.568  1.00 56.04           N  
ATOM    813  CA  SER M 100     104.955  31.143  23.976  1.00 56.04           C  
ATOM    814  CB  SER M 100     103.497  30.848  24.363  1.00 56.04           C  
ATOM    815  OG  SER M 100     103.357  30.827  25.773  1.00 56.04           O  
ATOM    816  C   SER M 100     105.790  29.970  24.356  1.00 56.04           C  
ATOM    817  O   SER M 100     105.887  29.008  23.598  1.00 56.04           O  
ATOM    818  N   GLY M 101     106.447  30.018  25.529  1.00 36.22           N  
ATOM    819  CA  GLY M 101     107.246  28.883  25.877  1.00 36.22           C  
ATOM    820  C   GLY M 101     108.137  29.224  27.026  1.00 36.22           C  
ATOM    821  O   GLY M 101     108.173  30.361  27.495  1.00 36.22           O  
ATOM    822  N   CYS M 102     108.884  28.207  27.506  1.00 50.23           N  
ATOM    823  CA  CYS M 102     109.770  28.388  28.616  1.00 50.23           C  
ATOM    824  CB  CYS M 102     109.135  27.963  29.956  1.00 50.23           C  
ATOM    825  SG  CYS M 102     108.673  26.203  29.989  1.00 50.23           S  
ATOM    826  C   CYS M 102     110.984  27.533  28.392  1.00 50.23           C  
ATOM    827  O   CYS M 102     110.924  26.520  27.697  1.00 50.23           O  
ATOM    828  N   GLU M 103     112.136  27.944  28.965  1.00 61.06           N  
ATOM    829  CA  GLU M 103     113.348  27.179  28.844  1.00 61.06           C  
ATOM    830  CB  GLU M 103     114.523  27.954  28.221  1.00 61.06           C  
ATOM    831  CG  GLU M 103     114.357  28.260  26.735  1.00 61.06           C  
ATOM    832  CD  GLU M 103     115.584  29.031  26.265  1.00 61.06           C  
ATOM    833  OE1 GLU M 103     116.556  29.141  27.057  1.00 61.06           O  
ATOM    834  OE2 GLU M 103     115.564  29.520  25.104  1.00 61.06           O  
ATOM    835  C   GLU M 103     113.786  26.833  30.230  1.00 61.06           C  
ATOM    836  O   GLU M 103     113.780  27.681  31.122  1.00 61.06           O  
ATOM    837  N   VAL M 104     114.194  25.567  30.443  1.00 37.83           N  
ATOM    838  CA  VAL M 104     114.613  25.149  31.750  1.00 37.83           C  
ATOM    839  CB  VAL M 104     113.769  24.044  32.316  1.00 37.83           C  
ATOM    840  CG1 VAL M 104     112.329  24.557  32.489  1.00 37.83           C  
ATOM    841  CG2 VAL M 104     113.885  22.821  31.391  1.00 37.83           C  
ATOM    842  C   VAL M 104     116.008  24.618  31.637  1.00 37.83           C  
ATOM    843  O   VAL M 104     116.430  24.166  30.574  1.00 37.83           O  
ATOM    844  N   GLY M 105     116.775  24.689  32.746  1.00 21.26           N  
ATOM    845  CA  GLY M 105     118.124  24.201  32.747  1.00 21.26           C  
ATOM    846  C   GLY M 105     118.113  22.773  33.196  1.00 21.26           C  
ATOM    847  O   GLY M 105     117.059  22.181  33.418  1.00 21.26           O  
ATOM    848  N   SER M 106     119.317  22.190  33.353  1.00 71.59           N  
ATOM    849  CA  SER M 106     119.455  20.821  33.761  1.00 71.59           C  
ATOM    850  CB  SER M 106     120.919  20.349  33.779  1.00 71.59           C  
ATOM    851  OG  SER M 106     121.473  20.411  32.473  1.00 71.59           O  
ATOM    852  C   SER M 106     118.935  20.699  35.156  1.00 71.59           C  
ATOM    853  O   SER M 106     118.374  19.672  35.535  1.00 71.59           O  
ATOM    854  N   ASP M 107     119.121  21.760  35.960  1.00 55.58           N  
ATOM    855  CA  ASP M 107     118.691  21.754  37.326  1.00 55.58           C  
ATOM    856  CB  ASP M 107     119.250  22.925  38.148  1.00 55.58           C  
ATOM    857  CG  ASP M 107     118.760  24.233  37.562  1.00 55.58           C  
ATOM    858  OD1 ASP M 107     118.916  24.447  36.330  1.00 55.58           O  
ATOM    859  OD2 ASP M 107     118.234  25.049  38.360  1.00 55.58           O  
ATOM    860  C   ASP M 107     117.195  21.745  37.401  1.00 55.58           C  
ATOM    861  O   ASP M 107     116.624  21.206  38.349  1.00 55.58           O  
ATOM    862  N   GLY M 108     116.508  22.327  36.398  1.00 30.81           N  
ATOM    863  CA  GLY M 108     115.073  22.345  36.450  1.00 30.81           C  
ATOM    864  C   GLY M 108     114.619  23.741  36.742  1.00 30.81           C  
ATOM    865  O   GLY M 108     113.422  24.003  36.853  1.00 30.81           O  
ATOM    866  N   ARG M 109     115.572  24.678  36.882  1.00 62.11           N  
ATOM    867  CA  ARG M 109     115.218  26.048  37.116  1.00 62.11           C  
ATOM    868  CB  ARG M 109     116.400  26.920  37.570  1.00 62.11           C  
ATOM    869  CG  ARG M 109     116.013  28.297  38.110  1.00 62.11           C  
ATOM    870  CD  ARG M 109     117.189  29.022  38.768  1.00 62.11           C  
ATOM    871  NE  ARG M 109     116.648  30.214  39.480  1.00 62.11           N  
ATOM    872  CZ  ARG M 109     116.779  31.467  38.953  1.00 62.11           C  
ATOM    873  NH1 ARG M 109     117.440  31.653  37.774  1.00 62.11           N  
ATOM    874  NH2 ARG M 109     116.255  32.540  39.614  1.00 62.11           N  
ATOM    875  C   ARG M 109     114.730  26.588  35.815  1.00 62.11           C  
ATOM    876  O   ARG M 109     114.959  25.990  34.765  1.00 62.11           O  
ATOM    877  N   LEU M 110     114.009  27.725  35.852  1.00 64.24           N  
ATOM    878  CA  LEU M 110     113.497  28.255  34.623  1.00 64.24           C  
ATOM    879  CB  LEU M 110     112.129  28.943  34.779  1.00 64.24           C  
ATOM    880  CG  LEU M 110     111.572  29.514  33.462  1.00 64.24           C  
ATOM    881  CD1 LEU M 110     111.349  28.398  32.429  1.00 64.24           C  
ATOM    882  CD2 LEU M 110     110.305  30.351  33.703  1.00 64.24           C  
ATOM    883  C   LEU M 110     114.472  29.266  34.109  1.00 64.24           C  
ATOM    884  O   LEU M 110     114.669  30.319  34.712  1.00 64.24           O  
ATOM    885  N   LEU M 111     115.140  28.934  32.984  1.00 60.05           N  
ATOM    886  CA  LEU M 111     116.111  29.811  32.397  1.00 60.05           C  
ATOM    887  CB  LEU M 111     116.896  29.150  31.252  1.00 60.05           C  
ATOM    888  CG  LEU M 111     117.747  27.949  31.698  1.00 60.05           C  
ATOM    889  CD1 LEU M 111     118.522  27.353  30.512  1.00 60.05           C  
ATOM    890  CD2 LEU M 111     118.654  28.312  32.885  1.00 60.05           C  
ATOM    891  C   LEU M 111     115.460  31.033  31.823  1.00 60.05           C  
ATOM    892  O   LEU M 111     115.863  32.157  32.118  1.00 60.05           O  
ATOM    893  N   ARG M 112     114.413  30.853  30.994  1.00193.35           N  
ATOM    894  CA  ARG M 112     113.837  32.011  30.372  1.00193.35           C  
ATOM    895  CB  ARG M 112     114.585  32.414  29.086  1.00193.35           C  
ATOM    896  CG  ARG M 112     113.968  33.577  28.309  0.93193.35           C  
ATOM    897  CD  ARG M 112     114.907  34.161  27.249  0.96193.35           C  
ATOM    898  NE  ARG M 112     114.084  34.937  26.278  0.94193.35           N  
ATOM    899  CZ  ARG M 112     113.702  36.218  26.547  0.91193.35           C  
ATOM    900  NH1 ARG M 112     114.021  36.790  27.744  1.00193.35           N  
ATOM    901  NH2 ARG M 112     112.991  36.924  25.619  1.00193.35           N  
ATOM    902  C   ARG M 112     112.413  31.722  30.020  1.00193.35           C  
ATOM    903  O   ARG M 112     112.032  30.572  29.813  1.00193.35           O  
ATOM    904  N   GLY M 113     111.579  32.780  29.952  1.00 40.52           N  
ATOM    905  CA  GLY M 113     110.201  32.594  29.601  1.00 40.52           C  
ATOM    906  C   GLY M 113     109.874  33.610  28.559  1.00 40.52           C  
ATOM    907  O   GLY M 113     110.209  34.785  28.701  1.00 40.52           O  
ATOM    908  N   TYR M 114     109.192  33.181  27.478  1.00191.07           N  
ATOM    909  CA  TYR M 114     108.881  34.118  26.441  1.00191.07           C  
ATOM    910  CB  TYR M 114     109.750  34.003  25.171  1.00191.07           C  
ATOM    911  CG  TYR M 114     110.323  32.634  25.098  1.00191.07           C  
ATOM    912  CD1 TYR M 114     109.538  31.512  24.994  1.00191.07           C  
ATOM    913  CD2 TYR M 114     111.691  32.495  25.111  1.00191.07           C  
ATOM    914  CE1 TYR M 114     110.123  30.269  24.928  1.00191.07           C  
ATOM    915  CE2 TYR M 114     112.280  31.259  25.044  1.00191.07           C  
ATOM    916  CZ  TYR M 114     111.492  30.144  24.957  1.00191.07           C  
ATOM    917  OH  TYR M 114     112.095  28.872  24.889  1.00191.07           O  
ATOM    918  C   TYR M 114     107.438  34.117  26.065  1.00191.07           C  
ATOM    919  O   TYR M 114     106.733  33.114  26.162  1.00191.07           O  
ATOM    920  N   GLN M 115     106.961  35.318  25.684  1.00 92.02           N  
ATOM    921  CA  GLN M 115     105.629  35.540  25.209  1.00 92.02           C  
ATOM    922  CB  GLN M 115     104.687  36.063  26.313  1.00 92.02           C  
ATOM    923  CG  GLN M 115     103.234  36.259  25.876  1.00 92.02           C  
ATOM    924  CD  GLN M 115     102.560  34.895  25.832  1.00 92.02           C  
ATOM    925  OE1 GLN M 115     102.404  34.227  26.853  1.00 92.02           O  
ATOM    926  NE2 GLN M 115     102.147  34.466  24.612  1.00 92.02           N  
ATOM    927  C   GLN M 115     105.791  36.622  24.188  1.00 92.02           C  
ATOM    928  O   GLN M 115     106.030  37.778  24.538  1.00 92.02           O  
ATOM    929  N   GLN M 116     105.668  36.285  22.890  1.00 62.63           N  
ATOM    930  CA  GLN M 116     105.920  37.293  21.899  1.00 62.63           C  
ATOM    931  CB  GLN M 116     107.167  36.987  21.054  1.00 62.63           C  
ATOM    932  CG  GLN M 116     108.451  36.954  21.886  1.00 62.63           C  
ATOM    933  CD  GLN M 116     109.571  36.402  21.017  1.00 62.63           C  
ATOM    934  OE1 GLN M 116     110.310  35.509  21.431  1.00 62.63           O  
ATOM    935  NE2 GLN M 116     109.707  36.945  19.778  1.00 62.63           N  
ATOM    936  C   GLN M 116     104.750  37.378  20.967  1.00 62.63           C  
ATOM    937  O   GLN M 116     104.178  36.367  20.561  1.00 62.63           O  
ATOM    938  N   TYR M 117     104.365  38.616  20.597  1.00 88.32           N  
ATOM    939  CA  TYR M 117     103.264  38.808  19.696  1.00 88.32           C  
ATOM    940  CB  TYR M 117     102.131  39.686  20.263  1.00 88.32           C  
ATOM    941  CG  TYR M 117     101.295  38.860  21.177  1.00 88.32           C  
ATOM    942  CD1 TYR M 117     101.771  38.431  22.394  1.00 88.32           C  
ATOM    943  CD2 TYR M 117     100.007  38.537  20.814  1.00 88.32           C  
ATOM    944  CE1 TYR M 117     100.978  37.670  23.221  1.00 88.32           C  
ATOM    945  CE2 TYR M 117      99.210  37.778  21.636  1.00 88.32           C  
ATOM    946  CZ  TYR M 117      99.698  37.340  22.842  1.00 88.32           C  
ATOM    947  OH  TYR M 117      98.884  36.559  23.690  1.00 88.32           O  
ATOM    948  C   TYR M 117     103.756  39.497  18.468  1.00 88.32           C  
ATOM    949  O   TYR M 117     104.482  40.486  18.546  1.00 88.32           O  
ATOM    950  N   ALA M 118     103.374  38.971  17.286  1.00 35.38           N  
ATOM    951  CA  ALA M 118     103.771  39.592  16.057  1.00 35.38           C  
ATOM    952  CB  ALA M 118     104.772  38.767  15.233  1.00 35.38           C  
ATOM    953  C   ALA M 118     102.549  39.767  15.216  1.00 35.38           C  
ATOM    954  O   ALA M 118     101.675  38.902  15.166  1.00 35.38           O  
ATOM    955  N   TYR M 119     102.465  40.920  14.528  1.00 70.13           N  
ATOM    956  CA  TYR M 119     101.338  41.202  13.694  1.00 70.13           C  
ATOM    957  CB  TYR M 119     100.569  42.448  14.176  1.00 70.13           C  
ATOM    958  CG  TYR M 119      99.308  42.639  13.403  1.00 70.13           C  
ATOM    959  CD1 TYR M 119      98.322  41.680  13.443  1.00 70.13           C  
ATOM    960  CD2 TYR M 119      99.084  43.792  12.684  1.00 70.13           C  
ATOM    961  CE1 TYR M 119      97.145  41.854  12.756  1.00 70.13           C  
ATOM    962  CE2 TYR M 119      97.907  43.972  11.994  1.00 70.13           C  
ATOM    963  CZ  TYR M 119      96.935  43.001  12.030  1.00 70.13           C  
ATOM    964  OH  TYR M 119      95.722  43.176  11.331  1.00 70.13           O  
ATOM    965  C   TYR M 119     101.883  41.461  12.327  1.00 70.13           C  
ATOM    966  O   TYR M 119     102.795  42.268  12.151  1.00 70.13           O  
ATOM    967  N   ASP M 120     101.349  40.744  11.323  1.00 48.50           N  
ATOM    968  CA  ASP M 120     101.763  40.920   9.963  1.00 48.50           C  
ATOM    969  CB  ASP M 120     101.300  42.258   9.359  1.00 48.50           C  
ATOM    970  CG  ASP M 120      99.792  42.168   9.159  1.00 48.50           C  
ATOM    971  OD1 ASP M 120      99.248  41.037   9.276  1.00 48.50           O  
ATOM    972  OD2 ASP M 120      99.163  43.223   8.879  1.00 48.50           O  
ATOM    973  C   ASP M 120     103.254  40.822   9.866  1.00 48.50           C  
ATOM    974  O   ASP M 120     103.886  41.568   9.120  1.00 48.50           O  
ATOM    975  N   GLY M 121     103.858  39.886  10.621  1.00 23.86           N  
ATOM    976  CA  GLY M 121     105.270  39.655  10.506  1.00 23.86           C  
ATOM    977  C   GLY M 121     106.062  40.701  11.235  1.00 23.86           C  
ATOM    978  O   GLY M 121     107.249  40.869  10.958  1.00 23.86           O  
ATOM    979  N   CYS M 122     105.447  41.445  12.177  1.00 34.73           N  
ATOM    980  CA  CYS M 122     106.222  42.428  12.885  1.00 34.73           C  
ATOM    981  CB  CYS M 122     105.854  43.880  12.532  1.00 34.73           C  
ATOM    982  SG  CYS M 122     106.279  44.310  10.817  1.00 34.73           S  
ATOM    983  C   CYS M 122     105.981  42.251  14.355  1.00 34.73           C  
ATOM    984  O   CYS M 122     104.912  41.815  14.771  1.00 34.73           O  
ATOM    985  N   ASP M 123     106.987  42.592  15.187  1.00110.13           N  
ATOM    986  CA  ASP M 123     106.871  42.423  16.612  1.00110.13           C  
ATOM    987  CB  ASP M 123     108.212  42.563  17.359  1.00110.13           C  
ATOM    988  CG  ASP M 123     108.777  43.959  17.119  1.00110.13           C  
ATOM    989  OD1 ASP M 123     108.603  44.488  15.988  1.00110.13           O  
ATOM    990  OD2 ASP M 123     109.379  44.521  18.071  1.00110.13           O  
ATOM    991  C   ASP M 123     105.900  43.420  17.176  1.00110.13           C  
ATOM    992  O   ASP M 123     106.126  44.628  17.128  1.00110.13           O  
ATOM    993  N   TYR M 124     104.731  42.929  17.641  1.00100.04           N  
ATOM    994  CA  TYR M 124     103.742  43.766  18.262  1.00100.04           C  
ATOM    995  CB  TYR M 124     102.374  43.058  18.274  1.00100.04           C  
ATOM    996  CG  TYR M 124     101.301  43.996  18.706  1.00100.04           C  
ATOM    997  CD1 TYR M 124     100.901  45.010  17.869  1.00100.04           C  
ATOM    998  CD2 TYR M 124     100.670  43.842  19.920  1.00100.04           C  
ATOM    999  CE1 TYR M 124      99.902  45.875  18.243  1.00100.04           C  
ATOM   1000  CE2 TYR M 124      99.668  44.705  20.300  1.00100.04           C  
ATOM   1001  CZ  TYR M 124      99.286  45.724  19.461  1.00100.04           C  
ATOM   1002  OH  TYR M 124      98.260  46.615  19.840  1.00100.04           O  
ATOM   1003  C   TYR M 124     104.108  44.111  19.683  1.00100.04           C  
ATOM   1004  O   TYR M 124     104.251  45.284  20.027  1.00100.04           O  
ATOM   1005  N   ILE M 125     104.294  43.082  20.547  1.00 89.82           N  
ATOM   1006  CA  ILE M 125     104.628  43.319  21.931  1.00 89.82           C  
ATOM   1007  CB  ILE M 125     103.463  43.643  22.833  1.00 89.82           C  
ATOM   1008  CG1 ILE M 125     102.506  42.454  22.979  1.00 89.82           C  
ATOM   1009  CG2 ILE M 125     102.774  44.910  22.307  1.00 89.82           C  
ATOM   1010  CD1 ILE M 125     101.492  42.660  24.103  1.00 89.82           C  
ATOM   1011  C   ILE M 125     105.258  42.074  22.479  1.00 89.82           C  
ATOM   1012  O   ILE M 125     105.082  40.987  21.927  1.00 89.82           O  
ATOM   1013  N   ALA M 126     106.015  42.198  23.592  1.00 43.90           N  
ATOM   1014  CA  ALA M 126     106.628  41.024  24.148  1.00 43.90           C  
ATOM   1015  CB  ALA M 126     108.015  40.722  23.555  1.00 43.90           C  
ATOM   1016  C   ALA M 126     106.809  41.196  25.626  1.00 43.90           C  
ATOM   1017  O   ALA M 126     106.905  42.310  26.138  1.00 43.90           O  
ATOM   1018  N   LEU M 127     106.847  40.062  26.356  1.00 63.70           N  
ATOM   1019  CA  LEU M 127     107.042  40.081  27.778  1.00 63.70           C  
ATOM   1020  CB  LEU M 127     106.491  38.819  28.469  1.00 63.70           C  
ATOM   1021  CG  LEU M 127     106.671  38.784  29.998  1.00 63.70           C  
ATOM   1022  CD1 LEU M 127     105.893  39.917  30.685  1.00 63.70           C  
ATOM   1023  CD2 LEU M 127     106.306  37.399  30.558  1.00 63.70           C  
ATOM   1024  C   LEU M 127     108.516  40.154  28.019  1.00 63.70           C  
ATOM   1025  O   LEU M 127     109.298  39.496  27.338  1.00 63.70           O  
ATOM   1026  N   ASN M 128     108.926  40.966  29.011  1.00 63.21           N  
ATOM   1027  CA  ASN M 128     110.315  41.154  29.319  1.00 63.21           C  
ATOM   1028  CB  ASN M 128     110.585  42.427  30.135  1.00 63.21           C  
ATOM   1029  CG  ASN M 128     110.397  43.605  29.191  1.00 63.21           C  
ATOM   1030  OD1 ASN M 128     111.229  43.852  28.320  1.00 63.21           O  
ATOM   1031  ND2 ASN M 128     109.268  44.344  29.353  1.00 63.21           N  
ATOM   1032  C   ASN M 128     110.809  39.976  30.098  1.00 63.21           C  
ATOM   1033  O   ASN M 128     110.039  39.094  30.475  1.00 63.21           O  
ATOM   1034  N   GLU M 129     112.138  39.932  30.328  0.92158.61           N  
ATOM   1035  CA  GLU M 129     112.761  38.842  31.025  0.92158.61           C  
ATOM   1036  CB  GLU M 129     114.303  38.897  31.058  0.92158.61           C  
ATOM   1037  CG  GLU M 129     114.902  40.018  31.910  0.78158.61           C  
ATOM   1038  CD  GLU M 129     114.836  41.322  31.132  0.75158.61           C  
ATOM   1039  OE1 GLU M 129     115.039  41.284  29.889  0.90158.61           O  
ATOM   1040  OE2 GLU M 129     114.581  42.377  31.773  0.92158.61           O  
ATOM   1041  C   GLU M 129     112.271  38.823  32.438  0.92158.61           C  
ATOM   1042  O   GLU M 129     112.172  37.764  33.056  0.92158.61           O  
ATOM   1043  N   ASP M 130     111.953  40.005  32.990  1.00 79.98           N  
ATOM   1044  CA  ASP M 130     111.499  40.111  34.345  1.00 79.98           C  
ATOM   1045  CB  ASP M 130     111.362  41.574  34.832  1.00 79.98           C  
ATOM   1046  CG  ASP M 130     110.383  42.381  33.983  1.00 79.98           C  
ATOM   1047  OD1 ASP M 130     109.548  41.778  33.260  1.00 79.98           O  
ATOM   1048  OD2 ASP M 130     110.469  43.637  34.051  1.00 79.98           O  
ATOM   1049  C   ASP M 130     110.203  39.367  34.485  1.00 79.98           C  
ATOM   1050  O   ASP M 130     109.818  38.987  35.590  1.00 79.98           O  
ATOM   1051  N   LEU M 131     109.479  39.171  33.364  1.00 95.15           N  
ATOM   1052  CA  LEU M 131     108.220  38.475  33.326  1.00 95.15           C  
ATOM   1053  CB  LEU M 131     108.222  37.173  34.150  1.00 95.15           C  
ATOM   1054  CG  LEU M 131     109.189  36.105  33.606  1.00 95.15           C  
ATOM   1055  CD1 LEU M 131     109.119  34.818  34.443  1.00 95.15           C  
ATOM   1056  CD2 LEU M 131     108.974  35.862  32.101  1.00 95.15           C  
ATOM   1057  C   LEU M 131     107.169  39.380  33.892  1.00 95.15           C  
ATOM   1058  O   LEU M 131     105.975  39.085  33.838  1.00 95.15           O  
ATOM   1059  N   LYS M 132     107.616  40.481  34.517  1.00202.09           N  
ATOM   1060  CA  LYS M 132     106.780  41.493  35.089  1.00202.09           C  
ATOM   1061  CB  LYS M 132     107.485  42.230  36.240  1.00202.09           C  
ATOM   1062  CG  LYS M 132     107.882  41.283  37.373  1.00202.09           C  
ATOM   1063  CD  LYS M 132     106.688  40.567  37.999  1.00202.09           C  
ATOM   1064  CE  LYS M 132     106.304  41.101  39.377  1.00202.09           C  
ATOM   1065  NZ  LYS M 132     106.020  42.547  39.283  1.00202.09           N  
ATOM   1066  C   LYS M 132     106.297  42.530  34.108  1.00202.09           C  
ATOM   1067  O   LYS M 132     105.142  42.947  34.180  1.00202.09           O  
ATOM   1068  N   THR M 133     107.156  42.973  33.158  1.00 86.16           N  
ATOM   1069  CA  THR M 133     106.824  44.157  32.396  1.00 86.16           C  
ATOM   1070  CB  THR M 133     107.921  45.186  32.500  1.00 86.16           C  
ATOM   1071  OG1 THR M 133     108.293  45.334  33.860  1.00 86.16           O  
ATOM   1072  CG2 THR M 133     107.406  46.556  32.024  1.00 86.16           C  
ATOM   1073  C   THR M 133     106.634  43.815  30.939  1.00 86.16           C  
ATOM   1074  O   THR M 133     106.731  42.654  30.548  1.00 86.16           O  
ATOM   1075  N   TRP M 134     106.324  44.832  30.094  1.00 91.31           N  
ATOM   1076  CA  TRP M 134     106.102  44.592  28.694  1.00 91.31           C  
ATOM   1077  CB  TRP M 134     104.639  44.766  28.250  1.00 91.31           C  
ATOM   1078  CG  TRP M 134     103.661  43.800  28.868  1.00 91.31           C  
ATOM   1079  CD2 TRP M 134     103.526  42.422  28.490  1.00 91.31           C  
ATOM   1080  CD1 TRP M 134     102.756  44.019  29.864  1.00 91.31           C  
ATOM   1081  NE1 TRP M 134     102.059  42.865  30.127  1.00 91.31           N  
ATOM   1082  CE2 TRP M 134     102.524  41.873  29.290  1.00 91.31           C  
ATOM   1083  CE3 TRP M 134     104.186  41.673  27.557  1.00 91.31           C  
ATOM   1084  CZ2 TRP M 134     102.163  40.562  29.168  1.00 91.31           C  
ATOM   1085  CZ3 TRP M 134     103.815  40.353  27.433  1.00 91.31           C  
ATOM   1086  CH2 TRP M 134     102.823  39.809  28.223  1.00 91.31           C  
ATOM   1087  C   TRP M 134     106.871  45.586  27.873  1.00 91.31           C  
ATOM   1088  O   TRP M 134     107.203  46.683  28.323  1.00 91.31           O  
ATOM   1089  N   THR M 135     107.178  45.195  26.618  1.00 41.57           N  
ATOM   1090  CA  THR M 135     107.838  46.058  25.680  1.00 41.57           C  
ATOM   1091  CB  THR M 135     109.134  45.497  25.166  1.00 41.57           C  
ATOM   1092  OG1 THR M 135     110.036  45.273  26.240  1.00 41.57           O  
ATOM   1093  CG2 THR M 135     109.740  46.485  24.156  1.00 41.57           C  
ATOM   1094  C   THR M 135     106.912  46.180  24.507  1.00 41.57           C  
ATOM   1095  O   THR M 135     106.467  45.170  23.963  1.00 41.57           O  
ATOM   1096  N   ALA M 136     106.598  47.423  24.080  1.00 50.10           N  
ATOM   1097  CA  ALA M 136     105.681  47.609  22.986  1.00 50.10           C  
ATOM   1098  CB  ALA M 136     104.543  48.594  23.306  1.00 50.10           C  
ATOM   1099  C   ALA M 136     106.432  48.169  21.816  1.00 50.10           C  
ATOM   1100  O   ALA M 136     107.332  48.991  21.972  1.00 50.10           O  
ATOM   1101  N   ALA M 137     106.125  47.656  20.607  1.00 54.85           N  
ATOM   1102  CA  ALA M 137     106.754  48.082  19.387  1.00 54.85           C  
ATOM   1103  CB  ALA M 137     106.457  47.132  18.215  1.00 54.85           C  
ATOM   1104  C   ALA M 137     106.330  49.454  18.950  1.00 54.85           C  
ATOM   1105  O   ALA M 137     107.171  50.292  18.625  1.00 54.85           O  
ATOM   1106  N   ASP M 138     105.006  49.721  18.936  1.00 64.30           N  
ATOM   1107  CA  ASP M 138     104.517  50.963  18.402  1.00 64.30           C  
ATOM   1108  CB  ASP M 138     104.011  50.848  16.955  1.00 64.30           C  
ATOM   1109  CG  ASP M 138     102.851  49.863  16.933  1.00 64.30           C  
ATOM   1110  OD1 ASP M 138     102.972  48.785  17.575  1.00 64.30           O  
ATOM   1111  OD2 ASP M 138     101.822  50.179  16.279  1.00 64.30           O  
ATOM   1112  C   ASP M 138     103.367  51.433  19.229  1.00 64.30           C  
ATOM   1113  O   ASP M 138     103.056  50.858  20.268  1.00 64.30           O  
ATOM   1114  N   MET M 139     102.683  52.489  18.746  1.00156.27           N  
ATOM   1115  CA  MET M 139     101.613  53.114  19.470  1.00156.27           C  
ATOM   1116  CB  MET M 139     100.994  54.311  18.726  1.00156.27           C  
ATOM   1117  CG  MET M 139      99.869  55.000  19.504  1.00156.27           C  
ATOM   1118  SD  MET M 139     100.406  55.923  20.979  1.00156.27           S  
ATOM   1119  CE  MET M 139     101.229  57.267  20.075  1.00156.27           C  
ATOM   1120  C   MET M 139     100.520  52.120  19.717  1.00156.27           C  
ATOM   1121  O   MET M 139      99.944  52.098  20.803  1.00156.27           O  
ATOM   1122  N   ALA M 140     100.210  51.255  18.732  1.00 39.74           N  
ATOM   1123  CA  ALA M 140      99.135  50.316  18.895  1.00 39.74           C  
ATOM   1124  CB  ALA M 140      98.948  49.413  17.663  1.00 39.74           C  
ATOM   1125  C   ALA M 140      99.432  49.430  20.065  1.00 39.74           C  
ATOM   1126  O   ALA M 140      98.562  49.164  20.893  1.00 39.74           O  
ATOM   1127  N   ALA M 141     100.693  48.986  20.187  1.00 44.25           N  
ATOM   1128  CA  ALA M 141     101.090  48.086  21.229  1.00 44.25           C  
ATOM   1129  CB  ALA M 141     102.580  47.709  21.162  1.00 44.25           C  
ATOM   1130  C   ALA M 141     100.849  48.729  22.559  1.00 44.25           C  
ATOM   1131  O   ALA M 141     100.461  48.051  23.508  1.00 44.25           O  
ATOM   1132  N   LEU M 142     101.065  50.055  22.671  1.00112.26           N  
ATOM   1133  CA  LEU M 142     100.920  50.677  23.957  1.00112.26           C  
ATOM   1134  CB  LEU M 142     101.204  52.188  24.008  1.00112.26           C  
ATOM   1135  CG  LEU M 142     102.685  52.582  23.866  1.00112.26           C  
ATOM   1136  CD1 LEU M 142     103.177  52.533  22.418  1.00112.26           C  
ATOM   1137  CD2 LEU M 142     102.958  53.928  24.542  1.00112.26           C  
ATOM   1138  C   LEU M 142      99.526  50.508  24.461  1.00112.26           C  
ATOM   1139  O   LEU M 142      99.328  50.234  25.643  1.00112.26           O  
ATOM   1140  N   ILE M 143      98.518  50.654  23.585  1.00 43.24           N  
ATOM   1141  CA  ILE M 143      97.168  50.543  24.050  1.00 43.24           C  
ATOM   1142  CB  ILE M 143      96.155  50.733  22.959  1.00 43.24           C  
ATOM   1143  CG1 ILE M 143      96.280  52.142  22.353  1.00 43.24           C  
ATOM   1144  CG2 ILE M 143      94.765  50.438  23.546  1.00 43.24           C  
ATOM   1145  CD1 ILE M 143      95.487  52.324  21.061  1.00 43.24           C  
ATOM   1146  C   ILE M 143      97.018  49.169  24.616  1.00 43.24           C  
ATOM   1147  O   ILE M 143      96.389  48.980  25.655  1.00 43.24           O  
ATOM   1148  N   THR M 144      97.605  48.169  23.939  1.00 63.02           N  
ATOM   1149  CA  THR M 144      97.541  46.817  24.404  1.00 63.02           C  
ATOM   1150  CB  THR M 144      98.123  45.838  23.430  1.00 63.02           C  
ATOM   1151  OG1 THR M 144      97.401  45.895  22.209  1.00 63.02           O  
ATOM   1152  CG2 THR M 144      98.043  44.424  24.031  1.00 63.02           C  
ATOM   1153  C   THR M 144      98.279  46.688  25.701  1.00 63.02           C  
ATOM   1154  O   THR M 144      97.879  45.921  26.571  1.00 63.02           O  
ATOM   1155  N   LYS M 145      99.403  47.409  25.851  1.00115.06           N  
ATOM   1156  CA  LYS M 145     100.217  47.289  27.028  1.00115.06           C  
ATOM   1157  CB  LYS M 145     101.544  48.055  26.892  1.00115.06           C  
ATOM   1158  CG  LYS M 145     102.549  47.761  28.006  1.00115.06           C  
ATOM   1159  CD  LYS M 145     103.978  48.191  27.660  1.00115.06           C  
ATOM   1160  CE  LYS M 145     104.424  49.495  28.323  1.00115.06           C  
ATOM   1161  NZ  LYS M 145     104.966  49.221  29.672  1.00115.06           N  
ATOM   1162  C   LYS M 145      99.512  47.798  28.244  1.00115.06           C  
ATOM   1163  O   LYS M 145      99.441  47.108  29.260  1.00115.06           O  
ATOM   1164  N   HIS M 146      98.932  49.009  28.168  1.00 84.96           N  
ATOM   1165  CA  HIS M 146      98.341  49.565  29.346  1.00 84.96           C  
ATOM   1166  ND1 HIS M 146      96.255  51.308  31.162  1.00 84.96           N  
ATOM   1167  CG  HIS M 146      97.381  51.613  30.431  1.00 84.96           C  
ATOM   1168  CB  HIS M 146      97.743  50.962  29.131  1.00 84.96           C  
ATOM   1169  NE2 HIS M 146      97.354  52.865  32.307  1.00 84.96           N  
ATOM   1170  CD2 HIS M 146      98.041  52.566  31.144  1.00 84.96           C  
ATOM   1171  CE1 HIS M 146      96.288  52.085  32.274  1.00 84.96           C  
ATOM   1172  C   HIS M 146      97.236  48.658  29.740  1.00 84.96           C  
ATOM   1173  O   HIS M 146      97.036  48.356  30.916  1.00 84.96           O  
ATOM   1174  N   LYS M 147      96.496  48.186  28.729  1.00140.09           N  
ATOM   1175  CA  LYS M 147      95.372  47.338  28.976  1.00140.09           C  
ATOM   1176  CB  LYS M 147      94.635  46.965  27.679  1.00140.09           C  
ATOM   1177  CG  LYS M 147      94.087  48.166  26.909  1.00140.09           C  
ATOM   1178  CD  LYS M 147      93.651  47.827  25.486  1.00140.09           C  
ATOM   1179  CE  LYS M 147      92.167  47.477  25.368  1.00140.09           C  
ATOM   1180  NZ  LYS M 147      91.374  48.706  25.141  1.00140.09           N  
ATOM   1181  C   LYS M 147      95.836  46.060  29.599  1.00140.09           C  
ATOM   1182  O   LYS M 147      95.283  45.621  30.607  1.00140.09           O  
ATOM   1183  N   TRP M 148      96.888  45.437  29.035  1.00115.18           N  
ATOM   1184  CA  TRP M 148      97.290  44.163  29.559  1.00115.18           C  
ATOM   1185  CB  TRP M 148      98.380  43.442  28.748  1.00115.18           C  
ATOM   1186  CG  TRP M 148      97.856  42.752  27.514  1.00115.18           C  
ATOM   1187  CD2 TRP M 148      98.513  41.640  26.890  1.00115.18           C  
ATOM   1188  CD1 TRP M 148      96.709  42.971  26.808  1.00115.18           C  
ATOM   1189  NE1 TRP M 148      96.611  42.062  25.781  1.00115.18           N  
ATOM   1190  CE2 TRP M 148      97.715  41.236  25.821  1.00115.18           C  
ATOM   1191  CE3 TRP M 148      99.682  41.003  27.191  1.00115.18           C  
ATOM   1192  CZ2 TRP M 148      98.077  40.181  25.033  1.00115.18           C  
ATOM   1193  CZ3 TRP M 148     100.049  39.946  26.390  1.00115.18           C  
ATOM   1194  CH2 TRP M 148      99.260  39.544  25.332  1.00115.18           C  
ATOM   1195  C   TRP M 148      97.763  44.284  30.963  1.00115.18           C  
ATOM   1196  O   TRP M 148      97.376  43.496  31.824  1.00115.18           O  
ATOM   1197  N   GLU M 149      98.583  45.304  31.249  1.00 86.85           N  
ATOM   1198  CA  GLU M 149      99.166  45.398  32.553  1.00 86.85           C  
ATOM   1199  CB  GLU M 149     100.039  46.649  32.696  1.00 86.85           C  
ATOM   1200  CG  GLU M 149     101.229  46.645  31.742  1.00 86.85           C  
ATOM   1201  CD  GLU M 149     101.888  48.010  31.830  1.00 86.85           C  
ATOM   1202  OE1 GLU M 149     101.240  48.944  32.374  1.00 86.85           O  
ATOM   1203  OE2 GLU M 149     103.046  48.139  31.352  1.00 86.85           O  
ATOM   1204  C   GLU M 149      98.083  45.498  33.576  1.00 86.85           C  
ATOM   1205  O   GLU M 149      98.119  44.834  34.611  1.00 86.85           O  
ATOM   1206  N   GLN M 150      97.060  46.304  33.274  1.00133.31           N  
ATOM   1207  CA  GLN M 150      96.000  46.595  34.189  1.00133.31           C  
ATOM   1208  CB  GLN M 150      95.029  47.625  33.600  1.00133.31           C  
ATOM   1209  CG  GLN M 150      94.028  48.180  34.604  1.00133.31           C  
ATOM   1210  CD  GLN M 150      93.387  49.388  33.945  1.00133.31           C  
ATOM   1211  OE1 GLN M 150      93.929  50.491  33.984  1.00133.31           O  
ATOM   1212  NE2 GLN M 150      92.209  49.175  33.304  1.00133.31           N  
ATOM   1213  C   GLN M 150      95.255  45.330  34.529  1.00133.31           C  
ATOM   1214  O   GLN M 150      94.669  45.223  35.605  1.00133.31           O  
ATOM   1215  N   ALA M 151      95.200  44.362  33.593  1.00 72.02           N  
ATOM   1216  CA  ALA M 151      94.541  43.097  33.791  1.00 72.02           C  
ATOM   1217  CB  ALA M 151      94.630  42.159  32.582  1.00 72.02           C  
ATOM   1218  C   ALA M 151      95.243  42.331  34.846  1.00 72.02           C  
ATOM   1219  O   ALA M 151      94.629  41.609  35.630  1.00 72.02           O  
ATOM   1220  N   GLY M 152      96.573  42.458  34.877  1.00 54.22           N  
ATOM   1221  CA  GLY M 152      97.312  41.615  35.763  1.00 54.22           C  
ATOM   1222  C   GLY M 152      97.730  40.469  34.908  1.00 54.22           C  
ATOM   1223  O   GLY M 152      98.043  39.385  35.393  1.00 54.22           O  
ATOM   1224  N   GLU M 153      97.749  40.710  33.582  1.00122.94           N  
ATOM   1225  CA  GLU M 153      98.109  39.701  32.627  1.00122.94           C  
ATOM   1226  CB  GLU M 153      98.073  40.208  31.173  1.00122.94           C  
ATOM   1227  CG  GLU M 153      98.455  39.140  30.143  1.00122.94           C  
ATOM   1228  CD  GLU M 153      97.385  38.055  30.140  1.00122.94           C  
ATOM   1229  OE1 GLU M 153      96.294  38.291  30.723  1.00122.94           O  
ATOM   1230  OE2 GLU M 153      97.648  36.971  29.553  1.00122.94           O  
ATOM   1231  C   GLU M 153      99.485  39.183  32.893  1.00122.94           C  
ATOM   1232  O   GLU M 153      99.721  37.981  32.787  1.00122.94           O  
ATOM   1233  N   ALA M 154     100.429  40.058  33.273  1.00 64.71           N  
ATOM   1234  CA  ALA M 154     101.781  39.596  33.451  1.00 64.71           C  
ATOM   1235  CB  ALA M 154     102.733  40.704  33.934  1.00 64.71           C  
ATOM   1236  C   ALA M 154     101.797  38.521  34.491  1.00 64.71           C  
ATOM   1237  O   ALA M 154     102.486  37.512  34.334  1.00 64.71           O  
ATOM   1238  N   GLU M 155     101.032  38.701  35.584  1.00133.92           N  
ATOM   1239  CA  GLU M 155     101.088  37.719  36.631  1.00133.92           C  
ATOM   1240  CB  GLU M 155     100.411  38.176  37.936  1.00133.92           C  
ATOM   1241  CG  GLU M 155      98.923  38.488  37.822  1.00133.92           C  
ATOM   1242  CD  GLU M 155      98.526  39.235  39.083  1.00133.92           C  
ATOM   1243  OE1 GLU M 155      98.625  38.630  40.183  1.00133.92           O  
ATOM   1244  OE2 GLU M 155      98.134  40.426  38.967  1.00133.92           O  
ATOM   1245  C   GLU M 155     100.496  36.422  36.174  1.00133.92           C  
ATOM   1246  O   GLU M 155     101.056  35.359  36.439  1.00133.92           O  
ATOM   1247  N   ARG M 156      99.362  36.468  35.447  1.00106.73           N  
ATOM   1248  CA  ARG M 156      98.761  35.242  35.027  1.00106.73           C  
ATOM   1249  CB  ARG M 156      97.477  35.514  34.230  1.00106.73           C  
ATOM   1250  CG  ARG M 156      96.705  34.284  33.760  1.00106.73           C  
ATOM   1251  CD  ARG M 156      95.423  34.690  33.034  1.00106.73           C  
ATOM   1252  NE  ARG M 156      94.826  33.477  32.418  1.00106.73           N  
ATOM   1253  CZ  ARG M 156      95.366  32.964  31.275  1.00106.73           C  
ATOM   1254  NH1 ARG M 156      96.540  33.462  30.788  1.00106.73           N  
ATOM   1255  NH2 ARG M 156      94.727  31.948  30.626  1.00106.73           N  
ATOM   1256  C   ARG M 156      99.759  34.549  34.158  1.00106.73           C  
ATOM   1257  O   ARG M 156      99.963  33.340  34.271  1.00106.73           O  
ATOM   1258  N   LEU M 158     100.445  35.314  33.287  1.00153.21           N  
ATOM   1259  CA  LEU M 158     101.416  34.683  32.430  1.00153.21           C  
ATOM   1260  CB  LEU M 158     102.183  35.653  31.510  1.00153.21           C  
ATOM   1261  CG  LEU M 158     101.396  36.190  30.306  1.00153.21           C  
ATOM   1262  CD1 LEU M 158     102.270  37.121  29.451  1.00153.21           C  
ATOM   1263  CD2 LEU M 158     100.802  35.038  29.484  1.00153.21           C  
ATOM   1264  C   LEU M 158     102.479  34.022  33.250  1.00153.21           C  
ATOM   1265  O   LEU M 158     102.766  32.842  33.055  1.00153.21           O  
ATOM   1266  N   ARG M 159     103.034  34.740  34.245  1.00145.93           N  
ATOM   1267  CA  ARG M 159     104.157  34.239  34.989  1.00145.93           C  
ATOM   1268  CB  ARG M 159     104.583  35.145  36.160  1.00145.93           C  
ATOM   1269  CG  ARG M 159     105.679  34.507  37.021  1.00145.93           C  
ATOM   1270  CD  ARG M 159     105.951  35.234  38.340  1.00145.93           C  
ATOM   1271  NE  ARG M 159     106.778  36.433  38.042  1.00145.93           N  
ATOM   1272  CZ  ARG M 159     107.287  37.163  39.075  1.00145.93           C  
ATOM   1273  NH1 ARG M 159     106.996  36.817  40.362  1.00145.93           N  
ATOM   1274  NH2 ARG M 159     108.105  38.224  38.824  1.00145.93           N  
ATOM   1275  C   ARG M 159     103.803  32.926  35.590  1.00145.93           C  
ATOM   1276  O   ARG M 159     104.640  32.029  35.661  1.00145.93           O  
ATOM   1277  N   ALA M 160     102.556  32.766  36.050  1.00 50.26           N  
ATOM   1278  CA  ALA M 160     102.223  31.518  36.663  1.00 50.26           C  
ATOM   1279  CB  ALA M 160     100.763  31.451  37.149  1.00 50.26           C  
ATOM   1280  C   ALA M 160     102.401  30.429  35.660  1.00 50.26           C  
ATOM   1281  O   ALA M 160     102.982  29.390  35.964  1.00 50.26           O  
ATOM   1282  N   TYR M 161     101.931  30.652  34.422  1.00 81.14           N  
ATOM   1283  CA  TYR M 161     102.002  29.627  33.425  1.00 81.14           C  
ATOM   1284  CB  TYR M 161     101.348  30.100  32.113  1.00 81.14           C  
ATOM   1285  CG  TYR M 161     101.590  29.110  31.027  1.00 81.14           C  
ATOM   1286  CD1 TYR M 161     100.836  27.963  30.928  1.00 81.14           C  
ATOM   1287  CD2 TYR M 161     102.570  29.346  30.090  1.00 81.14           C  
ATOM   1288  CE1 TYR M 161     101.064  27.062  29.915  1.00 81.14           C  
ATOM   1289  CE2 TYR M 161     102.803  28.449  29.075  1.00 81.14           C  
ATOM   1290  CZ  TYR M 161     102.049  27.305  28.988  1.00 81.14           C  
ATOM   1291  OH  TYR M 161     102.284  26.382  27.947  1.00 81.14           O  
ATOM   1292  C   TYR M 161     103.428  29.287  33.146  1.00 81.14           C  
ATOM   1293  O   TYR M 161     103.827  28.128  33.238  1.00 81.14           O  
ATOM   1294  N   LEU M 162     104.254  30.306  32.861  1.00 76.03           N  
ATOM   1295  CA  LEU M 162     105.603  30.040  32.483  1.00 76.03           C  
ATOM   1296  CB  LEU M 162     106.367  31.338  32.169  1.00 76.03           C  
ATOM   1297  CG  LEU M 162     105.687  32.184  31.074  1.00 76.03           C  
ATOM   1298  CD1 LEU M 162     106.492  33.455  30.758  1.00 76.03           C  
ATOM   1299  CD2 LEU M 162     105.377  31.341  29.828  1.00 76.03           C  
ATOM   1300  C   LEU M 162     106.305  29.358  33.606  1.00 76.03           C  
ATOM   1301  O   LEU M 162     106.929  28.316  33.420  1.00 76.03           O  
ATOM   1302  N   GLU M 163     106.221  29.916  34.822  1.00 92.78           N  
ATOM   1303  CA  GLU M 163     106.952  29.268  35.861  1.00 92.78           C  
ATOM   1304  CB  GLU M 163     107.043  30.123  37.137  1.00 92.78           C  
ATOM   1305  CG  GLU M 163     107.872  31.391  36.902  1.00 92.78           C  
ATOM   1306  CD  GLU M 163     108.041  32.134  38.217  1.00 92.78           C  
ATOM   1307  OE1 GLU M 163     107.016  32.624  38.760  1.00 92.78           O  
ATOM   1308  OE2 GLU M 163     109.203  32.223  38.695  1.00 92.78           O  
ATOM   1309  C   GLU M 163     106.359  27.931  36.181  1.00 92.78           C  
ATOM   1310  O   GLU M 163     107.053  26.919  36.214  1.00 92.78           O  
ATOM   1311  N   GLY M 164     105.057  27.881  36.487  1.00 87.55           N  
ATOM   1312  CA  GLY M 164     104.513  26.607  36.871  1.00 87.55           C  
ATOM   1313  C   GLY M 164     104.119  25.640  35.790  1.00 87.55           C  
ATOM   1314  O   GLY M 164     104.668  24.545  35.690  1.00 87.55           O  
ATOM   1315  N   THR M 165     103.156  26.049  34.937  1.00 76.83           N  
ATOM   1316  CA  THR M 165     102.510  25.129  34.038  1.00 76.83           C  
ATOM   1317  CB  THR M 165     101.305  25.724  33.379  1.00 76.83           C  
ATOM   1318  OG1 THR M 165     100.382  26.150  34.369  1.00 76.83           O  
ATOM   1319  CG2 THR M 165     100.655  24.657  32.482  1.00 76.83           C  
ATOM   1320  C   THR M 165     103.423  24.667  32.962  1.00 76.83           C  
ATOM   1321  O   THR M 165     103.553  23.469  32.714  1.00 76.83           O  
ATOM   1322  N   CYS M 166     104.118  25.623  32.328  1.00 62.29           N  
ATOM   1323  CA  CYS M 166     104.938  25.308  31.209  1.00 62.29           C  
ATOM   1324  CB  CYS M 166     105.720  26.534  30.688  1.00 62.29           C  
ATOM   1325  SG  CYS M 166     106.775  26.153  29.255  1.00 62.29           S  
ATOM   1326  C   CYS M 166     105.940  24.308  31.661  1.00 62.29           C  
ATOM   1327  O   CYS M 166     106.192  23.319  30.976  1.00 62.29           O  
ATOM   1328  N   VAL M 167     106.517  24.547  32.849  1.00 52.33           N  
ATOM   1329  CA  VAL M 167     107.560  23.722  33.380  1.00 52.33           C  
ATOM   1330  CB  VAL M 167     108.173  24.292  34.625  1.00 52.33           C  
ATOM   1331  CG1 VAL M 167     109.255  23.318  35.119  1.00 52.33           C  
ATOM   1332  CG2 VAL M 167     108.686  25.711  34.322  1.00 52.33           C  
ATOM   1333  C   VAL M 167     107.061  22.349  33.714  1.00 52.33           C  
ATOM   1334  O   VAL M 167     107.746  21.363  33.449  1.00 52.33           O  
ATOM   1335  N   GLU M 168     105.860  22.230  34.312  1.00 50.01           N  
ATOM   1336  CA  GLU M 168     105.437  20.916  34.705  1.00 50.01           C  
ATOM   1337  CB  GLU M 168     104.054  20.871  35.381  1.00 50.01           C  
ATOM   1338  CG  GLU M 168     104.011  21.443  36.797  1.00 50.01           C  
ATOM   1339  CD  GLU M 168     102.641  21.113  37.378  1.00 50.01           C  
ATOM   1340  OE1 GLU M 168     101.853  20.415  36.685  1.00 50.01           O  
ATOM   1341  OE2 GLU M 168     102.366  21.548  38.528  1.00 50.01           O  
ATOM   1342  C   GLU M 168     105.318  20.055  33.492  1.00 50.01           C  
ATOM   1343  O   GLU M 168     105.776  18.914  33.488  1.00 50.01           O  
ATOM   1344  N   TRP M 169     104.693  20.585  32.428  1.00 80.71           N  
ATOM   1345  CA  TRP M 169     104.462  19.817  31.241  1.00 80.71           C  
ATOM   1346  CB  TRP M 169     103.534  20.511  30.233  1.00 80.71           C  
ATOM   1347  CG  TRP M 169     102.092  20.512  30.671  1.00 80.71           C  
ATOM   1348  CD2 TRP M 169     101.233  19.370  30.545  1.00 80.71           C  
ATOM   1349  CD1 TRP M 169     101.350  21.494  31.259  1.00 80.71           C  
ATOM   1350  NE1 TRP M 169     100.078  21.034  31.506  1.00 80.71           N  
ATOM   1351  CE2 TRP M 169      99.993  19.727  31.071  1.00 80.71           C  
ATOM   1352  CE3 TRP M 169     101.462  18.123  30.036  1.00 80.71           C  
ATOM   1353  CZ2 TRP M 169      98.957  18.837  31.097  1.00 80.71           C  
ATOM   1354  CZ3 TRP M 169     100.414  17.231  30.058  1.00 80.71           C  
ATOM   1355  CH2 TRP M 169      99.185  17.581  30.578  1.00 80.71           C  
ATOM   1356  C   TRP M 169     105.729  19.478  30.532  1.00 80.71           C  
ATOM   1357  O   TRP M 169     105.900  18.344  30.086  1.00 80.71           O  
ATOM   1358  N   LEU M 170     106.661  20.442  30.423  1.00120.76           N  
ATOM   1359  CA  LEU M 170     107.849  20.192  29.661  1.00120.76           C  
ATOM   1360  CB  LEU M 170     108.804  21.408  29.617  1.00120.76           C  
ATOM   1361  CG  LEU M 170     110.001  21.304  28.638  1.00120.76           C  
ATOM   1362  CD1 LEU M 170     110.829  22.595  28.667  1.00120.76           C  
ATOM   1363  CD2 LEU M 170     110.888  20.072  28.877  1.00120.76           C  
ATOM   1364  C   LEU M 170     108.540  19.022  30.286  1.00120.76           C  
ATOM   1365  O   LEU M 170     109.053  18.154  29.581  1.00120.76           O  
ATOM   1366  N   ARG M 171     108.566  18.961  31.629  1.00 94.94           N  
ATOM   1367  CA  ARG M 171     109.206  17.850  32.267  1.00 94.94           C  
ATOM   1368  CB  ARG M 171     109.301  17.996  33.796  1.00 94.94           C  
ATOM   1369  CG  ARG M 171     110.417  18.957  34.216  1.00 94.94           C  
ATOM   1370  CD  ARG M 171     110.611  19.092  35.728  1.00 94.94           C  
ATOM   1371  NE  ARG M 171     109.621  20.082  36.238  1.00 94.94           N  
ATOM   1372  CZ  ARG M 171     108.356  19.702  36.582  1.00 94.94           C  
ATOM   1373  NH1 ARG M 171     107.952  18.409  36.416  1.00 94.94           N  
ATOM   1374  NH2 ARG M 171     107.491  20.624  37.095  1.00 94.94           N  
ATOM   1375  C   ARG M 171     108.458  16.600  31.939  1.00 94.94           C  
ATOM   1376  O   ARG M 171     109.059  15.568  31.640  1.00 94.94           O  
ATOM   1377  N   ARG M 172     107.116  16.665  31.961  1.00 78.20           N  
ATOM   1378  CA  ARG M 172     106.334  15.492  31.700  1.00 78.20           C  
ATOM   1379  CB  ARG M 172     104.825  15.735  31.841  1.00 78.20           C  
ATOM   1380  CG  ARG M 172     104.005  14.453  31.699  1.00 78.20           C  
ATOM   1381  CD  ARG M 172     102.503  14.682  31.849  1.00 78.20           C  
ATOM   1382  NE  ARG M 172     101.835  13.353  31.770  1.00 78.20           N  
ATOM   1383  CZ  ARG M 172     100.722  13.121  32.524  0.93 78.20           C  
ATOM   1384  NH1 ARG M 172     100.249  14.106  33.342  1.00 78.20           N  
ATOM   1385  NH2 ARG M 172     100.091  11.912  32.467  1.00 78.20           N  
ATOM   1386  C   ARG M 172     106.580  15.017  30.303  1.00 78.20           C  
ATOM   1387  O   ARG M 172     106.744  13.819  30.072  1.00 78.20           O  
ATOM   1388  N   TYR M 173     106.632  15.944  29.328  1.00 96.31           N  
ATOM   1389  CA  TYR M 173     106.808  15.517  27.968  1.00 96.31           C  
ATOM   1390  CB  TYR M 173     106.836  16.651  26.924  1.00 96.31           C  
ATOM   1391  CG  TYR M 173     105.495  17.297  26.817  1.00 96.31           C  
ATOM   1392  CD1 TYR M 173     104.399  16.580  26.390  1.00 96.31           C  
ATOM   1393  CD2 TYR M 173     105.342  18.636  27.098  1.00 96.31           C  
ATOM   1394  CE1 TYR M 173     103.167  17.181  26.277  1.00 96.31           C  
ATOM   1395  CE2 TYR M 173     104.114  19.242  26.986  1.00 96.31           C  
ATOM   1396  CZ  TYR M 173     103.024  18.514  26.577  1.00 96.31           C  
ATOM   1397  OH  TYR M 173     101.763  19.137  26.461  1.00 96.31           O  
ATOM   1398  C   TYR M 173     108.122  14.819  27.852  1.00 96.31           C  
ATOM   1399  O   TYR M 173     108.208  13.752  27.251  1.00 96.31           O  
ATOM   1400  N   LEU M 174     109.178  15.377  28.468  1.00 60.91           N  
ATOM   1401  CA  LEU M 174     110.485  14.808  28.318  1.00 60.91           C  
ATOM   1402  CB  LEU M 174     111.532  15.539  29.173  1.00 60.91           C  
ATOM   1403  CG  LEU M 174     111.679  17.033  28.827  1.00 60.91           C  
ATOM   1404  CD1 LEU M 174     112.740  17.700  29.716  1.00 60.91           C  
ATOM   1405  CD2 LEU M 174     111.936  17.249  27.325  1.00 60.91           C  
ATOM   1406  C   LEU M 174     110.430  13.394  28.804  1.00 60.91           C  
ATOM   1407  O   LEU M 174     111.012  12.498  28.195  1.00 60.91           O  
ATOM   1408  N   LYS M 175     109.682  13.152  29.895  1.00 82.45           N  
ATOM   1409  CA  LYS M 175     109.612  11.838  30.464  1.00 82.45           C  
ATOM   1410  CB  LYS M 175     108.595  11.754  31.615  1.00 82.45           C  
ATOM   1411  CG  LYS M 175     108.494  10.366  32.252  1.00 82.45           C  
ATOM   1412  CD  LYS M 175     107.538  10.308  33.446  1.00 82.45           C  
ATOM   1413  CE  LYS M 175     108.000  11.124  34.653  1.00 82.45           C  
ATOM   1414  NZ  LYS M 175     107.008  11.015  35.746  1.00 82.45           N  
ATOM   1415  C   LYS M 175     109.128  10.898  29.407  1.00 82.45           C  
ATOM   1416  O   LYS M 175     109.689   9.818  29.229  1.00 82.45           O  
ATOM   1417  N   ASN M 176     108.070  11.286  28.668  1.00239.58           N  
ATOM   1418  CA  ASN M 176     107.565  10.424  27.640  1.00239.58           C  
ATOM   1419  CB  ASN M 176     106.033  10.496  27.485  1.00239.58           C  
ATOM   1420  CG  ASN M 176     105.351  10.072  28.779  1.00239.58           C  
ATOM   1421  OD1 ASN M 176     104.261  10.543  29.098  1.00239.58           O  
ATOM   1422  ND2 ASN M 176     106.001   9.162  29.549  1.00239.58           N  
ATOM   1423  C   ASN M 176     108.093  10.972  26.347  1.00239.58           C  
ATOM   1424  O   ASN M 176     107.507  11.860  25.745  1.00239.58           O  
ATOM   1425  N   GLY M 177     109.160  10.413  25.783  1.00237.64           N  
ATOM   1426  CA  GLY M 177     109.616  11.064  24.591  1.00237.64           C  
ATOM   1427  C   GLY M 177     111.069  11.358  24.722  1.00237.64           C  
ATOM   1428  O   GLY M 177     111.688  11.878  23.797  1.00237.64           O  
ATOM   1429  N   ASN M 178     111.655  11.031  25.882  1.00122.65           N  
ATOM   1430  CA  ASN M 178     113.054  11.264  26.071  1.00122.65           C  
ATOM   1431  CB  ASN M 178     113.516  10.900  27.492  1.00122.65           C  
ATOM   1432  CG  ASN M 178     114.999  11.209  27.603  1.00122.65           C  
ATOM   1433  OD1 ASN M 178     115.825  10.560  26.966  1.00122.65           O  
ATOM   1434  ND2 ASN M 178     115.348  12.230  28.433  1.00122.65           N  
ATOM   1435  C   ASN M 178     113.823  10.430  25.095  1.00122.65           C  
ATOM   1436  O   ASN M 178     114.814  10.884  24.525  1.00122.65           O  
ATOM   1437  N   ALA M 179     113.386   9.181  24.855  1.00 40.39           N  
ATOM   1438  CA  ALA M 179     114.174   8.346  23.995  1.00 40.39           C  
ATOM   1439  CB  ALA M 179     113.572   6.942  23.825  1.00 40.39           C  
ATOM   1440  C   ALA M 179     114.252   8.972  22.636  1.00 40.39           C  
ATOM   1441  O   ALA M 179     115.333   9.079  22.056  1.00 40.39           O  
ATOM   1442  N   THR M 180     113.101   9.410  22.089  0.88123.80           N  
ATOM   1443  CA  THR M 180     113.117   9.978  20.771  0.88123.80           C  
ATOM   1444  CB  THR M 180     111.743  10.227  20.226  0.88123.80           C  
ATOM   1445  OG1 THR M 180     111.061  11.174  21.034  0.88123.80           O  
ATOM   1446  CG2 THR M 180     110.970   8.899  20.204  0.88123.80           C  
ATOM   1447  C   THR M 180     113.828  11.294  20.766  0.88123.80           C  
ATOM   1448  O   THR M 180     114.733  11.515  19.964  0.88123.80           O  
ATOM   1449  N   LEU M 181     113.453  12.194  21.694  1.00 46.96           N  
ATOM   1450  CA  LEU M 181     114.007  13.518  21.729  1.00 46.96           C  
ATOM   1451  CB  LEU M 181     113.566  14.326  22.960  1.00 46.96           C  
ATOM   1452  CG  LEU M 181     112.070  14.681  22.950  1.00 46.96           C  
ATOM   1453  CD1 LEU M 181     111.678  15.487  24.197  1.00 46.96           C  
ATOM   1454  CD2 LEU M 181     111.684  15.397  21.645  1.00 46.96           C  
ATOM   1455  C   LEU M 181     115.526  13.444  21.740  1.00 46.96           C  
ATOM   1456  O   LEU M 181     116.145  14.071  20.839  1.00 46.96           O  
ATOM   1457  OXT LEU M 181     116.086  12.767  22.643  1.00 46.96           O  
TER
ATOM   1458  N   SER P   1     100.587  21.390  27.770  1.00 69.71           N  
ATOM   1459  CA  SER P   1      99.482  22.331  27.488  1.00 69.71           C  
ATOM   1460  CB  SER P   1      98.537  22.421  28.699  1.00 69.71           C  
ATOM   1461  OG  SER P   1      97.968  21.150  28.978  1.00 69.71           O  
ATOM   1462  C   SER P   1      99.974  23.710  27.200  1.00 69.71           C  
ATOM   1463  O   SER P   1     100.991  24.145  27.734  1.00 69.71           O  
ATOM   1464  N   ILE P   2      99.225  24.445  26.358  1.00 92.28           N  
ATOM   1465  CA  ILE P   2      99.578  25.778  25.969  1.00 92.28           C  
ATOM   1466  CB  ILE P   2      99.271  26.081  24.528  1.00 92.28           C  
ATOM   1467  CG1 ILE P   2      99.710  27.509  24.164  1.00 92.28           C  
ATOM   1468  CG2 ILE P   2      97.785  25.783  24.273  1.00 92.28           C  
ATOM   1469  CD1 ILE P   2      99.631  27.799  22.666  1.00 92.28           C  
ATOM   1470  C   ILE P   2      98.754  26.679  26.833  1.00 92.28           C  
ATOM   1471  O   ILE P   2      97.780  26.246  27.439  1.00 92.28           O  
ATOM   1472  N   ILE P   3      99.183  27.942  26.980  1.00176.19           N  
ATOM   1473  CA  ILE P   3      98.519  28.916  27.802  1.00176.19           C  
ATOM   1474  CB  ILE P   3      99.349  30.143  28.041  1.00176.19           C  
ATOM   1475  CG1 ILE P   3      98.674  31.065  29.068  1.00176.19           C  
ATOM   1476  CG2 ILE P   3      99.617  30.807  26.680  1.00176.19           C  
ATOM   1477  CD1 ILE P   3      99.575  32.202  29.546  1.00176.19           C  
ATOM   1478  C   ILE P   3      97.253  29.369  27.140  1.00176.19           C  
ATOM   1479  O   ILE P   3      97.085  29.208  25.937  1.00176.19           O  
ATOM   1480  N   ASN P   4      96.272  29.861  27.927  1.00129.27           N  
ATOM   1481  CA  ASN P   4      95.099  30.434  27.322  1.00129.27           C  
ATOM   1482  CB  ASN P   4      93.825  30.244  28.154  1.00129.27           C  
ATOM   1483  CG  ASN P   4      93.544  28.755  28.105  1.00129.27           C  
ATOM   1484  OD1 ASN P   4      93.758  28.037  29.079  1.00129.27           O  
ATOM   1485  ND2 ASN P   4      93.089  28.272  26.918  1.00129.27           N  
ATOM   1486  C   ASN P   4      95.380  31.899  27.215  1.00129.27           C  
ATOM   1487  O   ASN P   4      95.649  32.557  28.212  1.00129.27           O  
ATOM   1488  N   PHE P   5      95.315  32.453  25.993  1.00185.10           N  
ATOM   1489  CA  PHE P   5      95.679  33.818  25.726  1.00185.10           C  
ATOM   1490  CB  PHE P   5      95.989  34.059  24.240  1.00185.10           C  
ATOM   1491  CG  PHE P   5      97.139  33.169  23.914  1.00185.10           C  
ATOM   1492  CD1 PHE P   5      96.945  31.873  23.495  1.00185.10           C  
ATOM   1493  CD2 PHE P   5      98.423  33.629  24.041  1.00185.10           C  
ATOM   1494  CE1 PHE P   5      98.011  31.052  23.203  1.00185.10           C  
ATOM   1495  CE2 PHE P   5      99.490  32.813  23.752  1.00185.10           C  
ATOM   1496  CZ  PHE P   5      99.292  31.522  23.330  1.00185.10           C  
ATOM   1497  C   PHE P   5      94.582  34.763  26.105  1.00185.10           C  
ATOM   1498  O   PHE P   5      93.420  34.385  26.211  1.00185.10           O  
ATOM   1499  N   GLU P   6      94.952  36.035  26.356  1.00136.04           N  
ATOM   1500  CA  GLU P   6      94.001  37.068  26.660  1.00136.04           C  
ATOM   1501  CB  GLU P   6      94.289  37.845  27.958  1.00136.04           C  
ATOM   1502  CG  GLU P   6      93.731  37.178  29.222  1.00136.04           C  
ATOM   1503  CD  GLU P   6      94.398  35.829  29.424  1.00136.04           C  
ATOM   1504  OE1 GLU P   6      95.464  35.794  30.092  1.00136.04           O  
ATOM   1505  OE2 GLU P   6      93.856  34.814  28.912  1.00136.04           O  
ATOM   1506  C   GLU P   6      94.013  38.029  25.513  1.00136.04           C  
ATOM   1507  O   GLU P   6      94.982  38.104  24.758  1.00136.04           O  
ATOM   1508  N   LYS P   7      92.911  38.788  25.357  1.00166.30           N  
ATOM   1509  CA  LYS P   7      92.733  39.658  24.230  1.00166.30           C  
ATOM   1510  CB  LYS P   7      91.289  40.158  24.033  1.00166.30           C  
ATOM   1511  CG  LYS P   7      90.433  39.220  23.176  1.00166.30           C  
ATOM   1512  CD  LYS P   7      90.284  37.811  23.747  1.00166.30           C  
ATOM   1513  CE  LYS P   7      89.504  37.757  25.057  1.00166.30           C  
ATOM   1514  NZ  LYS P   7      90.287  38.348  26.165  1.00166.30           N  
ATOM   1515  C   LYS P   7      93.647  40.833  24.278  1.00166.30           C  
ATOM   1516  O   LYS P   7      94.019  41.330  25.339  1.00166.30           O  
ATOM   1517  N   LEU P   8      94.040  41.291  23.073  1.00104.93           N  
ATOM   1518  CA  LEU P   8      94.919  42.404  22.915  1.00104.93           C  
ATOM   1519  CB  LEU P   8      95.245  42.694  21.440  1.00104.93           C  
ATOM   1520  CG  LEU P   8      96.039  41.546  20.785  1.00104.93           C  
ATOM   1521  CD1 LEU P   8      96.360  41.839  19.313  1.00104.93           C  
ATOM   1522  CD2 LEU P   8      97.300  41.214  21.596  1.00104.93           C  
ATOM   1523  C   LEU P   8      94.267  43.629  23.543  1.00104.93           C  
ATOM   1524  O   LEU P   8      95.010  44.596  23.861  1.00104.93           O  
ATOM   1525  OXT LEU P   8      93.021  43.608  23.727  1.00104.93           O  
TER
ATOM   1526  N   LEU A  11      78.144  24.605  57.645  1.00128.27           N  
ATOM   1527  CA  LEU A  11      79.445  24.789  58.316  1.00128.27           C  
ATOM   1528  CB  LEU A  11      80.527  25.152  57.283  1.00128.27           C  
ATOM   1529  CG  LEU A  11      81.971  25.046  57.813  1.00128.27           C  
ATOM   1530  CD1 LEU A  11      82.235  25.984  58.998  1.00128.27           C  
ATOM   1531  CD2 LEU A  11      82.335  23.587  58.125  1.00128.27           C  
ATOM   1532  C   LEU A  11      79.305  25.900  59.303  1.00128.27           C  
ATOM   1533  O   LEU A  11      79.007  27.038  58.943  1.00128.27           O  
ATOM   1534  N   SER A  12      79.475  25.580  60.599  1.00 82.71           N  
ATOM   1535  CA  SER A  12      79.396  26.601  61.599  1.00 82.71           C  
ATOM   1536  CB  SER A  12      78.117  26.554  62.452  1.00 82.71           C  
ATOM   1537  OG  SER A  12      76.987  26.895  61.664  1.00 82.71           O  
ATOM   1538  C   SER A  12      80.552  26.402  62.520  1.00 82.71           C  
ATOM   1539  O   SER A  12      80.886  25.271  62.868  1.00 82.71           O  
ATOM   1540  N   VAL A  13      81.202  27.508  62.935  1.00 38.70           N  
ATOM   1541  CA  VAL A  13      82.323  27.376  63.821  1.00 38.70           C  
ATOM   1542  CB  VAL A  13      83.653  27.455  63.132  1.00 38.70           C  
ATOM   1543  CG1 VAL A  13      83.781  26.255  62.178  1.00 38.70           C  
ATOM   1544  CG2 VAL A  13      83.766  28.819  62.434  1.00 38.70           C  
ATOM   1545  C   VAL A  13      82.263  28.482  64.826  1.00 38.70           C  
ATOM   1546  O   VAL A  13      81.587  29.488  64.624  1.00 38.70           O  
ATOM   1547  N   ARG A  14      82.967  28.300  65.961  1.00 41.21           N  
ATOM   1548  CA  ARG A  14      82.974  29.276  67.014  1.00 41.21           C  
ATOM   1549  CB  ARG A  14      83.402  28.697  68.373  1.00 41.21           C  
ATOM   1550  CG  ARG A  14      82.525  27.522  68.816  1.00 41.21           C  
ATOM   1551  CD  ARG A  14      82.766  27.068  70.257  1.00 41.21           C  
ATOM   1552  NE  ARG A  14      82.007  25.800  70.461  1.00 41.21           N  
ATOM   1553  CZ  ARG A  14      80.674  25.825  70.754  1.00 41.21           C  
ATOM   1554  NH1 ARG A  14      80.007  27.015  70.814  1.00 41.21           N  
ATOM   1555  NH2 ARG A  14      80.005  24.656  70.977  1.00 41.21           N  
ATOM   1556  C   ARG A  14      83.939  30.360  66.639  1.00 41.21           C  
ATOM   1557  O   ARG A  14      84.906  30.116  65.920  1.00 41.21           O  
ATOM   1558  N   GLU A  15      83.693  31.599  67.116  1.00 42.54           N  
ATOM   1559  CA  GLU A  15      84.566  32.686  66.777  1.00 42.54           C  
ATOM   1560  CB  GLU A  15      84.108  34.069  67.276  1.00 42.54           C  
ATOM   1561  CG  GLU A  15      85.073  35.197  66.889  1.00 42.54           C  
ATOM   1562  CD  GLU A  15      84.540  36.508  67.449  1.00 42.54           C  
ATOM   1563  OE1 GLU A  15      83.528  36.464  68.198  1.00 42.54           O  
ATOM   1564  OE2 GLU A  15      85.141  37.572  67.141  1.00 42.54           O  
ATOM   1565  C   GLU A  15      85.903  32.441  67.394  1.00 42.54           C  
ATOM   1566  O   GLU A  15      86.009  32.000  68.537  1.00 42.54           O  
ATOM   1567  N   GLY A  16      86.970  32.735  66.626  1.00 25.29           N  
ATOM   1568  CA  GLY A  16      88.309  32.590  67.114  1.00 25.29           C  
ATOM   1569  C   GLY A  16      88.868  31.286  66.639  1.00 25.29           C  
ATOM   1570  O   GLY A  16      90.083  31.095  66.629  1.00 25.29           O  
ATOM   1571  N   ASP A  17      87.993  30.355  66.218  1.00 39.71           N  
ATOM   1572  CA  ASP A  17      88.445  29.075  65.753  1.00 39.71           C  
ATOM   1573  CB  ASP A  17      87.352  27.992  65.794  1.00 39.71           C  
ATOM   1574  CG  ASP A  17      87.094  27.649  67.254  1.00 39.71           C  
ATOM   1575  OD1 ASP A  17      88.093  27.537  68.014  1.00 39.71           O  
ATOM   1576  OD2 ASP A  17      85.901  27.508  67.633  1.00 39.71           O  
ATOM   1577  C   ASP A  17      88.872  29.232  64.329  1.00 39.71           C  
ATOM   1578  O   ASP A  17      88.840  30.327  63.770  1.00 39.71           O  
ATOM   1579  N   SER A  18      89.328  28.125  63.714  1.00 73.91           N  
ATOM   1580  CA  SER A  18      89.733  28.177  62.341  1.00 73.91           C  
ATOM   1581  CB  SER A  18      91.133  27.595  62.102  1.00 73.91           C  
ATOM   1582  OG  SER A  18      91.169  26.243  62.532  1.00 73.91           O  
ATOM   1583  C   SER A  18      88.752  27.360  61.564  1.00 73.91           C  
ATOM   1584  O   SER A  18      88.334  26.287  61.997  1.00 73.91           O  
ATOM   1585  N   ALA A  19      88.358  27.856  60.375  1.00 38.68           N  
ATOM   1586  CA  ALA A  19      87.367  27.153  59.617  1.00 38.68           C  
ATOM   1587  CB  ALA A  19      86.137  28.016  59.288  1.00 38.68           C  
ATOM   1588  C   ALA A  19      87.959  26.717  58.320  1.00 38.68           C  
ATOM   1589  O   ALA A  19      88.860  27.356  57.778  1.00 38.68           O  
ATOM   1590  N   VAL A  20      87.475  25.568  57.812  1.00 95.63           N  
ATOM   1591  CA  VAL A  20      87.917  25.071  56.547  1.00 95.63           C  
ATOM   1592  CB  VAL A  20      88.674  23.778  56.651  1.00 95.63           C  
ATOM   1593  CG1 VAL A  20      87.750  22.716  57.274  1.00 95.63           C  
ATOM   1594  CG2 VAL A  20      89.202  23.401  55.256  1.00 95.63           C  
ATOM   1595  C   VAL A  20      86.693  24.809  55.725  1.00 95.63           C  
ATOM   1596  O   VAL A  20      85.721  24.227  56.205  1.00 95.63           O  
ATOM   1597  N   ILE A  21      86.706  25.256  54.454  1.00 55.71           N  
ATOM   1598  CA  ILE A  21      85.607  24.993  53.570  1.00 55.71           C  
ATOM   1599  CB  ILE A  21      84.964  26.225  53.002  1.00 55.71           C  
ATOM   1600  CG1 ILE A  21      84.301  27.028  54.135  1.00 55.71           C  
ATOM   1601  CG2 ILE A  21      83.984  25.792  51.899  1.00 55.71           C  
ATOM   1602  CD1 ILE A  21      83.812  28.409  53.704  1.00 55.71           C  
ATOM   1603  C   ILE A  21      86.179  24.180  52.455  1.00 55.71           C  
ATOM   1604  O   ILE A  21      87.279  24.461  51.982  1.00 55.71           O  
ATOM   1605  N   ILE A  22      85.446  23.142  52.002  1.00133.38           N  
ATOM   1606  CA  ILE A  22      86.024  22.228  51.058  1.00133.38           C  
ATOM   1607  CB  ILE A  22      86.001  20.801  51.527  1.00133.38           C  
ATOM   1608  CG1 ILE A  22      86.890  19.926  50.627  1.00133.38           C  
ATOM   1609  CG2 ILE A  22      84.534  20.342  51.583  1.00133.38           C  
ATOM   1610  CD1 ILE A  22      88.381  20.234  50.748  1.00133.38           C  
ATOM   1611  C   ILE A  22      85.297  22.270  49.752  1.00133.38           C  
ATOM   1612  O   ILE A  22      84.107  22.578  49.693  1.00133.38           O  
ATOM   1613  N   CYS A  23      86.039  21.996  48.655  1.00 67.71           N  
ATOM   1614  CA  CYS A  23      85.462  21.986  47.341  1.00 67.71           C  
ATOM   1615  CB  CYS A  23      85.647  23.341  46.609  1.00 67.71           C  
ATOM   1616  SG  CYS A  23      84.863  23.462  44.969  1.00 67.71           S  
ATOM   1617  C   CYS A  23      86.125  20.890  46.560  1.00 67.71           C  
ATOM   1618  O   CYS A  23      87.322  20.642  46.707  1.00 67.71           O  
ATOM   1619  N   THR A  24      85.337  20.178  45.725  1.00123.56           N  
ATOM   1620  CA  THR A  24      85.860  19.128  44.899  1.00123.56           C  
ATOM   1621  CB  THR A  24      85.320  17.767  45.224  1.00123.56           C  
ATOM   1622  OG1 THR A  24      85.615  17.426  46.569  1.00123.56           O  
ATOM   1623  CG2 THR A  24      85.978  16.750  44.282  1.00123.56           C  
ATOM   1624  C   THR A  24      85.453  19.440  43.502  1.00123.56           C  
ATOM   1625  O   THR A  24      84.426  20.071  43.257  1.00123.56           O  
ATOM   1626  N   TYR A  25      86.275  18.970  42.552  1.00285.19           N  
ATOM   1627  CA  TYR A  25      86.147  19.342  41.186  1.00285.19           C  
ATOM   1628  CB  TYR A  25      87.295  20.313  40.956  1.00285.19           C  
ATOM   1629  CG  TYR A  25      87.134  20.901  39.642  1.00285.19           C  
ATOM   1630  CD1 TYR A  25      87.697  20.260  38.575  1.00285.19           C  
ATOM   1631  CD2 TYR A  25      86.423  22.065  39.513  1.00285.19           C  
ATOM   1632  CE1 TYR A  25      87.558  20.800  37.336  1.00285.19           C  
ATOM   1633  CE2 TYR A  25      86.284  22.609  38.269  1.00285.19           C  
ATOM   1634  CZ  TYR A  25      86.854  21.965  37.197  1.00285.19           C  
ATOM   1635  OH  TYR A  25      86.745  22.495  35.906  1.00285.19           O  
ATOM   1636  C   TYR A  25      86.361  18.104  40.353  1.00285.19           C  
ATOM   1637  O   TYR A  25      87.210  17.274  40.673  1.00285.19           O  
ATOM   1638  N   THR A  26      85.553  17.937  39.284  1.00 92.05           N  
ATOM   1639  CA  THR A  26      85.574  16.801  38.399  1.00 92.05           C  
ATOM   1640  CB  THR A  26      84.323  16.726  37.579  1.00 92.05           C  
ATOM   1641  OG1 THR A  26      84.249  17.842  36.703  1.00 92.05           O  
ATOM   1642  CG2 THR A  26      83.116  16.730  38.533  1.00 92.05           C  
ATOM   1643  C   THR A  26      86.716  16.748  37.409  1.00 92.05           C  
ATOM   1644  O   THR A  26      87.313  15.687  37.230  1.00 92.05           O  
ATOM   1645  N   ASP A  27      87.071  17.871  36.735  1.00190.68           N  
ATOM   1646  CA  ASP A  27      87.951  17.701  35.601  1.00190.68           C  
ATOM   1647  CB  ASP A  27      87.339  18.174  34.270  1.00190.68           C  
ATOM   1648  CG  ASP A  27      87.113  19.672  34.341  1.00190.68           C  
ATOM   1649  OD1 ASP A  27      88.128  20.417  34.371  1.00190.68           O  
ATOM   1650  OD2 ASP A  27      85.926  20.092  34.370  1.00190.68           O  
ATOM   1651  C   ASP A  27      89.342  18.271  35.716  1.00190.68           C  
ATOM   1652  O   ASP A  27      89.635  19.244  36.409  1.00190.68           O  
ATOM   1653  N   PRO A  28      90.188  17.566  34.985  1.00235.68           N  
ATOM   1654  CA  PRO A  28      91.606  17.841  34.841  1.00235.68           C  
ATOM   1655  CD  PRO A  28      89.909  16.148  34.819  1.00235.68           C  
ATOM   1656  CB  PRO A  28      92.219  16.583  34.230  1.00235.68           C  
ATOM   1657  CG  PRO A  28      91.275  15.458  34.683  1.00235.68           C  
ATOM   1658  C   PRO A  28      91.871  19.067  34.024  1.00235.68           C  
ATOM   1659  O   PRO A  28      93.035  19.402  33.815  1.00235.68           O  
ATOM   1660  N   ASN A  36      90.812  19.654  33.447  1.00 86.15           N  
ATOM   1661  CA  ASN A  36      90.853  20.862  32.669  1.00 86.15           C  
ATOM   1662  CB  ASN A  36      89.592  21.053  31.806  1.00 86.15           C  
ATOM   1663  CG  ASN A  36      89.588  20.015  30.691  1.00 86.15           C  
ATOM   1664  OD1 ASN A  36      89.349  20.338  29.529  1.00 86.15           O  
ATOM   1665  ND2 ASN A  36      89.856  18.730  31.048  1.00 86.15           N  
ATOM   1666  C   ASN A  36      90.956  22.077  33.553  1.00 86.15           C  
ATOM   1667  O   ASN A  36      91.457  23.119  33.131  1.00 86.15           O  
ATOM   1668  N   SER A  37      90.450  21.988  34.799  1.00129.96           N  
ATOM   1669  CA  SER A  37      90.327  23.157  35.632  1.00129.96           C  
ATOM   1670  CB  SER A  37      89.602  22.890  36.946  1.00129.96           C  
ATOM   1671  OG  SER A  37      90.204  21.811  37.646  1.00129.96           O  
ATOM   1672  C   SER A  37      91.650  23.688  36.046  1.00129.96           C  
ATOM   1673  O   SER A  37      92.226  23.282  37.053  1.00129.96           O  
ATOM   1674  N   TYR A  38      92.162  24.628  35.248  1.00142.90           N  
ATOM   1675  CA  TYR A  38      93.377  25.324  35.518  1.00142.90           C  
ATOM   1676  CB  TYR A  38      93.944  26.001  34.262  1.00142.90           C  
ATOM   1677  CG  TYR A  38      95.279  26.541  34.624  1.00142.90           C  
ATOM   1678  CD1 TYR A  38      95.411  27.803  35.149  1.00142.90           C  
ATOM   1679  CD2 TYR A  38      96.401  25.769  34.452  1.00142.90           C  
ATOM   1680  CE1 TYR A  38      96.646  28.302  35.485  1.00142.90           C  
ATOM   1681  CE2 TYR A  38      97.636  26.260  34.786  1.00142.90           C  
ATOM   1682  CZ  TYR A  38      97.764  27.527  35.298  1.00142.90           C  
ATOM   1683  OH  TYR A  38      99.042  28.020  35.636  1.00142.90           O  
ATOM   1684  C   TYR A  38      93.167  26.398  36.539  1.00142.90           C  
ATOM   1685  O   TYR A  38      94.058  26.671  37.338  1.00142.90           O  
ATOM   1686  N   TYR A  39      91.995  27.070  36.518  1.00181.01           N  
ATOM   1687  CA  TYR A  39      91.835  28.242  37.343  1.00181.01           C  
ATOM   1688  CB  TYR A  39      91.334  29.434  36.518  1.00181.01           C  
ATOM   1689  CG  TYR A  39      92.403  29.685  35.510  1.00181.01           C  
ATOM   1690  CD1 TYR A  39      92.470  28.936  34.357  1.00181.01           C  
ATOM   1691  CD2 TYR A  39      93.368  30.636  35.731  1.00181.01           C  
ATOM   1692  CE1 TYR A  39      93.449  29.150  33.416  1.00181.01           C  
ATOM   1693  CE2 TYR A  39      94.352  30.857  34.797  1.00181.01           C  
ATOM   1694  CZ  TYR A  39      94.396  30.116  33.641  1.00181.01           C  
ATOM   1695  OH  TYR A  39      95.412  30.350  32.692  1.00181.01           O  
ATOM   1696  C   TYR A  39      90.851  27.987  38.438  1.00181.01           C  
ATOM   1697  O   TYR A  39      89.716  27.611  38.183  1.00181.01           O  
ATOM   1698  N   PHE A  40      91.255  28.210  39.705  1.00 78.32           N  
ATOM   1699  CA  PHE A  40      90.379  27.956  40.822  1.00 78.32           C  
ATOM   1700  CB  PHE A  40      90.927  26.923  41.829  1.00 78.32           C  
ATOM   1701  CG  PHE A  40      91.088  25.591  41.179  1.00 78.32           C  
ATOM   1702  CD1 PHE A  40      92.218  25.299  40.450  1.00 78.32           C  
ATOM   1703  CD2 PHE A  40      90.117  24.625  41.316  1.00 78.32           C  
ATOM   1704  CE1 PHE A  40      92.371  24.068  39.856  1.00 78.32           C  
ATOM   1705  CE2 PHE A  40      90.265  23.392  40.725  1.00 78.32           C  
ATOM   1706  CZ  PHE A  40      91.393  23.111  39.992  1.00 78.32           C  
ATOM   1707  C   PHE A  40      90.253  29.225  41.626  1.00 78.32           C  
ATOM   1708  O   PHE A  40      91.213  29.976  41.786  1.00 78.32           O  
ATOM   1709  N   PHE A  41      89.056  29.468  42.201  1.00 88.65           N  
ATOM   1710  CA  PHE A  41      88.760  30.688  42.892  1.00 88.65           C  
ATOM   1711  CB  PHE A  41      87.941  31.670  42.041  1.00 88.65           C  
ATOM   1712  CG  PHE A  41      88.663  31.960  40.772  1.00 88.65           C  
ATOM   1713  CD1 PHE A  41      88.581  31.075  39.722  1.00 88.65           C  
ATOM   1714  CD2 PHE A  41      89.400  33.111  40.621  1.00 88.65           C  
ATOM   1715  CE1 PHE A  41      89.231  31.326  38.538  1.00 88.65           C  
ATOM   1716  CE2 PHE A  41      90.052  33.366  39.438  1.00 88.65           C  
ATOM   1717  CZ  PHE A  41      89.970  32.475  38.394  1.00 88.65           C  
ATOM   1718  C   PHE A  41      87.874  30.421  44.076  1.00 88.65           C  
ATOM   1719  O   PHE A  41      87.247  29.367  44.195  1.00 88.65           O  
ATOM   1720  N   TRP A  42      87.834  31.405  45.003  1.00 84.95           N  
ATOM   1721  CA  TRP A  42      86.935  31.402  46.125  1.00 84.95           C  
ATOM   1722  CB  TRP A  42      87.611  31.136  47.482  1.00 84.95           C  
ATOM   1723  CG  TRP A  42      88.082  29.714  47.672  1.00 84.95           C  
ATOM   1724  CD2 TRP A  42      87.235  28.648  48.129  1.00 84.95           C  
ATOM   1725  CD1 TRP A  42      89.315  29.169  47.470  1.00 84.95           C  
ATOM   1726  NE1 TRP A  42      89.292  27.829  47.778  1.00 84.95           N  
ATOM   1727  CE2 TRP A  42      88.017  27.495  48.184  1.00 84.95           C  
ATOM   1728  CE3 TRP A  42      85.915  28.632  48.478  1.00 84.95           C  
ATOM   1729  CZ2 TRP A  42      87.488  26.303  48.592  1.00 84.95           C  
ATOM   1730  CZ3 TRP A  42      85.383  27.429  48.884  1.00 84.95           C  
ATOM   1731  CH2 TRP A  42      86.155  26.287  48.941  1.00 84.95           C  
ATOM   1732  C   TRP A  42      86.331  32.777  46.203  1.00 84.95           C  
ATOM   1733  O   TRP A  42      87.039  33.776  46.089  1.00 84.95           O  
ATOM   1734  N   TYR A  43      84.995  32.859  46.389  1.00 79.93           N  
ATOM   1735  CA  TYR A  43      84.309  34.120  46.520  1.00 79.93           C  
ATOM   1736  CB  TYR A  43      83.348  34.470  45.365  1.00 79.93           C  
ATOM   1737  CG  TYR A  43      84.085  34.943  44.158  1.00 79.93           C  
ATOM   1738  CD1 TYR A  43      84.642  34.061  43.262  1.00 79.93           C  
ATOM   1739  CD2 TYR A  43      84.199  36.294  43.915  1.00 79.93           C  
ATOM   1740  CE1 TYR A  43      85.309  34.521  42.148  1.00 79.93           C  
ATOM   1741  CE2 TYR A  43      84.864  36.759  42.804  1.00 79.93           C  
ATOM   1742  CZ  TYR A  43      85.423  35.871  41.918  1.00 79.93           C  
ATOM   1743  OH  TYR A  43      86.106  36.343  40.776  1.00 79.93           O  
ATOM   1744  C   TYR A  43      83.428  34.050  47.729  1.00 79.93           C  
ATOM   1745  O   TYR A  43      83.060  32.961  48.171  1.00 79.93           O  
ATOM   1746  N   LYS A  44      83.095  35.221  48.322  1.00145.15           N  
ATOM   1747  CA  LYS A  44      82.162  35.202  49.415  1.00145.15           C  
ATOM   1748  CB  LYS A  44      82.759  35.443  50.817  1.00145.15           C  
ATOM   1749  CG  LYS A  44      83.365  36.819  51.084  1.00145.15           C  
ATOM   1750  CD  LYS A  44      83.605  37.058  52.579  1.00145.15           C  
ATOM   1751  CE  LYS A  44      84.386  38.335  52.898  1.00145.15           C  
ATOM   1752  NZ  LYS A  44      85.832  38.119  52.665  1.00145.15           N  
ATOM   1753  C   LYS A  44      81.080  36.200  49.142  1.00145.15           C  
ATOM   1754  O   LYS A  44      81.322  37.272  48.589  1.00145.15           O  
ATOM   1755  N   GLN A  45      79.838  35.827  49.515  1.00112.08           N  
ATOM   1756  CA  GLN A  45      78.658  36.609  49.296  1.00112.08           C  
ATOM   1757  CB  GLN A  45      77.547  35.807  48.590  1.00112.08           C  
ATOM   1758  CG  GLN A  45      76.256  36.587  48.327  1.00112.08           C  
ATOM   1759  CD  GLN A  45      76.429  37.410  47.058  1.00112.08           C  
ATOM   1760  OE1 GLN A  45      77.423  38.114  46.884  1.00112.08           O  
ATOM   1761  NE2 GLN A  45      75.433  37.314  46.137  1.00112.08           N  
ATOM   1762  C   GLN A  45      78.110  37.025  50.624  1.00112.08           C  
ATOM   1763  O   GLN A  45      77.841  36.193  51.491  1.00112.08           O  
ATOM   1764  N   GLU A  46      77.953  38.352  50.797  1.00119.54           N  
ATOM   1765  CA  GLU A  46      77.388  38.973  51.960  1.00119.54           C  
ATOM   1766  CB  GLU A  46      77.932  40.392  52.197  1.00119.54           C  
ATOM   1767  CG  GLU A  46      79.447  40.458  52.401  1.00119.54           C  
ATOM   1768  CD  GLU A  46      79.773  40.022  53.822  1.00119.54           C  
ATOM   1769  OE1 GLU A  46      79.343  38.908  54.224  1.00119.54           O  
ATOM   1770  OE2 GLU A  46      80.460  40.806  54.529  1.00119.54           O  
ATOM   1771  C   GLU A  46      75.931  39.137  51.652  1.00119.54           C  
ATOM   1772  O   GLU A  46      75.476  38.907  50.532  1.00119.54           O  
ATOM   1773  N   PRO A  48      75.194  39.518  52.650  1.00206.59           N  
ATOM   1774  CA  PRO A  48      73.773  39.685  52.516  1.00206.59           C  
ATOM   1775  CD  PRO A  48      75.576  39.188  54.015  1.00206.59           C  
ATOM   1776  CB  PRO A  48      73.253  39.913  53.933  1.00206.59           C  
ATOM   1777  CG  PRO A  48      74.261  39.145  54.810  1.00206.59           C  
ATOM   1778  C   PRO A  48      73.248  40.655  51.491  1.00206.59           C  
ATOM   1779  O   PRO A  48      72.313  40.274  50.789  1.00206.59           O  
ATOM   1780  N   GLY A  49      73.795  41.887  51.364  1.00148.33           N  
ATOM   1781  CA  GLY A  49      73.277  42.817  50.385  1.00148.33           C  
ATOM   1782  C   GLY A  49      73.523  42.209  49.070  1.00148.33           C  
ATOM   1783  O   GLY A  49      72.677  42.293  48.183  1.00148.33           O  
ATOM   1784  N   ALA A  50      74.742  41.654  48.931  1.00241.70           N  
ATOM   1785  CA  ALA A  50      75.140  40.827  47.839  1.00241.70           C  
ATOM   1786  CB  ALA A  50      74.036  40.328  46.889  1.00241.70           C  
ATOM   1787  C   ALA A  50      76.205  41.398  46.991  1.00241.70           C  
ATOM   1788  O   ALA A  50      76.548  42.556  47.099  1.00241.70           O  
ATOM   1789  N   GLY A  51      76.740  40.575  46.079  1.00144.22           N  
ATOM   1790  CA  GLY A  51      77.795  40.930  45.187  1.00144.22           C  
ATOM   1791  C   GLY A  51      78.954  40.116  45.635  1.00144.22           C  
ATOM   1792  O   GLY A  51      79.586  40.429  46.639  1.00144.22           O  
ATOM   1793  N   LEU A  52      79.288  39.064  44.866  1.00131.92           N  
ATOM   1794  CA  LEU A  52      80.356  38.194  45.260  1.00131.92           C  
ATOM   1795  CB  LEU A  52      80.597  37.010  44.308  1.00131.92           C  
ATOM   1796  CG  LEU A  52      79.501  35.932  44.355  1.00131.92           C  
ATOM   1797  CD1 LEU A  52      78.132  36.501  43.953  1.00131.92           C  
ATOM   1798  CD2 LEU A  52      79.907  34.698  43.531  1.00131.92           C  
ATOM   1799  C   LEU A  52      81.618  38.987  45.320  1.00131.92           C  
ATOM   1800  O   LEU A  52      81.841  39.902  44.531  1.00131.92           O  
ATOM   1801  N   GLN A  53      82.468  38.664  46.310  1.00120.17           N  
ATOM   1802  CA  GLN A  53      83.726  39.328  46.463  1.00120.17           C  
ATOM   1803  CB  GLN A  53      83.822  40.058  47.814  1.00120.17           C  
ATOM   1804  CG  GLN A  53      83.611  39.146  49.022  1.00120.17           C  
ATOM   1805  CD  GLN A  53      83.208  40.021  50.204  1.00120.17           C  
ATOM   1806  OE1 GLN A  53      83.730  41.118  50.396  1.00120.17           O  
ATOM   1807  NE2 GLN A  53      82.231  39.530  51.013  1.00120.17           N  
ATOM   1808  C   GLN A  53      84.791  38.286  46.306  1.00120.17           C  
ATOM   1809  O   GLN A  53      84.651  37.165  46.789  1.00120.17           O  
ATOM   1810  N   LEU A  54      85.882  38.637  45.596  1.00115.97           N  
ATOM   1811  CA  LEU A  54      86.916  37.699  45.263  1.00115.97           C  
ATOM   1812  CB  LEU A  54      87.768  38.172  44.074  1.00115.97           C  
ATOM   1813  CG  LEU A  54      88.955  37.246  43.757  1.00115.97           C  
ATOM   1814  CD1 LEU A  54      88.475  35.872  43.270  1.00115.97           C  
ATOM   1815  CD2 LEU A  54      89.952  37.913  42.798  1.00115.97           C  
ATOM   1816  C   LEU A  54      87.854  37.564  46.411  1.00115.97           C  
ATOM   1817  O   LEU A  54      88.484  38.539  46.820  1.00115.97           O  
ATOM   1818  N   LEU A  55      87.883  36.369  47.035  1.00163.03           N  
ATOM   1819  CA  LEU A  55      88.863  36.116  48.044  1.00163.03           C  
ATOM   1820  CB  LEU A  55      88.556  34.871  48.901  1.00163.03           C  
ATOM   1821  CG  LEU A  55      87.318  34.950  49.814  1.00163.03           C  
ATOM   1822  CD1 LEU A  55      87.508  35.974  50.942  1.00163.03           C  
ATOM   1823  CD2 LEU A  55      86.030  35.154  49.009  1.00163.03           C  
ATOM   1824  C   LEU A  55      90.190  35.822  47.422  1.00163.03           C  
ATOM   1825  O   LEU A  55      91.170  36.526  47.654  1.00163.03           O  
ATOM   1826  N   MET A  56      90.230  34.781  46.556  1.00157.32           N  
ATOM   1827  CA  MET A  56      91.490  34.348  46.037  1.00157.32           C  
ATOM   1828  CB  MET A  56      92.261  33.457  47.023  1.00157.32           C  
ATOM   1829  CG  MET A  56      91.395  32.366  47.649  1.00157.32           C  
ATOM   1830  SD  MET A  56      92.276  31.338  48.856  1.00157.32           S  
ATOM   1831  CE  MET A  56      92.668  32.710  49.979  1.00157.32           C  
ATOM   1832  C   MET A  56      91.308  33.598  44.766  1.00157.32           C  
ATOM   1833  O   MET A  56      90.211  33.175  44.403  1.00157.32           O  
ATOM   1834  N   LYS A  57      92.414  33.482  44.014  1.00178.59           N  
ATOM   1835  CA  LYS A  57      92.401  32.664  42.848  1.00178.59           C  
ATOM   1836  CB  LYS A  57      92.278  33.404  41.503  1.00178.59           C  
ATOM   1837  CG  LYS A  57      93.533  34.133  41.029  1.00178.59           C  
ATOM   1838  CD  LYS A  57      93.961  35.309  41.899  1.00178.59           C  
ATOM   1839  CE  LYS A  57      95.172  36.047  41.329  1.00178.59           C  
ATOM   1840  NZ  LYS A  57      95.438  37.266  42.122  1.00178.59           N  
ATOM   1841  C   LYS A  57      93.690  31.930  42.880  1.00178.59           C  
ATOM   1842  O   LYS A  57      94.677  32.401  43.445  1.00178.59           O  
ATOM   1843  N   VAL A  58      93.684  30.710  42.326  1.00129.57           N  
ATOM   1844  CA  VAL A  58      94.892  29.958  42.271  1.00129.57           C  
ATOM   1845  CB  VAL A  58      94.908  28.787  43.206  1.00129.57           C  
ATOM   1846  CG1 VAL A  58      94.843  29.314  44.650  1.00129.57           C  
ATOM   1847  CG2 VAL A  58      93.742  27.856  42.835  1.00129.57           C  
ATOM   1848  C   VAL A  58      94.986  29.429  40.888  1.00129.57           C  
ATOM   1849  O   VAL A  58      94.030  28.907  40.316  1.00129.57           O  
ATOM   1850  N   PHE A  59      96.167  29.583  40.291  1.00193.66           N  
ATOM   1851  CA  PHE A  59      96.332  29.065  38.982  1.00193.66           C  
ATOM   1852  CB  PHE A  59      97.341  29.888  38.162  1.00193.66           C  
ATOM   1853  CG  PHE A  59      96.816  31.294  38.141  1.00193.66           C  
ATOM   1854  CD1 PHE A  59      95.706  31.620  37.394  1.00193.66           C  
ATOM   1855  CD2 PHE A  59      97.435  32.297  38.858  1.00193.66           C  
ATOM   1856  CE1 PHE A  59      95.218  32.908  37.368  1.00193.66           C  
ATOM   1857  CE2 PHE A  59      96.952  33.587  38.836  1.00193.66           C  
ATOM   1858  CZ  PHE A  59      95.839  33.897  38.091  1.00193.66           C  
ATOM   1859  C   PHE A  59      96.834  27.709  39.232  1.00193.66           C  
ATOM   1860  O   PHE A  59      97.430  27.447  40.276  1.00193.66           O  
ATOM   1861  N   SER A  60      96.664  26.804  38.262  1.00376.25           N  
ATOM   1862  CA  SER A  60      97.023  25.446  38.491  1.00376.25           C  
ATOM   1863  CB  SER A  60      96.718  24.544  37.276  1.00376.25           C  
ATOM   1864  OG  SER A  60      97.087  23.196  37.526  1.00376.25           O  
ATOM   1865  C   SER A  60      98.480  25.427  38.740  1.00376.25           C  
ATOM   1866  O   SER A  60      99.156  26.446  38.774  1.00376.25           O  
ATOM   1867  N   SER A  65      99.008  24.250  39.024  1.00249.51           N  
ATOM   1868  CA  SER A  65     100.414  24.171  39.206  1.00249.51           C  
ATOM   1869  CB  SER A  65     101.257  24.847  38.102  1.00249.51           C  
ATOM   1870  OG  SER A  65     101.076  24.174  36.865  1.00249.51           O  
ATOM   1871  C   SER A  65     100.826  24.723  40.539  1.00249.51           C  
ATOM   1872  O   SER A  65     102.008  24.675  40.871  1.00249.51           O  
ATOM   1873  N   THR A  66      99.886  25.229  41.365  1.00 60.08           N  
ATOM   1874  CA  THR A  66     100.296  25.741  42.645  1.00 60.08           C  
ATOM   1875  CB  THR A  66      99.827  27.139  42.915  1.00 60.08           C  
ATOM   1876  OG1 THR A  66     100.340  28.025  41.932  1.00 60.08           O  
ATOM   1877  CG2 THR A  66     100.298  27.561  44.318  1.00 60.08           C  
ATOM   1878  C   THR A  66      99.689  24.886  43.712  1.00 60.08           C  
ATOM   1879  O   THR A  66      98.513  24.534  43.638  1.00 60.08           O  
ATOM   1880  N   GLU A  67     100.517  24.483  44.700  1.00 95.30           N  
ATOM   1881  CA  GLU A  67     100.095  23.699  45.833  1.00 95.30           C  
ATOM   1882  CB  GLU A  67     101.283  23.155  46.646  1.00 95.30           C  
ATOM   1883  CG  GLU A  67     102.123  22.113  45.903  1.00 95.30           C  
ATOM   1884  CD  GLU A  67     101.361  20.796  45.902  1.00 95.30           C  
ATOM   1885  OE1 GLU A  67     101.095  20.264  47.013  1.00 95.30           O  
ATOM   1886  OE2 GLU A  67     101.032  20.304  44.789  1.00 95.30           O  
ATOM   1887  C   GLU A  67      99.291  24.538  46.773  1.00 95.30           C  
ATOM   1888  O   GLU A  67      98.237  24.116  47.245  1.00 95.30           O  
ATOM   1889  N   ILE A  68      99.775  25.759  47.081  1.00100.08           N  
ATOM   1890  CA  ILE A  68      99.084  26.540  48.065  1.00100.08           C  
ATOM   1891  CB  ILE A  68      99.557  26.258  49.462  1.00100.08           C  
ATOM   1892  CG1 ILE A  68      98.613  26.888  50.498  1.00100.08           C  
ATOM   1893  CG2 ILE A  68     101.014  26.739  49.573  1.00100.08           C  
ATOM   1894  CD1 ILE A  68      98.828  26.359  51.915  1.00100.08           C  
ATOM   1895  C   ILE A  68      99.309  27.994  47.807  1.00100.08           C  
ATOM   1896  O   ILE A  68     100.195  28.374  47.042  1.00100.08           O  
ATOM   1897  N   ASN A  69      98.460  28.846  48.423  1.00 87.80           N  
ATOM   1898  CA  ASN A  69      98.654  30.263  48.334  1.00 87.80           C  
ATOM   1899  CB  ASN A  69      97.907  30.925  47.164  1.00 87.80           C  
ATOM   1900  CG  ASN A  69      98.509  32.309  46.964  1.00 87.80           C  
ATOM   1901  OD1 ASN A  69      98.134  33.271  47.634  1.00 87.80           O  
ATOM   1902  ND2 ASN A  69      99.487  32.411  46.025  1.00 87.80           N  
ATOM   1903  C   ASN A  69      98.143  30.856  49.606  1.00 87.80           C  
ATOM   1904  O   ASN A  69      97.144  30.392  50.155  1.00 87.80           O  
ATOM   1905  N   GLU A  70      98.825  31.900  50.121  1.00101.53           N  
ATOM   1906  CA  GLU A  70      98.370  32.470  51.349  1.00101.53           C  
ATOM   1907  CB  GLU A  70      99.289  32.229  52.557  1.00101.53           C  
ATOM   1908  CG  GLU A  70     100.623  32.972  52.478  1.00101.53           C  
ATOM   1909  CD  GLU A  70     101.244  32.924  53.867  1.00101.53           C  
ATOM   1910  OE1 GLU A  70     100.565  33.373  54.829  1.00101.53           O  
ATOM   1911  OE2 GLU A  70     102.399  32.438  53.987  1.00101.53           O  
ATOM   1912  C   GLU A  70      98.277  33.944  51.189  1.00101.53           C  
ATOM   1913  O   GLU A  70      99.062  34.580  50.486  1.00101.53           O  
ATOM   1914  N   GLY A  72      97.263  34.508  51.854  1.00 45.45           N  
ATOM   1915  CA  GLY A  72      97.040  35.912  51.939  1.00 45.45           C  
ATOM   1916  C   GLY A  72      96.692  36.050  53.370  1.00 45.45           C  
ATOM   1917  O   GLY A  72      96.452  35.036  54.018  1.00 45.45           O  
ATOM   1918  N   GLN A  74      96.649  37.286  53.895  1.00161.87           N  
ATOM   1919  CA  GLN A  74      96.342  37.499  55.279  1.00161.87           C  
ATOM   1920  CB  GLN A  74      96.069  38.984  55.563  1.00161.87           C  
ATOM   1921  CG  GLN A  74      94.854  39.497  54.778  1.00161.87           C  
ATOM   1922  CD  GLN A  74      94.649  40.977  55.057  1.00161.87           C  
ATOM   1923  OE1 GLN A  74      95.465  41.616  55.718  1.00161.87           O  
ATOM   1924  NE2 GLN A  74      93.531  41.545  54.529  1.00161.87           N  
ATOM   1925  C   GLN A  74      95.068  36.769  55.578  1.00161.87           C  
ATOM   1926  O   GLN A  74      94.113  36.856  54.811  1.00161.87           O  
ATOM   1927  N   GLY A  75      95.090  35.921  56.629  1.00193.03           N  
ATOM   1928  CA  GLY A  75      93.933  35.264  57.174  1.00193.03           C  
ATOM   1929  C   GLY A  75      93.469  34.114  56.328  1.00193.03           C  
ATOM   1930  O   GLY A  75      92.776  33.226  56.823  1.00193.03           O  
ATOM   1931  N   PHE A  76      93.835  34.067  55.035  1.00123.70           N  
ATOM   1932  CA  PHE A  76      93.282  32.997  54.254  1.00123.70           C  
ATOM   1933  CB  PHE A  76      92.344  33.446  53.109  1.00123.70           C  
ATOM   1934  CG  PHE A  76      91.019  33.892  53.649  1.00123.70           C  
ATOM   1935  CD1 PHE A  76      90.800  35.193  54.044  1.00123.70           C  
ATOM   1936  CD2 PHE A  76      89.977  32.997  53.747  1.00123.70           C  
ATOM   1937  CE1 PHE A  76      89.573  35.586  54.531  1.00123.70           C  
ATOM   1938  CE2 PHE A  76      88.749  33.384  54.233  1.00123.70           C  
ATOM   1939  CZ  PHE A  76      88.542  34.682  54.630  1.00123.70           C  
ATOM   1940  C   PHE A  76      94.378  32.194  53.635  1.00123.70           C  
ATOM   1941  O   PHE A  76      95.410  32.724  53.225  1.00123.70           O  
ATOM   1942  N   THR A  77      94.171  30.861  53.590  1.00126.95           N  
ATOM   1943  CA  THR A  77      95.096  29.960  52.969  1.00126.95           C  
ATOM   1944  CB  THR A  77      95.805  29.060  53.930  1.00126.95           C  
ATOM   1945  OG1 THR A  77      94.854  28.357  54.715  1.00126.95           O  
ATOM   1946  CG2 THR A  77      96.742  29.886  54.813  1.00126.95           C  
ATOM   1947  C   THR A  77      94.318  29.054  52.071  1.00126.95           C  
ATOM   1948  O   THR A  77      93.291  28.504  52.467  1.00126.95           O  
ATOM   1949  N   VAL A  78      94.796  28.874  50.825  1.00110.55           N  
ATOM   1950  CA  VAL A  78      94.129  27.979  49.926  1.00110.55           C  
ATOM   1951  CB  VAL A  78      93.673  28.616  48.648  1.00110.55           C  
ATOM   1952  CG1 VAL A  78      94.886  29.233  47.929  1.00110.55           C  
ATOM   1953  CG2 VAL A  78      92.943  27.546  47.820  1.00110.55           C  
ATOM   1954  C   VAL A  78      95.089  26.899  49.548  1.00110.55           C  
ATOM   1955  O   VAL A  78      96.219  27.163  49.141  1.00110.55           O  
ATOM   1956  N   LEU A  79      94.643  25.636  49.679  1.00105.86           N  
ATOM   1957  CA  LEU A  79      95.461  24.515  49.324  1.00105.86           C  
ATOM   1958  CB  LEU A  79      95.534  23.435  50.419  1.00105.86           C  
ATOM   1959  CG  LEU A  79      96.120  23.901  51.765  1.00105.86           C  
ATOM   1960  CD1 LEU A  79      95.213  24.930  52.460  1.00105.86           C  
ATOM   1961  CD2 LEU A  79      96.443  22.695  52.661  1.00105.86           C  
ATOM   1962  C   LEU A  79      94.796  23.853  48.158  1.00105.86           C  
ATOM   1963  O   LEU A  79      93.569  23.808  48.085  1.00105.86           O  
ATOM   1964  N   LEU A  80      95.591  23.356  47.187  1.00 97.89           N  
ATOM   1965  CA  LEU A  80      95.000  22.627  46.103  1.00 97.89           C  
ATOM   1966  CB  LEU A  80      95.055  23.351  44.738  1.00 97.89           C  
ATOM   1967  CG  LEU A  80      94.456  22.567  43.538  1.00 97.89           C  
ATOM   1968  CD1 LEU A  80      92.950  22.280  43.690  1.00 97.89           C  
ATOM   1969  CD2 LEU A  80      94.770  23.279  42.211  1.00 97.89           C  
ATOM   1970  C   LEU A  80      95.724  21.329  45.962  1.00 97.89           C  
ATOM   1971  O   LEU A  80      96.952  21.284  45.922  1.00 97.89           O  
ATOM   1972  N   ASN A  82      94.960  20.221  45.925  1.00 90.37           N  
ATOM   1973  CA  ASN A  82      95.541  18.936  45.685  1.00 90.37           C  
ATOM   1974  CB  ASN A  82      95.074  17.858  46.681  1.00 90.37           C  
ATOM   1975  CG  ASN A  82      95.973  16.630  46.557  1.00 90.37           C  
ATOM   1976  OD1 ASN A  82      96.031  15.798  47.461  1.00 90.37           O  
ATOM   1977  ND2 ASN A  82      96.703  16.510  45.416  1.00 90.37           N  
ATOM   1978  C   ASN A  82      95.037  18.572  44.330  1.00 90.37           C  
ATOM   1979  O   ASN A  82      93.895  18.140  44.179  1.00 90.37           O  
ATOM   1980  N   LYS A  84      95.884  18.745  43.299  1.00135.23           N  
ATOM   1981  CA  LYS A  84      95.424  18.514  41.963  1.00135.23           C  
ATOM   1982  CB  LYS A  84      96.408  18.906  40.849  1.00135.23           C  
ATOM   1983  CG  LYS A  84      95.734  18.895  39.470  1.00135.23           C  
ATOM   1984  CD  LYS A  84      96.648  19.297  38.311  1.00135.23           C  
ATOM   1985  CE  LYS A  84      97.558  18.158  37.844  1.00135.23           C  
ATOM   1986  NZ  LYS A  84      96.761  16.932  37.603  1.00135.23           N  
ATOM   1987  C   LYS A  84      95.097  17.065  41.786  1.00135.23           C  
ATOM   1988  O   LYS A  84      94.143  16.732  41.087  1.00135.23           O  
ATOM   1989  N   LYS A  85      95.879  16.155  42.404  1.00119.09           N  
ATOM   1990  CA  LYS A  85      95.619  14.755  42.218  1.00119.09           C  
ATOM   1991  CB  LYS A  85      96.602  13.851  42.983  1.00119.09           C  
ATOM   1992  CG  LYS A  85      97.986  13.739  42.338  1.00119.09           C  
ATOM   1993  CD  LYS A  85      98.787  15.042  42.323  1.00119.09           C  
ATOM   1994  CE  LYS A  85     100.177  14.887  41.701  1.00119.09           C  
ATOM   1995  NZ  LYS A  85     100.057  14.457  40.290  1.00119.09           N  
ATOM   1996  C   LYS A  85      94.243  14.440  42.724  1.00119.09           C  
ATOM   1997  O   LYS A  85      93.472  13.747  42.062  1.00119.09           O  
ATOM   1998  N   ASP A  86      93.915  14.935  43.931  1.00 79.99           N  
ATOM   1999  CA  ASP A  86      92.643  14.757  44.571  1.00 79.99           C  
ATOM   2000  CB  ASP A  86      92.659  15.117  46.067  1.00 79.99           C  
ATOM   2001  CG  ASP A  86      93.370  13.995  46.808  1.00 79.99           C  
ATOM   2002  OD1 ASP A  86      93.705  12.972  46.153  1.00 79.99           O  
ATOM   2003  OD2 ASP A  86      93.575  14.140  48.043  1.00 79.99           O  
ATOM   2004  C   ASP A  86      91.588  15.596  43.908  1.00 79.99           C  
ATOM   2005  O   ASP A  86      90.398  15.331  44.068  1.00 79.99           O  
ATOM   2006  N   LYS A  87      91.992  16.648  43.171  1.00166.67           N  
ATOM   2007  CA  LYS A  87      91.068  17.617  42.638  1.00166.67           C  
ATOM   2008  CB  LYS A  87      90.083  17.149  41.540  1.00166.67           C  
ATOM   2009  CG  LYS A  87      90.679  17.104  40.131  1.00166.67           C  
ATOM   2010  CD  LYS A  87      89.728  16.509  39.089  1.00166.67           C  
ATOM   2011  CE  LYS A  87      89.462  15.012  39.277  1.00166.67           C  
ATOM   2012  NZ  LYS A  87      88.588  14.791  40.452  1.00166.67           N  
ATOM   2013  C   LYS A  87      90.268  18.132  43.787  1.00166.67           C  
ATOM   2014  O   LYS A  87      89.039  18.163  43.757  1.00166.67           O  
ATOM   2015  N   GLN A  88      90.979  18.535  44.856  1.00108.39           N  
ATOM   2016  CA  GLN A  88      90.340  19.045  46.028  1.00108.39           C  
ATOM   2017  CB  GLN A  88      90.557  18.114  47.238  1.00108.39           C  
ATOM   2018  CG  GLN A  88      90.007  18.617  48.572  1.00108.39           C  
ATOM   2019  CD  GLN A  88      91.184  19.161  49.367  1.00108.39           C  
ATOM   2020  OE1 GLN A  88      91.056  19.466  50.551  1.00108.39           O  
ATOM   2021  NE2 GLN A  88      92.371  19.268  48.711  1.00108.39           N  
ATOM   2022  C   GLN A  88      90.909  20.399  46.318  1.00108.39           C  
ATOM   2023  O   GLN A  88      92.125  20.583  46.371  1.00108.39           O  
ATOM   2024  N   LEU A  89      90.011  21.390  46.493  1.00 79.21           N  
ATOM   2025  CA  LEU A  89      90.387  22.747  46.756  1.00 79.21           C  
ATOM   2026  CB  LEU A  89      89.790  23.718  45.719  1.00 79.21           C  
ATOM   2027  CG  LEU A  89      90.155  25.196  45.933  1.00 79.21           C  
ATOM   2028  CD1 LEU A  89      91.652  25.449  45.693  1.00 79.21           C  
ATOM   2029  CD2 LEU A  89      89.255  26.110  45.087  1.00 79.21           C  
ATOM   2030  C   LEU A  89      89.817  23.098  48.094  1.00 79.21           C  
ATOM   2031  O   LEU A  89      88.658  22.796  48.379  1.00 79.21           O  
ATOM   2032  N   SER A  90      90.626  23.743  48.962  1.00 99.84           N  
ATOM   2033  CA  SER A  90      90.144  24.077  50.273  1.00 99.84           C  
ATOM   2034  CB  SER A  90      90.825  23.284  51.398  1.00 99.84           C  
ATOM   2035  OG  SER A  90      90.551  21.901  51.266  1.00 99.84           O  
ATOM   2036  C   SER A  90      90.474  25.500  50.579  1.00 99.84           C  
ATOM   2037  O   SER A  90      91.468  26.043  50.098  1.00 99.84           O  
ATOM   2038  N   LEU A  91      89.624  26.138  51.409  1.00134.73           N  
ATOM   2039  CA  LEU A  91      89.856  27.492  51.818  1.00134.73           C  
ATOM   2040  CB  LEU A  91      88.763  28.438  51.274  1.00134.73           C  
ATOM   2041  CG  LEU A  91      88.904  29.935  51.617  1.00134.73           C  
ATOM   2042  CD1 LEU A  91      88.584  30.211  53.089  1.00134.73           C  
ATOM   2043  CD2 LEU A  91      90.269  30.491  51.182  1.00134.73           C  
ATOM   2044  C   LEU A  91      89.863  27.494  53.317  1.00134.73           C  
ATOM   2045  O   LEU A  91      88.896  27.073  53.950  1.00134.73           O  
ATOM   2046  N   ASN A  92      90.976  27.962  53.925  1.00 61.82           N  
ATOM   2047  CA  ASN A  92      91.109  27.981  55.358  1.00 61.82           C  
ATOM   2048  CB  ASN A  92      92.461  27.445  55.853  1.00 61.82           C  
ATOM   2049  CG  ASN A  92      92.532  25.952  55.578  1.00 61.82           C  
ATOM   2050  OD1 ASN A  92      93.617  25.384  55.456  1.00 61.82           O  
ATOM   2051  ND2 ASN A  92      91.347  25.293  55.482  1.00 61.82           N  
ATOM   2052  C   ASN A  92      91.049  29.402  55.811  1.00 61.82           C  
ATOM   2053  O   ASN A  92      91.738  30.270  55.276  1.00 61.82           O  
ATOM   2054  N   LEU A  93      90.206  29.673  56.825  1.00 95.37           N  
ATOM   2055  CA  LEU A  93      90.102  31.008  57.333  1.00 95.37           C  
ATOM   2056  CB  LEU A  93      88.644  31.517  57.373  1.00 95.37           C  
ATOM   2057  CG  LEU A  93      88.467  33.029  57.644  1.00 95.37           C  
ATOM   2058  CD1 LEU A  93      86.980  33.412  57.658  1.00 95.37           C  
ATOM   2059  CD2 LEU A  93      89.195  33.505  58.908  1.00 95.37           C  
ATOM   2060  C   LEU A  93      90.640  30.956  58.730  1.00 95.37           C  
ATOM   2061  O   LEU A  93      90.129  30.218  59.571  1.00 95.37           O  
ATOM   2062  N   THR A  94      91.701  31.743  59.009  1.00103.23           N  
ATOM   2063  CA  THR A  94      92.281  31.721  60.322  1.00103.23           C  
ATOM   2064  CB  THR A  94      93.745  32.043  60.351  1.00103.23           C  
ATOM   2065  OG1 THR A  94      94.263  31.829  61.657  1.00103.23           O  
ATOM   2066  CG2 THR A  94      93.929  33.513  59.939  1.00103.23           C  
ATOM   2067  C   THR A  94      91.596  32.741  61.177  1.00103.23           C  
ATOM   2068  O   THR A  94      91.239  33.821  60.708  1.00103.23           O  
ATOM   2069  N   ALA A  95      91.428  32.412  62.475  1.00 53.42           N  
ATOM   2070  CA  ALA A  95      90.824  33.279  63.451  1.00 53.42           C  
ATOM   2071  CB  ALA A  95      91.754  34.410  63.921  1.00 53.42           C  
ATOM   2072  C   ALA A  95      89.589  33.906  62.893  1.00 53.42           C  
ATOM   2073  O   ALA A  95      89.554  35.111  62.656  1.00 53.42           O  
ATOM   2074  N   ALA A  96      88.538  33.096  62.672  1.00 32.86           N  
ATOM   2075  CA  ALA A  96      87.332  33.616  62.106  1.00 32.86           C  
ATOM   2076  CB  ALA A  96      86.268  32.538  61.830  1.00 32.86           C  
ATOM   2077  C   ALA A  96      86.744  34.610  63.056  1.00 32.86           C  
ATOM   2078  O   ALA A  96      86.926  34.524  64.270  1.00 32.86           O  
ATOM   2079  N   HIS A  97      86.041  35.615  62.498  1.00 68.81           N  
ATOM   2080  CA  HIS A  97      85.399  36.621  63.289  1.00 68.81           C  
ATOM   2081  ND1 HIS A  97      87.592  38.016  65.164  1.00 68.81           N  
ATOM   2082  CG  HIS A  97      87.396  38.023  63.801  1.00 68.81           C  
ATOM   2083  CB  HIS A  97      86.041  38.009  63.165  1.00 68.81           C  
ATOM   2084  NE2 HIS A  97      89.610  38.032  64.230  1.00 68.81           N  
ATOM   2085  CD2 HIS A  97      88.638  38.032  63.245  1.00 68.81           C  
ATOM   2086  CE1 HIS A  97      88.933  38.021  65.365  1.00 68.81           C  
ATOM   2087  C   HIS A  97      83.977  36.683  62.830  1.00 68.81           C  
ATOM   2088  O   HIS A  97      83.599  36.022  61.865  1.00 68.81           O  
ATOM   2089  N   PRO A  98      83.164  37.429  63.522  1.00 84.82           N  
ATOM   2090  CA  PRO A  98      81.766  37.541  63.207  1.00 84.82           C  
ATOM   2091  CD  PRO A  98      83.477  37.919  64.850  1.00 84.82           C  
ATOM   2092  CB  PRO A  98      81.132  38.299  64.375  1.00 84.82           C  
ATOM   2093  CG  PRO A  98      82.324  38.889  65.154  1.00 84.82           C  
ATOM   2094  C   PRO A  98      81.512  38.130  61.856  1.00 84.82           C  
ATOM   2095  O   PRO A  98      80.513  37.773  61.236  1.00 84.82           O  
ATOM   2096  N   GLY A  99      82.408  39.007  61.376  1.00 44.14           N  
ATOM   2097  CA  GLY A  99      82.266  39.651  60.103  1.00 44.14           C  
ATOM   2098  C   GLY A  99      82.304  38.611  59.029  1.00 44.14           C  
ATOM   2099  O   GLY A  99      81.748  38.805  57.951  1.00 44.14           O  
ATOM   2100  N   ASP A 100      83.019  37.504  59.301  1.00 83.75           N  
ATOM   2101  CA  ASP A 100      83.281  36.428  58.383  1.00 83.75           C  
ATOM   2102  CB  ASP A 100      84.327  35.427  58.904  1.00 83.75           C  
ATOM   2103  CG  ASP A 100      85.686  36.108  58.810  1.00 83.75           C  
ATOM   2104  OD1 ASP A 100      85.886  36.896  57.848  1.00 83.75           O  
ATOM   2105  OD2 ASP A 100      86.539  35.854  59.702  1.00 83.75           O  
ATOM   2106  C   ASP A 100      82.045  35.664  57.996  1.00 83.75           C  
ATOM   2107  O   ASP A 100      82.060  35.017  56.951  1.00 83.75           O  
ATOM   2108  N   SER A 101      80.967  35.657  58.813  1.00103.25           N  
ATOM   2109  CA  SER A 101      79.829  34.860  58.430  1.00103.25           C  
ATOM   2110  CB  SER A 101      78.662  34.899  59.437  1.00103.25           C  
ATOM   2111  OG  SER A 101      78.154  36.217  59.566  1.00103.25           O  
ATOM   2112  C   SER A 101      79.340  35.320  57.087  1.00103.25           C  
ATOM   2113  O   SER A 101      79.181  36.515  56.848  1.00103.25           O  
ATOM   2114  N   ALA A 102      79.104  34.357  56.165  1.00 59.21           N  
ATOM   2115  CA  ALA A 102      78.693  34.688  54.828  1.00 59.21           C  
ATOM   2116  CB  ALA A 102      79.681  35.619  54.105  1.00 59.21           C  
ATOM   2117  C   ALA A 102      78.615  33.424  54.024  1.00 59.21           C  
ATOM   2118  O   ALA A 102      78.804  32.328  54.549  1.00 59.21           O  
ATOM   2119  N   VAL A 103      78.294  33.550  52.716  1.00 67.10           N  
ATOM   2120  CA  VAL A 103      78.237  32.391  51.862  1.00 67.10           C  
ATOM   2121  CB  VAL A 103      77.107  32.430  50.874  1.00 67.10           C  
ATOM   2122  CG1 VAL A 103      77.170  31.153  50.018  1.00 67.10           C  
ATOM   2123  CG2 VAL A 103      75.781  32.628  51.628  1.00 67.10           C  
ATOM   2124  C   VAL A 103      79.507  32.394  51.062  1.00 67.10           C  
ATOM   2125  O   VAL A 103      79.928  33.441  50.581  1.00 67.10           O  
ATOM   2126  N   TYR A 104      80.150  31.217  50.897  1.00 94.56           N  
ATOM   2127  CA  TYR A 104      81.401  31.115  50.186  1.00 94.56           C  
ATOM   2128  CB  TYR A 104      82.524  30.447  51.005  1.00 94.56           C  
ATOM   2129  CG  TYR A 104      83.026  31.387  52.050  1.00 94.56           C  
ATOM   2130  CD1 TYR A 104      82.301  31.650  53.190  1.00 94.56           C  
ATOM   2131  CD2 TYR A 104      84.253  31.993  51.888  1.00 94.56           C  
ATOM   2132  CE1 TYR A 104      82.791  32.517  54.142  1.00 94.56           C  
ATOM   2133  CE2 TYR A 104      84.749  32.859  52.834  1.00 94.56           C  
ATOM   2134  CZ  TYR A 104      84.014  33.123  53.965  1.00 94.56           C  
ATOM   2135  OH  TYR A 104      84.519  34.010  54.939  1.00 94.56           O  
ATOM   2136  C   TYR A 104      81.217  30.265  48.963  1.00 94.56           C  
ATOM   2137  O   TYR A 104      80.640  29.181  49.031  1.00 94.56           O  
ATOM   2138  N   PHE A 105      81.713  30.737  47.796  1.00 94.33           N  
ATOM   2139  CA  PHE A 105      81.541  29.959  46.597  1.00 94.33           C  
ATOM   2140  CB  PHE A 105      80.834  30.714  45.451  1.00 94.33           C  
ATOM   2141  CG  PHE A 105      79.443  31.103  45.833  1.00 94.33           C  
ATOM   2142  CD1 PHE A 105      78.433  30.170  45.890  1.00 94.33           C  
ATOM   2143  CD2 PHE A 105      79.140  32.420  46.102  1.00 94.33           C  
ATOM   2144  CE1 PHE A 105      77.152  30.543  46.231  1.00 94.33           C  
ATOM   2145  CE2 PHE A 105      77.861  32.799  46.441  1.00 94.33           C  
ATOM   2146  CZ  PHE A 105      76.863  31.858  46.508  1.00 94.33           C  
ATOM   2147  C   PHE A 105      82.883  29.592  46.039  1.00 94.33           C  
ATOM   2148  O   PHE A 105      83.736  30.455  45.830  1.00 94.33           O  
ATOM   2149  N   CYS A 106      83.121  28.284  45.797  1.00 73.96           N  
ATOM   2150  CA  CYS A 106      84.328  27.938  45.106  1.00 73.96           C  
ATOM   2151  CB  CYS A 106      84.877  26.511  45.384  1.00 73.96           C  
ATOM   2152  SG  CYS A 106      83.713  25.151  45.056  1.00 73.96           S  
ATOM   2153  C   CYS A 106      84.002  28.106  43.661  1.00 73.96           C  
ATOM   2154  O   CYS A 106      82.872  27.851  43.242  1.00 73.96           O  
ATOM   2155  N   ALA A 107      84.979  28.597  42.875  1.00 69.43           N  
ATOM   2156  CA  ALA A 107      84.758  28.811  41.478  1.00 69.43           C  
ATOM   2157  CB  ALA A 107      84.743  30.300  41.103  1.00 69.43           C  
ATOM   2158  C   ALA A 107      85.898  28.183  40.763  1.00 69.43           C  
ATOM   2159  O   ALA A 107      87.026  28.254  41.222  1.00 69.43           O  
ATOM   2160  N   VAL A 108      85.658  27.531  39.617  1.00 73.17           N  
ATOM   2161  CA  VAL A 108      86.785  26.934  38.970  1.00 73.17           C  
ATOM   2162  CB  VAL A 108      86.874  25.454  39.206  1.00 73.17           C  
ATOM   2163  CG1 VAL A 108      88.106  24.914  38.475  1.00 73.17           C  
ATOM   2164  CG2 VAL A 108      86.884  25.182  40.715  1.00 73.17           C  
ATOM   2165  C   VAL A 108      86.570  27.137  37.508  1.00 73.17           C  
ATOM   2166  O   VAL A 108      85.445  27.368  37.071  1.00 73.17           O  
ATOM   2167  N   SER A 109      87.662  27.075  36.724  1.00118.57           N  
ATOM   2168  CA  SER A 109      87.607  27.298  35.319  1.00118.57           C  
ATOM   2169  CB  SER A 109      87.739  28.779  34.918  1.00118.57           C  
ATOM   2170  OG  SER A 109      87.669  28.911  33.505  1.00118.57           O  
ATOM   2171  C   SER A 109      88.751  26.569  34.704  1.00118.57           C  
ATOM   2172  O   SER A 109      89.722  26.183  35.357  1.00118.57           O  
ATOM   2173  N   GLY A 110      88.666  26.371  33.386  1.00 99.36           N  
ATOM   2174  CA  GLY A 110      89.698  25.636  32.762  1.00 99.36           C  
ATOM   2175  C   GLY A 110      90.122  26.334  31.532  1.00 99.36           C  
ATOM   2176  O   GLY A 110      89.847  27.494  31.257  1.00 99.36           O  
ATOM   2177  N   THR A 111      90.848  25.591  30.727  1.00208.59           N  
ATOM   2178  CA  THR A 111      91.447  26.148  29.575  1.00208.59           C  
ATOM   2179  CB  THR A 111      92.377  25.153  28.959  1.00208.59           C  
ATOM   2180  OG1 THR A 111      93.173  25.785  27.977  1.00208.59           O  
ATOM   2181  CG2 THR A 111      91.555  24.013  28.337  1.00208.59           C  
ATOM   2182  C   THR A 111      90.484  26.578  28.512  1.00208.59           C  
ATOM   2183  O   THR A 111      90.702  27.601  27.868  1.00208.59           O  
ATOM   2184  N   ASN A 112      89.392  25.831  28.285  1.00109.39           N  
ATOM   2185  CA  ASN A 112      88.579  26.130  27.139  1.00109.39           C  
ATOM   2186  CB  ASN A 112      87.365  25.193  26.987  1.00109.39           C  
ATOM   2187  CG  ASN A 112      86.433  25.407  28.170  1.00109.39           C  
ATOM   2188  OD1 ASN A 112      85.276  25.791  28.005  1.00109.39           O  
ATOM   2189  ND2 ASN A 112      86.950  25.149  29.401  1.00109.39           N  
ATOM   2190  C   ASN A 112      88.062  27.533  27.181  1.00109.39           C  
ATOM   2191  O   ASN A 112      88.111  28.232  26.171  1.00109.39           O  
ATOM   2192  N   ALA A 123      87.573  28.010  28.339  1.00 38.61           N  
ATOM   2193  CA  ALA A 123      87.036  29.339  28.295  1.00 38.61           C  
ATOM   2194  CB  ALA A 123      85.536  29.380  27.957  1.00 38.61           C  
ATOM   2195  C   ALA A 123      87.206  29.995  29.620  1.00 38.61           C  
ATOM   2196  O   ALA A 123      87.525  29.351  30.617  1.00 38.61           O  
ATOM   2197  N   TYR A 124      87.016  31.329  29.646  1.00230.48           N  
ATOM   2198  CA  TYR A 124      87.120  32.064  30.873  1.00230.48           C  
ATOM   2199  CB  TYR A 124      87.034  33.613  30.782  1.00230.48           C  
ATOM   2200  CG  TYR A 124      86.791  34.046  32.201  1.00230.48           C  
ATOM   2201  CD1 TYR A 124      87.720  33.852  33.194  1.00230.48           C  
ATOM   2202  CD2 TYR A 124      85.606  34.608  32.584  1.00230.48           C  
ATOM   2203  CE1 TYR A 124      87.487  34.204  34.494  1.00230.48           C  
ATOM   2204  CE2 TYR A 124      85.342  34.977  33.879  1.00230.48           C  
ATOM   2205  CZ  TYR A 124      86.294  34.768  34.841  1.00230.48           C  
ATOM   2206  OH  TYR A 124      86.062  35.123  36.181  1.00230.48           O  
ATOM   2207  C   TYR A 124      86.048  31.654  31.844  1.00230.48           C  
ATOM   2208  O   TYR A 124      86.324  31.529  33.032  1.00230.48           O  
ATOM   2209  N   LYS A 125      84.811  31.392  31.371  1.00147.80           N  
ATOM   2210  CA  LYS A 125      83.659  31.235  32.233  1.00147.80           C  
ATOM   2211  CB  LYS A 125      82.406  30.630  31.575  1.00147.80           C  
ATOM   2212  CG  LYS A 125      82.411  29.100  31.556  1.00147.80           C  
ATOM   2213  CD  LYS A 125      81.018  28.491  31.375  1.00147.80           C  
ATOM   2214  CE  LYS A 125      80.979  26.973  31.568  1.00147.80           C  
ATOM   2215  NZ  LYS A 125      79.582  26.521  31.759  1.00147.80           N  
ATOM   2216  C   LYS A 125      83.931  30.381  33.430  1.00147.80           C  
ATOM   2217  O   LYS A 125      84.507  29.296  33.349  1.00147.80           O  
ATOM   2218  N   VAL A 126      83.555  30.935  34.598  1.00 69.86           N  
ATOM   2219  CA  VAL A 126      83.724  30.291  35.861  1.00 69.86           C  
ATOM   2220  CB  VAL A 126      83.759  31.254  37.010  1.00 69.86           C  
ATOM   2221  CG1 VAL A 126      83.820  30.447  38.314  1.00 69.86           C  
ATOM   2222  CG2 VAL A 126      84.939  32.222  36.811  1.00 69.86           C  
ATOM   2223  C   VAL A 126      82.564  29.380  36.088  1.00 69.86           C  
ATOM   2224  O   VAL A 126      81.461  29.621  35.598  1.00 69.86           O  
ATOM   2225  N   ILE A 127      82.817  28.274  36.815  1.00 63.57           N  
ATOM   2226  CA  ILE A 127      81.789  27.365  37.209  1.00 63.57           C  
ATOM   2227  CB  ILE A 127      82.093  25.932  36.879  1.00 63.57           C  
ATOM   2228  CG1 ILE A 127      82.169  25.734  35.356  1.00 63.57           C  
ATOM   2229  CG2 ILE A 127      81.038  25.051  37.565  1.00 63.57           C  
ATOM   2230  CD1 ILE A 127      82.741  24.378  34.946  1.00 63.57           C  
ATOM   2231  C   ILE A 127      81.763  27.472  38.691  1.00 63.57           C  
ATOM   2232  O   ILE A 127      82.799  27.354  39.344  1.00 63.57           O  
ATOM   2233  N   PHE A 128      80.567  27.711  39.255  1.00 83.34           N  
ATOM   2234  CA  PHE A 128      80.458  27.917  40.665  1.00 83.34           C  
ATOM   2235  CB  PHE A 128      79.555  29.101  41.057  1.00 83.34           C  
ATOM   2236  CG  PHE A 128      80.213  30.386  40.693  1.00 83.34           C  
ATOM   2237  CD1 PHE A 128      80.192  30.847  39.397  1.00 83.34           C  
ATOM   2238  CD2 PHE A 128      80.833  31.142  41.661  1.00 83.34           C  
ATOM   2239  CE1 PHE A 128      80.795  32.039  39.069  1.00 83.34           C  
ATOM   2240  CE2 PHE A 128      81.437  32.334  41.340  1.00 83.34           C  
ATOM   2241  CZ  PHE A 128      81.419  32.783  40.041  1.00 83.34           C  
ATOM   2242  C   PHE A 128      79.813  26.726  41.265  1.00 83.34           C  
ATOM   2243  O   PHE A 128      79.140  25.942  40.596  1.00 83.34           O  
ATOM   2244  N   GLY A 129      80.064  26.551  42.570  1.00 41.62           N  
ATOM   2245  CA  GLY A 129      79.445  25.498  43.300  1.00 41.62           C  
ATOM   2246  C   GLY A 129      78.220  26.069  43.927  1.00 41.62           C  
ATOM   2247  O   GLY A 129      77.906  27.245  43.765  1.00 41.62           O  
ATOM   2248  N   LYS A 130      77.515  25.233  44.702  1.00128.37           N  
ATOM   2249  CA  LYS A 130      76.288  25.614  45.340  1.00128.37           C  
ATOM   2250  CB  LYS A 130      75.657  24.464  46.144  1.00128.37           C  
ATOM   2251  CG  LYS A 130      75.299  23.242  45.297  1.00128.37           C  
ATOM   2252  CD  LYS A 130      74.318  23.540  44.162  1.00128.37           C  
ATOM   2253  CE  LYS A 130      73.913  22.298  43.366  1.00128.37           C  
ATOM   2254  NZ  LYS A 130      72.983  21.469  44.166  1.00128.37           N  
ATOM   2255  C   LYS A 130      76.578  26.713  46.315  1.00128.37           C  
ATOM   2256  O   LYS A 130      75.753  27.611  46.487  1.00128.37           O  
ATOM   2257  N   GLY A 131      77.752  26.656  46.990  1.00 43.27           N  
ATOM   2258  CA  GLY A 131      78.088  27.671  47.947  1.00 43.27           C  
ATOM   2259  C   GLY A 131      77.898  27.113  49.322  1.00 43.27           C  
ATOM   2260  O   GLY A 131      76.998  26.305  49.556  1.00 43.27           O  
ATOM   2261  N   THR A 132      78.755  27.555  50.271  1.00 50.95           N  
ATOM   2262  CA  THR A 132      78.672  27.082  51.620  1.00 50.95           C  
ATOM   2263  CB  THR A 132      79.958  26.491  52.125  1.00 50.95           C  
ATOM   2264  OG1 THR A 132      80.353  25.399  51.309  1.00 50.95           O  
ATOM   2265  CG2 THR A 132      79.755  26.024  53.577  1.00 50.95           C  
ATOM   2266  C   THR A 132      78.364  28.245  52.508  1.00 50.95           C  
ATOM   2267  O   THR A 132      78.998  29.296  52.427  1.00 50.95           O  
ATOM   2268  N   HIS A 133      77.372  28.072  53.399  1.00 89.65           N  
ATOM   2269  CA  HIS A 133      77.005  29.126  54.295  1.00 89.65           C  
ATOM   2270  ND1 HIS A 133      74.994  26.639  54.499  1.00 89.65           N  
ATOM   2271  CG  HIS A 133      75.030  27.827  55.197  1.00 89.65           C  
ATOM   2272  CB  HIS A 133      75.502  29.128  54.615  1.00 89.65           C  
ATOM   2273  NE2 HIS A 133      74.230  26.199  56.539  1.00 89.65           N  
ATOM   2274  CD2 HIS A 133      74.560  27.540  56.441  1.00 89.65           C  
ATOM   2275  CE1 HIS A 133      74.508  25.700  55.349  1.00 89.65           C  
ATOM   2276  C   HIS A 133      77.761  28.889  55.570  1.00 89.65           C  
ATOM   2277  O   HIS A 133      77.633  27.842  56.201  1.00 89.65           O  
ATOM   2278  N   LEU A 134      78.594  29.867  55.972  1.00 62.26           N  
ATOM   2279  CA  LEU A 134      79.406  29.740  57.151  1.00 62.26           C  
ATOM   2280  CB  LEU A 134      80.851  30.203  56.905  1.00 62.26           C  
ATOM   2281  CG  LEU A 134      81.724  30.285  58.170  1.00 62.26           C  
ATOM   2282  CD1 LEU A 134      81.955  28.906  58.797  1.00 62.26           C  
ATOM   2283  CD2 LEU A 134      83.032  31.039  57.885  1.00 62.26           C  
ATOM   2284  C   LEU A 134      78.845  30.631  58.212  1.00 62.26           C  
ATOM   2285  O   LEU A 134      78.626  31.817  57.971  1.00 62.26           O  
ATOM   2286  N   HIS A 135      78.590  30.082  59.423  1.00 89.20           N  
ATOM   2287  CA  HIS A 135      78.094  30.936  60.467  1.00 89.20           C  
ATOM   2288  ND1 HIS A 135      76.386  31.732  63.268  1.00 89.20           N  
ATOM   2289  CG  HIS A 135      76.159  31.624  61.914  1.00 89.20           C  
ATOM   2290  CB  HIS A 135      76.722  30.541  61.039  1.00 89.20           C  
ATOM   2291  NE2 HIS A 135      75.114  33.465  62.698  1.00 89.20           N  
ATOM   2292  CD2 HIS A 135      75.380  32.690  61.583  1.00 89.20           C  
ATOM   2293  CE1 HIS A 135      75.739  32.849  63.686  1.00 89.20           C  
ATOM   2294  C   HIS A 135      79.076  30.939  61.603  1.00 89.20           C  
ATOM   2295  O   HIS A 135      79.558  29.892  62.037  1.00 89.20           O  
ATOM   2296  N   VAL A 136      79.397  32.147  62.115  1.00 64.00           N  
ATOM   2297  CA  VAL A 136      80.348  32.282  63.184  1.00 64.00           C  
ATOM   2298  CB  VAL A 136      81.330  33.394  62.959  1.00 64.00           C  
ATOM   2299  CG1 VAL A 136      82.262  33.487  64.178  1.00 64.00           C  
ATOM   2300  CG2 VAL A 136      82.058  33.148  61.630  1.00 64.00           C  
ATOM   2301  C   VAL A 136      79.599  32.624  64.433  1.00 64.00           C  
ATOM   2302  O   VAL A 136      78.880  33.621  64.486  1.00 64.00           O  
ATOM   2303  N   LEU A 137      79.785  31.811  65.492  1.00 98.67           N  
ATOM   2304  CA  LEU A 137      79.068  32.025  66.715  1.00 98.67           C  
ATOM   2305  CB  LEU A 137      78.752  30.717  67.463  1.00 98.67           C  
ATOM   2306  CG  LEU A 137      78.053  29.664  66.580  1.00 98.67           C  
ATOM   2307  CD1 LEU A 137      76.760  30.215  65.957  1.00 98.67           C  
ATOM   2308  CD2 LEU A 137      79.019  29.073  65.540  1.00 98.67           C  
ATOM   2309  C   LEU A 137      79.936  32.849  67.612  1.00 98.67           C  
ATOM   2310  O   LEU A 137      81.086  32.509  67.888  1.00 98.67           O  
ATOM   2311  N   PRO A 138      79.390  33.941  68.068  1.00138.88           N  
ATOM   2312  CA  PRO A 138      80.150  34.796  68.937  1.00138.88           C  
ATOM   2313  CD  PRO A 138      78.490  34.703  67.215  1.00138.88           C  
ATOM   2314  CB  PRO A 138      79.472  36.163  68.884  1.00138.88           C  
ATOM   2315  CG  PRO A 138      78.800  36.181  67.500  1.00138.88           C  
ATOM   2316  C   PRO A 138      80.216  34.212  70.306  1.00138.88           C  
ATOM   2317  O   PRO A 138      79.139  33.847  70.846  1.00138.88           O  
ATOM   2318  OXT PRO A 138      81.346  34.123  70.857  1.00138.88           O  
TER
ATOM   2319  N   VAL B   3      82.018  46.865  38.955  1.00 45.92           N  
ATOM   2320  CA  VAL B   3      81.113  46.795  37.783  1.00 45.92           C  
ATOM   2321  CB  VAL B   3      81.012  45.389  37.276  1.00 45.92           C  
ATOM   2322  CG1 VAL B   3      80.010  45.368  36.109  1.00 45.92           C  
ATOM   2323  CG2 VAL B   3      82.421  44.896  36.906  1.00 45.92           C  
ATOM   2324  C   VAL B   3      79.740  47.245  38.152  1.00 45.92           C  
ATOM   2325  O   VAL B   3      79.192  46.820  39.170  1.00 45.92           O  
ATOM   2326  N   THR B   4      79.139  48.118  37.317  1.00136.91           N  
ATOM   2327  CA  THR B   4      77.839  48.614  37.653  1.00136.91           C  
ATOM   2328  CB  THR B   4      77.651  50.083  37.414  1.00136.91           C  
ATOM   2329  OG1 THR B   4      77.858  50.384  36.043  1.00136.91           O  
ATOM   2330  CG2 THR B   4      78.631  50.873  38.295  1.00136.91           C  
ATOM   2331  C   THR B   4      76.828  47.912  36.818  1.00136.91           C  
ATOM   2332  O   THR B   4      77.051  47.614  35.645  1.00136.91           O  
ATOM   2333  N   GLN B   5      75.683  47.582  37.439  1.00135.29           N  
ATOM   2334  CA  GLN B   5      74.644  46.971  36.680  1.00135.29           C  
ATOM   2335  CB  GLN B   5      74.560  45.441  36.817  1.00135.29           C  
ATOM   2336  CG  GLN B   5      74.187  44.940  38.207  1.00135.29           C  
ATOM   2337  CD  GLN B   5      74.200  43.421  38.151  1.00135.29           C  
ATOM   2338  OE1 GLN B   5      73.231  42.788  37.736  1.00135.29           O  
ATOM   2339  NE2 GLN B   5      75.343  42.819  38.573  1.00135.29           N  
ATOM   2340  C   GLN B   5      73.364  47.575  37.123  1.00135.29           C  
ATOM   2341  O   GLN B   5      73.033  47.549  38.308  1.00135.29           O  
ATOM   2342  N   SER B   6      72.628  48.152  36.155  1.00 59.32           N  
ATOM   2343  CA  SER B   6      71.369  48.786  36.403  1.00 59.32           C  
ATOM   2344  CB  SER B   6      71.461  50.320  36.408  1.00 59.32           C  
ATOM   2345  OG  SER B   6      71.899  50.783  35.139  1.00 59.32           O  
ATOM   2346  C   SER B   6      70.480  48.381  35.274  1.00 59.32           C  
ATOM   2347  O   SER B   6      70.974  48.033  34.201  1.00 59.32           O  
ATOM   2348  N   PRO B   7      69.185  48.404  35.455  1.00161.70           N  
ATOM   2349  CA  PRO B   7      68.577  48.842  36.682  1.00161.70           C  
ATOM   2350  CD  PRO B   7      68.296  48.577  34.319  1.00161.70           C  
ATOM   2351  CB  PRO B   7      67.088  49.001  36.382  1.00161.70           C  
ATOM   2352  CG  PRO B   7      67.048  49.284  34.872  1.00161.70           C  
ATOM   2353  C   PRO B   7      68.841  47.892  37.799  1.00161.70           C  
ATOM   2354  O   PRO B   7      69.203  46.745  37.541  1.00161.70           O  
ATOM   2355  N   ARG B   8      68.754  48.393  39.046  1.00 98.55           N  
ATOM   2356  CA  ARG B   8      68.939  47.578  40.208  1.00 98.55           C  
ATOM   2357  CB  ARG B   8      69.125  48.421  41.480  1.00 98.55           C  
ATOM   2358  CG  ARG B   8      70.468  49.157  41.488  1.00 98.55           C  
ATOM   2359  CD  ARG B   8      70.633  50.150  42.639  1.00 98.55           C  
ATOM   2360  NE  ARG B   8      71.999  50.740  42.535  1.00 98.55           N  
ATOM   2361  CZ  ARG B   8      73.002  50.289  43.344  1.00 98.55           C  
ATOM   2362  NH1 ARG B   8      72.743  49.336  44.286  1.00 98.55           N  
ATOM   2363  NH2 ARG B   8      74.262  50.799  43.220  1.00 98.55           N  
ATOM   2364  C   ARG B   8      67.783  46.639  40.386  1.00 98.55           C  
ATOM   2365  O   ARG B   8      67.980  45.446  40.612  1.00 98.55           O  
ATOM   2366  N   SER B   9      66.534  47.135  40.270  1.00 82.49           N  
ATOM   2367  CA  SER B   9      65.425  46.245  40.476  1.00 82.49           C  
ATOM   2368  CB  SER B   9      64.694  46.461  41.814  1.00 82.49           C  
ATOM   2369  OG  SER B   9      63.610  45.552  41.938  1.00 82.49           O  
ATOM   2370  C   SER B   9      64.430  46.480  39.391  1.00 82.49           C  
ATOM   2371  O   SER B   9      64.264  47.607  38.925  1.00 82.49           O  
ATOM   2372  N   LYS B  10      63.758  45.404  38.933  1.00102.25           N  
ATOM   2373  CA  LYS B  10      62.741  45.611  37.950  1.00102.25           C  
ATOM   2374  CB  LYS B  10      63.223  45.686  36.495  1.00102.25           C  
ATOM   2375  CG  LYS B  10      62.030  45.903  35.564  1.00102.25           C  
ATOM   2376  CD  LYS B  10      62.377  46.382  34.161  1.00102.25           C  
ATOM   2377  CE  LYS B  10      61.140  46.541  33.274  1.00102.25           C  
ATOM   2378  NZ  LYS B  10      60.205  47.524  33.869  1.00102.25           N  
ATOM   2379  C   LYS B  10      61.734  44.510  38.002  1.00102.25           C  
ATOM   2380  O   LYS B  10      62.069  43.342  38.196  1.00102.25           O  
ATOM   2381  N   VAL B  11      60.451  44.887  37.832  1.00114.38           N  
ATOM   2382  CA  VAL B  11      59.380  43.939  37.743  1.00114.38           C  
ATOM   2383  CB  VAL B  11      58.275  44.131  38.736  1.00114.38           C  
ATOM   2384  CG1 VAL B  11      58.779  43.729  40.126  1.00114.38           C  
ATOM   2385  CG2 VAL B  11      57.805  45.591  38.651  1.00114.38           C  
ATOM   2386  C   VAL B  11      58.776  44.117  36.395  1.00114.38           C  
ATOM   2387  O   VAL B  11      58.616  45.240  35.917  1.00114.38           O  
ATOM   2388  N   ALA B  12      58.425  42.995  35.744  1.00 59.74           N  
ATOM   2389  CA  ALA B  12      57.889  43.080  34.422  1.00 59.74           C  
ATOM   2390  CB  ALA B  12      58.940  42.862  33.320  1.00 59.74           C  
ATOM   2391  C   ALA B  12      56.868  42.008  34.259  1.00 59.74           C  
ATOM   2392  O   ALA B  12      56.750  41.102  35.083  1.00 59.74           O  
ATOM   2393  N   VAL B  13      56.085  42.130  33.172  1.00127.62           N  
ATOM   2394  CA  VAL B  13      55.038  41.220  32.814  1.00127.62           C  
ATOM   2395  CB  VAL B  13      53.945  41.872  32.023  1.00127.62           C  
ATOM   2396  CG1 VAL B  13      54.510  42.299  30.657  1.00127.62           C  
ATOM   2397  CG2 VAL B  13      52.759  40.901  31.944  1.00127.62           C  
ATOM   2398  C   VAL B  13      55.617  40.135  31.961  1.00127.62           C  
ATOM   2399  O   VAL B  13      56.711  40.275  31.417  1.00127.62           O  
ATOM   2400  N   THR B  14      54.870  39.022  31.811  1.00216.09           N  
ATOM   2401  CA  THR B  14      55.360  37.853  31.134  1.00216.09           C  
ATOM   2402  CB  THR B  14      54.343  36.745  31.083  1.00216.09           C  
ATOM   2403  OG1 THR B  14      53.192  37.157  30.361  1.00216.09           O  
ATOM   2404  CG2 THR B  14      53.952  36.367  32.522  1.00216.09           C  
ATOM   2405  C   THR B  14      55.813  38.136  29.728  1.00216.09           C  
ATOM   2406  O   THR B  14      56.939  37.847  29.377  1.00216.09           O  
ATOM   2407  N   GLY B  15      55.013  38.733  28.853  1.00130.99           N  
ATOM   2408  CA  GLY B  15      55.422  38.932  27.486  1.00130.99           C  
ATOM   2409  C   GLY B  15      56.535  39.924  27.374  1.00130.99           C  
ATOM   2410  O   GLY B  15      57.219  39.980  26.354  1.00130.99           O  
ATOM   2411  N   GLY B  16      56.695  40.771  28.403  1.00 62.50           N  
ATOM   2412  CA  GLY B  16      57.560  41.915  28.369  1.00 62.50           C  
ATOM   2413  C   GLY B  16      58.968  41.592  27.991  1.00 62.50           C  
ATOM   2414  O   GLY B  16      59.424  40.449  28.034  1.00 62.50           O  
ATOM   2415  N   LYS B  17      59.676  42.656  27.552  1.00 87.13           N  
ATOM   2416  CA  LYS B  17      61.056  42.582  27.185  1.00 87.13           C  
ATOM   2417  CB  LYS B  17      61.329  43.003  25.731  1.00 87.13           C  
ATOM   2418  CG  LYS B  17      62.806  42.897  25.345  1.00 87.13           C  
ATOM   2419  CD  LYS B  17      63.090  43.179  23.869  1.00 87.13           C  
ATOM   2420  CE  LYS B  17      63.518  44.624  23.605  1.00 87.13           C  
ATOM   2421  NZ  LYS B  17      64.007  44.766  22.216  1.00 87.13           N  
ATOM   2422  C   LYS B  17      61.779  43.567  28.049  1.00 87.13           C  
ATOM   2423  O   LYS B  17      61.385  44.728  28.133  1.00 87.13           O  
ATOM   2424  N   VAL B  18      62.857  43.134  28.731  1.00140.62           N  
ATOM   2425  CA  VAL B  18      63.575  44.068  29.542  1.00140.62           C  
ATOM   2426  CB  VAL B  18      63.560  43.813  31.025  1.00140.62           C  
ATOM   2427  CG1 VAL B  18      62.138  44.009  31.554  1.00140.62           C  
ATOM   2428  CG2 VAL B  18      64.141  42.422  31.303  1.00140.62           C  
ATOM   2429  C   VAL B  18      64.999  44.008  29.137  1.00140.62           C  
ATOM   2430  O   VAL B  18      65.468  43.014  28.582  1.00140.62           O  
ATOM   2431  N   THR B  19      65.714  45.116  29.380  1.00 67.07           N  
ATOM   2432  CA  THR B  19      67.098  45.147  29.059  1.00 67.07           C  
ATOM   2433  CB  THR B  19      67.417  46.222  28.064  1.00 67.07           C  
ATOM   2434  OG1 THR B  19      66.656  46.031  26.881  1.00 67.07           O  
ATOM   2435  CG2 THR B  19      68.917  46.169  27.741  1.00 67.07           C  
ATOM   2436  C   THR B  19      67.816  45.478  30.325  1.00 67.07           C  
ATOM   2437  O   THR B  19      67.633  46.556  30.886  1.00 67.07           O  
ATOM   2438  N   LEU B  20      68.649  44.545  30.819  1.00 85.62           N  
ATOM   2439  CA  LEU B  20      69.407  44.814  32.006  1.00 85.62           C  
ATOM   2440  CB  LEU B  20      69.620  43.583  32.899  1.00 85.62           C  
ATOM   2441  CG  LEU B  20      68.320  42.890  33.334  1.00 85.62           C  
ATOM   2442  CD1 LEU B  20      68.601  41.744  34.317  1.00 85.62           C  
ATOM   2443  CD2 LEU B  20      67.293  43.902  33.858  1.00 85.62           C  
ATOM   2444  C   LEU B  20      70.763  45.183  31.514  1.00 85.62           C  
ATOM   2445  O   LEU B  20      71.390  44.410  30.793  1.00 85.62           O  
ATOM   2446  N   SER B  21      71.252  46.380  31.883  1.00 54.85           N  
ATOM   2447  CA  SER B  21      72.518  46.823  31.375  1.00 54.85           C  
ATOM   2448  CB  SER B  21      72.536  48.324  31.054  1.00 54.85           C  
ATOM   2449  OG  SER B  21      71.594  48.609  30.030  1.00 54.85           O  
ATOM   2450  C   SER B  21      73.615  46.564  32.360  1.00 54.85           C  
ATOM   2451  O   SER B  21      73.379  46.167  33.499  1.00 54.85           O  
ATOM   2452  N   CYS B  22      74.870  46.767  31.903  1.00 63.09           N  
ATOM   2453  CA  CYS B  22      76.043  46.617  32.716  1.00 63.09           C  
ATOM   2454  CB  CYS B  22      76.577  45.171  32.765  1.00 63.09           C  
ATOM   2455  SG  CYS B  22      78.070  44.995  33.789  1.00 63.09           S  
ATOM   2456  C   CYS B  22      77.101  47.484  32.104  1.00 63.09           C  
ATOM   2457  O   CYS B  22      77.226  47.556  30.882  1.00 63.09           O  
ATOM   2458  N   HIS B  23      77.888  48.181  32.946  1.00 70.98           N  
ATOM   2459  CA  HIS B  23      78.910  49.056  32.445  1.00 70.98           C  
ATOM   2460  ND1 HIS B  23      80.544  52.090  32.943  1.00 70.98           N  
ATOM   2461  CG  HIS B  23      79.585  51.509  32.143  1.00 70.98           C  
ATOM   2462  CB  HIS B  23      78.558  50.541  32.651  1.00 70.98           C  
ATOM   2463  NE2 HIS B  23      80.849  52.900  30.896  1.00 70.98           N  
ATOM   2464  CD2 HIS B  23      79.786  52.013  30.896  1.00 70.98           C  
ATOM   2465  CE1 HIS B  23      81.271  52.913  32.147  1.00 70.98           C  
ATOM   2466  C   HIS B  23      80.162  48.752  33.197  1.00 70.98           C  
ATOM   2467  O   HIS B  23      80.114  48.458  34.390  1.00 70.98           O  
ATOM   2468  N   GLN B  24      81.321  48.790  32.509  1.00138.10           N  
ATOM   2469  CA  GLN B  24      82.546  48.458  33.172  1.00138.10           C  
ATOM   2470  CB  GLN B  24      82.814  46.944  33.088  1.00138.10           C  
ATOM   2471  CG  GLN B  24      84.191  46.488  33.544  1.00138.10           C  
ATOM   2472  CD  GLN B  24      84.967  46.217  32.268  1.00138.10           C  
ATOM   2473  OE1 GLN B  24      84.708  45.241  31.566  1.00138.10           O  
ATOM   2474  NE2 GLN B  24      85.934  47.111  31.944  1.00138.10           N  
ATOM   2475  C   GLN B  24      83.672  49.250  32.571  1.00138.10           C  
ATOM   2476  O   GLN B  24      83.938  49.201  31.372  1.00138.10           O  
ATOM   2477  N   THR B  25      84.304  50.060  33.439  1.00173.43           N  
ATOM   2478  CA  THR B  25      85.394  50.978  33.245  1.00173.43           C  
ATOM   2479  CB  THR B  25      85.388  52.076  34.270  1.00173.43           C  
ATOM   2480  OG1 THR B  25      85.402  51.524  35.578  1.00173.43           O  
ATOM   2481  CG2 THR B  25      84.135  52.948  34.072  1.00173.43           C  
ATOM   2482  C   THR B  25      86.733  50.309  33.275  1.00173.43           C  
ATOM   2483  O   THR B  25      87.741  50.913  32.911  1.00173.43           O  
ATOM   2484  N   ASN B  26      86.765  49.057  33.755  1.00124.93           N  
ATOM   2485  CA  ASN B  26      87.927  48.296  34.090  1.00124.93           C  
ATOM   2486  CB  ASN B  26      87.565  46.929  34.686  1.00124.93           C  
ATOM   2487  CG  ASN B  26      86.780  47.209  35.958  1.00124.93           C  
ATOM   2488  OD1 ASN B  26      86.999  48.218  36.626  1.00124.93           O  
ATOM   2489  ND2 ASN B  26      85.829  46.299  36.298  1.00124.93           N  
ATOM   2490  C   ASN B  26      88.849  48.057  32.941  1.00124.93           C  
ATOM   2491  O   ASN B  26      89.991  47.706  33.197  1.00124.93           O  
ATOM   2492  N   ASN B  33      88.424  48.208  31.671  1.00 75.80           N  
ATOM   2493  CA  ASN B  33      89.283  47.889  30.559  1.00 75.80           C  
ATOM   2494  CB  ASN B  33      90.689  48.498  30.667  1.00 75.80           C  
ATOM   2495  CG  ASN B  33      91.372  48.347  29.317  1.00 75.80           C  
ATOM   2496  OD1 ASN B  33      90.881  47.656  28.426  1.00 75.80           O  
ATOM   2497  ND2 ASN B  33      92.545  49.016  29.164  1.00 75.80           N  
ATOM   2498  C   ASN B  33      89.428  46.403  30.500  1.00 75.80           C  
ATOM   2499  O   ASN B  33      90.493  45.870  30.202  1.00 75.80           O  
ATOM   2500  N   HIS B  34      88.322  45.693  30.780  1.00 70.66           N  
ATOM   2501  CA  HIS B  34      88.305  44.264  30.745  1.00 70.66           C  
ATOM   2502  ND1 HIS B  34      87.425  43.502  34.409  1.00 70.66           N  
ATOM   2503  CG  HIS B  34      88.078  43.817  33.239  1.00 70.66           C  
ATOM   2504  CB  HIS B  34      87.464  43.666  31.880  1.00 70.66           C  
ATOM   2505  NE2 HIS B  34      89.461  44.187  34.982  1.00 70.66           N  
ATOM   2506  CD2 HIS B  34      89.318  44.238  33.608  1.00 70.66           C  
ATOM   2507  CE1 HIS B  34      88.298  43.741  35.420  1.00 70.66           C  
ATOM   2508  C   HIS B  34      87.671  43.820  29.460  1.00 70.66           C  
ATOM   2509  O   HIS B  34      86.642  44.348  29.041  1.00 70.66           O  
ATOM   2510  N   ASP B  35      88.330  42.862  28.773  1.00 73.92           N  
ATOM   2511  CA  ASP B  35      87.856  42.283  27.543  1.00 73.92           C  
ATOM   2512  CB  ASP B  35      88.963  41.531  26.784  1.00 73.92           C  
ATOM   2513  CG  ASP B  35      89.911  42.573  26.208  1.00 73.92           C  
ATOM   2514  OD1 ASP B  35      89.477  43.746  26.054  1.00 73.92           O  
ATOM   2515  OD2 ASP B  35      91.081  42.212  25.912  1.00 73.92           O  
ATOM   2516  C   ASP B  35      86.732  41.315  27.790  1.00 73.92           C  
ATOM   2517  O   ASP B  35      85.867  41.140  26.933  1.00 73.92           O  
ATOM   2518  N   TYR B  36      86.724  40.637  28.957  1.00150.70           N  
ATOM   2519  CA  TYR B  36      85.713  39.635  29.216  1.00150.70           C  
ATOM   2520  CB  TYR B  36      86.221  38.336  29.840  1.00150.70           C  
ATOM   2521  CG  TYR B  36      86.353  37.402  28.711  1.00150.70           C  
ATOM   2522  CD1 TYR B  36      87.353  37.523  27.787  1.00150.70           C  
ATOM   2523  CD2 TYR B  36      85.420  36.402  28.594  1.00150.70           C  
ATOM   2524  CE1 TYR B  36      87.407  36.618  26.764  1.00150.70           C  
ATOM   2525  CE2 TYR B  36      85.474  35.495  27.572  1.00150.70           C  
ATOM   2526  CZ  TYR B  36      86.480  35.606  26.653  1.00150.70           C  
ATOM   2527  OH  TYR B  36      86.552  34.678  25.593  1.00150.70           O  
ATOM   2528  C   TYR B  36      84.613  40.104  30.119  1.00150.70           C  
ATOM   2529  O   TYR B  36      84.849  40.746  31.140  1.00150.70           O  
ATOM   2530  N   MET B  37      83.359  39.761  29.732  1.00168.74           N  
ATOM   2531  CA  MET B  37      82.159  40.121  30.449  1.00168.74           C  
ATOM   2532  CB  MET B  37      81.332  41.198  29.727  1.00168.74           C  
ATOM   2533  CG  MET B  37      82.020  42.556  29.572  1.00168.74           C  
ATOM   2534  SD  MET B  37      82.163  43.515  31.103  1.00168.74           S  
ATOM   2535  CE  MET B  37      80.378  43.625  31.415  1.00168.74           C  
ATOM   2536  C   MET B  37      81.251  38.916  30.509  1.00168.74           C  
ATOM   2537  O   MET B  37      81.232  38.095  29.592  1.00168.74           O  
ATOM   2538  N   TYR B  38      80.486  38.771  31.621  1.00134.52           N  
ATOM   2539  CA  TYR B  38      79.653  37.618  31.870  1.00134.52           C  
ATOM   2540  CB  TYR B  38      80.320  36.620  32.840  1.00134.52           C  
ATOM   2541  CG  TYR B  38      81.418  35.974  32.079  1.00134.52           C  
ATOM   2542  CD1 TYR B  38      82.570  36.655  31.780  1.00134.52           C  
ATOM   2543  CD2 TYR B  38      81.301  34.663  31.692  1.00134.52           C  
ATOM   2544  CE1 TYR B  38      83.569  36.066  31.056  1.00134.52           C  
ATOM   2545  CE2 TYR B  38      82.301  34.058  30.974  1.00134.52           C  
ATOM   2546  CZ  TYR B  38      83.427  34.764  30.648  1.00134.52           C  
ATOM   2547  OH  TYR B  38      84.451  34.147  29.906  1.00134.52           O  
ATOM   2548  C   TYR B  38      78.342  37.998  32.510  1.00134.52           C  
ATOM   2549  O   TYR B  38      78.224  39.042  33.147  1.00134.52           O  
ATOM   2550  N   TRP B  39      77.305  37.143  32.325  1.00108.20           N  
ATOM   2551  CA  TRP B  39      76.046  37.299  33.013  1.00108.20           C  
ATOM   2552  CB  TRP B  39      74.845  37.719  32.142  1.00108.20           C  
ATOM   2553  CG  TRP B  39      74.763  39.195  31.826  1.00108.20           C  
ATOM   2554  CD2 TRP B  39      74.173  40.161  32.712  1.00108.20           C  
ATOM   2555  CD1 TRP B  39      75.179  39.886  30.726  1.00108.20           C  
ATOM   2556  NE1 TRP B  39      74.884  41.222  30.871  1.00108.20           N  
ATOM   2557  CE2 TRP B  39      74.264  41.405  32.090  1.00108.20           C  
ATOM   2558  CE3 TRP B  39      73.600  40.023  33.943  1.00108.20           C  
ATOM   2559  CZ2 TRP B  39      73.781  42.533  32.694  1.00108.20           C  
ATOM   2560  CZ3 TRP B  39      73.114  41.160  34.550  1.00108.20           C  
ATOM   2561  CH2 TRP B  39      73.203  42.393  33.937  1.00108.20           C  
ATOM   2562  C   TRP B  39      75.701  35.976  33.638  1.00108.20           C  
ATOM   2563  O   TRP B  39      75.669  34.954  32.955  1.00108.20           O  
ATOM   2564  N   TYR B  40      75.405  35.975  34.959  1.00 92.93           N  
ATOM   2565  CA  TYR B  40      75.102  34.781  35.708  1.00 92.93           C  
ATOM   2566  CB  TYR B  40      76.049  34.498  36.893  1.00 92.93           C  
ATOM   2567  CG  TYR B  40      77.404  34.066  36.445  1.00 92.93           C  
ATOM   2568  CD1 TYR B  40      78.386  34.984  36.151  1.00 92.93           C  
ATOM   2569  CD2 TYR B  40      77.696  32.725  36.339  1.00 92.93           C  
ATOM   2570  CE1 TYR B  40      79.635  34.568  35.750  1.00 92.93           C  
ATOM   2571  CE2 TYR B  40      78.941  32.302  35.939  1.00 92.93           C  
ATOM   2572  CZ  TYR B  40      79.914  33.225  35.643  1.00 92.93           C  
ATOM   2573  OH  TYR B  40      81.194  32.795  35.233  1.00 92.93           O  
ATOM   2574  C   TYR B  40      73.761  34.953  36.359  1.00 92.93           C  
ATOM   2575  O   TYR B  40      73.271  36.072  36.503  1.00 92.93           O  
ATOM   2576  N   ARG B  41      73.120  33.822  36.743  1.00243.27           N  
ATOM   2577  CA  ARG B  41      71.864  33.893  37.447  1.00243.27           C  
ATOM   2578  CB  ARG B  41      70.734  33.025  36.872  1.00243.27           C  
ATOM   2579  CG  ARG B  41      70.072  33.501  35.591  1.00243.27           C  
ATOM   2580  CD  ARG B  41      68.840  32.662  35.248  1.00243.27           C  
ATOM   2581  NE  ARG B  41      67.747  33.084  36.168  1.00243.27           N  
ATOM   2582  CZ  ARG B  41      66.532  32.465  36.125  1.00243.27           C  
ATOM   2583  NH1 ARG B  41      66.347  31.372  35.329  1.00243.27           N  
ATOM   2584  NH2 ARG B  41      65.496  32.950  36.868  1.00243.27           N  
ATOM   2585  C   ARG B  41      72.057  33.291  38.799  1.00243.27           C  
ATOM   2586  O   ARG B  41      72.561  32.177  38.922  1.00243.27           O  
ATOM   2587  N   GLN B  42      71.631  33.997  39.861  1.00103.07           N  
ATOM   2588  CA  GLN B  42      71.756  33.409  41.160  1.00103.07           C  
ATOM   2589  CB  GLN B  42      72.324  34.376  42.219  1.00103.07           C  
ATOM   2590  CG  GLN B  42      72.516  33.753  43.607  1.00103.07           C  
ATOM   2591  CD  GLN B  42      73.125  34.812  44.521  1.00103.07           C  
ATOM   2592  OE1 GLN B  42      73.115  36.000  44.204  1.00103.07           O  
ATOM   2593  NE2 GLN B  42      73.672  34.376  45.688  1.00103.07           N  
ATOM   2594  C   GLN B  42      70.394  32.996  41.607  1.00103.07           C  
ATOM   2595  O   GLN B  42      69.466  33.807  41.660  1.00103.07           O  
ATOM   2596  N   ASP B  43      70.273  31.686  41.902  1.00130.24           N  
ATOM   2597  CA  ASP B  43      69.097  31.038  42.402  1.00130.24           C  
ATOM   2598  CB  ASP B  43      68.439  30.112  41.366  1.00130.24           C  
ATOM   2599  CG  ASP B  43      67.911  30.988  40.232  1.00130.24           C  
ATOM   2600  OD1 ASP B  43      67.919  32.238  40.391  1.00130.24           O  
ATOM   2601  OD2 ASP B  43      67.499  30.420  39.187  1.00130.24           O  
ATOM   2602  C   ASP B  43      69.575  30.197  43.547  1.00130.24           C  
ATOM   2603  O   ASP B  43      70.743  29.813  43.605  1.00130.24           O  
ATOM   2604  N   THR B  44      68.664  29.876  44.480  1.00246.48           N  
ATOM   2605  CA  THR B  44      69.038  29.256  45.720  1.00246.48           C  
ATOM   2606  CB  THR B  44      67.876  29.129  46.662  1.00246.48           C  
ATOM   2607  OG1 THR B  44      68.329  28.684  47.932  1.00246.48           O  
ATOM   2608  CG2 THR B  44      66.847  28.146  46.079  1.00246.48           C  
ATOM   2609  C   THR B  44      69.698  27.912  45.622  1.00246.48           C  
ATOM   2610  O   THR B  44      70.757  27.752  46.204  1.00246.48           O  
ATOM   2611  N   GLY B  45      69.133  26.903  44.936  1.00276.06           N  
ATOM   2612  CA  GLY B  45      69.699  25.576  44.943  1.00276.06           C  
ATOM   2613  C   GLY B  45      70.993  25.467  44.192  1.00276.06           C  
ATOM   2614  O   GLY B  45      71.875  24.717  44.601  1.00276.06           O  
ATOM   2615  N   HIS B  46      71.068  26.113  43.014  1.00200.36           N  
ATOM   2616  CA  HIS B  46      72.166  26.044  42.082  1.00200.36           C  
ATOM   2617  ND1 HIS B  46      69.457  25.179  40.662  1.00200.36           N  
ATOM   2618  CG  HIS B  46      70.731  25.347  40.167  1.00200.36           C  
ATOM   2619  CB  HIS B  46      71.695  26.376  40.663  1.00200.36           C  
ATOM   2620  NE2 HIS B  46      69.741  23.633  39.091  1.00200.36           N  
ATOM   2621  CD2 HIS B  46      70.887  24.397  39.208  1.00200.36           C  
ATOM   2622  CE1 HIS B  46      68.910  24.139  39.984  1.00200.36           C  
ATOM   2623  C   HIS B  46      73.358  26.910  42.363  1.00200.36           C  
ATOM   2624  O   HIS B  46      74.488  26.512  42.086  1.00200.36           O  
ATOM   2625  N   GLY B  47      73.166  28.136  42.879  1.00 61.89           N  
ATOM   2626  CA  GLY B  47      74.307  28.996  42.966  1.00 61.89           C  
ATOM   2627  C   GLY B  47      74.355  29.704  41.655  1.00 61.89           C  
ATOM   2628  O   GLY B  47      73.394  29.617  40.901  1.00 61.89           O  
ATOM   2629  N   LEU B  48      75.457  30.411  41.326  1.00211.02           N  
ATOM   2630  CA  LEU B  48      75.474  31.141  40.089  1.00211.02           C  
ATOM   2631  CB  LEU B  48      76.691  32.066  39.882  1.00211.02           C  
ATOM   2632  CG  LEU B  48      76.907  33.157  40.951  1.00211.02           C  
ATOM   2633  CD1 LEU B  48      75.614  33.924  41.259  1.00211.02           C  
ATOM   2634  CD2 LEU B  48      77.653  32.627  42.182  1.00211.02           C  
ATOM   2635  C   LEU B  48      75.476  30.192  38.928  1.00211.02           C  
ATOM   2636  O   LEU B  48      76.015  29.089  39.014  1.00211.02           O  
ATOM   2637  N   ARG B  49      74.824  30.610  37.814  1.00116.58           N  
ATOM   2638  CA  ARG B  49      74.792  29.861  36.585  1.00116.58           C  
ATOM   2639  CB  ARG B  49      73.434  29.194  36.299  1.00116.58           C  
ATOM   2640  CG  ARG B  49      73.046  28.124  37.323  1.00116.58           C  
ATOM   2641  CD  ARG B  49      71.702  27.451  37.031  1.00116.58           C  
ATOM   2642  NE  ARG B  49      70.669  28.524  36.997  1.00116.58           N  
ATOM   2643  CZ  ARG B  49      69.366  28.217  36.733  1.00116.58           C  
ATOM   2644  NH1 ARG B  49      68.992  26.914  36.574  1.00116.58           N  
ATOM   2645  NH2 ARG B  49      68.439  29.212  36.622  1.00116.58           N  
ATOM   2646  C   ARG B  49      75.042  30.850  35.472  1.00116.58           C  
ATOM   2647  O   ARG B  49      74.506  31.956  35.489  1.00116.58           O  
ATOM   2648  N   LEU B  50      75.838  30.460  34.450  1.00117.53           N  
ATOM   2649  CA  LEU B  50      76.267  31.365  33.406  1.00117.53           C  
ATOM   2650  CB  LEU B  50      77.669  31.012  32.883  1.00117.53           C  
ATOM   2651  CG  LEU B  50      78.175  31.921  31.751  1.00117.53           C  
ATOM   2652  CD1 LEU B  50      78.299  33.385  32.202  1.00117.53           C  
ATOM   2653  CD2 LEU B  50      79.480  31.369  31.158  1.00117.53           C  
ATOM   2654  C   LEU B  50      75.338  31.338  32.223  1.00117.53           C  
ATOM   2655  O   LEU B  50      75.120  30.287  31.622  1.00117.53           O  
ATOM   2656  N   ILE B  51      74.697  32.494  31.924  1.00110.99           N  
ATOM   2657  CA  ILE B  51      73.819  32.667  30.791  1.00110.99           C  
ATOM   2658  CB  ILE B  51      72.929  33.866  30.974  1.00110.99           C  
ATOM   2659  CG1 ILE B  51      72.135  33.721  32.282  1.00110.99           C  
ATOM   2660  CG2 ILE B  51      72.040  34.023  29.725  1.00110.99           C  
ATOM   2661  CD1 ILE B  51      71.506  35.023  32.771  1.00110.99           C  
ATOM   2662  C   ILE B  51      74.555  32.888  29.494  1.00110.99           C  
ATOM   2663  O   ILE B  51      74.413  32.115  28.548  1.00110.99           O  
ATOM   2664  N   HIS B  52      75.396  33.950  29.439  1.00 83.13           N  
ATOM   2665  CA  HIS B  52      76.098  34.328  28.233  1.00 83.13           C  
ATOM   2666  ND1 HIS B  52      74.340  33.728  25.531  1.00 83.13           N  
ATOM   2667  CG  HIS B  52      74.179  34.602  26.583  1.00 83.13           C  
ATOM   2668  CB  HIS B  52      75.316  35.267  27.296  1.00 83.13           C  
ATOM   2669  NE2 HIS B  52      72.151  33.915  25.874  1.00 83.13           N  
ATOM   2670  CD2 HIS B  52      72.837  34.705  26.780  1.00 83.13           C  
ATOM   2671  CE1 HIS B  52      73.096  33.347  25.146  1.00 83.13           C  
ATOM   2672  C   HIS B  52      77.330  35.087  28.624  1.00 83.13           C  
ATOM   2673  O   HIS B  52      77.374  35.689  29.697  1.00 83.13           O  
ATOM   2674  N   TYR B  53      78.366  35.071  27.750  1.00 95.78           N  
ATOM   2675  CA  TYR B  53      79.605  35.745  28.035  1.00 95.78           C  
ATOM   2676  CB  TYR B  53      80.626  34.822  28.702  1.00 95.78           C  
ATOM   2677  CG  TYR B  53      81.028  33.694  27.814  1.00 95.78           C  
ATOM   2678  CD1 TYR B  53      80.147  32.693  27.489  1.00 95.78           C  
ATOM   2679  CD2 TYR B  53      82.294  33.642  27.288  1.00 95.78           C  
ATOM   2680  CE1 TYR B  53      80.527  31.655  26.671  1.00 95.78           C  
ATOM   2681  CE2 TYR B  53      82.685  32.608  26.471  1.00 95.78           C  
ATOM   2682  CZ  TYR B  53      81.801  31.606  26.162  1.00 95.78           C  
ATOM   2683  OH  TYR B  53      82.193  30.540  25.324  1.00 95.78           O  
ATOM   2684  C   TYR B  53      80.188  36.320  26.773  1.00 95.78           C  
ATOM   2685  O   TYR B  53      79.700  36.044  25.679  1.00 95.78           O  
ATOM   2686  N   SER B  54      81.233  37.179  26.904  1.00 83.10           N  
ATOM   2687  CA  SER B  54      81.828  37.801  25.747  1.00 83.10           C  
ATOM   2688  CB  SER B  54      81.167  39.147  25.412  1.00 83.10           C  
ATOM   2689  OG  SER B  54      81.918  39.822  24.414  1.00 83.10           O  
ATOM   2690  C   SER B  54      83.293  38.091  25.985  1.00 83.10           C  
ATOM   2691  O   SER B  54      83.680  38.567  27.049  1.00 83.10           O  
ATOM   2692  N   TYR B  55      84.142  37.764  24.982  1.00199.45           N  
ATOM   2693  CA  TYR B  55      85.564  38.006  24.901  1.00199.45           C  
ATOM   2694  CB  TYR B  55      86.392  36.996  24.061  1.00199.45           C  
ATOM   2695  CG  TYR B  55      85.851  36.511  22.766  1.00199.45           C  
ATOM   2696  CD1 TYR B  55      86.078  37.185  21.590  1.00199.45           C  
ATOM   2697  CD2 TYR B  55      85.156  35.321  22.746  1.00199.45           C  
ATOM   2698  CE1 TYR B  55      85.582  36.676  20.415  1.00199.45           C  
ATOM   2699  CE2 TYR B  55      84.661  34.814  21.571  1.00199.45           C  
ATOM   2700  CZ  TYR B  55      84.879  35.499  20.402  1.00199.45           C  
ATOM   2701  OH  TYR B  55      84.382  34.995  19.182  1.00199.45           O  
ATOM   2702  C   TYR B  55      85.939  39.401  24.529  1.00199.45           C  
ATOM   2703  O   TYR B  55      87.103  39.792  24.654  1.00199.45           O  
ATOM   2704  N   VAL B  56      85.020  40.131  23.882  1.00184.68           N  
ATOM   2705  CA  VAL B  56      85.367  41.472  23.543  1.00184.68           C  
ATOM   2706  CB  VAL B  56      86.551  41.553  22.618  1.00184.68           C  
ATOM   2707  CG1 VAL B  56      86.107  41.073  21.228  1.00184.68           C  
ATOM   2708  CG2 VAL B  56      87.138  42.976  22.639  1.00184.68           C  
ATOM   2709  C   VAL B  56      84.213  42.046  22.843  1.00184.68           C  
ATOM   2710  O   VAL B  56      83.222  41.367  22.584  1.00184.68           O  
ATOM   2711  N   ALA B  57      84.343  43.327  22.494  1.00 69.45           N  
ATOM   2712  CA  ALA B  57      83.264  43.976  21.845  1.00 69.45           C  
ATOM   2713  CB  ALA B  57      83.567  45.434  21.458  1.00 69.45           C  
ATOM   2714  C   ALA B  57      82.926  43.228  20.589  1.00 69.45           C  
ATOM   2715  O   ALA B  57      83.788  42.646  19.931  1.00 69.45           O  
ATOM   2716  N   ASP B  58      81.622  43.235  20.247  1.00 89.95           N  
ATOM   2717  CA  ASP B  58      81.067  42.643  19.059  1.00 89.95           C  
ATOM   2718  CB  ASP B  58      81.818  43.037  17.772  1.00 89.95           C  
ATOM   2719  CG  ASP B  58      81.558  44.499  17.438  1.00 89.95           C  
ATOM   2720  OD1 ASP B  58      81.107  45.254  18.340  1.00 89.95           O  
ATOM   2721  OD2 ASP B  58      81.803  44.877  16.261  1.00 89.95           O  
ATOM   2722  C   ASP B  58      81.058  41.148  19.079  1.00 89.95           C  
ATOM   2723  O   ASP B  58      80.774  40.535  18.052  1.00 89.95           O  
ATOM   2724  N   SER B  59      81.310  40.498  20.226  1.00 71.86           N  
ATOM   2725  CA  SER B  59      81.237  39.064  20.192  1.00 71.86           C  
ATOM   2726  CB  SER B  59      82.611  38.384  20.295  1.00 71.86           C  
ATOM   2727  OG  SER B  59      82.456  36.974  20.242  1.00 71.86           O  
ATOM   2728  C   SER B  59      80.417  38.647  21.376  1.00 71.86           C  
ATOM   2729  O   SER B  59      80.390  39.335  22.396  1.00 71.86           O  
ATOM   2730  N   THR B  60      79.662  37.535  21.251  1.00130.19           N  
ATOM   2731  CA  THR B  60      78.946  37.071  22.401  1.00130.19           C  
ATOM   2732  CB  THR B  60      77.534  37.564  22.493  1.00130.19           C  
ATOM   2733  OG1 THR B  60      77.096  37.509  23.840  1.00130.19           O  
ATOM   2734  CG2 THR B  60      76.638  36.654  21.641  1.00130.19           C  
ATOM   2735  C   THR B  60      78.915  35.578  22.312  1.00130.19           C  
ATOM   2736  O   THR B  60      78.930  35.012  21.219  1.00130.19           O  
ATOM   2737  N   GLU B  61      78.880  34.888  23.467  1.00126.42           N  
ATOM   2738  CA  GLU B  61      78.902  33.460  23.395  1.00126.42           C  
ATOM   2739  CB  GLU B  61      80.278  32.887  23.763  1.00126.42           C  
ATOM   2740  CG  GLU B  61      80.578  31.559  23.080  1.00126.42           C  
ATOM   2741  CD  GLU B  61      81.095  31.888  21.687  1.00126.42           C  
ATOM   2742  OE1 GLU B  61      81.581  33.034  21.493  1.00126.42           O  
ATOM   2743  OE2 GLU B  61      81.020  30.995  20.802  1.00126.42           O  
ATOM   2744  C   GLU B  61      77.910  32.937  24.386  1.00126.42           C  
ATOM   2745  O   GLU B  61      77.711  33.527  25.447  1.00126.42           O  
ATOM   2746  N   LYS B  69      77.252  31.806  24.059  1.00120.30           N  
ATOM   2747  CA  LYS B  69      76.281  31.252  24.958  1.00120.30           C  
ATOM   2748  CB  LYS B  69      75.328  30.224  24.321  1.00120.30           C  
ATOM   2749  CG  LYS B  69      76.030  29.039  23.660  1.00120.30           C  
ATOM   2750  CD  LYS B  69      75.124  27.817  23.484  0.00120.30           C  
ATOM   2751  CE  LYS B  69      73.659  28.162  23.213  1.00120.30           C  
ATOM   2752  NZ  LYS B  69      72.832  26.936  23.284  1.00120.30           N  
ATOM   2753  C   LYS B  69      76.980  30.583  26.097  1.00120.30           C  
ATOM   2754  O   LYS B  69      78.054  30.002  25.939  1.00120.30           O  
ATOM   2755  N   GLY B  70      76.367  30.670  27.294  1.00 28.85           N  
ATOM   2756  CA  GLY B  70      76.899  30.064  28.478  1.00 28.85           C  
ATOM   2757  C   GLY B  70      76.242  28.734  28.615  1.00 28.85           C  
ATOM   2758  O   GLY B  70      75.827  28.124  27.632  1.00 28.85           O  
ATOM   2759  N   ASP B  71      76.190  28.213  29.852  1.00144.13           N  
ATOM   2760  CA  ASP B  71      75.556  26.946  30.050  1.00144.13           C  
ATOM   2761  CB  ASP B  71      75.933  26.295  31.399  1.00144.13           C  
ATOM   2762  CG  ASP B  71      75.766  27.307  32.525  1.00144.13           C  
ATOM   2763  OD1 ASP B  71      76.493  28.335  32.491  1.00144.13           O  
ATOM   2764  OD2 ASP B  71      74.927  27.069  33.433  1.00144.13           O  
ATOM   2765  C   ASP B  71      74.048  27.033  29.891  1.00144.13           C  
ATOM   2766  O   ASP B  71      73.427  26.155  29.295  1.00144.13           O  
ATOM   2767  N   ILE B  72      73.437  28.093  30.457  1.00198.90           N  
ATOM   2768  CA  ILE B  72      72.049  28.498  30.559  1.00198.90           C  
ATOM   2769  CB  ILE B  72      71.686  29.133  31.875  1.00198.90           C  
ATOM   2770  CG1 ILE B  72      72.436  30.434  32.162  1.00198.90           C  
ATOM   2771  CG2 ILE B  72      71.922  28.056  32.946  1.00198.90           C  
ATOM   2772  CD1 ILE B  72      72.007  31.040  33.499  1.00198.90           C  
ATOM   2773  C   ILE B  72      71.379  29.208  29.393  1.00198.90           C  
ATOM   2774  O   ILE B  72      70.252  29.644  29.608  1.00198.90           O  
ATOM   2775  N   PRO B  73      71.951  29.488  28.246  1.00207.78           N  
ATOM   2776  CA  PRO B  73      71.396  30.430  27.292  1.00207.78           C  
ATOM   2777  CD  PRO B  73      72.779  28.493  27.582  1.00207.78           C  
ATOM   2778  CB  PRO B  73      72.177  30.206  25.995  1.00207.78           C  
ATOM   2779  CG  PRO B  73      72.601  28.734  26.078  1.00207.78           C  
ATOM   2780  C   PRO B  73      69.916  30.559  27.004  1.00207.78           C  
ATOM   2781  O   PRO B  73      69.485  31.699  26.841  1.00207.78           O  
ATOM   2782  N   ASP B  74      69.107  29.488  26.947  1.00 64.40           N  
ATOM   2783  CA  ASP B  74      67.740  29.612  26.491  1.00 64.40           C  
ATOM   2784  CB  ASP B  74      66.953  28.301  26.644  1.00 64.40           C  
ATOM   2785  CG  ASP B  74      67.562  27.284  25.692  1.00 64.40           C  
ATOM   2786  OD1 ASP B  74      68.126  27.710  24.648  1.00 64.40           O  
ATOM   2787  OD2 ASP B  74      67.477  26.065  26.000  1.00 64.40           O  
ATOM   2788  C   ASP B  74      66.956  30.689  27.207  1.00 64.40           C  
ATOM   2789  O   ASP B  74      66.956  30.775  28.434  1.00 64.40           O  
ATOM   2790  N   GLY B  75      66.242  31.532  26.413  1.00 42.65           N  
ATOM   2791  CA  GLY B  75      65.352  32.562  26.895  1.00 42.65           C  
ATOM   2792  C   GLY B  75      66.054  33.885  26.986  1.00 42.65           C  
ATOM   2793  O   GLY B  75      65.414  34.903  27.257  1.00 42.65           O  
ATOM   2794  N   TYR B  76      67.381  33.915  26.749  1.00103.25           N  
ATOM   2795  CA  TYR B  76      68.104  35.148  26.896  1.00103.25           C  
ATOM   2796  CB  TYR B  76      69.072  35.152  28.097  1.00103.25           C  
ATOM   2797  CG  TYR B  76      68.331  34.952  29.382  1.00103.25           C  
ATOM   2798  CD1 TYR B  76      67.682  35.999  29.983  1.00103.25           C  
ATOM   2799  CD2 TYR B  76      68.271  33.719  29.993  1.00103.25           C  
ATOM   2800  CE1 TYR B  76      67.007  35.827  31.168  1.00103.25           C  
ATOM   2801  CE2 TYR B  76      67.598  33.537  31.181  1.00103.25           C  
ATOM   2802  CZ  TYR B  76      66.962  34.596  31.772  1.00103.25           C  
ATOM   2803  OH  TYR B  76      66.270  34.423  32.988  1.00103.25           O  
ATOM   2804  C   TYR B  76      68.961  35.393  25.685  1.00103.25           C  
ATOM   2805  O   TYR B  76      69.382  34.461  24.999  1.00103.25           O  
ATOM   2806  N   LYS B  77      69.217  36.689  25.396  1.00 56.57           N  
ATOM   2807  CA  LYS B  77      70.081  37.125  24.332  1.00 56.57           C  
ATOM   2808  CB  LYS B  77      69.386  37.945  23.231  1.00 56.57           C  
ATOM   2809  CG  LYS B  77      68.414  37.156  22.355  1.00 56.57           C  
ATOM   2810  CD  LYS B  77      67.616  38.058  21.411  1.00 56.57           C  
ATOM   2811  CE  LYS B  77      66.755  37.299  20.403  1.00 56.57           C  
ATOM   2812  NZ  LYS B  77      66.048  38.259  19.525  0.50 56.57           N  
ATOM   2813  C   LYS B  77      71.056  38.065  24.967  1.00 56.57           C  
ATOM   2814  O   LYS B  77      70.763  38.656  26.005  1.00 56.57           O  
ATOM   2815  N   ALA B  78      72.253  38.222  24.369  1.00 45.40           N  
ATOM   2816  CA  ALA B  78      73.212  39.120  24.948  1.00 45.40           C  
ATOM   2817  CB  ALA B  78      74.412  38.397  25.581  1.00 45.40           C  
ATOM   2818  C   ALA B  78      73.748  39.991  23.856  1.00 45.40           C  
ATOM   2819  O   ALA B  78      73.742  39.604  22.688  1.00 45.40           O  
ATOM   2820  N   SER B  79      74.197  41.218  24.206  1.00 50.04           N  
ATOM   2821  CA  SER B  79      74.752  42.081  23.200  1.00 50.04           C  
ATOM   2822  CB  SER B  79      73.759  43.145  22.699  1.00 50.04           C  
ATOM   2823  OG  SER B  79      74.368  43.958  21.707  1.00 50.04           O  
ATOM   2824  C   SER B  79      75.940  42.801  23.771  1.00 50.04           C  
ATOM   2825  O   SER B  79      75.880  43.345  24.874  1.00 50.04           O  
ATOM   2826  N   ARG B  80      77.064  42.820  23.018  1.00111.31           N  
ATOM   2827  CA  ARG B  80      78.247  43.506  23.468  1.00111.31           C  
ATOM   2828  CB  ARG B  80      79.470  42.573  23.560  1.00111.31           C  
ATOM   2829  CG  ARG B  80      80.681  43.192  24.263  1.00111.31           C  
ATOM   2830  CD  ARG B  80      80.559  43.217  25.790  1.00111.31           C  
ATOM   2831  NE  ARG B  80      81.797  43.846  26.334  1.00111.31           N  
ATOM   2832  CZ  ARG B  80      82.921  43.099  26.543  1.00111.31           C  
ATOM   2833  NH1 ARG B  80      82.927  41.773  26.222  1.00111.31           N  
ATOM   2834  NH2 ARG B  80      84.042  43.677  27.066  1.00111.31           N  
ATOM   2835  C   ARG B  80      78.575  44.553  22.444  1.00111.31           C  
ATOM   2836  O   ARG B  80      79.387  44.326  21.548  1.00111.31           O  
ATOM   2837  N   PRO B  81      77.956  45.696  22.545  1.00 82.70           N  
ATOM   2838  CA  PRO B  81      78.173  46.787  21.631  1.00 82.70           C  
ATOM   2839  CD  PRO B  81      76.781  45.887  23.376  1.00 82.70           C  
ATOM   2840  CB  PRO B  81      77.026  47.769  21.873  1.00 82.70           C  
ATOM   2841  CG  PRO B  81      76.489  47.393  23.266  1.00 82.70           C  
ATOM   2842  C   PRO B  81      79.517  47.427  21.759  1.00 82.70           C  
ATOM   2843  O   PRO B  81      80.021  47.942  20.761  1.00 82.70           O  
ATOM   2844  N   SER B  82      80.101  47.430  22.970  1.00 97.27           N  
ATOM   2845  CA  SER B  82      81.360  48.082  23.180  1.00 97.27           C  
ATOM   2846  CB  SER B  82      81.197  49.542  23.629  1.00 97.27           C  
ATOM   2847  OG  SER B  82      82.469  50.138  23.821  1.00 97.27           O  
ATOM   2848  C   SER B  82      82.054  47.337  24.274  1.00 97.27           C  
ATOM   2849  O   SER B  82      81.443  46.522  24.961  1.00 97.27           O  
ATOM   2850  N   GLN B  83      83.357  47.606  24.479  1.00 75.04           N  
ATOM   2851  CA  GLN B  83      84.085  46.876  25.474  1.00 75.04           C  
ATOM   2852  CB  GLN B  83      85.575  47.247  25.561  1.00 75.04           C  
ATOM   2853  CG  GLN B  83      86.309  46.440  26.636  1.00 75.04           C  
ATOM   2854  CD  GLN B  83      87.801  46.708  26.515  1.00 75.04           C  
ATOM   2855  OE1 GLN B  83      88.300  47.013  25.434  1.00 75.04           O  
ATOM   2856  NE2 GLN B  83      88.539  46.589  27.650  1.00 75.04           N  
ATOM   2857  C   GLN B  83      83.469  47.128  26.814  1.00 75.04           C  
ATOM   2858  O   GLN B  83      83.403  46.229  27.650  1.00 75.04           O  
ATOM   2859  N   GLU B  84      83.027  48.374  27.059  1.00103.65           N  
ATOM   2860  CA  GLU B  84      82.464  48.765  28.322  1.00103.65           C  
ATOM   2861  CB  GLU B  84      82.272  50.283  28.461  1.00103.65           C  
ATOM   2862  CG  GLU B  84      83.557  51.090  28.292  1.00103.65           C  
ATOM   2863  CD  GLU B  84      83.624  51.484  26.827  1.00103.65           C  
ATOM   2864  OE1 GLU B  84      82.597  51.286  26.126  1.00103.65           O  
ATOM   2865  OE2 GLU B  84      84.690  51.995  26.391  1.00103.65           O  
ATOM   2866  C   GLU B  84      81.104  48.172  28.585  1.00103.65           C  
ATOM   2867  O   GLU B  84      80.803  47.802  29.718  1.00103.65           O  
ATOM   2868  N   ASN B  85      80.233  48.063  27.561  1.00 87.04           N  
ATOM   2869  CA  ASN B  85      78.862  47.721  27.847  1.00 87.04           C  
ATOM   2870  CB  ASN B  85      77.873  48.583  27.044  1.00 87.04           C  
ATOM   2871  CG  ASN B  85      78.183  50.046  27.329  1.00 87.04           C  
ATOM   2872  OD1 ASN B  85      78.873  50.705  26.553  1.00 87.04           O  
ATOM   2873  ND2 ASN B  85      77.672  50.572  28.473  1.00 87.04           N  
ATOM   2874  C   ASN B  85      78.554  46.302  27.478  1.00 87.04           C  
ATOM   2875  O   ASN B  85      79.024  45.796  26.461  1.00 87.04           O  
ATOM   2876  N   PHE B  86      77.748  45.623  28.330  1.00111.91           N  
ATOM   2877  CA  PHE B  86      77.295  44.285  28.053  1.00111.91           C  
ATOM   2878  CB  PHE B  86      78.206  43.227  28.710  1.00111.91           C  
ATOM   2879  CG  PHE B  86      77.850  41.857  28.237  1.00111.91           C  
ATOM   2880  CD1 PHE B  86      77.824  41.562  26.894  1.00111.91           C  
ATOM   2881  CD2 PHE B  86      77.608  40.844  29.137  1.00111.91           C  
ATOM   2882  CE1 PHE B  86      77.516  40.296  26.452  1.00111.91           C  
ATOM   2883  CE2 PHE B  86      77.302  39.575  28.702  1.00111.91           C  
ATOM   2884  CZ  PHE B  86      77.250  39.298  27.358  1.00111.91           C  
ATOM   2885  C   PHE B  86      75.904  44.198  28.607  1.00111.91           C  
ATOM   2886  O   PHE B  86      75.675  44.507  29.776  1.00111.91           O  
ATOM   2887  N   SER B  87      74.929  43.768  27.778  1.00 62.15           N  
ATOM   2888  CA  SER B  87      73.572  43.768  28.242  1.00 62.15           C  
ATOM   2889  CB  SER B  87      72.721  44.893  27.622  1.00 62.15           C  
ATOM   2890  OG  SER B  87      72.692  44.770  26.208  1.00 62.15           O  
ATOM   2891  C   SER B  87      72.913  42.460  27.942  1.00 62.15           C  
ATOM   2892  O   SER B  87      73.267  41.755  26.995  1.00 62.15           O  
ATOM   2893  N   LEU B  88      71.921  42.108  28.783  1.00 78.78           N  
ATOM   2894  CA  LEU B  88      71.193  40.880  28.658  1.00 78.78           C  
ATOM   2895  CB  LEU B  88      71.087  40.137  29.999  1.00 78.78           C  
ATOM   2896  CG  LEU B  88      70.319  38.811  29.934  1.00 78.78           C  
ATOM   2897  CD1 LEU B  88      70.983  37.831  28.956  1.00 78.78           C  
ATOM   2898  CD2 LEU B  88      70.152  38.216  31.340  1.00 78.78           C  
ATOM   2899  C   LEU B  88      69.810  41.213  28.191  1.00 78.78           C  
ATOM   2900  O   LEU B  88      69.212  42.184  28.651  1.00 78.78           O  
ATOM   2901  N   ILE B  89      69.263  40.415  27.251  1.00 58.77           N  
ATOM   2902  CA  ILE B  89      67.966  40.739  26.726  1.00 58.77           C  
ATOM   2903  CB  ILE B  89      68.001  41.102  25.270  1.00 58.77           C  
ATOM   2904  CG1 ILE B  89      68.884  42.340  25.046  1.00 58.77           C  
ATOM   2905  CG2 ILE B  89      66.553  41.278  24.785  1.00 58.77           C  
ATOM   2906  CD1 ILE B  89      69.232  42.578  23.577  1.00 58.77           C  
ATOM   2907  C   ILE B  89      67.061  39.553  26.846  1.00 58.77           C  
ATOM   2908  O   ILE B  89      67.461  38.415  26.612  1.00 58.77           O  
ATOM   2909  N   LEU B  90      65.802  39.801  27.250  1.00181.82           N  
ATOM   2910  CA  LEU B  90      64.824  38.758  27.301  1.00181.82           C  
ATOM   2911  CB  LEU B  90      64.429  38.407  28.746  1.00181.82           C  
ATOM   2912  CG  LEU B  90      64.324  39.620  29.689  1.00181.82           C  
ATOM   2913  CD1 LEU B  90      62.977  40.345  29.571  1.00181.82           C  
ATOM   2914  CD2 LEU B  90      64.705  39.240  31.126  1.00181.82           C  
ATOM   2915  C   LEU B  90      63.660  39.193  26.458  1.00181.82           C  
ATOM   2916  O   LEU B  90      62.772  39.928  26.886  1.00181.82           O  
ATOM   2917  N   GLU B  91      63.626  38.713  25.203  1.00103.06           N  
ATOM   2918  CA  GLU B  91      62.605  39.162  24.303  1.00103.06           C  
ATOM   2919  CB  GLU B  91      62.752  38.520  22.913  1.00103.06           C  
ATOM   2920  CG  GLU B  91      64.092  38.831  22.237  1.00103.06           C  
ATOM   2921  CD  GLU B  91      64.078  40.265  21.728  1.00103.06           C  
ATOM   2922  OE1 GLU B  91      63.367  40.520  20.721  1.00103.06           O  
ATOM   2923  OE2 GLU B  91      64.777  41.122  22.332  1.00103.06           O  
ATOM   2924  C   GLU B  91      61.263  38.795  24.857  1.00103.06           C  
ATOM   2925  O   GLU B  91      60.367  39.634  24.939  1.00103.06           O  
ATOM   2926  N   LEU B  92      61.089  37.529  25.273  1.00115.45           N  
ATOM   2927  CA  LEU B  92      59.823  37.150  25.838  1.00115.45           C  
ATOM   2928  CB  LEU B  92      59.189  35.953  25.111  1.00115.45           C  
ATOM   2929  CG  LEU B  92      57.827  35.528  25.680  1.00115.45           C  
ATOM   2930  CD1 LEU B  92      56.794  36.656  25.533  1.00115.45           C  
ATOM   2931  CD2 LEU B  92      57.351  34.207  25.054  1.00115.45           C  
ATOM   2932  C   LEU B  92      60.103  36.737  27.250  1.00115.45           C  
ATOM   2933  O   LEU B  92      60.799  35.757  27.498  1.00115.45           O  
ATOM   2934  N   ALA B  93      59.554  37.480  28.222  1.00 70.18           N  
ATOM   2935  CA  ALA B  93      59.799  37.229  29.615  1.00 70.18           C  
ATOM   2936  CB  ALA B  93      59.393  38.404  30.521  1.00 70.18           C  
ATOM   2937  C   ALA B  93      59.046  36.019  30.079  1.00 70.18           C  
ATOM   2938  O   ALA B  93      58.075  35.592  29.460  1.00 70.18           O  
ATOM   2939  N   SER B  94      59.525  35.406  31.185  1.00 95.90           N  
ATOM   2940  CA  SER B  94      58.839  34.282  31.750  1.00 95.90           C  
ATOM   2941  CB  SER B  94      59.409  32.937  31.275  1.00 95.90           C  
ATOM   2942  OG  SER B  94      58.697  31.863  31.867  1.00 95.90           O  
ATOM   2943  C   SER B  94      59.035  34.350  33.235  1.00 95.90           C  
ATOM   2944  O   SER B  94      60.021  34.904  33.710  1.00 95.90           O  
ATOM   2945  N   LEU B  95      58.096  33.767  34.006  1.00103.04           N  
ATOM   2946  CA  LEU B  95      58.129  33.793  35.439  1.00103.04           C  
ATOM   2947  CB  LEU B  95      56.866  33.188  36.075  1.00103.04           C  
ATOM   2948  CG  LEU B  95      55.585  33.966  35.717  1.00103.04           C  
ATOM   2949  CD1 LEU B  95      55.274  33.873  34.215  1.00103.04           C  
ATOM   2950  CD2 LEU B  95      54.402  33.541  36.597  1.00103.04           C  
ATOM   2951  C   LEU B  95      59.319  33.016  35.900  1.00103.04           C  
ATOM   2952  O   LEU B  95      59.883  33.292  36.956  1.00103.04           O  
ATOM   2953  N   SER B  96      59.723  32.003  35.116  1.00 49.41           N  
ATOM   2954  CA  SER B  96      60.835  31.167  35.459  1.00 49.41           C  
ATOM   2955  CB  SER B  96      61.105  30.098  34.390  1.00 49.41           C  
ATOM   2956  OG  SER B  96      61.455  30.718  33.161  1.00 49.41           O  
ATOM   2957  C   SER B  96      62.062  32.018  35.563  1.00 49.41           C  
ATOM   2958  O   SER B  96      62.999  31.688  36.288  1.00 49.41           O  
ATOM   2959  N   GLN B  97      62.068  33.139  34.825  1.00112.66           N  
ATOM   2960  CA  GLN B  97      63.140  34.087  34.733  1.00112.66           C  
ATOM   2961  CB  GLN B  97      62.938  35.094  33.594  1.00112.66           C  
ATOM   2962  CG  GLN B  97      63.066  34.453  32.212  1.00112.66           C  
ATOM   2963  CD  GLN B  97      62.838  35.549  31.187  1.00112.66           C  
ATOM   2964  OE1 GLN B  97      63.125  35.388  30.002  1.00112.66           O  
ATOM   2965  NE2 GLN B  97      62.302  36.704  31.661  1.00112.66           N  
ATOM   2966  C   GLN B  97      63.349  34.851  36.008  1.00112.66           C  
ATOM   2967  O   GLN B  97      64.419  35.418  36.201  1.00112.66           O  
ATOM   2968  N   THR B  98      62.334  34.964  36.886  1.00147.90           N  
ATOM   2969  CA  THR B  98      62.489  35.783  38.061  1.00147.90           C  
ATOM   2970  CB  THR B  98      61.276  35.759  38.951  1.00147.90           C  
ATOM   2971  OG1 THR B  98      61.345  36.812  39.897  1.00147.90           O  
ATOM   2972  CG2 THR B  98      61.184  34.405  39.671  1.00147.90           C  
ATOM   2973  C   THR B  98      63.706  35.344  38.836  1.00147.90           C  
ATOM   2974  O   THR B  98      63.863  34.166  39.151  1.00147.90           O  
ATOM   2975  N   ALA B  99      64.629  36.293  39.133  1.00 78.77           N  
ATOM   2976  CA  ALA B  99      65.836  35.943  39.827  1.00 78.77           C  
ATOM   2977  CB  ALA B  99      66.680  34.889  39.090  1.00 78.77           C  
ATOM   2978  C   ALA B  99      66.705  37.156  39.991  1.00 78.77           C  
ATOM   2979  O   ALA B  99      66.302  38.281  39.687  1.00 78.77           O  
ATOM   2980  N   VAL B 100      67.927  36.935  40.535  1.00101.50           N  
ATOM   2981  CA  VAL B 100      68.891  37.979  40.705  1.00101.50           C  
ATOM   2982  CB  VAL B 100      69.542  37.960  42.056  1.00101.50           C  
ATOM   2983  CG1 VAL B 100      70.571  39.099  42.127  1.00101.50           C  
ATOM   2984  CG2 VAL B 100      68.442  38.039  43.126  1.00101.50           C  
ATOM   2985  C   VAL B 100      69.969  37.732  39.694  1.00101.50           C  
ATOM   2986  O   VAL B 100      70.468  36.617  39.561  1.00101.50           O  
ATOM   2987  N   TYR B 101      70.379  38.787  38.966  1.00102.69           N  
ATOM   2988  CA  TYR B 101      71.331  38.609  37.908  1.00102.69           C  
ATOM   2989  CB  TYR B 101      70.856  39.146  36.547  1.00102.69           C  
ATOM   2990  CG  TYR B 101      69.644  38.417  36.075  1.00102.69           C  
ATOM   2991  CD1 TYR B 101      68.393  38.764  36.533  1.00102.69           C  
ATOM   2992  CD2 TYR B 101      69.756  37.397  35.159  1.00102.69           C  
ATOM   2993  CE1 TYR B 101      67.273  38.104  36.086  1.00102.69           C  
ATOM   2994  CE2 TYR B 101      68.642  36.733  34.708  1.00102.69           C  
ATOM   2995  CZ  TYR B 101      67.400  37.086  35.172  1.00102.69           C  
ATOM   2996  OH  TYR B 101      66.260  36.405  34.703  1.00102.69           O  
ATOM   2997  C   TYR B 101      72.525  39.440  38.235  1.00102.69           C  
ATOM   2998  O   TYR B 101      72.428  40.445  38.934  1.00102.69           O  
ATOM   2999  N   PHE B 102      73.707  39.007  37.765  1.00 95.99           N  
ATOM   3000  CA  PHE B 102      74.889  39.775  37.983  1.00 95.99           C  
ATOM   3001  CB  PHE B 102      75.827  39.188  39.058  1.00 95.99           C  
ATOM   3002  CG  PHE B 102      75.177  39.245  40.399  1.00 95.99           C  
ATOM   3003  CD1 PHE B 102      74.277  38.279  40.784  1.00 95.99           C  
ATOM   3004  CD2 PHE B 102      75.483  40.254  41.283  1.00 95.99           C  
ATOM   3005  CE1 PHE B 102      73.682  38.329  42.023  1.00 95.99           C  
ATOM   3006  CE2 PHE B 102      74.892  40.310  42.524  1.00 95.99           C  
ATOM   3007  CZ  PHE B 102      73.987  39.346  42.896  1.00 95.99           C  
ATOM   3008  C   PHE B 102      75.684  39.744  36.719  1.00 95.99           C  
ATOM   3009  O   PHE B 102      75.812  38.705  36.070  1.00 95.99           O  
ATOM   3010  N   CYS B 103      76.237  40.907  36.332  1.00123.75           N  
ATOM   3011  CA  CYS B 103      77.132  40.906  35.220  1.00123.75           C  
ATOM   3012  CB  CYS B 103      77.053  42.172  34.344  1.00123.75           C  
ATOM   3013  SG  CYS B 103      77.549  43.672  35.243  1.00123.75           S  
ATOM   3014  C   CYS B 103      78.485  40.907  35.861  1.00123.75           C  
ATOM   3015  O   CYS B 103      78.640  41.437  36.958  1.00123.75           O  
ATOM   3016  N   ALA B 104      79.497  40.286  35.226  1.00 70.49           N  
ATOM   3017  CA  ALA B 104      80.806  40.259  35.819  1.00 70.49           C  
ATOM   3018  CB  ALA B 104      81.108  38.912  36.484  1.00 70.49           C  
ATOM   3019  C   ALA B 104      81.805  40.476  34.727  1.00 70.49           C  
ATOM   3020  O   ALA B 104      81.548  40.097  33.590  1.00 70.49           O  
ATOM   3021  N   SER B 105      82.968  41.101  35.025  1.00 73.60           N  
ATOM   3022  CA  SER B 105      83.919  41.338  33.971  1.00 73.60           C  
ATOM   3023  CB  SER B 105      83.953  42.796  33.494  1.00 73.60           C  
ATOM   3024  OG  SER B 105      84.416  43.635  34.543  1.00 73.60           O  
ATOM   3025  C   SER B 105      85.301  41.045  34.456  1.00 73.60           C  
ATOM   3026  O   SER B 105      85.680  41.413  35.567  1.00 73.60           O  
ATOM   3027  N   ALA B 106      86.096  40.392  33.587  1.00 89.69           N  
ATOM   3028  CA  ALA B 106      87.459  40.063  33.858  1.00 89.69           C  
ATOM   3029  CB  ALA B 106      87.769  38.558  33.773  1.00 89.69           C  
ATOM   3030  C   ALA B 106      88.248  40.740  32.779  1.00 89.69           C  
ATOM   3031  O   ALA B 106      87.743  40.958  31.679  1.00 89.69           O  
ATOM   3032  N   ARG B 107      89.516  41.091  33.068  1.00262.79           N  
ATOM   3033  CA  ARG B 107      90.305  41.841  32.135  1.00262.79           C  
ATOM   3034  CB  ARG B 107      91.587  42.532  32.658  1.00262.79           C  
ATOM   3035  CG  ARG B 107      91.936  43.770  31.797  1.00262.79           C  
ATOM   3036  CD  ARG B 107      92.941  43.553  30.653  1.00262.79           C  
ATOM   3037  NE  ARG B 107      92.780  44.640  29.650  1.00262.79           N  
ATOM   3038  CZ  ARG B 107      92.671  44.312  28.328  1.00262.79           C  
ATOM   3039  NH1 ARG B 107      92.854  43.020  27.928  1.00262.79           N  
ATOM   3040  NH2 ARG B 107      92.350  45.266  27.407  1.00262.79           N  
ATOM   3041  C   ARG B 107      90.661  41.044  30.939  1.00262.79           C  
ATOM   3042  O   ARG B 107      91.198  41.574  29.984  1.00262.79           O  
ATOM   3043  N   GLY B 108      90.538  39.726  30.976  1.00 50.37           N  
ATOM   3044  CA  GLY B 108      90.759  39.009  29.760  1.00 50.37           C  
ATOM   3045  C   GLY B 108      90.081  37.736  30.053  1.00 50.37           C  
ATOM   3046  O   GLY B 108      89.780  37.497  31.223  1.00 50.37           O  
ATOM   3047  N   PHE B 123      89.801  36.888  29.043  1.00144.63           N  
ATOM   3048  CA  PHE B 123      89.172  35.697  29.515  1.00144.63           C  
ATOM   3049  CB  PHE B 123      88.614  34.646  28.523  1.00144.63           C  
ATOM   3050  CG  PHE B 123      89.642  33.836  27.806  1.00144.63           C  
ATOM   3051  CD1 PHE B 123      90.227  32.740  28.405  1.00144.63           C  
ATOM   3052  CD2 PHE B 123      89.982  34.135  26.509  1.00144.63           C  
ATOM   3053  CE1 PHE B 123      91.163  31.982  27.744  1.00144.63           C  
ATOM   3054  CE2 PHE B 123      90.915  33.377  25.843  1.00144.63           C  
ATOM   3055  CZ  PHE B 123      91.512  32.303  26.456  1.00144.63           C  
ATOM   3056  C   PHE B 123      90.215  34.987  30.291  1.00144.63           C  
ATOM   3057  O   PHE B 123      91.411  35.085  30.022  1.00144.63           O  
ATOM   3058  N   GLN B 124      89.727  34.242  31.280  1.00129.68           N  
ATOM   3059  CA  GLN B 124      90.452  33.464  32.224  1.00129.68           C  
ATOM   3060  CB  GLN B 124      91.511  32.582  31.556  1.00129.68           C  
ATOM   3061  CG  GLN B 124      91.781  31.339  32.390  1.00129.68           C  
ATOM   3062  CD  GLN B 124      90.515  30.493  32.266  1.00129.68           C  
ATOM   3063  OE1 GLN B 124      90.149  29.731  33.159  1.00129.68           O  
ATOM   3064  NE2 GLN B 124      89.802  30.644  31.119  1.00129.68           N  
ATOM   3065  C   GLN B 124      91.109  34.348  33.245  1.00129.68           C  
ATOM   3066  O   GLN B 124      91.938  33.882  34.025  1.00129.68           O  
ATOM   3067  N   ASP B 125      90.734  35.644  33.296  1.00 42.86           N  
ATOM   3068  CA  ASP B 125      91.273  36.532  34.295  1.00 42.86           C  
ATOM   3069  CB  ASP B 125      91.528  37.954  33.777  1.00 42.86           C  
ATOM   3070  CG  ASP B 125      92.726  37.884  32.843  1.00 42.86           C  
ATOM   3071  OD1 ASP B 125      93.615  37.027  33.091  1.00 42.86           O  
ATOM   3072  OD2 ASP B 125      92.771  38.686  31.873  1.00 42.86           O  
ATOM   3073  C   ASP B 125      90.312  36.628  35.446  1.00 42.86           C  
ATOM   3074  O   ASP B 125      89.190  36.137  35.377  1.00 42.86           O  
ATOM   3075  N   THR B 126      90.719  37.308  36.540  1.00101.01           N  
ATOM   3076  CA  THR B 126      89.885  37.404  37.708  1.00101.01           C  
ATOM   3077  CB  THR B 126      90.552  38.087  38.862  1.00101.01           C  
ATOM   3078  OG1 THR B 126      89.739  37.987  40.022  1.00101.01           O  
ATOM   3079  CG2 THR B 126      90.778  39.563  38.493  1.00101.01           C  
ATOM   3080  C   THR B 126      88.657  38.191  37.376  1.00101.01           C  
ATOM   3081  O   THR B 126      88.718  39.203  36.684  1.00101.01           O  
ATOM   3082  N   GLN B 127      87.500  37.740  37.901  1.00109.44           N  
ATOM   3083  CA  GLN B 127      86.227  38.338  37.606  1.00109.44           C  
ATOM   3084  CB  GLN B 127      85.101  37.301  37.591  1.00109.44           C  
ATOM   3085  CG  GLN B 127      83.765  37.830  37.097  1.00109.44           C  
ATOM   3086  CD  GLN B 127      83.690  37.600  35.596  1.00109.44           C  
ATOM   3087  OE1 GLN B 127      82.735  37.008  35.096  1.00109.44           O  
ATOM   3088  NE2 GLN B 127      84.723  38.079  34.853  1.00109.44           N  
ATOM   3089  C   GLN B 127      85.843  39.299  38.694  1.00109.44           C  
ATOM   3090  O   GLN B 127      86.168  39.093  39.861  1.00109.44           O  
ATOM   3091  N   TYR B 128      85.133  40.387  38.319  1.00129.25           N  
ATOM   3092  CA  TYR B 128      84.617  41.351  39.258  1.00129.25           C  
ATOM   3093  CB  TYR B 128      85.130  42.781  39.009  1.00129.25           C  
ATOM   3094  CG  TYR B 128      86.607  42.811  39.208  1.00129.25           C  
ATOM   3095  CD1 TYR B 128      87.462  42.373  38.221  1.00129.25           C  
ATOM   3096  CD2 TYR B 128      87.139  43.292  40.382  1.00129.25           C  
ATOM   3097  CE1 TYR B 128      88.824  42.408  38.408  1.00129.25           C  
ATOM   3098  CE2 TYR B 128      88.499  43.329  40.575  1.00129.25           C  
ATOM   3099  CZ  TYR B 128      89.344  42.887  39.586  1.00129.25           C  
ATOM   3100  OH  TYR B 128      90.741  42.924  39.777  1.00129.25           O  
ATOM   3101  C   TYR B 128      83.129  41.406  39.018  1.00129.25           C  
ATOM   3102  O   TYR B 128      82.699  41.698  37.904  1.00129.25           O  
ATOM   3103  N   PHE B 129      82.308  41.144  40.061  1.00 88.73           N  
ATOM   3104  CA  PHE B 129      80.868  41.095  39.950  1.00 88.73           C  
ATOM   3105  CB  PHE B 129      80.217  40.074  40.909  1.00 88.73           C  
ATOM   3106  CG  PHE B 129      80.530  38.672  40.487  1.00 88.73           C  
ATOM   3107  CD1 PHE B 129      81.785  38.136  40.669  1.00 88.73           C  
ATOM   3108  CD2 PHE B 129      79.550  37.877  39.935  1.00 88.73           C  
ATOM   3109  CE1 PHE B 129      82.052  36.841  40.285  1.00 88.73           C  
ATOM   3110  CE2 PHE B 129      79.810  36.582  39.550  1.00 88.73           C  
ATOM   3111  CZ  PHE B 129      81.069  36.062  39.721  1.00 88.73           C  
ATOM   3112  C   PHE B 129      80.252  42.428  40.275  1.00 88.73           C  
ATOM   3113  O   PHE B 129      80.809  43.230  41.023  1.00 88.73           O  
ATOM   3114  N   GLY B 130      79.060  42.688  39.692  1.00 42.86           N  
ATOM   3115  CA  GLY B 130      78.332  43.909  39.919  1.00 42.86           C  
ATOM   3116  C   GLY B 130      77.348  43.699  41.031  1.00 42.86           C  
ATOM   3117  O   GLY B 130      77.118  42.577  41.479  1.00 42.86           O  
ATOM   3118  N   PRO B 131      76.738  44.778  41.458  1.00 99.14           N  
ATOM   3119  CA  PRO B 131      75.813  44.759  42.561  1.00 99.14           C  
ATOM   3120  CD  PRO B 131      76.517  45.923  40.589  1.00 99.14           C  
ATOM   3121  CB  PRO B 131      75.214  46.165  42.622  1.00 99.14           C  
ATOM   3122  CG  PRO B 131      75.267  46.627  41.155  1.00 99.14           C  
ATOM   3123  C   PRO B 131      74.753  43.715  42.397  1.00 99.14           C  
ATOM   3124  O   PRO B 131      74.537  42.956  43.341  1.00 99.14           O  
ATOM   3125  N   GLY B 132      74.086  43.649  41.225  1.00 59.65           N  
ATOM   3126  CA  GLY B 132      73.077  42.647  41.023  1.00 59.65           C  
ATOM   3127  C   GLY B 132      71.796  43.303  40.604  1.00 59.65           C  
ATOM   3128  O   GLY B 132      71.654  44.524  40.660  1.00 59.65           O  
ATOM   3129  N   THR B 133      70.823  42.481  40.152  1.00 83.12           N  
ATOM   3130  CA  THR B 133      69.549  43.002  39.741  1.00 83.12           C  
ATOM   3131  CB  THR B 133      69.429  43.149  38.253  1.00 83.12           C  
ATOM   3132  OG1 THR B 133      70.430  44.031  37.768  1.00 83.12           O  
ATOM   3133  CG2 THR B 133      68.031  43.692  37.915  1.00 83.12           C  
ATOM   3134  C   THR B 133      68.470  42.059  40.182  1.00 83.12           C  
ATOM   3135  O   THR B 133      68.590  40.841  40.061  1.00 83.12           O  
ATOM   3136  N   ARG B 134      67.354  42.606  40.698  1.00139.80           N  
ATOM   3137  CA  ARG B 134      66.307  41.730  41.125  1.00139.80           C  
ATOM   3138  CB  ARG B 134      65.781  42.066  42.529  1.00139.80           C  
ATOM   3139  CG  ARG B 134      66.882  41.981  43.588  1.00139.80           C  
ATOM   3140  CD  ARG B 134      66.424  42.275  45.016  1.00139.80           C  
ATOM   3141  NE  ARG B 134      66.161  40.964  45.673  1.00139.80           N  
ATOM   3142  CZ  ARG B 134      67.202  40.243  46.183  0.50139.80           C  
ATOM   3143  NH1 ARG B 134      68.481  40.703  46.048  0.50139.80           N  
ATOM   3144  NH2 ARG B 134      66.968  39.058  46.819  0.50139.80           N  
ATOM   3145  C   ARG B 134      65.193  41.873  40.151  1.00139.80           C  
ATOM   3146  O   ARG B 134      64.533  42.909  40.085  1.00139.80           O  
ATOM   3147  N   LEU B 135      64.960  40.813  39.357  1.00 70.24           N  
ATOM   3148  CA  LEU B 135      63.926  40.894  38.375  1.00 70.24           C  
ATOM   3149  CB  LEU B 135      64.393  40.525  36.959  1.00 70.24           C  
ATOM   3150  CG  LEU B 135      63.277  40.623  35.907  1.00 70.24           C  
ATOM   3151  CD1 LEU B 135      62.825  42.079  35.721  1.00 70.24           C  
ATOM   3152  CD2 LEU B 135      63.697  39.955  34.589  1.00 70.24           C  
ATOM   3153  C   LEU B 135      62.862  39.925  38.762  1.00 70.24           C  
ATOM   3154  O   LEU B 135      63.124  38.744  38.992  1.00 70.24           O  
ATOM   3155  N   LEU B 136      61.621  40.432  38.867  1.00141.01           N  
ATOM   3156  CA  LEU B 136      60.489  39.618  39.185  1.00141.01           C  
ATOM   3157  CB  LEU B 136      59.663  40.165  40.362  1.00141.01           C  
ATOM   3158  CG  LEU B 136      58.434  39.305  40.714  1.00141.01           C  
ATOM   3159  CD1 LEU B 136      58.850  37.911  41.208  1.00141.01           C  
ATOM   3160  CD2 LEU B 136      57.501  40.036  41.694  1.00141.01           C  
ATOM   3161  C   LEU B 136      59.601  39.660  37.990  1.00141.01           C  
ATOM   3162  O   LEU B 136      59.256  40.732  37.497  1.00141.01           O  
ATOM   3163  N   VAL B 137      59.212  38.479  37.483  1.00 56.69           N  
ATOM   3164  CA  VAL B 137      58.351  38.473  36.340  1.00 56.69           C  
ATOM   3165  CB  VAL B 137      58.776  37.503  35.280  1.00 56.69           C  
ATOM   3166  CG1 VAL B 137      57.711  37.495  34.171  1.00 56.69           C  
ATOM   3167  CG2 VAL B 137      60.176  37.907  34.788  1.00 56.69           C  
ATOM   3168  C   VAL B 137      56.999  38.057  36.811  1.00 56.69           C  
ATOM   3169  O   VAL B 137      56.814  36.959  37.335  1.00 56.69           O  
ATOM   3170  N   LEU B 138      56.011  38.950  36.644  1.00 75.97           N  
ATOM   3171  CA  LEU B 138      54.674  38.622  37.028  1.00 75.97           C  
ATOM   3172  CB  LEU B 138      53.872  39.820  37.561  1.00 75.97           C  
ATOM   3173  CG  LEU B 138      54.374  40.360  38.913  1.00 75.97           C  
ATOM   3174  CD1 LEU B 138      55.786  40.951  38.799  1.00 75.97           C  
ATOM   3175  CD2 LEU B 138      53.363  41.342  39.524  1.00 75.97           C  
ATOM   3176  C   LEU B 138      53.987  38.154  35.755  1.00 75.97           C  
ATOM   3177  O   LEU B 138      54.061  38.902  34.745  1.00 75.97           O  
ATOM   3178  OXT LEU B 138      53.381  37.050  35.773  1.00 75.97           O  
TER
END
