# Supplementary material for: Predicting T cell receptor functionality against mutant epitopes
Source: Cell Genom. 2024 Aug 15;4(9):100634. doi: 10.1016/j.xgen.2024.100634 (PMC11480844; doi:10.1016/j.xgen.2024.100634)
Supplement: Data S7. Structural models of the murine dataset, related to Figure 3 and STAR Methods, Structural modeling — PDB files containing the structural models of the 36 murine TCRs, SIINFEKL, and the H-2Kb allele. [file mmc8.zip › SIINFEKL/Ed46_SIINFEKL.pdb]

ATOM      1  N   GLY M   1     122.492  20.194  21.635  1.00 10.52           N  
ATOM      2  CA  GLY M   1     122.337  21.415  20.812  1.00 10.52           C  
ATOM      3  C   GLY M   1     121.076  22.121  21.172  1.00 10.52           C  
ATOM      4  O   GLY M   1     120.150  21.536  21.731  1.00 10.52           O  
ATOM      5  N   PRO M   2     121.032  23.384  20.856  1.00116.94           N  
ATOM      6  CA  PRO M   2     119.854  24.138  21.170  1.00116.94           C  
ATOM      7  CD  PRO M   2     122.233  24.200  20.943  1.00116.94           C  
ATOM      8  CB  PRO M   2     120.257  25.608  21.070  1.00116.94           C  
ATOM      9  CG  PRO M   2     121.758  25.589  21.406  1.00116.94           C  
ATOM     10  C   PRO M   2     118.716  23.754  20.285  1.00116.94           C  
ATOM     11  O   PRO M   2     118.952  23.285  19.173  1.00116.94           O  
ATOM     12  N   HIS M   3     117.474  23.929  20.775  1.00 51.17           N  
ATOM     13  CA  HIS M   3     116.318  23.597  19.999  1.00 51.17           C  
ATOM     14  ND1 HIS M   3     116.837  20.470  19.110  1.00 51.17           N  
ATOM     15  CG  HIS M   3     116.566  21.108  20.300  1.00 51.17           C  
ATOM     16  CB  HIS M   3     115.648  22.286  20.437  1.00 51.17           C  
ATOM     17  NE2 HIS M   3     118.023  19.426  20.674  1.00 51.17           N  
ATOM     18  CD2 HIS M   3     117.299  20.457  21.244  1.00 51.17           C  
ATOM     19  CE1 HIS M   3     117.713  19.472  19.391  1.00 51.17           C  
ATOM     20  C   HIS M   3     115.336  24.703  20.206  1.00 51.17           C  
ATOM     21  O   HIS M   3     115.532  25.561  21.064  1.00 51.17           O  
ATOM     22  N   SER M   4     114.257  24.735  19.400  1.00 97.43           N  
ATOM     23  CA  SER M   4     113.317  25.800  19.579  1.00 97.43           C  
ATOM     24  CB  SER M   4     113.574  27.015  18.672  1.00 97.43           C  
ATOM     25  OG  SER M   4     114.837  27.590  18.960  1.00 97.43           O  
ATOM     26  C   SER M   4     111.957  25.323  19.201  1.00 97.43           C  
ATOM     27  O   SER M   4     111.798  24.358  18.455  1.00 97.43           O  
ATOM     28  N   LEU M   5     110.933  26.006  19.748  1.00 81.06           N  
ATOM     29  CA  LEU M   5     109.572  25.738  19.401  1.00 81.06           C  
ATOM     30  CB  LEU M   5     108.747  25.187  20.577  1.00 81.06           C  
ATOM     31  CG  LEU M   5     107.287  24.867  20.213  1.00 81.06           C  
ATOM     32  CD1 LEU M   5     107.214  23.704  19.211  1.00 81.06           C  
ATOM     33  CD2 LEU M   5     106.431  24.626  21.467  1.00 81.06           C  
ATOM     34  C   LEU M   5     108.997  27.067  19.032  1.00 81.06           C  
ATOM     35  O   LEU M   5     108.918  27.968  19.866  1.00 81.06           O  
ATOM     36  N   ARG M   6     108.576  27.228  17.764  1.00130.53           N  
ATOM     37  CA  ARG M   6     108.057  28.498  17.349  1.00130.53           C  
ATOM     38  CB  ARG M   6     108.980  29.199  16.334  1.00130.53           C  
ATOM     39  CG  ARG M   6     110.325  29.603  16.952  1.00130.53           C  
ATOM     40  CD  ARG M   6     111.441  29.870  15.938  1.00130.53           C  
ATOM     41  NE  ARG M   6     111.307  31.264  15.436  1.00130.53           N  
ATOM     42  CZ  ARG M   6     112.222  31.740  14.543  1.00130.53           C  
ATOM     43  NH1 ARG M   6     113.245  30.936  14.126  1.00130.53           N  
ATOM     44  NH2 ARG M   6     112.119  33.013  14.065  1.00130.53           N  
ATOM     45  C   ARG M   6     106.728  28.254  16.712  1.00130.53           C  
ATOM     46  O   ARG M   6     106.461  27.156  16.228  1.00130.53           O  
ATOM     47  N   TYR M   7     105.834  29.263  16.755  1.00 97.36           N  
ATOM     48  CA  TYR M   7     104.553  29.137  16.124  1.00 97.36           C  
ATOM     49  CB  TYR M   7     103.344  29.166  17.081  1.00 97.36           C  
ATOM     50  CG  TYR M   7     103.256  27.887  17.841  1.00 97.36           C  
ATOM     51  CD1 TYR M   7     102.571  26.822  17.308  1.00 97.36           C  
ATOM     52  CD2 TYR M   7     103.846  27.742  19.075  1.00 97.36           C  
ATOM     53  CE1 TYR M   7     102.471  25.633  17.990  1.00 97.36           C  
ATOM     54  CE2 TYR M   7     103.749  26.555  19.764  1.00 97.36           C  
ATOM     55  CZ  TYR M   7     103.061  25.497  19.222  1.00 97.36           C  
ATOM     56  OH  TYR M   7     102.960  24.278  19.925  1.00 97.36           O  
ATOM     57  C   TYR M   7     104.370  30.302  15.205  1.00 97.36           C  
ATOM     58  O   TYR M   7     104.480  31.458  15.611  1.00 97.36           O  
ATOM     59  N   PHE M   8     104.066  30.025  13.926  1.00 52.98           N  
ATOM     60  CA  PHE M   8     103.836  31.101  13.015  1.00 52.98           C  
ATOM     61  CB  PHE M   8     104.435  30.869  11.618  1.00 52.98           C  
ATOM     62  CG  PHE M   8     105.917  30.867  11.773  1.00 52.98           C  
ATOM     63  CD1 PHE M   8     106.569  29.734  12.202  1.00 52.98           C  
ATOM     64  CD2 PHE M   8     106.653  31.994  11.490  1.00 52.98           C  
ATOM     65  CE1 PHE M   8     107.936  29.725  12.348  1.00 52.98           C  
ATOM     66  CE2 PHE M   8     108.020  31.992  11.634  1.00 52.98           C  
ATOM     67  CZ  PHE M   8     108.665  30.856  12.063  1.00 52.98           C  
ATOM     68  C   PHE M   8     102.358  31.219  12.867  1.00 52.98           C  
ATOM     69  O   PHE M   8     101.679  30.291  12.429  1.00 52.98           O  
ATOM     70  N   VAL M   9     101.823  32.391  13.242  1.00 49.04           N  
ATOM     71  CA  VAL M   9     100.410  32.601  13.179  1.00 49.04           C  
ATOM     72  CB  VAL M   9      99.847  33.161  14.454  1.00 49.04           C  
ATOM     73  CG1 VAL M   9      98.344  33.419  14.257  1.00 49.04           C  
ATOM     74  CG2 VAL M   9     100.173  32.190  15.603  1.00 49.04           C  
ATOM     75  C   VAL M   9     100.168  33.604  12.100  1.00 49.04           C  
ATOM     76  O   VAL M   9     100.981  34.502  11.892  1.00 49.04           O  
ATOM     77  N   THR M  10      99.065  33.446  11.340  1.00125.45           N  
ATOM     78  CA  THR M  10      98.795  34.419  10.324  1.00125.45           C  
ATOM     79  CB  THR M  10      99.401  34.068   8.995  1.00125.45           C  
ATOM     80  OG1 THR M  10      99.296  35.164   8.099  1.00125.45           O  
ATOM     81  CG2 THR M  10      98.686  32.829   8.432  1.00125.45           C  
ATOM     82  C   THR M  10      97.316  34.561  10.153  1.00125.45           C  
ATOM     83  O   THR M  10      96.571  33.584  10.241  1.00125.45           O  
ATOM     84  N   ALA M  11      96.853  35.808   9.927  1.00 48.28           N  
ATOM     85  CA  ALA M  11      95.460  36.052   9.690  1.00 48.28           C  
ATOM     86  CB  ALA M  11      94.727  36.611  10.922  1.00 48.28           C  
ATOM     87  C   ALA M  11      95.386  37.091   8.617  1.00 48.28           C  
ATOM     88  O   ALA M  11      95.980  38.161   8.744  1.00 48.28           O  
ATOM     89  N   VAL M  12      94.641  36.807   7.530  1.00 63.67           N  
ATOM     90  CA  VAL M  12      94.537  37.751   6.455  1.00 63.67           C  
ATOM     91  CB  VAL M  12      95.079  37.224   5.155  1.00 63.67           C  
ATOM     92  CG1 VAL M  12      94.812  38.251   4.046  1.00 63.67           C  
ATOM     93  CG2 VAL M  12      96.571  36.906   5.333  1.00 63.67           C  
ATOM     94  C   VAL M  12      93.085  38.035   6.247  1.00 63.67           C  
ATOM     95  O   VAL M  12      92.276  37.120   6.103  1.00 63.67           O  
ATOM     96  N   SER M  13      92.713  39.328   6.218  1.00 61.48           N  
ATOM     97  CA  SER M  13      91.331  39.668   6.059  1.00 61.48           C  
ATOM     98  CB  SER M  13      91.001  41.090   6.539  1.00 61.48           C  
ATOM     99  OG  SER M  13      91.688  42.045   5.744  1.00 61.48           O  
ATOM    100  C   SER M  13      90.971  39.597   4.614  1.00 61.48           C  
ATOM    101  O   SER M  13      91.806  39.817   3.739  1.00 61.48           O  
ATOM    102  N   ARG M  14      89.702  39.248   4.329  1.00180.66           N  
ATOM    103  CA  ARG M  14      89.235  39.274   2.977  1.00180.66           C  
ATOM    104  CB  ARG M  14      88.866  37.892   2.417  1.00180.66           C  
ATOM    105  CG  ARG M  14      90.033  36.920   2.234  1.00180.66           C  
ATOM    106  CD  ARG M  14      89.595  35.639   1.522  1.00180.66           C  
ATOM    107  NE  ARG M  14      90.760  34.716   1.429  1.00180.66           N  
ATOM    108  CZ  ARG M  14      90.537  33.371   1.501  1.00180.66           C  
ATOM    109  NH1 ARG M  14      89.269  32.905   1.694  1.00180.66           N  
ATOM    110  NH2 ARG M  14      91.572  32.491   1.385  1.00180.66           N  
ATOM    111  C   ARG M  14      87.959  40.047   3.018  1.00180.66           C  
ATOM    112  O   ARG M  14      86.912  39.501   3.367  1.00180.66           O  
ATOM    113  N   PRO M  15      87.996  41.302   2.677  1.00165.23           N  
ATOM    114  CA  PRO M  15      86.761  42.023   2.736  1.00165.23           C  
ATOM    115  CD  PRO M  15      89.125  42.146   3.040  1.00165.23           C  
ATOM    116  CB  PRO M  15      87.124  43.505   2.746  1.00165.23           C  
ATOM    117  CG  PRO M  15      88.515  43.514   3.405  1.00165.23           C  
ATOM    118  C   PRO M  15      85.832  41.608   1.651  1.00165.23           C  
ATOM    119  O   PRO M  15      86.206  41.678   0.481  1.00165.23           O  
ATOM    120  N   GLY M  16      84.611  41.193   2.030  1.00 28.43           N  
ATOM    121  CA  GLY M  16      83.591  40.831   1.096  1.00 28.43           C  
ATOM    122  C   GLY M  16      83.707  39.371   0.799  1.00 28.43           C  
ATOM    123  O   GLY M  16      82.704  38.692   0.585  1.00 28.43           O  
ATOM    124  N   LEU M  17      84.944  38.841   0.788  1.00168.46           N  
ATOM    125  CA  LEU M  17      85.111  37.460   0.446  1.00168.46           C  
ATOM    126  CB  LEU M  17      86.581  37.039   0.259  1.00168.46           C  
ATOM    127  CG  LEU M  17      87.245  37.648  -0.993  1.00168.46           C  
ATOM    128  CD1 LEU M  17      86.558  37.161  -2.279  1.00168.46           C  
ATOM    129  CD2 LEU M  17      87.333  39.180  -0.903  1.00168.46           C  
ATOM    130  C   LEU M  17      84.507  36.594   1.501  1.00168.46           C  
ATOM    131  O   LEU M  17      83.815  35.626   1.193  1.00168.46           O  
ATOM    132  N   GLY M  18      84.733  36.928   2.782  1.00 39.98           N  
ATOM    133  CA  GLY M  18      84.225  36.087   3.823  1.00 39.98           C  
ATOM    134  C   GLY M  18      85.105  36.292   5.007  1.00 39.98           C  
ATOM    135  O   GLY M  18      85.821  37.289   5.091  1.00 39.98           O  
ATOM    136  N   GLU M  19      85.076  35.334   5.953  1.00102.19           N  
ATOM    137  CA  GLU M  19      85.870  35.471   7.136  1.00102.19           C  
ATOM    138  CB  GLU M  19      85.604  34.383   8.193  1.00102.19           C  
ATOM    139  CG  GLU M  19      84.190  34.437   8.776  1.00102.19           C  
ATOM    140  CD  GLU M  19      84.065  35.703   9.610  1.00102.19           C  
ATOM    141  OE1 GLU M  19      84.849  35.844  10.585  1.00102.19           O  
ATOM    142  OE2 GLU M  19      83.191  36.548   9.279  1.00102.19           O  
ATOM    143  C   GLU M  19      87.306  35.383   6.732  1.00102.19           C  
ATOM    144  O   GLU M  19      87.678  34.678   5.794  1.00102.19           O  
ATOM    145  N   PRO M  20      88.128  36.107   7.431  1.00146.84           N  
ATOM    146  CA  PRO M  20      89.528  36.129   7.128  1.00146.84           C  
ATOM    147  CD  PRO M  20      87.699  37.301   8.138  1.00146.84           C  
ATOM    148  CB  PRO M  20      90.107  37.317   7.903  1.00146.84           C  
ATOM    149  CG  PRO M  20      88.977  37.767   8.850  1.00146.84           C  
ATOM    150  C   PRO M  20      90.146  34.807   7.439  1.00146.84           C  
ATOM    151  O   PRO M  20      89.643  34.105   8.315  1.00146.84           O  
ATOM    152  N   ARG M  21      91.217  34.432   6.711  0.91251.83           N  
ATOM    153  CA  ARG M  21      91.826  33.157   6.942  0.91251.83           C  
ATOM    154  CB  ARG M  21      92.498  32.573   5.684  0.91251.83           C  
ATOM    155  CG  ARG M  21      93.161  31.209   5.887  0.91251.83           C  
ATOM    156  CD  ARG M  21      93.119  30.318   4.642  0.91251.83           C  
ATOM    157  NE  ARG M  21      93.531  31.143   3.478  0.91251.83           N  
ATOM    158  CZ  ARG M  21      94.809  31.082   3.010  0.91251.83           C  
ATOM    159  NH1 ARG M  21      95.692  30.183   3.536  0.91251.83           N  
ATOM    160  NH2 ARG M  21      95.197  31.918   2.005  0.91251.83           N  
ATOM    161  C   ARG M  21      92.824  33.280   8.050  0.91251.83           C  
ATOM    162  O   ARG M  21      93.607  34.227   8.112  0.91251.83           O  
ATOM    163  N   TYR M  22      92.798  32.298   8.973  1.00 83.58           N  
ATOM    164  CA  TYR M  22      93.665  32.305  10.114  1.00 83.58           C  
ATOM    165  CB  TYR M  22      92.872  32.446  11.426  1.00 83.58           C  
ATOM    166  CG  TYR M  22      93.761  32.370  12.621  1.00 83.58           C  
ATOM    167  CD1 TYR M  22      94.431  33.480  13.076  1.00 83.58           C  
ATOM    168  CD2 TYR M  22      93.910  31.188  13.304  1.00 83.58           C  
ATOM    169  CE1 TYR M  22      95.238  33.414  14.187  1.00 83.58           C  
ATOM    170  CE2 TYR M  22      94.716  31.110  14.416  1.00 83.58           C  
ATOM    171  CZ  TYR M  22      95.382  32.226  14.860  1.00 83.58           C  
ATOM    172  OH  TYR M  22      96.207  32.155  15.999  1.00 83.58           O  
ATOM    173  C   TYR M  22      94.370  30.992  10.152  1.00 83.58           C  
ATOM    174  O   TYR M  22      93.755  29.947   9.946  1.00 83.58           O  
ATOM    175  N   MET M  23      95.699  31.002  10.380  1.00156.09           N  
ATOM    176  CA  MET M  23      96.332  29.723  10.496  1.00156.09           C  
ATOM    177  CB  MET M  23      96.856  29.124   9.179  1.00156.09           C  
ATOM    178  CG  MET M  23      97.582  30.094   8.253  1.00156.09           C  
ATOM    179  SD  MET M  23      98.260  29.295   6.766  1.00156.09           S  
ATOM    180  CE  MET M  23      96.660  28.993   5.971  1.00156.09           C  
ATOM    181  C   MET M  23      97.407  29.752  11.528  1.00156.09           C  
ATOM    182  O   MET M  23      98.004  30.789  11.812  1.00156.09           O  
ATOM    183  N   GLU M  24      97.625  28.586  12.165  1.00 70.45           N  
ATOM    184  CA  GLU M  24      98.633  28.462  13.169  1.00 70.45           C  
ATOM    185  CB  GLU M  24      98.049  28.185  14.565  1.00 70.45           C  
ATOM    186  CG  GLU M  24      97.304  29.400  15.132  1.00 70.45           C  
ATOM    187  CD  GLU M  24      96.565  29.001  16.403  1.00 70.45           C  
ATOM    188  OE1 GLU M  24      96.257  27.794  16.559  1.00 70.45           O  
ATOM    189  OE2 GLU M  24      96.282  29.904  17.233  1.00 70.45           O  
ATOM    190  C   GLU M  24      99.503  27.321  12.769  1.00 70.45           C  
ATOM    191  O   GLU M  24      99.019  26.210  12.532  1.00 70.45           O  
ATOM    192  N   VAL M  25     100.814  27.580  12.664  1.00 65.92           N  
ATOM    193  CA  VAL M  25     101.722  26.549  12.262  1.00 65.92           C  
ATOM    194  CB  VAL M  25     102.413  26.866  10.970  1.00 65.92           C  
ATOM    195  CG1 VAL M  25     103.362  25.709  10.616  1.00 65.92           C  
ATOM    196  CG2 VAL M  25     101.359  27.211   9.909  1.00 65.92           C  
ATOM    197  C   VAL M  25     102.788  26.495  13.299  1.00 65.92           C  
ATOM    198  O   VAL M  25     103.327  27.526  13.697  1.00 65.92           O  
ATOM    199  N   GLY M  26     103.150  25.287  13.763  1.00 42.55           N  
ATOM    200  CA  GLY M  26     104.167  25.206  14.768  1.00 42.55           C  
ATOM    201  C   GLY M  26     105.371  24.565  14.156  1.00 42.55           C  
ATOM    202  O   GLY M  26     105.250  23.741  13.252  1.00 42.55           O  
ATOM    203  N   TYR M  27     106.579  24.943  14.623  1.00 63.63           N  
ATOM    204  CA  TYR M  27     107.763  24.342  14.083  1.00 63.63           C  
ATOM    205  CB  TYR M  27     108.613  25.282  13.206  1.00 63.63           C  
ATOM    206  CG  TYR M  27     107.897  25.619  11.942  1.00 63.63           C  
ATOM    207  CD1 TYR M  27     106.978  26.642  11.904  1.00 63.63           C  
ATOM    208  CD2 TYR M  27     108.163  24.921  10.785  1.00 63.63           C  
ATOM    209  CE1 TYR M  27     106.326  26.958  10.735  1.00 63.63           C  
ATOM    210  CE2 TYR M  27     107.515  25.233   9.613  1.00 63.63           C  
ATOM    211  CZ  TYR M  27     106.594  26.253   9.586  1.00 63.63           C  
ATOM    212  OH  TYR M  27     105.924  26.580   8.388  1.00 63.63           O  
ATOM    213  C   TYR M  27     108.668  23.944  15.204  1.00 63.63           C  
ATOM    214  O   TYR M  27     108.820  24.667  16.189  1.00 63.63           O  
ATOM    215  N   VAL M  28     109.288  22.753  15.074  1.00 60.99           N  
ATOM    216  CA  VAL M  28     110.289  22.339  16.008  1.00 60.99           C  
ATOM    217  CB  VAL M  28     110.053  20.977  16.596  1.00 60.99           C  
ATOM    218  CG1 VAL M  28     111.282  20.591  17.439  1.00 60.99           C  
ATOM    219  CG2 VAL M  28     108.738  21.007  17.395  1.00 60.99           C  
ATOM    220  C   VAL M  28     111.539  22.252  15.200  1.00 60.99           C  
ATOM    221  O   VAL M  28     111.629  21.457  14.266  1.00 60.99           O  
ATOM    222  N   ASP M  29     112.551  23.064  15.553  1.00 54.24           N  
ATOM    223  CA  ASP M  29     113.769  23.065  14.801  1.00 54.24           C  
ATOM    224  CB  ASP M  29     114.537  21.737  14.902  1.00 54.24           C  
ATOM    225  CG  ASP M  29     115.063  21.603  16.323  1.00 54.24           C  
ATOM    226  OD1 ASP M  29     115.160  22.647  17.024  1.00 54.24           O  
ATOM    227  OD2 ASP M  29     115.375  20.452  16.728  1.00 54.24           O  
ATOM    228  C   ASP M  29     113.437  23.309  13.363  1.00 54.24           C  
ATOM    229  O   ASP M  29     113.951  22.642  12.466  1.00 54.24           O  
ATOM    230  N   ASP M  30     112.548  24.287  13.113  1.00 57.36           N  
ATOM    231  CA  ASP M  30     112.197  24.673  11.779  1.00 57.36           C  
ATOM    232  CB  ASP M  30     113.405  25.182  10.975  1.00 57.36           C  
ATOM    233  CG  ASP M  30     113.889  26.465  11.637  1.00 57.36           C  
ATOM    234  OD1 ASP M  30     113.228  26.918  12.610  1.00 57.36           O  
ATOM    235  OD2 ASP M  30     114.928  27.008  11.178  1.00 57.36           O  
ATOM    236  C   ASP M  30     111.605  23.510  11.047  1.00 57.36           C  
ATOM    237  O   ASP M  30     111.705  23.428   9.824  1.00 57.36           O  
ATOM    238  N   THR M  31     110.959  22.576  11.770  1.00 61.13           N  
ATOM    239  CA  THR M  31     110.306  21.492  11.094  1.00 61.13           C  
ATOM    240  CB  THR M  31     110.760  20.142  11.565  1.00 61.13           C  
ATOM    241  OG1 THR M  31     112.165  20.011  11.411  1.00 61.13           O  
ATOM    242  CG2 THR M  31     110.050  19.068  10.729  1.00 61.13           C  
ATOM    243  C   THR M  31     108.853  21.609  11.451  1.00 61.13           C  
ATOM    244  O   THR M  31     108.500  21.559  12.627  1.00 61.13           O  
ATOM    245  N   GLU M  32     107.965  21.743  10.445  1.00 84.44           N  
ATOM    246  CA  GLU M  32     106.566  21.948  10.725  1.00 84.44           C  
ATOM    247  CB  GLU M  32     105.756  22.395   9.494  1.00 84.44           C  
ATOM    248  CG  GLU M  32     104.268  22.605   9.785  1.00 84.44           C  
ATOM    249  CD  GLU M  32     103.583  23.036   8.495  1.00 84.44           C  
ATOM    250  OE1 GLU M  32     104.301  23.513   7.574  1.00 84.44           O  
ATOM    251  OE2 GLU M  32     102.335  22.894   8.410  1.00 84.44           O  
ATOM    252  C   GLU M  32     105.950  20.666  11.194  1.00 84.44           C  
ATOM    253  O   GLU M  32     105.837  19.710  10.428  1.00 84.44           O  
ATOM    254  N   PHE M  33     105.648  20.587  12.509  1.00193.34           N  
ATOM    255  CA  PHE M  33     104.979  19.471  13.118  1.00193.34           C  
ATOM    256  CB  PHE M  33     105.455  19.146  14.549  1.00193.34           C  
ATOM    257  CG  PHE M  33     105.185  20.266  15.492  1.00193.34           C  
ATOM    258  CD1 PHE M  33     103.988  20.345  16.161  1.00193.34           C  
ATOM    259  CD2 PHE M  33     106.134  21.231  15.723  1.00193.34           C  
ATOM    260  CE1 PHE M  33     103.743  21.374  17.040  1.00193.34           C  
ATOM    261  CE2 PHE M  33     105.894  22.261  16.601  1.00193.34           C  
ATOM    262  CZ  PHE M  33     104.695  22.337  17.263  1.00193.34           C  
ATOM    263  C   PHE M  33     103.478  19.527  13.103  1.00193.34           C  
ATOM    264  O   PHE M  33     102.845  18.478  13.035  1.00193.34           O  
ATOM    265  N   VAL M  34     102.851  20.720  13.236  1.00 69.73           N  
ATOM    266  CA  VAL M  34     101.411  20.731  13.309  1.00 69.73           C  
ATOM    267  CB  VAL M  34     100.874  20.651  14.708  1.00 69.73           C  
ATOM    268  CG1 VAL M  34     101.342  19.327  15.333  1.00 69.73           C  
ATOM    269  CG2 VAL M  34     101.303  21.911  15.479  1.00 69.73           C  
ATOM    270  C   VAL M  34     100.875  22.000  12.736  1.00 69.73           C  
ATOM    271  O   VAL M  34     101.559  23.022  12.697  1.00 69.73           O  
ATOM    272  N   ARG M  35      99.608  21.961  12.269  1.00222.08           N  
ATOM    273  CA  ARG M  35      99.050  23.158  11.719  1.00222.08           C  
ATOM    274  CB  ARG M  35      99.413  23.369  10.240  1.00222.08           C  
ATOM    275  CG  ARG M  35      98.814  24.642   9.648  1.00222.08           C  
ATOM    276  CD  ARG M  35      99.648  25.258   8.527  1.00222.08           C  
ATOM    277  NE  ARG M  35      99.541  24.423   7.307  1.00222.08           N  
ATOM    278  CZ  ARG M  35     100.247  24.806   6.205  1.00222.08           C  
ATOM    279  NH1 ARG M  35     101.090  25.878   6.280  1.00222.08           N  
ATOM    280  NH2 ARG M  35     100.110  24.130   5.029  1.00222.08           N  
ATOM    281  C   ARG M  35      97.558  23.157  11.848  1.00222.08           C  
ATOM    282  O   ARG M  35      96.919  22.116  11.997  1.00222.08           O  
ATOM    283  N   PHE M  36      96.980  24.375  11.827  1.00 81.23           N  
ATOM    284  CA  PHE M  36      95.566  24.595  11.883  1.00 81.23           C  
ATOM    285  CB  PHE M  36      95.145  25.221  13.224  1.00 81.23           C  
ATOM    286  CG  PHE M  36      93.711  25.600  13.155  1.00 81.23           C  
ATOM    287  CD1 PHE M  36      92.720  24.658  13.302  1.00 81.23           C  
ATOM    288  CD2 PHE M  36      93.362  26.916  12.959  1.00 81.23           C  
ATOM    289  CE1 PHE M  36      91.397  25.025  13.240  1.00 81.23           C  
ATOM    290  CE2 PHE M  36      92.041  27.288  12.897  1.00 81.23           C  
ATOM    291  CZ  PHE M  36      91.056  26.341  13.036  1.00 81.23           C  
ATOM    292  C   PHE M  36      95.254  25.567  10.787  1.00 81.23           C  
ATOM    293  O   PHE M  36      95.931  26.585  10.660  1.00 81.23           O  
ATOM    294  N   ASP M  37      94.235  25.272   9.947  1.00 79.52           N  
ATOM    295  CA  ASP M  37      93.894  26.165   8.871  1.00 79.52           C  
ATOM    296  CB  ASP M  37      94.262  25.633   7.472  1.00 79.52           C  
ATOM    297  CG  ASP M  37      94.063  26.753   6.452  1.00 79.52           C  
ATOM    298  OD1 ASP M  37      93.533  27.829   6.837  1.00 79.52           O  
ATOM    299  OD2 ASP M  37      94.439  26.544   5.269  1.00 79.52           O  
ATOM    300  C   ASP M  37      92.415  26.397   8.901  1.00 79.52           C  
ATOM    301  O   ASP M  37      91.617  25.465   8.817  1.00 79.52           O  
ATOM    302  N   SER M  38      92.020  27.679   9.006  1.00 98.99           N  
ATOM    303  CA  SER M  38      90.642  28.058   9.116  1.00 98.99           C  
ATOM    304  CB  SER M  38      90.464  29.568   9.346  1.00 98.99           C  
ATOM    305  OG  SER M  38      89.084  29.885   9.442  1.00 98.99           O  
ATOM    306  C   SER M  38      89.903  27.728   7.854  1.00 98.99           C  
ATOM    307  O   SER M  38      88.699  27.480   7.896  1.00 98.99           O  
ATOM    308  N   ASP M  39      90.586  27.716   6.690  1.00148.54           N  
ATOM    309  CA  ASP M  39      89.865  27.493   5.465  1.00148.54           C  
ATOM    310  CB  ASP M  39      90.525  28.107   4.217  1.00148.54           C  
ATOM    311  CG  ASP M  39      90.138  29.575   4.130  1.00148.54           C  
ATOM    312  OD1 ASP M  39      89.387  30.052   5.024  1.00148.54           O  
ATOM    313  OD2 ASP M  39      90.569  30.233   3.147  1.00148.54           O  
ATOM    314  C   ASP M  39      89.709  26.039   5.188  1.00148.54           C  
ATOM    315  O   ASP M  39      90.274  25.505   4.233  1.00148.54           O  
ATOM    316  N   ALA M  40      88.881  25.366   5.999  1.00 69.24           N  
ATOM    317  CA  ALA M  40      88.635  23.978   5.772  1.00 69.24           C  
ATOM    318  CB  ALA M  40      89.491  23.048   6.651  1.00 69.24           C  
ATOM    319  C   ALA M  40      87.208  23.751   6.123  1.00 69.24           C  
ATOM    320  O   ALA M  40      86.585  24.586   6.778  1.00 69.24           O  
ATOM    321  N   GLU M  41      86.638  22.618   5.674  1.00107.98           N  
ATOM    322  CA  GLU M  41      85.263  22.380   5.986  1.00107.98           C  
ATOM    323  CB  GLU M  41      84.746  21.036   5.441  1.00107.98           C  
ATOM    324  CG  GLU M  41      85.520  19.817   5.954  1.00107.98           C  
ATOM    325  CD  GLU M  41      84.902  18.568   5.335  1.00107.98           C  
ATOM    326  OE1 GLU M  41      83.649  18.445   5.391  1.00107.98           O  
ATOM    327  OE2 GLU M  41      85.667  17.726   4.795  1.00107.98           O  
ATOM    328  C   GLU M  41      85.161  22.343   7.474  1.00107.98           C  
ATOM    329  O   GLU M  41      84.304  23.008   8.054  1.00107.98           O  
ATOM    330  N   ASN M  42      86.046  21.573   8.139  1.00125.98           N  
ATOM    331  CA  ASN M  42      86.026  21.580   9.571  1.00125.98           C  
ATOM    332  CB  ASN M  42      85.570  20.246  10.186  1.00125.98           C  
ATOM    333  CG  ASN M  42      85.162  20.516  11.626  1.00125.98           C  
ATOM    334  OD1 ASN M  42      85.143  21.661  12.074  1.00125.98           O  
ATOM    335  ND2 ASN M  42      84.824  19.433  12.377  1.00125.98           N  
ATOM    336  C   ASN M  42      87.440  21.813   9.996  1.00125.98           C  
ATOM    337  O   ASN M  42      88.261  20.895  10.008  1.00125.98           O  
ATOM    338  N   PRO M  43      87.749  23.022  10.366  1.00136.71           N  
ATOM    339  CA  PRO M  43      89.107  23.300  10.727  1.00136.71           C  
ATOM    340  CD  PRO M  43      87.102  24.178   9.768  1.00136.71           C  
ATOM    341  CB  PRO M  43      89.230  24.820  10.758  1.00136.71           C  
ATOM    342  CG  PRO M  43      88.176  25.280   9.735  1.00136.71           C  
ATOM    343  C   PRO M  43      89.480  22.628  12.000  1.00136.71           C  
ATOM    344  O   PRO M  43      88.664  22.601  12.918  1.00136.71           O  
ATOM    345  N   ARG M  44      90.706  22.075  12.069  1.00212.68           N  
ATOM    346  CA  ARG M  44      91.168  21.443  13.267  1.00212.68           C  
ATOM    347  CB  ARG M  44      90.752  19.971  13.423  1.00212.68           C  
ATOM    348  CG  ARG M  44      89.325  19.760  13.919  1.00212.68           C  
ATOM    349  CD  ARG M  44      89.039  18.303  14.285  1.00212.68           C  
ATOM    350  NE  ARG M  44      90.026  17.895  15.326  1.00212.68           N  
ATOM    351  CZ  ARG M  44      89.637  17.074  16.346  1.00212.68           C  
ATOM    352  NH1 ARG M  44      88.342  16.650  16.423  1.00212.68           N  
ATOM    353  NH2 ARG M  44      90.536  16.678  17.294  1.00212.68           N  
ATOM    354  C   ARG M  44      92.659  21.425  13.227  1.00212.68           C  
ATOM    355  O   ARG M  44      93.263  21.523  12.160  1.00212.68           O  
ATOM    356  N   TYR M  45      93.291  21.316  14.413  1.00115.54           N  
ATOM    357  CA  TYR M  45      94.712  21.135  14.462  1.00115.54           C  
ATOM    358  CB  TYR M  45      95.329  21.121  15.876  1.00115.54           C  
ATOM    359  CG  TYR M  45      95.894  22.433  16.302  1.00115.54           C  
ATOM    360  CD1 TYR M  45      95.136  23.519  16.680  1.00115.54           C  
ATOM    361  CD2 TYR M  45      97.265  22.534  16.346  1.00115.54           C  
ATOM    362  CE1 TYR M  45      95.757  24.688  17.074  1.00115.54           C  
ATOM    363  CE2 TYR M  45      97.888  23.690  16.737  1.00115.54           C  
ATOM    364  CZ  TYR M  45      97.133  24.773  17.101  1.00115.54           C  
ATOM    365  OH  TYR M  45      97.787  25.957  17.505  1.00115.54           O  
ATOM    366  C   TYR M  45      94.985  19.772  13.926  1.00115.54           C  
ATOM    367  O   TYR M  45      94.322  18.810  14.307  1.00115.54           O  
ATOM    368  N   GLU M  46      95.959  19.652  13.003  1.00173.73           N  
ATOM    369  CA  GLU M  46      96.278  18.348  12.500  1.00173.73           C  
ATOM    370  CB  GLU M  46      95.682  18.059  11.112  1.00173.73           C  
ATOM    371  CG  GLU M  46      95.957  19.139  10.071  1.00173.73           C  
ATOM    372  CD  GLU M  46      95.211  18.730   8.813  1.00173.73           C  
ATOM    373  OE1 GLU M  46      93.975  18.970   8.750  1.00173.73           O  
ATOM    374  OE2 GLU M  46      95.865  18.159   7.901  1.00173.73           O  
ATOM    375  C   GLU M  46      97.765  18.174  12.480  1.00173.73           C  
ATOM    376  O   GLU M  46      98.526  19.129  12.327  1.00173.73           O  
ATOM    377  N   PRO M  47      98.189  16.955  12.705  1.00106.50           N  
ATOM    378  CA  PRO M  47      99.588  16.622  12.742  1.00106.50           C  
ATOM    379  CD  PRO M  47      97.365  15.951  13.354  1.00106.50           C  
ATOM    380  CB  PRO M  47      99.685  15.268  13.447  1.00106.50           C  
ATOM    381  CG  PRO M  47      98.256  14.698  13.379  1.00106.50           C  
ATOM    382  C   PRO M  47     100.243  16.642  11.400  1.00106.50           C  
ATOM    383  O   PRO M  47      99.814  15.907  10.512  1.00106.50           O  
ATOM    384  N   ARG M  48     101.258  17.505  11.220  1.00124.02           N  
ATOM    385  CA  ARG M  48     102.046  17.525  10.026  1.00124.02           C  
ATOM    386  CB  ARG M  48     102.840  18.832   9.866  1.00124.02           C  
ATOM    387  CG  ARG M  48     101.943  20.074   9.840  1.00124.02           C  
ATOM    388  CD  ARG M  48     100.753  19.972   8.882  1.00124.02           C  
ATOM    389  NE  ARG M  48     101.284  19.893   7.493  1.00124.02           N  
ATOM    390  CZ  ARG M  48     100.420  19.849   6.438  1.00124.02           C  
ATOM    391  NH1 ARG M  48      99.073  19.894   6.656  1.00124.02           N  
ATOM    392  NH2 ARG M  48     100.902  19.763   5.164  1.00124.02           N  
ATOM    393  C   ARG M  48     103.014  16.380  10.039  1.00124.02           C  
ATOM    394  O   ARG M  48     103.106  15.619   9.078  1.00124.02           O  
ATOM    395  N   ALA M  49     103.747  16.219  11.164  1.00 47.63           N  
ATOM    396  CA  ALA M  49     104.759  15.205  11.281  1.00 47.63           C  
ATOM    397  CB  ALA M  49     105.886  15.575  12.261  1.00 47.63           C  
ATOM    398  C   ALA M  49     104.130  13.937  11.764  1.00 47.63           C  
ATOM    399  O   ALA M  49     103.133  13.958  12.481  1.00 47.63           O  
ATOM    400  N   ARG M  50     104.726  12.791  11.381  1.00145.81           N  
ATOM    401  CA  ARG M  50     104.239  11.481  11.716  1.00145.81           C  
ATOM    402  CB  ARG M  50     105.041  10.358  11.037  1.00145.81           C  
ATOM    403  CG  ARG M  50     104.531   8.959  11.387  1.00145.81           C  
ATOM    404  CD  ARG M  50     103.125   8.673  10.862  1.00145.81           C  
ATOM    405  NE  ARG M  50     103.254   8.024   9.529  1.00145.81           N  
ATOM    406  CZ  ARG M  50     103.380   6.668   9.449  1.00145.81           C  
ATOM    407  NH1 ARG M  50     103.402   5.915  10.588  1.00145.81           N  
ATOM    408  NH2 ARG M  50     103.486   6.067   8.230  1.00145.81           N  
ATOM    409  C   ARG M  50     104.311  11.240  13.195  1.00145.81           C  
ATOM    410  O   ARG M  50     103.408  10.642  13.776  1.00145.81           O  
ATOM    411  N   TRP M  51     105.382  11.726  13.845  1.00 98.98           N  
ATOM    412  CA  TRP M  51     105.644  11.474  15.236  1.00 98.98           C  
ATOM    413  CB  TRP M  51     107.022  11.994  15.685  1.00 98.98           C  
ATOM    414  CG  TRP M  51     107.339  13.415  15.285  1.00 98.98           C  
ATOM    415  CD2 TRP M  51     107.120  14.575  16.101  1.00 98.98           C  
ATOM    416  CD1 TRP M  51     107.909  13.859  14.128  1.00 98.98           C  
ATOM    417  NE1 TRP M  51     108.057  15.224  14.170  1.00 98.98           N  
ATOM    418  CE2 TRP M  51     107.578  15.678  15.379  1.00 98.98           C  
ATOM    419  CE3 TRP M  51     106.587  14.712  17.350  1.00 98.98           C  
ATOM    420  CZ2 TRP M  51     107.509  16.939  15.897  1.00 98.98           C  
ATOM    421  CZ3 TRP M  51     106.518  15.986  17.867  1.00 98.98           C  
ATOM    422  CH2 TRP M  51     106.970  17.078  17.155  1.00 98.98           C  
ATOM    423  C   TRP M  51     104.563  12.037  16.110  1.00 98.98           C  
ATOM    424  O   TRP M  51     104.374  11.572  17.233  1.00 98.98           O  
ATOM    425  N   MET M  52     103.841  13.062  15.627  1.00117.81           N  
ATOM    426  CA  MET M  52     102.796  13.731  16.357  1.00117.81           C  
ATOM    427  CB  MET M  52     102.212  14.948  15.620  1.00117.81           C  
ATOM    428  CG  MET M  52     103.178  16.131  15.545  1.00117.81           C  
ATOM    429  SD  MET M  52     103.624  16.818  17.167  1.00117.81           S  
ATOM    430  CE  MET M  52     101.948  17.389  17.561  1.00117.81           C  
ATOM    431  C   MET M  52     101.670  12.783  16.630  1.00117.81           C  
ATOM    432  O   MET M  52     100.900  12.973  17.571  1.00117.81           O  
ATOM    433  N   GLU M  53     101.541  11.734  15.807  1.00 73.24           N  
ATOM    434  CA  GLU M  53     100.457  10.801  15.897  1.00 73.24           C  
ATOM    435  CB  GLU M  53     100.625   9.626  14.924  1.00 73.24           C  
ATOM    436  CG  GLU M  53     100.559  10.085  13.471  1.00 73.24           C  
ATOM    437  CD  GLU M  53     100.733   8.872  12.575  1.00 73.24           C  
ATOM    438  OE1 GLU M  53     101.170   7.804  13.082  1.00 73.24           O  
ATOM    439  OE2 GLU M  53     100.439   9.006  11.359  1.00 73.24           O  
ATOM    440  C   GLU M  53     100.408  10.261  17.291  1.00 73.24           C  
ATOM    441  O   GLU M  53      99.356   9.823  17.755  1.00 73.24           O  
ATOM    442  N   GLN M  54     101.547  10.264  17.999  1.00 80.37           N  
ATOM    443  CA  GLN M  54     101.576   9.731  19.329  1.00 80.37           C  
ATOM    444  CB  GLN M  54     102.974   9.761  19.966  1.00 80.37           C  
ATOM    445  CG  GLN M  54     103.950   8.816  19.261  1.00 80.37           C  
ATOM    446  CD  GLN M  54     105.257   8.807  20.036  1.00 80.37           C  
ATOM    447  OE1 GLN M  54     105.344   9.345  21.138  1.00 80.37           O  
ATOM    448  NE2 GLN M  54     106.304   8.170  19.446  1.00 80.37           N  
ATOM    449  C   GLN M  54     100.617  10.476  20.216  1.00 80.37           C  
ATOM    450  O   GLN M  54     100.037   9.868  21.112  1.00 80.37           O  
ATOM    451  N   GLU M  55     100.421  11.800  20.031  1.00266.02           N  
ATOM    452  CA  GLU M  55      99.488  12.482  20.894  1.00266.02           C  
ATOM    453  CB  GLU M  55      99.429  14.014  20.753  1.00266.02           C  
ATOM    454  CG  GLU M  55     100.499  14.749  21.558  1.00266.02           C  
ATOM    455  CD  GLU M  55     101.697  15.003  20.675  1.00266.02           C  
ATOM    456  OE1 GLU M  55     101.484  15.587  19.581  1.00266.02           O  
ATOM    457  OE2 GLU M  55     102.831  14.634  21.074  1.00266.02           O  
ATOM    458  C   GLU M  55      98.100  11.971  20.655  1.00266.02           C  
ATOM    459  O   GLU M  55      97.746  11.564  19.549  1.00266.02           O  
ATOM    460  N   GLY M  56      97.277  11.972  21.725  1.00119.91           N  
ATOM    461  CA  GLY M  56      95.932  11.468  21.666  1.00119.91           C  
ATOM    462  C   GLY M  56      94.981  12.559  21.274  1.00119.91           C  
ATOM    463  O   GLY M  56      95.346  13.717  21.077  1.00119.91           O  
ATOM    464  N   PRO M  58      93.738  12.154  21.182  1.00110.98           N  
ATOM    465  CA  PRO M  58      92.630  12.980  20.773  1.00110.98           C  
ATOM    466  CD  PRO M  58      93.301  10.916  21.806  1.00110.98           C  
ATOM    467  CB  PRO M  58      91.409  12.065  20.825  1.00110.98           C  
ATOM    468  CG  PRO M  58      91.773  11.047  21.920  1.00110.98           C  
ATOM    469  C   PRO M  58      92.434  14.184  21.643  1.00110.98           C  
ATOM    470  O   PRO M  58      91.980  15.208  21.137  1.00110.98           O  
ATOM    471  N   GLU M  59      92.753  14.087  22.944  1.00128.80           N  
ATOM    472  CA  GLU M  59      92.535  15.173  23.857  1.00128.80           C  
ATOM    473  CB  GLU M  59      93.028  14.818  25.270  1.00128.80           C  
ATOM    474  CG  GLU M  59      94.510  14.428  25.277  1.00128.80           C  
ATOM    475  CD  GLU M  59      94.926  14.010  26.675  1.00128.80           C  
ATOM    476  OE1 GLU M  59      95.125  14.912  27.533  1.00128.80           O  
ATOM    477  OE2 GLU M  59      95.062  12.778  26.898  1.00128.80           O  
ATOM    478  C   GLU M  59      93.344  16.338  23.388  1.00128.80           C  
ATOM    479  O   GLU M  59      92.868  17.473  23.348  1.00128.80           O  
ATOM    480  N   TYR M  60      94.588  16.058  22.968  1.00168.02           N  
ATOM    481  CA  TYR M  60      95.524  17.066  22.575  1.00168.02           C  
ATOM    482  CB  TYR M  60      96.815  16.409  22.043  1.00168.02           C  
ATOM    483  CG  TYR M  60      97.800  17.423  21.567  1.00168.02           C  
ATOM    484  CD1 TYR M  60      97.726  17.918  20.286  1.00168.02           C  
ATOM    485  CD2 TYR M  60      98.803  17.873  22.392  1.00168.02           C  
ATOM    486  CE1 TYR M  60      98.633  18.850  19.839  1.00168.02           C  
ATOM    487  CE2 TYR M  60      99.715  18.805  21.953  1.00168.02           C  
ATOM    488  CZ  TYR M  60      99.630  19.295  20.673  1.00168.02           C  
ATOM    489  OH  TYR M  60     100.562  20.250  20.216  1.00168.02           O  
ATOM    490  C   TYR M  60      94.932  17.847  21.447  1.00168.02           C  
ATOM    491  O   TYR M  60      94.869  19.075  21.492  1.00168.02           O  
ATOM    492  N   TRP M  61      94.436  17.137  20.421  1.00 93.40           N  
ATOM    493  CA  TRP M  61      93.963  17.789  19.238  1.00 93.40           C  
ATOM    494  CB  TRP M  61      93.580  16.785  18.141  1.00 93.40           C  
ATOM    495  CG  TRP M  61      94.763  15.939  17.741  1.00 93.40           C  
ATOM    496  CD2 TRP M  61      95.969  16.480  17.183  1.00 93.40           C  
ATOM    497  CD1 TRP M  61      94.970  14.598  17.885  1.00 93.40           C  
ATOM    498  NE1 TRP M  61      96.231  14.269  17.448  1.00 93.40           N  
ATOM    499  CE2 TRP M  61      96.858  15.419  17.015  1.00 93.40           C  
ATOM    500  CE3 TRP M  61      96.309  17.759  16.850  1.00 93.40           C  
ATOM    501  CZ2 TRP M  61      98.109  15.623  16.508  1.00 93.40           C  
ATOM    502  CZ3 TRP M  61      97.568  17.961  16.329  1.00 93.40           C  
ATOM    503  CH2 TRP M  61      98.450  16.913  16.161  1.00 93.40           C  
ATOM    504  C   TRP M  61      92.773  18.635  19.544  1.00 93.40           C  
ATOM    505  O   TRP M  61      92.753  19.823  19.230  1.00 93.40           O  
ATOM    506  N   GLU M  62      91.770  18.058  20.226  1.00 79.89           N  
ATOM    507  CA  GLU M  62      90.552  18.779  20.446  1.00 79.89           C  
ATOM    508  CB  GLU M  62      89.532  17.984  21.280  1.00 79.89           C  
ATOM    509  CG  GLU M  62      88.228  18.742  21.541  1.00 79.89           C  
ATOM    510  CD  GLU M  62      87.434  18.809  20.245  1.00 79.89           C  
ATOM    511  OE1 GLU M  62      87.451  17.801  19.489  1.00 79.89           O  
ATOM    512  OE2 GLU M  62      86.800  19.868  19.991  1.00 79.89           O  
ATOM    513  C   GLU M  62      90.864  20.025  21.201  1.00 79.89           C  
ATOM    514  O   GLU M  62      90.356  21.099  20.877  1.00 79.89           O  
ATOM    515  N   ARG M  63      91.725  19.924  22.227  1.00183.47           N  
ATOM    516  CA  ARG M  63      91.967  21.101  23.005  1.00183.47           C  
ATOM    517  CB  ARG M  63      92.708  20.848  24.326  1.00183.47           C  
ATOM    518  CG  ARG M  63      94.076  20.192  24.202  1.00183.47           C  
ATOM    519  CD  ARG M  63      94.727  19.989  25.569  1.00183.47           C  
ATOM    520  NE  ARG M  63      96.010  19.277  25.339  1.00183.47           N  
ATOM    521  CZ  ARG M  63      97.104  19.992  24.956  1.00183.47           C  
ATOM    522  NH1 ARG M  63      97.000  21.336  24.747  1.00183.47           N  
ATOM    523  NH2 ARG M  63      98.300  19.363  24.781  1.00183.47           N  
ATOM    524  C   ARG M  63      92.680  22.160  22.223  1.00183.47           C  
ATOM    525  O   ARG M  63      92.297  23.328  22.289  1.00183.47           O  
ATOM    526  N   GLU M  64      93.722  21.794  21.450  1.00105.12           N  
ATOM    527  CA  GLU M  64      94.437  22.798  20.708  1.00105.12           C  
ATOM    528  CB  GLU M  64      95.678  22.254  19.984  1.00105.12           C  
ATOM    529  CG  GLU M  64      96.798  21.871  20.951  1.00105.12           C  
ATOM    530  CD  GLU M  64      97.156  23.116  21.752  1.00105.12           C  
ATOM    531  OE1 GLU M  64      96.759  24.234  21.330  1.00105.12           O  
ATOM    532  OE2 GLU M  64      97.828  22.965  22.805  1.00105.12           O  
ATOM    533  C   GLU M  64      93.510  23.373  19.688  1.00105.12           C  
ATOM    534  O   GLU M  64      93.564  24.566  19.389  1.00105.12           O  
ATOM    535  N   THR M  65      92.626  22.525  19.132  1.00 45.33           N  
ATOM    536  CA  THR M  65      91.721  22.961  18.109  1.00 45.33           C  
ATOM    537  CB  THR M  65      90.820  21.861  17.636  1.00 45.33           C  
ATOM    538  OG1 THR M  65      91.593  20.781  17.134  1.00 45.33           O  
ATOM    539  CG2 THR M  65      89.907  22.414  16.529  1.00 45.33           C  
ATOM    540  C   THR M  65      90.848  24.052  18.650  1.00 45.33           C  
ATOM    541  O   THR M  65      90.664  25.076  17.995  1.00 45.33           O  
ATOM    542  N   GLN M  66      90.288  23.868  19.861  1.00 74.19           N  
ATOM    543  CA  GLN M  66      89.420  24.852  20.453  1.00 74.19           C  
ATOM    544  CB  GLN M  66      88.826  24.359  21.779  1.00 74.19           C  
ATOM    545  CG  GLN M  66      87.958  23.113  21.596  1.00 74.19           C  
ATOM    546  CD  GLN M  66      87.425  22.700  22.957  1.00 74.19           C  
ATOM    547  OE1 GLN M  66      88.189  22.484  23.896  1.00 74.19           O  
ATOM    548  NE2 GLN M  66      86.074  22.591  23.071  1.00 74.19           N  
ATOM    549  C   GLN M  66      90.241  26.073  20.730  1.00 74.19           C  
ATOM    550  O   GLN M  66      89.787  27.200  20.535  1.00 74.19           O  
ATOM    551  N   LYS M  67      91.494  25.871  21.181  1.00 84.45           N  
ATOM    552  CA  LYS M  67      92.364  26.969  21.487  1.00 84.45           C  
ATOM    553  CB  LYS M  67      93.768  26.487  21.886  1.00 84.45           C  
ATOM    554  CG  LYS M  67      94.746  27.610  22.230  1.00 84.45           C  
ATOM    555  CD  LYS M  67      96.115  27.092  22.680  1.00 84.45           C  
ATOM    556  CE  LYS M  67      96.062  26.171  23.901  1.00 84.45           C  
ATOM    557  NZ  LYS M  67      97.411  25.628  24.182  1.00 84.45           N  
ATOM    558  C   LYS M  67      92.524  27.770  20.239  1.00 84.45           C  
ATOM    559  O   LYS M  67      92.441  28.996  20.261  1.00 84.45           O  
ATOM    560  N   ALA M  68      92.732  27.081  19.101  1.00 39.89           N  
ATOM    561  CA  ALA M  68      92.937  27.771  17.862  1.00 39.89           C  
ATOM    562  CB  ALA M  68      93.151  26.818  16.674  1.00 39.89           C  
ATOM    563  C   ALA M  68      91.715  28.577  17.566  1.00 39.89           C  
ATOM    564  O   ALA M  68      91.812  29.757  17.238  1.00 39.89           O  
ATOM    565  N   LYS M  69      90.522  27.982  17.738  0.96138.16           N  
ATOM    566  CA  LYS M  69      89.313  28.676  17.400  0.96138.16           C  
ATOM    567  CB  LYS M  69      88.045  27.871  17.732  0.96138.16           C  
ATOM    568  CG  LYS M  69      87.827  26.644  16.846  0.96138.16           C  
ATOM    569  CD  LYS M  69      87.608  26.980  15.371  0.96138.16           C  
ATOM    570  CE  LYS M  69      87.340  25.752  14.499  0.96138.16           C  
ATOM    571  NZ  LYS M  69      85.893  25.440  14.494  0.96138.16           N  
ATOM    572  C   LYS M  69      89.245  29.927  18.210  0.96138.16           C  
ATOM    573  O   LYS M  69      88.850  30.977  17.704  0.96138.16           O  
ATOM    574  N   GLY M  70      89.617  29.860  19.500  1.00 52.69           N  
ATOM    575  CA  GLY M  70      89.514  31.055  20.280  1.00 52.69           C  
ATOM    576  C   GLY M  70      90.449  32.094  19.717  1.00 52.69           C  
ATOM    577  O   GLY M  70      90.065  33.247  19.517  1.00 52.69           O  
ATOM    578  N   ASN M  71      91.703  31.698  19.413  1.00 61.83           N  
ATOM    579  CA  ASN M  71      92.706  32.621  18.938  1.00 61.83           C  
ATOM    580  CB  ASN M  71      94.081  31.967  18.714  1.00 61.83           C  
ATOM    581  CG  ASN M  71      94.665  31.601  20.071  1.00 61.83           C  
ATOM    582  OD1 ASN M  71      94.681  32.413  20.994  1.00 61.83           O  
ATOM    583  ND2 ASN M  71      95.155  30.339  20.203  1.00 61.83           N  
ATOM    584  C   ASN M  71      92.280  33.189  17.626  1.00 61.83           C  
ATOM    585  O   ASN M  71      92.529  34.358  17.329  1.00 61.83           O  
ATOM    586  N   GLU M  72      91.628  32.369  16.789  1.00 82.11           N  
ATOM    587  CA  GLU M  72      91.241  32.844  15.497  1.00 82.11           C  
ATOM    588  CB  GLU M  72      90.488  31.761  14.712  1.00 82.11           C  
ATOM    589  CG  GLU M  72      90.041  32.200  13.321  1.00 82.11           C  
ATOM    590  CD  GLU M  72      89.343  31.006  12.686  1.00 82.11           C  
ATOM    591  OE1 GLU M  72      90.021  29.959  12.507  1.00 82.11           O  
ATOM    592  OE2 GLU M  72      88.129  31.120  12.381  1.00 82.11           O  
ATOM    593  C   GLU M  72      90.339  34.000  15.702  1.00 82.11           C  
ATOM    594  O   GLU M  72      90.481  35.058  15.090  1.00 82.11           O  
ATOM    595  N   GLN M  73      89.414  33.833  16.644  1.00171.13           N  
ATOM    596  CA  GLN M  73      88.465  34.856  16.899  1.00171.13           C  
ATOM    597  CB  GLN M  73      87.565  34.460  18.086  1.00171.13           C  
ATOM    598  CG  GLN M  73      86.193  35.124  18.106  1.00171.13           C  
ATOM    599  CD  GLN M  73      85.356  34.440  17.034  1.00171.13           C  
ATOM    600  OE1 GLN M  73      85.617  34.576  15.840  1.00171.13           O  
ATOM    601  NE2 GLN M  73      84.320  33.674  17.466  1.00171.13           N  
ATOM    602  C   GLN M  73      89.240  36.069  17.317  1.00171.13           C  
ATOM    603  O   GLN M  73      89.004  37.159  16.803  1.00171.13           O  
ATOM    604  N   SER M  74      90.255  35.893  18.193  1.00109.14           N  
ATOM    605  CA  SER M  74      90.894  37.038  18.775  1.00109.14           C  
ATOM    606  CB  SER M  74      92.014  36.697  19.769  1.00109.14           C  
ATOM    607  OG  SER M  74      91.454  36.173  20.963  1.00109.14           O  
ATOM    608  C   SER M  74      91.481  37.895  17.713  1.00109.14           C  
ATOM    609  O   SER M  74      91.361  39.117  17.760  1.00109.14           O  
ATOM    610  N   PHE M  75      92.122  37.264  16.721  1.00 88.05           N  
ATOM    611  CA  PHE M  75      92.776  37.976  15.670  1.00 88.05           C  
ATOM    612  CB  PHE M  75      93.668  37.071  14.804  1.00 88.05           C  
ATOM    613  CG  PHE M  75      94.869  36.734  15.625  1.00 88.05           C  
ATOM    614  CD1 PHE M  75      94.816  35.766  16.602  1.00 88.05           C  
ATOM    615  CD2 PHE M  75      96.059  37.390  15.412  1.00 88.05           C  
ATOM    616  CE1 PHE M  75      95.927  35.458  17.356  1.00 88.05           C  
ATOM    617  CE2 PHE M  75      97.173  37.088  16.161  1.00 88.05           C  
ATOM    618  CZ  PHE M  75      97.109  36.122  17.136  1.00 88.05           C  
ATOM    619  C   PHE M  75      91.792  38.674  14.790  1.00 88.05           C  
ATOM    620  O   PHE M  75      92.056  39.793  14.349  1.00 88.05           O  
ATOM    621  N   ARG M  76      90.626  38.050  14.520  0.93125.52           N  
ATOM    622  CA  ARG M  76      89.706  38.653  13.597  0.93125.52           C  
ATOM    623  CB  ARG M  76      88.405  37.861  13.349  0.93125.52           C  
ATOM    624  CG  ARG M  76      87.499  37.665  14.564  0.93125.52           C  
ATOM    625  CD  ARG M  76      86.320  36.727  14.287  0.93125.52           C  
ATOM    626  NE  ARG M  76      85.342  37.442  13.420  0.93125.52           N  
ATOM    627  CZ  ARG M  76      84.104  37.740  13.909  0.93125.52           C  
ATOM    628  NH1 ARG M  76      83.754  37.343  15.168  0.93125.52           N  
ATOM    629  NH2 ARG M  76      83.217  38.435  13.139  0.93125.52           N  
ATOM    630  C   ARG M  76      89.347  40.020  14.081  0.93125.52           C  
ATOM    631  O   ARG M  76      89.248  40.947  13.280  0.93125.52           O  
ATOM    632  N   VAL M  77      89.148  40.187  15.401  1.00 94.92           N  
ATOM    633  CA  VAL M  77      88.827  41.481  15.948  1.00 94.92           C  
ATOM    634  CB  VAL M  77      88.484  41.478  17.403  1.00 94.92           C  
ATOM    635  CG1 VAL M  77      88.364  42.940  17.864  1.00 94.92           C  
ATOM    636  CG2 VAL M  77      87.183  40.696  17.591  1.00 94.92           C  
ATOM    637  C   VAL M  77      90.014  42.366  15.789  1.00 94.92           C  
ATOM    638  O   VAL M  77      89.869  43.541  15.461  1.00 94.92           O  
ATOM    639  N   ASP M  78      91.226  41.805  15.975  1.00 82.48           N  
ATOM    640  CA  ASP M  78      92.417  42.598  15.947  1.00 82.48           C  
ATOM    641  CB  ASP M  78      93.708  41.763  16.037  1.00 82.48           C  
ATOM    642  CG  ASP M  78      93.945  41.359  17.480  1.00 82.48           C  
ATOM    643  OD1 ASP M  78      93.984  42.278  18.340  1.00 82.48           O  
ATOM    644  OD2 ASP M  78      94.095  40.137  17.743  1.00 82.48           O  
ATOM    645  C   ASP M  78      92.471  43.284  14.628  1.00 82.48           C  
ATOM    646  O   ASP M  78      92.879  44.441  14.547  1.00 82.48           O  
ATOM    647  N   LEU M  79      92.041  42.591  13.559  1.00 65.94           N  
ATOM    648  CA  LEU M  79      92.086  43.175  12.259  1.00 65.94           C  
ATOM    649  CB  LEU M  79      91.469  42.263  11.189  1.00 65.94           C  
ATOM    650  CG  LEU M  79      92.238  40.943  10.998  1.00 65.94           C  
ATOM    651  CD1 LEU M  79      91.588  40.064   9.919  1.00 65.94           C  
ATOM    652  CD2 LEU M  79      93.728  41.203  10.730  1.00 65.94           C  
ATOM    653  C   LEU M  79      91.282  44.437  12.286  1.00 65.94           C  
ATOM    654  O   LEU M  79      91.738  45.480  11.822  1.00 65.94           O  
ATOM    655  N   ARG M  80      90.076  44.381  12.880  1.00108.99           N  
ATOM    656  CA  ARG M  80      89.205  45.524  12.931  1.00108.99           C  
ATOM    657  CB  ARG M  80      87.928  45.287  13.745  1.00108.99           C  
ATOM    658  CG  ARG M  80      87.019  44.174  13.233  1.00108.99           C  
ATOM    659  CD  ARG M  80      85.779  44.022  14.113  1.00108.99           C  
ATOM    660  NE  ARG M  80      84.943  42.925  13.562  1.00108.99           N  
ATOM    661  CZ  ARG M  80      83.730  42.672  14.132  1.00108.99           C  
ATOM    662  NH1 ARG M  80      83.304  43.434  15.181  1.00108.99           N  
ATOM    663  NH2 ARG M  80      82.944  41.665  13.654  1.00108.99           N  
ATOM    664  C   ARG M  80      89.916  46.616  13.658  1.00108.99           C  
ATOM    665  O   ARG M  80      89.917  47.770  13.236  1.00108.99           O  
ATOM    666  N   THR M  81      90.576  46.248  14.764  1.00 93.88           N  
ATOM    667  CA  THR M  81      91.159  47.172  15.689  1.00 93.88           C  
ATOM    668  CB  THR M  81      91.866  46.452  16.796  1.00 93.88           C  
ATOM    669  OG1 THR M  81      91.017  45.464  17.351  1.00 93.88           O  
ATOM    670  CG2 THR M  81      92.212  47.472  17.888  1.00 93.88           C  
ATOM    671  C   THR M  81      92.204  47.980  14.999  1.00 93.88           C  
ATOM    672  O   THR M  81      92.251  49.202  15.134  1.00 93.88           O  
ATOM    673  N   LEU M  82      93.062  47.297  14.223  1.00 70.55           N  
ATOM    674  CA  LEU M  82      94.176  47.917  13.563  1.00 70.55           C  
ATOM    675  CB  LEU M  82      95.024  46.888  12.800  1.00 70.55           C  
ATOM    676  CG  LEU M  82      95.670  45.863  13.751  1.00 70.55           C  
ATOM    677  CD1 LEU M  82      96.520  44.832  12.997  1.00 70.55           C  
ATOM    678  CD2 LEU M  82      96.454  46.571  14.868  1.00 70.55           C  
ATOM    679  C   LEU M  82      93.638  48.906  12.597  1.00 70.55           C  
ATOM    680  O   LEU M  82      94.165  50.009  12.450  1.00 70.55           O  
ATOM    681  N   LEU M  83      92.525  48.536  11.955  1.00147.94           N  
ATOM    682  CA  LEU M  83      91.935  49.359  10.961  1.00147.94           C  
ATOM    683  CB  LEU M  83      90.649  48.713  10.424  1.00147.94           C  
ATOM    684  CG  LEU M  83      90.048  49.440   9.220  1.00147.94           C  
ATOM    685  CD1 LEU M  83      89.462  50.800   9.626  1.00147.94           C  
ATOM    686  CD2 LEU M  83      91.077  49.523   8.079  1.00147.94           C  
ATOM    687  C   LEU M  83      91.629  50.662  11.623  1.00147.94           C  
ATOM    688  O   LEU M  83      91.785  51.718  11.018  1.00147.94           O  
ATOM    689  N   GLY M  84      91.166  50.621  12.885  1.00 41.73           N  
ATOM    690  CA  GLY M  84      90.856  51.820  13.608  1.00 41.73           C  
ATOM    691  C   GLY M  84      92.086  52.628  13.920  1.00 41.73           C  
ATOM    692  O   GLY M  84      92.088  53.845  13.740  1.00 41.73           O  
ATOM    693  N   TYR M  85      93.174  51.986  14.396  1.00 83.19           N  
ATOM    694  CA  TYR M  85      94.324  52.752  14.798  1.00 83.19           C  
ATOM    695  CB  TYR M  85      95.500  51.914  15.330  1.00 83.19           C  
ATOM    696  CG  TYR M  85      95.115  51.287  16.622  1.00 83.19           C  
ATOM    697  CD1 TYR M  85      95.075  52.026  17.782  1.00 83.19           C  
ATOM    698  CD2 TYR M  85      94.818  49.949  16.674  1.00 83.19           C  
ATOM    699  CE1 TYR M  85      94.724  51.437  18.975  1.00 83.19           C  
ATOM    700  CE2 TYR M  85      94.469  49.358  17.862  1.00 83.19           C  
ATOM    701  CZ  TYR M  85      94.418  50.099  19.015  1.00 83.19           C  
ATOM    702  OH  TYR M  85      94.057  49.482  20.231  1.00 83.19           O  
ATOM    703  C   TYR M  85      94.856  53.458  13.596  1.00 83.19           C  
ATOM    704  O   TYR M  85      95.225  54.630  13.658  1.00 83.19           O  
ATOM    705  N   TYR M  86      94.943  52.712  12.483  1.00 82.98           N  
ATOM    706  CA  TYR M  86      95.425  53.163  11.211  1.00 82.98           C  
ATOM    707  CB  TYR M  86      95.793  52.011  10.263  1.00 82.98           C  
ATOM    708  CG  TYR M  86      97.001  51.385  10.873  1.00 82.98           C  
ATOM    709  CD1 TYR M  86      98.217  52.025  10.805  1.00 82.98           C  
ATOM    710  CD2 TYR M  86      96.928  50.166  11.509  1.00 82.98           C  
ATOM    711  CE1 TYR M  86      99.342  51.467  11.364  1.00 82.98           C  
ATOM    712  CE2 TYR M  86      98.051  49.602  12.069  1.00 82.98           C  
ATOM    713  CZ  TYR M  86      99.260  50.253  11.999  1.00 82.98           C  
ATOM    714  OH  TYR M  86     100.413  49.677  12.574  1.00 82.98           O  
ATOM    715  C   TYR M  86      94.453  54.094  10.547  1.00 82.98           C  
ATOM    716  O   TYR M  86      94.853  54.976   9.791  1.00 82.98           O  
ATOM    717  N   ASN M  87      93.144  53.924  10.798  1.00 90.84           N  
ATOM    718  CA  ASN M  87      92.153  54.709  10.118  1.00 90.84           C  
ATOM    719  CB  ASN M  87      92.391  56.223  10.259  1.00 90.84           C  
ATOM    720  CG  ASN M  87      91.149  56.954   9.772  1.00 90.84           C  
ATOM    721  OD1 ASN M  87      90.292  56.378   9.104  1.00 90.84           O  
ATOM    722  ND2 ASN M  87      91.048  58.267  10.111  1.00 90.84           N  
ATOM    723  C   ASN M  87      92.209  54.349   8.666  1.00 90.84           C  
ATOM    724  O   ASN M  87      92.135  55.210   7.791  1.00 90.84           O  
ATOM    725  N   GLN M  88      92.345  53.036   8.389  1.00 58.24           N  
ATOM    726  CA  GLN M  88      92.428  52.519   7.052  1.00 58.24           C  
ATOM    727  CB  GLN M  88      93.256  51.230   6.965  1.00 58.24           C  
ATOM    728  CG  GLN M  88      94.719  51.436   7.356  1.00 58.24           C  
ATOM    729  CD  GLN M  88      95.408  50.083   7.300  1.00 58.24           C  
ATOM    730  OE1 GLN M  88      94.770  49.040   7.439  1.00 58.24           O  
ATOM    731  NE2 GLN M  88      96.752  50.098   7.096  1.00 58.24           N  
ATOM    732  C   GLN M  88      91.051  52.215   6.551  1.00 58.24           C  
ATOM    733  O   GLN M  88      90.096  52.134   7.321  1.00 58.24           O  
ATOM    734  N   SER M  89      90.913  52.072   5.218  1.00 82.56           N  
ATOM    735  CA  SER M  89      89.640  51.758   4.639  1.00 82.56           C  
ATOM    736  CB  SER M  89      89.573  52.018   3.124  1.00 82.56           C  
ATOM    737  OG  SER M  89      88.286  51.689   2.624  1.00 82.56           O  
ATOM    738  C   SER M  89      89.385  50.303   4.868  1.00 82.56           C  
ATOM    739  O   SER M  89      90.310  49.495   4.921  1.00 82.56           O  
ATOM    740  N   LYS M  90      88.099  49.940   5.023  1.00197.37           N  
ATOM    741  CA  LYS M  90      87.691  48.585   5.278  1.00197.37           C  
ATOM    742  CB  LYS M  90      86.185  48.430   5.533  1.00197.37           C  
ATOM    743  CG  LYS M  90      85.654  49.277   6.682  1.00197.37           C  
ATOM    744  CD  LYS M  90      85.570  50.762   6.332  1.00197.37           C  
ATOM    745  CE  LYS M  90      84.426  51.097   5.373  1.00197.37           C  
ATOM    746  NZ  LYS M  90      84.412  52.548   5.087  1.00197.37           N  
ATOM    747  C   LYS M  90      87.956  47.734   4.078  1.00197.37           C  
ATOM    748  O   LYS M  90      88.330  46.570   4.199  1.00197.37           O  
ATOM    749  N   GLY M  91      87.796  48.314   2.878  1.00 45.35           N  
ATOM    750  CA  GLY M  91      87.773  47.545   1.668  1.00 45.35           C  
ATOM    751  C   GLY M  91      89.005  46.713   1.465  1.00 45.35           C  
ATOM    752  O   GLY M  91      88.893  45.556   1.063  1.00 45.35           O  
ATOM    753  N   GLY M  92      90.210  47.246   1.735  1.00 32.96           N  
ATOM    754  CA  GLY M  92      91.394  46.494   1.411  1.00 32.96           C  
ATOM    755  C   GLY M  92      91.580  45.353   2.361  1.00 32.96           C  
ATOM    756  O   GLY M  92      90.950  45.286   3.415  1.00 32.96           O  
ATOM    757  N   SER M  93      92.477  44.412   1.991  1.00 90.73           N  
ATOM    758  CA  SER M  93      92.745  43.284   2.835  1.00 90.73           C  
ATOM    759  CB  SER M  93      92.890  41.945   2.095  1.00 90.73           C  
ATOM    760  OG  SER M  93      94.144  41.890   1.434  1.00 90.73           O  
ATOM    761  C   SER M  93      94.051  43.536   3.524  1.00 90.73           C  
ATOM    762  O   SER M  93      94.918  44.234   3.001  1.00 90.73           O  
ATOM    763  N   HIS M  94      94.224  42.972   4.738  1.00 68.31           N  
ATOM    764  CA  HIS M  94      95.443  43.210   5.458  1.00 68.31           C  
ATOM    765  ND1 HIS M  94      95.452  46.348   5.099  1.00 68.31           N  
ATOM    766  CG  HIS M  94      94.787  45.578   6.026  1.00 68.31           C  
ATOM    767  CB  HIS M  94      95.298  44.271   6.560  1.00 68.31           C  
ATOM    768  NE2 HIS M  94      93.566  47.422   5.578  1.00 68.31           N  
ATOM    769  CD2 HIS M  94      93.637  46.249   6.308  1.00 68.31           C  
ATOM    770  CE1 HIS M  94      94.677  47.438   4.867  1.00 68.31           C  
ATOM    771  C   HIS M  94      95.871  41.929   6.106  1.00 68.31           C  
ATOM    772  O   HIS M  94      95.127  40.950   6.116  1.00 68.31           O  
ATOM    773  N   THR M  95      97.108  41.894   6.652  0.90 48.45           N  
ATOM    774  CA  THR M  95      97.565  40.663   7.234  0.90 48.45           C  
ATOM    775  CB  THR M  95      98.538  39.934   6.357  0.90 48.45           C  
ATOM    776  OG1 THR M  95      97.946  39.669   5.094  0.90 48.45           O  
ATOM    777  CG2 THR M  95      98.933  38.616   7.043  0.90 48.45           C  
ATOM    778  C   THR M  95      98.257  40.914   8.540  0.90 48.45           C  
ATOM    779  O   THR M  95      98.893  41.946   8.750  0.90 48.45           O  
ATOM    780  N   ILE M  96      98.129  39.939   9.463  1.00 43.56           N  
ATOM    781  CA  ILE M  96      98.782  39.993  10.737  1.00 43.56           C  
ATOM    782  CB  ILE M  96      97.838  40.076  11.900  1.00 43.56           C  
ATOM    783  CG1 ILE M  96      97.004  41.365  11.825  1.00 43.56           C  
ATOM    784  CG2 ILE M  96      98.663  39.951  13.192  1.00 43.56           C  
ATOM    785  CD1 ILE M  96      95.841  41.391  12.816  1.00 43.56           C  
ATOM    786  C   ILE M  96      99.526  38.703  10.878  1.00 43.56           C  
ATOM    787  O   ILE M  96      99.001  37.637  10.558  1.00 43.56           O  
ATOM    788  N   GLN M  97     100.788  38.779  11.346  1.00 43.87           N  
ATOM    789  CA  GLN M  97     101.576  37.595  11.519  1.00 43.87           C  
ATOM    790  CB  GLN M  97     102.693  37.463  10.473  1.00 43.87           C  
ATOM    791  CG  GLN M  97     102.160  37.344   9.044  1.00 43.87           C  
ATOM    792  CD  GLN M  97     103.346  37.224   8.101  1.00 43.87           C  
ATOM    793  OE1 GLN M  97     104.348  37.923   8.254  1.00 43.87           O  
ATOM    794  NE2 GLN M  97     103.238  36.312   7.101  1.00 43.87           N  
ATOM    795  C   GLN M  97     102.219  37.684  12.868  1.00 43.87           C  
ATOM    796  O   GLN M  97     102.508  38.775  13.349  1.00 43.87           O  
ATOM    797  N   VAL M  98     102.439  36.525  13.523  1.00 73.62           N  
ATOM    798  CA  VAL M  98     103.036  36.587  14.827  1.00 73.62           C  
ATOM    799  CB  VAL M  98     102.046  36.384  15.936  1.00 73.62           C  
ATOM    800  CG1 VAL M  98     102.793  36.467  17.276  1.00 73.62           C  
ATOM    801  CG2 VAL M  98     100.898  37.387  15.784  1.00 73.62           C  
ATOM    802  C   VAL M  98     104.019  35.472  14.942  1.00 73.62           C  
ATOM    803  O   VAL M  98     103.812  34.373  14.434  1.00 73.62           O  
ATOM    804  N   ILE M  99     105.141  35.748  15.633  1.00 60.83           N  
ATOM    805  CA  ILE M  99     106.123  34.739  15.862  1.00 60.83           C  
ATOM    806  CB  ILE M  99     107.487  35.132  15.371  1.00 60.83           C  
ATOM    807  CG1 ILE M  99     107.446  35.310  13.843  1.00 60.83           C  
ATOM    808  CG2 ILE M  99     108.505  34.085  15.848  1.00 60.83           C  
ATOM    809  CD1 ILE M  99     108.696  35.964  13.264  1.00 60.83           C  
ATOM    810  C   ILE M  99     106.182  34.558  17.340  1.00 60.83           C  
ATOM    811  O   ILE M  99     106.513  35.484  18.078  1.00 60.83           O  
ATOM    812  N   SER M 100     105.821  33.351  17.811  1.00 97.38           N  
ATOM    813  CA  SER M 100     105.882  33.074  19.211  1.00 97.38           C  
ATOM    814  CB  SER M 100     104.532  32.693  19.843  1.00 97.38           C  
ATOM    815  OG  SER M 100     103.659  33.812  19.858  1.00 97.38           O  
ATOM    816  C   SER M 100     106.765  31.886  19.338  1.00 97.38           C  
ATOM    817  O   SER M 100     106.728  30.992  18.497  1.00 97.38           O  
ATOM    818  N   GLY M 101     107.605  31.842  20.385  1.00 34.28           N  
ATOM    819  CA  GLY M 101     108.440  30.686  20.490  1.00 34.28           C  
ATOM    820  C   GLY M 101     109.486  30.910  21.528  1.00 34.28           C  
ATOM    821  O   GLY M 101     109.607  31.997  22.095  1.00 34.28           O  
ATOM    822  N   CYS M 102     110.277  29.848  21.793  1.00 54.19           N  
ATOM    823  CA  CYS M 102     111.305  29.905  22.790  1.00 54.19           C  
ATOM    824  CB  CYS M 102     110.831  29.354  24.156  1.00 54.19           C  
ATOM    825  SG  CYS M 102     110.272  27.620  24.086  1.00 54.19           S  
ATOM    826  C   CYS M 102     112.461  29.066  22.322  1.00 54.19           C  
ATOM    827  O   CYS M 102     112.283  28.103  21.579  1.00 54.19           O  
ATOM    828  N   GLU M 103     113.695  29.434  22.735  1.00 65.07           N  
ATOM    829  CA  GLU M 103     114.866  28.677  22.380  1.00 65.07           C  
ATOM    830  CB  GLU M 103     115.976  29.499  21.699  1.00 65.07           C  
ATOM    831  CG  GLU M 103     115.670  29.959  20.277  1.00 65.07           C  
ATOM    832  CD  GLU M 103     116.879  30.744  19.787  1.00 65.07           C  
ATOM    833  OE1 GLU M 103     117.713  31.133  20.648  1.00 65.07           O  
ATOM    834  OE2 GLU M 103     116.990  30.962  18.552  1.00 65.07           O  
ATOM    835  C   GLU M 103     115.486  28.198  23.655  1.00 65.07           C  
ATOM    836  O   GLU M 103     115.629  28.964  24.606  1.00 65.07           O  
ATOM    837  N   VAL M 104     115.891  26.912  23.695  1.00 41.27           N  
ATOM    838  CA  VAL M 104     116.486  26.364  24.883  1.00 41.27           C  
ATOM    839  CB  VAL M 104     115.684  25.242  25.479  1.00 41.27           C  
ATOM    840  CG1 VAL M 104     114.319  25.795  25.924  1.00 41.27           C  
ATOM    841  CG2 VAL M 104     115.584  24.108  24.443  1.00 41.27           C  
ATOM    842  C   VAL M 104     117.830  25.811  24.517  1.00 41.27           C  
ATOM    843  O   VAL M 104     118.084  25.471  23.363  1.00 41.27           O  
ATOM    844  N   GLY M 105     118.747  25.738  25.504  1.00 21.22           N  
ATOM    845  CA  GLY M 105     120.069  25.236  25.258  1.00 21.22           C  
ATOM    846  C   GLY M 105     120.083  23.779  25.587  1.00 21.22           C  
ATOM    847  O   GLY M 105     119.054  23.186  25.906  1.00 21.22           O  
ATOM    848  N   SER M 106     121.279  23.165  25.522  1.00 72.42           N  
ATOM    849  CA  SER M 106     121.419  21.770  25.820  1.00 72.42           C  
ATOM    850  CB  SER M 106     122.836  21.237  25.545  1.00 72.42           C  
ATOM    851  OG  SER M 106     123.783  21.889  26.379  1.00 72.42           O  
ATOM    852  C   SER M 106     121.122  21.577  27.272  1.00 72.42           C  
ATOM    853  O   SER M 106     120.608  20.536  27.680  1.00 72.42           O  
ATOM    854  N   ASP M 107     121.446  22.594  28.091  1.00 50.72           N  
ATOM    855  CA  ASP M 107     121.234  22.531  29.507  1.00 50.72           C  
ATOM    856  CB  ASP M 107     121.898  23.686  30.279  1.00 50.72           C  
ATOM    857  CG  ASP M 107     121.323  25.013  29.813  1.00 50.72           C  
ATOM    858  OD1 ASP M 107     120.746  25.060  28.695  1.00 50.72           O  
ATOM    859  OD2 ASP M 107     121.464  26.005  30.572  1.00 50.72           O  
ATOM    860  C   ASP M 107     119.766  22.513  29.798  1.00 50.72           C  
ATOM    861  O   ASP M 107     119.335  21.910  30.781  1.00 50.72           O  
ATOM    862  N   GLY M 108     118.949  23.155  28.942  1.00 30.06           N  
ATOM    863  CA  GLY M 108     117.539  23.193  29.205  1.00 30.06           C  
ATOM    864  C   GLY M 108     117.191  24.573  29.665  1.00 30.06           C  
ATOM    865  O   GLY M 108     116.038  24.857  29.989  1.00 30.06           O  
ATOM    866  N   ARG M 109     118.194  25.468  29.715  1.00106.47           N  
ATOM    867  CA  ARG M 109     117.955  26.829  30.099  1.00106.47           C  
ATOM    868  CB  ARG M 109     119.232  27.598  30.466  1.00106.47           C  
ATOM    869  CG  ARG M 109     118.968  29.015  30.971  1.00106.47           C  
ATOM    870  CD  ARG M 109     120.244  29.774  31.335  1.00106.47           C  
ATOM    871  NE  ARG M 109     120.967  30.061  30.064  1.00106.47           N  
ATOM    872  CZ  ARG M 109     122.050  30.891  30.063  1.00106.47           C  
ATOM    873  NH1 ARG M 109     122.482  31.452  31.231  1.00106.47           N  
ATOM    874  NH2 ARG M 109     122.699  31.161  28.894  1.00106.47           N  
ATOM    875  C   ARG M 109     117.321  27.509  28.929  1.00106.47           C  
ATOM    876  O   ARG M 109     117.359  26.998  27.813  1.00106.47           O  
ATOM    877  N   LEU M 110     116.692  28.679  29.158  1.00 66.74           N  
ATOM    878  CA  LEU M 110     116.008  29.328  28.075  1.00 66.74           C  
ATOM    879  CB  LEU M 110     114.711  30.024  28.526  1.00 66.74           C  
ATOM    880  CG  LEU M 110     113.946  30.722  27.388  1.00 66.74           C  
ATOM    881  CD1 LEU M 110     113.441  29.707  26.351  1.00 66.74           C  
ATOM    882  CD2 LEU M 110     112.826  31.620  27.942  1.00 66.74           C  
ATOM    883  C   LEU M 110     116.902  30.365  27.466  1.00 66.74           C  
ATOM    884  O   LEU M 110     117.214  31.376  28.092  1.00 66.74           O  
ATOM    885  N   LEU M 111     117.355  30.114  26.217  1.00107.87           N  
ATOM    886  CA  LEU M 111     118.205  31.034  25.512  1.00107.87           C  
ATOM    887  CB  LEU M 111     118.692  30.483  24.159  1.00107.87           C  
ATOM    888  CG  LEU M 111     119.842  29.467  24.248  1.00107.87           C  
ATOM    889  CD1 LEU M 111     121.186  30.174  24.463  1.00107.87           C  
ATOM    890  CD2 LEU M 111     119.575  28.424  25.335  1.00107.87           C  
ATOM    891  C   LEU M 111     117.482  32.304  25.189  1.00107.87           C  
ATOM    892  O   LEU M 111     117.938  33.389  25.546  1.00107.87           O  
ATOM    893  N   ARG M 112     116.314  32.210  24.523  1.00153.89           N  
ATOM    894  CA  ARG M 112     115.674  33.430  24.122  1.00153.89           C  
ATOM    895  CB  ARG M 112     116.202  33.940  22.767  1.00153.89           C  
ATOM    896  CG  ARG M 112     115.692  35.317  22.334  0.93153.89           C  
ATOM    897  CD  ARG M 112     116.374  36.496  23.033  0.96153.89           C  
ATOM    898  NE  ARG M 112     115.779  37.746  22.475  0.94153.89           N  
ATOM    899  CZ  ARG M 112     116.321  38.326  21.365  0.91153.89           C  
ATOM    900  NH1 ARG M 112     117.405  37.760  20.758  1.00153.89           N  
ATOM    901  NH2 ARG M 112     115.781  39.475  20.862  1.00153.89           N  
ATOM    902  C   ARG M 112     114.205  33.177  23.970  1.00153.89           C  
ATOM    903  O   ARG M 112     113.782  32.047  23.731  1.00153.89           O  
ATOM    904  N   GLY M 113     113.383  34.241  24.107  1.00 42.82           N  
ATOM    905  CA  GLY M 113     111.958  34.100  23.965  1.00 42.82           C  
ATOM    906  C   GLY M 113     111.497  35.150  23.000  1.00 42.82           C  
ATOM    907  O   GLY M 113     111.928  36.300  23.076  1.00 42.82           O  
ATOM    908  N   TYR M 114     110.568  34.785  22.086  1.00114.20           N  
ATOM    909  CA  TYR M 114     110.165  35.714  21.066  1.00114.20           C  
ATOM    910  CB  TYR M 114     110.348  35.209  19.623  1.00114.20           C  
ATOM    911  CG  TYR M 114     111.704  34.664  19.346  1.00114.20           C  
ATOM    912  CD1 TYR M 114     112.722  35.463  18.886  1.00114.20           C  
ATOM    913  CD2 TYR M 114     111.943  33.324  19.532  1.00114.20           C  
ATOM    914  CE1 TYR M 114     113.960  34.927  18.621  1.00114.20           C  
ATOM    915  CE2 TYR M 114     113.178  32.783  19.269  1.00114.20           C  
ATOM    916  CZ  TYR M 114     114.190  33.588  18.811  1.00114.20           C  
ATOM    917  OH  TYR M 114     115.460  33.041  18.535  1.00114.20           O  
ATOM    918  C   TYR M 114     108.676  35.884  21.093  1.00114.20           C  
ATOM    919  O   TYR M 114     107.928  34.940  21.339  1.00114.20           O  
ATOM    920  N   GLN M 115     108.216  37.122  20.829  1.00 85.50           N  
ATOM    921  CA  GLN M 115     106.821  37.412  20.655  1.00 85.50           C  
ATOM    922  CB  GLN M 115     106.127  37.864  21.953  1.00 85.50           C  
ATOM    923  CG  GLN M 115     104.639  38.174  21.790  1.00 85.50           C  
ATOM    924  CD  GLN M 115     103.875  36.861  21.713  1.00 85.50           C  
ATOM    925  OE1 GLN M 115     104.442  35.781  21.864  1.00 85.50           O  
ATOM    926  NE2 GLN M 115     102.541  36.953  21.474  1.00 85.50           N  
ATOM    927  C   GLN M 115     106.819  38.569  19.707  1.00 85.50           C  
ATOM    928  O   GLN M 115     107.110  39.698  20.100  1.00 85.50           O  
ATOM    929  N   GLN M 116     106.484  38.332  18.425  1.00 61.79           N  
ATOM    930  CA  GLN M 116     106.603  39.423  17.503  1.00 61.79           C  
ATOM    931  CB  GLN M 116     107.744  39.203  16.494  1.00 61.79           C  
ATOM    932  CG  GLN M 116     109.113  39.105  17.173  1.00 61.79           C  
ATOM    933  CD  GLN M 116     110.154  38.746  16.124  1.00 61.79           C  
ATOM    934  OE1 GLN M 116     110.987  37.866  16.335  1.00 61.79           O  
ATOM    935  NE2 GLN M 116     110.112  39.451  14.963  1.00 61.79           N  
ATOM    936  C   GLN M 116     105.326  39.576  16.738  1.00 61.79           C  
ATOM    937  O   GLN M 116     104.704  38.597  16.328  1.00 61.79           O  
ATOM    938  N   TYR M 117     104.903  40.838  16.526  1.00 87.33           N  
ATOM    939  CA  TYR M 117     103.700  41.102  15.789  1.00 87.33           C  
ATOM    940  CB  TYR M 117     102.655  41.933  16.557  1.00 87.33           C  
ATOM    941  CG  TYR M 117     101.926  41.053  17.510  1.00 87.33           C  
ATOM    942  CD1 TYR M 117     102.524  40.578  18.654  1.00 87.33           C  
ATOM    943  CD2 TYR M 117     100.615  40.723  17.256  1.00 87.33           C  
ATOM    944  CE1 TYR M 117     101.823  39.771  19.521  1.00 87.33           C  
ATOM    945  CE2 TYR M 117      99.910  39.919  18.117  1.00 87.33           C  
ATOM    946  CZ  TYR M 117     100.516  39.440  19.252  1.00 87.33           C  
ATOM    947  OH  TYR M 117      99.794  38.613  20.138  1.00 87.33           O  
ATOM    948  C   TYR M 117     104.036  41.895  14.568  1.00 87.33           C  
ATOM    949  O   TYR M 117     104.751  42.894  14.636  1.00 87.33           O  
ATOM    950  N   ALA M 118     103.518  41.455  13.404  1.00 32.55           N  
ATOM    951  CA  ALA M 118     103.757  42.169  12.185  1.00 32.55           C  
ATOM    952  CB  ALA M 118     104.635  41.399  11.183  1.00 32.55           C  
ATOM    953  C   ALA M 118     102.436  42.406  11.528  1.00 32.55           C  
ATOM    954  O   ALA M 118     101.563  41.537  11.508  1.00 32.55           O  
ATOM    955  N   TYR M 119     102.261  43.617  10.971  1.00 66.70           N  
ATOM    956  CA  TYR M 119     101.038  43.963  10.317  1.00 66.70           C  
ATOM    957  CB  TYR M 119     100.352  45.156  11.005  1.00 66.70           C  
ATOM    958  CG  TYR M 119      99.040  45.468  10.373  1.00 66.70           C  
ATOM    959  CD1 TYR M 119      97.998  44.576  10.461  1.00 66.70           C  
ATOM    960  CD2 TYR M 119      98.837  46.669   9.731  1.00 66.70           C  
ATOM    961  CE1 TYR M 119      96.776  44.867   9.902  1.00 66.70           C  
ATOM    962  CE2 TYR M 119      97.617  46.967   9.170  1.00 66.70           C  
ATOM    963  CZ  TYR M 119      96.585  46.063   9.254  1.00 66.70           C  
ATOM    964  OH  TYR M 119      95.330  46.365   8.684  1.00 66.70           O  
ATOM    965  C   TYR M 119     101.406  44.351   8.923  1.00 66.70           C  
ATOM    966  O   TYR M 119     102.292  45.177   8.712  1.00 66.70           O  
ATOM    967  N   ASP M 120     100.749  43.728   7.928  1.00 47.99           N  
ATOM    968  CA  ASP M 120     100.993  44.043   6.551  1.00 47.99           C  
ATOM    969  CB  ASP M 120     100.505  45.449   6.155  1.00 47.99           C  
ATOM    970  CG  ASP M 120      98.981  45.450   6.181  1.00 47.99           C  
ATOM    971  OD1 ASP M 120      98.389  44.352   6.356  1.00 47.99           O  
ATOM    972  OD2 ASP M 120      98.389  46.551   6.022  1.00 47.99           O  
ATOM    973  C   ASP M 120     102.460  43.954   6.262  1.00 47.99           C  
ATOM    974  O   ASP M 120     103.000  44.766   5.513  1.00 47.99           O  
ATOM    975  N   GLY M 121     103.151  42.958   6.849  1.00 22.97           N  
ATOM    976  CA  GLY M 121     104.536  42.755   6.530  1.00 22.97           C  
ATOM    977  C   GLY M 121     105.409  43.756   7.229  1.00 22.97           C  
ATOM    978  O   GLY M 121     106.546  43.972   6.810  1.00 22.97           O  
ATOM    979  N   CYS M 122     104.919  44.408   8.302  1.00 35.01           N  
ATOM    980  CA  CYS M 122     105.773  45.343   8.987  1.00 35.01           C  
ATOM    981  CB  CYS M 122     105.354  46.814   8.809  1.00 35.01           C  
ATOM    982  SG  CYS M 122     105.533  47.389   7.093  1.00 35.01           S  
ATOM    983  C   CYS M 122     105.717  45.037  10.455  1.00 35.01           C  
ATOM    984  O   CYS M 122     104.705  44.555  10.957  1.00 35.01           O  
ATOM    985  N   ASP M 123     106.816  45.310  11.191  1.00110.05           N  
ATOM    986  CA  ASP M 123     106.852  44.998  12.596  1.00110.05           C  
ATOM    987  CB  ASP M 123     108.268  45.031  13.207  1.00110.05           C  
ATOM    988  CG  ASP M 123     108.843  46.433  13.053  1.00110.05           C  
ATOM    989  OD1 ASP M 123     108.619  47.046  11.976  1.00110.05           O  
ATOM    990  OD2 ASP M 123     109.503  46.912  14.012  1.00110.05           O  
ATOM    991  C   ASP M 123     105.975  45.944  13.360  1.00110.05           C  
ATOM    992  O   ASP M 123     106.219  47.150  13.387  1.00110.05           O  
ATOM    993  N   TYR M 124     104.863  45.417  13.921  1.00 94.32           N  
ATOM    994  CA  TYR M 124     103.969  46.198  14.729  1.00 94.32           C  
ATOM    995  CB  TYR M 124     102.601  45.502  14.852  1.00 94.32           C  
ATOM    996  CG  TYR M 124     101.626  46.412  15.514  1.00 94.32           C  
ATOM    997  CD1 TYR M 124     101.113  47.489  14.828  1.00 94.32           C  
ATOM    998  CD2 TYR M 124     101.200  46.176  16.801  1.00 94.32           C  
ATOM    999  CE1 TYR M 124     100.204  48.332  15.421  1.00 94.32           C  
ATOM   1000  CE2 TYR M 124     100.289  47.015  17.400  1.00 94.32           C  
ATOM   1001  CZ  TYR M 124      99.792  48.094  16.708  1.00 94.32           C  
ATOM   1002  OH  TYR M 124      98.858  48.957  17.316  1.00 94.32           O  
ATOM   1003  C   TYR M 124     104.517  46.419  16.116  1.00 94.32           C  
ATOM   1004  O   TYR M 124     104.711  47.557  16.540  1.00 94.32           O  
ATOM   1005  N   ILE M 125     104.805  45.320  16.857  1.00 98.49           N  
ATOM   1006  CA  ILE M 125     105.335  45.445  18.193  1.00 98.49           C  
ATOM   1007  CB  ILE M 125     104.325  45.689  19.282  1.00 98.49           C  
ATOM   1008  CG1 ILE M 125     103.401  44.483  19.474  1.00 98.49           C  
ATOM   1009  CG2 ILE M 125     103.568  46.986  18.967  1.00 98.49           C  
ATOM   1010  CD1 ILE M 125     102.593  44.579  20.766  1.00 98.49           C  
ATOM   1011  C   ILE M 125     106.022  44.161  18.540  1.00 98.49           C  
ATOM   1012  O   ILE M 125     105.760  43.124  17.931  1.00 98.49           O  
ATOM   1013  N   ALA M 126     106.930  44.196  19.540  1.00 43.50           N  
ATOM   1014  CA  ALA M 126     107.600  42.978  19.899  1.00 43.50           C  
ATOM   1015  CB  ALA M 126     108.864  42.707  19.065  1.00 43.50           C  
ATOM   1016  C   ALA M 126     108.025  43.031  21.333  1.00 43.50           C  
ATOM   1017  O   ALA M 126     108.207  44.098  21.916  1.00 43.50           O  
ATOM   1018  N   LEU M 127     108.174  41.835  21.937  1.00 67.67           N  
ATOM   1019  CA  LEU M 127     108.614  41.684  23.293  1.00 67.67           C  
ATOM   1020  CB  LEU M 127     108.219  40.310  23.872  1.00 67.67           C  
ATOM   1021  CG  LEU M 127     108.649  40.048  25.328  1.00 67.67           C  
ATOM   1022  CD1 LEU M 127     108.006  41.050  26.300  1.00 67.67           C  
ATOM   1023  CD2 LEU M 127     108.370  38.587  25.725  1.00 67.67           C  
ATOM   1024  C   LEU M 127     110.109  41.777  23.280  1.00 67.67           C  
ATOM   1025  O   LEU M 127     110.770  41.200  22.417  1.00 67.67           O  
ATOM   1026  N   ASN M 128     110.678  42.506  24.258  1.00 69.92           N  
ATOM   1027  CA  ASN M 128     112.097  42.697  24.341  1.00 69.92           C  
ATOM   1028  CB  ASN M 128     112.501  43.869  25.250  1.00 69.92           C  
ATOM   1029  CG  ASN M 128     112.056  45.150  24.563  1.00 69.92           C  
ATOM   1030  OD1 ASN M 128     111.399  46.000  25.160  1.00 69.92           O  
ATOM   1031  ND2 ASN M 128     112.427  45.291  23.263  1.00 69.92           N  
ATOM   1032  C   ASN M 128     112.717  41.454  24.896  1.00 69.92           C  
ATOM   1033  O   ASN M 128     112.024  40.534  25.326  1.00 69.92           O  
ATOM   1034  N   GLU M 129     114.065  41.399  24.871  0.92136.12           N  
ATOM   1035  CA  GLU M 129     114.805  40.269  25.358  0.92136.12           C  
ATOM   1036  CB  GLU M 129     116.325  40.375  25.131  0.92136.12           C  
ATOM   1037  CG  GLU M 129     116.966  41.632  25.717  0.78136.12           C  
ATOM   1038  CD  GLU M 129     116.871  42.721  24.660  0.75136.12           C  
ATOM   1039  OE1 GLU M 129     116.435  42.397  23.523  0.92136.12           O  
ATOM   1040  OE2 GLU M 129     117.236  43.886  24.970  0.90136.12           O  
ATOM   1041  C   GLU M 129     114.566  40.139  26.827  0.92136.12           C  
ATOM   1042  O   GLU M 129     114.574  39.037  27.373  0.92136.12           O  
ATOM   1043  N   ASP M 130     114.349  41.275  27.509  1.00 84.03           N  
ATOM   1044  CA  ASP M 130     114.132  41.268  28.924  1.00 84.03           C  
ATOM   1045  CB  ASP M 130     114.099  42.683  29.554  1.00 84.03           C  
ATOM   1046  CG  ASP M 130     112.985  43.556  28.979  1.00 84.03           C  
ATOM   1047  OD1 ASP M 130     112.033  43.016  28.356  1.00 84.03           O  
ATOM   1048  OD2 ASP M 130     113.082  44.799  29.159  1.00 84.03           O  
ATOM   1049  C   ASP M 130     112.871  40.511  29.226  1.00 84.03           C  
ATOM   1050  O   ASP M 130     112.694  40.023  30.341  1.00 84.03           O  
ATOM   1051  N   LEU M 131     111.952  40.408  28.245  1.00159.75           N  
ATOM   1052  CA  LEU M 131     110.697  39.726  28.420  1.00159.75           C  
ATOM   1053  CB  LEU M 131     110.826  38.360  29.126  1.00159.75           C  
ATOM   1054  CG  LEU M 131     111.163  37.156  28.219  1.00159.75           C  
ATOM   1055  CD1 LEU M 131     109.930  36.727  27.412  1.00159.75           C  
ATOM   1056  CD2 LEU M 131     112.368  37.409  27.308  1.00159.75           C  
ATOM   1057  C   LEU M 131     109.786  40.590  29.238  1.00159.75           C  
ATOM   1058  O   LEU M 131     108.598  40.301  29.375  1.00159.75           O  
ATOM   1059  N   LYS M 132     110.347  41.643  29.857  1.00160.59           N  
ATOM   1060  CA  LYS M 132     109.604  42.597  30.634  1.00160.59           C  
ATOM   1061  CB  LYS M 132     110.462  43.319  31.689  1.00160.59           C  
ATOM   1062  CG  LYS M 132     110.824  42.483  32.921  1.00160.59           C  
ATOM   1063  CD  LYS M 132     111.889  41.410  32.694  1.00160.59           C  
ATOM   1064  CE  LYS M 132     112.292  40.677  33.976  1.00160.59           C  
ATOM   1065  NZ  LYS M 132     112.971  41.613  34.901  1.00160.59           N  
ATOM   1066  C   LYS M 132     108.940  43.685  29.831  1.00160.59           C  
ATOM   1067  O   LYS M 132     107.811  44.070  30.134  1.00160.59           O  
ATOM   1068  N   THR M 133     109.616  44.210  28.783  1.00 79.12           N  
ATOM   1069  CA  THR M 133     109.165  45.449  28.192  1.00 79.12           C  
ATOM   1070  CB  THR M 133     110.283  46.462  28.200  1.00 79.12           C  
ATOM   1071  OG1 THR M 133     110.848  46.523  29.499  1.00 79.12           O  
ATOM   1072  CG2 THR M 133     109.739  47.860  27.867  1.00 79.12           C  
ATOM   1073  C   THR M 133     108.727  45.229  26.770  1.00 79.12           C  
ATOM   1074  O   THR M 133     108.819  44.121  26.245  1.00 79.12           O  
ATOM   1075  N   TRP M 134     108.206  46.295  26.113  1.00 89.97           N  
ATOM   1076  CA  TRP M 134     107.726  46.169  24.768  1.00 89.97           C  
ATOM   1077  CB  TRP M 134     106.207  46.369  24.656  1.00 89.97           C  
ATOM   1078  CG  TRP M 134     105.409  45.401  25.489  1.00 89.97           C  
ATOM   1079  CD2 TRP M 134     105.269  44.004  25.197  1.00 89.97           C  
ATOM   1080  CD1 TRP M 134     104.725  45.626  26.648  1.00 89.97           C  
ATOM   1081  NE1 TRP M 134     104.162  44.455  27.095  1.00 89.97           N  
ATOM   1082  CE2 TRP M 134     104.491  43.447  26.212  1.00 89.97           C  
ATOM   1083  CE3 TRP M 134     105.752  43.247  24.168  1.00 89.97           C  
ATOM   1084  CZ2 TRP M 134     104.182  42.117  26.214  1.00 89.97           C  
ATOM   1085  CZ3 TRP M 134     105.437  41.907  24.173  1.00 89.97           C  
ATOM   1086  CH2 TRP M 134     104.668  41.353  25.176  1.00 89.97           C  
ATOM   1087  C   TRP M 134     108.337  47.244  23.924  1.00 89.97           C  
ATOM   1088  O   TRP M 134     108.703  48.315  24.409  1.00 89.97           O  
ATOM   1089  N   THR M 135     108.480  46.960  22.614  1.00 38.60           N  
ATOM   1090  CA  THR M 135     108.963  47.943  21.688  1.00 38.60           C  
ATOM   1091  CB  THR M 135     110.205  47.533  20.952  1.00 38.60           C  
ATOM   1092  OG1 THR M 135     111.259  47.292  21.872  1.00 38.60           O  
ATOM   1093  CG2 THR M 135     110.597  48.659  19.980  1.00 38.60           C  
ATOM   1094  C   THR M 135     107.881  48.121  20.669  1.00 38.60           C  
ATOM   1095  O   THR M 135     107.380  47.143  20.114  1.00 38.60           O  
ATOM   1096  N   ALA M 136     107.492  49.384  20.400  1.00 47.98           N  
ATOM   1097  CA  ALA M 136     106.435  49.638  19.460  1.00 47.98           C  
ATOM   1098  CB  ALA M 136     105.334  50.559  20.011  1.00 47.98           C  
ATOM   1099  C   ALA M 136     107.020  50.321  18.261  1.00 47.98           C  
ATOM   1100  O   ALA M 136     107.914  51.157  18.379  1.00 47.98           O  
ATOM   1101  N   ALA M 137     106.574  49.904  17.060  1.00 54.12           N  
ATOM   1102  CA  ALA M 137     107.032  50.453  15.814  1.00 54.12           C  
ATOM   1103  CB  ALA M 137     106.618  49.595  14.607  1.00 54.12           C  
ATOM   1104  C   ALA M 137     106.523  51.842  15.560  1.00 54.12           C  
ATOM   1105  O   ALA M 137     107.292  52.729  15.191  1.00 54.12           O  
ATOM   1106  N   ASP M 138     105.206  52.072  15.756  1.00 64.96           N  
ATOM   1107  CA  ASP M 138     104.647  53.344  15.394  1.00 64.96           C  
ATOM   1108  CB  ASP M 138     103.943  53.334  14.024  1.00 64.96           C  
ATOM   1109  CG  ASP M 138     102.793  52.336  14.075  1.00 64.96           C  
ATOM   1110  OD1 ASP M 138     103.006  51.215  14.608  1.00 64.96           O  
ATOM   1111  OD2 ASP M 138     101.685  52.685  13.586  1.00 64.96           O  
ATOM   1112  C   ASP M 138     103.640  53.765  16.414  1.00 64.96           C  
ATOM   1113  O   ASP M 138     103.534  53.188  17.493  1.00 64.96           O  
ATOM   1114  N   MET M 139     102.864  54.809  16.067  1.00103.48           N  
ATOM   1115  CA  MET M 139     101.891  55.376  16.951  1.00103.48           C  
ATOM   1116  CB  MET M 139     101.178  56.593  16.330  1.00103.48           C  
ATOM   1117  CG  MET M 139     100.148  57.258  17.246  1.00103.48           C  
ATOM   1118  SD  MET M 139      98.567  56.373  17.383  1.00103.48           S  
ATOM   1119  CE  MET M 139      97.814  57.549  18.543  1.00103.48           C  
ATOM   1120  C   MET M 139     100.864  54.338  17.286  1.00103.48           C  
ATOM   1121  O   MET M 139     100.465  54.216  18.442  1.00103.48           O  
ATOM   1122  N   ALA M 140     100.431  53.538  16.294  1.00 40.50           N  
ATOM   1123  CA  ALA M 140      99.396  52.569  16.526  1.00 40.50           C  
ATOM   1124  CB  ALA M 140      99.047  51.772  15.258  1.00 40.50           C  
ATOM   1125  C   ALA M 140      99.847  51.588  17.564  1.00 40.50           C  
ATOM   1126  O   ALA M 140      99.097  51.247  18.478  1.00 40.50           O  
ATOM   1127  N   ALA M 141     101.111  51.143  17.474  1.00 43.89           N  
ATOM   1128  CA  ALA M 141     101.638  50.148  18.363  1.00 43.89           C  
ATOM   1129  CB  ALA M 141     103.110  49.809  18.070  1.00 43.89           C  
ATOM   1130  C   ALA M 141     101.565  50.660  19.766  1.00 43.89           C  
ATOM   1131  O   ALA M 141     101.318  49.895  20.698  1.00 43.89           O  
ATOM   1132  N   LEU M 142     101.775  51.976  19.951  1.00 47.72           N  
ATOM   1133  CA  LEU M 142     101.815  52.551  21.264  1.00 47.72           C  
ATOM   1134  CB  LEU M 142     102.050  54.070  21.251  1.00 47.72           C  
ATOM   1135  CG  LEU M 142     103.432  54.470  20.705  1.00 47.72           C  
ATOM   1136  CD1 LEU M 142     103.620  55.995  20.729  1.00 47.72           C  
ATOM   1137  CD2 LEU M 142     104.557  53.714  21.432  1.00 47.72           C  
ATOM   1138  C   LEU M 142     100.514  52.315  21.959  1.00 47.72           C  
ATOM   1139  O   LEU M 142     100.505  51.966  23.140  1.00 47.72           O  
ATOM   1140  N   ILE M 143      99.379  52.472  21.250  1.00 80.92           N  
ATOM   1141  CA  ILE M 143      98.117  52.288  21.905  1.00 80.92           C  
ATOM   1142  CB  ILE M 143      96.921  52.424  21.006  1.00 80.92           C  
ATOM   1143  CG1 ILE M 143      96.832  53.831  20.399  1.00 80.92           C  
ATOM   1144  CG2 ILE M 143      95.681  52.037  21.829  1.00 80.92           C  
ATOM   1145  CD1 ILE M 143      97.866  54.082  19.308  1.00 80.92           C  
ATOM   1146  C   ILE M 143      98.095  50.887  22.410  1.00 80.92           C  
ATOM   1147  O   ILE M 143      97.674  50.620  23.532  1.00 80.92           O  
ATOM   1148  N   THR M 144      98.573  49.954  21.576  1.00 64.82           N  
ATOM   1149  CA  THR M 144      98.605  48.567  21.914  1.00 64.82           C  
ATOM   1150  CB  THR M 144      99.098  47.751  20.758  1.00 64.82           C  
ATOM   1151  OG1 THR M 144      98.236  47.929  19.644  1.00 64.82           O  
ATOM   1152  CG2 THR M 144      99.141  46.274  21.159  1.00 64.82           C  
ATOM   1153  C   THR M 144      99.515  48.357  23.088  1.00 64.82           C  
ATOM   1154  O   THR M 144      99.231  47.549  23.967  1.00 64.82           O  
ATOM   1155  N   LYS M 145     100.651  49.070  23.137  1.00 53.47           N  
ATOM   1156  CA  LYS M 145     101.597  48.864  24.197  1.00 53.47           C  
ATOM   1157  CB  LYS M 145     102.878  49.691  24.008  1.00 53.47           C  
ATOM   1158  CG  LYS M 145     103.901  49.474  25.121  1.00 53.47           C  
ATOM   1159  CD  LYS M 145     105.271  50.085  24.824  1.00 53.47           C  
ATOM   1160  CE  LYS M 145     106.286  49.862  25.946  1.00 53.47           C  
ATOM   1161  NZ  LYS M 145     107.581  50.481  25.591  1.00 53.47           N  
ATOM   1162  C   LYS M 145     101.009  49.256  25.516  1.00 53.47           C  
ATOM   1163  O   LYS M 145     101.095  48.510  26.491  1.00 53.47           O  
ATOM   1164  N   HIS M 146     100.358  50.429  25.577  1.00132.97           N  
ATOM   1165  CA  HIS M 146      99.859  50.910  26.829  1.00132.97           C  
ATOM   1166  ND1 HIS M 146      99.454  54.520  25.648  1.00132.97           N  
ATOM   1167  CG  HIS M 146      99.953  53.361  26.199  1.00132.97           C  
ATOM   1168  CB  HIS M 146      99.098  52.239  26.701  1.00132.97           C  
ATOM   1169  NE2 HIS M 146     101.670  54.701  25.610  1.00132.97           N  
ATOM   1170  CD2 HIS M 146     101.307  53.488  26.170  1.00132.97           C  
ATOM   1171  CE1 HIS M 146     100.523  55.285  25.313  1.00132.97           C  
ATOM   1172  C   HIS M 146      98.886  49.907  27.335  1.00132.97           C  
ATOM   1173  O   HIS M 146      98.903  49.550  28.511  1.00132.97           O  
ATOM   1174  N   LYS M 147      98.020  49.409  26.438  1.00144.32           N  
ATOM   1175  CA  LYS M 147      97.016  48.490  26.860  1.00144.32           C  
ATOM   1176  CB  LYS M 147      96.066  48.049  25.732  1.00144.32           C  
ATOM   1177  CG  LYS M 147      94.907  49.012  25.468  1.00144.32           C  
ATOM   1178  CD  LYS M 147      95.323  50.375  24.917  1.00144.32           C  
ATOM   1179  CE  LYS M 147      94.139  51.280  24.575  1.00144.32           C  
ATOM   1180  NZ  LYS M 147      93.390  50.721  23.427  1.00144.32           N  
ATOM   1181  C   LYS M 147      97.659  47.253  27.400  1.00144.32           C  
ATOM   1182  O   LYS M 147      97.281  46.767  28.463  1.00144.32           O  
ATOM   1183  N   TRP M 148      98.671  46.721  26.696  1.00117.54           N  
ATOM   1184  CA  TRP M 148      99.289  45.495  27.112  1.00117.54           C  
ATOM   1185  CB  TRP M 148     100.424  45.013  26.193  1.00117.54           C  
ATOM   1186  CG  TRP M 148      99.993  44.529  24.833  1.00117.54           C  
ATOM   1187  CD2 TRP M 148     100.748  43.595  24.046  1.00117.54           C  
ATOM   1188  CD1 TRP M 148      98.881  44.835  24.109  1.00117.54           C  
ATOM   1189  NE1 TRP M 148      98.893  44.145  22.921  1.00117.54           N  
ATOM   1190  CE2 TRP M 148     100.040  43.383  22.866  1.00117.54           C  
ATOM   1191  CE3 TRP M 148     101.935  42.967  24.285  1.00117.54           C  
ATOM   1192  CZ2 TRP M 148     100.514  42.541  21.901  1.00117.54           C  
ATOM   1193  CZ3 TRP M 148     102.404  42.111  23.312  1.00117.54           C  
ATOM   1194  CH2 TRP M 148     101.708  41.902  22.141  1.00117.54           C  
ATOM   1195  C   TRP M 148      99.919  45.661  28.455  1.00117.54           C  
ATOM   1196  O   TRP M 148      99.734  44.834  29.344  1.00117.54           O  
ATOM   1197  N   GLU M 149     100.662  46.760  28.648  1.00 80.83           N  
ATOM   1198  CA  GLU M 149     101.419  46.950  29.853  1.00 80.83           C  
ATOM   1199  CB  GLU M 149     102.108  48.321  29.900  1.00 80.83           C  
ATOM   1200  CG  GLU M 149     103.175  48.520  28.828  1.00 80.83           C  
ATOM   1201  CD  GLU M 149     103.650  49.962  28.924  1.00 80.83           C  
ATOM   1202  OE1 GLU M 149     102.839  50.823  29.359  1.00 80.83           O  
ATOM   1203  OE2 GLU M 149     104.829  50.223  28.563  1.00 80.83           O  
ATOM   1204  C   GLU M 149     100.493  46.923  31.025  1.00 80.83           C  
ATOM   1205  O   GLU M 149     100.768  46.297  32.046  1.00 80.83           O  
ATOM   1206  N   GLN M 150      99.348  47.598  30.896  1.00 95.06           N  
ATOM   1207  CA  GLN M 150      98.420  47.716  31.979  1.00 95.06           C  
ATOM   1208  CB  GLN M 150      97.252  48.655  31.641  1.00 95.06           C  
ATOM   1209  CG  GLN M 150      97.708  50.090  31.362  1.00 95.06           C  
ATOM   1210  CD  GLN M 150      96.480  50.924  31.038  1.00 95.06           C  
ATOM   1211  OE1 GLN M 150      95.667  50.554  30.193  1.00 95.06           O  
ATOM   1212  NE2 GLN M 150      96.338  52.082  31.737  1.00 95.06           N  
ATOM   1213  C   GLN M 150      97.857  46.361  32.283  1.00 95.06           C  
ATOM   1214  O   GLN M 150      97.451  46.065  33.404  1.00 95.06           O  
ATOM   1215  N   ALA M 151      97.768  45.528  31.240  1.00 80.79           N  
ATOM   1216  CA  ALA M 151      97.225  44.208  31.239  1.00 80.79           C  
ATOM   1217  CB  ALA M 151      97.222  43.671  29.810  1.00 80.79           C  
ATOM   1218  C   ALA M 151      98.039  43.291  32.086  1.00 80.79           C  
ATOM   1219  O   ALA M 151      97.501  42.403  32.747  1.00 80.79           O  
ATOM   1220  N   GLY M 152      99.369  43.472  32.086  1.00 49.63           N  
ATOM   1221  CA  GLY M 152     100.195  42.550  32.809  1.00 49.63           C  
ATOM   1222  C   GLY M 152     100.578  41.491  31.825  1.00 49.63           C  
ATOM   1223  O   GLY M 152     101.051  40.418  32.197  1.00 49.63           O  
ATOM   1224  N   GLU M 153     100.411  41.806  30.523  1.00124.44           N  
ATOM   1225  CA  GLU M 153     100.654  40.881  29.450  1.00124.44           C  
ATOM   1226  CB  GLU M 153     100.435  41.483  28.049  1.00124.44           C  
ATOM   1227  CG  GLU M 153     100.788  40.533  26.896  1.00124.44           C  
ATOM   1228  CD  GLU M 153      99.894  39.296  26.935  1.00124.44           C  
ATOM   1229  OE1 GLU M 153      99.218  39.071  27.973  1.00124.44           O  
ATOM   1230  OE2 GLU M 153      99.884  38.545  25.925  1.00124.44           O  
ATOM   1231  C   GLU M 153     102.057  40.361  29.468  1.00124.44           C  
ATOM   1232  O   GLU M 153     102.274  39.169  29.261  1.00124.44           O  
ATOM   1233  N   ALA M 154     103.055  41.218  29.731  1.00 53.32           N  
ATOM   1234  CA  ALA M 154     104.418  40.763  29.650  1.00 53.32           C  
ATOM   1235  CB  ALA M 154     105.434  41.860  30.014  1.00 53.32           C  
ATOM   1236  C   ALA M 154     104.615  39.639  30.621  1.00 53.32           C  
ATOM   1237  O   ALA M 154     105.262  38.643  30.300  1.00 53.32           O  
ATOM   1238  N   GLU M 155     104.047  39.761  31.836  1.00 63.45           N  
ATOM   1239  CA  GLU M 155     104.264  38.771  32.854  1.00 63.45           C  
ATOM   1240  CB  GLU M 155     103.547  39.123  34.166  1.00 63.45           C  
ATOM   1241  CG  GLU M 155     104.056  40.404  34.827  1.00 63.45           C  
ATOM   1242  CD  GLU M 155     103.125  40.731  35.985  1.00 63.45           C  
ATOM   1243  OE1 GLU M 155     102.396  39.809  36.442  1.00 63.45           O  
ATOM   1244  OE2 GLU M 155     103.129  41.910  36.427  1.00 63.45           O  
ATOM   1245  C   GLU M 155     103.701  37.459  32.415  1.00 63.45           C  
ATOM   1246  O   GLU M 155     104.380  36.435  32.468  1.00 63.45           O  
ATOM   1247  N   ARG M 156     102.447  37.467  31.931  1.00100.83           N  
ATOM   1248  CA  ARG M 156     101.792  36.260  31.528  1.00100.83           C  
ATOM   1249  CB  ARG M 156     100.362  36.528  31.048  1.00100.83           C  
ATOM   1250  CG  ARG M 156      99.647  35.291  30.519  1.00100.83           C  
ATOM   1251  CD  ARG M 156      98.263  35.617  29.969  1.00100.83           C  
ATOM   1252  NE  ARG M 156      97.835  34.440  29.176  1.00100.83           N  
ATOM   1253  CZ  ARG M 156      98.134  34.396  27.848  1.00100.83           C  
ATOM   1254  NH1 ARG M 156      98.663  35.488  27.223  1.00100.83           N  
ATOM   1255  NH2 ARG M 156      97.922  33.245  27.153  1.00100.83           N  
ATOM   1256  C   ARG M 156     102.578  35.651  30.405  1.00100.83           C  
ATOM   1257  O   ARG M 156     102.747  34.434  30.355  1.00100.83           O  
ATOM   1258  N   LEU M 158     103.090  36.476  29.469  1.00137.75           N  
ATOM   1259  CA  LEU M 158     103.866  35.926  28.387  1.00137.75           C  
ATOM   1260  CB  LEU M 158     104.428  36.952  27.388  1.00137.75           C  
ATOM   1261  CG  LEU M 158     103.432  37.449  26.335  1.00137.75           C  
ATOM   1262  CD1 LEU M 158     104.101  38.463  25.392  1.00137.75           C  
ATOM   1263  CD2 LEU M 158     102.807  36.267  25.576  1.00137.75           C  
ATOM   1264  C   LEU M 158     105.072  35.238  28.927  1.00137.75           C  
ATOM   1265  O   LEU M 158     105.327  34.090  28.570  1.00137.75           O  
ATOM   1266  N   ARG M 159     105.803  35.887  29.855  1.00161.14           N  
ATOM   1267  CA  ARG M 159     107.044  35.328  30.313  1.00161.14           C  
ATOM   1268  CB  ARG M 159     107.744  36.097  31.443  1.00161.14           C  
ATOM   1269  CG  ARG M 159     108.524  37.319  30.980  1.00161.14           C  
ATOM   1270  CD  ARG M 159     109.800  37.543  31.792  1.00161.14           C  
ATOM   1271  NE  ARG M 159     109.425  37.567  33.231  1.00161.14           N  
ATOM   1272  CZ  ARG M 159     109.009  38.736  33.797  1.00161.14           C  
ATOM   1273  NH1 ARG M 159     108.876  39.855  33.029  1.00161.14           N  
ATOM   1274  NH2 ARG M 159     108.726  38.785  35.130  1.00161.14           N  
ATOM   1275  C   ARG M 159     106.792  33.978  30.872  1.00161.14           C  
ATOM   1276  O   ARG M 159     107.625  33.086  30.733  1.00161.14           O  
ATOM   1277  N   ALA M 160     105.643  33.795  31.536  1.00 40.44           N  
ATOM   1278  CA  ALA M 160     105.371  32.513  32.106  1.00 40.44           C  
ATOM   1279  CB  ALA M 160     104.020  32.469  32.842  1.00 40.44           C  
ATOM   1280  C   ALA M 160     105.319  31.497  31.002  1.00 40.44           C  
ATOM   1281  O   ALA M 160     105.941  30.442  31.095  1.00 40.44           O  
ATOM   1282  N   TYR M 161     104.619  31.816  29.898  1.00156.98           N  
ATOM   1283  CA  TYR M 161     104.443  30.903  28.800  1.00156.98           C  
ATOM   1284  CB  TYR M 161     103.664  31.608  27.665  1.00156.98           C  
ATOM   1285  CG  TYR M 161     103.651  30.815  26.400  1.00156.98           C  
ATOM   1286  CD1 TYR M 161     104.681  30.938  25.497  1.00156.98           C  
ATOM   1287  CD2 TYR M 161     102.609  29.968  26.101  1.00156.98           C  
ATOM   1288  CE1 TYR M 161     104.683  30.218  24.325  1.00156.98           C  
ATOM   1289  CE2 TYR M 161     102.605  29.243  24.932  1.00156.98           C  
ATOM   1290  CZ  TYR M 161     103.645  29.366  24.042  1.00156.98           C  
ATOM   1291  OH  TYR M 161     103.644  28.625  22.841  1.00156.98           O  
ATOM   1292  C   TYR M 161     105.790  30.532  28.262  1.00156.98           C  
ATOM   1293  O   TYR M 161     106.151  29.357  28.208  1.00156.98           O  
ATOM   1294  N   LEU M 162     106.599  31.548  27.922  1.00124.77           N  
ATOM   1295  CA  LEU M 162     107.880  31.333  27.315  1.00124.77           C  
ATOM   1296  CB  LEU M 162     108.607  32.667  27.051  1.00124.77           C  
ATOM   1297  CG  LEU M 162     107.995  33.563  25.951  1.00124.77           C  
ATOM   1298  CD1 LEU M 162     108.368  33.071  24.548  1.00124.77           C  
ATOM   1299  CD2 LEU M 162     106.477  33.713  26.110  1.00124.77           C  
ATOM   1300  C   LEU M 162     108.752  30.557  28.245  1.00124.77           C  
ATOM   1301  O   LEU M 162     109.337  29.542  27.873  1.00124.77           O  
ATOM   1302  N   GLU M 163     108.867  31.015  29.499  1.00 96.63           N  
ATOM   1303  CA  GLU M 163     109.757  30.325  30.375  1.00 96.63           C  
ATOM   1304  CB  GLU M 163     109.947  31.109  31.687  1.00 96.63           C  
ATOM   1305  CG  GLU M 163     110.642  32.457  31.447  1.00 96.63           C  
ATOM   1306  CD  GLU M 163     110.484  33.346  32.674  1.00 96.63           C  
ATOM   1307  OE1 GLU M 163     109.679  32.987  33.574  1.00 96.63           O  
ATOM   1308  OE2 GLU M 163     111.164  34.406  32.722  1.00 96.63           O  
ATOM   1309  C   GLU M 163     109.233  28.947  30.670  1.00 96.63           C  
ATOM   1310  O   GLU M 163     109.923  27.950  30.471  1.00 96.63           O  
ATOM   1311  N   GLY M 164     108.008  28.841  31.211  1.00 85.98           N  
ATOM   1312  CA  GLY M 164     107.532  27.536  31.585  1.00 85.98           C  
ATOM   1313  C   GLY M 164     106.886  26.657  30.548  1.00 85.98           C  
ATOM   1314  O   GLY M 164     107.381  25.575  30.240  1.00 85.98           O  
ATOM   1315  N   THR M 165     105.757  27.119  29.967  1.00147.75           N  
ATOM   1316  CA  THR M 165     104.950  26.234  29.166  1.00147.75           C  
ATOM   1317  CB  THR M 165     103.573  26.760  28.899  1.00147.75           C  
ATOM   1318  OG1 THR M 165     102.751  25.729  28.378  1.00147.75           O  
ATOM   1319  CG2 THR M 165     103.663  27.908  27.900  1.00147.75           C  
ATOM   1320  C   THR M 165     105.621  25.898  27.876  1.00147.75           C  
ATOM   1321  O   THR M 165     105.672  24.735  27.482  1.00147.75           O  
ATOM   1322  N   CYS M 166     106.209  26.907  27.210  1.00 59.60           N  
ATOM   1323  CA  CYS M 166     106.794  26.696  25.919  1.00 59.60           C  
ATOM   1324  CB  CYS M 166     107.505  27.960  25.380  1.00 59.60           C  
ATOM   1325  SG  CYS M 166     108.265  27.724  23.740  1.00 59.60           S  
ATOM   1326  C   CYS M 166     107.837  25.642  26.061  1.00 59.60           C  
ATOM   1327  O   CYS M 166     107.926  24.729  25.242  1.00 59.60           O  
ATOM   1328  N   VAL M 167     108.646  25.753  27.128  1.00116.19           N  
ATOM   1329  CA  VAL M 167     109.747  24.867  27.347  1.00116.19           C  
ATOM   1330  CB  VAL M 167     110.662  25.332  28.441  1.00116.19           C  
ATOM   1331  CG1 VAL M 167     110.035  25.027  29.808  1.00116.19           C  
ATOM   1332  CG2 VAL M 167     112.033  24.690  28.213  1.00116.19           C  
ATOM   1333  C   VAL M 167     109.282  23.480  27.671  1.00116.19           C  
ATOM   1334  O   VAL M 167     109.884  22.505  27.226  1.00116.19           O  
ATOM   1335  N   GLU M 168     108.204  23.333  28.464  1.00 45.71           N  
ATOM   1336  CA  GLU M 168     107.812  22.003  28.833  1.00 45.71           C  
ATOM   1337  CB  GLU M 168     106.639  21.957  29.826  1.00 45.71           C  
ATOM   1338  CG  GLU M 168     107.015  22.452  31.223  1.00 45.71           C  
ATOM   1339  CD  GLU M 168     105.795  22.303  32.120  1.00 45.71           C  
ATOM   1340  OE1 GLU M 168     104.737  21.847  31.610  1.00 45.71           O  
ATOM   1341  OE2 GLU M 168     105.907  22.642  33.328  1.00 45.71           O  
ATOM   1342  C   GLU M 168     107.416  21.240  27.609  1.00 45.71           C  
ATOM   1343  O   GLU M 168     107.798  20.083  27.445  1.00 45.71           O  
ATOM   1344  N   TRP M 169     106.638  21.874  26.714  1.00 98.91           N  
ATOM   1345  CA  TRP M 169     106.175  21.222  25.523  1.00 98.91           C  
ATOM   1346  CB  TRP M 169     105.124  22.039  24.760  1.00 98.91           C  
ATOM   1347  CG  TRP M 169     103.789  21.997  25.452  1.00 98.91           C  
ATOM   1348  CD2 TRP M 169     102.945  20.839  25.408  1.00 98.91           C  
ATOM   1349  CD1 TRP M 169     103.156  22.914  26.239  1.00 98.91           C  
ATOM   1350  NE1 TRP M 169     101.965  22.396  26.691  1.00 98.91           N  
ATOM   1351  CE2 TRP M 169     101.824  21.118  26.187  1.00 98.91           C  
ATOM   1352  CE3 TRP M 169     103.100  19.640  24.774  1.00 98.91           C  
ATOM   1353  CZ2 TRP M 169     100.834  20.191  26.344  1.00 98.91           C  
ATOM   1354  CZ3 TRP M 169     102.098  18.709  24.927  1.00 98.91           C  
ATOM   1355  CH2 TRP M 169     100.989  18.983  25.699  1.00 98.91           C  
ATOM   1356  C   TRP M 169     107.307  20.924  24.592  1.00 98.91           C  
ATOM   1357  O   TRP M 169     107.383  19.832  24.030  1.00 98.91           O  
ATOM   1358  N   LEU M 170     108.239  21.880  24.432  1.00119.71           N  
ATOM   1359  CA  LEU M 170     109.321  21.724  23.504  1.00119.71           C  
ATOM   1360  CB  LEU M 170     110.303  22.915  23.579  1.00119.71           C  
ATOM   1361  CG  LEU M 170     111.493  22.898  22.592  1.00119.71           C  
ATOM   1362  CD1 LEU M 170     112.485  21.765  22.879  1.00119.71           C  
ATOM   1363  CD2 LEU M 170     111.016  22.908  21.134  1.00119.71           C  
ATOM   1364  C   LEU M 170     110.042  20.481  23.903  1.00119.71           C  
ATOM   1365  O   LEU M 170     110.444  19.685  23.058  1.00119.71           O  
ATOM   1366  N   ARG M 171     110.207  20.277  25.218  1.00114.72           N  
ATOM   1367  CA  ARG M 171     110.885  19.127  25.732  1.00114.72           C  
ATOM   1368  CB  ARG M 171     110.945  19.173  27.267  1.00114.72           C  
ATOM   1369  CG  ARG M 171     111.681  20.409  27.791  1.00114.72           C  
ATOM   1370  CD  ARG M 171     111.335  20.770  29.237  1.00114.72           C  
ATOM   1371  NE  ARG M 171     111.891  19.712  30.122  1.00114.72           N  
ATOM   1372  CZ  ARG M 171     111.601  19.725  31.455  1.00114.72           C  
ATOM   1373  NH1 ARG M 171     110.790  20.697  31.969  1.00114.72           N  
ATOM   1374  NH2 ARG M 171     112.121  18.765  32.275  1.00114.72           N  
ATOM   1375  C   ARG M 171     110.111  17.905  25.341  1.00114.72           C  
ATOM   1376  O   ARG M 171     110.681  16.928  24.859  1.00114.72           O  
ATOM   1377  N   ARG M 172     108.775  17.943  25.514  1.00 76.56           N  
ATOM   1378  CA  ARG M 172     107.957  16.793  25.254  1.00 76.56           C  
ATOM   1379  CB  ARG M 172     106.464  16.999  25.573  1.00 76.56           C  
ATOM   1380  CG  ARG M 172     105.629  15.744  25.287  1.00 76.56           C  
ATOM   1381  CD  ARG M 172     104.111  15.936  25.369  1.00 76.56           C  
ATOM   1382  NE  ARG M 172     103.490  14.615  25.062  1.00 76.56           N  
ATOM   1383  CZ  ARG M 172     102.133  14.478  24.983  0.93 76.56           C  
ATOM   1384  NH1 ARG M 172     101.321  15.561  25.153  1.00 76.56           N  
ATOM   1385  NH2 ARG M 172     101.586  13.251  24.737  1.00 76.56           N  
ATOM   1386  C   ARG M 172     108.030  16.432  23.809  1.00 76.56           C  
ATOM   1387  O   ARG M 172     108.162  15.258  23.467  1.00 76.56           O  
ATOM   1388  N   TYR M 173     107.965  17.437  22.918  1.00 83.35           N  
ATOM   1389  CA  TYR M 173     107.938  17.135  21.520  1.00 83.35           C  
ATOM   1390  CB  TYR M 173     107.871  18.372  20.604  1.00 83.35           C  
ATOM   1391  CG  TYR M 173     106.564  19.061  20.792  1.00 83.35           C  
ATOM   1392  CD1 TYR M 173     105.392  18.419  20.473  1.00 83.35           C  
ATOM   1393  CD2 TYR M 173     106.511  20.360  21.243  1.00 83.35           C  
ATOM   1394  CE1 TYR M 173     104.181  19.049  20.631  1.00 83.35           C  
ATOM   1395  CE2 TYR M 173     105.303  20.997  21.402  1.00 83.35           C  
ATOM   1396  CZ  TYR M 173     104.136  20.338  21.098  1.00 83.35           C  
ATOM   1397  OH  TYR M 173     102.892  20.981  21.257  1.00 83.35           O  
ATOM   1398  C   TYR M 173     109.201  16.428  21.160  1.00 83.35           C  
ATOM   1399  O   TYR M 173     109.174  15.387  20.509  1.00 83.35           O  
ATOM   1400  N   LEU M 174     110.349  16.942  21.627  1.00119.48           N  
ATOM   1401  CA  LEU M 174     111.591  16.354  21.232  1.00119.48           C  
ATOM   1402  CB  LEU M 174     112.832  17.061  21.791  1.00119.48           C  
ATOM   1403  CG  LEU M 174     113.241  18.301  20.974  1.00119.48           C  
ATOM   1404  CD1 LEU M 174     112.169  19.395  20.953  1.00119.48           C  
ATOM   1405  CD2 LEU M 174     114.603  18.820  21.436  1.00119.48           C  
ATOM   1406  C   LEU M 174     111.637  14.921  21.632  1.00119.48           C  
ATOM   1407  O   LEU M 174     112.146  14.095  20.878  1.00119.48           O  
ATOM   1408  N   LYS M 175     111.098  14.568  22.811  1.00148.21           N  
ATOM   1409  CA  LYS M 175     111.192  13.193  23.205  1.00148.21           C  
ATOM   1410  CB  LYS M 175     110.544  12.888  24.568  1.00148.21           C  
ATOM   1411  CG  LYS M 175     111.452  13.183  25.764  1.00148.21           C  
ATOM   1412  CD  LYS M 175     111.732  14.666  26.002  1.00148.21           C  
ATOM   1413  CE  LYS M 175     110.852  15.285  27.089  1.00148.21           C  
ATOM   1414  NZ  LYS M 175     111.258  14.776  28.419  1.00148.21           N  
ATOM   1415  C   LYS M 175     110.520  12.323  22.185  1.00148.21           C  
ATOM   1416  O   LYS M 175     111.078  11.306  21.777  1.00148.21           O  
ATOM   1417  N   ASN M 176     109.306  12.695  21.739  1.00 74.94           N  
ATOM   1418  CA  ASN M 176     108.582  11.877  20.802  1.00 74.94           C  
ATOM   1419  CB  ASN M 176     107.137  12.362  20.611  1.00 74.94           C  
ATOM   1420  CG  ASN M 176     106.413  12.210  21.941  1.00 74.94           C  
ATOM   1421  OD1 ASN M 176     106.515  11.183  22.610  1.00 74.94           O  
ATOM   1422  ND2 ASN M 176     105.662  13.270  22.344  1.00 74.94           N  
ATOM   1423  C   ASN M 176     109.232  11.889  19.442  1.00 74.94           C  
ATOM   1424  O   ASN M 176     109.331  10.859  18.778  1.00 74.94           O  
ATOM   1425  N   GLY M 177     109.615  13.098  18.993  1.00 83.56           N  
ATOM   1426  CA  GLY M 177     110.184  13.501  17.730  1.00 83.56           C  
ATOM   1427  C   GLY M 177     111.633  13.189  17.497  1.00 83.56           C  
ATOM   1428  O   GLY M 177     112.085  13.243  16.356  1.00 83.56           O  
ATOM   1429  N   ASN M 178     112.419  12.920  18.548  1.00125.88           N  
ATOM   1430  CA  ASN M 178     113.854  12.923  18.455  1.00125.88           C  
ATOM   1431  CB  ASN M 178     114.518  12.401  19.742  1.00125.88           C  
ATOM   1432  CG  ASN M 178     116.004  12.725  19.685  1.00125.88           C  
ATOM   1433  OD1 ASN M 178     116.710  12.324  18.761  1.00125.88           O  
ATOM   1434  ND2 ASN M 178     116.497  13.478  20.704  1.00125.88           N  
ATOM   1435  C   ASN M 178     114.395  12.115  17.313  1.00125.88           C  
ATOM   1436  O   ASN M 178     115.319  12.579  16.645  1.00125.88           O  
ATOM   1437  N   ALA M 179     113.872  10.907  17.036  1.00 38.58           N  
ATOM   1438  CA  ALA M 179     114.493  10.134  15.996  1.00 38.58           C  
ATOM   1439  CB  ALA M 179     113.807   8.774  15.777  1.00 38.58           C  
ATOM   1440  C   ALA M 179     114.433  10.883  14.696  1.00 38.58           C  
ATOM   1441  O   ALA M 179     115.441  11.004  14.000  1.00 38.58           O  
ATOM   1442  N   THR M 180     113.253  11.420  14.335  0.88121.27           N  
ATOM   1443  CA  THR M 180     113.135  12.131  13.094  0.88121.27           C  
ATOM   1444  CB  THR M 180     111.713  12.456  12.740  0.88121.27           C  
ATOM   1445  OG1 THR M 180     111.146  13.313  13.720  0.88121.27           O  
ATOM   1446  CG2 THR M 180     110.912  11.148  12.654  0.88121.27           C  
ATOM   1447  C   THR M 180     113.875  13.431  13.140  0.88121.27           C  
ATOM   1448  O   THR M 180     114.681  13.721  12.260  0.88121.27           O  
ATOM   1449  N   LEU M 181     113.638  14.238  14.193  1.00 50.77           N  
ATOM   1450  CA  LEU M 181     114.216  15.547  14.296  1.00 50.77           C  
ATOM   1451  CB  LEU M 181     113.952  16.225  15.650  1.00 50.77           C  
ATOM   1452  CG  LEU M 181     112.469  16.573  15.879  1.00 50.77           C  
ATOM   1453  CD1 LEU M 181     112.255  17.249  17.242  1.00 50.77           C  
ATOM   1454  CD2 LEU M 181     111.907  17.404  14.716  1.00 50.77           C  
ATOM   1455  C   LEU M 181     115.722  15.465  14.096  1.00 50.77           C  
ATOM   1456  O   LEU M 181     116.217  16.149  13.158  1.00 50.77           O  
ATOM   1457  OXT LEU M 181     116.394  14.732  14.869  1.00 50.77           O  
TER
ATOM   1458  N   SER P   1     101.786  23.006  22.738  1.00 66.98           N  
ATOM   1459  CA  SER P   1     100.702  24.003  22.857  1.00 66.98           C  
ATOM   1460  CB  SER P   1     100.130  23.995  24.285  1.00 66.98           C  
ATOM   1461  OG  SER P   1      99.638  22.704  24.614  1.00 66.98           O  
ATOM   1462  C   SER P   1     101.191  25.388  22.580  1.00 66.98           C  
ATOM   1463  O   SER P   1     102.273  25.785  23.008  1.00 66.98           O  
ATOM   1464  N   ILE P   2     100.379  26.158  21.839  1.00 89.16           N  
ATOM   1465  CA  ILE P   2     100.659  27.525  21.508  1.00 89.16           C  
ATOM   1466  CB  ILE P   2     100.076  27.947  20.188  1.00 89.16           C  
ATOM   1467  CG1 ILE P   2     100.485  29.390  19.843  1.00 89.16           C  
ATOM   1468  CG2 ILE P   2      98.557  27.714  20.241  1.00 89.16           C  
ATOM   1469  CD1 ILE P   2     100.172  29.789  18.401  1.00 89.16           C  
ATOM   1470  C   ILE P   2     100.023  28.359  22.577  1.00 89.16           C  
ATOM   1471  O   ILE P   2      99.133  27.893  23.284  1.00 89.16           O  
ATOM   1472  N   ILE P   3     100.530  29.591  22.771  1.00173.14           N  
ATOM   1473  CA  ILE P   3     100.021  30.517  23.751  1.00173.14           C  
ATOM   1474  CB  ILE P   3     100.864  31.750  23.902  1.00173.14           C  
ATOM   1475  CG1 ILE P   3     100.422  32.558  25.131  1.00173.14           C  
ATOM   1476  CG2 ILE P   3     100.804  32.538  22.584  1.00173.14           C  
ATOM   1477  CD1 ILE P   3     101.422  33.640  25.532  1.00173.14           C  
ATOM   1478  C   ILE P   3      98.643  30.963  23.356  1.00173.14           C  
ATOM   1479  O   ILE P   3      98.191  30.671  22.255  1.00173.14           O  
ATOM   1480  N   ASN P   4      97.884  31.576  24.292  1.00118.04           N  
ATOM   1481  CA  ASN P   4      96.587  32.115  23.961  1.00118.04           C  
ATOM   1482  CB  ASN P   4      95.520  31.842  25.036  1.00118.04           C  
ATOM   1483  CG  ASN P   4      95.271  30.342  25.112  1.00118.04           C  
ATOM   1484  OD1 ASN P   4      95.397  29.628  24.119  1.00118.04           O  
ATOM   1485  ND2 ASN P   4      94.907  29.847  26.325  1.00118.04           N  
ATOM   1486  C   ASN P   4      96.747  33.612  23.906  1.00118.04           C  
ATOM   1487  O   ASN P   4      96.908  34.268  24.930  1.00118.04           O  
ATOM   1488  N   PHE P   5      96.641  34.198  22.701  1.00190.94           N  
ATOM   1489  CA  PHE P   5      96.908  35.595  22.456  1.00190.94           C  
ATOM   1490  CB  PHE P   5      96.990  35.916  20.954  1.00190.94           C  
ATOM   1491  CG  PHE P   5      98.110  35.105  20.397  1.00190.94           C  
ATOM   1492  CD1 PHE P   5      97.911  33.799  20.021  1.00190.94           C  
ATOM   1493  CD2 PHE P   5      99.364  35.643  20.249  1.00190.94           C  
ATOM   1494  CE1 PHE P   5      98.939  33.042  19.509  1.00190.94           C  
ATOM   1495  CE2 PHE P   5     100.394  34.891  19.737  1.00190.94           C  
ATOM   1496  CZ  PHE P   5     100.188  33.587  19.364  1.00190.94           C  
ATOM   1497  C   PHE P   5      95.849  36.493  23.048  1.00190.94           C  
ATOM   1498  O   PHE P   5      94.705  36.098  23.254  1.00190.94           O  
ATOM   1499  N   GLU P   6      96.236  37.754  23.347  1.00131.76           N  
ATOM   1500  CA  GLU P   6      95.386  38.767  23.913  1.00131.76           C  
ATOM   1501  CB  GLU P   6      96.062  39.495  25.090  1.00131.76           C  
ATOM   1502  CG  GLU P   6      96.495  38.561  26.227  1.00131.76           C  
ATOM   1503  CD  GLU P   6      95.258  38.101  26.983  1.00131.76           C  
ATOM   1504  OE1 GLU P   6      94.211  38.792  26.879  1.00131.76           O  
ATOM   1505  OE2 GLU P   6      95.345  37.054  27.679  1.00131.76           O  
ATOM   1506  C   GLU P   6      95.181  39.777  22.821  1.00131.76           C  
ATOM   1507  O   GLU P   6      95.967  39.809  21.880  1.00131.76           O  
ATOM   1508  N   LYS P   7      94.129  40.625  22.901  1.00211.82           N  
ATOM   1509  CA  LYS P   7      93.857  41.548  21.826  1.00211.82           C  
ATOM   1510  CB  LYS P   7      92.518  42.277  21.893  1.00211.82           C  
ATOM   1511  CG  LYS P   7      92.051  42.889  20.574  1.00211.82           C  
ATOM   1512  CD  LYS P   7      91.565  41.857  19.555  1.00211.82           C  
ATOM   1513  CE  LYS P   7      90.517  40.889  20.105  1.00211.82           C  
ATOM   1514  NZ  LYS P   7      91.170  39.874  20.961  1.00211.82           N  
ATOM   1515  C   LYS P   7      94.869  42.638  21.761  1.00211.82           C  
ATOM   1516  O   LYS P   7      95.597  42.916  22.713  1.00211.82           O  
ATOM   1517  N   LEU P   8      94.928  43.271  20.574  1.00118.42           N  
ATOM   1518  CA  LEU P   8      95.786  44.395  20.350  1.00118.42           C  
ATOM   1519  CB  LEU P   8      96.045  44.668  18.856  1.00118.42           C  
ATOM   1520  CG  LEU P   8      96.897  43.591  18.156  1.00118.42           C  
ATOM   1521  CD1 LEU P   8      97.115  43.922  16.671  1.00118.42           C  
ATOM   1522  CD2 LEU P   8      98.222  43.358  18.899  1.00118.42           C  
ATOM   1523  C   LEU P   8      95.039  45.585  20.917  1.00118.42           C  
ATOM   1524  O   LEU P   8      93.837  45.720  20.567  1.00118.42           O  
ATOM   1525  OXT LEU P   8      95.641  46.361  21.705  1.00118.42           O  
TER
ATOM   1526  N   GLN A   2      85.953  20.514  30.258  1.00138.48           N  
ATOM   1527  CA  GLN A   2      86.330  21.614  31.173  1.00138.48           C  
ATOM   1528  CB  GLN A   2      86.171  22.958  30.446  1.00138.48           C  
ATOM   1529  CG  GLN A   2      86.604  24.175  31.259  1.00138.48           C  
ATOM   1530  CD  GLN A   2      88.117  24.138  31.367  1.00138.48           C  
ATOM   1531  OE1 GLN A   2      88.763  23.229  30.851  1.00138.48           O  
ATOM   1532  NE2 GLN A   2      88.699  25.151  32.061  1.00138.48           N  
ATOM   1533  C   GLN A   2      85.497  21.625  32.413  1.00138.48           C  
ATOM   1534  O   GLN A   2      84.324  22.003  32.376  1.00138.48           O  
ATOM   1535  N   SER A   3      86.095  21.204  33.552  1.00124.22           N  
ATOM   1536  CA  SER A   3      85.323  21.145  34.758  1.00124.22           C  
ATOM   1537  CB  SER A   3      84.590  19.800  34.904  1.00124.22           C  
ATOM   1538  OG  SER A   3      83.835  19.771  36.104  1.00124.22           O  
ATOM   1539  C   SER A   3      86.219  21.307  35.964  1.00124.22           C  
ATOM   1540  O   SER A   3      87.418  21.035  35.922  1.00124.22           O  
ATOM   1541  N   VAL A   4      85.641  21.787  37.088  1.00135.56           N  
ATOM   1542  CA  VAL A   4      86.343  21.905  38.342  1.00135.56           C  
ATOM   1543  CB  VAL A   4      86.654  23.312  38.770  1.00135.56           C  
ATOM   1544  CG1 VAL A   4      87.609  23.946  37.752  1.00135.56           C  
ATOM   1545  CG2 VAL A   4      85.337  24.078  38.962  1.00135.56           C  
ATOM   1546  C   VAL A   4      85.420  21.348  39.373  1.00135.56           C  
ATOM   1547  O   VAL A   4      84.205  21.360  39.191  1.00135.56           O  
ATOM   1548  N   THR A   5      85.962  20.807  40.478  1.00 59.50           N  
ATOM   1549  CA  THR A   5      85.076  20.254  41.453  1.00 59.50           C  
ATOM   1550  CB  THR A   5      84.927  18.765  41.326  1.00 59.50           C  
ATOM   1551  OG1 THR A   5      84.446  18.431  40.032  1.00 59.50           O  
ATOM   1552  CG2 THR A   5      83.941  18.270  42.396  1.00 59.50           C  
ATOM   1553  C   THR A   5      85.592  20.527  42.829  1.00 59.50           C  
ATOM   1554  O   THR A   5      86.722  20.176  43.169  1.00 59.50           O  
ATOM   1555  N   GLN A   6      84.749  21.160  43.666  1.00 74.66           N  
ATOM   1556  CA  GLN A   6      85.083  21.369  45.044  1.00 74.66           C  
ATOM   1557  CB  GLN A   6      84.771  22.793  45.538  1.00 74.66           C  
ATOM   1558  CG  GLN A   6      85.626  23.844  44.823  1.00 74.66           C  
ATOM   1559  CD  GLN A   6      85.279  25.225  45.354  1.00 74.66           C  
ATOM   1560  OE1 GLN A   6      85.054  26.159  44.581  1.00 74.66           O  
ATOM   1561  NE2 GLN A   6      85.249  25.371  46.703  1.00 74.66           N  
ATOM   1562  C   GLN A   6      84.233  20.382  45.788  1.00 74.66           C  
ATOM   1563  O   GLN A   6      83.007  20.395  45.685  1.00 74.66           O  
ATOM   1564  N   PRO A   7      84.874  19.502  46.513  1.00143.33           N  
ATOM   1565  CA  PRO A   7      84.181  18.438  47.195  1.00143.33           C  
ATOM   1566  CD  PRO A   7      86.256  19.155  46.221  1.00143.33           C  
ATOM   1567  CB  PRO A   7      85.272  17.487  47.688  1.00143.33           C  
ATOM   1568  CG  PRO A   7      86.426  17.702  46.693  1.00143.33           C  
ATOM   1569  C   PRO A   7      83.242  18.853  48.282  1.00143.33           C  
ATOM   1570  O   PRO A   7      82.261  18.144  48.503  1.00143.33           O  
ATOM   1571  N   ASP A   8      83.510  19.967  48.988  1.00100.85           N  
ATOM   1572  CA  ASP A   8      82.644  20.291  50.087  1.00100.85           C  
ATOM   1573  CB  ASP A   8      83.373  20.331  51.440  1.00100.85           C  
ATOM   1574  CG  ASP A   8      83.739  18.899  51.805  1.00100.85           C  
ATOM   1575  OD1 ASP A   8      82.831  18.026  51.756  1.00100.85           O  
ATOM   1576  OD2 ASP A   8      84.934  18.657  52.123  1.00100.85           O  
ATOM   1577  C   ASP A   8      82.032  21.637  49.875  1.00100.85           C  
ATOM   1578  O   ASP A   8      82.730  22.626  49.666  1.00100.85           O  
ATOM   1579  N   ALA A   9      80.686  21.689  49.889  1.00 51.43           N  
ATOM   1580  CA  ALA A   9      79.949  22.911  49.752  1.00 51.43           C  
ATOM   1581  CB  ALA A   9      78.435  22.678  49.621  1.00 51.43           C  
ATOM   1582  C   ALA A   9      80.164  23.775  50.957  1.00 51.43           C  
ATOM   1583  O   ALA A   9      80.290  24.991  50.836  1.00 51.43           O  
ATOM   1584  N   ARG A  10      80.178  23.191  52.172  1.00152.14           N  
ATOM   1585  CA  ARG A  10      80.373  24.067  53.290  1.00152.14           C  
ATOM   1586  CB  ARG A  10      79.077  24.494  53.999  1.00152.14           C  
ATOM   1587  CG  ARG A  10      78.259  23.351  54.591  1.00152.14           C  
ATOM   1588  CD  ARG A  10      76.972  23.840  55.254  1.00152.14           C  
ATOM   1589  NE  ARG A  10      76.292  22.651  55.835  1.00152.14           N  
ATOM   1590  CZ  ARG A  10      76.628  22.225  57.087  1.00152.14           C  
ATOM   1591  NH1 ARG A  10      77.578  22.893  57.805  1.00152.14           N  
ATOM   1592  NH2 ARG A  10      76.012  21.131  57.622  1.00152.14           N  
ATOM   1593  C   ARG A  10      81.295  23.444  54.282  1.00152.14           C  
ATOM   1594  O   ARG A  10      81.241  22.241  54.549  1.00152.14           O  
ATOM   1595  N   VAL A  11      82.188  24.273  54.852  1.00 50.27           N  
ATOM   1596  CA  VAL A  11      83.146  23.807  55.806  1.00 50.27           C  
ATOM   1597  CB  VAL A  11      84.555  23.873  55.286  1.00 50.27           C  
ATOM   1598  CG1 VAL A  11      85.512  23.367  56.379  1.00 50.27           C  
ATOM   1599  CG2 VAL A  11      84.633  23.107  53.950  1.00 50.27           C  
ATOM   1600  C   VAL A  11      83.075  24.710  56.998  1.00 50.27           C  
ATOM   1601  O   VAL A  11      82.800  25.903  56.867  1.00 50.27           O  
ATOM   1602  N   THR A  12      83.285  24.153  58.206  1.00125.71           N  
ATOM   1603  CA  THR A  12      83.298  24.960  59.396  1.00125.71           C  
ATOM   1604  CB  THR A  12      82.118  24.746  60.302  1.00125.71           C  
ATOM   1605  OG1 THR A  12      82.004  23.371  60.636  1.00125.71           O  
ATOM   1606  CG2 THR A  12      80.840  25.251  59.617  1.00125.71           C  
ATOM   1607  C   THR A  12      84.518  24.604  60.187  1.00125.71           C  
ATOM   1608  O   THR A  12      84.849  23.428  60.331  1.00125.71           O  
ATOM   1609  N   VAL A  13      85.228  25.626  60.713  1.00106.96           N  
ATOM   1610  CA  VAL A  13      86.394  25.360  61.511  1.00106.96           C  
ATOM   1611  CB  VAL A  13      87.686  25.455  60.755  1.00106.96           C  
ATOM   1612  CG1 VAL A  13      87.696  24.398  59.640  1.00106.96           C  
ATOM   1613  CG2 VAL A  13      87.853  26.900  60.258  1.00106.96           C  
ATOM   1614  C   VAL A  13      86.479  26.399  62.585  1.00106.96           C  
ATOM   1615  O   VAL A  13      86.006  27.522  62.425  1.00106.96           O  
ATOM   1616  N   SER A  14      87.111  26.040  63.719  1.00 20.78           N  
ATOM   1617  CA  SER A  14      87.251  26.968  64.802  1.00 20.78           C  
ATOM   1618  CB  SER A  14      87.714  26.316  66.115  1.00 20.78           C  
ATOM   1619  OG  SER A  14      86.740  25.386  66.567  1.00 20.78           O  
ATOM   1620  C   SER A  14      88.277  27.977  64.401  1.00 20.78           C  
ATOM   1621  O   SER A  14      89.162  27.697  63.594  1.00 20.78           O  
ATOM   1622  N   GLU A  15      88.178  29.194  64.967  1.00 34.32           N  
ATOM   1623  CA  GLU A  15      89.102  30.227  64.612  1.00 34.32           C  
ATOM   1624  CB  GLU A  15      88.752  31.600  65.213  1.00 34.32           C  
ATOM   1625  CG  GLU A  15      89.671  32.731  64.746  1.00 34.32           C  
ATOM   1626  CD  GLU A  15      89.208  34.017  65.417  1.00 34.32           C  
ATOM   1627  OE1 GLU A  15      88.648  33.928  66.542  1.00 34.32           O  
ATOM   1628  OE2 GLU A  15      89.405  35.104  64.812  1.00 34.32           O  
ATOM   1629  C   GLU A  15      90.457  29.836  65.107  1.00 34.32           C  
ATOM   1630  O   GLU A  15      90.594  29.204  66.152  1.00 34.32           O  
ATOM   1631  N   GLY A  16      91.500  30.186  64.330  1.00 25.69           N  
ATOM   1632  CA  GLY A  16      92.853  29.923  64.730  1.00 25.69           C  
ATOM   1633  C   GLY A  16      93.299  28.591  64.205  1.00 25.69           C  
ATOM   1634  O   GLY A  16      94.465  28.229  64.357  1.00 25.69           O  
ATOM   1635  N   ALA A  17      92.386  27.821  63.581  1.00 43.85           N  
ATOM   1636  CA  ALA A  17      92.722  26.520  63.063  1.00 43.85           C  
ATOM   1637  CB  ALA A  17      91.526  25.553  63.016  1.00 43.85           C  
ATOM   1638  C   ALA A  17      93.254  26.645  61.663  1.00 43.85           C  
ATOM   1639  O   ALA A  17      93.229  27.719  61.064  1.00 43.85           O  
ATOM   1640  N   SER A  18      93.794  25.525  61.126  1.00 34.83           N  
ATOM   1641  CA  SER A  18      94.321  25.466  59.786  1.00 34.83           C  
ATOM   1642  CB  SER A  18      95.318  24.314  59.577  1.00 34.83           C  
ATOM   1643  OG  SER A  18      94.670  23.067  59.781  1.00 34.83           O  
ATOM   1644  C   SER A  18      93.179  25.260  58.832  1.00 34.83           C  
ATOM   1645  O   SER A  18      92.094  24.844  59.235  1.00 34.83           O  
ATOM   1646  N   LEU A  19      93.387  25.553  57.528  1.00 77.60           N  
ATOM   1647  CA  LEU A  19      92.295  25.427  56.601  1.00 77.60           C  
ATOM   1648  CB  LEU A  19      91.720  26.791  56.181  1.00 77.60           C  
ATOM   1649  CG  LEU A  19      90.584  26.705  55.148  1.00 77.60           C  
ATOM   1650  CD1 LEU A  19      89.396  25.889  55.680  1.00 77.60           C  
ATOM   1651  CD2 LEU A  19      90.174  28.107  54.666  1.00 77.60           C  
ATOM   1652  C   LEU A  19      92.710  24.715  55.350  1.00 77.60           C  
ATOM   1653  O   LEU A  19      93.790  24.944  54.809  1.00 77.60           O  
ATOM   1654  N   GLN A  20      91.840  23.804  54.862  1.00134.44           N  
ATOM   1655  CA  GLN A  20      92.137  23.172  53.613  1.00134.44           C  
ATOM   1656  CB  GLN A  20      92.608  21.712  53.721  1.00134.44           C  
ATOM   1657  CG  GLN A  20      92.907  21.106  52.348  1.00134.44           C  
ATOM   1658  CD  GLN A  20      93.478  19.712  52.541  1.00134.44           C  
ATOM   1659  OE1 GLN A  20      92.976  18.925  53.342  1.00134.44           O  
ATOM   1660  NE2 GLN A  20      94.565  19.396  51.787  1.00134.44           N  
ATOM   1661  C   GLN A  20      90.892  23.181  52.781  1.00134.44           C  
ATOM   1662  O   GLN A  20      89.867  22.612  53.155  1.00134.44           O  
ATOM   1663  N   LEU A  21      90.958  23.855  51.617  1.00 63.41           N  
ATOM   1664  CA  LEU A  21      89.848  23.874  50.709  1.00 63.41           C  
ATOM   1665  CB  LEU A  21      89.480  25.281  50.210  1.00 63.41           C  
ATOM   1666  CG  LEU A  21      88.977  26.219  51.321  1.00 63.41           C  
ATOM   1667  CD1 LEU A  21      88.609  27.601  50.756  1.00 63.41           C  
ATOM   1668  CD2 LEU A  21      87.835  25.573  52.123  1.00 63.41           C  
ATOM   1669  C   LEU A  21      90.288  23.079  49.519  1.00 63.41           C  
ATOM   1670  O   LEU A  21      91.221  23.465  48.817  1.00 63.41           O  
ATOM   1671  N   ARG A  22      89.610  21.946  49.256  1.00281.07           N  
ATOM   1672  CA  ARG A  22      90.016  21.037  48.218  1.00281.07           C  
ATOM   1673  CB  ARG A  22      89.450  19.621  48.419  1.00281.07           C  
ATOM   1674  CG  ARG A  22      89.644  19.025  49.813  1.00281.07           C  
ATOM   1675  CD  ARG A  22      90.807  18.042  49.918  1.00281.07           C  
ATOM   1676  NE  ARG A  22      90.605  16.985  48.889  1.00281.07           N  
ATOM   1677  CZ  ARG A  22      91.466  15.928  48.835  1.00281.07           C  
ATOM   1678  NH1 ARG A  22      92.431  15.791  49.791  1.00281.07           N  
ATOM   1679  NH2 ARG A  22      91.369  15.015  47.826  1.00281.07           N  
ATOM   1680  C   ARG A  22      89.461  21.465  46.891  1.00281.07           C  
ATOM   1681  O   ARG A  22      88.316  21.900  46.794  1.00281.07           O  
ATOM   1682  N   CYS A  23      90.271  21.327  45.819  1.00 61.18           N  
ATOM   1683  CA  CYS A  23      89.811  21.601  44.486  1.00 61.18           C  
ATOM   1684  CB  CYS A  23      90.261  22.972  43.933  1.00 61.18           C  
ATOM   1685  SG  CYS A  23      89.689  23.277  42.231  1.00 61.18           S  
ATOM   1686  C   CYS A  23      90.374  20.540  43.592  1.00 61.18           C  
ATOM   1687  O   CYS A  23      91.493  20.074  43.793  1.00 61.18           O  
ATOM   1688  N   LYS A  24      89.582  20.093  42.599  1.00118.22           N  
ATOM   1689  CA  LYS A  24      90.070  19.150  41.639  1.00118.22           C  
ATOM   1690  CB  LYS A  24      89.622  17.705  41.903  1.00118.22           C  
ATOM   1691  CG  LYS A  24      90.243  17.171  43.195  1.00118.22           C  
ATOM   1692  CD  LYS A  24      89.727  15.806  43.636  1.00118.22           C  
ATOM   1693  CE  LYS A  24      90.713  14.674  43.346  1.00118.22           C  
ATOM   1694  NZ  LYS A  24      91.897  14.794  44.227  1.00118.22           N  
ATOM   1695  C   LYS A  24      89.542  19.614  40.326  1.00118.22           C  
ATOM   1696  O   LYS A  24      88.485  20.232  40.271  1.00118.22           O  
ATOM   1697  N   TYR A  25      90.278  19.391  39.226  1.00 80.61           N  
ATOM   1698  CA  TYR A  25      89.766  19.859  37.972  1.00 80.61           C  
ATOM   1699  CB  TYR A  25      90.373  21.202  37.515  1.00 80.61           C  
ATOM   1700  CG  TYR A  25      91.845  21.042  37.327  1.00 80.61           C  
ATOM   1701  CD1 TYR A  25      92.352  20.575  36.136  1.00 80.61           C  
ATOM   1702  CD2 TYR A  25      92.719  21.368  38.339  1.00 80.61           C  
ATOM   1703  CE1 TYR A  25      93.707  20.430  35.960  1.00 80.61           C  
ATOM   1704  CE2 TYR A  25      94.075  21.225  38.169  1.00 80.61           C  
ATOM   1705  CZ  TYR A  25      94.569  20.755  36.977  1.00 80.61           C  
ATOM   1706  OH  TYR A  25      95.959  20.606  36.794  1.00 80.61           O  
ATOM   1707  C   TYR A  25      90.050  18.835  36.933  1.00 80.61           C  
ATOM   1708  O   TYR A  25      90.908  17.970  37.107  1.00 80.61           O  
ATOM   1709  N   SER A  26      89.282  18.885  35.827  1.00 61.60           N  
ATOM   1710  CA  SER A  26      89.537  17.965  34.767  1.00 61.60           C  
ATOM   1711  CB  SER A  26      88.370  16.996  34.515  1.00 61.60           C  
ATOM   1712  OG  SER A  26      88.689  16.113  33.450  1.00 61.60           O  
ATOM   1713  C   SER A  26      89.716  18.769  33.523  1.00 61.60           C  
ATOM   1714  O   SER A  26      88.757  19.317  32.981  1.00 61.60           O  
ATOM   1715  N   TYR A  27      90.977  18.911  33.073  1.00125.32           N  
ATOM   1716  CA  TYR A  27      91.225  19.534  31.812  1.00125.32           C  
ATOM   1717  CB  TYR A  27      91.414  21.060  31.869  1.00125.32           C  
ATOM   1718  CG  TYR A  27      91.417  21.504  30.446  1.00125.32           C  
ATOM   1719  CD1 TYR A  27      90.302  21.288  29.670  1.00125.32           C  
ATOM   1720  CD2 TYR A  27      92.499  22.150  29.893  1.00125.32           C  
ATOM   1721  CE1 TYR A  27      90.270  21.684  28.355  1.00125.32           C  
ATOM   1722  CE2 TYR A  27      92.473  22.551  28.576  1.00125.32           C  
ATOM   1723  CZ  TYR A  27      91.359  22.315  27.804  1.00125.32           C  
ATOM   1724  OH  TYR A  27      91.328  22.724  26.454  1.00125.32           O  
ATOM   1725  C   TYR A  27      92.468  18.892  31.261  1.00125.32           C  
ATOM   1726  O   TYR A  27      93.447  18.687  31.976  1.00125.32           O  
ATOM   1727  N   PHE A  28      92.429  18.525  29.969  1.00114.50           N  
ATOM   1728  CA  PHE A  28      93.484  17.862  29.243  1.00114.50           C  
ATOM   1729  CB  PHE A  28      92.970  17.195  27.956  1.00114.50           C  
ATOM   1730  CG  PHE A  28      92.074  16.081  28.381  1.00114.50           C  
ATOM   1731  CD1 PHE A  28      90.767  16.330  28.733  1.00114.50           C  
ATOM   1732  CD2 PHE A  28      92.536  14.786  28.428  1.00114.50           C  
ATOM   1733  CE1 PHE A  28      89.940  15.304  29.127  1.00114.50           C  
ATOM   1734  CE2 PHE A  28      91.715  13.756  28.820  1.00114.50           C  
ATOM   1735  CZ  PHE A  28      90.412  14.014  29.170  1.00114.50           C  
ATOM   1736  C   PHE A  28      94.623  18.777  28.870  1.00114.50           C  
ATOM   1737  O   PHE A  28      95.743  18.317  28.653  1.00114.50           O  
ATOM   1738  N   GLY A  36      94.362  20.080  28.654  1.00 40.56           N  
ATOM   1739  CA  GLY A  36      95.451  20.956  28.303  1.00 40.56           C  
ATOM   1740  C   GLY A  36      96.027  21.516  29.567  1.00 40.56           C  
ATOM   1741  O   GLY A  36      95.517  21.239  30.651  1.00 40.56           O  
ATOM   1742  N   THR A  37      97.112  22.322  29.456  1.00131.82           N  
ATOM   1743  CA  THR A  37      97.711  22.937  30.615  1.00131.82           C  
ATOM   1744  CB  THR A  37      99.119  23.408  30.400  1.00131.82           C  
ATOM   1745  OG1 THR A  37      99.165  24.362  29.349  1.00131.82           O  
ATOM   1746  CG2 THR A  37     100.000  22.197  30.070  1.00131.82           C  
ATOM   1747  C   THR A  37      96.895  24.143  30.969  1.00131.82           C  
ATOM   1748  O   THR A  37      96.674  25.030  30.145  1.00131.82           O  
ATOM   1749  N   PRO A  38      96.427  24.163  32.189  1.00128.54           N  
ATOM   1750  CA  PRO A  38      95.560  25.230  32.618  1.00128.54           C  
ATOM   1751  CD  PRO A  38      96.083  22.910  32.844  1.00128.54           C  
ATOM   1752  CB  PRO A  38      94.432  24.564  33.405  1.00128.54           C  
ATOM   1753  CG  PRO A  38      95.073  23.277  33.939  1.00128.54           C  
ATOM   1754  C   PRO A  38      96.197  26.303  33.441  1.00128.54           C  
ATOM   1755  O   PRO A  38      97.371  26.210  33.800  1.00128.54           O  
ATOM   1756  N   TYR A  39      95.378  27.327  33.753  1.00134.71           N  
ATOM   1757  CA  TYR A  39      95.675  28.389  34.667  1.00134.71           C  
ATOM   1758  CB  TYR A  39      95.312  29.783  34.125  1.00134.71           C  
ATOM   1759  CG  TYR A  39      96.085  30.025  32.870  1.00134.71           C  
ATOM   1760  CD1 TYR A  39      97.451  30.182  32.909  1.00134.71           C  
ATOM   1761  CD2 TYR A  39      95.443  30.121  31.654  1.00134.71           C  
ATOM   1762  CE1 TYR A  39      98.166  30.415  31.757  1.00134.71           C  
ATOM   1763  CE2 TYR A  39      96.153  30.356  30.498  1.00134.71           C  
ATOM   1764  CZ  TYR A  39      97.519  30.502  30.548  1.00134.71           C  
ATOM   1765  OH  TYR A  39      98.253  30.743  29.367  1.00134.71           O  
ATOM   1766  C   TYR A  39      94.753  28.106  35.816  1.00134.71           C  
ATOM   1767  O   TYR A  39      93.604  27.732  35.591  1.00134.71           O  
ATOM   1768  N   LEU A  40      95.236  28.228  37.071  1.00142.45           N  
ATOM   1769  CA  LEU A  40      94.437  27.896  38.226  1.00142.45           C  
ATOM   1770  CB  LEU A  40      95.159  26.930  39.187  1.00142.45           C  
ATOM   1771  CG  LEU A  40      95.443  25.510  38.653  1.00142.45           C  
ATOM   1772  CD1 LEU A  40      94.174  24.658  38.603  1.00142.45           C  
ATOM   1773  CD2 LEU A  40      96.177  25.535  37.309  1.00142.45           C  
ATOM   1774  C   LEU A  40      94.217  29.137  39.035  1.00142.45           C  
ATOM   1775  O   LEU A  40      95.103  29.987  39.130  1.00142.45           O  
ATOM   1776  N   PHE A  41      93.023  29.265  39.662  1.00 87.49           N  
ATOM   1777  CA  PHE A  41      92.765  30.447  40.439  1.00 87.49           C  
ATOM   1778  CB  PHE A  41      91.960  31.514  39.674  1.00 87.49           C  
ATOM   1779  CG  PHE A  41      92.716  31.930  38.460  1.00 87.49           C  
ATOM   1780  CD1 PHE A  41      92.551  31.253  37.273  1.00 87.49           C  
ATOM   1781  CD2 PHE A  41      93.584  32.996  38.502  1.00 87.49           C  
ATOM   1782  CE1 PHE A  41      93.241  31.631  36.146  1.00 87.49           C  
ATOM   1783  CE2 PHE A  41      94.277  33.379  37.378  1.00 87.49           C  
ATOM   1784  CZ  PHE A  41      94.106  32.697  36.197  1.00 87.49           C  
ATOM   1785  C   PHE A  41      91.912  30.116  41.628  1.00 87.49           C  
ATOM   1786  O   PHE A  41      91.215  29.102  41.665  1.00 87.49           O  
ATOM   1787  N   TRP A  42      91.985  30.987  42.657  1.00 93.75           N  
ATOM   1788  CA  TRP A  42      91.115  30.911  43.796  1.00 93.75           C  
ATOM   1789  CB  TRP A  42      91.785  30.499  45.115  1.00 93.75           C  
ATOM   1790  CG  TRP A  42      92.033  29.020  45.233  1.00 93.75           C  
ATOM   1791  CD2 TRP A  42      91.060  28.097  45.746  1.00 93.75           C  
ATOM   1792  CD1 TRP A  42      93.130  28.286  44.903  1.00 93.75           C  
ATOM   1793  NE1 TRP A  42      92.903  26.961  45.177  1.00 93.75           N  
ATOM   1794  CE2 TRP A  42      91.633  26.828  45.696  1.00 93.75           C  
ATOM   1795  CE3 TRP A  42      89.793  28.291  46.218  1.00 93.75           C  
ATOM   1796  CZ2 TRP A  42      90.946  25.726  46.119  1.00 93.75           C  
ATOM   1797  CZ3 TRP A  42      89.102  27.179  46.645  1.00 93.75           C  
ATOM   1798  CH2 TRP A  42      89.668  25.921  46.596  1.00 93.75           C  
ATOM   1799  C   TRP A  42      90.563  32.280  44.007  1.00 93.75           C  
ATOM   1800  O   TRP A  42      91.305  33.262  44.009  1.00 93.75           O  
ATOM   1801  N   TYR A  43      89.232  32.369  44.194  1.00 76.58           N  
ATOM   1802  CA  TYR A  43      88.578  33.626  44.420  1.00 76.58           C  
ATOM   1803  CB  TYR A  43      87.567  34.036  43.330  1.00 76.58           C  
ATOM   1804  CG  TYR A  43      88.295  34.614  42.163  1.00 76.58           C  
ATOM   1805  CD1 TYR A  43      88.882  33.820  41.205  1.00 76.58           C  
ATOM   1806  CD2 TYR A  43      88.375  35.982  42.031  1.00 76.58           C  
ATOM   1807  CE1 TYR A  43      89.541  34.387  40.137  1.00 76.58           C  
ATOM   1808  CE2 TYR A  43      89.032  36.554  40.967  1.00 76.58           C  
ATOM   1809  CZ  TYR A  43      89.618  35.755  40.018  1.00 76.58           C  
ATOM   1810  OH  TYR A  43      90.293  36.338  38.925  1.00 76.58           O  
ATOM   1811  C   TYR A  43      87.820  33.554  45.712  1.00 76.58           C  
ATOM   1812  O   TYR A  43      87.431  32.475  46.158  1.00 76.58           O  
ATOM   1813  N   VAL A  44      87.626  34.722  46.368  1.00137.54           N  
ATOM   1814  CA  VAL A  44      86.903  34.762  47.610  1.00137.54           C  
ATOM   1815  CB  VAL A  44      87.704  35.303  48.763  1.00137.54           C  
ATOM   1816  CG1 VAL A  44      88.921  34.399  48.998  1.00137.54           C  
ATOM   1817  CG2 VAL A  44      88.069  36.765  48.473  1.00137.54           C  
ATOM   1818  C   VAL A  44      85.725  35.672  47.452  1.00137.54           C  
ATOM   1819  O   VAL A  44      85.820  36.765  46.898  1.00137.54           O  
ATOM   1820  N   GLN A  45      84.569  35.221  47.960  1.00117.91           N  
ATOM   1821  CA  GLN A  45      83.329  35.935  47.919  1.00117.91           C  
ATOM   1822  CB  GLN A  45      82.175  35.043  47.414  1.00117.91           C  
ATOM   1823  CG  GLN A  45      80.787  35.689  47.378  1.00117.91           C  
ATOM   1824  CD  GLN A  45      80.546  36.292  46.003  1.00117.91           C  
ATOM   1825  OE1 GLN A  45      81.007  37.392  45.703  1.00117.91           O  
ATOM   1826  NE2 GLN A  45      79.793  35.556  45.144  1.00117.91           N  
ATOM   1827  C   GLN A  45      83.024  36.284  49.338  1.00117.91           C  
ATOM   1828  O   GLN A  45      82.999  35.417  50.208  1.00117.91           O  
ATOM   1829  N   TYR A  46      82.760  37.573  49.606  1.00138.70           N  
ATOM   1830  CA  TYR A  46      82.418  38.005  50.929  1.00138.70           C  
ATOM   1831  CB  TYR A  46      83.121  39.294  51.399  1.00138.70           C  
ATOM   1832  CG  TYR A  46      84.580  39.014  51.539  1.00138.70           C  
ATOM   1833  CD1 TYR A  46      85.052  38.319  52.627  1.00138.70           C  
ATOM   1834  CD2 TYR A  46      85.475  39.423  50.577  1.00138.70           C  
ATOM   1835  CE1 TYR A  46      86.393  38.050  52.767  1.00138.70           C  
ATOM   1836  CE2 TYR A  46      86.818  39.159  50.711  1.00138.70           C  
ATOM   1837  CZ  TYR A  46      87.281  38.473  51.808  1.00138.70           C  
ATOM   1838  OH  TYR A  46      88.658  38.201  51.948  1.00138.70           O  
ATOM   1839  C   TYR A  46      80.958  38.293  50.829  1.00138.70           C  
ATOM   1840  O   TYR A  46      80.400  38.181  49.742  1.00138.70           O  
ATOM   1841  N   PRO A  48      80.277  38.604  51.890  1.00217.23           N  
ATOM   1842  CA  PRO A  48      78.854  38.734  51.776  1.00217.23           C  
ATOM   1843  CD  PRO A  48      80.691  38.242  53.235  1.00217.23           C  
ATOM   1844  CB  PRO A  48      78.354  38.967  53.199  1.00217.23           C  
ATOM   1845  CG  PRO A  48      79.387  38.204  54.057  1.00217.23           C  
ATOM   1846  C   PRO A  48      78.296  39.656  50.724  1.00217.23           C  
ATOM   1847  O   PRO A  48      77.615  39.170  49.824  1.00217.23           O  
ATOM   1848  N   ARG A  49      78.551  40.973  50.808  1.00197.55           N  
ATOM   1849  CA  ARG A  49      78.032  41.944  49.878  1.00197.55           C  
ATOM   1850  CB  ARG A  49      77.998  43.373  50.451  1.00197.55           C  
ATOM   1851  CG  ARG A  49      77.305  44.385  49.530  1.00197.55           C  
ATOM   1852  CD  ARG A  49      75.781  44.235  49.463  1.00197.55           C  
ATOM   1853  NE  ARG A  49      75.260  45.241  48.490  1.00197.55           N  
ATOM   1854  CZ  ARG A  49      74.905  46.496  48.896  1.00197.55           C  
ATOM   1855  NH1 ARG A  49      75.061  46.864  50.201  1.00197.55           N  
ATOM   1856  NH2 ARG A  49      74.395  47.385  47.993  1.00197.55           N  
ATOM   1857  C   ARG A  49      78.807  41.998  48.599  1.00197.55           C  
ATOM   1858  O   ARG A  49      78.288  42.481  47.597  1.00197.55           O  
ATOM   1859  N   GLN A  50      80.074  41.542  48.616  1.00160.16           N  
ATOM   1860  CA  GLN A  50      81.037  41.822  47.583  1.00160.16           C  
ATOM   1861  CB  GLN A  50      82.468  41.753  48.127  1.00160.16           C  
ATOM   1862  CG  GLN A  50      82.651  42.616  49.375  1.00160.16           C  
ATOM   1863  CD  GLN A  50      82.197  44.031  49.053  1.00160.16           C  
ATOM   1864  OE1 GLN A  50      81.017  44.279  48.807  1.00160.16           O  
ATOM   1865  NE2 GLN A  50      83.160  44.991  49.056  1.00160.16           N  
ATOM   1866  C   GLN A  50      80.985  40.940  46.369  1.00160.16           C  
ATOM   1867  O   GLN A  50      80.153  40.046  46.222  1.00160.16           O  
ATOM   1868  N   GLY A  51      81.892  41.264  45.418  1.00 67.36           N  
ATOM   1869  CA  GLY A  51      82.093  40.540  44.197  1.00 67.36           C  
ATOM   1870  C   GLY A  51      83.342  39.745  44.399  1.00 67.36           C  
ATOM   1871  O   GLY A  51      84.157  40.080  45.257  1.00 67.36           O  
ATOM   1872  N   LEU A  52      83.554  38.702  43.571  1.00131.57           N  
ATOM   1873  CA  LEU A  52      84.671  37.821  43.767  1.00131.57           C  
ATOM   1874  CB  LEU A  52      84.789  36.715  42.703  1.00131.57           C  
ATOM   1875  CG  LEU A  52      83.664  35.664  42.753  1.00131.57           C  
ATOM   1876  CD1 LEU A  52      82.287  36.298  42.497  1.00131.57           C  
ATOM   1877  CD2 LEU A  52      83.963  34.492  41.804  1.00131.57           C  
ATOM   1878  C   LEU A  52      85.952  38.606  43.753  1.00131.57           C  
ATOM   1879  O   LEU A  52      86.078  39.619  43.068  1.00131.57           O  
ATOM   1880  N   GLN A  53      86.930  38.166  44.577  1.00120.13           N  
ATOM   1881  CA  GLN A  53      88.226  38.789  44.645  1.00120.13           C  
ATOM   1882  CB  GLN A  53      88.601  39.292  46.052  1.00120.13           C  
ATOM   1883  CG  GLN A  53      87.799  40.502  46.539  1.00120.13           C  
ATOM   1884  CD  GLN A  53      88.465  41.769  46.017  1.00120.13           C  
ATOM   1885  OE1 GLN A  53      89.623  42.050  46.326  1.00120.13           O  
ATOM   1886  NE2 GLN A  53      87.716  42.562  45.205  1.00120.13           N  
ATOM   1887  C   GLN A  53      89.224  37.727  44.299  1.00120.13           C  
ATOM   1888  O   GLN A  53      89.026  36.562  44.635  1.00120.13           O  
ATOM   1889  N   LEU A  54      90.329  38.110  43.623  1.00140.28           N  
ATOM   1890  CA  LEU A  54      91.323  37.162  43.201  1.00140.28           C  
ATOM   1891  CB  LEU A  54      92.114  37.634  41.970  1.00140.28           C  
ATOM   1892  CG  LEU A  54      93.310  36.730  41.629  1.00140.28           C  
ATOM   1893  CD1 LEU A  54      92.862  35.291  41.341  1.00140.28           C  
ATOM   1894  CD2 LEU A  54      94.152  37.333  40.495  1.00140.28           C  
ATOM   1895  C   LEU A  54      92.307  36.974  44.304  1.00140.28           C  
ATOM   1896  O   LEU A  54      93.027  37.896  44.688  1.00140.28           O  
ATOM   1897  N   LEU A  55      92.253  35.785  44.926  1.00172.94           N  
ATOM   1898  CA  LEU A  55      93.160  35.406  45.960  1.00172.94           C  
ATOM   1899  CB  LEU A  55      92.524  34.347  46.864  1.00172.94           C  
ATOM   1900  CG  LEU A  55      93.273  34.106  48.176  1.00172.94           C  
ATOM   1901  CD1 LEU A  55      93.303  35.373  49.047  1.00172.94           C  
ATOM   1902  CD2 LEU A  55      92.657  32.917  48.920  1.00172.94           C  
ATOM   1903  C   LEU A  55      94.458  34.885  45.402  1.00172.94           C  
ATOM   1904  O   LEU A  55      95.535  35.242  45.878  1.00172.94           O  
ATOM   1905  N   LEU A  56      94.387  34.021  44.363  1.00 90.23           N  
ATOM   1906  CA  LEU A  56      95.594  33.395  43.893  1.00 90.23           C  
ATOM   1907  CB  LEU A  56      95.808  31.996  44.492  1.00 90.23           C  
ATOM   1908  CG  LEU A  56      96.034  32.000  46.013  1.00 90.23           C  
ATOM   1909  CD1 LEU A  56      96.232  30.574  46.550  1.00 90.23           C  
ATOM   1910  CD2 LEU A  56      97.187  32.939  46.400  1.00 90.23           C  
ATOM   1911  C   LEU A  56      95.555  33.215  42.416  1.00 90.23           C  
ATOM   1912  O   LEU A  56      94.492  33.130  41.800  1.00 90.23           O  
ATOM   1913  N   LYS A  57      96.755  33.165  41.809  1.00147.15           N  
ATOM   1914  CA  LYS A  57      96.865  32.937  40.401  1.00147.15           C  
ATOM   1915  CB  LYS A  57      97.208  34.203  39.595  1.00147.15           C  
ATOM   1916  CG  LYS A  57      96.194  35.341  39.730  1.00147.15           C  
ATOM   1917  CD  LYS A  57      96.679  36.659  39.116  1.00147.15           C  
ATOM   1918  CE  LYS A  57      97.985  37.188  39.717  1.00147.15           C  
ATOM   1919  NZ  LYS A  57      97.768  37.619  41.115  1.00147.15           N  
ATOM   1920  C   LYS A  57      98.026  32.015  40.210  1.00147.15           C  
ATOM   1921  O   LYS A  57      99.095  32.234  40.778  1.00147.15           O  
ATOM   1922  N   TYR A  58      97.838  30.935  39.425  1.00125.73           N  
ATOM   1923  CA  TYR A  58      98.935  30.052  39.153  1.00125.73           C  
ATOM   1924  CB  TYR A  58      98.666  28.630  39.681  1.00125.73           C  
ATOM   1925  CG  TYR A  58      99.679  27.690  39.127  1.00125.73           C  
ATOM   1926  CD1 TYR A  58     100.959  27.647  39.629  1.00125.73           C  
ATOM   1927  CD2 TYR A  58      99.332  26.833  38.108  1.00125.73           C  
ATOM   1928  CE1 TYR A  58     101.881  26.768  39.110  1.00125.73           C  
ATOM   1929  CE2 TYR A  58     100.248  25.952  37.587  1.00125.73           C  
ATOM   1930  CZ  TYR A  58     101.527  25.920  38.088  1.00125.73           C  
ATOM   1931  OH  TYR A  58     102.472  25.018  37.556  1.00125.73           O  
ATOM   1932  C   TYR A  58      99.122  29.960  37.673  1.00125.73           C  
ATOM   1933  O   TYR A  58      98.335  29.291  37.003  1.00125.73           O  
ATOM   1934  N   TYR A  59     100.083  30.722  37.095  1.00235.36           N  
ATOM   1935  CA  TYR A  59     100.305  30.505  35.695  1.00235.36           C  
ATOM   1936  CB  TYR A  59     100.777  31.793  34.963  1.00235.36           C  
ATOM   1937  CG  TYR A  59      99.790  32.893  35.145  1.00235.36           C  
ATOM   1938  CD1 TYR A  59      99.573  33.416  36.392  1.00235.36           C  
ATOM   1939  CD2 TYR A  59      99.126  33.447  34.076  1.00235.36           C  
ATOM   1940  CE1 TYR A  59      98.674  34.438  36.578  1.00235.36           C  
ATOM   1941  CE2 TYR A  59      98.224  34.471  34.254  1.00235.36           C  
ATOM   1942  CZ  TYR A  59      97.993  34.965  35.511  1.00235.36           C  
ATOM   1943  OH  TYR A  59      97.069  36.011  35.708  1.00235.36           O  
ATOM   1944  C   TYR A  59     101.230  29.309  35.448  1.00235.36           C  
ATOM   1945  O   TYR A  59     100.766  28.339  34.847  1.00235.36           O  
ATOM   1946  N   PRO A  60     102.509  29.297  35.865  1.00190.24           N  
ATOM   1947  CA  PRO A  60     103.282  28.094  35.639  1.00190.24           C  
ATOM   1948  CD  PRO A  60     103.349  30.389  35.386  1.00190.24           C  
ATOM   1949  CB  PRO A  60     103.878  28.295  34.259  1.00190.24           C  
ATOM   1950  CG  PRO A  60     104.233  29.793  34.271  1.00190.24           C  
ATOM   1951  C   PRO A  60     104.386  28.063  36.662  1.00190.24           C  
ATOM   1952  O   PRO A  60     104.414  28.918  37.543  1.00190.24           O  
ATOM   1953  N   GLY A  65     105.370  27.152  36.481  1.00 40.11           N  
ATOM   1954  CA  GLY A  65     106.561  27.150  37.288  1.00 40.11           C  
ATOM   1955  C   GLY A  65     106.306  26.507  38.608  1.00 40.11           C  
ATOM   1956  O   GLY A  65     105.764  25.406  38.678  1.00 40.11           O  
ATOM   1957  N   ASP A  66     106.738  27.184  39.692  1.00 45.60           N  
ATOM   1958  CA  ASP A  66     106.615  26.663  41.023  1.00 45.60           C  
ATOM   1959  CB  ASP A  66     107.075  27.677  42.092  1.00 45.60           C  
ATOM   1960  CG  ASP A  66     107.143  27.012  43.462  1.00 45.60           C  
ATOM   1961  OD1 ASP A  66     106.469  25.967  43.659  1.00 45.60           O  
ATOM   1962  OD2 ASP A  66     107.874  27.552  44.335  1.00 45.60           O  
ATOM   1963  C   ASP A  66     105.172  26.338  41.257  1.00 45.60           C  
ATOM   1964  O   ASP A  66     104.276  27.133  40.972  1.00 45.60           O  
ATOM   1965  N   PRO A  67     104.949  25.145  41.744  1.00158.01           N  
ATOM   1966  CA  PRO A  67     103.614  24.675  42.002  1.00158.01           C  
ATOM   1967  CD  PRO A  67     105.867  24.051  41.469  1.00158.01           C  
ATOM   1968  CB  PRO A  67     103.742  23.175  42.254  1.00158.01           C  
ATOM   1969  CG  PRO A  67     105.004  22.779  41.469  1.00158.01           C  
ATOM   1970  C   PRO A  67     102.941  25.401  43.119  1.00158.01           C  
ATOM   1971  O   PRO A  67     101.710  25.424  43.146  1.00158.01           O  
ATOM   1972  N   VAL A  68     103.713  25.986  44.055  1.00 49.71           N  
ATOM   1973  CA  VAL A  68     103.093  26.635  45.170  1.00 49.71           C  
ATOM   1974  CB  VAL A  68     103.867  26.489  46.449  1.00 49.71           C  
ATOM   1975  CG1 VAL A  68     103.157  27.290  47.552  1.00 49.71           C  
ATOM   1976  CG2 VAL A  68     104.013  24.992  46.766  1.00 49.71           C  
ATOM   1977  C   VAL A  68     102.999  28.096  44.874  1.00 49.71           C  
ATOM   1978  O   VAL A  68     103.985  28.737  44.512  1.00 49.71           O  
ATOM   1979  N   VAL A  69     101.785  28.662  45.024  1.00 41.55           N  
ATOM   1980  CA  VAL A  69     101.601  30.060  44.771  1.00 41.55           C  
ATOM   1981  CB  VAL A  69     100.498  30.356  43.798  1.00 41.55           C  
ATOM   1982  CG1 VAL A  69     100.885  29.773  42.429  1.00 41.55           C  
ATOM   1983  CG2 VAL A  69      99.184  29.790  44.362  1.00 41.55           C  
ATOM   1984  C   VAL A  69     101.234  30.695  46.069  1.00 41.55           C  
ATOM   1985  O   VAL A  69     100.566  30.088  46.903  1.00 41.55           O  
ATOM   1986  N   GLN A  70     101.679  31.943  46.289  1.00106.62           N  
ATOM   1987  CA  GLN A  70     101.368  32.558  47.539  1.00106.62           C  
ATOM   1988  CB  GLN A  70     102.615  32.932  48.356  1.00106.62           C  
ATOM   1989  CG  GLN A  70     103.559  33.903  47.654  1.00106.62           C  
ATOM   1990  CD  GLN A  70     104.726  34.144  48.599  1.00106.62           C  
ATOM   1991  OE1 GLN A  70     104.752  33.627  49.715  1.00106.62           O  
ATOM   1992  NE2 GLN A  70     105.723  34.946  48.142  1.00106.62           N  
ATOM   1993  C   GLN A  70     100.516  33.754  47.291  1.00106.62           C  
ATOM   1994  O   GLN A  70     100.615  34.414  46.257  1.00106.62           O  
ATOM   1995  N   GLY A  72      99.620  34.040  48.254  1.00 48.37           N  
ATOM   1996  CA  GLY A  72      98.718  35.136  48.100  1.00 48.37           C  
ATOM   1997  C   GLY A  72      98.664  35.865  49.395  1.00 48.37           C  
ATOM   1998  O   GLY A  72      99.404  35.565  50.330  1.00 48.37           O  
ATOM   1999  N   VAL A  73      97.758  36.853  49.463  1.00111.31           N  
ATOM   2000  CA  VAL A  73      97.612  37.692  50.610  1.00111.31           C  
ATOM   2001  CB  VAL A  73      96.695  38.851  50.358  1.00111.31           C  
ATOM   2002  CG1 VAL A  73      95.318  38.303  49.945  1.00111.31           C  
ATOM   2003  CG2 VAL A  73      96.646  39.715  51.624  1.00111.31           C  
ATOM   2004  C   VAL A  73      97.040  36.908  51.750  1.00111.31           C  
ATOM   2005  O   VAL A  73      96.300  35.944  51.559  1.00111.31           O  
ATOM   2006  N   ASN A  74      97.412  37.331  52.975  1.00 89.64           N  
ATOM   2007  CA  ASN A  74      96.935  36.825  54.231  1.00 89.64           C  
ATOM   2008  CB  ASN A  74      95.439  37.098  54.465  1.00 89.64           C  
ATOM   2009  CG  ASN A  74      95.264  38.598  54.653  1.00 89.64           C  
ATOM   2010  OD1 ASN A  74      96.237  39.332  54.820  1.00 89.64           O  
ATOM   2011  ND2 ASN A  74      93.988  39.068  54.635  1.00 89.64           N  
ATOM   2012  C   ASN A  74      97.174  35.360  54.434  1.00 89.64           C  
ATOM   2013  O   ASN A  74      96.291  34.650  54.907  1.00 89.64           O  
ATOM   2014  N   GLY A  75      98.366  34.849  54.087  1.00 38.09           N  
ATOM   2015  CA  GLY A  75      98.677  33.494  54.448  1.00 38.09           C  
ATOM   2016  C   GLY A  75      97.955  32.514  53.578  1.00 38.09           C  
ATOM   2017  O   GLY A  75      97.921  31.325  53.893  1.00 38.09           O  
ATOM   2018  N   PHE A  76      97.350  32.964  52.463  1.00159.38           N  
ATOM   2019  CA  PHE A  76      96.691  31.997  51.634  1.00159.38           C  
ATOM   2020  CB  PHE A  76      95.445  32.516  50.894  1.00159.38           C  
ATOM   2021  CG  PHE A  76      94.327  32.711  51.864  1.00159.38           C  
ATOM   2022  CD1 PHE A  76      93.598  31.633  52.305  1.00159.38           C  
ATOM   2023  CD2 PHE A  76      94.006  33.958  52.344  1.00159.38           C  
ATOM   2024  CE1 PHE A  76      92.563  31.792  53.196  1.00159.38           C  
ATOM   2025  CE2 PHE A  76      92.970  34.123  53.234  1.00159.38           C  
ATOM   2026  CZ  PHE A  76      92.243  33.042  53.664  1.00159.38           C  
ATOM   2027  C   PHE A  76      97.661  31.530  50.597  1.00159.38           C  
ATOM   2028  O   PHE A  76      98.385  32.326  50.002  1.00159.38           O  
ATOM   2029  N   GLU A  77      97.700  30.201  50.372  1.00130.52           N  
ATOM   2030  CA  GLU A  77      98.591  29.625  49.408  1.00130.52           C  
ATOM   2031  CB  GLU A  77      99.867  29.037  50.025  1.00130.52           C  
ATOM   2032  CG  GLU A  77     100.772  30.049  50.714  1.00130.52           C  
ATOM   2033  CD  GLU A  77     101.959  29.275  51.262  1.00130.52           C  
ATOM   2034  OE1 GLU A  77     101.744  28.392  52.135  1.00130.52           O  
ATOM   2035  OE2 GLU A  77     103.099  29.553  50.803  1.00130.52           O  
ATOM   2036  C   GLU A  77      97.895  28.442  48.828  1.00130.52           C  
ATOM   2037  O   GLU A  77      97.028  27.845  49.462  1.00130.52           O  
ATOM   2038  N   ALA A  78      98.264  28.074  47.588  1.00 43.33           N  
ATOM   2039  CA  ALA A  78      97.687  26.906  46.998  1.00 43.33           C  
ATOM   2040  CB  ALA A  78      96.573  27.214  45.984  1.00 43.33           C  
ATOM   2041  C   ALA A  78      98.778  26.206  46.259  1.00 43.33           C  
ATOM   2042  O   ALA A  78      99.703  26.838  45.752  1.00 43.33           O  
ATOM   2043  N   GLU A  79      98.696  24.863  46.191  1.00 47.27           N  
ATOM   2044  CA  GLU A  79      99.708  24.109  45.513  1.00 47.27           C  
ATOM   2045  CB  GLU A  79     100.323  23.010  46.397  1.00 47.27           C  
ATOM   2046  CG  GLU A  79     101.454  22.227  45.730  1.00 47.27           C  
ATOM   2047  CD  GLU A  79     101.948  21.190  46.728  1.00 47.27           C  
ATOM   2048  OE1 GLU A  79     101.091  20.604  47.444  1.00 47.27           O  
ATOM   2049  OE2 GLU A  79     103.186  20.975  46.792  1.00 47.27           O  
ATOM   2050  C   GLU A  79      99.074  23.438  44.335  1.00 47.27           C  
ATOM   2051  O   GLU A  79      97.990  22.869  44.434  1.00 47.27           O  
ATOM   2052  N   PHE A  80      99.755  23.499  43.176  1.00 88.58           N  
ATOM   2053  CA  PHE A  80      99.287  22.900  41.959  1.00 88.58           C  
ATOM   2054  CB  PHE A  80      99.698  23.728  40.725  1.00 88.58           C  
ATOM   2055  CG  PHE A  80      99.542  22.932  39.477  1.00 88.58           C  
ATOM   2056  CD1 PHE A  80      98.307  22.630  38.956  1.00 88.58           C  
ATOM   2057  CD2 PHE A  80     100.666  22.513  38.804  1.00 88.58           C  
ATOM   2058  CE1 PHE A  80      98.207  21.901  37.796  1.00 88.58           C  
ATOM   2059  CE2 PHE A  80     100.568  21.785  37.643  1.00 88.58           C  
ATOM   2060  CZ  PHE A  80      99.332  21.474  37.136  1.00 88.58           C  
ATOM   2061  C   PHE A  80      99.892  21.536  41.872  1.00 88.58           C  
ATOM   2062  O   PHE A  80     101.093  21.372  42.075  1.00 88.58           O  
ATOM   2063  N   SER A  82      99.053  20.511  41.604  1.00 70.50           N  
ATOM   2064  CA  SER A  82      99.539  19.165  41.505  1.00 70.50           C  
ATOM   2065  CB  SER A  82      98.911  18.230  42.557  1.00 70.50           C  
ATOM   2066  OG  SER A  82      99.403  16.906  42.405  1.00 70.50           O  
ATOM   2067  C   SER A  82      99.127  18.638  40.172  1.00 70.50           C  
ATOM   2068  O   SER A  82      97.950  18.386  39.932  1.00 70.50           O  
ATOM   2069  N   LYS A  84     100.095  18.453  39.262  1.00 69.14           N  
ATOM   2070  CA  LYS A  84      99.786  17.942  37.960  1.00 69.14           C  
ATOM   2071  CB  LYS A  84     100.998  17.949  37.015  1.00 69.14           C  
ATOM   2072  CG  LYS A  84     100.686  17.409  35.618  1.00 69.14           C  
ATOM   2073  CD  LYS A  84     101.818  17.627  34.611  1.00 69.14           C  
ATOM   2074  CE  LYS A  84     102.007  19.089  34.202  1.00 69.14           C  
ATOM   2075  NZ  LYS A  84     103.119  19.198  33.232  1.00 69.14           N  
ATOM   2076  C   LYS A  84      99.343  16.523  38.101  1.00 69.14           C  
ATOM   2077  O   LYS A  84      98.423  16.072  37.422  1.00 69.14           O  
ATOM   2078  N   SER A  85     100.006  15.779  39.004  1.00 92.97           N  
ATOM   2079  CA  SER A  85      99.736  14.381  39.167  1.00 92.97           C  
ATOM   2080  CB  SER A  85     100.605  13.752  40.265  1.00 92.97           C  
ATOM   2081  OG  SER A  85     101.978  13.942  39.961  1.00 92.97           O  
ATOM   2082  C   SER A  85      98.316  14.193  39.592  1.00 92.97           C  
ATOM   2083  O   SER A  85      97.580  13.400  39.007  1.00 92.97           O  
ATOM   2084  N   ASN A  86      97.938  14.907  40.665  1.00154.71           N  
ATOM   2085  CA  ASN A  86      96.654  14.871  41.303  1.00154.71           C  
ATOM   2086  CB  ASN A  86      96.694  15.431  42.731  1.00154.71           C  
ATOM   2087  CG  ASN A  86      95.412  14.971  43.391  1.00154.71           C  
ATOM   2088  OD1 ASN A  86      94.724  14.099  42.866  1.00154.71           O  
ATOM   2089  ND2 ASN A  86      95.069  15.575  44.559  1.00154.71           N  
ATOM   2090  C   ASN A  86      95.612  15.657  40.556  1.00154.71           C  
ATOM   2091  O   ASN A  86      94.418  15.405  40.708  1.00154.71           O  
ATOM   2092  N   SER A  87      96.021  16.645  39.738  1.00114.65           N  
ATOM   2093  CA  SER A  87      95.066  17.529  39.128  1.00114.65           C  
ATOM   2094  CB  SER A  87      94.016  16.797  38.276  1.00114.65           C  
ATOM   2095  OG  SER A  87      94.645  16.113  37.203  1.00114.65           O  
ATOM   2096  C   SER A  87      94.329  18.249  40.221  1.00114.65           C  
ATOM   2097  O   SER A  87      93.100  18.246  40.254  1.00114.65           O  
ATOM   2098  N   SER A  88      95.067  18.873  41.168  1.00120.35           N  
ATOM   2099  CA  SER A  88      94.413  19.587  42.233  1.00120.35           C  
ATOM   2100  CB  SER A  88      94.418  18.831  43.571  1.00120.35           C  
ATOM   2101  OG  SER A  88      93.687  17.622  43.456  1.00120.35           O  
ATOM   2102  C   SER A  88      95.110  20.891  42.491  1.00120.35           C  
ATOM   2103  O   SER A  88      96.312  21.033  42.268  1.00120.35           O  
ATOM   2104  N   PHE A  89      94.342  21.905  42.948  1.00188.76           N  
ATOM   2105  CA  PHE A  89      94.931  23.165  43.303  1.00188.76           C  
ATOM   2106  CB  PHE A  89      94.625  24.240  42.240  1.00188.76           C  
ATOM   2107  CG  PHE A  89      95.396  25.480  42.532  1.00188.76           C  
ATOM   2108  CD1 PHE A  89      96.765  25.500  42.396  1.00188.76           C  
ATOM   2109  CD2 PHE A  89      94.748  26.635  42.903  1.00188.76           C  
ATOM   2110  CE1 PHE A  89      97.480  26.645  42.655  1.00188.76           C  
ATOM   2111  CE2 PHE A  89      95.459  27.783  43.162  1.00188.76           C  
ATOM   2112  CZ  PHE A  89      96.827  27.790  43.041  1.00188.76           C  
ATOM   2113  C   PHE A  89      94.318  23.564  44.613  1.00188.76           C  
ATOM   2114  O   PHE A  89      93.551  24.521  44.684  1.00188.76           O  
ATOM   2115  N   HIS A  90      94.695  22.862  45.701  1.00121.90           N  
ATOM   2116  CA  HIS A  90      94.094  23.080  46.989  1.00121.90           C  
ATOM   2117  ND1 HIS A  90      94.427  19.396  47.828  1.00121.90           N  
ATOM   2118  CG  HIS A  90      93.865  20.608  47.495  1.00121.90           C  
ATOM   2119  CB  HIS A  90      94.380  21.934  47.975  1.00121.90           C  
ATOM   2120  NE2 HIS A  90      92.690  18.948  46.516  1.00121.90           N  
ATOM   2121  CD2 HIS A  90      92.805  20.315  46.695  1.00121.90           C  
ATOM   2122  CE1 HIS A  90      93.687  18.438  47.215  1.00121.90           C  
ATOM   2123  C   HIS A  90      94.609  24.344  47.608  1.00121.90           C  
ATOM   2124  O   HIS A  90      95.807  24.626  47.582  1.00121.90           O  
ATOM   2125  N   LEU A  91      93.694  25.134  48.206  1.00146.45           N  
ATOM   2126  CA  LEU A  91      94.083  26.341  48.878  1.00146.45           C  
ATOM   2127  CB  LEU A  91      93.091  27.504  48.644  1.00146.45           C  
ATOM   2128  CG  LEU A  91      93.429  28.843  49.337  1.00146.45           C  
ATOM   2129  CD1 LEU A  91      92.540  29.969  48.799  1.00146.45           C  
ATOM   2130  CD2 LEU A  91      93.288  28.761  50.863  1.00146.45           C  
ATOM   2131  C   LEU A  91      94.154  26.008  50.336  1.00146.45           C  
ATOM   2132  O   LEU A  91      93.274  25.333  50.866  1.00146.45           O  
ATOM   2133  N   ARG A  92      95.222  26.469  51.023  1.00213.15           N  
ATOM   2134  CA  ARG A  92      95.406  26.156  52.417  1.00213.15           C  
ATOM   2135  CB  ARG A  92      96.574  25.191  52.669  1.00213.15           C  
ATOM   2136  CG  ARG A  92      97.910  25.774  52.202  1.00213.15           C  
ATOM   2137  CD  ARG A  92      99.136  25.062  52.776  1.00213.15           C  
ATOM   2138  NE  ARG A  92      99.741  24.234  51.698  1.00213.15           N  
ATOM   2139  CZ  ARG A  92     100.678  24.767  50.861  1.00213.15           C  
ATOM   2140  NH1 ARG A  92     101.073  26.065  51.002  1.00213.15           N  
ATOM   2141  NH2 ARG A  92     101.227  23.987  49.885  1.00213.15           N  
ATOM   2142  C   ARG A  92      95.772  27.414  53.153  1.00213.15           C  
ATOM   2143  O   ARG A  92      96.204  28.393  52.545  1.00213.15           O  
ATOM   2144  N   LYS A  93      95.589  27.413  54.496  1.00174.17           N  
ATOM   2145  CA  LYS A  93      95.907  28.558  55.311  1.00174.17           C  
ATOM   2146  CB  LYS A  93      94.679  29.482  55.428  1.00174.17           C  
ATOM   2147  CG  LYS A  93      94.941  30.982  55.602  1.00174.17           C  
ATOM   2148  CD  LYS A  93      95.538  31.438  56.924  1.00174.17           C  
ATOM   2149  CE  LYS A  93      95.721  32.957  56.992  1.00174.17           C  
ATOM   2150  NZ  LYS A  93      94.422  33.638  56.782  1.00174.17           N  
ATOM   2151  C   LYS A  93      96.249  28.017  56.678  1.00174.17           C  
ATOM   2152  O   LYS A  93      95.612  27.073  57.137  1.00174.17           O  
ATOM   2153  N   ALA A  94      97.296  28.562  57.344  1.00 52.71           N  
ATOM   2154  CA  ALA A  94      97.735  28.075  58.633  1.00 52.71           C  
ATOM   2155  CB  ALA A  94      99.075  28.691  59.069  1.00 52.71           C  
ATOM   2156  C   ALA A  94      96.753  28.339  59.740  1.00 52.71           C  
ATOM   2157  O   ALA A  94      96.403  27.425  60.487  1.00 52.71           O  
ATOM   2158  N   SER A  95      96.275  29.592  59.887  1.00 61.69           N  
ATOM   2159  CA  SER A  95      95.354  29.869  60.954  1.00 61.69           C  
ATOM   2160  CB  SER A  95      96.004  30.536  62.181  1.00 61.69           C  
ATOM   2161  OG  SER A  95      96.497  31.824  61.843  1.00 61.69           O  
ATOM   2162  C   SER A  95      94.331  30.815  60.418  1.00 61.69           C  
ATOM   2163  O   SER A  95      94.639  31.950  60.059  1.00 61.69           O  
ATOM   2164  N   VAL A  96      93.067  30.364  60.371  1.00 51.28           N  
ATOM   2165  CA  VAL A  96      92.026  31.170  59.818  1.00 51.28           C  
ATOM   2166  CB  VAL A  96      90.926  30.358  59.197  1.00 51.28           C  
ATOM   2167  CG1 VAL A  96      91.516  29.551  58.026  1.00 51.28           C  
ATOM   2168  CG2 VAL A  96      90.282  29.487  60.289  1.00 51.28           C  
ATOM   2169  C   VAL A  96      91.430  31.995  60.907  1.00 51.28           C  
ATOM   2170  O   VAL A  96      91.422  31.603  62.072  1.00 51.28           O  
ATOM   2171  N   HIS A  97      90.925  33.189  60.545  1.00 71.47           N  
ATOM   2172  CA  HIS A  97      90.322  34.040  61.522  1.00 71.47           C  
ATOM   2173  ND1 HIS A  97      92.674  34.867  63.655  1.00 71.47           N  
ATOM   2174  CG  HIS A  97      92.448  35.091  62.314  1.00 71.47           C  
ATOM   2175  CB  HIS A  97      91.092  35.352  61.730  1.00 71.47           C  
ATOM   2176  NE2 HIS A  97      94.649  34.720  62.644  1.00 71.47           N  
ATOM   2177  CD2 HIS A  97      93.665  34.997  61.712  1.00 71.47           C  
ATOM   2178  CE1 HIS A  97      94.006  34.651  63.795  1.00 71.47           C  
ATOM   2179  C   HIS A  97      88.923  34.336  61.069  1.00 71.47           C  
ATOM   2180  O   HIS A  97      88.509  33.978  59.968  1.00 71.47           O  
ATOM   2181  N   TRP A  98      88.153  35.019  61.931  1.00116.71           N  
ATOM   2182  CA  TRP A  98      86.766  35.300  61.698  1.00116.71           C  
ATOM   2183  CB  TRP A  98      86.138  36.069  62.874  1.00116.71           C  
ATOM   2184  CG  TRP A  98      84.786  36.682  62.598  1.00116.71           C  
ATOM   2185  CD2 TRP A  98      83.623  35.948  62.189  1.00116.71           C  
ATOM   2186  CD1 TRP A  98      84.424  37.996  62.615  1.00116.71           C  
ATOM   2187  NE1 TRP A  98      83.101  38.126  62.268  1.00116.71           N  
ATOM   2188  CE2 TRP A  98      82.597  36.873  61.994  1.00116.71           C  
ATOM   2189  CE3 TRP A  98      83.429  34.616  61.981  1.00116.71           C  
ATOM   2190  CZ2 TRP A  98      81.355  36.475  61.591  1.00116.71           C  
ATOM   2191  CZ3 TRP A  98      82.173  34.216  61.584  1.00116.71           C  
ATOM   2192  CH2 TRP A  98      81.156  35.127  61.393  1.00116.71           C  
ATOM   2193  C   TRP A  98      86.559  36.078  60.436  1.00116.71           C  
ATOM   2194  O   TRP A  98      85.652  35.772  59.665  1.00116.71           O  
ATOM   2195  N   SER A  99      87.406  37.081  60.164  1.00 55.85           N  
ATOM   2196  CA  SER A  99      87.196  37.914  59.013  1.00 55.85           C  
ATOM   2197  CB  SER A  99      88.260  39.016  58.880  1.00 55.85           C  
ATOM   2198  OG  SER A  99      89.540  38.436  58.673  1.00 55.85           O  
ATOM   2199  C   SER A  99      87.259  37.078  57.772  1.00 55.85           C  
ATOM   2200  O   SER A  99      86.768  37.479  56.718  1.00 55.85           O  
ATOM   2201  N   ASP A 100      87.887  35.897  57.876  1.00 97.19           N  
ATOM   2202  CA  ASP A 100      88.093  34.970  56.795  1.00 97.19           C  
ATOM   2203  CB  ASP A 100      89.115  33.873  57.138  1.00 97.19           C  
ATOM   2204  CG  ASP A 100      90.487  34.531  57.200  1.00 97.19           C  
ATOM   2205  OD1 ASP A 100      90.680  35.567  56.508  1.00 97.19           O  
ATOM   2206  OD2 ASP A 100      91.359  34.009  57.943  1.00 97.19           O  
ATOM   2207  C   ASP A 100      86.824  34.298  56.359  1.00 97.19           C  
ATOM   2208  O   ASP A 100      86.792  33.703  55.285  1.00 97.19           O  
ATOM   2209  N   TRP A 101      85.767  34.290  57.191  1.00143.34           N  
ATOM   2210  CA  TRP A 101      84.544  33.626  56.820  1.00143.34           C  
ATOM   2211  CB  TRP A 101      83.442  33.853  57.870  1.00143.34           C  
ATOM   2212  CG  TRP A 101      82.042  33.490  57.440  1.00143.34           C  
ATOM   2213  CD2 TRP A 101      81.069  34.473  57.055  1.00143.34           C  
ATOM   2214  CD1 TRP A 101      81.422  32.279  57.357  1.00143.34           C  
ATOM   2215  NE1 TRP A 101      80.122  32.448  56.940  1.00143.34           N  
ATOM   2216  CE2 TRP A 101      79.891  33.793  56.751  1.00143.34           C  
ATOM   2217  CE3 TRP A 101      81.150  35.833  56.965  1.00143.34           C  
ATOM   2218  CZ2 TRP A 101      78.771  34.464  56.352  1.00143.34           C  
ATOM   2219  CZ3 TRP A 101      80.020  36.507  56.558  1.00143.34           C  
ATOM   2220  CH2 TRP A 101      78.853  35.835  56.257  1.00143.34           C  
ATOM   2221  C   TRP A 101      84.070  34.144  55.494  1.00143.34           C  
ATOM   2222  O   TRP A 101      83.956  35.352  55.294  1.00143.34           O  
ATOM   2223  N   ALA A 102      83.786  33.226  54.539  1.00 57.80           N  
ATOM   2224  CA  ALA A 102      83.343  33.649  53.238  1.00 57.80           C  
ATOM   2225  CB  ALA A 102      84.315  34.622  52.547  1.00 57.80           C  
ATOM   2226  C   ALA A 102      83.218  32.443  52.351  1.00 57.80           C  
ATOM   2227  O   ALA A 102      83.349  31.304  52.803  1.00 57.80           O  
ATOM   2228  N   VAL A 103      82.921  32.671  51.054  1.00 69.03           N  
ATOM   2229  CA  VAL A 103      82.787  31.582  50.127  1.00 69.03           C  
ATOM   2230  CB  VAL A 103      81.535  31.668  49.304  1.00 69.03           C  
ATOM   2231  CG1 VAL A 103      81.484  30.462  48.357  1.00 69.03           C  
ATOM   2232  CG2 VAL A 103      80.326  31.798  50.240  1.00 69.03           C  
ATOM   2233  C   VAL A 103      83.952  31.670  49.184  1.00 69.03           C  
ATOM   2234  O   VAL A 103      84.251  32.745  48.669  1.00 69.03           O  
ATOM   2235  N   TYR A 104      84.640  30.540  48.909  1.00 90.25           N  
ATOM   2236  CA  TYR A 104      85.819  30.572  48.081  1.00 90.25           C  
ATOM   2237  CB  TYR A 104      87.044  29.910  48.745  1.00 90.25           C  
ATOM   2238  CG  TYR A 104      87.471  30.688  49.948  1.00 90.25           C  
ATOM   2239  CD1 TYR A 104      86.766  30.612  51.128  1.00 90.25           C  
ATOM   2240  CD2 TYR A 104      88.601  31.476  49.906  1.00 90.25           C  
ATOM   2241  CE1 TYR A 104      87.170  31.321  52.237  1.00 90.25           C  
ATOM   2242  CE2 TYR A 104      89.011  32.188  51.010  1.00 90.25           C  
ATOM   2243  CZ  TYR A 104      88.293  32.112  52.179  1.00 90.25           C  
ATOM   2244  OH  TYR A 104      88.711  32.841  53.313  1.00 90.25           O  
ATOM   2245  C   TYR A 104      85.567  29.799  46.814  1.00 90.25           C  
ATOM   2246  O   TYR A 104      85.028  28.694  46.849  1.00 90.25           O  
ATOM   2247  N   PHE A 105      85.965  30.359  45.646  1.00 83.36           N  
ATOM   2248  CA  PHE A 105      85.704  29.659  44.414  1.00 83.36           C  
ATOM   2249  CB  PHE A 105      84.931  30.483  43.367  1.00 83.36           C  
ATOM   2250  CG  PHE A 105      83.561  30.736  43.888  1.00 83.36           C  
ATOM   2251  CD1 PHE A 105      82.640  29.716  43.948  1.00 83.36           C  
ATOM   2252  CD2 PHE A 105      83.191  31.997  44.292  1.00 83.36           C  
ATOM   2253  CE1 PHE A 105      81.371  29.945  44.424  1.00 83.36           C  
ATOM   2254  CE2 PHE A 105      81.923  32.232  44.768  1.00 83.36           C  
ATOM   2255  CZ  PHE A 105      81.012  31.206  44.836  1.00 83.36           C  
ATOM   2256  C   PHE A 105      86.987  29.260  43.750  1.00 83.36           C  
ATOM   2257  O   PHE A 105      87.897  30.068  43.569  1.00 83.36           O  
ATOM   2258  N   CYS A 106      87.085  27.969  43.376  1.00 66.55           N  
ATOM   2259  CA  CYS A 106      88.215  27.487  42.640  1.00 66.55           C  
ATOM   2260  CB  CYS A 106      88.430  25.970  42.834  1.00 66.55           C  
ATOM   2261  SG  CYS A 106      89.880  25.290  41.975  1.00 66.55           S  
ATOM   2262  C   CYS A 106      87.872  27.766  41.212  1.00 66.55           C  
ATOM   2263  O   CYS A 106      86.699  27.799  40.848  1.00 66.55           O  
ATOM   2264  N   ALA A 107      88.874  28.017  40.354  1.00 60.04           N  
ATOM   2265  CA  ALA A 107      88.512  28.298  38.998  1.00 60.04           C  
ATOM   2266  CB  ALA A 107      88.147  29.773  38.760  1.00 60.04           C  
ATOM   2267  C   ALA A 107      89.677  27.994  38.119  1.00 60.04           C  
ATOM   2268  O   ALA A 107      90.828  28.079  38.543  1.00 60.04           O  
ATOM   2269  N   VAL A 108      89.398  27.623  36.854  1.00116.88           N  
ATOM   2270  CA  VAL A 108      90.466  27.348  35.942  1.00116.88           C  
ATOM   2271  CB  VAL A 108      90.582  25.899  35.564  1.00116.88           C  
ATOM   2272  CG1 VAL A 108      90.884  25.086  36.833  1.00116.88           C  
ATOM   2273  CG2 VAL A 108      89.296  25.468  34.846  1.00116.88           C  
ATOM   2274  C   VAL A 108      90.200  28.125  34.689  1.00116.88           C  
ATOM   2275  O   VAL A 108      89.054  28.460  34.394  1.00116.88           O  
ATOM   2276  N   GLY A 109      91.273  28.456  33.937  1.00 69.79           N  
ATOM   2277  CA  GLY A 109      91.152  29.167  32.690  1.00 69.79           C  
ATOM   2278  C   GLY A 109      91.558  28.192  31.626  1.00 69.79           C  
ATOM   2279  O   GLY A 109      92.491  27.416  31.813  1.00 69.79           O  
ATOM   2280  N   ARG A 110      90.926  28.237  30.439  1.00272.52           N  
ATOM   2281  CA  ARG A 110      91.172  27.114  29.578  1.00272.52           C  
ATOM   2282  CB  ARG A 110      90.019  26.098  29.704  1.00272.52           C  
ATOM   2283  CG  ARG A 110      90.232  24.717  29.082  1.00272.52           C  
ATOM   2284  CD  ARG A 110      89.252  24.413  27.943  1.00272.52           C  
ATOM   2285  NE  ARG A 110      87.869  24.547  28.484  1.00272.52           N  
ATOM   2286  CZ  ARG A 110      86.798  24.303  27.674  1.00272.52           C  
ATOM   2287  NH1 ARG A 110      86.997  23.854  26.400  1.00272.52           N  
ATOM   2288  NH2 ARG A 110      85.529  24.517  28.129  1.00272.52           N  
ATOM   2289  C   ARG A 110      91.333  27.463  28.132  1.00272.52           C  
ATOM   2290  O   ARG A 110      92.191  28.248  27.730  1.00272.52           O  
ATOM   2291  N   THR A 111      90.397  26.914  27.338  1.00267.40           N  
ATOM   2292  CA  THR A 111      90.479  26.728  25.930  1.00267.40           C  
ATOM   2293  CB  THR A 111      89.131  26.442  25.325  1.00267.40           C  
ATOM   2294  OG1 THR A 111      89.257  26.248  23.925  1.00267.40           O  
ATOM   2295  CG2 THR A 111      88.161  27.597  25.630  1.00267.40           C  
ATOM   2296  C   THR A 111      91.107  27.892  25.268  1.00267.40           C  
ATOM   2297  O   THR A 111      92.243  27.777  24.838  1.00267.40           O  
ATOM   2298  N   GLY A 112      90.525  29.081  25.234  1.00 77.52           N  
ATOM   2299  CA  GLY A 112      91.367  29.997  24.534  1.00 77.52           C  
ATOM   2300  C   GLY A 112      91.528  31.199  25.375  1.00 77.52           C  
ATOM   2301  O   GLY A 112      91.116  32.292  24.988  1.00 77.52           O  
ATOM   2302  N   GLY A 123      92.206  31.016  26.521  1.00 59.77           N  
ATOM   2303  CA  GLY A 123      92.435  32.101  27.413  1.00 59.77           C  
ATOM   2304  C   GLY A 123      91.142  32.550  27.996  1.00 59.77           C  
ATOM   2305  O   GLY A 123      90.788  32.169  29.111  1.00 59.77           O  
ATOM   2306  N   TYR A 124      90.365  33.355  27.254  1.00323.53           N  
ATOM   2307  CA  TYR A 124      89.344  33.980  28.016  1.00323.53           C  
ATOM   2308  CB  TYR A 124      88.783  35.295  27.469  1.00323.53           C  
ATOM   2309  CG  TYR A 124      88.079  35.812  28.672  1.00323.53           C  
ATOM   2310  CD1 TYR A 124      88.844  36.345  29.677  1.00323.53           C  
ATOM   2311  CD2 TYR A 124      86.711  35.758  28.829  1.00323.53           C  
ATOM   2312  CE1 TYR A 124      88.260  36.830  30.814  1.00323.53           C  
ATOM   2313  CE2 TYR A 124      86.120  36.248  29.974  1.00323.53           C  
ATOM   2314  CZ  TYR A 124      86.905  36.783  30.968  1.00323.53           C  
ATOM   2315  OH  TYR A 124      86.351  37.294  32.157  1.00323.53           O  
ATOM   2316  C   TYR A 124      88.180  33.098  28.272  1.00323.53           C  
ATOM   2317  O   TYR A 124      87.470  32.702  27.351  1.00323.53           O  
ATOM   2318  N   LYS A 125      87.967  32.815  29.576  1.00256.85           N  
ATOM   2319  CA  LYS A 125      86.853  32.081  30.114  1.00256.85           C  
ATOM   2320  CB  LYS A 125      86.237  31.052  29.146  1.00256.85           C  
ATOM   2321  CG  LYS A 125      84.916  30.431  29.612  1.00256.85           C  
ATOM   2322  CD  LYS A 125      85.023  29.571  30.872  1.00256.85           C  
ATOM   2323  CE  LYS A 125      83.687  28.965  31.307  1.00256.85           C  
ATOM   2324  NZ  LYS A 125      83.268  27.916  30.348  1.00256.85           N  
ATOM   2325  C   LYS A 125      87.353  31.324  31.291  1.00256.85           C  
ATOM   2326  O   LYS A 125      88.213  30.454  31.172  1.00256.85           O  
ATOM   2327  N   VAL A 126      86.805  31.640  32.471  1.00156.75           N  
ATOM   2328  CA  VAL A 126      87.148  30.921  33.654  1.00156.75           C  
ATOM   2329  CB  VAL A 126      87.390  31.807  34.840  1.00156.75           C  
ATOM   2330  CG1 VAL A 126      86.149  32.685  35.050  1.00156.75           C  
ATOM   2331  CG2 VAL A 126      87.732  30.919  36.049  1.00156.75           C  
ATOM   2332  C   VAL A 126      85.975  30.055  33.957  1.00156.75           C  
ATOM   2333  O   VAL A 126      84.837  30.453  33.716  1.00156.75           O  
ATOM   2334  N   VAL A 127      86.223  28.819  34.437  1.00128.35           N  
ATOM   2335  CA  VAL A 127      85.134  27.966  34.813  1.00128.35           C  
ATOM   2336  CB  VAL A 127      85.157  26.603  34.180  1.00128.35           C  
ATOM   2337  CG1 VAL A 127      86.375  25.826  34.697  1.00128.35           C  
ATOM   2338  CG2 VAL A 127      83.814  25.910  34.470  1.00128.35           C  
ATOM   2339  C   VAL A 127      85.246  27.808  36.295  1.00128.35           C  
ATOM   2340  O   VAL A 127      86.332  27.563  36.819  1.00128.35           O  
ATOM   2341  N   PHE A 128      84.106  27.946  37.002  1.00102.33           N  
ATOM   2342  CA  PHE A 128      84.094  27.961  38.435  1.00102.33           C  
ATOM   2343  CB  PHE A 128      83.229  29.087  39.030  1.00102.33           C  
ATOM   2344  CG  PHE A 128      83.825  30.413  38.702  1.00102.33           C  
ATOM   2345  CD1 PHE A 128      83.618  30.992  37.471  1.00102.33           C  
ATOM   2346  CD2 PHE A 128      84.577  31.088  39.637  1.00102.33           C  
ATOM   2347  CE1 PHE A 128      84.162  32.219  37.175  1.00102.33           C  
ATOM   2348  CE2 PHE A 128      85.124  32.316  39.346  1.00102.33           C  
ATOM   2349  CZ  PHE A 128      84.917  32.884  38.112  1.00102.33           C  
ATOM   2350  C   PHE A 128      83.495  26.699  38.953  1.00102.33           C  
ATOM   2351  O   PHE A 128      82.767  25.991  38.259  1.00102.33           O  
ATOM   2352  N   GLY A 129      83.842  26.368  40.208  1.00 54.27           N  
ATOM   2353  CA  GLY A 129      83.274  25.229  40.854  1.00 54.27           C  
ATOM   2354  C   GLY A 129      82.173  25.739  41.722  1.00 54.27           C  
ATOM   2355  O   GLY A 129      82.024  26.945  41.894  1.00 54.27           O  
ATOM   2356  N   SER A 130      81.428  24.819  42.359  1.00 93.76           N  
ATOM   2357  CA  SER A 130      80.290  25.166  43.161  1.00 93.76           C  
ATOM   2358  CB  SER A 130      79.717  23.957  43.913  1.00 93.76           C  
ATOM   2359  OG  SER A 130      79.357  22.942  42.992  1.00 93.76           O  
ATOM   2360  C   SER A 130      80.732  26.127  44.216  1.00 93.76           C  
ATOM   2361  O   SER A 130      79.982  27.027  44.590  1.00 93.76           O  
ATOM   2362  N   GLY A 131      81.962  25.949  44.736  1.00 42.77           N  
ATOM   2363  CA  GLY A 131      82.480  26.851  45.727  1.00 42.77           C  
ATOM   2364  C   GLY A 131      82.314  26.253  47.095  1.00 42.77           C  
ATOM   2365  O   GLY A 131      81.503  25.350  47.297  1.00 42.77           O  
ATOM   2366  N   THR A 132      83.105  26.751  48.077  1.00145.79           N  
ATOM   2367  CA  THR A 132      83.019  26.279  49.434  1.00145.79           C  
ATOM   2368  CB  THR A 132      84.309  25.789  50.023  1.00145.79           C  
ATOM   2369  OG1 THR A 132      85.312  26.777  49.861  1.00145.79           O  
ATOM   2370  CG2 THR A 132      84.737  24.468  49.396  1.00145.79           C  
ATOM   2371  C   THR A 132      82.659  27.412  50.333  1.00145.79           C  
ATOM   2372  O   THR A 132      83.232  28.496  50.249  1.00145.79           O  
ATOM   2373  N   ARG A 133      81.699  27.162  51.243  1.00195.21           N  
ATOM   2374  CA  ARG A 133      81.331  28.131  52.229  1.00195.21           C  
ATOM   2375  CB  ARG A 133      79.833  28.130  52.576  1.00195.21           C  
ATOM   2376  CG  ARG A 133      78.954  28.884  51.586  1.00195.21           C  
ATOM   2377  CD  ARG A 133      78.588  30.284  52.079  1.00195.21           C  
ATOM   2378  NE  ARG A 133      77.735  30.118  53.290  1.00195.21           N  
ATOM   2379  CZ  ARG A 133      77.943  30.898  54.390  1.00195.21           C  
ATOM   2380  NH1 ARG A 133      78.952  31.818  54.394  1.00195.21           N  
ATOM   2381  NH2 ARG A 133      77.144  30.757  55.488  1.00195.21           N  
ATOM   2382  C   ARG A 133      82.021  27.723  53.482  1.00195.21           C  
ATOM   2383  O   ARG A 133      81.658  26.733  54.113  1.00195.21           O  
ATOM   2384  N   LEU A 134      83.035  28.501  53.886  1.00 85.29           N  
ATOM   2385  CA  LEU A 134      83.757  28.197  55.083  1.00 85.29           C  
ATOM   2386  CB  LEU A 134      85.259  28.502  54.954  1.00 85.29           C  
ATOM   2387  CG  LEU A 134      86.059  28.292  56.251  1.00 85.29           C  
ATOM   2388  CD1 LEU A 134      86.068  26.817  56.677  1.00 85.29           C  
ATOM   2389  CD2 LEU A 134      87.468  28.898  56.135  1.00 85.29           C  
ATOM   2390  C   LEU A 134      83.213  29.073  56.168  1.00 85.29           C  
ATOM   2391  O   LEU A 134      82.904  30.240  55.932  1.00 85.29           O  
ATOM   2392  N   LEU A 135      83.057  28.517  57.388  1.00 57.65           N  
ATOM   2393  CA  LEU A 135      82.548  29.286  58.491  1.00 57.65           C  
ATOM   2394  CB  LEU A 135      81.276  28.679  59.109  1.00 57.65           C  
ATOM   2395  CG  LEU A 135      80.130  28.459  58.104  1.00 57.65           C  
ATOM   2396  CD1 LEU A 135      78.852  27.983  58.812  1.00 57.65           C  
ATOM   2397  CD2 LEU A 135      79.902  29.692  57.221  1.00 57.65           C  
ATOM   2398  C   LEU A 135      83.585  29.256  59.575  1.00 57.65           C  
ATOM   2399  O   LEU A 135      84.063  28.188  59.954  1.00 57.65           O  
ATOM   2400  N   VAL A 136      83.958  30.437  60.113  1.00 66.52           N  
ATOM   2401  CA  VAL A 136      84.954  30.474  61.148  1.00 66.52           C  
ATOM   2402  CB  VAL A 136      86.013  31.503  60.886  1.00 66.52           C  
ATOM   2403  CG1 VAL A 136      86.899  31.626  62.132  1.00 66.52           C  
ATOM   2404  CG2 VAL A 136      86.779  31.104  59.615  1.00 66.52           C  
ATOM   2405  C   VAL A 136      84.297  30.852  62.436  1.00 66.52           C  
ATOM   2406  O   VAL A 136      83.881  31.992  62.623  1.00 66.52           O  
ATOM   2407  N   SER A 137      84.211  29.900  63.385  1.00 83.21           N  
ATOM   2408  CA  SER A 137      83.585  30.220  64.633  1.00 83.21           C  
ATOM   2409  CB  SER A 137      83.170  28.974  65.432  1.00 83.21           C  
ATOM   2410  OG  SER A 137      82.558  29.358  66.652  1.00 83.21           O  
ATOM   2411  C   SER A 137      84.572  30.992  65.446  1.00 83.21           C  
ATOM   2412  O   SER A 137      85.720  30.585  65.611  1.00 83.21           O  
ATOM   2413  N   PRO A 138      84.139  32.103  65.969  1.00 59.35           N  
ATOM   2414  CA  PRO A 138      85.041  32.886  66.767  1.00 59.35           C  
ATOM   2415  CD  PRO A 138      83.222  32.945  65.219  1.00 59.35           C  
ATOM   2416  CB  PRO A 138      84.623  34.349  66.594  1.00 59.35           C  
ATOM   2417  CG  PRO A 138      83.216  34.279  65.978  1.00 59.35           C  
ATOM   2418  C   PRO A 138      85.002  32.410  68.178  1.00 59.35           C  
ATOM   2419  O   PRO A 138      84.055  31.657  68.526  1.00 59.35           O  
ATOM   2420  OXT PRO A 138      85.916  32.796  68.955  1.00 59.35           O  
TER
ATOM   2421  N   GLY B   2      87.937  49.746  39.641  1.00  9.69           N  
ATOM   2422  CA  GLY B   2      87.550  48.388  39.205  1.00  9.69           C  
ATOM   2423  C   GLY B   2      86.375  48.467  38.292  1.00  9.69           C  
ATOM   2424  O   GLY B   2      85.974  49.552  37.874  1.00  9.69           O  
ATOM   2425  N   VAL B   3      85.792  47.297  37.966  1.00 36.51           N  
ATOM   2426  CA  VAL B   3      84.669  47.264  37.075  1.00 36.51           C  
ATOM   2427  CB  VAL B   3      84.353  45.889  36.561  1.00 36.51           C  
ATOM   2428  CG1 VAL B   3      83.082  45.968  35.699  1.00 36.51           C  
ATOM   2429  CG2 VAL B   3      85.584  45.347  35.814  1.00 36.51           C  
ATOM   2430  C   VAL B   3      83.463  47.751  37.816  1.00 36.51           C  
ATOM   2431  O   VAL B   3      83.325  47.524  39.018  1.00 36.51           O  
ATOM   2432  N   VAL B   4      82.565  48.466  37.106  1.00 96.55           N  
ATOM   2433  CA  VAL B   4      81.359  48.948  37.716  1.00 96.55           C  
ATOM   2434  CB  VAL B   4      81.254  50.445  37.734  1.00 96.55           C  
ATOM   2435  CG1 VAL B   4      82.397  51.006  38.598  1.00 96.55           C  
ATOM   2436  CG2 VAL B   4      81.262  50.950  36.282  1.00 96.55           C  
ATOM   2437  C   VAL B   4      80.204  48.423  36.917  1.00 96.55           C  
ATOM   2438  O   VAL B   4      80.304  48.262  35.701  1.00 96.55           O  
ATOM   2439  N   GLN B   5      79.077  48.103  37.592  1.00139.71           N  
ATOM   2440  CA  GLN B   5      77.931  47.630  36.869  1.00139.71           C  
ATOM   2441  CB  GLN B   5      77.884  46.095  36.694  1.00139.71           C  
ATOM   2442  CG  GLN B   5      77.839  45.287  37.991  1.00139.71           C  
ATOM   2443  CD  GLN B   5      77.832  43.807  37.625  1.00139.71           C  
ATOM   2444  OE1 GLN B   5      78.764  43.070  37.947  1.00139.71           O  
ATOM   2445  NE2 GLN B   5      76.754  43.354  36.933  1.00139.71           N  
ATOM   2446  C   GLN B   5      76.686  48.134  37.519  1.00139.71           C  
ATOM   2447  O   GLN B   5      76.605  48.216  38.744  1.00139.71           O  
ATOM   2448  N   SER B   6      75.687  48.509  36.685  1.00 94.55           N  
ATOM   2449  CA  SER B   6      74.445  49.045  37.165  1.00 94.55           C  
ATOM   2450  CB  SER B   6      74.287  50.553  36.904  1.00 94.55           C  
ATOM   2451  OG  SER B   6      74.173  50.794  35.510  1.00 94.55           O  
ATOM   2452  C   SER B   6      73.342  48.364  36.421  1.00 94.55           C  
ATOM   2453  O   SER B   6      73.549  47.834  35.330  1.00 94.55           O  
ATOM   2454  N   PRO B   7      72.163  48.340  36.984  1.00 84.35           N  
ATOM   2455  CA  PRO B   7      71.903  48.901  38.282  1.00 84.35           C  
ATOM   2456  CD  PRO B   7      70.962  48.270  36.172  1.00 84.35           C  
ATOM   2457  CB  PRO B   7      70.396  49.154  38.345  1.00 84.35           C  
ATOM   2458  CG  PRO B   7      69.815  48.323  37.190  1.00 84.35           C  
ATOM   2459  C   PRO B   7      72.388  47.944  39.318  1.00 84.35           C  
ATOM   2460  O   PRO B   7      72.754  46.824  38.964  1.00 84.35           O  
ATOM   2461  N   ARG B   8      72.486  48.395  40.584  1.00185.02           N  
ATOM   2462  CA  ARG B   8      72.893  47.518  41.641  1.00185.02           C  
ATOM   2463  CB  ARG B   8      73.180  48.265  42.957  1.00185.02           C  
ATOM   2464  CG  ARG B   8      74.380  49.210  42.862  1.00185.02           C  
ATOM   2465  CD  ARG B   8      75.725  48.537  43.152  1.00185.02           C  
ATOM   2466  NE  ARG B   8      75.888  48.436  44.631  1.00185.02           N  
ATOM   2467  CZ  ARG B   8      76.469  47.330  45.179  1.00185.02           C  
ATOM   2468  NH1 ARG B   8      76.756  46.252  44.394  1.00185.02           N  
ATOM   2469  NH2 ARG B   8      76.765  47.300  46.510  1.00185.02           N  
ATOM   2470  C   ARG B   8      71.820  46.507  41.921  1.00185.02           C  
ATOM   2471  O   ARG B   8      72.087  45.306  41.965  1.00185.02           O  
ATOM   2472  N   HIS B   9      70.562  46.965  42.098  1.00 56.45           N  
ATOM   2473  CA  HIS B   9      69.510  46.041  42.421  1.00 56.45           C  
ATOM   2474  ND1 HIS B   9      71.033  46.817  45.347  1.00 56.45           N  
ATOM   2475  CG  HIS B   9      70.191  45.837  44.868  1.00 56.45           C  
ATOM   2476  CB  HIS B   9      69.076  46.096  43.898  1.00 56.45           C  
ATOM   2477  NE2 HIS B   9      71.673  44.913  46.299  1.00 56.45           N  
ATOM   2478  CD2 HIS B   9      70.597  44.680  45.460  1.00 56.45           C  
ATOM   2479  CE1 HIS B   9      71.898  46.211  46.198  1.00 56.45           C  
ATOM   2480  C   HIS B   9      68.308  46.430  41.626  1.00 56.45           C  
ATOM   2481  O   HIS B   9      68.054  47.616  41.420  1.00 56.45           O  
ATOM   2482  N   ILE B  10      67.552  45.437  41.114  1.00123.24           N  
ATOM   2483  CA  ILE B  10      66.348  45.784  40.415  1.00123.24           C  
ATOM   2484  CB  ILE B  10      66.508  45.945  38.933  1.00123.24           C  
ATOM   2485  CG1 ILE B  10      66.950  44.624  38.296  1.00123.24           C  
ATOM   2486  CG2 ILE B  10      67.463  47.113  38.669  1.00123.24           C  
ATOM   2487  CD1 ILE B  10      66.898  44.648  36.771  1.00123.24           C  
ATOM   2488  C   ILE B  10      65.328  44.712  40.630  1.00123.24           C  
ATOM   2489  O   ILE B  10      65.660  43.533  40.761  1.00123.24           O  
ATOM   2490  N   ILE B  11      64.040  45.115  40.663  1.00 91.91           N  
ATOM   2491  CA  ILE B  11      62.953  44.195  40.836  1.00 91.91           C  
ATOM   2492  CB  ILE B  11      62.055  44.547  41.988  1.00 91.91           C  
ATOM   2493  CG1 ILE B  11      62.839  44.531  43.312  1.00 91.91           C  
ATOM   2494  CG2 ILE B  11      60.860  43.580  41.972  1.00 91.91           C  
ATOM   2495  CD1 ILE B  11      63.433  43.167  43.658  1.00 91.91           C  
ATOM   2496  C   ILE B  11      62.116  44.287  39.597  1.00 91.91           C  
ATOM   2497  O   ILE B  11      61.800  45.384  39.138  1.00 91.91           O  
ATOM   2498  N   LYS B  12      61.748  43.129  39.009  1.00144.05           N  
ATOM   2499  CA  LYS B  12      60.956  43.151  37.810  1.00144.05           C  
ATOM   2500  CB  LYS B  12      61.763  42.805  36.548  1.00144.05           C  
ATOM   2501  CG  LYS B  12      62.828  43.848  36.198  1.00144.05           C  
ATOM   2502  CD  LYS B  12      62.245  45.217  35.845  1.00144.05           C  
ATOM   2503  CE  LYS B  12      61.546  45.243  34.485  1.00144.05           C  
ATOM   2504  NZ  LYS B  12      60.362  44.355  34.508  1.00144.05           N  
ATOM   2505  C   LYS B  12      59.873  42.125  37.930  1.00144.05           C  
ATOM   2506  O   LYS B  12      59.996  41.149  38.669  1.00144.05           O  
ATOM   2507  N   GLU B  13      58.756  42.351  37.209  1.00101.95           N  
ATOM   2508  CA  GLU B  13      57.665  41.420  37.189  1.00101.95           C  
ATOM   2509  CB  GLU B  13      56.313  42.041  36.803  1.00101.95           C  
ATOM   2510  CG  GLU B  13      55.684  42.872  37.917  1.00101.95           C  
ATOM   2511  CD  GLU B  13      55.231  41.897  38.993  1.00101.95           C  
ATOM   2512  OE1 GLU B  13      56.084  41.098  39.460  1.00101.95           O  
ATOM   2513  OE2 GLU B  13      54.025  41.932  39.355  1.00101.95           O  
ATOM   2514  C   GLU B  13      57.968  40.392  36.153  1.00101.95           C  
ATOM   2515  O   GLU B  13      58.741  40.631  35.228  1.00101.95           O  
ATOM   2516  N   LYS B  14      57.349  39.205  36.292  1.00101.03           N  
ATOM   2517  CA  LYS B  14      57.557  38.154  35.345  1.00101.03           C  
ATOM   2518  CB  LYS B  14      56.762  36.876  35.662  1.00101.03           C  
ATOM   2519  CG  LYS B  14      57.137  36.222  36.990  1.00101.03           C  
ATOM   2520  CD  LYS B  14      56.128  35.168  37.452  1.00101.03           C  
ATOM   2521  CE  LYS B  14      54.777  35.751  37.872  1.00101.03           C  
ATOM   2522  NZ  LYS B  14      53.903  34.678  38.398  1.00101.03           N  
ATOM   2523  C   LYS B  14      57.054  38.647  34.030  1.00101.03           C  
ATOM   2524  O   LYS B  14      56.050  39.355  33.965  1.00101.03           O  
ATOM   2525  N   GLY B  15      57.770  38.293  32.943  1.00 21.84           N  
ATOM   2526  CA  GLY B  15      57.357  38.661  31.620  1.00 21.84           C  
ATOM   2527  C   GLY B  15      57.914  40.008  31.280  1.00 21.84           C  
ATOM   2528  O   GLY B  15      57.707  40.505  30.174  1.00 21.84           O  
ATOM   2529  N   GLY B  16      58.658  40.634  32.210  1.00 19.77           N  
ATOM   2530  CA  GLY B  16      59.157  41.957  31.956  1.00 19.77           C  
ATOM   2531  C   GLY B  16      60.464  41.872  31.231  1.00 19.77           C  
ATOM   2532  O   GLY B  16      60.894  40.799  30.808  1.00 19.77           O  
ATOM   2533  N   ARG B  17      61.120  43.038  31.053  1.00101.63           N  
ATOM   2534  CA  ARG B  17      62.383  43.091  30.375  1.00101.63           C  
ATOM   2535  CB  ARG B  17      62.241  43.505  28.902  1.00101.63           C  
ATOM   2536  CG  ARG B  17      61.648  44.902  28.724  1.00101.63           C  
ATOM   2537  CD  ARG B  17      61.082  45.158  27.328  1.00101.63           C  
ATOM   2538  NE  ARG B  17      62.057  44.606  26.347  1.00101.63           N  
ATOM   2539  CZ  ARG B  17      63.262  45.215  26.151  1.00101.63           C  
ATOM   2540  NH1 ARG B  17      63.624  46.288  26.914  1.00101.63           N  
ATOM   2541  NH2 ARG B  17      64.115  44.729  25.204  1.00101.63           N  
ATOM   2542  C   ARG B  17      63.227  44.123  31.067  1.00101.63           C  
ATOM   2543  O   ARG B  17      62.704  45.092  31.615  1.00101.63           O  
ATOM   2544  N   SER B  18      64.566  43.929  31.076  1.00106.27           N  
ATOM   2545  CA  SER B  18      65.441  44.877  31.716  0.75106.27           C  
ATOM   2546  CB  SER B  18      65.763  44.530  33.178  0.75106.27           C  
ATOM   2547  OG  SER B  18      64.577  44.441  33.947  0.50106.27           O  
ATOM   2548  C   SER B  18      66.770  44.815  31.034  1.00106.27           C  
ATOM   2549  O   SER B  18      67.074  43.849  30.337  1.00106.27           O  
ATOM   2550  N   VAL B  19      67.605  45.859  31.218  1.00108.51           N  
ATOM   2551  CA  VAL B  19      68.917  45.794  30.643  1.00108.51           C  
ATOM   2552  CB  VAL B  19      69.138  46.749  29.500  1.00108.51           C  
ATOM   2553  CG1 VAL B  19      69.450  48.152  30.043  1.00108.51           C  
ATOM   2554  CG2 VAL B  19      70.217  46.160  28.580  1.00108.51           C  
ATOM   2555  C   VAL B  19      69.907  46.092  31.735  1.00108.51           C  
ATOM   2556  O   VAL B  19      69.731  47.021  32.523  1.00108.51           O  
ATOM   2557  N   LEU B  20      70.978  45.278  31.820  1.00 70.90           N  
ATOM   2558  CA  LEU B  20      71.993  45.455  32.823  1.00 70.90           C  
ATOM   2559  CB  LEU B  20      72.384  44.136  33.508  1.00 70.90           C  
ATOM   2560  CG  LEU B  20      71.191  43.415  34.161  1.00 70.90           C  
ATOM   2561  CD1 LEU B  20      71.635  42.121  34.860  1.00 70.90           C  
ATOM   2562  CD2 LEU B  20      70.394  44.357  35.077  1.00 70.90           C  
ATOM   2563  C   LEU B  20      73.209  45.964  32.110  1.00 70.90           C  
ATOM   2564  O   LEU B  20      73.500  45.520  31.003  1.00 70.90           O  
ATOM   2565  N   THR B  21      73.965  46.903  32.723  1.00 54.68           N  
ATOM   2566  CA  THR B  21      75.081  47.468  32.010  1.00 54.68           C  
ATOM   2567  CB  THR B  21      74.903  48.928  31.719  1.00 54.68           C  
ATOM   2568  OG1 THR B  21      73.699  49.124  30.993  1.00 54.68           O  
ATOM   2569  CG2 THR B  21      76.094  49.422  30.881  1.00 54.68           C  
ATOM   2570  C   THR B  21      76.346  47.299  32.802  1.00 54.68           C  
ATOM   2571  O   THR B  21      76.325  47.170  34.025  1.00 54.68           O  
ATOM   2572  N   CYS B  22      77.495  47.284  32.089  1.00 69.46           N  
ATOM   2573  CA  CYS B  22      78.780  47.061  32.690  1.00 69.46           C  
ATOM   2574  CB  CYS B  22      79.255  45.614  32.464  1.00 69.46           C  
ATOM   2575  SG  CYS B  22      80.982  45.319  32.940  1.00 69.46           S  
ATOM   2576  C   CYS B  22      79.813  47.956  32.063  1.00 69.46           C  
ATOM   2577  O   CYS B  22      79.877  48.088  30.841  1.00 69.46           O  
ATOM   2578  N   ILE B  23      80.662  48.590  32.904  1.00 56.77           N  
ATOM   2579  CA  ILE B  23      81.757  49.390  32.417  1.00 56.77           C  
ATOM   2580  CB  ILE B  23      81.769  50.788  32.969  1.00 56.77           C  
ATOM   2581  CG1 ILE B  23      80.509  51.549  32.524  1.00 56.77           C  
ATOM   2582  CG2 ILE B  23      83.075  51.469  32.529  1.00 56.77           C  
ATOM   2583  CD1 ILE B  23      80.316  52.883  33.243  1.00 56.77           C  
ATOM   2584  C   ILE B  23      83.012  48.706  32.876  1.00 56.77           C  
ATOM   2585  O   ILE B  23      83.225  48.502  34.070  1.00 56.77           O  
ATOM   2586  N   PRO B  24      83.850  48.335  31.949  1.00 93.75           N  
ATOM   2587  CA  PRO B  24      85.057  47.624  32.279  1.00 93.75           C  
ATOM   2588  CD  PRO B  24      83.396  48.044  30.601  1.00 93.75           C  
ATOM   2589  CB  PRO B  24      85.466  46.869  31.011  1.00 93.75           C  
ATOM   2590  CG  PRO B  24      84.654  47.532  29.884  1.00 93.75           C  
ATOM   2591  C   PRO B  24      86.132  48.523  32.791  1.00 93.75           C  
ATOM   2592  O   PRO B  24      86.034  49.738  32.637  1.00 93.75           O  
ATOM   2593  N   ILE B  25      87.165  47.934  33.421  1.00 91.73           N  
ATOM   2594  CA  ILE B  25      88.286  48.690  33.882  1.00 91.73           C  
ATOM   2595  CB  ILE B  25      89.361  47.849  34.513  1.00 91.73           C  
ATOM   2596  CG1 ILE B  25      88.840  47.128  35.767  1.00 91.73           C  
ATOM   2597  CG2 ILE B  25      90.575  48.754  34.779  1.00 91.73           C  
ATOM   2598  CD1 ILE B  25      89.789  46.044  36.282  1.00 91.73           C  
ATOM   2599  C   ILE B  25      88.883  49.319  32.668  1.00 91.73           C  
ATOM   2600  O   ILE B  25      88.795  48.786  31.563  1.00 91.73           O  
ATOM   2601  N   SER B  26      89.484  50.505  32.844  1.00130.07           N  
ATOM   2602  CA  SER B  26      89.999  51.228  31.723  1.00130.07           C  
ATOM   2603  CB  SER B  26      90.611  52.586  32.100  1.00130.07           C  
ATOM   2604  OG  SER B  26      91.777  52.389  32.885  1.00130.07           O  
ATOM   2605  C   SER B  26      91.055  50.465  31.009  1.00130.07           C  
ATOM   2606  O   SER B  26      92.016  49.979  31.603  1.00130.07           O  
ATOM   2607  N   GLY B  33      90.887  50.394  29.674  1.00 36.79           N  
ATOM   2608  CA  GLY B  33      91.841  49.779  28.806  1.00 36.79           C  
ATOM   2609  C   GLY B  33      91.476  48.349  28.547  1.00 36.79           C  
ATOM   2610  O   GLY B  33      92.098  47.712  27.700  1.00 36.79           O  
ATOM   2611  N   HIS B  34      90.451  47.803  29.235  1.00 83.76           N  
ATOM   2612  CA  HIS B  34      90.145  46.413  29.034  1.00 83.76           C  
ATOM   2613  ND1 HIS B  34      90.547  46.023  32.647  1.00 83.76           N  
ATOM   2614  CG  HIS B  34      90.717  45.624  31.342  1.00 83.76           C  
ATOM   2615  CB  HIS B  34      89.646  45.701  30.299  1.00 83.76           C  
ATOM   2616  NE2 HIS B  34      92.646  45.312  32.469  1.00 83.76           N  
ATOM   2617  CD2 HIS B  34      92.004  45.191  31.250  1.00 83.76           C  
ATOM   2618  CE1 HIS B  34      91.731  45.816  33.276  1.00 83.76           C  
ATOM   2619  C   HIS B  34      89.106  46.253  27.968  1.00 83.76           C  
ATOM   2620  O   HIS B  34      88.084  46.938  27.969  1.00 83.76           O  
ATOM   2621  N   SER B  35      89.436  45.402  26.968  1.00150.19           N  
ATOM   2622  CA  SER B  35      88.630  45.049  25.821  1.00150.19           C  
ATOM   2623  CB  SER B  35      89.487  44.655  24.609  1.00150.19           C  
ATOM   2624  OG  SER B  35      90.422  45.673  24.301  1.00150.19           O  
ATOM   2625  C   SER B  35      87.747  43.838  26.015  1.00150.19           C  
ATOM   2626  O   SER B  35      86.740  43.717  25.317  1.00150.19           O  
ATOM   2627  N   ASN B  36      88.126  42.880  26.898  1.00127.08           N  
ATOM   2628  CA  ASN B  36      87.387  41.644  27.017  1.00127.08           C  
ATOM   2629  CB  ASN B  36      88.313  40.447  27.309  1.00127.08           C  
ATOM   2630  CG  ASN B  36      87.494  39.167  27.303  1.00127.08           C  
ATOM   2631  OD1 ASN B  36      87.035  38.713  26.256  1.00127.08           O  
ATOM   2632  ND2 ASN B  36      87.312  38.566  28.509  1.00127.08           N  
ATOM   2633  C   ASN B  36      86.415  41.749  28.159  1.00127.08           C  
ATOM   2634  O   ASN B  36      86.796  42.090  29.278  1.00127.08           O  
ATOM   2635  N   VAL B  37      85.118  41.454  27.900  1.00 78.06           N  
ATOM   2636  CA  VAL B  37      84.131  41.546  28.944  1.00 78.06           C  
ATOM   2637  CB  VAL B  37      83.177  42.691  28.752  1.00 78.06           C  
ATOM   2638  CG1 VAL B  37      82.082  42.613  29.830  1.00 78.06           C  
ATOM   2639  CG2 VAL B  37      83.981  44.003  28.774  1.00 78.06           C  
ATOM   2640  C   VAL B  37      83.314  40.291  28.932  1.00 78.06           C  
ATOM   2641  O   VAL B  37      82.870  39.839  27.877  1.00 78.06           O  
ATOM   2642  N   VAL B  38      83.078  39.706  30.127  1.00138.39           N  
ATOM   2643  CA  VAL B  38      82.336  38.482  30.211  1.00138.39           C  
ATOM   2644  CB  VAL B  38      83.171  37.324  30.646  1.00138.39           C  
ATOM   2645  CG1 VAL B  38      83.599  37.596  32.089  1.00138.39           C  
ATOM   2646  CG2 VAL B  38      82.364  36.031  30.490  1.00138.39           C  
ATOM   2647  C   VAL B  38      81.257  38.649  31.238  1.00138.39           C  
ATOM   2648  O   VAL B  38      81.374  39.469  32.147  1.00138.39           O  
ATOM   2649  N   TRP B  39      80.155  37.878  31.100  1.00 93.12           N  
ATOM   2650  CA  TRP B  39      79.078  37.945  32.047  1.00 93.12           C  
ATOM   2651  CB  TRP B  39      77.740  38.381  31.427  1.00 93.12           C  
ATOM   2652  CG  TRP B  39      77.692  39.825  30.990  1.00 93.12           C  
ATOM   2653  CD2 TRP B  39      77.130  40.885  31.781  1.00 93.12           C  
ATOM   2654  CD1 TRP B  39      78.113  40.395  29.825  1.00 93.12           C  
ATOM   2655  NE1 TRP B  39      77.846  41.744  29.838  1.00 93.12           N  
ATOM   2656  CE2 TRP B  39      77.241  42.058  31.038  1.00 93.12           C  
ATOM   2657  CE3 TRP B  39      76.563  40.878  33.024  1.00 93.12           C  
ATOM   2658  CZ2 TRP B  39      76.781  43.249  31.530  1.00 93.12           C  
ATOM   2659  CZ3 TRP B  39      76.107  42.080  33.519  1.00 93.12           C  
ATOM   2660  CH2 TRP B  39      76.214  43.244  32.786  1.00 93.12           C  
ATOM   2661  C   TRP B  39      78.867  36.580  32.630  1.00 93.12           C  
ATOM   2662  O   TRP B  39      78.984  35.575  31.931  1.00 93.12           O  
ATOM   2663  N   TYR B  40      78.553  36.518  33.946  1.00101.05           N  
ATOM   2664  CA  TYR B  40      78.318  35.260  34.608  1.00101.05           C  
ATOM   2665  CB  TYR B  40      79.338  34.882  35.702  1.00101.05           C  
ATOM   2666  CG  TYR B  40      80.722  34.781  35.153  1.00101.05           C  
ATOM   2667  CD1 TYR B  40      81.133  33.666  34.463  1.00101.05           C  
ATOM   2668  CD2 TYR B  40      81.616  35.810  35.325  1.00101.05           C  
ATOM   2669  CE1 TYR B  40      82.411  33.576  33.961  1.00101.05           C  
ATOM   2670  CE2 TYR B  40      82.896  35.726  34.827  1.00101.05           C  
ATOM   2671  CZ  TYR B  40      83.299  34.605  34.144  1.00101.05           C  
ATOM   2672  OH  TYR B  40      84.608  34.514  33.629  1.00101.05           O  
ATOM   2673  C   TYR B  40      77.018  35.370  35.349  1.00101.05           C  
ATOM   2674  O   TYR B  40      76.551  36.467  35.656  1.00101.05           O  
ATOM   2675  N   GLN B  41      76.384  34.212  35.636  1.00 86.26           N  
ATOM   2676  CA  GLN B  41      75.164  34.219  36.397  1.00 86.26           C  
ATOM   2677  CB  GLN B  41      73.974  33.634  35.614  1.00 86.26           C  
ATOM   2678  CG  GLN B  41      72.613  33.859  36.274  1.00 86.26           C  
ATOM   2679  CD  GLN B  41      71.560  33.313  35.318  1.00 86.26           C  
ATOM   2680  OE1 GLN B  41      71.422  32.101  35.158  1.00 86.26           O  
ATOM   2681  NE2 GLN B  41      70.811  34.227  34.649  1.00 86.26           N  
ATOM   2682  C   GLN B  41      75.419  33.367  37.606  1.00 86.26           C  
ATOM   2683  O   GLN B  41      75.896  32.242  37.472  1.00 86.26           O  
ATOM   2684  N   GLN B  42      75.120  33.872  38.825  1.00122.74           N  
ATOM   2685  CA  GLN B  42      75.427  33.101  39.998  1.00122.74           C  
ATOM   2686  CB  GLN B  42      76.347  33.804  41.011  1.00122.74           C  
ATOM   2687  CG  GLN B  42      76.646  32.938  42.239  1.00122.74           C  
ATOM   2688  CD  GLN B  42      77.558  33.725  43.168  1.00122.74           C  
ATOM   2689  OE1 GLN B  42      77.454  34.945  43.269  1.00122.74           O  
ATOM   2690  NE2 GLN B  42      78.478  33.009  43.868  1.00122.74           N  
ATOM   2691  C   GLN B  42      74.174  32.736  40.715  1.00122.74           C  
ATOM   2692  O   GLN B  42      73.328  33.582  41.018  1.00122.74           O  
ATOM   2693  N   THR B  43      74.052  31.418  40.976  1.00142.60           N  
ATOM   2694  CA  THR B  43      72.983  30.826  41.717  1.00142.60           C  
ATOM   2695  CB  THR B  43      71.976  30.105  40.862  1.00142.60           C  
ATOM   2696  OG1 THR B  43      71.398  30.989  39.912  1.00142.60           O  
ATOM   2697  CG2 THR B  43      70.879  29.534  41.776  1.00142.60           C  
ATOM   2698  C   THR B  43      73.604  29.793  42.611  1.00142.60           C  
ATOM   2699  O   THR B  43      74.669  29.241  42.325  1.00142.60           O  
ATOM   2700  N   LEU B  44      72.940  29.512  43.746  1.00239.93           N  
ATOM   2701  CA  LEU B  44      73.446  28.533  44.658  1.00239.93           C  
ATOM   2702  CB  LEU B  44      72.790  28.585  46.050  1.00239.93           C  
ATOM   2703  CG  LEU B  44      73.053  29.911  46.789  1.00239.93           C  
ATOM   2704  CD1 LEU B  44      72.426  31.100  46.042  1.00239.93           C  
ATOM   2705  CD2 LEU B  44      72.607  29.842  48.257  1.00239.93           C  
ATOM   2706  C   LEU B  44      73.176  27.193  44.065  1.00239.93           C  
ATOM   2707  O   LEU B  44      72.188  27.001  43.359  1.00239.93           O  
ATOM   2708  N   GLY B  45      74.077  26.230  44.324  1.00 99.13           N  
ATOM   2709  CA  GLY B  45      73.900  24.905  43.810  1.00 99.13           C  
ATOM   2710  C   GLY B  45      74.731  24.781  42.582  1.00 99.13           C  
ATOM   2711  O   GLY B  45      75.122  23.686  42.184  1.00 99.13           O  
ATOM   2712  N   LYS B  46      75.056  25.923  41.961  1.00275.83           N  
ATOM   2713  CA  LYS B  46      75.801  25.883  40.746  1.00275.83           C  
ATOM   2714  CB  LYS B  46      75.137  26.695  39.620  1.00275.83           C  
ATOM   2715  CG  LYS B  46      73.789  26.141  39.151  1.00275.83           C  
ATOM   2716  CD  LYS B  46      72.650  26.283  40.161  1.00275.83           C  
ATOM   2717  CE  LYS B  46      71.320  25.719  39.657  1.00275.83           C  
ATOM   2718  NZ  LYS B  46      70.277  25.866  40.697  1.00275.83           N  
ATOM   2719  C   LYS B  46      77.107  26.515  41.022  1.00275.83           C  
ATOM   2720  O   LYS B  46      78.101  25.826  41.178  1.00275.83           O  
ATOM   2721  N   GLU B  47      77.126  27.854  41.048  1.00263.98           N  
ATOM   2722  CA  GLU B  47      78.288  28.669  41.244  1.00263.98           C  
ATOM   2723  CB  GLU B  47      79.681  28.024  41.030  1.00263.98           C  
ATOM   2724  CG  GLU B  47      80.137  27.743  39.578  1.00263.98           C  
ATOM   2725  CD  GLU B  47      79.824  26.323  39.123  1.00263.98           C  
ATOM   2726  OE1 GLU B  47      80.210  25.365  39.842  1.00263.98           O  
ATOM   2727  OE2 GLU B  47      79.199  26.181  38.037  1.00263.98           O  
ATOM   2728  C   GLU B  47      78.172  29.616  40.113  1.00263.98           C  
ATOM   2729  O   GLU B  47      77.135  29.668  39.461  1.00263.98           O  
ATOM   2730  N   LEU B  48      79.232  30.385  39.837  1.00163.70           N  
ATOM   2731  CA  LEU B  48      79.172  31.254  38.705  1.00163.70           C  
ATOM   2732  CB  LEU B  48      80.418  32.131  38.517  1.00163.70           C  
ATOM   2733  CG  LEU B  48      80.674  33.081  39.694  1.00163.70           C  
ATOM   2734  CD1 LEU B  48      80.997  32.293  40.968  1.00163.70           C  
ATOM   2735  CD2 LEU B  48      81.759  34.109  39.363  1.00163.70           C  
ATOM   2736  C   LEU B  48      79.041  30.430  37.460  1.00163.70           C  
ATOM   2737  O   LEU B  48      79.612  29.346  37.344  1.00163.70           O  
ATOM   2738  N   LYS B  49      78.245  30.947  36.502  1.00133.13           N  
ATOM   2739  CA  LYS B  49      77.984  30.321  35.237  0.80133.13           C  
ATOM   2740  CB  LYS B  49      76.493  29.998  35.036  0.80133.13           C  
ATOM   2741  CG  LYS B  49      76.144  29.561  33.611  0.80133.13           C  
ATOM   2742  CD  LYS B  49      74.662  29.232  33.405  0.80133.13           C  
ATOM   2743  CE  LYS B  49      74.271  27.817  33.830  0.60133.13           C  
ATOM   2744  NZ  LYS B  49      72.824  27.597  33.599  0.60133.13           N  
ATOM   2745  C   LYS B  49      78.304  31.325  34.174  1.00133.13           C  
ATOM   2746  O   LYS B  49      77.793  32.443  34.186  1.00133.13           O  
ATOM   2747  N   PHE B  50      79.130  30.925  33.194  1.00136.83           N  
ATOM   2748  CA  PHE B  50      79.567  31.794  32.139  1.00136.83           C  
ATOM   2749  CB  PHE B  50      80.874  31.257  31.521  1.00136.83           C  
ATOM   2750  CG  PHE B  50      81.146  31.873  30.196  1.00136.83           C  
ATOM   2751  CD1 PHE B  50      81.724  33.114  30.076  1.00136.83           C  
ATOM   2752  CD2 PHE B  50      80.831  31.170  29.055  1.00136.83           C  
ATOM   2753  CE1 PHE B  50      81.965  33.639  28.826  1.00136.83           C  
ATOM   2754  CE2 PHE B  50      81.071  31.692  27.808  1.00136.83           C  
ATOM   2755  CZ  PHE B  50      81.641  32.935  27.692  1.00136.83           C  
ATOM   2756  C   PHE B  50      78.524  31.899  31.080  1.00136.83           C  
ATOM   2757  O   PHE B  50      78.103  30.901  30.500  1.00136.83           O  
ATOM   2758  N   LEU B  51      77.985  33.123  30.914  1.00120.36           N  
ATOM   2759  CA  LEU B  51      77.030  33.405  29.882  1.00120.36           C  
ATOM   2760  CB  LEU B  51      76.184  34.637  30.242  1.00120.36           C  
ATOM   2761  CG  LEU B  51      75.457  34.489  31.596  1.00120.36           C  
ATOM   2762  CD1 LEU B  51      74.612  35.732  31.925  1.00120.36           C  
ATOM   2763  CD2 LEU B  51      74.645  33.187  31.663  1.00120.36           C  
ATOM   2764  C   LEU B  51      77.658  33.662  28.534  1.00120.36           C  
ATOM   2765  O   LEU B  51      77.443  32.917  27.579  1.00120.36           O  
ATOM   2766  N   ILE B  52      78.507  34.715  28.437  1.00106.17           N  
ATOM   2767  CA  ILE B  52      78.983  35.111  27.136  1.00106.17           C  
ATOM   2768  CB  ILE B  52      77.961  35.892  26.364  1.00106.17           C  
ATOM   2769  CG1 ILE B  52      78.375  36.020  24.893  1.00106.17           C  
ATOM   2770  CG2 ILE B  52      77.755  37.244  27.067  1.00106.17           C  
ATOM   2771  CD1 ILE B  52      77.245  36.525  23.999  1.00106.17           C  
ATOM   2772  C   ILE B  52      80.188  35.986  27.283  1.00106.17           C  
ATOM   2773  O   ILE B  52      80.434  36.566  28.340  1.00106.17           O  
ATOM   2774  N   GLN B  53      80.973  36.112  26.197  1.00117.00           N  
ATOM   2775  CA  GLN B  53      82.156  36.909  26.268  1.00117.00           C  
ATOM   2776  CB  GLN B  53      83.422  36.058  26.405  1.00117.00           C  
ATOM   2777  CG  GLN B  53      84.731  36.818  26.215  1.00117.00           C  
ATOM   2778  CD  GLN B  53      85.820  35.770  26.021  1.00117.00           C  
ATOM   2779  OE1 GLN B  53      85.658  34.611  26.400  1.00117.00           O  
ATOM   2780  NE2 GLN B  53      86.967  36.182  25.419  1.00117.00           N  
ATOM   2781  C   GLN B  53      82.283  37.669  24.988  1.00117.00           C  
ATOM   2782  O   GLN B  53      81.981  37.161  23.908  1.00117.00           O  
ATOM   2783  N   HIS B  54      82.733  38.933  25.090  1.00121.20           N  
ATOM   2784  CA  HIS B  54      82.940  39.733  23.925  1.00121.20           C  
ATOM   2785  ND1 HIS B  54      79.933  39.794  22.866  1.00121.20           N  
ATOM   2786  CG  HIS B  54      80.542  40.542  23.847  1.00121.20           C  
ATOM   2787  CB  HIS B  54      81.989  40.939  23.832  1.00121.20           C  
ATOM   2788  NE2 HIS B  54      78.367  40.253  24.372  1.00121.20           N  
ATOM   2789  CD2 HIS B  54      79.571  40.813  24.761  1.00121.20           C  
ATOM   2790  CE1 HIS B  54      78.633  39.652  23.229  1.00121.20           C  
ATOM   2791  C   HIS B  54      84.334  40.262  23.985  1.00121.20           C  
ATOM   2792  O   HIS B  54      84.815  40.651  25.051  1.00121.20           O  
ATOM   2793  N   TYR B  55      85.033  40.258  22.829  1.00248.73           N  
ATOM   2794  CA  TYR B  55      86.368  40.771  22.829  1.00248.73           C  
ATOM   2795  CB  TYR B  55      87.370  39.778  22.243  1.00248.73           C  
ATOM   2796  CG  TYR B  55      88.623  39.982  22.982  1.00248.73           C  
ATOM   2797  CD1 TYR B  55      89.275  41.180  22.939  1.00248.73           C  
ATOM   2798  CD2 TYR B  55      89.092  38.971  23.782  1.00248.73           C  
ATOM   2799  CE1 TYR B  55      90.422  41.327  23.669  1.00248.73           C  
ATOM   2800  CE2 TYR B  55      90.245  39.122  24.506  1.00248.73           C  
ATOM   2801  CZ  TYR B  55      90.918  40.310  24.440  1.00248.73           C  
ATOM   2802  OH  TYR B  55      92.107  40.498  25.175  1.00248.73           O  
ATOM   2803  C   TYR B  55      86.338  41.896  21.837  1.00248.73           C  
ATOM   2804  O   TYR B  55      86.318  41.653  20.638  1.00248.73           O  
ATOM   2805  N   GLU B  56      86.392  43.155  22.293  0.75210.88           N  
ATOM   2806  CA  GLU B  56      86.381  44.300  21.422  0.75210.88           C  
ATOM   2807  CB  GLU B  56      87.627  44.415  20.535  0.50210.88           C  
ATOM   2808  CG  GLU B  56      88.903  44.668  21.338  0.50210.88           C  
ATOM   2809  CD  GLU B  56      89.872  45.345  20.390  0.50210.88           C  
ATOM   2810  OE1 GLU B  56      89.389  45.782  19.314  0.50210.88           O  
ATOM   2811  OE2 GLU B  56      91.083  45.452  20.722  0.50210.88           O  
ATOM   2812  C   GLU B  56      85.172  44.393  20.561  0.75210.88           C  
ATOM   2813  O   GLU B  56      85.218  44.685  19.374  0.75210.88           O  
ATOM   2814  N   LYS B  57      84.002  44.255  21.150  1.00210.89           N  
ATOM   2815  CA  LYS B  57      82.860  44.425  20.321  1.00210.89           C  
ATOM   2816  CB  LYS B  57      82.746  45.806  19.640  1.00210.89           C  
ATOM   2817  CG  LYS B  57      82.571  46.963  20.625  1.00210.89           C  
ATOM   2818  CD  LYS B  57      82.785  48.344  19.996  1.00210.89           C  
ATOM   2819  CE  LYS B  57      81.535  48.936  19.339  1.00210.89           C  
ATOM   2820  NZ  LYS B  57      81.264  48.263  18.049  1.00210.89           N  
ATOM   2821  C   LYS B  57      82.811  43.376  19.285  1.00210.89           C  
ATOM   2822  O   LYS B  57      82.790  43.659  18.100  1.00210.89           O  
ATOM   2823  N   VAL B  58      82.861  42.113  19.709  1.00153.92           N  
ATOM   2824  CA  VAL B  58      82.674  41.029  18.799  1.00153.92           C  
ATOM   2825  CB  VAL B  58      83.918  40.594  18.047  1.00153.92           C  
ATOM   2826  CG1 VAL B  58      83.594  39.340  17.220  1.00153.92           C  
ATOM   2827  CG2 VAL B  58      84.463  41.728  17.170  1.00153.92           C  
ATOM   2828  C   VAL B  58      82.414  39.910  19.720  1.00153.92           C  
ATOM   2829  O   VAL B  58      82.861  39.915  20.864  1.00153.92           O  
ATOM   2830  N   GLU B  59      81.713  38.882  19.263  1.00200.29           N  
ATOM   2831  CA  GLU B  59      81.435  37.931  20.273  1.00200.29           C  
ATOM   2832  CB  GLU B  59      79.947  37.568  20.332  1.00200.29           C  
ATOM   2833  CG  GLU B  59      79.607  36.533  21.402  1.00200.29           C  
ATOM   2834  CD  GLU B  59      78.171  36.098  21.162  1.00200.29           C  
ATOM   2835  OE1 GLU B  59      77.283  36.990  21.094  1.00200.29           O  
ATOM   2836  OE2 GLU B  59      77.946  34.866  21.030  1.00200.29           O  
ATOM   2837  C   GLU B  59      82.151  36.644  20.081  1.00200.29           C  
ATOM   2838  O   GLU B  59      81.857  35.920  19.132  1.00200.29           O  
ATOM   2839  N   ARG B  60      83.131  36.369  20.977  1.00214.07           N  
ATOM   2840  CA  ARG B  60      83.934  35.171  20.980  1.00214.07           C  
ATOM   2841  CB  ARG B  60      85.099  35.293  21.973  1.00214.07           C  
ATOM   2842  CG  ARG B  60      86.174  36.304  21.589  1.00214.07           C  
ATOM   2843  CD  ARG B  60      85.625  37.669  21.191  1.00214.07           C  
ATOM   2844  NE  ARG B  60      85.499  37.649  19.712  1.00214.07           N  
ATOM   2845  CZ  ARG B  60      86.549  38.088  18.961  1.00214.07           C  
ATOM   2846  NH1 ARG B  60      87.616  38.681  19.574  1.00214.07           N  
ATOM   2847  NH2 ARG B  60      86.536  37.919  17.607  1.00214.07           N  
ATOM   2848  C   ARG B  60      83.230  33.918  21.404  1.00214.07           C  
ATOM   2849  O   ARG B  60      82.795  33.104  20.596  1.00214.07           O  
ATOM   2850  N   ASP B  61      82.989  33.767  22.717  1.00149.77           N  
ATOM   2851  CA  ASP B  61      82.526  32.471  23.112  1.00149.77           C  
ATOM   2852  CB  ASP B  61      83.536  31.636  23.926  1.00149.77           C  
ATOM   2853  CG  ASP B  61      83.797  32.339  25.242  1.00149.77           C  
ATOM   2854  OD1 ASP B  61      83.627  33.583  25.267  1.00149.77           O  
ATOM   2855  OD2 ASP B  61      84.166  31.652  26.232  1.00149.77           O  
ATOM   2856  C   ASP B  61      81.305  32.622  23.919  1.00149.77           C  
ATOM   2857  O   ASP B  61      81.107  33.630  24.597  1.00149.77           O  
ATOM   2858  N   LYS B  69      80.431  31.611  23.824  1.00 84.86           N  
ATOM   2859  CA  LYS B  69      79.237  31.669  24.589  1.00 84.86           C  
ATOM   2860  CB  LYS B  69      77.963  31.792  23.735  1.00 84.86           C  
ATOM   2861  CG  LYS B  69      76.702  32.044  24.564  1.00 84.86           C  
ATOM   2862  CD  LYS B  69      75.473  32.410  23.729  1.00 84.86           C  
ATOM   2863  CE  LYS B  69      75.532  33.811  23.115  1.00 84.86           C  
ATOM   2864  NZ  LYS B  69      74.284  34.089  22.368  1.00 84.86           N  
ATOM   2865  C   LYS B  69      79.136  30.397  25.357  1.00 84.86           C  
ATOM   2866  O   LYS B  69      79.539  29.333  24.888  1.00 84.86           O  
ATOM   2867  N   GLY B  70      78.615  30.499  26.591  1.00 40.29           N  
ATOM   2868  CA  GLY B  70      78.380  29.346  27.395  1.00 40.29           C  
ATOM   2869  C   GLY B  70      76.972  29.004  27.102  1.00 40.29           C  
ATOM   2870  O   GLY B  70      76.473  29.264  26.007  1.00 40.29           O  
ATOM   2871  N   PHE B  71      76.273  28.398  28.066  1.00103.24           N  
ATOM   2872  CA  PHE B  71      74.925  28.149  27.710  1.00103.24           C  
ATOM   2873  CB  PHE B  71      74.312  26.931  28.429  1.00103.24           C  
ATOM   2874  CG  PHE B  71      74.988  25.704  27.919  1.00103.24           C  
ATOM   2875  CD1 PHE B  71      74.563  25.108  26.754  1.00103.24           C  
ATOM   2876  CD2 PHE B  71      76.043  25.148  28.605  1.00103.24           C  
ATOM   2877  CE1 PHE B  71      75.182  23.976  26.278  1.00103.24           C  
ATOM   2878  CE2 PHE B  71      76.665  24.016  28.134  1.00103.24           C  
ATOM   2879  CZ  PHE B  71      76.236  23.428  26.969  1.00103.24           C  
ATOM   2880  C   PHE B  71      74.132  29.352  28.135  1.00103.24           C  
ATOM   2881  O   PHE B  71      73.727  29.482  29.287  1.00103.24           O  
ATOM   2882  N   LEU B  72      73.868  30.267  27.183  1.00139.75           N  
ATOM   2883  CA  LEU B  72      73.137  31.465  27.499  1.00139.75           C  
ATOM   2884  CB  LEU B  72      73.809  32.738  26.947  1.00139.75           C  
ATOM   2885  CG  LEU B  72      73.064  34.055  27.250  1.00139.75           C  
ATOM   2886  CD1 LEU B  72      73.034  34.356  28.757  1.00139.75           C  
ATOM   2887  CD2 LEU B  72      73.643  35.221  26.433  1.00139.75           C  
ATOM   2888  C   LEU B  72      71.762  31.364  26.855  1.00139.75           C  
ATOM   2889  O   LEU B  72      71.607  30.856  25.745  1.00139.75           O  
ATOM   2890  N   PRO B  73      70.736  31.840  27.519  1.00159.22           N  
ATOM   2891  CA  PRO B  73      69.390  31.738  27.005  1.00159.22           C  
ATOM   2892  CD  PRO B  73      70.763  31.969  28.964  1.00159.22           C  
ATOM   2893  CB  PRO B  73      68.465  31.972  28.205  1.00159.22           C  
ATOM   2894  CG  PRO B  73      69.380  32.538  29.308  1.00159.22           C  
ATOM   2895  C   PRO B  73      69.104  32.642  25.835  1.00159.22           C  
ATOM   2896  O   PRO B  73      69.670  33.730  25.752  1.00159.22           O  
ATOM   2897  N   SER B  74      68.192  32.219  24.936  1.00 85.13           N  
ATOM   2898  CA  SER B  74      67.856  32.953  23.744  1.00 85.13           C  
ATOM   2899  CB  SER B  74      66.853  32.201  22.858  1.00 85.13           C  
ATOM   2900  OG  SER B  74      67.420  30.974  22.424  1.00 85.13           O  
ATOM   2901  C   SER B  74      67.220  34.249  24.132  1.00 85.13           C  
ATOM   2902  O   SER B  74      67.254  35.225  23.384  1.00 85.13           O  
ATOM   2903  N   ARG B  75      66.615  34.273  25.328  1.00115.97           N  
ATOM   2904  CA  ARG B  75      65.912  35.405  25.859  1.00115.97           C  
ATOM   2905  CB  ARG B  75      65.151  35.059  27.152  1.00115.97           C  
ATOM   2906  CG  ARG B  75      63.992  34.090  26.893  1.00115.97           C  
ATOM   2907  CD  ARG B  75      63.178  33.692  28.128  1.00115.97           C  
ATOM   2908  NE  ARG B  75      63.971  32.701  28.910  1.00115.97           N  
ATOM   2909  CZ  ARG B  75      64.688  33.097  30.002  1.00115.97           C  
ATOM   2910  NH1 ARG B  75      64.648  34.398  30.412  1.00115.97           N  
ATOM   2911  NH2 ARG B  75      65.433  32.190  30.697  1.00115.97           N  
ATOM   2912  C   ARG B  75      66.872  36.522  26.142  1.00115.97           C  
ATOM   2913  O   ARG B  75      66.482  37.690  26.164  1.00115.97           O  
ATOM   2914  N   PHE B  76      68.146  36.182  26.420  1.00138.24           N  
ATOM   2915  CA  PHE B  76      69.137  37.166  26.759  1.00138.24           C  
ATOM   2916  CB  PHE B  76      70.141  36.635  27.800  1.00138.24           C  
ATOM   2917  CG  PHE B  76      69.462  36.439  29.115  1.00138.24           C  
ATOM   2918  CD1 PHE B  76      68.279  35.744  29.207  1.00138.24           C  
ATOM   2919  CD2 PHE B  76      70.043  36.895  30.274  1.00138.24           C  
ATOM   2920  CE1 PHE B  76      67.658  35.547  30.418  1.00138.24           C  
ATOM   2921  CE2 PHE B  76      69.431  36.699  31.489  1.00138.24           C  
ATOM   2922  CZ  PHE B  76      68.234  36.029  31.566  1.00138.24           C  
ATOM   2923  C   PHE B  76      69.946  37.474  25.534  1.00138.24           C  
ATOM   2924  O   PHE B  76      70.277  36.581  24.754  1.00138.24           O  
ATOM   2925  N   SER B  77      70.269  38.770  25.330  1.00 47.05           N  
ATOM   2926  CA  SER B  77      71.101  39.184  24.234  1.00 47.05           C  
ATOM   2927  CB  SER B  77      70.328  39.901  23.114  1.00 47.05           C  
ATOM   2928  OG  SER B  77      69.773  41.114  23.600  1.00 47.05           O  
ATOM   2929  C   SER B  77      72.097  40.157  24.794  1.00 47.05           C  
ATOM   2930  O   SER B  77      71.760  40.976  25.648  1.00 47.05           O  
ATOM   2931  N   VAL B  78      73.359  40.099  24.321  1.00 61.68           N  
ATOM   2932  CA  VAL B  78      74.370  40.954  24.883  1.00 61.68           C  
ATOM   2933  CB  VAL B  78      75.386  40.190  25.684  1.00 61.68           C  
ATOM   2934  CG1 VAL B  78      76.431  41.170  26.242  1.00 61.68           C  
ATOM   2935  CG2 VAL B  78      74.642  39.384  26.762  1.00 61.68           C  
ATOM   2936  C   VAL B  78      75.107  41.647  23.771  1.00 61.68           C  
ATOM   2937  O   VAL B  78      75.288  41.090  22.691  1.00 61.68           O  
ATOM   2938  N   GLN B  79      75.548  42.904  24.019  1.00 71.15           N  
ATOM   2939  CA  GLN B  79      76.259  43.653  23.022  1.00 71.15           C  
ATOM   2940  CB  GLN B  79      75.349  44.621  22.244  1.00 71.15           C  
ATOM   2941  CG  GLN B  79      76.072  45.431  21.168  1.00 71.15           C  
ATOM   2942  CD  GLN B  79      75.046  46.330  20.491  1.00 71.15           C  
ATOM   2943  OE1 GLN B  79      73.867  46.327  20.843  1.00 71.15           O  
ATOM   2944  NE2 GLN B  79      75.506  47.123  19.486  1.00 71.15           N  
ATOM   2945  C   GLN B  79      77.312  44.481  23.701  1.00 71.15           C  
ATOM   2946  O   GLN B  79      77.109  44.962  24.815  1.00 71.15           O  
ATOM   2947  N   GLN B  80      78.476  44.655  23.032  1.00 80.44           N  
ATOM   2948  CA  GLN B  80      79.542  45.461  23.562  1.00 80.44           C  
ATOM   2949  CB  GLN B  80      80.904  44.745  23.595  1.00 80.44           C  
ATOM   2950  CG  GLN B  80      81.988  45.552  24.310  1.00 80.44           C  
ATOM   2951  CD  GLN B  80      83.185  44.642  24.547  1.00 80.44           C  
ATOM   2952  OE1 GLN B  80      83.549  43.831  23.697  1.00 80.44           O  
ATOM   2953  NE2 GLN B  80      83.810  44.772  25.747  1.00 80.44           N  
ATOM   2954  C   GLN B  80      79.642  46.666  22.678  1.00 80.44           C  
ATOM   2955  O   GLN B  80      79.411  46.577  21.473  1.00 80.44           O  
ATOM   2956  N   PHE B  81      80.008  47.828  23.262  1.00180.39           N  
ATOM   2957  CA  PHE B  81      79.973  49.073  22.543  1.00180.39           C  
ATOM   2958  CB  PHE B  81      79.152  50.150  23.271  1.00180.39           C  
ATOM   2959  CG  PHE B  81      77.734  49.681  23.231  1.00180.39           C  
ATOM   2960  CD1 PHE B  81      77.249  48.832  24.201  1.00180.39           C  
ATOM   2961  CD2 PHE B  81      76.893  50.071  22.213  1.00180.39           C  
ATOM   2962  CE1 PHE B  81      75.945  48.393  24.166  1.00180.39           C  
ATOM   2963  CE2 PHE B  81      75.589  49.635  22.173  1.00180.39           C  
ATOM   2964  CZ  PHE B  81      75.112  48.795  23.151  1.00180.39           C  
ATOM   2965  C   PHE B  81      81.357  49.593  22.280  1.00180.39           C  
ATOM   2966  O   PHE B  81      82.358  48.973  22.629  1.00180.39           O  
ATOM   2967  N   ASP B  82      81.431  50.789  21.661  1.00 81.10           N  
ATOM   2968  CA  ASP B  82      82.650  51.335  21.131  1.00 81.10           C  
ATOM   2969  CB  ASP B  82      82.438  52.731  20.523  1.00 81.10           C  
ATOM   2970  CG  ASP B  82      81.653  52.547  19.231  1.00 81.10           C  
ATOM   2971  OD1 ASP B  82      82.254  52.048  18.242  1.00 81.10           O  
ATOM   2972  OD2 ASP B  82      80.444  52.902  19.212  1.00 81.10           O  
ATOM   2973  C   ASP B  82      83.743  51.430  22.154  1.00 81.10           C  
ATOM   2974  O   ASP B  82      84.895  51.103  21.877  1.00 81.10           O  
ATOM   2975  N   ASP B  83      83.432  51.943  23.346  1.00160.61           N  
ATOM   2976  CA  ASP B  83      84.374  52.076  24.422  1.00160.61           C  
ATOM   2977  CB  ASP B  83      83.993  53.204  25.400  1.00160.61           C  
ATOM   2978  CG  ASP B  83      82.655  52.882  26.062  1.00160.61           C  
ATOM   2979  OD1 ASP B  83      82.008  51.876  25.665  1.00160.61           O  
ATOM   2980  OD2 ASP B  83      82.260  53.651  26.978  1.00160.61           O  
ATOM   2981  C   ASP B  83      84.504  50.824  25.218  1.00160.61           C  
ATOM   2982  O   ASP B  83      85.144  50.838  26.268  1.00160.61           O  
ATOM   2983  N   TYR B  84      83.791  49.763  24.814  1.00131.67           N  
ATOM   2984  CA  TYR B  84      83.881  48.472  25.438  1.00131.67           C  
ATOM   2985  CB  TYR B  84      85.306  48.123  25.919  1.00131.67           C  
ATOM   2986  CG  TYR B  84      86.225  48.134  24.743  1.00131.67           C  
ATOM   2987  CD1 TYR B  84      86.171  47.146  23.788  1.00131.67           C  
ATOM   2988  CD2 TYR B  84      87.164  49.132  24.613  1.00131.67           C  
ATOM   2989  CE1 TYR B  84      87.027  47.167  22.711  1.00131.67           C  
ATOM   2990  CE2 TYR B  84      88.023  49.158  23.540  1.00131.67           C  
ATOM   2991  CZ  TYR B  84      87.954  48.175  22.585  1.00131.67           C  
ATOM   2992  OH  TYR B  84      88.833  48.199  21.482  1.00131.67           O  
ATOM   2993  C   TYR B  84      82.970  48.258  26.608  1.00131.67           C  
ATOM   2994  O   TYR B  84      83.107  47.244  27.290  1.00131.67           O  
ATOM   2995  N   HIS B  85      81.990  49.143  26.871  1.00 92.09           N  
ATOM   2996  CA  HIS B  85      81.073  48.800  27.926  1.00 92.09           C  
ATOM   2997  ND1 HIS B  85      79.217  51.244  26.535  1.00 92.09           N  
ATOM   2998  CG  HIS B  85      79.110  50.385  27.606  1.00 92.09           C  
ATOM   2999  CB  HIS B  85      80.255  49.979  28.481  1.00 92.09           C  
ATOM   3000  NE2 HIS B  85      77.076  50.649  26.667  1.00 92.09           N  
ATOM   3001  CD2 HIS B  85      77.797  50.030  27.672  1.00 92.09           C  
ATOM   3002  CE1 HIS B  85      77.971  51.367  26.010  1.00 92.09           C  
ATOM   3003  C   HIS B  85      80.116  47.787  27.345  1.00 92.09           C  
ATOM   3004  O   HIS B  85      79.978  47.704  26.124  1.00 92.09           O  
ATOM   3005  N   SER B  86      79.449  46.968  28.193  1.00 61.22           N  
ATOM   3006  CA  SER B  86      78.586  45.936  27.668  1.00 61.22           C  
ATOM   3007  CB  SER B  86      79.166  44.523  27.865  1.00 61.22           C  
ATOM   3008  OG  SER B  86      78.281  43.546  27.336  1.00 61.22           O  
ATOM   3009  C   SER B  86      77.242  45.973  28.341  1.00 61.22           C  
ATOM   3010  O   SER B  86      77.115  46.420  29.480  1.00 61.22           O  
ATOM   3011  N   GLU B  87      76.181  45.520  27.629  1.00145.67           N  
ATOM   3012  CA  GLU B  87      74.873  45.481  28.226  1.00145.67           C  
ATOM   3013  CB  GLU B  87      74.030  46.736  27.937  1.00145.67           C  
ATOM   3014  CG  GLU B  87      74.070  47.201  26.486  1.00145.67           C  
ATOM   3015  CD  GLU B  87      73.395  48.564  26.434  1.00145.67           C  
ATOM   3016  OE1 GLU B  87      72.139  48.598  26.342  1.00145.67           O  
ATOM   3017  OE2 GLU B  87      74.126  49.588  26.493  1.00145.67           O  
ATOM   3018  C   GLU B  87      74.150  44.228  27.830  1.00145.67           C  
ATOM   3019  O   GLU B  87      74.251  43.760  26.695  1.00145.67           O  
ATOM   3020  N   MET B  88      73.427  43.630  28.809  1.00151.94           N  
ATOM   3021  CA  MET B  88      72.625  42.457  28.581  1.00151.94           C  
ATOM   3022  CB  MET B  88      72.602  41.406  29.705  1.00151.94           C  
ATOM   3023  CG  MET B  88      73.739  40.395  29.715  1.00151.94           C  
ATOM   3024  SD  MET B  88      73.451  38.995  30.843  1.00151.94           S  
ATOM   3025  CE  MET B  88      73.688  39.947  32.371  1.00151.94           C  
ATOM   3026  C   MET B  88      71.207  42.895  28.521  1.00151.94           C  
ATOM   3027  O   MET B  88      70.710  43.544  29.440  1.00151.94           O  
ATOM   3028  N   ASN B  89      70.518  42.528  27.428  1.00 57.71           N  
ATOM   3029  CA  ASN B  89      69.130  42.843  27.304  1.00 57.71           C  
ATOM   3030  CB  ASN B  89      68.733  43.262  25.878  1.00 57.71           C  
ATOM   3031  CG  ASN B  89      67.394  43.981  25.938  1.00 57.71           C  
ATOM   3032  OD1 ASN B  89      66.619  43.806  26.877  1.00 57.71           O  
ATOM   3033  ND2 ASN B  89      67.116  44.822  24.907  1.00 57.71           N  
ATOM   3034  C   ASN B  89      68.416  41.570  27.629  1.00 57.71           C  
ATOM   3035  O   ASN B  89      68.674  40.531  27.023  1.00 57.71           O  
ATOM   3036  N   MET B  90      67.500  41.619  28.613  1.00 80.99           N  
ATOM   3037  CA  MET B  90      66.843  40.423  29.049  1.00 80.99           C  
ATOM   3038  CB  MET B  90      67.009  40.229  30.561  1.00 80.99           C  
ATOM   3039  CG  MET B  90      68.482  40.232  30.975  1.00 80.99           C  
ATOM   3040  SD  MET B  90      68.772  40.397  32.760  1.00 80.99           S  
ATOM   3041  CE  MET B  90      68.125  38.750  33.168  1.00 80.99           C  
ATOM   3042  C   MET B  90      65.379  40.585  28.782  1.00 80.99           C  
ATOM   3043  O   MET B  90      64.774  41.580  29.179  1.00 80.99           O  
ATOM   3044  N   SER B  91      64.762  39.589  28.114  1.00 46.30           N  
ATOM   3045  CA  SER B  91      63.369  39.712  27.790  1.00 46.30           C  
ATOM   3046  CB  SER B  91      63.106  39.789  26.277  1.00 46.30           C  
ATOM   3047  OG  SER B  91      63.556  38.599  25.647  1.00 46.30           O  
ATOM   3048  C   SER B  91      62.640  38.515  28.317  1.00 46.30           C  
ATOM   3049  O   SER B  91      63.256  37.518  28.687  1.00 46.30           O  
ATOM   3050  N   ALA B  92      61.293  38.620  28.394  1.00 49.58           N  
ATOM   3051  CA  ALA B  92      60.433  37.548  28.822  1.00 49.58           C  
ATOM   3052  CB  ALA B  92      60.300  36.427  27.777  1.00 49.58           C  
ATOM   3053  C   ALA B  92      60.977  36.954  30.082  1.00 49.58           C  
ATOM   3054  O   ALA B  92      61.162  35.742  30.179  1.00 49.58           O  
ATOM   3055  N   LEU B  93      61.209  37.804  31.094  1.00 59.11           N  
ATOM   3056  CA  LEU B  93      61.824  37.382  32.318  1.00 59.11           C  
ATOM   3057  CB  LEU B  93      61.997  38.523  33.334  1.00 59.11           C  
ATOM   3058  CG  LEU B  93      63.038  39.569  32.906  1.00 59.11           C  
ATOM   3059  CD1 LEU B  93      63.171  40.685  33.954  1.00 59.11           C  
ATOM   3060  CD2 LEU B  93      64.384  38.899  32.590  1.00 59.11           C  
ATOM   3061  C   LEU B  93      61.022  36.314  32.983  1.00 59.11           C  
ATOM   3062  O   LEU B  93      59.792  36.287  32.924  1.00 59.11           O  
ATOM   3063  N   GLU B  94      61.749  35.384  33.634  1.00 53.84           N  
ATOM   3064  CA  GLU B  94      61.166  34.271  34.322  1.00 53.84           C  
ATOM   3065  CB  GLU B  94      61.587  32.932  33.700  1.00 53.84           C  
ATOM   3066  CG  GLU B  94      61.129  32.810  32.245  1.00 53.84           C  
ATOM   3067  CD  GLU B  94      61.620  31.481  31.695  1.00 53.84           C  
ATOM   3068  OE1 GLU B  94      62.361  30.778  32.431  1.00 53.84           O  
ATOM   3069  OE2 GLU B  94      61.259  31.150  30.534  1.00 53.84           O  
ATOM   3070  C   GLU B  94      61.664  34.316  35.735  1.00 53.84           C  
ATOM   3071  O   GLU B  94      62.659  34.972  36.034  1.00 53.84           O  
ATOM   3072  N   LEU B  95      60.979  33.605  36.648  1.00 63.85           N  
ATOM   3073  CA  LEU B  95      61.312  33.636  38.045  1.00 63.85           C  
ATOM   3074  CB  LEU B  95      60.390  32.757  38.904  1.00 63.85           C  
ATOM   3075  CG  LEU B  95      58.947  33.278  38.962  1.00 63.85           C  
ATOM   3076  CD1 LEU B  95      58.071  32.385  39.854  1.00 63.85           C  
ATOM   3077  CD2 LEU B  95      58.911  34.762  39.367  1.00 63.85           C  
ATOM   3078  C   LEU B  95      62.703  33.128  38.244  1.00 63.85           C  
ATOM   3079  O   LEU B  95      63.445  33.643  39.078  1.00 63.85           O  
ATOM   3080  N   GLU B  96      63.089  32.106  37.467  1.00106.04           N  
ATOM   3081  CA  GLU B  96      64.357  31.441  37.583  1.00106.04           C  
ATOM   3082  CB  GLU B  96      64.460  30.228  36.648  1.00106.04           C  
ATOM   3083  CG  GLU B  96      63.551  29.070  37.075  1.00106.04           C  
ATOM   3084  CD  GLU B  96      62.096  29.486  36.888  1.00106.04           C  
ATOM   3085  OE1 GLU B  96      61.816  30.250  35.927  1.00106.04           O  
ATOM   3086  OE2 GLU B  96      61.247  29.045  37.707  1.00106.04           O  
ATOM   3087  C   GLU B  96      65.466  32.396  37.267  1.00106.04           C  
ATOM   3088  O   GLU B  96      66.604  32.191  37.688  1.00106.04           O  
ATOM   3089  N   ASP B  97      65.161  33.442  36.480  1.00 83.00           N  
ATOM   3090  CA  ASP B  97      66.107  34.441  36.070  1.00 83.00           C  
ATOM   3091  CB  ASP B  97      65.516  35.465  35.087  1.00 83.00           C  
ATOM   3092  CG  ASP B  97      65.296  34.742  33.767  1.00 83.00           C  
ATOM   3093  OD1 ASP B  97      65.958  33.694  33.551  1.00 83.00           O  
ATOM   3094  OD2 ASP B  97      64.459  35.228  32.959  1.00 83.00           O  
ATOM   3095  C   ASP B  97      66.607  35.198  37.265  1.00 83.00           C  
ATOM   3096  O   ASP B  97      67.659  35.828  37.187  1.00 83.00           O  
ATOM   3097  N   SER B  98      65.851  35.205  38.384  1.00 89.18           N  
ATOM   3098  CA  SER B  98      66.282  35.938  39.542  1.00 89.18           C  
ATOM   3099  CB  SER B  98      65.374  35.747  40.766  1.00 89.18           C  
ATOM   3100  OG  SER B  98      64.068  36.210  40.470  1.00 89.18           O  
ATOM   3101  C   SER B  98      67.643  35.455  39.895  1.00 89.18           C  
ATOM   3102  O   SER B  98      67.878  34.254  40.025  1.00 89.18           O  
ATOM   3103  N   ALA B  99      68.590  36.399  40.050  1.00103.24           N  
ATOM   3104  CA  ALA B  99      69.924  35.968  40.321  1.00103.24           C  
ATOM   3105  CB  ALA B  99      70.504  35.073  39.215  1.00103.24           C  
ATOM   3106  C   ALA B  99      70.814  37.154  40.419  1.00103.24           C  
ATOM   3107  O   ALA B  99      70.382  38.304  40.333  1.00103.24           O  
ATOM   3108  N   MET B 100      72.108  36.870  40.642  1.00154.86           N  
ATOM   3109  CA  MET B 100      73.087  37.900  40.711  1.00154.86           C  
ATOM   3110  CB  MET B 100      74.026  37.737  41.920  1.00154.86           C  
ATOM   3111  CG  MET B 100      74.835  38.986  42.276  1.00154.86           C  
ATOM   3112  SD  MET B 100      75.561  38.913  43.939  1.00154.86           S  
ATOM   3113  CE  MET B 100      74.012  38.375  44.725  1.00154.86           C  
ATOM   3114  C   MET B 100      73.899  37.756  39.471  1.00154.86           C  
ATOM   3115  O   MET B 100      74.313  36.653  39.116  1.00154.86           O  
ATOM   3116  N   TYR B 101      74.144  38.883  38.779  1.00124.15           N  
ATOM   3117  CA  TYR B 101      74.882  38.841  37.554  1.00124.15           C  
ATOM   3118  CB  TYR B 101      74.194  39.525  36.353  1.00124.15           C  
ATOM   3119  CG  TYR B 101      72.902  38.845  36.068  1.00124.15           C  
ATOM   3120  CD1 TYR B 101      72.879  37.628  35.435  1.00124.15           C  
ATOM   3121  CD2 TYR B 101      71.710  39.408  36.452  1.00124.15           C  
ATOM   3122  CE1 TYR B 101      71.692  36.992  35.172  1.00124.15           C  
ATOM   3123  CE2 TYR B 101      70.520  38.772  36.188  1.00124.15           C  
ATOM   3124  CZ  TYR B 101      70.505  37.563  35.546  1.00124.15           C  
ATOM   3125  OH  TYR B 101      69.286  36.909  35.275  1.00124.15           O  
ATOM   3126  C   TYR B 101      76.146  39.603  37.772  1.00124.15           C  
ATOM   3127  O   TYR B 101      76.173  40.646  38.424  1.00124.15           O  
ATOM   3128  N   PHE B 102      77.250  39.078  37.225  1.00113.60           N  
ATOM   3129  CA  PHE B 102      78.478  39.780  37.371  1.00113.60           C  
ATOM   3130  CB  PHE B 102      79.545  39.023  38.176  1.00113.60           C  
ATOM   3131  CG  PHE B 102      79.043  38.693  39.539  1.00113.60           C  
ATOM   3132  CD1 PHE B 102      78.379  37.510  39.763  1.00113.60           C  
ATOM   3133  CD2 PHE B 102      79.241  39.548  40.598  1.00113.60           C  
ATOM   3134  CE1 PHE B 102      77.919  37.189  41.019  1.00113.60           C  
ATOM   3135  CE2 PHE B 102      78.784  39.235  41.857  1.00113.60           C  
ATOM   3136  CZ  PHE B 102      78.123  38.051  42.069  1.00113.60           C  
ATOM   3137  C   PHE B 102      79.080  39.913  36.014  1.00113.60           C  
ATOM   3138  O   PHE B 102      78.997  39.028  35.163  1.00113.60           O  
ATOM   3139  N   CYS B 103      79.714  41.061  35.781  1.00118.34           N  
ATOM   3140  CA  CYS B 103      80.430  41.297  34.572  1.00118.34           C  
ATOM   3141  CB  CYS B 103      80.068  42.680  34.014  1.00118.34           C  
ATOM   3142  SG  CYS B 103      81.187  43.307  32.740  1.00118.34           S  
ATOM   3143  C   CYS B 103      81.871  41.300  34.984  1.00118.34           C  
ATOM   3144  O   CYS B 103      82.188  41.705  36.100  1.00118.34           O  
ATOM   3145  N   ALA B 104      82.784  40.801  34.125  1.00 63.54           N  
ATOM   3146  CA  ALA B 104      84.178  40.832  34.468  1.00 63.54           C  
ATOM   3147  CB  ALA B 104      84.720  39.491  34.988  1.00 63.54           C  
ATOM   3148  C   ALA B 104      84.937  41.164  33.229  1.00 63.54           C  
ATOM   3149  O   ALA B 104      84.500  40.879  32.114  1.00 63.54           O  
ATOM   3150  N   SER B 105      86.101  41.809  33.407  1.00 56.45           N  
ATOM   3151  CA  SER B 105      86.939  42.102  32.288  1.00 56.45           C  
ATOM   3152  CB  SER B 105      87.272  43.592  32.140  1.00 56.45           C  
ATOM   3153  OG  SER B 105      88.025  44.019  33.265  1.00 56.45           O  
ATOM   3154  C   SER B 105      88.228  41.398  32.570  1.00 56.45           C  
ATOM   3155  O   SER B 105      88.592  41.204  33.728  1.00 56.45           O  
ATOM   3156  N   SER B 106      88.958  40.963  31.527  1.00 90.07           N  
ATOM   3157  CA  SER B 106      90.189  40.310  31.854  1.00 90.07           C  
ATOM   3158  CB  SER B 106      90.296  38.859  31.379  1.00 90.07           C  
ATOM   3159  OG  SER B 106      90.214  38.807  29.963  1.00 90.07           O  
ATOM   3160  C   SER B 106      91.313  41.040  31.185  1.00 90.07           C  
ATOM   3161  O   SER B 106      91.123  41.619  30.119  1.00 90.07           O  
ATOM   3162  N   PRO B 107      92.452  41.085  31.841  1.00263.44           N  
ATOM   3163  CA  PRO B 107      93.609  41.734  31.250  1.00263.44           C  
ATOM   3164  CD  PRO B 107      92.327  41.458  33.244  1.00263.44           C  
ATOM   3165  CB  PRO B 107      94.362  42.416  32.389  1.00263.44           C  
ATOM   3166  CG  PRO B 107      93.298  42.622  33.470  1.00263.44           C  
ATOM   3167  C   PRO B 107      94.547  40.870  30.464  1.00263.44           C  
ATOM   3168  O   PRO B 107      94.432  39.666  30.474  1.00263.44           O  
ATOM   3169  N   ARG B 108      95.568  41.411  29.808  1.00 79.91           N  
ATOM   3170  CA  ARG B 108      96.428  40.518  29.077  1.00 79.91           C  
ATOM   3171  CB  ARG B 108      97.516  41.199  28.250  1.00 79.91           C  
ATOM   3172  CG  ARG B 108      97.053  41.637  26.866  1.00 79.91           C  
ATOM   3173  CD  ARG B 108      98.212  42.154  26.022  1.00 79.91           C  
ATOM   3174  NE  ARG B 108      97.740  42.271  24.618  1.00 79.91           N  
ATOM   3175  CZ  ARG B 108      98.096  41.332  23.697  1.00 79.91           C  
ATOM   3176  NH1 ARG B 108      98.727  40.188  24.092  1.00 79.91           N  
ATOM   3177  NH2 ARG B 108      97.867  41.576  22.375  1.00 79.91           N  
ATOM   3178  C   ARG B 108      97.099  39.530  29.998  1.00 79.91           C  
ATOM   3179  O   ARG B 108      97.389  38.405  29.595  1.00 79.91           O  
ATOM   3180  N   HIS B 124      97.322  39.917  31.266  1.00 97.18           N  
ATOM   3181  CA  HIS B 124      97.932  39.095  32.278  1.00 97.18           C  
ATOM   3182  ND1 HIS B 124      98.249  38.438  35.738  1.00 97.18           N  
ATOM   3183  CG  HIS B 124      98.818  39.085  34.664  1.00 97.18           C  
ATOM   3184  CB  HIS B 124      98.041  39.832  33.625  1.00 97.18           C  
ATOM   3185  NE2 HIS B 124     100.444  38.119  35.893  1.00 97.18           N  
ATOM   3186  CD2 HIS B 124     100.159  38.880  34.774  1.00 97.18           C  
ATOM   3187  CE1 HIS B 124      99.266  37.878  36.440  1.00 97.18           C  
ATOM   3188  C   HIS B 124      97.058  37.880  32.447  1.00 97.18           C  
ATOM   3189  O   HIS B 124      97.502  36.848  32.950  1.00 97.18           O  
ATOM   3190  N   SER B 125      95.795  37.979  31.982  1.00119.85           N  
ATOM   3191  CA  SER B 125      94.785  36.949  32.031  1.00119.85           C  
ATOM   3192  CB  SER B 125      95.305  35.540  31.695  1.00119.85           C  
ATOM   3193  OG  SER B 125      95.510  35.426  30.295  1.00119.85           O  
ATOM   3194  C   SER B 125      94.043  36.871  33.330  1.00119.85           C  
ATOM   3195  O   SER B 125      93.253  35.948  33.525  1.00119.85           O  
ATOM   3196  N   ASP B 126      94.205  37.849  34.237  1.00 82.51           N  
ATOM   3197  CA  ASP B 126      93.388  37.801  35.417  1.00 82.51           C  
ATOM   3198  CB  ASP B 126      93.847  38.766  36.523  1.00 82.51           C  
ATOM   3199  CG  ASP B 126      93.018  38.478  37.766  1.00 82.51           C  
ATOM   3200  OD1 ASP B 126      92.540  37.320  37.903  1.00 82.51           O  
ATOM   3201  OD2 ASP B 126      92.842  39.417  38.587  1.00 82.51           O  
ATOM   3202  C   ASP B 126      92.005  38.221  35.006  1.00 82.51           C  
ATOM   3203  O   ASP B 126      91.806  38.779  33.931  1.00 82.51           O  
ATOM   3204  N   TYR B 127      90.993  37.928  35.844  1.00 88.92           N  
ATOM   3205  CA  TYR B 127      89.640  38.321  35.559  1.00 88.92           C  
ATOM   3206  CB  TYR B 127      88.667  37.137  35.670  1.00 88.92           C  
ATOM   3207  CG  TYR B 127      89.315  36.000  34.957  1.00 88.92           C  
ATOM   3208  CD1 TYR B 127      89.250  35.860  33.590  1.00 88.92           C  
ATOM   3209  CD2 TYR B 127      90.011  35.063  35.688  1.00 88.92           C  
ATOM   3210  CE1 TYR B 127      89.868  34.796  32.970  1.00 88.92           C  
ATOM   3211  CE2 TYR B 127      90.629  34.001  35.076  1.00 88.92           C  
ATOM   3212  CZ  TYR B 127      90.557  33.865  33.712  1.00 88.92           C  
ATOM   3213  OH  TYR B 127      91.192  32.773  33.083  1.00 88.92           O  
ATOM   3214  C   TYR B 127      89.300  39.246  36.685  1.00 88.92           C  
ATOM   3215  O   TYR B 127      89.589  38.939  37.839  1.00 88.92           O  
ATOM   3216  N   THR B 128      88.714  40.422  36.390  1.00 59.34           N  
ATOM   3217  CA  THR B 128      88.350  41.324  37.448  1.00 59.34           C  
ATOM   3218  CB  THR B 128      88.880  42.716  37.271  1.00 59.34           C  
ATOM   3219  OG1 THR B 128      90.299  42.697  37.229  1.00 59.34           O  
ATOM   3220  CG2 THR B 128      88.386  43.584  38.442  1.00 59.34           C  
ATOM   3221  C   THR B 128      86.860  41.416  37.428  1.00 59.34           C  
ATOM   3222  O   THR B 128      86.264  41.657  36.380  1.00 59.34           O  
ATOM   3223  N   PHE B 129      86.229  41.247  38.607  1.00 86.76           N  
ATOM   3224  CA  PHE B 129      84.798  41.177  38.714  1.00 86.76           C  
ATOM   3225  CB  PHE B 129      84.337  40.113  39.728  1.00 86.76           C  
ATOM   3226  CG  PHE B 129      84.631  38.751  39.195  1.00 86.76           C  
ATOM   3227  CD1 PHE B 129      85.920  38.269  39.130  1.00 86.76           C  
ATOM   3228  CD2 PHE B 129      83.600  37.939  38.784  1.00 86.76           C  
ATOM   3229  CE1 PHE B 129      86.170  37.005  38.644  1.00 86.76           C  
ATOM   3230  CE2 PHE B 129      83.842  36.675  38.299  1.00 86.76           C  
ATOM   3231  CZ  PHE B 129      85.131  36.207  38.228  1.00 86.76           C  
ATOM   3232  C   PHE B 129      84.219  42.481  39.177  1.00 86.76           C  
ATOM   3233  O   PHE B 129      84.852  43.252  39.897  1.00 86.76           O  
ATOM   3234  N   GLY B 130      82.970  42.751  38.736  1.00 40.48           N  
ATOM   3235  CA  GLY B 130      82.246  43.932  39.116  1.00 40.48           C  
ATOM   3236  C   GLY B 130      81.430  43.615  40.335  1.00 40.48           C  
ATOM   3237  O   GLY B 130      81.367  42.469  40.771  1.00 40.48           O  
ATOM   3238  N   SER B 131      80.736  44.635  40.882  1.00 88.22           N  
ATOM   3239  CA  SER B 131      79.971  44.515  42.095  1.00 88.22           C  
ATOM   3240  CB  SER B 131      79.263  45.826  42.482  1.00 88.22           C  
ATOM   3241  OG  SER B 131      80.220  46.839  42.756  1.00 88.22           O  
ATOM   3242  C   SER B 131      78.907  43.475  41.927  1.00 88.22           C  
ATOM   3243  O   SER B 131      78.723  42.631  42.805  1.00 88.22           O  
ATOM   3244  N   GLY B 132      78.192  43.494  40.782  1.00 49.86           N  
ATOM   3245  CA  GLY B 132      77.144  42.537  40.556  1.00 49.86           C  
ATOM   3246  C   GLY B 132      75.821  43.244  40.536  1.00 49.86           C  
ATOM   3247  O   GLY B 132      75.694  44.376  41.001  1.00 49.86           O  
ATOM   3248  N   THR B 133      74.797  42.590  39.947  1.00 69.47           N  
ATOM   3249  CA  THR B 133      73.478  43.154  39.935  1.00 69.47           C  
ATOM   3250  CB  THR B 133      72.980  43.519  38.567  1.00 69.47           C  
ATOM   3251  OG1 THR B 133      73.840  44.478  37.971  1.00 69.47           O  
ATOM   3252  CG2 THR B 133      71.555  44.087  38.696  1.00 69.47           C  
ATOM   3253  C   THR B 133      72.536  42.128  40.475  1.00 69.47           C  
ATOM   3254  O   THR B 133      72.574  40.962  40.085  1.00 69.47           O  
ATOM   3255  N   ARG B 134      71.650  42.536  41.401  1.00129.25           N  
ATOM   3256  CA  ARG B 134      70.752  41.552  41.911  1.00129.25           C  
ATOM   3257  CB  ARG B 134      70.581  41.571  43.444  1.00129.25           C  
ATOM   3258  CG  ARG B 134      69.840  40.340  43.979  1.00129.25           C  
ATOM   3259  CD  ARG B 134      69.641  40.322  45.497  1.00129.25           C  
ATOM   3260  NE  ARG B 134      70.972  40.193  46.158  1.00129.25           N  
ATOM   3261  CZ  ARG B 134      71.424  38.984  46.605  1.00129.25           C  
ATOM   3262  NH1 ARG B 134      70.688  37.846  46.417  1.00129.25           N  
ATOM   3263  NH2 ARG B 134      72.623  38.912  47.253  1.00129.25           N  
ATOM   3264  C   ARG B 134      69.437  41.803  41.271  1.00129.25           C  
ATOM   3265  O   ARG B 134      68.803  42.836  41.484  1.00129.25           O  
ATOM   3266  N   LEU B 135      69.016  40.849  40.426  1.00 84.60           N  
ATOM   3267  CA  LEU B 135      67.752  40.980  39.780  1.00 84.60           C  
ATOM   3268  CB  LEU B 135      67.773  40.632  38.284  1.00 84.60           C  
ATOM   3269  CG  LEU B 135      66.377  40.637  37.631  1.00 84.60           C  
ATOM   3270  CD1 LEU B 135      65.715  42.021  37.691  1.00 84.60           C  
ATOM   3271  CD2 LEU B 135      66.437  40.068  36.205  1.00 84.60           C  
ATOM   3272  C   LEU B 135      66.816  40.028  40.440  1.00 84.60           C  
ATOM   3273  O   LEU B 135      67.096  38.835  40.546  1.00 84.60           O  
ATOM   3274  N   LEU B 136      65.680  40.561  40.927  1.00 95.15           N  
ATOM   3275  CA  LEU B 136      64.680  39.737  41.531  1.00 95.15           C  
ATOM   3276  CB  LEU B 136      64.188  40.261  42.893  1.00 95.15           C  
ATOM   3277  CG  LEU B 136      65.298  40.439  43.950  1.00 95.15           C  
ATOM   3278  CD1 LEU B 136      65.969  39.103  44.309  1.00 95.15           C  
ATOM   3279  CD2 LEU B 136      66.297  41.532  43.534  1.00 95.15           C  
ATOM   3280  C   LEU B 136      63.509  39.805  40.609  1.00 95.15           C  
ATOM   3281  O   LEU B 136      63.060  40.894  40.253  1.00 95.15           O  
ATOM   3282  N   VAL B 137      62.983  38.638  40.191  1.00 96.09           N  
ATOM   3283  CA  VAL B 137      61.882  38.652  39.274  1.00 96.09           C  
ATOM   3284  CB  VAL B 137      62.171  37.920  38.000  1.00 96.09           C  
ATOM   3285  CG1 VAL B 137      62.249  36.422  38.325  1.00 96.09           C  
ATOM   3286  CG2 VAL B 137      61.091  38.267  36.962  1.00 96.09           C  
ATOM   3287  C   VAL B 137      60.702  37.936  39.914  1.00 96.09           C  
ATOM   3288  O   VAL B 137      60.935  37.052  40.781  1.00 96.09           O  
ATOM   3289  OXT VAL B 137      59.547  38.249  39.522  1.00 96.09           O  
TER
END
