# Supplementary material for: Predicting T cell receptor functionality against mutant epitopes
Source: Cell Genom. 2024 Aug 15;4(9):100634. doi: 10.1016/j.xgen.2024.100634 (PMC11480844; doi:10.1016/j.xgen.2024.100634)
Supplement: Data S7. Structural models of the murine dataset, related to Figure 3 and STAR Methods, Structural modeling — PDB files containing the structural models of the 36 murine TCRs, SIINFEKL, and the H-2Kb allele. [file mmc8.zip › SIINFEKL/Ed8_SIINFEKL.pdb]

ATOM      1  N   GLY M   1     119.039  20.164  19.814  1.00  9.52           N  
ATOM      2  CA  GLY M   1     118.859  21.333  18.920  1.00  9.52           C  
ATOM      3  C   GLY M   1     117.661  22.115  19.338  1.00  9.52           C  
ATOM      4  O   GLY M   1     116.787  21.613  20.042  1.00  9.52           O  
ATOM      5  N   PRO M   2     117.611  23.346  18.913  1.00114.87           N  
ATOM      6  CA  PRO M   2     116.500  24.179  19.278  1.00114.87           C  
ATOM      7  CD  PRO M   2     118.840  24.112  18.775  1.00114.87           C  
ATOM      8  CB  PRO M   2     116.940  25.612  18.983  1.00114.87           C  
ATOM      9  CG  PRO M   2     118.470  25.559  19.142  1.00114.87           C  
ATOM     10  C   PRO M   2     115.251  23.761  18.572  1.00114.87           C  
ATOM     11  O   PRO M   2     115.336  23.199  17.480  1.00114.87           O  
ATOM     12  N   HIS M   3     114.079  24.014  19.189  1.00 44.48           N  
ATOM     13  CA  HIS M   3     112.828  23.646  18.594  1.00 44.48           C  
ATOM     14  ND1 HIS M   3     113.272  20.496  17.873  1.00 44.48           N  
ATOM     15  CG  HIS M   3     113.109  21.184  19.054  1.00 44.48           C  
ATOM     16  CB  HIS M   3     112.217  22.379  19.215  1.00 44.48           C  
ATOM     17  NE2 HIS M   3     114.573  19.496  19.373  1.00 44.48           N  
ATOM     18  CD2 HIS M   3     113.911  20.559  19.961  1.00 44.48           C  
ATOM     19  CE1 HIS M   3     114.157  19.498  18.119  1.00 44.48           C  
ATOM     20  C   HIS M   3     111.874  24.772  18.838  1.00 44.48           C  
ATOM     21  O   HIS M   3     112.180  25.703  19.580  1.00 44.48           O  
ATOM     22  N   SER M   4     110.690  24.740  18.191  1.00 46.07           N  
ATOM     23  CA  SER M   4     109.777  25.820  18.423  1.00 46.07           C  
ATOM     24  CB  SER M   4     109.991  27.014  17.479  1.00 46.07           C  
ATOM     25  OG  SER M   4     109.744  26.621  16.137  1.00 46.07           O  
ATOM     26  C   SER M   4     108.374  25.350  18.215  1.00 46.07           C  
ATOM     27  O   SER M   4     108.125  24.350  17.544  1.00 46.07           O  
ATOM     28  N   LEU M   5     107.416  26.067  18.839  1.00 73.29           N  
ATOM     29  CA  LEU M   5     106.021  25.787  18.664  1.00 73.29           C  
ATOM     30  CB  LEU M   5     105.326  25.307  19.952  1.00 73.29           C  
ATOM     31  CG  LEU M   5     103.831  24.979  19.783  1.00 73.29           C  
ATOM     32  CD1 LEU M   5     103.633  23.750  18.881  1.00 73.29           C  
ATOM     33  CD2 LEU M   5     103.128  24.840  21.142  1.00 73.29           C  
ATOM     34  C   LEU M   5     105.399  27.089  18.271  1.00 73.29           C  
ATOM     35  O   LEU M   5     105.450  28.061  19.025  1.00 73.29           O  
ATOM     36  N   ARG M   6     104.791  27.145  17.070  1.00136.26           N  
ATOM     37  CA  ARG M   6     104.223  28.380  16.611  1.00136.26           C  
ATOM     38  CB  ARG M   6     104.915  28.911  15.344  1.00136.26           C  
ATOM     39  CG  ARG M   6     106.400  29.207  15.549  1.00136.26           C  
ATOM     40  CD  ARG M   6     107.175  29.407  14.246  1.00136.26           C  
ATOM     41  NE  ARG M   6     106.864  30.763  13.722  1.00136.26           N  
ATOM     42  CZ  ARG M   6     107.738  31.359  12.858  1.00136.26           C  
ATOM     43  NH1 ARG M   6     108.880  30.708  12.491  1.00136.26           N  
ATOM     44  NH2 ARG M   6     107.474  32.605  12.365  1.00136.26           N  
ATOM     45  C   ARG M   6     102.805  28.100  16.235  1.00136.26           C  
ATOM     46  O   ARG M   6     102.454  26.964  15.925  1.00136.26           O  
ATOM     47  N   TYR M   7     101.936  29.127  16.309  1.00 98.14           N  
ATOM     48  CA  TYR M   7     100.577  28.966  15.883  1.00 98.14           C  
ATOM     49  CB  TYR M   7      99.520  29.071  16.999  1.00 98.14           C  
ATOM     50  CG  TYR M   7      99.542  27.828  17.820  1.00 98.14           C  
ATOM     51  CD1 TYR M   7      98.796  26.740  17.433  1.00 98.14           C  
ATOM     52  CD2 TYR M   7     100.300  27.739  18.963  1.00 98.14           C  
ATOM     53  CE1 TYR M   7      98.799  25.584  18.173  1.00 98.14           C  
ATOM     54  CE2 TYR M   7     100.307  26.583  19.708  1.00 98.14           C  
ATOM     55  CZ  TYR M   7      99.557  25.503  19.314  1.00 98.14           C  
ATOM     56  OH  TYR M   7      99.564  24.317  20.078  1.00 98.14           O  
ATOM     57  C   TYR M   7     100.259  30.052  14.906  1.00 98.14           C  
ATOM     58  O   TYR M   7     100.410  31.237  15.198  1.00 98.14           O  
ATOM     59  N   PHE M   8      99.791  29.667  13.705  1.00 59.57           N  
ATOM     60  CA  PHE M   8      99.419  30.660  12.745  1.00 59.57           C  
ATOM     61  CB  PHE M   8      99.808  30.315  11.294  1.00 59.57           C  
ATOM     62  CG  PHE M   8     101.291  30.422  11.195  1.00 59.57           C  
ATOM     63  CD1 PHE M   8     102.098  29.387  11.610  1.00 59.57           C  
ATOM     64  CD2 PHE M   8     101.873  31.559  10.684  1.00 59.57           C  
ATOM     65  CE1 PHE M   8     103.466  29.487  11.519  1.00 59.57           C  
ATOM     66  CE2 PHE M   8     103.240  31.665  10.590  1.00 59.57           C  
ATOM     67  CZ  PHE M   8     104.038  30.629  11.012  1.00 59.57           C  
ATOM     68  C   PHE M   8      97.933  30.774  12.802  1.00 59.57           C  
ATOM     69  O   PHE M   8      97.205  29.816  12.550  1.00 59.57           O  
ATOM     70  N   VAL M   9      97.447  31.979  13.142  1.00 47.60           N  
ATOM     71  CA  VAL M   9      96.038  32.198  13.251  1.00 47.60           C  
ATOM     72  CB  VAL M   9      95.653  32.917  14.515  1.00 47.60           C  
ATOM     73  CG1 VAL M   9      94.143  33.205  14.476  1.00 47.60           C  
ATOM     74  CG2 VAL M   9      96.104  32.076  15.724  1.00 47.60           C  
ATOM     75  C   VAL M   9      95.656  33.079  12.106  1.00 47.60           C  
ATOM     76  O   VAL M   9      96.444  33.923  11.685  1.00 47.60           O  
ATOM     77  N   THR M  10      94.452  32.872  11.532  1.00124.21           N  
ATOM     78  CA  THR M  10      94.043  33.715  10.447  1.00124.21           C  
ATOM     79  CB  THR M  10      94.409  33.156   9.105  1.00124.21           C  
ATOM     80  OG1 THR M  10      94.044  34.064   8.077  1.00124.21           O  
ATOM     81  CG2 THR M  10      93.688  31.813   8.918  1.00124.21           C  
ATOM     82  C   THR M  10      92.553  33.870  10.473  1.00124.21           C  
ATOM     83  O   THR M  10      91.820  32.921  10.755  1.00124.21           O  
ATOM     84  N   ALA M  11      92.068  35.098  10.186  1.00 48.31           N  
ATOM     85  CA  ALA M  11      90.654  35.324  10.110  1.00 48.31           C  
ATOM     86  CB  ALA M  11      90.064  35.965  11.376  1.00 48.31           C  
ATOM     87  C   ALA M  11      90.421  36.274   8.978  1.00 48.31           C  
ATOM     88  O   ALA M  11      91.018  37.348   8.927  1.00 48.31           O  
ATOM     89  N   VAL M  12      89.523  35.900   8.045  1.00 64.01           N  
ATOM     90  CA  VAL M  12      89.244  36.744   6.920  1.00 64.01           C  
ATOM     91  CB  VAL M  12      89.538  36.092   5.603  1.00 64.01           C  
ATOM     92  CG1 VAL M  12      89.062  37.028   4.485  1.00 64.01           C  
ATOM     93  CG2 VAL M  12      91.033  35.751   5.534  1.00 64.01           C  
ATOM     94  C   VAL M  12      87.779  37.030   6.916  1.00 64.01           C  
ATOM     95  O   VAL M  12      86.957  36.117   6.948  1.00 64.01           O  
ATOM     96  N   SER M  13      87.413  38.322   6.853  1.00 49.63           N  
ATOM     97  CA  SER M  13      86.025  38.677   6.867  1.00 49.63           C  
ATOM     98  CB  SER M  13      85.785  40.150   7.238  1.00 49.63           C  
ATOM     99  OG  SER M  13      86.406  41.000   6.284  1.00 49.63           O  
ATOM    100  C   SER M  13      85.451  38.452   5.508  1.00 49.63           C  
ATOM    101  O   SER M  13      86.142  38.574   4.498  1.00 49.63           O  
ATOM    102  N   ARG M  14      84.158  38.076   5.456  1.00177.71           N  
ATOM    103  CA  ARG M  14      83.497  37.935   4.193  1.00177.71           C  
ATOM    104  CB  ARG M  14      83.021  36.507   3.897  1.00177.71           C  
ATOM    105  CG  ARG M  14      84.127  35.468   3.725  1.00177.71           C  
ATOM    106  CD  ARG M  14      83.551  34.076   3.458  1.00177.71           C  
ATOM    107  NE  ARG M  14      84.677  33.122   3.277  1.00177.71           N  
ATOM    108  CZ  ARG M  14      84.602  31.893   3.862  1.00177.71           C  
ATOM    109  NH1 ARG M  14      83.525  31.573   4.638  1.00177.71           N  
ATOM    110  NH2 ARG M  14      85.599  30.983   3.673  1.00177.71           N  
ATOM    111  C   ARG M  14      82.255  38.748   4.304  1.00177.71           C  
ATOM    112  O   ARG M  14      81.261  38.312   4.887  1.00177.71           O  
ATOM    113  N   PRO M  15      82.278  39.923   3.761  1.00140.02           N  
ATOM    114  CA  PRO M  15      81.096  40.720   3.865  1.00140.02           C  
ATOM    115  CD  PRO M  15      83.485  40.733   3.803  1.00140.02           C  
ATOM    116  CB  PRO M  15      81.523  42.148   3.538  1.00140.02           C  
ATOM    117  CG  PRO M  15      83.000  42.183   3.971  1.00140.02           C  
ATOM    118  C   PRO M  15      79.994  40.193   3.011  1.00140.02           C  
ATOM    119  O   PRO M  15      80.181  40.075   1.801  1.00140.02           O  
ATOM    120  N   GLY M  16      78.837  39.891   3.627  1.00 29.50           N  
ATOM    121  CA  GLY M  16      77.672  39.465   2.913  1.00 29.50           C  
ATOM    122  C   GLY M  16      77.706  37.979   2.754  1.00 29.50           C  
ATOM    123  O   GLY M  16      76.665  37.325   2.774  1.00 29.50           O  
ATOM    124  N   LEU M  17      78.913  37.402   2.598  1.00166.93           N  
ATOM    125  CA  LEU M  17      78.996  35.986   2.391  1.00166.93           C  
ATOM    126  CB  LEU M  17      80.400  35.487   2.008  1.00166.93           C  
ATOM    127  CG  LEU M  17      80.806  35.853   0.568  1.00166.93           C  
ATOM    128  CD1 LEU M  17      79.917  35.123  -0.451  1.00166.93           C  
ATOM    129  CD2 LEU M  17      80.831  37.375   0.355  1.00166.93           C  
ATOM    130  C   LEU M  17      78.563  35.260   3.618  1.00166.93           C  
ATOM    131  O   LEU M  17      77.815  34.289   3.537  1.00166.93           O  
ATOM    132  N   GLY M  18      79.004  35.722   4.800  1.00 40.19           N  
ATOM    133  CA  GLY M  18      78.656  35.011   5.992  1.00 40.19           C  
ATOM    134  C   GLY M  18      79.701  35.330   7.005  1.00 40.19           C  
ATOM    135  O   GLY M  18      80.417  36.323   6.887  1.00 40.19           O  
ATOM    136  N   GLU M  19      79.813  34.477   8.040  1.00109.11           N  
ATOM    137  CA  GLU M  19      80.777  34.734   9.066  1.00109.11           C  
ATOM    138  CB  GLU M  19      80.635  33.833  10.303  1.00109.11           C  
ATOM    139  CG  GLU M  19      79.298  34.029  11.023  1.00109.11           C  
ATOM    140  CD  GLU M  19      79.116  35.513  11.318  1.00109.11           C  
ATOM    141  OE1 GLU M  19      80.138  36.248  11.363  1.00109.11           O  
ATOM    142  OE2 GLU M  19      77.942  35.931  11.500  1.00109.11           O  
ATOM    143  C   GLU M  19      82.140  34.528   8.486  1.00109.11           C  
ATOM    144  O   GLU M  19      82.356  33.703   7.601  1.00109.11           O  
ATOM    145  N   PRO M  20      83.070  35.286   8.982  1.00 77.05           N  
ATOM    146  CA  PRO M  20      84.413  35.227   8.474  1.00 77.05           C  
ATOM    147  CD  PRO M  20      82.738  36.607   9.489  1.00 77.05           C  
ATOM    148  CB  PRO M  20      85.124  36.438   9.069  1.00 77.05           C  
ATOM    149  CG  PRO M  20      83.993  37.463   9.260  1.00 77.05           C  
ATOM    150  C   PRO M  20      85.074  33.922   8.784  1.00 77.05           C  
ATOM    151  O   PRO M  20      84.702  33.283   9.765  1.00 77.05           O  
ATOM    152  N   ARG M  21      86.042  33.503   7.941  0.91196.78           N  
ATOM    153  CA  ARG M  21      86.717  32.258   8.164  0.91196.78           C  
ATOM    154  CB  ARG M  21      87.354  31.663   6.894  0.91196.78           C  
ATOM    155  CG  ARG M  21      88.088  30.346   7.146  0.91196.78           C  
ATOM    156  CD  ARG M  21      88.947  29.871   5.973  0.91196.78           C  
ATOM    157  NE  ARG M  21      88.043  29.476   4.860  0.91196.78           N  
ATOM    158  CZ  ARG M  21      88.442  28.500   3.994  0.91196.78           C  
ATOM    159  NH1 ARG M  21      89.621  27.848   4.209  0.91196.78           N  
ATOM    160  NH2 ARG M  21      87.668  28.181   2.916  0.91196.78           N  
ATOM    161  C   ARG M  21      87.822  32.481   9.146  0.91196.78           C  
ATOM    162  O   ARG M  21      88.579  33.442   9.043  0.91196.78           O  
ATOM    163  N   TYR M  22      87.938  31.566  10.128  1.00 72.77           N  
ATOM    164  CA  TYR M  22      88.936  31.659  11.153  1.00 72.77           C  
ATOM    165  CB  TYR M  22      88.286  31.889  12.530  1.00 72.77           C  
ATOM    166  CG  TYR M  22      89.314  31.935  13.603  1.00 72.77           C  
ATOM    167  CD1 TYR M  22      90.048  33.075  13.829  1.00 72.77           C  
ATOM    168  CD2 TYR M  22      89.527  30.835  14.401  1.00 72.77           C  
ATOM    169  CE1 TYR M  22      90.988  33.108  14.833  1.00 72.77           C  
ATOM    170  CE2 TYR M  22      90.464  30.862  15.406  1.00 72.77           C  
ATOM    171  CZ  TYR M  22      91.199  32.002  15.622  1.00 72.77           C  
ATOM    172  OH  TYR M  22      92.163  32.038  16.653  1.00 72.77           O  
ATOM    173  C   TYR M  22      89.666  30.352  11.184  1.00 72.77           C  
ATOM    174  O   TYR M  22      89.045  29.291  11.124  1.00 72.77           O  
ATOM    175  N   MET M  23      91.014  30.388  11.253  1.00 64.19           N  
ATOM    176  CA  MET M  23      91.726  29.143  11.290  1.00 64.19           C  
ATOM    177  CB  MET M  23      92.334  28.716   9.943  1.00 64.19           C  
ATOM    178  CG  MET M  23      91.301  28.384   8.867  1.00 64.19           C  
ATOM    179  SD  MET M  23      92.006  27.586   7.393  1.00 64.19           S  
ATOM    180  CE  MET M  23      93.009  29.010   6.884  1.00 64.19           C  
ATOM    181  C   MET M  23      92.870  29.251  12.243  1.00 64.19           C  
ATOM    182  O   MET M  23      93.472  30.312  12.407  1.00 64.19           O  
ATOM    183  N   GLU M  24      93.180  28.128  12.921  1.00 65.55           N  
ATOM    184  CA  GLU M  24      94.313  28.090  13.795  1.00 65.55           C  
ATOM    185  CB  GLU M  24      93.943  27.952  15.284  1.00 65.55           C  
ATOM    186  CG  GLU M  24      93.322  29.233  15.847  1.00 65.55           C  
ATOM    187  CD  GLU M  24      92.971  29.018  17.314  1.00 65.55           C  
ATOM    188  OE1 GLU M  24      93.840  28.522  18.078  1.00 65.55           O  
ATOM    189  OE2 GLU M  24      91.818  29.356  17.692  1.00 65.55           O  
ATOM    190  C   GLU M  24      95.113  26.901  13.389  1.00 65.55           C  
ATOM    191  O   GLU M  24      94.599  25.789  13.327  1.00 65.55           O  
ATOM    192  N   VAL M  25      96.399  27.128  13.067  1.00 56.96           N  
ATOM    193  CA  VAL M  25      97.226  26.027  12.678  1.00 56.96           C  
ATOM    194  CB  VAL M  25      97.602  26.060  11.224  1.00 56.96           C  
ATOM    195  CG1 VAL M  25      98.508  24.857  10.910  1.00 56.96           C  
ATOM    196  CG2 VAL M  25      96.307  26.098  10.388  1.00 56.96           C  
ATOM    197  C   VAL M  25      98.467  26.092  13.506  1.00 56.96           C  
ATOM    198  O   VAL M  25      99.069  27.148  13.669  1.00 56.96           O  
ATOM    199  N   GLY M  26      98.889  24.940  14.061  1.00 41.12           N  
ATOM    200  CA  GLY M  26     100.051  24.950  14.901  1.00 41.12           C  
ATOM    201  C   GLY M  26     101.155  24.251  14.177  1.00 41.12           C  
ATOM    202  O   GLY M  26     100.911  23.364  13.363  1.00 41.12           O  
ATOM    203  N   TYR M  27     102.416  24.649  14.450  1.00 59.54           N  
ATOM    204  CA  TYR M  27     103.527  24.024  13.793  1.00 59.54           C  
ATOM    205  CB  TYR M  27     104.239  24.931  12.774  1.00 59.54           C  
ATOM    206  CG  TYR M  27     103.346  25.232  11.620  1.00 59.54           C  
ATOM    207  CD1 TYR M  27     102.440  26.266  11.684  1.00 59.54           C  
ATOM    208  CD2 TYR M  27     103.428  24.485  10.467  1.00 59.54           C  
ATOM    209  CE1 TYR M  27     101.627  26.546  10.612  1.00 59.54           C  
ATOM    210  CE2 TYR M  27     102.617  24.760   9.392  1.00 59.54           C  
ATOM    211  CZ  TYR M  27     101.715  25.793   9.466  1.00 59.54           C  
ATOM    212  OH  TYR M  27     100.880  26.082   8.365  1.00 59.54           O  
ATOM    213  C   TYR M  27     104.575  23.698  14.810  1.00 59.54           C  
ATOM    214  O   TYR M  27     104.841  24.482  15.721  1.00 59.54           O  
ATOM    215  N   VAL M  28     105.192  22.508  14.679  1.00 58.72           N  
ATOM    216  CA  VAL M  28     106.306  22.161  15.511  1.00 58.72           C  
ATOM    217  CB  VAL M  28     106.154  20.834  16.200  1.00 58.72           C  
ATOM    218  CG1 VAL M  28     107.483  20.497  16.894  1.00 58.72           C  
ATOM    219  CG2 VAL M  28     104.953  20.887  17.160  1.00 58.72           C  
ATOM    220  C   VAL M  28     107.447  22.024  14.556  1.00 58.72           C  
ATOM    221  O   VAL M  28     107.421  21.167  13.675  1.00 58.72           O  
ATOM    222  N   ASP M  29     108.493  22.855  14.711  1.00 53.85           N  
ATOM    223  CA  ASP M  29     109.596  22.809  13.794  1.00 53.85           C  
ATOM    224  CB  ASP M  29     110.407  21.504  13.849  1.00 53.85           C  
ATOM    225  CG  ASP M  29     111.161  21.474  15.167  1.00 53.85           C  
ATOM    226  OD1 ASP M  29     111.206  22.531  15.852  1.00 53.85           O  
ATOM    227  OD2 ASP M  29     111.705  20.390  15.506  1.00 53.85           O  
ATOM    228  C   ASP M  29     109.073  22.948  12.400  1.00 53.85           C  
ATOM    229  O   ASP M  29     109.477  22.219  11.497  1.00 53.85           O  
ATOM    230  N   ASP M  30     108.149  23.904  12.200  1.00 54.94           N  
ATOM    231  CA  ASP M  30     107.611  24.196  10.903  1.00 54.94           C  
ATOM    232  CB  ASP M  30     108.683  24.668   9.908  1.00 54.94           C  
ATOM    233  CG  ASP M  30     109.188  26.019  10.392  1.00 54.94           C  
ATOM    234  OD1 ASP M  30     108.586  26.564  11.356  1.00 54.94           O  
ATOM    235  OD2 ASP M  30     110.179  26.524   9.802  1.00 54.94           O  
ATOM    236  C   ASP M  30     106.932  22.991  10.335  1.00 54.94           C  
ATOM    237  O   ASP M  30     106.871  22.823   9.118  1.00 54.94           O  
ATOM    238  N   THR M  31     106.381  22.124  11.204  1.00 60.49           N  
ATOM    239  CA  THR M  31     105.655  20.989  10.714  1.00 60.49           C  
ATOM    240  CB  THR M  31     106.183  19.691  11.239  1.00 60.49           C  
ATOM    241  OG1 THR M  31     107.551  19.550  10.894  1.00 60.49           O  
ATOM    242  CG2 THR M  31     105.371  18.544  10.623  1.00 60.49           C  
ATOM    243  C   THR M  31     104.264  21.134  11.246  1.00 60.49           C  
ATOM    244  O   THR M  31     104.066  21.182  12.458  1.00 60.49           O  
ATOM    245  N   GLU M  32     103.255  21.179  10.355  1.00 84.81           N  
ATOM    246  CA  GLU M  32     101.900  21.401  10.785  1.00 84.81           C  
ATOM    247  CB  GLU M  32     100.955  21.745   9.625  1.00 84.81           C  
ATOM    248  CG  GLU M  32      99.513  21.989  10.070  1.00 84.81           C  
ATOM    249  CD  GLU M  32      98.648  22.147   8.826  1.00 84.81           C  
ATOM    250  OE1 GLU M  32      99.170  22.641   7.791  1.00 84.81           O  
ATOM    251  OE2 GLU M  32      97.448  21.765   8.895  1.00 84.81           O  
ATOM    252  C   GLU M  32     101.359  20.154  11.414  1.00 84.81           C  
ATOM    253  O   GLU M  32     101.168  19.144  10.740  1.00 84.81           O  
ATOM    254  N   PHE M  33     101.220  20.177  12.756  1.00145.16           N  
ATOM    255  CA  PHE M  33     100.656  19.124  13.552  1.00145.16           C  
ATOM    256  CB  PHE M  33     101.369  18.947  14.909  1.00145.16           C  
ATOM    257  CG  PHE M  33     101.228  20.153  15.772  1.00145.16           C  
ATOM    258  CD1 PHE M  33     102.023  21.259  15.584  1.00145.16           C  
ATOM    259  CD2 PHE M  33     100.294  20.180  16.776  1.00145.16           C  
ATOM    260  CE1 PHE M  33     101.888  22.365  16.391  1.00145.16           C  
ATOM    261  CE2 PHE M  33     100.156  21.281  17.586  1.00145.16           C  
ATOM    262  CZ  PHE M  33     100.956  22.380  17.396  1.00145.16           C  
ATOM    263  C   PHE M  33      99.165  19.181  13.743  1.00145.16           C  
ATOM    264  O   PHE M  33      98.534  18.134  13.853  1.00145.16           O  
ATOM    265  N   VAL M  34      98.550  20.383  13.847  1.00 65.74           N  
ATOM    266  CA  VAL M  34      97.137  20.403  14.136  1.00 65.74           C  
ATOM    267  CB  VAL M  34      96.847  20.475  15.604  1.00 65.74           C  
ATOM    268  CG1 VAL M  34      97.429  19.222  16.276  1.00 65.74           C  
ATOM    269  CG2 VAL M  34      97.411  21.797  16.153  1.00 65.74           C  
ATOM    270  C   VAL M  34      96.505  21.617  13.535  1.00 65.74           C  
ATOM    271  O   VAL M  34      97.165  22.636  13.341  1.00 65.74           O  
ATOM    272  N   ARG M  35      95.188  21.540  13.220  1.00153.94           N  
ATOM    273  CA  ARG M  35      94.549  22.717  12.703  1.00153.94           C  
ATOM    274  CB  ARG M  35      94.619  22.887  11.177  1.00153.94           C  
ATOM    275  CG  ARG M  35      93.894  21.804  10.382  1.00153.94           C  
ATOM    276  CD  ARG M  35      93.678  22.194   8.920  1.00153.94           C  
ATOM    277  NE  ARG M  35      94.967  22.740   8.409  1.00153.94           N  
ATOM    278  CZ  ARG M  35      95.011  23.355   7.191  1.00153.94           C  
ATOM    279  NH1 ARG M  35      93.875  23.456   6.441  1.00153.94           N  
ATOM    280  NH2 ARG M  35      96.186  23.875   6.731  1.00153.94           N  
ATOM    281  C   ARG M  35      93.090  22.727  13.054  1.00153.94           C  
ATOM    282  O   ARG M  35      92.489  21.708  13.392  1.00153.94           O  
ATOM    283  N   PHE M  36      92.501  23.938  12.989  1.00 83.64           N  
ATOM    284  CA  PHE M  36      91.114  24.199  13.235  1.00 83.64           C  
ATOM    285  CB  PHE M  36      90.920  25.023  14.521  1.00 83.64           C  
ATOM    286  CG  PHE M  36      89.505  25.469  14.652  1.00 83.64           C  
ATOM    287  CD1 PHE M  36      88.528  24.615  15.107  1.00 83.64           C  
ATOM    288  CD2 PHE M  36      89.167  26.766  14.337  1.00 83.64           C  
ATOM    289  CE1 PHE M  36      87.228  25.047  15.231  1.00 83.64           C  
ATOM    290  CE2 PHE M  36      87.870  27.204  14.458  1.00 83.64           C  
ATOM    291  CZ  PHE M  36      86.898  26.341  14.904  1.00 83.64           C  
ATOM    292  C   PHE M  36      90.650  25.029  12.076  1.00 83.64           C  
ATOM    293  O   PHE M  36      91.329  25.978  11.689  1.00 83.64           O  
ATOM    294  N   ASP M  37      89.489  24.680  11.478  1.00 66.52           N  
ATOM    295  CA  ASP M  37      88.983  25.420  10.353  1.00 66.52           C  
ATOM    296  CB  ASP M  37      89.088  24.655   9.018  1.00 66.52           C  
ATOM    297  CG  ASP M  37      88.721  25.595   7.874  1.00 66.52           C  
ATOM    298  OD1 ASP M  37      88.307  26.749   8.161  1.00 66.52           O  
ATOM    299  OD2 ASP M  37      88.846  25.168   6.694  1.00 66.52           O  
ATOM    300  C   ASP M  37      87.533  25.692  10.606  1.00 66.52           C  
ATOM    301  O   ASP M  37      86.722  24.775  10.728  1.00 66.52           O  
ATOM    302  N   SER M  38      87.168  26.984  10.683  1.00 65.67           N  
ATOM    303  CA  SER M  38      85.819  27.362  10.990  1.00 65.67           C  
ATOM    304  CB  SER M  38      85.661  28.870  11.255  1.00 65.67           C  
ATOM    305  OG  SER M  38      85.929  29.616  10.077  1.00 65.67           O  
ATOM    306  C   SER M  38      84.901  27.003   9.863  1.00 65.67           C  
ATOM    307  O   SER M  38      83.694  26.886  10.068  1.00 65.67           O  
ATOM    308  N   ASP M  39      85.437  26.798   8.644  1.00172.55           N  
ATOM    309  CA  ASP M  39      84.556  26.606   7.529  1.00172.55           C  
ATOM    310  CB  ASP M  39      85.213  27.027   6.202  1.00172.55           C  
ATOM    311  CG  ASP M  39      84.109  27.299   5.197  1.00172.55           C  
ATOM    312  OD1 ASP M  39      82.950  26.896   5.472  1.00172.55           O  
ATOM    313  OD2 ASP M  39      84.407  27.923   4.144  1.00172.55           O  
ATOM    314  C   ASP M  39      84.136  25.174   7.426  1.00172.55           C  
ATOM    315  O   ASP M  39      84.448  24.486   6.455  1.00172.55           O  
ATOM    316  N   ALA M  40      83.376  24.695   8.428  1.00 78.57           N  
ATOM    317  CA  ALA M  40      82.889  23.349   8.384  1.00 78.57           C  
ATOM    318  CB  ALA M  40      83.840  22.324   9.031  1.00 78.57           C  
ATOM    319  C   ALA M  40      81.605  23.331   9.142  1.00 78.57           C  
ATOM    320  O   ALA M  40      81.305  24.255   9.895  1.00 78.57           O  
ATOM    321  N   GLU M  41      80.793  22.277   8.939  1.00141.89           N  
ATOM    322  CA  GLU M  41      79.534  22.212   9.616  1.00141.89           C  
ATOM    323  CB  GLU M  41      78.717  20.971   9.214  1.00141.89           C  
ATOM    324  CG  GLU M  41      77.204  21.130   9.389  1.00141.89           C  
ATOM    325  CD  GLU M  41      76.821  20.958  10.852  1.00141.89           C  
ATOM    326  OE1 GLU M  41      76.880  19.801  11.347  1.00141.89           O  
ATOM    327  OE2 GLU M  41      76.454  21.980  11.490  1.00141.89           O  
ATOM    328  C   GLU M  41      79.837  22.139  11.076  1.00141.89           C  
ATOM    329  O   GLU M  41      79.228  22.848  11.875  1.00141.89           O  
ATOM    330  N   ASN M  42      80.808  21.283  11.461  1.00136.83           N  
ATOM    331  CA  ASN M  42      81.179  21.193  12.842  1.00136.83           C  
ATOM    332  CB  ASN M  42      80.873  19.813  13.447  1.00136.83           C  
ATOM    333  CG  ASN M  42      80.989  19.919  14.958  1.00136.83           C  
ATOM    334  OD1 ASN M  42      80.985  21.013  15.520  1.00136.83           O  
ATOM    335  ND2 ASN M  42      81.107  18.747  15.638  1.00136.83           N  
ATOM    336  C   ASN M  42      82.663  21.396  12.906  1.00136.83           C  
ATOM    337  O   ASN M  42      83.441  20.448  12.788  1.00136.83           O  
ATOM    338  N   PRO M  43      83.083  22.611  13.118  1.00139.02           N  
ATOM    339  CA  PRO M  43      84.493  22.876  13.151  1.00139.02           C  
ATOM    340  CD  PRO M  43      82.324  23.763  12.658  1.00139.02           C  
ATOM    341  CB  PRO M  43      84.638  24.394  13.067  1.00139.02           C  
ATOM    342  CG  PRO M  43      83.372  24.833  12.308  1.00139.02           C  
ATOM    343  C   PRO M  43      85.095  22.280  14.372  1.00139.02           C  
ATOM    344  O   PRO M  43      84.430  22.245  15.405  1.00139.02           O  
ATOM    345  N   ARG M  44      86.344  21.792  14.281  1.00228.30           N  
ATOM    346  CA  ARG M  44      86.912  21.206  15.450  1.00228.30           C  
ATOM    347  CB  ARG M  44      86.375  19.788  15.676  1.00228.30           C  
ATOM    348  CG  ARG M  44      86.461  19.304  17.118  1.00228.30           C  
ATOM    349  CD  ARG M  44      86.193  17.809  17.244  1.00228.30           C  
ATOM    350  NE  ARG M  44      87.259  17.143  16.449  1.00228.30           N  
ATOM    351  CZ  ARG M  44      87.912  16.052  16.942  1.00228.30           C  
ATOM    352  NH1 ARG M  44      87.566  15.534  18.157  1.00228.30           N  
ATOM    353  NH2 ARG M  44      88.923  15.489  16.218  1.00228.30           N  
ATOM    354  C   ARG M  44      88.389  21.120  15.219  1.00228.30           C  
ATOM    355  O   ARG M  44      88.840  21.067  14.077  1.00228.30           O  
ATOM    356  N   TYR M  45      89.189  21.131  16.304  1.00108.81           N  
ATOM    357  CA  TYR M  45      90.603  20.931  16.153  1.00108.81           C  
ATOM    358  CB  TYR M  45      91.420  21.062  17.448  1.00108.81           C  
ATOM    359  CG  TYR M  45      92.071  22.394  17.576  1.00108.81           C  
ATOM    360  CD1 TYR M  45      91.399  23.554  17.887  1.00108.81           C  
ATOM    361  CD2 TYR M  45      93.433  22.440  17.390  1.00108.81           C  
ATOM    362  CE1 TYR M  45      92.094  24.739  17.998  1.00108.81           C  
ATOM    363  CE2 TYR M  45      94.129  23.615  17.500  1.00108.81           C  
ATOM    364  CZ  TYR M  45      93.455  24.768  17.802  1.00108.81           C  
ATOM    365  OH  TYR M  45      94.170  25.976  17.916  1.00108.81           O  
ATOM    366  C   TYR M  45      90.822  19.529  15.703  1.00108.81           C  
ATOM    367  O   TYR M  45      90.235  18.601  16.254  1.00108.81           O  
ATOM    368  N   GLU M  46      91.668  19.337  14.673  1.00139.35           N  
ATOM    369  CA  GLU M  46      91.931  17.997  14.237  1.00139.35           C  
ATOM    370  CB  GLU M  46      91.161  17.608  12.968  1.00139.35           C  
ATOM    371  CG  GLU M  46      91.385  18.542  11.782  1.00139.35           C  
ATOM    372  CD  GLU M  46      90.419  18.093  10.697  1.00139.35           C  
ATOM    373  OE1 GLU M  46      89.633  17.147  10.968  1.00139.35           O  
ATOM    374  OE2 GLU M  46      90.449  18.688   9.587  1.00139.35           O  
ATOM    375  C   GLU M  46      93.404  17.824  14.014  1.00139.35           C  
ATOM    376  O   GLU M  46      94.121  18.760  13.661  1.00139.35           O  
ATOM    377  N   PRO M  47      93.872  16.629  14.279  1.00104.67           N  
ATOM    378  CA  PRO M  47      95.264  16.281  14.151  1.00104.67           C  
ATOM    379  CD  PRO M  47      93.112  15.633  15.010  1.00104.67           C  
ATOM    380  CB  PRO M  47      95.438  14.964  14.909  1.00104.67           C  
ATOM    381  CG  PRO M  47      94.012  14.385  14.993  1.00104.67           C  
ATOM    382  C   PRO M  47      95.732  16.198  12.734  1.00104.67           C  
ATOM    383  O   PRO M  47      95.186  15.402  11.972  1.00104.67           O  
ATOM    384  N   ARG M  48      96.713  17.038  12.352  1.00134.40           N  
ATOM    385  CA  ARG M  48      97.346  16.951  11.070  1.00134.40           C  
ATOM    386  CB  ARG M  48      98.122  18.226  10.706  1.00134.40           C  
ATOM    387  CG  ARG M  48      97.199  19.419  10.462  1.00134.40           C  
ATOM    388  CD  ARG M  48      96.076  19.106   9.470  1.00134.40           C  
ATOM    389  NE  ARG M  48      96.710  18.696   8.187  1.00134.40           N  
ATOM    390  CZ  ARG M  48      95.985  17.977   7.282  1.00134.40           C  
ATOM    391  NH1 ARG M  48      94.686  17.659   7.555  1.00134.40           N  
ATOM    392  NH2 ARG M  48      96.556  17.577   6.108  1.00134.40           N  
ATOM    393  C   ARG M  48      98.309  15.805  11.057  1.00134.40           C  
ATOM    394  O   ARG M  48      98.259  14.939  10.187  1.00134.40           O  
ATOM    395  N   ALA M  49      99.195  15.765  12.073  1.00 48.37           N  
ATOM    396  CA  ALA M  49     100.232  14.776  12.149  1.00 48.37           C  
ATOM    397  CB  ALA M  49     101.440  15.236  12.985  1.00 48.37           C  
ATOM    398  C   ALA M  49      99.676  13.538  12.775  1.00 48.37           C  
ATOM    399  O   ALA M  49      98.762  13.601  13.593  1.00 48.37           O  
ATOM    400  N   ARG M  50     100.234  12.372  12.398  1.00109.47           N  
ATOM    401  CA  ARG M  50      99.783  11.092  12.869  1.00109.47           C  
ATOM    402  CB  ARG M  50     100.491   9.923  12.166  1.00109.47           C  
ATOM    403  CG  ARG M  50      99.887   8.564  12.515  1.00109.47           C  
ATOM    404  CD  ARG M  50     100.437   7.953  13.804  1.00109.47           C  
ATOM    405  NE  ARG M  50      99.612   6.748  14.099  1.00109.47           N  
ATOM    406  CZ  ARG M  50     100.194   5.603  14.558  1.00109.47           C  
ATOM    407  NH1 ARG M  50     101.547   5.539  14.719  1.00109.47           N  
ATOM    408  NH2 ARG M  50      99.417   4.520  14.852  1.00109.47           N  
ATOM    409  C   ARG M  50     100.038  10.952  14.342  1.00109.47           C  
ATOM    410  O   ARG M  50      99.218  10.399  15.072  1.00109.47           O  
ATOM    411  N   TRP M  51     101.179  11.484  14.816  1.00102.83           N  
ATOM    412  CA  TRP M  51     101.639  11.342  16.172  1.00102.83           C  
ATOM    413  CB  TRP M  51     103.067  11.890  16.382  1.00102.83           C  
ATOM    414  CG  TRP M  51     103.327  13.271  15.829  1.00102.83           C  
ATOM    415  CD2 TRP M  51     103.242  14.498  16.573  1.00102.83           C  
ATOM    416  CD1 TRP M  51     103.718  13.613  14.568  1.00102.83           C  
ATOM    417  NE1 TRP M  51     103.877  14.973  14.476  1.00102.83           N  
ATOM    418  CE2 TRP M  51     103.591  15.531  15.702  1.00102.83           C  
ATOM    419  CE3 TRP M  51     102.913  14.745  17.874  1.00102.83           C  
ATOM    420  CZ2 TRP M  51     103.616  16.828  16.120  1.00102.83           C  
ATOM    421  CZ3 TRP M  51     102.928  16.059  18.289  1.00102.83           C  
ATOM    422  CH2 TRP M  51     103.274  17.080  17.428  1.00102.83           C  
ATOM    423  C   TRP M  51     100.687  11.966  17.152  1.00102.83           C  
ATOM    424  O   TRP M  51     100.661  11.581  18.320  1.00102.83           O  
ATOM    425  N   MET M  52      99.889  12.951  16.710  1.00121.30           N  
ATOM    426  CA  MET M  52      98.944  13.664  17.530  1.00121.30           C  
ATOM    427  CB  MET M  52      98.266  14.837  16.806  1.00121.30           C  
ATOM    428  CG  MET M  52      99.170  16.065  16.685  1.00121.30           C  
ATOM    429  SD  MET M  52      99.663  16.771  18.290  1.00121.30           S  
ATOM    430  CE  MET M  52      97.983  17.163  18.854  1.00121.30           C  
ATOM    431  C   MET M  52      97.868  12.745  18.024  1.00121.30           C  
ATOM    432  O   MET M  52      97.222  13.016  19.036  1.00121.30           O  
ATOM    433  N   GLU M  53      97.641  11.633  17.312  1.00 71.33           N  
ATOM    434  CA  GLU M  53      96.588  10.706  17.612  1.00 71.33           C  
ATOM    435  CB  GLU M  53      96.664   9.468  16.709  1.00 71.33           C  
ATOM    436  CG  GLU M  53      96.515   9.829  15.229  1.00 71.33           C  
ATOM    437  CD  GLU M  53      96.722   8.565  14.412  1.00 71.33           C  
ATOM    438  OE1 GLU M  53      96.838   7.482  15.044  1.00 71.33           O  
ATOM    439  OE2 GLU M  53      96.768   8.659  13.156  1.00 71.33           O  
ATOM    440  C   GLU M  53      96.719  10.277  19.045  1.00 71.33           C  
ATOM    441  O   GLU M  53      95.739   9.882  19.674  1.00 71.33           O  
ATOM    442  N   GLN M  54      97.940  10.342  19.603  1.00117.76           N  
ATOM    443  CA  GLN M  54      98.170   9.946  20.965  1.00117.76           C  
ATOM    444  CB  GLN M  54      99.624  10.176  21.413  1.00117.76           C  
ATOM    445  CG  GLN M  54     100.633   9.188  20.827  1.00117.76           C  
ATOM    446  CD  GLN M  54     100.672   7.979  21.746  1.00117.76           C  
ATOM    447  OE1 GLN M  54     101.597   7.827  22.542  1.00117.76           O  
ATOM    448  NE2 GLN M  54      99.635   7.104  21.644  1.00117.76           N  
ATOM    449  C   GLN M  54      97.298  10.756  21.884  1.00117.76           C  
ATOM    450  O   GLN M  54      96.824  10.239  22.892  1.00117.76           O  
ATOM    451  N   GLU M  55      97.066  12.048  21.577  1.00246.82           N  
ATOM    452  CA  GLU M  55      96.285  12.899  22.441  1.00246.82           C  
ATOM    453  CB  GLU M  55      96.142  14.337  21.907  1.00246.82           C  
ATOM    454  CG  GLU M  55      97.471  15.075  21.735  1.00246.82           C  
ATOM    455  CD  GLU M  55      98.050  15.335  23.115  1.00246.82           C  
ATOM    456  OE1 GLU M  55      97.305  15.863  23.983  1.00246.82           O  
ATOM    457  OE2 GLU M  55      99.249  15.005  23.320  1.00246.82           O  
ATOM    458  C   GLU M  55      94.892  12.346  22.554  1.00246.82           C  
ATOM    459  O   GLU M  55      94.356  11.779  21.603  1.00246.82           O  
ATOM    460  N   GLY M  56      94.275  12.500  23.747  1.00117.91           N  
ATOM    461  CA  GLY M  56      92.953  11.991  24.005  1.00117.91           C  
ATOM    462  C   GLY M  56      91.919  12.997  23.585  1.00117.91           C  
ATOM    463  O   GLY M  56      92.220  14.105  23.143  1.00117.91           O  
ATOM    464  N   PRO M  58      90.681  12.587  23.731  1.00143.45           N  
ATOM    465  CA  PRO M  58      89.553  13.401  23.354  1.00143.45           C  
ATOM    466  CD  PRO M  58      90.374  11.168  23.640  1.00143.45           C  
ATOM    467  CB  PRO M  58      88.341  12.475  23.391  1.00143.45           C  
ATOM    468  CG  PRO M  58      88.939  11.089  23.095  1.00143.45           C  
ATOM    469  C   PRO M  58      89.383  14.646  24.161  1.00143.45           C  
ATOM    470  O   PRO M  58      88.822  15.612  23.647  1.00143.45           O  
ATOM    471  N   GLU M  59      89.842  14.653  25.422  1.00122.15           N  
ATOM    472  CA  GLU M  59      89.678  15.815  26.245  1.00122.15           C  
ATOM    473  CB  GLU M  59      90.259  15.605  27.652  1.00122.15           C  
ATOM    474  CG  GLU M  59      91.742  15.232  27.621  1.00122.15           C  
ATOM    475  CD  GLU M  59      92.223  15.039  29.046  1.00122.15           C  
ATOM    476  OE1 GLU M  59      92.319  16.056  29.783  1.00122.15           O  
ATOM    477  OE2 GLU M  59      92.502  13.867  29.413  1.00122.15           O  
ATOM    478  C   GLU M  59      90.437  16.932  25.607  1.00122.15           C  
ATOM    479  O   GLU M  59      89.954  18.061  25.528  1.00122.15           O  
ATOM    480  N   TYR M  60      91.639  16.616  25.092  1.00168.02           N  
ATOM    481  CA  TYR M  60      92.525  17.591  24.529  1.00168.02           C  
ATOM    482  CB  TYR M  60      93.790  16.913  23.973  1.00168.02           C  
ATOM    483  CG  TYR M  60      94.688  17.918  23.338  1.00168.02           C  
ATOM    484  CD1 TYR M  60      94.542  18.227  22.006  1.00168.02           C  
ATOM    485  CD2 TYR M  60      95.674  18.546  24.063  1.00168.02           C  
ATOM    486  CE1 TYR M  60      95.367  19.146  21.401  1.00168.02           C  
ATOM    487  CE2 TYR M  60      96.503  19.466  23.464  1.00168.02           C  
ATOM    488  CZ  TYR M  60      96.352  19.768  22.131  1.00168.02           C  
ATOM    489  OH  TYR M  60      97.203  20.713  21.516  1.00168.02           O  
ATOM    490  C   TYR M  60      91.832  18.266  23.391  1.00168.02           C  
ATOM    491  O   TYR M  60      91.789  19.493  23.316  1.00168.02           O  
ATOM    492  N   TRP M  61      91.232  17.473  22.488  1.00 89.86           N  
ATOM    493  CA  TRP M  61      90.639  18.052  21.322  1.00 89.86           C  
ATOM    494  CB  TRP M  61      90.173  16.994  20.314  1.00 89.86           C  
ATOM    495  CG  TRP M  61      91.346  16.211  19.779  1.00 89.86           C  
ATOM    496  CD2 TRP M  61      92.345  16.769  18.914  1.00 89.86           C  
ATOM    497  CD1 TRP M  61      91.724  14.924  20.029  1.00 89.86           C  
ATOM    498  NE1 TRP M  61      92.895  14.643  19.367  1.00 89.86           N  
ATOM    499  CE2 TRP M  61      93.291  15.771  18.679  1.00 89.86           C  
ATOM    500  CE3 TRP M  61      92.467  18.015  18.368  1.00 89.86           C  
ATOM    501  CZ2 TRP M  61      94.381  16.004  17.889  1.00 89.86           C  
ATOM    502  CZ3 TRP M  61      93.561  18.243  17.565  1.00 89.86           C  
ATOM    503  CH2 TRP M  61      94.499  17.258  17.331  1.00 89.86           C  
ATOM    504  C   TRP M  61      89.492  18.926  21.696  1.00 89.86           C  
ATOM    505  O   TRP M  61      89.440  20.083  21.282  1.00 89.86           O  
ATOM    506  N   GLU M  62      88.571  18.425  22.537  1.00 95.10           N  
ATOM    507  CA  GLU M  62      87.417  19.216  22.830  1.00 95.10           C  
ATOM    508  CB  GLU M  62      86.401  18.555  23.767  1.00 95.10           C  
ATOM    509  CG  GLU M  62      85.217  19.491  24.006  1.00 95.10           C  
ATOM    510  CD  GLU M  62      84.034  18.694  24.517  1.00 95.10           C  
ATOM    511  OE1 GLU M  62      84.208  17.902  25.479  1.00 95.10           O  
ATOM    512  OE2 GLU M  62      82.931  18.874  23.938  1.00 95.10           O  
ATOM    513  C   GLU M  62      87.854  20.486  23.474  1.00 95.10           C  
ATOM    514  O   GLU M  62      87.292  21.546  23.204  1.00 95.10           O  
ATOM    515  N   ARG M  63      88.884  20.411  24.333  1.00215.79           N  
ATOM    516  CA  ARG M  63      89.320  21.586  25.033  1.00215.79           C  
ATOM    517  CB  ARG M  63      90.566  21.359  25.901  1.00215.79           C  
ATOM    518  CG  ARG M  63      90.407  20.331  27.012  1.00215.79           C  
ATOM    519  CD  ARG M  63      91.622  20.280  27.937  1.00215.79           C  
ATOM    520  NE  ARG M  63      92.817  19.929  27.117  1.00215.79           N  
ATOM    521  CZ  ARG M  63      93.569  20.907  26.532  1.00215.79           C  
ATOM    522  NH1 ARG M  63      93.214  22.219  26.650  1.00215.79           N  
ATOM    523  NH2 ARG M  63      94.687  20.578  25.826  1.00215.79           N  
ATOM    524  C   ARG M  63      89.771  22.617  24.056  1.00215.79           C  
ATOM    525  O   ARG M  63      89.328  23.765  24.099  1.00215.79           O  
ATOM    526  N   GLU M  64      90.665  22.210  23.136  1.00107.77           N  
ATOM    527  CA  GLU M  64      91.233  23.132  22.196  1.00107.77           C  
ATOM    528  CB  GLU M  64      92.321  22.507  21.311  1.00107.77           C  
ATOM    529  CG  GLU M  64      93.585  22.138  22.088  1.00107.77           C  
ATOM    530  CD  GLU M  64      94.126  23.405  22.746  1.00107.77           C  
ATOM    531  OE1 GLU M  64      94.109  24.478  22.086  1.00107.77           O  
ATOM    532  OE2 GLU M  64      94.560  23.322  23.925  1.00107.77           O  
ATOM    533  C   GLU M  64      90.152  23.627  21.300  1.00107.77           C  
ATOM    534  O   GLU M  64      90.151  24.790  20.898  1.00107.77           O  
ATOM    535  N   THR M  65      89.200  22.738  20.970  1.00 50.70           N  
ATOM    536  CA  THR M  65      88.142  23.075  20.066  1.00 50.70           C  
ATOM    537  CB  THR M  65      87.190  21.932  19.861  1.00 50.70           C  
ATOM    538  OG1 THR M  65      87.883  20.798  19.360  1.00 50.70           O  
ATOM    539  CG2 THR M  65      86.109  22.362  18.857  1.00 50.70           C  
ATOM    540  C   THR M  65      87.359  24.218  20.634  1.00 50.70           C  
ATOM    541  O   THR M  65      87.079  25.186  19.931  1.00 50.70           O  
ATOM    542  N   GLN M  66      86.995  24.141  21.930  1.00100.59           N  
ATOM    543  CA  GLN M  66      86.206  25.158  22.575  1.00100.59           C  
ATOM    544  CB  GLN M  66      85.880  24.779  24.029  1.00100.59           C  
ATOM    545  CG  GLN M  66      85.213  23.405  24.173  1.00100.59           C  
ATOM    546  CD  GLN M  66      83.803  23.461  23.603  1.00100.59           C  
ATOM    547  OE1 GLN M  66      82.949  24.197  24.092  1.00100.59           O  
ATOM    548  NE2 GLN M  66      83.546  22.654  22.539  1.00100.59           N  
ATOM    549  C   GLN M  66      87.034  26.403  22.609  1.00100.59           C  
ATOM    550  O   GLN M  66      86.544  27.505  22.364  1.00100.59           O  
ATOM    551  N   LYS M  67      88.338  26.240  22.899  1.00 88.35           N  
ATOM    552  CA  LYS M  67      89.253  27.340  22.985  1.00 88.35           C  
ATOM    553  CB  LYS M  67      90.688  26.841  23.209  1.00 88.35           C  
ATOM    554  CG  LYS M  67      91.746  27.938  23.318  1.00 88.35           C  
ATOM    555  CD  LYS M  67      93.144  27.379  23.599  1.00 88.35           C  
ATOM    556  CE  LYS M  67      93.216  26.523  24.866  1.00 88.35           C  
ATOM    557  NZ  LYS M  67      94.535  25.858  24.961  1.00 88.35           N  
ATOM    558  C   LYS M  67      89.247  28.036  21.667  1.00 88.35           C  
ATOM    559  O   LYS M  67      89.185  29.263  21.597  1.00 88.35           O  
ATOM    560  N   ALA M  68      89.291  27.254  20.573  1.00 41.48           N  
ATOM    561  CA  ALA M  68      89.333  27.833  19.263  1.00 41.48           C  
ATOM    562  CB  ALA M  68      89.370  26.774  18.150  1.00 41.48           C  
ATOM    563  C   ALA M  68      88.090  28.635  19.062  1.00 41.48           C  
ATOM    564  O   ALA M  68      88.152  29.787  18.640  1.00 41.48           O  
ATOM    565  N   LYS M  69      86.926  28.073  19.426  0.96 61.94           N  
ATOM    566  CA  LYS M  69      85.694  28.763  19.178  0.96 61.94           C  
ATOM    567  CB  LYS M  69      84.456  27.963  19.617  0.96 61.94           C  
ATOM    568  CG  LYS M  69      84.208  26.763  18.701  0.96 61.94           C  
ATOM    569  CD  LYS M  69      83.206  25.747  19.245  0.96 61.94           C  
ATOM    570  CE  LYS M  69      82.978  24.560  18.305  0.96 61.94           C  
ATOM    571  NZ  LYS M  69      82.009  23.616  18.904  0.96 61.94           N  
ATOM    572  C   LYS M  69      85.716  30.070  19.899  0.96 61.94           C  
ATOM    573  O   LYS M  69      85.230  31.073  19.376  0.96 61.94           O  
ATOM    574  N   GLY M  70      86.273  30.107  21.125  1.00 51.68           N  
ATOM    575  CA  GLY M  70      86.276  31.355  21.827  1.00 51.68           C  
ATOM    576  C   GLY M  70      87.116  32.339  21.060  1.00 51.68           C  
ATOM    577  O   GLY M  70      86.707  33.476  20.822  1.00 51.68           O  
ATOM    578  N   ASN M  71      88.310  31.901  20.617  1.00 59.24           N  
ATOM    579  CA  ASN M  71      89.238  32.755  19.923  1.00 59.24           C  
ATOM    580  CB  ASN M  71      90.542  32.034  19.541  1.00 59.24           C  
ATOM    581  CG  ASN M  71      91.319  31.766  20.819  1.00 59.24           C  
ATOM    582  OD1 ASN M  71      91.513  32.662  21.638  1.00 59.24           O  
ATOM    583  ND2 ASN M  71      91.780  30.499  20.996  1.00 59.24           N  
ATOM    584  C   ASN M  71      88.613  33.215  18.650  1.00 59.24           C  
ATOM    585  O   ASN M  71      88.819  34.351  18.225  1.00 59.24           O  
ATOM    586  N   GLU M  72      87.828  32.335  18.006  1.00 72.06           N  
ATOM    587  CA  GLU M  72      87.250  32.690  16.747  1.00 72.06           C  
ATOM    588  CB  GLU M  72      86.310  31.598  16.212  1.00 72.06           C  
ATOM    589  CG  GLU M  72      85.666  31.928  14.865  1.00 72.06           C  
ATOM    590  CD  GLU M  72      84.681  30.811  14.537  1.00 72.06           C  
ATOM    591  OE1 GLU M  72      85.040  29.618  14.731  1.00 72.06           O  
ATOM    592  OE2 GLU M  72      83.546  31.140  14.100  1.00 72.06           O  
ATOM    593  C   GLU M  72      86.426  33.900  16.960  1.00 72.06           C  
ATOM    594  O   GLU M  72      86.548  34.895  16.248  1.00 72.06           O  
ATOM    595  N   GLN M  73      85.599  33.862  18.007  1.00 92.44           N  
ATOM    596  CA  GLN M  73      84.759  34.983  18.237  1.00 92.44           C  
ATOM    597  CB  GLN M  73      83.828  34.835  19.454  1.00 92.44           C  
ATOM    598  CG  GLN M  73      82.744  33.778  19.235  1.00 92.44           C  
ATOM    599  CD  GLN M  73      81.940  34.190  18.005  1.00 92.44           C  
ATOM    600  OE1 GLN M  73      81.850  35.371  17.675  1.00 92.44           O  
ATOM    601  NE2 GLN M  73      81.345  33.192  17.298  1.00 92.44           N  
ATOM    602  C   GLN M  73      85.623  36.172  18.486  1.00 92.44           C  
ATOM    603  O   GLN M  73      85.346  37.236  17.941  1.00 92.44           O  
ATOM    604  N   SER M  74      86.732  36.006  19.242  1.00 97.16           N  
ATOM    605  CA  SER M  74      87.498  37.146  19.657  1.00 97.16           C  
ATOM    606  CB  SER M  74      88.757  36.782  20.462  1.00 97.16           C  
ATOM    607  OG  SER M  74      88.389  36.230  21.717  1.00 97.16           O  
ATOM    608  C   SER M  74      87.940  37.905  18.449  1.00 97.16           C  
ATOM    609  O   SER M  74      87.843  39.129  18.400  1.00 97.16           O  
ATOM    610  N   PHE M  75      88.418  37.189  17.426  1.00 84.14           N  
ATOM    611  CA  PHE M  75      88.895  37.832  16.241  1.00 84.14           C  
ATOM    612  CB  PHE M  75      89.671  36.896  15.300  1.00 84.14           C  
ATOM    613  CG  PHE M  75      90.986  36.636  15.950  1.00 84.14           C  
ATOM    614  CD1 PHE M  75      91.133  35.619  16.865  1.00 84.14           C  
ATOM    615  CD2 PHE M  75      92.075  37.422  15.648  1.00 84.14           C  
ATOM    616  CE1 PHE M  75      92.350  35.388  17.464  1.00 84.14           C  
ATOM    617  CE2 PHE M  75      93.293  37.196  16.244  1.00 84.14           C  
ATOM    618  CZ  PHE M  75      93.431  36.177  17.156  1.00 84.14           C  
ATOM    619  C   PHE M  75      87.780  38.455  15.465  1.00 84.14           C  
ATOM    620  O   PHE M  75      87.947  39.535  14.901  1.00 84.14           O  
ATOM    621  N   ARG M  76      86.607  37.801  15.433  0.93212.69           N  
ATOM    622  CA  ARG M  76      85.496  38.260  14.650  0.93212.69           C  
ATOM    623  CB  ARG M  76      84.248  37.413  14.952  0.93212.69           C  
ATOM    624  CG  ARG M  76      82.962  37.840  14.251  0.93212.69           C  
ATOM    625  CD  ARG M  76      81.821  36.849  14.497  0.93212.69           C  
ATOM    626  NE  ARG M  76      80.569  37.443  13.954  0.93212.69           N  
ATOM    627  CZ  ARG M  76      79.642  37.972  14.805  0.93212.69           C  
ATOM    628  NH1 ARG M  76      79.839  37.898  16.153  0.93212.69           N  
ATOM    629  NH2 ARG M  76      78.521  38.571  14.306  0.93212.69           N  
ATOM    630  C   ARG M  76      85.216  39.683  15.014  0.93212.69           C  
ATOM    631  O   ARG M  76      85.013  40.519  14.136  0.93212.69           O  
ATOM    632  N   VAL M  77      85.204  40.002  16.319  1.00 97.05           N  
ATOM    633  CA  VAL M  77      84.954  41.351  16.757  1.00 97.05           C  
ATOM    634  CB  VAL M  77      84.768  41.503  18.237  1.00 97.05           C  
ATOM    635  CG1 VAL M  77      84.614  43.002  18.538  1.00 97.05           C  
ATOM    636  CG2 VAL M  77      83.548  40.684  18.676  1.00 97.05           C  
ATOM    637  C   VAL M  77      86.114  42.206  16.368  1.00 97.05           C  
ATOM    638  O   VAL M  77      85.928  43.351  15.962  1.00 97.05           O  
ATOM    639  N   ASP M  78      87.345  41.657  16.446  1.00 78.48           N  
ATOM    640  CA  ASP M  78      88.516  42.443  16.203  1.00 78.48           C  
ATOM    641  CB  ASP M  78      89.815  41.618  16.256  1.00 78.48           C  
ATOM    642  CG  ASP M  78      90.108  41.273  17.708  1.00 78.48           C  
ATOM    643  OD1 ASP M  78      89.692  42.063  18.597  1.00 78.48           O  
ATOM    644  OD2 ASP M  78      90.752  40.216  17.946  1.00 78.48           O  
ATOM    645  C   ASP M  78      88.403  43.009  14.827  1.00 78.48           C  
ATOM    646  O   ASP M  78      88.803  44.147  14.585  1.00 78.48           O  
ATOM    647  N   LEU M  79      87.827  42.233  13.891  1.00 67.66           N  
ATOM    648  CA  LEU M  79      87.695  42.685  12.540  1.00 67.66           C  
ATOM    649  CB  LEU M  79      86.909  41.689  11.673  1.00 67.66           C  
ATOM    650  CG  LEU M  79      87.568  40.300  11.595  1.00 67.66           C  
ATOM    651  CD1 LEU M  79      86.753  39.342  10.712  1.00 67.66           C  
ATOM    652  CD2 LEU M  79      89.040  40.402  11.165  1.00 67.66           C  
ATOM    653  C   LEU M  79      86.906  43.956  12.558  1.00 67.66           C  
ATOM    654  O   LEU M  79      87.289  44.945  11.936  1.00 67.66           O  
ATOM    655  N   ARG M  80      85.804  43.970  13.325  1.00179.61           N  
ATOM    656  CA  ARG M  80      84.921  45.099  13.419  1.00179.61           C  
ATOM    657  CB  ARG M  80      83.807  44.857  14.443  1.00179.61           C  
ATOM    658  CG  ARG M  80      82.770  45.973  14.520  1.00179.61           C  
ATOM    659  CD  ARG M  80      82.037  46.015  15.864  1.00179.61           C  
ATOM    660  NE  ARG M  80      81.595  44.628  16.191  1.00179.61           N  
ATOM    661  CZ  ARG M  80      80.441  44.119  15.670  1.00179.61           C  
ATOM    662  NH1 ARG M  80      79.680  44.867  14.822  1.00179.61           N  
ATOM    663  NH2 ARG M  80      80.050  42.853  16.000  1.00179.61           N  
ATOM    664  C   ARG M  80      85.700  46.271  13.928  1.00179.61           C  
ATOM    665  O   ARG M  80      85.597  47.380  13.407  1.00179.61           O  
ATOM    666  N   THR M  81      86.533  46.024  14.951  1.00100.65           N  
ATOM    667  CA  THR M  81      87.238  47.041  15.671  1.00100.65           C  
ATOM    668  CB  THR M  81      88.081  46.451  16.747  1.00100.65           C  
ATOM    669  OG1 THR M  81      87.285  45.575  17.517  1.00100.65           O  
ATOM    670  CG2 THR M  81      88.582  47.579  17.656  1.00100.65           C  
ATOM    671  C   THR M  81      88.183  47.748  14.764  1.00100.65           C  
ATOM    672  O   THR M  81      88.245  48.977  14.748  1.00100.65           O  
ATOM    673  N   LEU M  82      88.937  46.969  13.974  1.00 70.47           N  
ATOM    674  CA  LEU M  82      89.937  47.510  13.102  1.00 70.47           C  
ATOM    675  CB  LEU M  82      90.705  46.415  12.349  1.00 70.47           C  
ATOM    676  CG  LEU M  82      91.526  45.531  13.304  1.00 70.47           C  
ATOM    677  CD1 LEU M  82      92.303  44.438  12.553  1.00 70.47           C  
ATOM    678  CD2 LEU M  82      92.422  46.392  14.207  1.00 70.47           C  
ATOM    679  C   LEU M  82      89.251  48.383  12.119  1.00 70.47           C  
ATOM    680  O   LEU M  82      89.738  49.459  11.770  1.00 70.47           O  
ATOM    681  N   LEU M  83      88.062  47.950  11.691  1.00150.84           N  
ATOM    682  CA  LEU M  83      87.321  48.671  10.718  1.00150.84           C  
ATOM    683  CB  LEU M  83      85.981  47.971  10.450  1.00150.84           C  
ATOM    684  CG  LEU M  83      85.206  48.539   9.262  1.00150.84           C  
ATOM    685  CD1 LEU M  83      84.694  49.956   9.558  1.00150.84           C  
ATOM    686  CD2 LEU M  83      86.042  48.429   7.973  1.00150.84           C  
ATOM    687  C   LEU M  83      87.101  50.033  11.291  1.00150.84           C  
ATOM    688  O   LEU M  83      87.145  51.020  10.567  1.00150.84           O  
ATOM    689  N   GLY M  84      86.844  50.116  12.610  1.00 43.72           N  
ATOM    690  CA  GLY M  84      86.638  51.382  13.253  1.00 43.72           C  
ATOM    691  C   GLY M  84      87.898  52.206  13.304  1.00 43.72           C  
ATOM    692  O   GLY M  84      87.869  53.401  13.015  1.00 43.72           O  
ATOM    693  N   TYR M  85      89.048  51.600  13.668  1.00 90.62           N  
ATOM    694  CA  TYR M  85      90.237  52.396  13.824  1.00 90.62           C  
ATOM    695  CB  TYR M  85      91.493  51.599  14.215  1.00 90.62           C  
ATOM    696  CG  TYR M  85      91.337  51.034  15.581  1.00 90.62           C  
ATOM    697  CD1 TYR M  85      91.449  51.836  16.692  1.00 90.62           C  
ATOM    698  CD2 TYR M  85      91.112  49.690  15.753  1.00 90.62           C  
ATOM    699  CE1 TYR M  85      91.312  51.304  17.952  1.00 90.62           C  
ATOM    700  CE2 TYR M  85      90.976  49.156  17.011  1.00 90.62           C  
ATOM    701  CZ  TYR M  85      91.076  49.961  18.116  1.00 90.62           C  
ATOM    702  OH  TYR M  85      90.938  49.413  19.409  1.00 90.62           O  
ATOM    703  C   TYR M  85      90.562  53.002  12.499  1.00 90.62           C  
ATOM    704  O   TYR M  85      90.922  54.176  12.409  1.00 90.62           O  
ATOM    705  N   TYR M  86      90.486  52.168  11.448  1.00 80.85           N  
ATOM    706  CA  TYR M  86      90.753  52.517  10.083  1.00 80.85           C  
ATOM    707  CB  TYR M  86      90.982  51.294   9.182  1.00 80.85           C  
ATOM    708  CG  TYR M  86      92.288  50.729   9.624  1.00 80.85           C  
ATOM    709  CD1 TYR M  86      93.453  51.389   9.307  1.00 80.85           C  
ATOM    710  CD2 TYR M  86      92.360  49.556  10.341  1.00 80.85           C  
ATOM    711  CE1 TYR M  86      94.673  50.896   9.701  1.00 80.85           C  
ATOM    712  CE2 TYR M  86      93.579  49.056  10.739  1.00 80.85           C  
ATOM    713  CZ  TYR M  86      94.736  49.728  10.420  1.00 80.85           C  
ATOM    714  OH  TYR M  86      95.988  49.221  10.827  1.00 80.85           O  
ATOM    715  C   TYR M  86      89.668  53.379   9.507  1.00 80.85           C  
ATOM    716  O   TYR M  86      89.924  54.212   8.640  1.00 80.85           O  
ATOM    717  N   ASN M  87      88.419  53.203   9.965  1.00100.20           N  
ATOM    718  CA  ASN M  87      87.299  53.893   9.394  1.00100.20           C  
ATOM    719  CB  ASN M  87      87.440  55.424   9.422  1.00100.20           C  
ATOM    720  CG  ASN M  87      86.094  56.019   9.043  1.00100.20           C  
ATOM    721  OD1 ASN M  87      85.931  56.566   7.953  1.00100.20           O  
ATOM    722  ND2 ASN M  87      85.094  55.895   9.957  1.00100.20           N  
ATOM    723  C   ASN M  87      87.157  53.438   7.975  1.00100.20           C  
ATOM    724  O   ASN M  87      86.923  54.238   7.071  1.00100.20           O  
ATOM    725  N   GLN M  88      87.305  52.112   7.764  1.00 59.32           N  
ATOM    726  CA  GLN M  88      87.195  51.492   6.473  1.00 59.32           C  
ATOM    727  CB  GLN M  88      88.007  50.192   6.368  1.00 59.32           C  
ATOM    728  CG  GLN M  88      89.505  50.418   6.566  1.00 59.32           C  
ATOM    729  CD  GLN M  88      90.197  49.065   6.516  1.00 59.32           C  
ATOM    730  OE1 GLN M  88      89.647  48.052   6.945  1.00 59.32           O  
ATOM    731  NE2 GLN M  88      91.445  49.046   5.978  1.00 59.32           N  
ATOM    732  C   GLN M  88      85.759  51.162   6.215  1.00 59.32           C  
ATOM    733  O   GLN M  88      84.928  51.182   7.120  1.00 59.32           O  
ATOM    734  N   SER M  89      85.429  50.889   4.936  1.00 81.01           N  
ATOM    735  CA  SER M  89      84.082  50.544   4.591  1.00 81.01           C  
ATOM    736  CB  SER M  89      83.771  50.680   3.091  1.00 81.01           C  
ATOM    737  OG  SER M  89      82.421  50.323   2.836  1.00 81.01           O  
ATOM    738  C   SER M  89      83.887  49.112   4.970  1.00 81.01           C  
ATOM    739  O   SER M  89      84.814  48.309   4.931  1.00 81.01           O  
ATOM    740  N   LYS M  90      82.649  48.767   5.364  1.00110.93           N  
ATOM    741  CA  LYS M  90      82.328  47.438   5.788  1.00110.93           C  
ATOM    742  CB  LYS M  90      80.911  47.337   6.385  1.00110.93           C  
ATOM    743  CG  LYS M  90      80.689  46.093   7.248  1.00110.93           C  
ATOM    744  CD  LYS M  90      80.853  44.769   6.504  1.00110.93           C  
ATOM    745  CE  LYS M  90      80.910  43.551   7.427  1.00110.93           C  
ATOM    746  NZ  LYS M  90      81.140  42.323   6.635  1.00110.93           N  
ATOM    747  C   LYS M  90      82.416  46.490   4.625  1.00110.93           C  
ATOM    748  O   LYS M  90      82.882  45.362   4.764  1.00110.93           O  
ATOM    749  N   GLY M  91      82.039  46.952   3.420  1.00 40.52           N  
ATOM    750  CA  GLY M  91      81.854  46.072   2.299  1.00 40.52           C  
ATOM    751  C   GLY M  91      83.062  45.235   1.979  1.00 40.52           C  
ATOM    752  O   GLY M  91      82.911  44.048   1.694  1.00 40.52           O  
ATOM    753  N   GLY M  92      84.286  45.794   2.011  1.00 26.19           N  
ATOM    754  CA  GLY M  92      85.425  45.016   1.593  1.00 26.19           C  
ATOM    755  C   GLY M  92      85.752  43.970   2.615  1.00 26.19           C  
ATOM    756  O   GLY M  92      85.271  44.009   3.747  1.00 26.19           O  
ATOM    757  N   SER M  93      86.594  42.988   2.217  1.00 90.30           N  
ATOM    758  CA  SER M  93      86.979  41.936   3.117  1.00 90.30           C  
ATOM    759  CB  SER M  93      87.013  40.531   2.493  1.00 90.30           C  
ATOM    760  OG  SER M  93      88.182  40.376   1.703  1.00 90.30           O  
ATOM    761  C   SER M  93      88.372  42.229   3.586  1.00 90.30           C  
ATOM    762  O   SER M  93      89.161  42.846   2.871  1.00 90.30           O  
ATOM    763  N   HIS M  94      88.711  41.798   4.819  1.00 69.14           N  
ATOM    764  CA  HIS M  94      90.020  42.080   5.339  1.00 69.14           C  
ATOM    765  ND1 HIS M  94      90.131  45.155   4.659  1.00 69.14           N  
ATOM    766  CG  HIS M  94      89.527  44.521   5.721  1.00 69.14           C  
ATOM    767  CB  HIS M  94      90.034  43.250   6.338  1.00 69.14           C  
ATOM    768  NE2 HIS M  94      88.357  46.379   5.200  1.00 69.14           N  
ATOM    769  CD2 HIS M  94      88.444  45.282   6.039  1.00 69.14           C  
ATOM    770  CE1 HIS M  94      89.391  46.259   4.388  1.00 69.14           C  
ATOM    771  C   HIS M  94      90.535  40.859   6.040  1.00 69.14           C  
ATOM    772  O   HIS M  94      89.793  39.903   6.258  1.00 69.14           O  
ATOM    773  N   THR M  95      91.841  40.848   6.394  0.90 48.87           N  
ATOM    774  CA  THR M  95      92.381  39.671   7.018  0.90 48.87           C  
ATOM    775  CB  THR M  95      93.260  38.872   6.100  0.90 48.87           C  
ATOM    776  OG1 THR M  95      92.545  38.499   4.931  0.90 48.87           O  
ATOM    777  CG2 THR M  95      93.732  37.617   6.851  0.90 48.87           C  
ATOM    778  C   THR M  95      93.235  40.038   8.193  0.90 48.87           C  
ATOM    779  O   THR M  95      93.881  41.086   8.221  0.90 48.87           O  
ATOM    780  N   ILE M  96      93.246  39.153   9.212  1.00 45.90           N  
ATOM    781  CA  ILE M  96      94.074  39.325  10.371  1.00 45.90           C  
ATOM    782  CB  ILE M  96      93.298  39.561  11.635  1.00 45.90           C  
ATOM    783  CG1 ILE M  96      92.514  40.881  11.544  1.00 45.90           C  
ATOM    784  CG2 ILE M  96      94.281  39.492  12.817  1.00 45.90           C  
ATOM    785  CD1 ILE M  96      91.507  41.067  12.679  1.00 45.90           C  
ATOM    786  C   ILE M  96      94.824  38.042  10.550  1.00 45.90           C  
ATOM    787  O   ILE M  96      94.248  36.960  10.433  1.00 45.90           O  
ATOM    788  N   GLN M  97      96.143  38.132  10.816  1.00 49.58           N  
ATOM    789  CA  GLN M  97      96.915  36.942  11.025  1.00 49.58           C  
ATOM    790  CB  GLN M  97      97.794  36.558   9.830  1.00 49.58           C  
ATOM    791  CG  GLN M  97      96.960  36.179   8.604  1.00 49.58           C  
ATOM    792  CD  GLN M  97      97.902  35.719   7.504  1.00 49.58           C  
ATOM    793  OE1 GLN M  97      98.899  36.375   7.205  1.00 49.58           O  
ATOM    794  NE2 GLN M  97      97.583  34.549   6.890  1.00 49.58           N  
ATOM    795  C   GLN M  97      97.792  37.167  12.217  1.00 49.58           C  
ATOM    796  O   GLN M  97      98.205  38.289  12.491  1.00 49.58           O  
ATOM    797  N   VAL M  98      98.084  36.088  12.977  1.00 75.97           N  
ATOM    798  CA  VAL M  98      98.888  36.272  14.146  1.00 75.97           C  
ATOM    799  CB  VAL M  98      98.096  36.199  15.419  1.00 75.97           C  
ATOM    800  CG1 VAL M  98      99.052  36.410  16.601  1.00 75.97           C  
ATOM    801  CG2 VAL M  98      96.923  37.188  15.352  1.00 75.97           C  
ATOM    802  C   VAL M  98      99.880  35.160  14.227  1.00 75.97           C  
ATOM    803  O   VAL M  98      99.598  34.023  13.856  1.00 75.97           O  
ATOM    804  N   ILE M  99     101.089  35.481  14.727  1.00 59.10           N  
ATOM    805  CA  ILE M  99     102.097  34.485  14.904  1.00 59.10           C  
ATOM    806  CB  ILE M  99     103.379  34.823  14.201  1.00 59.10           C  
ATOM    807  CG1 ILE M  99     103.121  34.899  12.688  1.00 59.10           C  
ATOM    808  CG2 ILE M  99     104.447  33.788  14.595  1.00 59.10           C  
ATOM    809  CD1 ILE M  99     104.272  35.500  11.886  1.00 59.10           C  
ATOM    810  C   ILE M  99     102.364  34.424  16.370  1.00 59.10           C  
ATOM    811  O   ILE M  99     102.793  35.403  16.978  1.00 59.10           O  
ATOM    812  N   SER M 100     102.083  33.263  16.987  1.00 99.31           N  
ATOM    813  CA  SER M 100     102.339  33.108  18.386  1.00 99.31           C  
ATOM    814  CB  SER M 100     101.100  32.751  19.226  1.00 99.31           C  
ATOM    815  OG  SER M 100     100.180  33.830  19.249  1.00 99.31           O  
ATOM    816  C   SER M 100     103.248  31.939  18.484  1.00 99.31           C  
ATOM    817  O   SER M 100     103.097  30.979  17.734  1.00 99.31           O  
ATOM    818  N   GLY M 101     104.231  31.976  19.399  1.00 34.76           N  
ATOM    819  CA  GLY M 101     105.083  30.829  19.476  1.00 34.76           C  
ATOM    820  C   GLY M 101     106.250  31.127  20.353  1.00 34.76           C  
ATOM    821  O   GLY M 101     106.440  32.257  20.803  1.00 34.76           O  
ATOM    822  N   CYS M 102     107.067  30.084  20.610  1.00 49.48           N  
ATOM    823  CA  CYS M 102     108.213  30.219  21.460  1.00 49.48           C  
ATOM    824  CB  CYS M 102     107.925  29.799  22.920  1.00 49.48           C  
ATOM    825  SG  CYS M 102     107.394  28.061  23.085  1.00 49.48           S  
ATOM    826  C   CYS M 102     109.291  29.320  20.928  1.00 49.48           C  
ATOM    827  O   CYS M 102     109.009  28.305  20.294  1.00 49.48           O  
ATOM    828  N   GLU M 103     110.570  29.690  21.155  1.00 55.82           N  
ATOM    829  CA  GLU M 103     111.668  28.874  20.713  1.00 55.82           C  
ATOM    830  CB  GLU M 103     112.631  29.598  19.758  1.00 55.82           C  
ATOM    831  CG  GLU M 103     112.021  29.918  18.395  1.00 55.82           C  
ATOM    832  CD  GLU M 103     113.052  30.686  17.579  1.00 55.82           C  
ATOM    833  OE1 GLU M 103     114.188  30.877  18.087  1.00 55.82           O  
ATOM    834  OE2 GLU M 103     112.716  31.093  16.436  1.00 55.82           O  
ATOM    835  C   GLU M 103     112.476  28.521  21.921  1.00 55.82           C  
ATOM    836  O   GLU M 103     112.744  29.373  22.768  1.00 55.82           O  
ATOM    837  N   VAL M 104     112.900  27.244  22.023  1.00 35.41           N  
ATOM    838  CA  VAL M 104     113.662  26.822  23.165  1.00 35.41           C  
ATOM    839  CB  VAL M 104     112.971  25.776  23.990  1.00 35.41           C  
ATOM    840  CG1 VAL M 104     111.674  26.370  24.564  1.00 35.41           C  
ATOM    841  CG2 VAL M 104     112.753  24.534  23.109  1.00 35.41           C  
ATOM    842  C   VAL M 104     114.942  26.211  22.682  1.00 35.41           C  
ATOM    843  O   VAL M 104     115.030  25.730  21.554  1.00 35.41           O  
ATOM    844  N   GLY M 105     115.986  26.242  23.537  1.00 20.17           N  
ATOM    845  CA  GLY M 105     117.259  25.682  23.186  1.00 20.17           C  
ATOM    846  C   GLY M 105     117.304  24.264  23.662  1.00 20.17           C  
ATOM    847  O   GLY M 105     116.325  23.730  24.179  1.00 20.17           O  
ATOM    848  N   SER M 106     118.475  23.619  23.500  1.00 73.10           N  
ATOM    849  CA  SER M 106     118.654  22.253  23.897  1.00 73.10           C  
ATOM    850  CB  SER M 106     120.027  21.689  23.492  1.00 73.10           C  
ATOM    851  OG  SER M 106     121.065  22.411  24.138  1.00 73.10           O  
ATOM    852  C   SER M 106     118.547  22.172  25.385  1.00 73.10           C  
ATOM    853  O   SER M 106     118.103  21.162  25.931  1.00 73.10           O  
ATOM    854  N   ASP M 107     118.969  23.244  26.080  1.00 54.32           N  
ATOM    855  CA  ASP M 107     118.938  23.281  27.513  1.00 54.32           C  
ATOM    856  CB  ASP M 107     119.718  24.461  28.117  1.00 54.32           C  
ATOM    857  CG  ASP M 107     119.107  25.761  27.633  1.00 54.32           C  
ATOM    858  OD1 ASP M 107     118.722  25.846  26.438  1.00 54.32           O  
ATOM    859  OD2 ASP M 107     119.015  26.694  28.470  1.00 54.32           O  
ATOM    860  C   ASP M 107     117.523  23.319  27.992  1.00 54.32           C  
ATOM    861  O   ASP M 107     117.218  22.831  29.080  1.00 54.32           O  
ATOM    862  N   GLY M 108     116.608  23.891  27.188  1.00 30.02           N  
ATOM    863  CA  GLY M 108     115.245  23.968  27.624  1.00 30.02           C  
ATOM    864  C   GLY M 108     114.938  25.389  27.979  1.00 30.02           C  
ATOM    865  O   GLY M 108     113.820  25.700  28.385  1.00 30.02           O  
ATOM    866  N   ARG M 109     115.931  26.290  27.846  1.00165.38           N  
ATOM    867  CA  ARG M 109     115.688  27.681  28.107  1.00165.38           C  
ATOM    868  CB  ARG M 109     116.931  28.570  28.217  1.00165.38           C  
ATOM    869  CG  ARG M 109     117.514  28.680  29.618  1.00165.38           C  
ATOM    870  CD  ARG M 109     118.630  29.717  29.679  1.00165.38           C  
ATOM    871  NE  ARG M 109     119.675  29.266  28.720  1.00165.38           N  
ATOM    872  CZ  ARG M 109     120.106  30.103  27.733  1.00165.38           C  
ATOM    873  NH1 ARG M 109     119.576  31.355  27.609  1.00165.38           N  
ATOM    874  NH2 ARG M 109     121.066  29.681  26.859  1.00165.38           N  
ATOM    875  C   ARG M 109     114.910  28.246  26.972  1.00165.38           C  
ATOM    876  O   ARG M 109     114.818  27.650  25.903  1.00165.38           O  
ATOM    877  N   LEU M 110     114.314  29.432  27.199  1.00 64.79           N  
ATOM    878  CA  LEU M 110     113.509  30.040  26.180  1.00 64.79           C  
ATOM    879  CB  LEU M 110     112.330  30.841  26.756  1.00 64.79           C  
ATOM    880  CG  LEU M 110     111.445  31.498  25.685  1.00 64.79           C  
ATOM    881  CD1 LEU M 110     110.772  30.444  24.797  1.00 64.79           C  
ATOM    882  CD2 LEU M 110     110.440  32.473  26.318  1.00 64.79           C  
ATOM    883  C   LEU M 110     114.354  30.983  25.384  1.00 64.79           C  
ATOM    884  O   LEU M 110     114.799  32.012  25.884  1.00 64.79           O  
ATOM    885  N   LEU M 111     114.622  30.616  24.113  1.00 60.30           N  
ATOM    886  CA  LEU M 111     115.411  31.424  23.234  1.00 60.30           C  
ATOM    887  CB  LEU M 111     115.745  30.684  21.930  1.00 60.30           C  
ATOM    888  CG  LEU M 111     116.554  29.391  22.149  1.00 60.30           C  
ATOM    889  CD1 LEU M 111     116.864  28.697  20.814  1.00 60.30           C  
ATOM    890  CD2 LEU M 111     117.814  29.653  22.987  1.00 60.30           C  
ATOM    891  C   LEU M 111     114.679  32.677  22.853  1.00 60.30           C  
ATOM    892  O   LEU M 111     115.200  33.783  23.005  1.00 60.30           O  
ATOM    893  N   ARG M 112     113.426  32.547  22.371  1.00134.03           N  
ATOM    894  CA  ARG M 112     112.752  33.728  21.907  1.00134.03           C  
ATOM    895  CB  ARG M 112     113.147  34.067  20.460  1.00134.03           C  
ATOM    896  CG  ARG M 112     112.558  35.362  19.908  0.93134.03           C  
ATOM    897  CD  ARG M 112     113.043  35.657  18.490  0.96134.03           C  
ATOM    898  NE  ARG M 112     112.291  36.837  17.985  0.94134.03           N  
ATOM    899  CZ  ARG M 112     112.583  37.331  16.747  0.91134.03           C  
ATOM    900  NH1 ARG M 112     113.575  36.759  16.005  1.00134.03           N  
ATOM    901  NH2 ARG M 112     111.874  38.382  16.242  1.00134.03           N  
ATOM    902  C   ARG M 112     111.272  33.496  21.952  1.00134.03           C  
ATOM    903  O   ARG M 112     110.808  32.359  21.887  1.00134.03           O  
ATOM    904  N   GLY M 113     110.487  34.588  22.070  1.00 34.61           N  
ATOM    905  CA  GLY M 113     109.060  34.446  22.117  1.00 34.61           C  
ATOM    906  C   GLY M 113     108.475  35.479  21.212  1.00 34.61           C  
ATOM    907  O   GLY M 113     108.885  36.639  21.226  1.00 34.61           O  
ATOM    908  N   TYR M 114     107.478  35.082  20.397  1.00189.86           N  
ATOM    909  CA  TYR M 114     106.903  36.044  19.510  1.00189.86           C  
ATOM    910  CB  TYR M 114     107.380  35.949  18.050  1.00189.86           C  
ATOM    911  CG  TYR M 114     107.871  34.568  17.812  1.00189.86           C  
ATOM    912  CD1 TYR M 114     107.047  33.471  17.860  1.00189.86           C  
ATOM    913  CD2 TYR M 114     109.202  34.397  17.513  1.00189.86           C  
ATOM    914  CE1 TYR M 114     107.566  32.218  17.629  1.00189.86           C  
ATOM    915  CE2 TYR M 114     109.725  33.152  17.280  1.00189.86           C  
ATOM    916  CZ  TYR M 114     108.903  32.057  17.342  1.00189.86           C  
ATOM    917  OH  TYR M 114     109.439  30.775  17.104  1.00189.86           O  
ATOM    918  C   TYR M 114     105.412  36.070  19.557  1.00189.86           C  
ATOM    919  O   TYR M 114     104.749  35.085  19.873  1.00189.86           O  
ATOM    920  N   GLN M 115     104.863  37.274  19.294  1.00 90.85           N  
ATOM    921  CA  GLN M 115     103.454  37.516  19.225  1.00 90.85           C  
ATOM    922  CB  GLN M 115     102.888  38.074  20.542  1.00 90.85           C  
ATOM    923  CG  GLN M 115     101.377  38.306  20.525  1.00 90.85           C  
ATOM    924  CD  GLN M 115     100.694  36.949  20.610  1.00 90.85           C  
ATOM    925  OE1 GLN M 115     101.022  36.120  21.458  1.00 90.85           O  
ATOM    926  NE2 GLN M 115      99.717  36.708  19.698  1.00 90.85           N  
ATOM    927  C   GLN M 115     103.325  38.586  18.187  1.00 90.85           C  
ATOM    928  O   GLN M 115     103.666  39.743  18.432  1.00 90.85           O  
ATOM    929  N   GLN M 116     102.820  38.242  16.990  1.00 66.36           N  
ATOM    930  CA  GLN M 116     102.818  39.248  15.969  1.00 66.36           C  
ATOM    931  CB  GLN M 116     103.815  38.918  14.843  1.00 66.36           C  
ATOM    932  CG  GLN M 116     105.257  38.785  15.354  1.00 66.36           C  
ATOM    933  CD  GLN M 116     106.143  38.247  14.237  1.00 66.36           C  
ATOM    934  OE1 GLN M 116     107.271  37.817  14.476  1.00 66.36           O  
ATOM    935  NE2 GLN M 116     105.620  38.263  12.982  1.00 66.36           N  
ATOM    936  C   GLN M 116     101.446  39.351  15.374  1.00 66.36           C  
ATOM    937  O   GLN M 116     100.777  38.347  15.135  1.00 66.36           O  
ATOM    938  N   TYR M 117     100.991  40.595  15.118  1.00 87.25           N  
ATOM    939  CA  TYR M 117      99.693  40.800  14.538  1.00 87.25           C  
ATOM    940  CB  TYR M 117      98.770  41.709  15.367  1.00 87.25           C  
ATOM    941  CG  TYR M 117      98.197  40.926  16.495  1.00 87.25           C  
ATOM    942  CD1 TYR M 117      98.963  40.536  17.569  1.00 87.25           C  
ATOM    943  CD2 TYR M 117      96.859  40.607  16.473  1.00 87.25           C  
ATOM    944  CE1 TYR M 117      98.396  39.819  18.599  1.00 87.25           C  
ATOM    945  CE2 TYR M 117      96.289  39.893  17.498  1.00 87.25           C  
ATOM    946  CZ  TYR M 117      97.059  39.496  18.563  1.00 87.25           C  
ATOM    947  OH  TYR M 117      96.473  38.762  19.616  1.00 87.25           O  
ATOM    948  C   TYR M 117      99.846  41.468  13.208  1.00 87.25           C  
ATOM    949  O   TYR M 117     100.570  42.452  13.073  1.00 87.25           O  
ATOM    950  N   ALA M 118      99.157  40.932  12.179  1.00 33.63           N  
ATOM    951  CA  ALA M 118      99.223  41.517  10.870  1.00 33.63           C  
ATOM    952  CB  ALA M 118      99.926  40.623   9.834  1.00 33.63           C  
ATOM    953  C   ALA M 118      97.823  41.722  10.382  1.00 33.63           C  
ATOM    954  O   ALA M 118      96.958  40.862  10.543  1.00 33.63           O  
ATOM    955  N   TYR M 119      97.568  42.888   9.761  1.00 70.33           N  
ATOM    956  CA  TYR M 119      96.259  43.178   9.260  1.00 70.33           C  
ATOM    957  CB  TYR M 119      95.648  44.427   9.932  1.00 70.33           C  
ATOM    958  CG  TYR M 119      94.232  44.639   9.503  1.00 70.33           C  
ATOM    959  CD1 TYR M 119      93.251  43.737   9.849  1.00 70.33           C  
ATOM    960  CD2 TYR M 119      93.873  45.765   8.796  1.00 70.33           C  
ATOM    961  CE1 TYR M 119      91.942  43.938   9.472  1.00 70.33           C  
ATOM    962  CE2 TYR M 119      92.566  45.973   8.418  1.00 70.33           C  
ATOM    963  CZ  TYR M 119      91.598  45.056   8.753  1.00 70.33           C  
ATOM    964  OH  TYR M 119      90.256  45.265   8.367  1.00 70.33           O  
ATOM    965  C   TYR M 119      96.426  43.434   7.797  1.00 70.33           C  
ATOM    966  O   TYR M 119      97.281  44.213   7.382  1.00 70.33           O  
ATOM    967  N   ASP M 120      95.623  42.744   6.968  1.00 54.38           N  
ATOM    968  CA  ASP M 120      95.675  42.928   5.547  1.00 54.38           C  
ATOM    969  CB  ASP M 120      95.184  44.315   5.093  1.00 54.38           C  
ATOM    970  CG  ASP M 120      93.686  44.408   5.361  1.00 54.38           C  
ATOM    971  OD1 ASP M 120      93.179  43.612   6.196  1.00 54.38           O  
ATOM    972  OD2 ASP M 120      93.030  45.277   4.727  1.00 54.38           O  
ATOM    973  C   ASP M 120      97.079  42.746   5.052  1.00 54.38           C  
ATOM    974  O   ASP M 120      97.517  43.457   4.148  1.00 54.38           O  
ATOM    975  N   GLY M 121      97.829  41.786   5.627  1.00 23.47           N  
ATOM    976  CA  GLY M 121      99.142  41.486   5.122  1.00 23.47           C  
ATOM    977  C   GLY M 121     100.162  42.473   5.608  1.00 23.47           C  
ATOM    978  O   GLY M 121     101.270  42.518   5.071  1.00 23.47           O  
ATOM    979  N   CYS M 122      99.837  43.300   6.624  1.00 34.38           N  
ATOM    980  CA  CYS M 122     100.835  44.226   7.090  1.00 34.38           C  
ATOM    981  CB  CYS M 122     100.538  45.694   6.737  1.00 34.38           C  
ATOM    982  SG  CYS M 122     100.691  46.010   4.952  1.00 34.38           S  
ATOM    983  C   CYS M 122     100.945  44.118   8.583  1.00 34.38           C  
ATOM    984  O   CYS M 122      99.988  43.760   9.265  1.00 34.38           O  
ATOM    985  N   ASP M 123     102.144  44.426   9.127  1.00109.41           N  
ATOM    986  CA  ASP M 123     102.398  44.308  10.539  1.00109.41           C  
ATOM    987  CB  ASP M 123     103.891  44.449  10.905  1.00109.41           C  
ATOM    988  CG  ASP M 123     104.392  45.820  10.463  1.00109.41           C  
ATOM    989  OD1 ASP M 123     103.978  46.285   9.368  1.00109.41           O  
ATOM    990  OD2 ASP M 123     105.199  46.422  11.220  1.00109.41           O  
ATOM    991  C   ASP M 123     101.617  45.333  11.308  1.00109.41           C  
ATOM    992  O   ASP M 123     101.837  46.535  11.159  1.00109.41           O  
ATOM    993  N   TYR M 124     100.606  44.874  12.082  1.00 98.33           N  
ATOM    994  CA  TYR M 124      99.831  45.740  12.931  1.00 98.33           C  
ATOM    995  CB  TYR M 124      98.493  45.078  13.313  1.00 98.33           C  
ATOM    996  CG  TYR M 124      97.618  46.054  14.019  1.00 98.33           C  
ATOM    997  CD1 TYR M 124      97.004  47.066  13.318  1.00 98.33           C  
ATOM    998  CD2 TYR M 124      97.388  45.944  15.371  1.00 98.33           C  
ATOM    999  CE1 TYR M 124      96.185  47.963  13.960  1.00 98.33           C  
ATOM   1000  CE2 TYR M 124      96.569  46.839  16.019  1.00 98.33           C  
ATOM   1001  CZ  TYR M 124      95.968  47.853  15.312  1.00 98.33           C  
ATOM   1002  OH  TYR M 124      95.124  48.778  15.962  1.00 98.33           O  
ATOM   1003  C   TYR M 124     100.577  46.090  14.195  1.00 98.33           C  
ATOM   1004  O   TYR M 124     100.846  47.261  14.458  1.00 98.33           O  
ATOM   1005  N   ILE M 125     100.962  45.069  15.002  1.00 96.45           N  
ATOM   1006  CA  ILE M 125     101.685  45.318  16.225  1.00 96.45           C  
ATOM   1007  CB  ILE M 125     100.856  45.713  17.420  1.00 96.45           C  
ATOM   1008  CG1 ILE M 125      99.933  44.583  17.885  1.00 96.45           C  
ATOM   1009  CG2 ILE M 125     100.095  47.002  17.081  1.00 96.45           C  
ATOM   1010  CD1 ILE M 125      99.350  44.864  19.270  1.00 96.45           C  
ATOM   1011  C   ILE M 125     102.403  44.061  16.606  1.00 96.45           C  
ATOM   1012  O   ILE M 125     102.040  42.972  16.157  1.00 96.45           O  
ATOM   1013  N   ALA M 126     103.453  44.176  17.449  1.00 44.35           N  
ATOM   1014  CA  ALA M 126     104.150  42.985  17.843  1.00 44.35           C  
ATOM   1015  CB  ALA M 126     105.274  42.583  16.871  1.00 44.35           C  
ATOM   1016  C   ALA M 126     104.777  43.175  19.190  1.00 44.35           C  
ATOM   1017  O   ALA M 126     105.052  44.295  19.624  1.00 44.35           O  
ATOM   1018  N   LEU M 127     105.001  42.047  19.897  1.00 60.66           N  
ATOM   1019  CA  LEU M 127     105.626  42.050  21.189  1.00 60.66           C  
ATOM   1020  CB  LEU M 127     105.315  40.784  22.013  1.00 60.66           C  
ATOM   1021  CG  LEU M 127     105.977  40.750  23.405  1.00 60.66           C  
ATOM   1022  CD1 LEU M 127     105.477  41.897  24.304  1.00 60.66           C  
ATOM   1023  CD2 LEU M 127     105.803  39.374  24.066  1.00 60.66           C  
ATOM   1024  C   LEU M 127     107.107  42.110  20.967  1.00 60.66           C  
ATOM   1025  O   LEU M 127     107.640  41.435  20.085  1.00 60.66           O  
ATOM   1026  N   ASN M 128     107.807  42.918  21.783  1.00 76.63           N  
ATOM   1027  CA  ASN M 128     109.226  43.100  21.669  1.00 76.63           C  
ATOM   1028  CB  ASN M 128     109.744  44.350  22.406  1.00 76.63           C  
ATOM   1029  CG  ASN M 128     109.194  45.570  21.680  1.00 76.63           C  
ATOM   1030  OD1 ASN M 128     109.019  46.639  22.263  1.00 76.63           O  
ATOM   1031  ND2 ASN M 128     108.905  45.404  20.364  1.00 76.63           N  
ATOM   1032  C   ASN M 128     109.924  41.907  22.248  1.00 76.63           C  
ATOM   1033  O   ASN M 128     109.304  41.015  22.824  1.00 76.63           O  
ATOM   1034  N   GLU M 129     111.258  41.867  22.067  0.92 81.36           N  
ATOM   1035  CA  GLU M 129     112.099  40.801  22.531  0.92 81.36           C  
ATOM   1036  CB  GLU M 129     113.575  41.028  22.169  0.92 81.36           C  
ATOM   1037  CG  GLU M 129     113.863  40.932  20.672  0.78 81.36           C  
ATOM   1038  CD  GLU M 129     113.968  39.457  20.316  0.75 81.36           C  
ATOM   1039  OE1 GLU M 129     113.793  38.611  21.234  0.90 81.36           O  
ATOM   1040  OE2 GLU M 129     114.229  39.156  19.121  0.92 81.36           O  
ATOM   1041  C   GLU M 129     112.029  40.769  24.022  0.92 81.36           C  
ATOM   1042  O   GLU M 129     112.090  39.706  24.639  0.92 81.36           O  
ATOM   1043  N   ASP M 130     111.900  41.958  24.637  1.00 81.93           N  
ATOM   1044  CA  ASP M 130     111.878  42.086  26.064  1.00 81.93           C  
ATOM   1045  CB  ASP M 130     111.933  43.551  26.564  1.00 81.93           C  
ATOM   1046  CG  ASP M 130     110.745  44.383  26.093  1.00 81.93           C  
ATOM   1047  OD1 ASP M 130     109.736  43.804  25.613  1.00 81.93           O  
ATOM   1048  OD2 ASP M 130     110.841  45.634  26.210  1.00 81.93           O  
ATOM   1049  C   ASP M 130     110.674  41.382  26.606  1.00 81.93           C  
ATOM   1050  O   ASP M 130     110.643  41.022  27.781  1.00 81.93           O  
ATOM   1051  N   LEU M 131     109.642  41.198  25.760  1.00104.43           N  
ATOM   1052  CA  LEU M 131     108.417  40.537  26.117  1.00104.43           C  
ATOM   1053  CB  LEU M 131     108.638  39.260  26.951  1.00104.43           C  
ATOM   1054  CG  LEU M 131     109.392  38.138  26.212  1.00104.43           C  
ATOM   1055  CD1 LEU M 131     109.571  36.902  27.110  1.00104.43           C  
ATOM   1056  CD2 LEU M 131     108.721  37.798  24.872  1.00104.43           C  
ATOM   1057  C   LEU M 131     107.604  41.479  26.953  1.00104.43           C  
ATOM   1058  O   LEU M 131     106.446  41.206  27.267  1.00104.43           O  
ATOM   1059  N   LYS M 132     108.223  42.583  27.402  1.00122.10           N  
ATOM   1060  CA  LYS M 132     107.554  43.596  28.167  1.00122.10           C  
ATOM   1061  CB  LYS M 132     108.493  44.311  29.145  1.00122.10           C  
ATOM   1062  CG  LYS M 132     108.904  43.401  30.301  1.00122.10           C  
ATOM   1063  CD  LYS M 132     109.954  44.023  31.217  1.00122.10           C  
ATOM   1064  CE  LYS M 132     110.249  43.187  32.462  1.00122.10           C  
ATOM   1065  NZ  LYS M 132     111.420  42.315  32.225  1.00122.10           N  
ATOM   1066  C   LYS M 132     106.828  44.644  27.363  1.00122.10           C  
ATOM   1067  O   LYS M 132     105.770  45.112  27.784  1.00122.10           O  
ATOM   1068  N   THR M 133     107.371  45.051  26.192  1.00 77.11           N  
ATOM   1069  CA  THR M 133     106.861  46.240  25.549  1.00 77.11           C  
ATOM   1070  CB  THR M 133     107.977  47.218  25.289  1.00 77.11           C  
ATOM   1071  OG1 THR M 133     108.731  47.388  26.479  1.00 77.11           O  
ATOM   1072  CG2 THR M 133     107.405  48.594  24.907  1.00 77.11           C  
ATOM   1073  C   THR M 133     106.222  45.892  24.231  1.00 77.11           C  
ATOM   1074  O   THR M 133     106.221  44.735  23.818  1.00 77.11           O  
ATOM   1075  N   TRP M 134     105.628  46.900  23.545  1.00 84.42           N  
ATOM   1076  CA  TRP M 134     104.967  46.653  22.295  1.00 84.42           C  
ATOM   1077  CB  TRP M 134     103.445  46.867  22.355  1.00 84.42           C  
ATOM   1078  CG  TRP M 134     102.737  45.975  23.339  1.00 84.42           C  
ATOM   1079  CD2 TRP M 134     102.535  44.567  23.153  1.00 84.42           C  
ATOM   1080  CD1 TRP M 134     102.200  46.287  24.554  1.00 84.42           C  
ATOM   1081  NE1 TRP M 134     101.666  45.161  25.133  1.00 84.42           N  
ATOM   1082  CE2 TRP M 134     101.870  44.094  24.282  1.00 84.42           C  
ATOM   1083  CE3 TRP M 134     102.880  43.736  22.125  1.00 84.42           C  
ATOM   1084  CZ2 TRP M 134     101.539  42.774  24.400  1.00 84.42           C  
ATOM   1085  CZ3 TRP M 134     102.544  42.405  22.246  1.00 84.42           C  
ATOM   1086  CH2 TRP M 134     101.886  41.935  23.363  1.00 84.42           C  
ATOM   1087  C   TRP M 134     105.459  47.630  21.269  1.00 84.42           C  
ATOM   1088  O   TRP M 134     105.891  48.734  21.596  1.00 84.42           O  
ATOM   1089  N   THR M 135     105.414  47.221  19.983  1.00 40.69           N  
ATOM   1090  CA  THR M 135     105.758  48.100  18.899  1.00 40.69           C  
ATOM   1091  CB  THR M 135     106.878  47.601  18.036  1.00 40.69           C  
ATOM   1092  OG1 THR M 135     108.060  47.445  18.808  1.00 40.69           O  
ATOM   1093  CG2 THR M 135     107.110  48.606  16.893  1.00 40.69           C  
ATOM   1094  C   THR M 135     104.545  48.186  18.022  1.00 40.69           C  
ATOM   1095  O   THR M 135     103.983  47.161  17.635  1.00 40.69           O  
ATOM   1096  N   ALA M 136     104.109  49.421  17.687  1.00 52.52           N  
ATOM   1097  CA  ALA M 136     102.931  49.593  16.876  1.00 52.52           C  
ATOM   1098  CB  ALA M 136     101.897  50.557  17.488  1.00 52.52           C  
ATOM   1099  C   ALA M 136     103.338  50.168  15.551  1.00 52.52           C  
ATOM   1100  O   ALA M 136     104.217  51.023  15.472  1.00 52.52           O  
ATOM   1101  N   ALA M 137     102.752  49.630  14.462  1.00 56.28           N  
ATOM   1102  CA  ALA M 137     103.034  50.051  13.115  1.00 56.28           C  
ATOM   1103  CB  ALA M 137     102.497  49.067  12.063  1.00 56.28           C  
ATOM   1104  C   ALA M 137     102.466  51.397  12.772  1.00 56.28           C  
ATOM   1105  O   ALA M 137     103.164  52.245  12.215  1.00 56.28           O  
ATOM   1106  N   ASP M 138     101.176  51.629  13.092  1.00 64.57           N  
ATOM   1107  CA  ASP M 138     100.538  52.844  12.665  1.00 64.57           C  
ATOM   1108  CB  ASP M 138      99.643  52.664  11.425  1.00 64.57           C  
ATOM   1109  CG  ASP M 138      98.533  51.687  11.783  1.00 64.57           C  
ATOM   1110  OD1 ASP M 138      98.845  50.643  12.415  1.00 64.57           O  
ATOM   1111  OD2 ASP M 138      97.355  51.977  11.441  1.00 64.57           O  
ATOM   1112  C   ASP M 138      99.677  53.353  13.769  1.00 64.57           C  
ATOM   1113  O   ASP M 138      99.669  52.808  14.868  1.00 64.57           O  
ATOM   1114  N   MET M 139      98.895  54.409  13.473  1.00126.23           N  
ATOM   1115  CA  MET M 139      98.084  55.071  14.452  1.00126.23           C  
ATOM   1116  CB  MET M 139      97.286  56.243  13.859  1.00126.23           C  
ATOM   1117  CG  MET M 139      96.352  55.838  12.718  1.00126.23           C  
ATOM   1118  SD  MET M 139      95.302  57.188  12.111  1.00126.23           S  
ATOM   1119  CE  MET M 139      94.143  57.078  13.504  1.00126.23           C  
ATOM   1120  C   MET M 139      97.108  54.099  15.042  1.00126.23           C  
ATOM   1121  O   MET M 139      96.878  54.108  16.250  1.00126.23           O  
ATOM   1122  N   ALA M 140      96.520  53.218  14.214  1.00 38.97           N  
ATOM   1123  CA  ALA M 140      95.532  52.301  14.705  1.00 38.97           C  
ATOM   1124  CB  ALA M 140      94.993  51.373  13.603  1.00 38.97           C  
ATOM   1125  C   ALA M 140      96.146  51.433  15.764  1.00 38.97           C  
ATOM   1126  O   ALA M 140      95.542  51.183  16.806  1.00 38.97           O  
ATOM   1127  N   ALA M 141      97.390  50.981  15.538  1.00 46.59           N  
ATOM   1128  CA  ALA M 141      98.062  50.090  16.442  1.00 46.59           C  
ATOM   1129  CB  ALA M 141      99.477  49.719  15.966  1.00 46.59           C  
ATOM   1130  C   ALA M 141      98.203  50.746  17.778  1.00 46.59           C  
ATOM   1131  O   ALA M 141      98.100  50.082  18.809  1.00 46.59           O  
ATOM   1132  N   LEU M 142      98.439  52.071  17.805  1.00115.02           N  
ATOM   1133  CA  LEU M 142      98.653  52.731  19.061  1.00115.02           C  
ATOM   1134  CB  LEU M 142      98.885  54.250  18.962  1.00115.02           C  
ATOM   1135  CG  LEU M 142     100.271  54.669  18.446  1.00115.02           C  
ATOM   1136  CD1 LEU M 142     100.448  54.379  16.956  1.00115.02           C  
ATOM   1137  CD2 LEU M 142     100.568  56.130  18.797  1.00115.02           C  
ATOM   1138  C   LEU M 142      97.458  52.551  19.935  1.00115.02           C  
ATOM   1139  O   LEU M 142      97.599  52.311  21.134  1.00115.02           O  
ATOM   1140  N   ILE M 143      96.247  52.638  19.358  1.00106.73           N  
ATOM   1141  CA  ILE M 143      95.060  52.546  20.155  1.00106.73           C  
ATOM   1142  CB  ILE M 143      93.808  52.530  19.333  1.00106.73           C  
ATOM   1143  CG1 ILE M 143      93.721  53.744  18.393  1.00106.73           C  
ATOM   1144  CG2 ILE M 143      92.638  52.442  20.325  1.00106.73           C  
ATOM   1145  CD1 ILE M 143      93.588  55.076  19.117  1.00106.73           C  
ATOM   1146  C   ILE M 143      95.100  51.217  20.831  1.00106.73           C  
ATOM   1147  O   ILE M 143      94.801  51.092  22.017  1.00106.73           O  
ATOM   1148  N   THR M 144      95.477  50.181  20.064  1.00 64.84           N  
ATOM   1149  CA  THR M 144      95.550  48.841  20.562  1.00 64.84           C  
ATOM   1150  CB  THR M 144      95.880  47.857  19.480  1.00 64.84           C  
ATOM   1151  OG1 THR M 144      94.889  47.895  18.463  1.00 64.84           O  
ATOM   1152  CG2 THR M 144      95.960  46.452  20.097  1.00 64.84           C  
ATOM   1153  C   THR M 144      96.622  48.741  21.606  1.00 64.84           C  
ATOM   1154  O   THR M 144      96.480  48.010  22.583  1.00 64.84           O  
ATOM   1155  N   LYS M 145      97.748  49.448  21.414  1.00 67.50           N  
ATOM   1156  CA  LYS M 145      98.841  49.358  22.342  1.00 67.50           C  
ATOM   1157  CB  LYS M 145     100.065  50.171  21.890  1.00 67.50           C  
ATOM   1158  CG  LYS M 145     101.236  50.087  22.868  1.00 67.50           C  
ATOM   1159  CD  LYS M 145     102.530  50.705  22.337  1.00 67.50           C  
ATOM   1160  CE  LYS M 145     103.667  50.676  23.359  1.00 67.50           C  
ATOM   1161  NZ  LYS M 145     104.802  51.500  22.889  1.00 67.50           N  
ATOM   1162  C   LYS M 145      98.438  49.885  23.680  1.00 67.50           C  
ATOM   1163  O   LYS M 145      98.669  49.254  24.710  1.00 67.50           O  
ATOM   1164  N   HIS M 146      97.785  51.053  23.687  1.00 79.31           N  
ATOM   1165  CA  HIS M 146      97.424  51.688  24.911  1.00 79.31           C  
ATOM   1166  ND1 HIS M 146      95.116  53.608  26.560  1.00 79.31           N  
ATOM   1167  CG  HIS M 146      96.275  53.787  25.838  1.00 79.31           C  
ATOM   1168  CB  HIS M 146      96.641  52.981  24.631  1.00 79.31           C  
ATOM   1169  NE2 HIS M 146      96.209  55.290  27.520  1.00 79.31           N  
ATOM   1170  CD2 HIS M 146      96.932  54.817  26.438  1.00 79.31           C  
ATOM   1171  CE1 HIS M 146      95.127  54.532  27.553  1.00 79.31           C  
ATOM   1172  C   HIS M 146      96.537  50.741  25.642  1.00 79.31           C  
ATOM   1173  O   HIS M 146      96.724  50.488  26.830  1.00 79.31           O  
ATOM   1174  N   LYS M 147      95.571  50.152  24.919  1.00 92.11           N  
ATOM   1175  CA  LYS M 147      94.617  49.284  25.527  1.00 92.11           C  
ATOM   1176  CB  LYS M 147      93.624  48.692  24.509  1.00 92.11           C  
ATOM   1177  CG  LYS M 147      92.586  47.757  25.138  1.00 92.11           C  
ATOM   1178  CD  LYS M 147      91.544  47.238  24.145  1.00 92.11           C  
ATOM   1179  CE  LYS M 147      90.477  48.265  23.764  1.00 92.11           C  
ATOM   1180  NZ  LYS M 147      89.533  47.661  22.797  1.00 92.11           N  
ATOM   1181  C   LYS M 147      95.321  48.115  26.131  1.00 92.11           C  
ATOM   1182  O   LYS M 147      95.115  47.785  27.296  1.00 92.11           O  
ATOM   1183  N   TRP M 148      96.208  47.472  25.355  1.00114.80           N  
ATOM   1184  CA  TRP M 148      96.859  46.290  25.830  1.00114.80           C  
ATOM   1185  CB  TRP M 148      97.777  45.622  24.795  1.00114.80           C  
ATOM   1186  CG  TRP M 148      97.036  44.951  23.664  1.00114.80           C  
ATOM   1187  CD2 TRP M 148      97.617  43.966  22.798  1.00114.80           C  
ATOM   1188  CD1 TRP M 148      95.746  45.115  23.251  1.00114.80           C  
ATOM   1189  NE1 TRP M 148      95.493  44.304  22.171  1.00114.80           N  
ATOM   1190  CE2 TRP M 148      96.637  43.590  21.883  1.00114.80           C  
ATOM   1191  CE3 TRP M 148      98.870  43.426  22.765  1.00114.80           C  
ATOM   1192  CZ2 TRP M 148      96.895  42.666  20.910  1.00114.80           C  
ATOM   1193  CZ3 TRP M 148      99.124  42.485  21.793  1.00114.80           C  
ATOM   1194  CH2 TRP M 148      98.156  42.115  20.884  1.00114.80           C  
ATOM   1195  C   TRP M 148      97.697  46.580  27.030  1.00114.80           C  
ATOM   1196  O   TRP M 148      97.656  45.844  28.013  1.00114.80           O  
ATOM   1197  N   GLU M 149      98.468  47.675  26.998  1.00 86.54           N  
ATOM   1198  CA  GLU M 149      99.397  47.949  28.060  1.00 86.54           C  
ATOM   1199  CB  GLU M 149     100.167  49.256  27.849  1.00 86.54           C  
ATOM   1200  CG  GLU M 149     101.077  49.225  26.628  1.00 86.54           C  
ATOM   1201  CD  GLU M 149     101.758  50.580  26.566  1.00 86.54           C  
ATOM   1202  OE1 GLU M 149     101.029  51.608  26.619  1.00 86.54           O  
ATOM   1203  OE2 GLU M 149     103.013  50.605  26.475  1.00 86.54           O  
ATOM   1204  C   GLU M 149      98.679  48.097  29.364  1.00 86.54           C  
ATOM   1205  O   GLU M 149      99.103  47.553  30.381  1.00 86.54           O  
ATOM   1206  N   GLN M 150      97.556  48.830  29.372  1.00140.76           N  
ATOM   1207  CA  GLN M 150      96.843  49.057  30.597  1.00140.76           C  
ATOM   1208  CB  GLN M 150      95.674  50.058  30.482  1.00140.76           C  
ATOM   1209  CG  GLN M 150      96.048  51.521  30.749  1.00140.76           C  
ATOM   1210  CD  GLN M 150      97.203  51.944  29.860  1.00140.76           C  
ATOM   1211  OE1 GLN M 150      98.366  51.869  30.252  1.00140.76           O  
ATOM   1212  NE2 GLN M 150      96.882  52.426  28.633  1.00140.76           N  
ATOM   1213  C   GLN M 150      96.302  47.755  31.096  1.00140.76           C  
ATOM   1214  O   GLN M 150      96.046  47.567  32.283  1.00140.76           O  
ATOM   1215  N   ALA M 151      96.051  46.842  30.157  1.00 90.81           N  
ATOM   1216  CA  ALA M 151      95.497  45.545  30.361  1.00 90.81           C  
ATOM   1217  CB  ALA M 151      95.264  44.918  28.995  1.00 90.81           C  
ATOM   1218  C   ALA M 151      96.418  44.687  31.164  1.00 90.81           C  
ATOM   1219  O   ALA M 151      95.970  43.893  31.991  1.00 90.81           O  
ATOM   1220  N   GLY M 152      97.738  44.818  30.950  1.00 53.13           N  
ATOM   1221  CA  GLY M 152      98.647  43.948  31.644  1.00 53.13           C  
ATOM   1222  C   GLY M 152      98.900  42.790  30.733  1.00 53.13           C  
ATOM   1223  O   GLY M 152      99.446  41.768  31.149  1.00 53.13           O  
ATOM   1224  N   GLU M 153      98.537  42.957  29.444  1.00133.37           N  
ATOM   1225  CA  GLU M 153      98.632  41.904  28.475  1.00133.37           C  
ATOM   1226  CB  GLU M 153      98.199  42.294  27.056  1.00133.37           C  
ATOM   1227  CG  GLU M 153      98.609  41.240  26.018  1.00133.37           C  
ATOM   1228  CD  GLU M 153      97.909  39.916  26.319  1.00133.37           C  
ATOM   1229  OE1 GLU M 153      97.198  39.847  27.354  1.00133.37           O  
ATOM   1230  OE2 GLU M 153      98.084  38.951  25.526  1.00133.37           O  
ATOM   1231  C   GLU M 153     100.023  41.382  28.337  1.00133.37           C  
ATOM   1232  O   GLU M 153     100.211  40.175  28.203  1.00133.37           O  
ATOM   1233  N   ALA M 154     101.041  42.252  28.366  1.00 54.79           N  
ATOM   1234  CA  ALA M 154     102.367  41.755  28.123  1.00 54.79           C  
ATOM   1235  CB  ALA M 154     103.433  42.857  28.189  1.00 54.79           C  
ATOM   1236  C   ALA M 154     102.718  40.727  29.158  1.00 54.79           C  
ATOM   1237  O   ALA M 154     103.292  39.690  28.830  1.00 54.79           O  
ATOM   1238  N   GLU M 155     102.366  40.973  30.434  1.00 62.73           N  
ATOM   1239  CA  GLU M 155     102.765  40.072  31.480  1.00 62.73           C  
ATOM   1240  CB  GLU M 155     102.391  40.586  32.878  1.00 62.73           C  
ATOM   1241  CG  GLU M 155     103.145  41.857  33.270  1.00 62.73           C  
ATOM   1242  CD  GLU M 155     102.656  42.287  34.643  1.00 62.73           C  
ATOM   1243  OE1 GLU M 155     101.864  41.529  35.265  1.00 62.73           O  
ATOM   1244  OE2 GLU M 155     103.072  43.389  35.088  1.00 62.73           O  
ATOM   1245  C   GLU M 155     102.134  38.727  31.307  1.00 62.73           C  
ATOM   1246  O   GLU M 155     102.815  37.705  31.380  1.00 62.73           O  
ATOM   1247  N   ARG M 156     100.816  38.682  31.049  1.00160.46           N  
ATOM   1248  CA  ARG M 156     100.150  37.422  30.908  1.00160.46           C  
ATOM   1249  CB  ARG M 156      98.651  37.587  30.690  1.00160.46           C  
ATOM   1250  CG  ARG M 156      97.871  36.286  30.522  1.00160.46           C  
ATOM   1251  CD  ARG M 156      97.594  36.021  29.046  1.00160.46           C  
ATOM   1252  NE  ARG M 156      96.565  34.958  28.932  1.00160.46           N  
ATOM   1253  CZ  ARG M 156      95.860  34.883  27.768  1.00160.46           C  
ATOM   1254  NH1 ARG M 156      96.118  35.795  26.785  1.00160.46           N  
ATOM   1255  NH2 ARG M 156      94.922  33.907  27.596  1.00160.46           N  
ATOM   1256  C   ARG M 156     100.721  36.713  29.725  1.00160.46           C  
ATOM   1257  O   ARG M 156     100.877  35.494  29.739  1.00160.46           O  
ATOM   1258  N   LEU M 158     101.045  37.464  28.659  1.00 98.39           N  
ATOM   1259  CA  LEU M 158     101.553  36.859  27.462  1.00 98.39           C  
ATOM   1260  CB  LEU M 158     101.795  37.917  26.367  1.00 98.39           C  
ATOM   1261  CG  LEU M 158     101.944  37.366  24.935  1.00 98.39           C  
ATOM   1262  CD1 LEU M 158     102.334  38.483  23.953  1.00 98.39           C  
ATOM   1263  CD2 LEU M 158     102.867  36.144  24.863  1.00 98.39           C  
ATOM   1264  C   LEU M 158     102.855  36.200  27.815  1.00 98.39           C  
ATOM   1265  O   LEU M 158     103.068  35.028  27.507  1.00 98.39           O  
ATOM   1266  N   ARG M 159     103.728  36.901  28.566  1.00196.24           N  
ATOM   1267  CA  ARG M 159     105.024  36.347  28.838  1.00196.24           C  
ATOM   1268  CB  ARG M 159     105.997  37.255  29.615  1.00196.24           C  
ATOM   1269  CG  ARG M 159     105.556  37.654  31.018  1.00196.24           C  
ATOM   1270  CD  ARG M 159     106.713  38.184  31.867  1.00196.24           C  
ATOM   1271  NE  ARG M 159     107.614  38.963  30.973  1.00196.24           N  
ATOM   1272  CZ  ARG M 159     108.774  39.478  31.475  1.00196.24           C  
ATOM   1273  NH1 ARG M 159     109.095  39.274  32.785  1.00196.24           N  
ATOM   1274  NH2 ARG M 159     109.616  40.184  30.664  1.00196.24           N  
ATOM   1275  C   ARG M 159     104.860  35.069  29.588  1.00196.24           C  
ATOM   1276  O   ARG M 159     105.665  34.154  29.434  1.00196.24           O  
ATOM   1277  N   ALA M 160     103.824  34.968  30.437  1.00 39.63           N  
ATOM   1278  CA  ALA M 160     103.643  33.754  31.177  1.00 39.63           C  
ATOM   1279  CB  ALA M 160     102.416  33.797  32.103  1.00 39.63           C  
ATOM   1280  C   ALA M 160     103.427  32.629  30.205  1.00 39.63           C  
ATOM   1281  O   ALA M 160     104.047  31.574  30.318  1.00 39.63           O  
ATOM   1282  N   TYR M 161     102.573  32.839  29.188  1.00 76.49           N  
ATOM   1283  CA  TYR M 161     102.262  31.798  28.249  1.00 76.49           C  
ATOM   1284  CB  TYR M 161     101.268  32.306  27.186  1.00 76.49           C  
ATOM   1285  CG  TYR M 161     101.085  31.288  26.111  1.00 76.49           C  
ATOM   1286  CD1 TYR M 161     100.289  30.185  26.311  1.00 76.49           C  
ATOM   1287  CD2 TYR M 161     101.697  31.454  24.889  1.00 76.49           C  
ATOM   1288  CE1 TYR M 161     100.119  29.257  25.309  1.00 76.49           C  
ATOM   1289  CE2 TYR M 161     101.531  30.532  23.884  1.00 76.49           C  
ATOM   1290  CZ  TYR M 161     100.742  29.429  24.095  1.00 76.49           C  
ATOM   1291  OH  TYR M 161     100.568  28.480  23.065  1.00 76.49           O  
ATOM   1292  C   TYR M 161     103.518  31.375  27.553  1.00 76.49           C  
ATOM   1293  O   TYR M 161     103.869  30.196  27.540  1.00 76.49           O  
ATOM   1294  N   LEU M 162     104.267  32.348  27.010  1.00 65.22           N  
ATOM   1295  CA  LEU M 162     105.440  32.033  26.250  1.00 65.22           C  
ATOM   1296  CB  LEU M 162     106.164  33.293  25.751  1.00 65.22           C  
ATOM   1297  CG  LEU M 162     105.289  34.210  24.880  1.00 65.22           C  
ATOM   1298  CD1 LEU M 162     106.079  35.445  24.418  1.00 65.22           C  
ATOM   1299  CD2 LEU M 162     104.628  33.438  23.727  1.00 65.22           C  
ATOM   1300  C   LEU M 162     106.413  31.324  27.128  1.00 65.22           C  
ATOM   1301  O   LEU M 162     106.935  30.266  26.777  1.00 65.22           O  
ATOM   1302  N   GLU M 163     106.693  31.891  28.310  1.00 91.78           N  
ATOM   1303  CA  GLU M 163     107.671  31.260  29.136  1.00 91.78           C  
ATOM   1304  CB  GLU M 163     107.962  32.109  30.387  1.00 91.78           C  
ATOM   1305  CG  GLU M 163     108.597  33.464  30.056  1.00 91.78           C  
ATOM   1306  CD  GLU M 163     108.455  34.377  31.267  1.00 91.78           C  
ATOM   1307  OE1 GLU M 163     107.314  34.492  31.788  1.00 91.78           O  
ATOM   1308  OE2 GLU M 163     109.484  34.971  31.685  1.00 91.78           O  
ATOM   1309  C   GLU M 163     107.176  29.914  29.588  1.00 91.78           C  
ATOM   1310  O   GLU M 163     107.822  28.892  29.375  1.00 91.78           O  
ATOM   1311  N   GLY M 164     106.032  29.873  30.288  1.00 84.07           N  
ATOM   1312  CA  GLY M 164     105.596  28.608  30.814  1.00 84.07           C  
ATOM   1313  C   GLY M 164     104.813  27.672  29.934  1.00 84.07           C  
ATOM   1314  O   GLY M 164     105.253  26.559  29.651  1.00 84.07           O  
ATOM   1315  N   THR M 165     103.628  28.120  29.462  1.00 58.53           N  
ATOM   1316  CA  THR M 165     102.692  27.224  28.826  1.00 58.53           C  
ATOM   1317  CB  THR M 165     101.378  27.880  28.528  1.00 58.53           C  
ATOM   1318  OG1 THR M 165     100.800  28.372  29.726  1.00 58.53           O  
ATOM   1319  CG2 THR M 165     100.444  26.849  27.867  1.00 58.53           C  
ATOM   1320  C   THR M 165     103.229  26.728  27.529  1.00 58.53           C  
ATOM   1321  O   THR M 165     103.262  25.526  27.272  1.00 58.53           O  
ATOM   1322  N   CYS M 166     103.727  27.659  26.703  1.00 49.76           N  
ATOM   1323  CA  CYS M 166     104.163  27.318  25.383  1.00 49.76           C  
ATOM   1324  CB  CYS M 166     104.794  28.518  24.640  1.00 49.76           C  
ATOM   1325  SG  CYS M 166     105.359  28.116  22.955  1.00 49.76           S  
ATOM   1326  C   CYS M 166     105.217  26.267  25.495  1.00 49.76           C  
ATOM   1327  O   CYS M 166     105.207  25.291  24.748  1.00 49.76           O  
ATOM   1328  N   VAL M 167     106.148  26.455  26.445  1.00 52.31           N  
ATOM   1329  CA  VAL M 167     107.269  25.582  26.632  1.00 52.31           C  
ATOM   1330  CB  VAL M 167     108.239  26.098  27.648  1.00 52.31           C  
ATOM   1331  CG1 VAL M 167     109.345  25.048  27.847  1.00 52.31           C  
ATOM   1332  CG2 VAL M 167     108.754  27.464  27.167  1.00 52.31           C  
ATOM   1333  C   VAL M 167     106.844  24.226  27.097  1.00 52.31           C  
ATOM   1334  O   VAL M 167     107.383  23.214  26.651  1.00 52.31           O  
ATOM   1335  N   GLU M 168     105.876  24.157  28.025  1.00 82.59           N  
ATOM   1336  CA  GLU M 168     105.536  22.870  28.554  1.00 82.59           C  
ATOM   1337  CB  GLU M 168     104.480  22.946  29.665  1.00 82.59           C  
ATOM   1338  CG  GLU M 168     104.352  21.648  30.462  1.00 82.59           C  
ATOM   1339  CD  GLU M 168     103.284  21.866  31.524  1.00 82.59           C  
ATOM   1340  OE1 GLU M 168     102.098  22.050  31.134  1.00 82.59           O  
ATOM   1341  OE2 GLU M 168     103.634  21.861  32.732  1.00 82.59           O  
ATOM   1342  C   GLU M 168     104.999  22.008  27.456  1.00 82.59           C  
ATOM   1343  O   GLU M 168     105.363  20.839  27.341  1.00 82.59           O  
ATOM   1344  N   TRP M 169     104.113  22.569  26.613  1.00 85.42           N  
ATOM   1345  CA  TRP M 169     103.513  21.805  25.558  1.00 85.42           C  
ATOM   1346  CB  TRP M 169     102.352  22.525  24.857  1.00 85.42           C  
ATOM   1347  CG  TRP M 169     101.104  22.596  25.702  1.00 85.42           C  
ATOM   1348  CD2 TRP M 169     100.215  21.485  25.892  1.00 85.42           C  
ATOM   1349  CD1 TRP M 169     100.593  23.630  26.429  1.00 85.42           C  
ATOM   1350  NE1 TRP M 169      99.440  23.231  27.063  1.00 85.42           N  
ATOM   1351  CE2 TRP M 169      99.196  21.913  26.742  1.00 85.42           C  
ATOM   1352  CE3 TRP M 169     100.247  20.212  25.402  1.00 85.42           C  
ATOM   1353  CZ2 TRP M 169      98.187  21.072  27.114  1.00 85.42           C  
ATOM   1354  CZ3 TRP M 169      99.228  19.366  25.780  1.00 85.42           C  
ATOM   1355  CH2 TRP M 169      98.218  19.788  26.619  1.00 85.42           C  
ATOM   1356  C   TRP M 169     104.522  21.427  24.520  1.00 85.42           C  
ATOM   1357  O   TRP M 169     104.539  20.286  24.060  1.00 85.42           O  
ATOM   1358  N   LEU M 170     105.415  22.363  24.146  1.00 56.75           N  
ATOM   1359  CA  LEU M 170     106.359  22.103  23.096  1.00 56.75           C  
ATOM   1360  CB  LEU M 170     107.360  23.252  22.884  1.00 56.75           C  
ATOM   1361  CG  LEU M 170     108.427  22.959  21.810  1.00 56.75           C  
ATOM   1362  CD1 LEU M 170     107.804  22.754  20.422  1.00 56.75           C  
ATOM   1363  CD2 LEU M 170     109.518  24.040  21.808  1.00 56.75           C  
ATOM   1364  C   LEU M 170     107.146  20.896  23.476  1.00 56.75           C  
ATOM   1365  O   LEU M 170     107.429  20.044  22.636  1.00 56.75           O  
ATOM   1366  N   ARG M 171     107.524  20.794  24.759  1.00 94.97           N  
ATOM   1367  CA  ARG M 171     108.277  19.662  25.203  1.00 94.97           C  
ATOM   1368  CB  ARG M 171     108.755  19.813  26.656  1.00 94.97           C  
ATOM   1369  CG  ARG M 171     109.902  20.822  26.782  1.00 94.97           C  
ATOM   1370  CD  ARG M 171     110.172  21.277  28.215  1.00 94.97           C  
ATOM   1371  NE  ARG M 171     110.099  20.073  29.086  1.00 94.97           N  
ATOM   1372  CZ  ARG M 171     109.555  20.172  30.334  1.00 94.97           C  
ATOM   1373  NH1 ARG M 171     109.098  21.378  30.785  1.00 94.97           N  
ATOM   1374  NH2 ARG M 171     109.456  19.064  31.125  1.00 94.97           N  
ATOM   1375  C   ARG M 171     107.434  18.431  25.079  1.00 94.97           C  
ATOM   1376  O   ARG M 171     107.914  17.385  24.644  1.00 94.97           O  
ATOM   1377  N   ARG M 172     106.142  18.532  25.443  1.00 67.93           N  
ATOM   1378  CA  ARG M 172     105.273  17.390  25.419  1.00 67.93           C  
ATOM   1379  CB  ARG M 172     103.859  17.670  25.955  1.00 67.93           C  
ATOM   1380  CG  ARG M 172     103.010  16.398  26.018  1.00 67.93           C  
ATOM   1381  CD  ARG M 172     101.586  16.598  26.536  1.00 67.93           C  
ATOM   1382  NE  ARG M 172     100.935  15.257  26.528  1.00 67.93           N  
ATOM   1383  CZ  ARG M 172      99.777  15.053  27.220  0.93 67.93           C  
ATOM   1384  NH1 ARG M 172      99.173  16.095  27.862  1.00 67.93           N  
ATOM   1385  NH2 ARG M 172      99.233  13.802  27.285  1.00 67.93           N  
ATOM   1386  C   ARG M 172     105.108  16.902  24.018  1.00 67.93           C  
ATOM   1387  O   ARG M 172     105.149  15.698  23.769  1.00 67.93           O  
ATOM   1388  N   TYR M 173     104.928  17.827  23.058  1.00 83.84           N  
ATOM   1389  CA  TYR M 173     104.695  17.414  21.708  1.00 83.84           C  
ATOM   1390  CB  TYR M 173     104.505  18.573  20.716  1.00 83.84           C  
ATOM   1391  CG  TYR M 173     103.249  19.307  21.030  1.00 83.84           C  
ATOM   1392  CD1 TYR M 173     102.037  18.656  21.003  1.00 83.84           C  
ATOM   1393  CD2 TYR M 173     103.278  20.655  21.304  1.00 83.84           C  
ATOM   1394  CE1 TYR M 173     100.873  19.334  21.273  1.00 83.84           C  
ATOM   1395  CE2 TYR M 173     102.119  21.341  21.574  1.00 83.84           C  
ATOM   1396  CZ  TYR M 173     100.918  20.675  21.559  1.00 83.84           C  
ATOM   1397  OH  TYR M 173      99.725  21.369  21.830  1.00 83.84           O  
ATOM   1398  C   TYR M 173     105.889  16.660  21.229  1.00 83.84           C  
ATOM   1399  O   TYR M 173     105.765  15.574  20.669  1.00 83.84           O  
ATOM   1400  N   LEU M 174     107.088  17.193  21.505  1.00 55.03           N  
ATOM   1401  CA  LEU M 174     108.288  16.614  20.990  1.00 55.03           C  
ATOM   1402  CB  LEU M 174     109.559  17.338  21.455  1.00 55.03           C  
ATOM   1403  CG  LEU M 174     109.668  18.775  20.913  1.00 55.03           C  
ATOM   1404  CD1 LEU M 174     110.969  19.449  21.378  1.00 55.03           C  
ATOM   1405  CD2 LEU M 174     109.472  18.811  19.389  1.00 55.03           C  
ATOM   1406  C   LEU M 174     108.375  15.203  21.454  1.00 55.03           C  
ATOM   1407  O   LEU M 174     108.791  14.330  20.695  1.00 55.03           O  
ATOM   1408  N   LYS M 175     107.966  14.926  22.704  1.00109.49           N  
ATOM   1409  CA  LYS M 175     108.113  13.587  23.195  1.00109.49           C  
ATOM   1410  CB  LYS M 175     107.511  13.378  24.591  1.00109.49           C  
ATOM   1411  CG  LYS M 175     108.247  14.087  25.722  1.00109.49           C  
ATOM   1412  CD  LYS M 175     107.439  14.090  27.020  1.00109.49           C  
ATOM   1413  CE  LYS M 175     106.826  12.726  27.351  1.00109.49           C  
ATOM   1414  NZ  LYS M 175     105.965  12.826  28.551  1.00109.49           N  
ATOM   1415  C   LYS M 175     107.363  12.641  22.306  1.00109.49           C  
ATOM   1416  O   LYS M 175     107.900  11.618  21.886  1.00109.49           O  
ATOM   1417  N   ASN M 176     106.094  12.957  21.998  1.00 86.85           N  
ATOM   1418  CA  ASN M 176     105.286  12.063  21.214  1.00 86.85           C  
ATOM   1419  CB  ASN M 176     103.805  12.466  21.203  1.00 86.85           C  
ATOM   1420  CG  ASN M 176     103.268  12.277  22.614  1.00 86.85           C  
ATOM   1421  OD1 ASN M 176     102.309  12.931  23.019  1.00 86.85           O  
ATOM   1422  ND2 ASN M 176     103.908  11.362  23.390  1.00 86.85           N  
ATOM   1423  C   ASN M 176     105.744  12.003  19.782  1.00 86.85           C  
ATOM   1424  O   ASN M 176     105.765  10.937  19.171  1.00 86.85           O  
ATOM   1425  N   GLY M 177     106.044  13.183  19.213  1.00 81.19           N  
ATOM   1426  CA  GLY M 177     106.442  13.491  17.861  1.00 81.19           C  
ATOM   1427  C   GLY M 177     107.858  13.170  17.479  1.00 81.19           C  
ATOM   1428  O   GLY M 177     108.171  13.136  16.291  1.00 81.19           O  
ATOM   1429  N   ASN M 178     108.768  12.988  18.446  1.00128.88           N  
ATOM   1430  CA  ASN M 178     110.182  13.013  18.178  1.00128.88           C  
ATOM   1431  CB  ASN M 178     111.027  12.604  19.393  1.00128.88           C  
ATOM   1432  CG  ASN M 178     112.459  13.022  19.099  1.00128.88           C  
ATOM   1433  OD1 ASN M 178     112.729  13.693  18.105  1.00128.88           O  
ATOM   1434  ND2 ASN M 178     113.408  12.609  19.981  1.00128.88           N  
ATOM   1435  C   ASN M 178     110.613  12.136  17.045  1.00128.88           C  
ATOM   1436  O   ASN M 178     111.439  12.564  16.239  1.00128.88           O  
ATOM   1437  N   ALA M 179     110.103  10.899  16.927  1.00 38.58           N  
ATOM   1438  CA  ALA M 179     110.628  10.069  15.881  1.00 38.58           C  
ATOM   1439  CB  ALA M 179     110.001   8.666  15.861  1.00 38.58           C  
ATOM   1440  C   ALA M 179     110.368  10.704  14.547  1.00 38.58           C  
ATOM   1441  O   ALA M 179     111.267  10.791  13.712  1.00 38.58           O  
ATOM   1442  N   THR M 180     109.131  11.178  14.310  0.88120.39           N  
ATOM   1443  CA  THR M 180     108.814  11.774  13.044  0.88120.39           C  
ATOM   1444  CB  THR M 180     107.348  12.041  12.885  0.88120.39           C  
ATOM   1445  OG1 THR M 180     106.903  12.958  13.874  0.88120.39           O  
ATOM   1446  CG2 THR M 180     106.596  10.708  13.022  0.88120.39           C  
ATOM   1447  C   THR M 180     109.523  13.079  12.864  0.88120.39           C  
ATOM   1448  O   THR M 180     110.188  13.287  11.851  0.88120.39           O  
ATOM   1449  N   LEU M 181     109.429  13.981  13.860  1.00 50.52           N  
ATOM   1450  CA  LEU M 181     110.011  15.287  13.728  1.00 50.52           C  
ATOM   1451  CB  LEU M 181     109.926  16.149  14.997  1.00 50.52           C  
ATOM   1452  CG  LEU M 181     108.496  16.599  15.338  1.00 50.52           C  
ATOM   1453  CD1 LEU M 181     108.483  17.511  16.574  1.00 50.52           C  
ATOM   1454  CD2 LEU M 181     107.806  17.237  14.120  1.00 50.52           C  
ATOM   1455  C   LEU M 181     111.480  15.169  13.357  1.00 50.52           C  
ATOM   1456  O   LEU M 181     111.854  15.783  12.320  1.00 50.52           O  
ATOM   1457  OXT LEU M 181     112.239  14.479  14.088  1.00 50.52           O  
TER
ATOM   1458  N   SER P   1      98.764  23.439  23.336  1.00 65.54           N  
ATOM   1459  CA  SER P   1      97.683  24.431  23.442  1.00 65.54           C  
ATOM   1460  CB  SER P   1      97.205  24.531  24.900  1.00 65.54           C  
ATOM   1461  OG  SER P   1      96.712  23.275  25.343  1.00 65.54           O  
ATOM   1462  C   SER P   1      98.142  25.782  23.005  1.00 65.54           C  
ATOM   1463  O   SER P   1      99.279  26.185  23.242  1.00 65.54           O  
ATOM   1464  N   ILE P   2      97.236  26.512  22.338  1.00 84.24           N  
ATOM   1465  CA  ILE P   2      97.497  27.837  21.860  1.00 84.24           C  
ATOM   1466  CB  ILE P   2      96.785  28.158  20.580  1.00 84.24           C  
ATOM   1467  CG1 ILE P   2      97.190  29.555  20.076  1.00 84.24           C  
ATOM   1468  CG2 ILE P   2      95.278  27.968  20.812  1.00 84.24           C  
ATOM   1469  CD1 ILE P   2      96.732  29.847  18.649  1.00 84.24           C  
ATOM   1470  C   ILE P   2      96.997  28.761  22.921  1.00 84.24           C  
ATOM   1471  O   ILE P   2      96.199  28.361  23.765  1.00 84.24           O  
ATOM   1472  N   ILE P   3      97.529  29.996  22.955  1.00176.17           N  
ATOM   1473  CA  ILE P   3      97.165  30.999  23.920  1.00176.17           C  
ATOM   1474  CB  ILE P   3      98.061  32.207  23.881  1.00176.17           C  
ATOM   1475  CG1 ILE P   3      97.782  33.137  25.072  1.00176.17           C  
ATOM   1476  CG2 ILE P   3      97.911  32.879  22.508  1.00176.17           C  
ATOM   1477  CD1 ILE P   3      98.846  34.218  25.252  1.00176.17           C  
ATOM   1478  C   ILE P   3      95.752  31.444  23.676  1.00176.17           C  
ATOM   1479  O   ILE P   3      95.179  31.135  22.639  1.00176.17           O  
ATOM   1480  N   ASN P   4      95.094  32.077  24.673  1.00117.10           N  
ATOM   1481  CA  ASN P   4      93.776  32.609  24.425  1.00117.10           C  
ATOM   1482  CB  ASN P   4      92.795  32.409  25.593  1.00117.10           C  
ATOM   1483  CG  ASN P   4      92.520  30.917  25.740  1.00117.10           C  
ATOM   1484  OD1 ASN P   4      92.327  30.207  24.755  1.00117.10           O  
ATOM   1485  ND2 ASN P   4      92.515  30.421  27.006  1.00117.10           N  
ATOM   1486  C   ASN P   4      93.932  34.092  24.249  1.00117.10           C  
ATOM   1487  O   ASN P   4      94.228  34.814  25.195  1.00117.10           O  
ATOM   1488  N   PHE P   5      93.664  34.586  23.029  1.00193.87           N  
ATOM   1489  CA  PHE P   5      93.911  35.949  22.615  1.00193.87           C  
ATOM   1490  CB  PHE P   5      93.784  36.123  21.093  1.00193.87           C  
ATOM   1491  CG  PHE P   5      94.782  35.213  20.458  1.00193.87           C  
ATOM   1492  CD1 PHE P   5      94.475  33.893  20.232  1.00193.87           C  
ATOM   1493  CD2 PHE P   5      96.022  35.668  20.084  1.00193.87           C  
ATOM   1494  CE1 PHE P   5      95.383  33.041  19.647  1.00193.87           C  
ATOM   1495  CE2 PHE P   5      96.934  34.820  19.499  1.00193.87           C  
ATOM   1496  CZ  PHE P   5      96.619  33.503  19.276  1.00193.87           C  
ATOM   1497  C   PHE P   5      92.954  36.922  23.251  1.00193.87           C  
ATOM   1498  O   PHE P   5      91.852  36.570  23.667  1.00193.87           O  
ATOM   1499  N   GLU P   6      93.392  38.199  23.356  1.00141.18           N  
ATOM   1500  CA  GLU P   6      92.603  39.263  23.908  1.00141.18           C  
ATOM   1501  CB  GLU P   6      93.290  40.001  25.064  1.00141.18           C  
ATOM   1502  CG  GLU P   6      93.269  39.260  26.409  1.00141.18           C  
ATOM   1503  CD  GLU P   6      94.091  37.984  26.328  1.00141.18           C  
ATOM   1504  OE1 GLU P   6      95.095  37.966  25.569  1.00141.18           O  
ATOM   1505  OE2 GLU P   6      93.722  37.006  27.033  1.00141.18           O  
ATOM   1506  C   GLU P   6      92.335  40.241  22.801  1.00141.18           C  
ATOM   1507  O   GLU P   6      93.076  40.299  21.821  1.00141.18           O  
ATOM   1508  N   LYS P   7      91.261  41.045  22.955  1.00190.18           N  
ATOM   1509  CA  LYS P   7      90.756  41.949  21.955  1.00190.18           C  
ATOM   1510  CB  LYS P   7      89.552  42.760  22.452  1.00190.18           C  
ATOM   1511  CG  LYS P   7      88.616  43.256  21.351  1.00190.18           C  
ATOM   1512  CD  LYS P   7      87.461  42.308  21.020  1.00190.18           C  
ATOM   1513  CE  LYS P   7      87.824  40.893  20.592  1.00190.18           C  
ATOM   1514  NZ  LYS P   7      86.585  40.078  20.574  1.00190.18           N  
ATOM   1515  C   LYS P   7      91.790  42.962  21.573  1.00190.18           C  
ATOM   1516  O   LYS P   7      92.744  43.228  22.304  1.00190.18           O  
ATOM   1517  N   LEU P   8      91.615  43.536  20.361  1.00125.02           N  
ATOM   1518  CA  LEU P   8      92.492  44.568  19.883  1.00125.02           C  
ATOM   1519  CB  LEU P   8      92.435  44.767  18.359  1.00125.02           C  
ATOM   1520  CG  LEU P   8      93.080  43.611  17.575  1.00125.02           C  
ATOM   1521  CD1 LEU P   8      93.000  43.853  16.060  1.00125.02           C  
ATOM   1522  CD2 LEU P   8      94.522  43.360  18.050  1.00125.02           C  
ATOM   1523  C   LEU P   8      92.070  45.866  20.551  1.00125.02           C  
ATOM   1524  O   LEU P   8      92.958  46.732  20.767  1.00125.02           O  
ATOM   1525  OXT LEU P   8      90.857  46.004  20.861  1.00125.02           O  
TER
ATOM   1526  N   GLN A   2      84.047  22.332  32.884  1.00112.22           N  
ATOM   1527  CA  GLN A   2      84.884  23.032  33.880  1.00112.22           C  
ATOM   1528  CB  GLN A   2      85.372  24.363  33.277  1.00112.22           C  
ATOM   1529  CG  GLN A   2      86.322  25.178  34.153  1.00112.22           C  
ATOM   1530  CD  GLN A   2      86.752  26.387  33.332  1.00112.22           C  
ATOM   1531  OE1 GLN A   2      87.885  26.851  33.442  1.00112.22           O  
ATOM   1532  NE2 GLN A   2      85.830  26.907  32.478  1.00112.22           N  
ATOM   1533  C   GLN A   2      84.164  23.289  35.165  1.00112.22           C  
ATOM   1534  O   GLN A   2      83.064  23.845  35.160  1.00112.22           O  
ATOM   1535  N   SER A   3      84.782  22.875  36.301  1.00 85.84           N  
ATOM   1536  CA  SER A   3      84.155  23.020  37.588  1.00 85.84           C  
ATOM   1537  CB  SER A   3      83.329  21.792  38.004  1.00 85.84           C  
ATOM   1538  OG  SER A   3      84.179  20.662  38.139  1.00 85.84           O  
ATOM   1539  C   SER A   3      85.188  23.239  38.675  1.00 85.84           C  
ATOM   1540  O   SER A   3      86.384  23.024  38.483  1.00 85.84           O  
ATOM   1541  N   VAL A   4      84.727  23.711  39.860  1.00136.10           N  
ATOM   1542  CA  VAL A   4      85.560  23.919  41.025  1.00136.10           C  
ATOM   1543  CB  VAL A   4      85.891  25.354  41.316  1.00136.10           C  
ATOM   1544  CG1 VAL A   4      86.716  25.922  40.158  1.00136.10           C  
ATOM   1545  CG2 VAL A   4      84.586  26.121  41.586  1.00136.10           C  
ATOM   1546  C   VAL A   4      84.771  23.455  42.211  1.00136.10           C  
ATOM   1547  O   VAL A   4      83.543  23.437  42.182  1.00136.10           O  
ATOM   1548  N   THR A   5      85.458  23.045  43.295  1.00 59.47           N  
ATOM   1549  CA  THR A   5      84.732  22.586  44.439  1.00 59.47           C  
ATOM   1550  CB  THR A   5      84.617  21.092  44.486  1.00 59.47           C  
ATOM   1551  OG1 THR A   5      83.967  20.612  43.318  1.00 59.47           O  
ATOM   1552  CG2 THR A   5      83.817  20.701  45.738  1.00 59.47           C  
ATOM   1553  C   THR A   5      85.427  23.006  45.696  1.00 59.47           C  
ATOM   1554  O   THR A   5      86.596  22.688  45.914  1.00 59.47           O  
ATOM   1555  N   GLN A   6      84.698  23.730  46.569  1.00 77.64           N  
ATOM   1556  CA  GLN A   6      85.195  24.102  47.862  1.00 77.64           C  
ATOM   1557  CB  GLN A   6      84.942  25.586  48.190  1.00 77.64           C  
ATOM   1558  CG  GLN A   6      85.731  26.521  47.266  1.00 77.64           C  
ATOM   1559  CD  GLN A   6      85.350  27.964  47.565  1.00 77.64           C  
ATOM   1560  OE1 GLN A   6      84.841  28.669  46.695  1.00 77.64           O  
ATOM   1561  NE2 GLN A   6      85.603  28.421  48.820  1.00 77.64           N  
ATOM   1562  C   GLN A   6      84.420  23.243  48.817  1.00 77.64           C  
ATOM   1563  O   GLN A   6      83.195  23.327  48.894  1.00 77.64           O  
ATOM   1564  N   PRO A   7      85.110  22.384  49.518  1.00102.84           N  
ATOM   1565  CA  PRO A   7      84.494  21.432  50.405  1.00102.84           C  
ATOM   1566  CD  PRO A   7      86.488  22.050  49.209  1.00102.84           C  
ATOM   1567  CB  PRO A   7      85.594  20.430  50.771  1.00102.84           C  
ATOM   1568  CG  PRO A   7      86.909  21.118  50.355  1.00102.84           C  
ATOM   1569  C   PRO A   7      83.786  21.999  51.596  1.00102.84           C  
ATOM   1570  O   PRO A   7      82.839  21.366  52.062  1.00102.84           O  
ATOM   1571  N   ASP A   8      84.210  23.163  52.123  1.00 64.59           N  
ATOM   1572  CA  ASP A   8      83.573  23.641  53.320  1.00 64.59           C  
ATOM   1573  CB  ASP A   8      84.561  23.855  54.480  1.00 64.59           C  
ATOM   1574  CG  ASP A   8      85.135  22.515  54.907  1.00 64.59           C  
ATOM   1575  OD1 ASP A   8      84.339  21.563  55.123  1.00 64.59           O  
ATOM   1576  OD2 ASP A   8      86.386  22.427  55.019  1.00 64.59           O  
ATOM   1577  C   ASP A   8      82.958  24.981  53.055  1.00 64.59           C  
ATOM   1578  O   ASP A   8      83.647  25.925  52.673  1.00 64.59           O  
ATOM   1579  N   ALA A   9      81.624  25.080  53.220  1.00 53.03           N  
ATOM   1580  CA  ALA A   9      80.909  26.319  53.072  1.00 53.03           C  
ATOM   1581  CB  ALA A   9      79.382  26.131  53.103  1.00 53.03           C  
ATOM   1582  C   ALA A   9      81.261  27.262  54.188  1.00 53.03           C  
ATOM   1583  O   ALA A   9      81.417  28.461  53.966  1.00 53.03           O  
ATOM   1584  N   ARG A  10      81.377  26.757  55.434  1.00 88.03           N  
ATOM   1585  CA  ARG A  10      81.623  27.667  56.522  1.00 88.03           C  
ATOM   1586  CB  ARG A  10      80.457  27.771  57.523  1.00 88.03           C  
ATOM   1587  CG  ARG A  10      79.119  28.178  56.908  1.00 88.03           C  
ATOM   1588  CD  ARG A  10      77.979  28.296  57.924  1.00 88.03           C  
ATOM   1589  NE  ARG A  10      76.728  28.608  57.173  1.00 88.03           N  
ATOM   1590  CZ  ARG A  10      75.544  28.731  57.842  1.00 88.03           C  
ATOM   1591  NH1 ARG A  10      75.509  28.573  59.198  1.00 88.03           N  
ATOM   1592  NH2 ARG A  10      74.395  29.004  57.158  1.00 88.03           N  
ATOM   1593  C   ARG A  10      82.776  27.170  57.329  1.00 88.03           C  
ATOM   1594  O   ARG A  10      82.879  25.981  57.627  1.00 88.03           O  
ATOM   1595  N   VAL A  11      83.677  28.094  57.712  1.00 49.51           N  
ATOM   1596  CA  VAL A  11      84.791  27.715  58.529  1.00 49.51           C  
ATOM   1597  CB  VAL A  11      86.099  27.730  57.798  1.00 49.51           C  
ATOM   1598  CG1 VAL A  11      87.212  27.334  58.783  1.00 49.51           C  
ATOM   1599  CG2 VAL A  11      85.990  26.817  56.565  1.00 49.51           C  
ATOM   1600  C   VAL A  11      84.907  28.729  59.626  1.00 49.51           C  
ATOM   1601  O   VAL A  11      84.679  29.918  59.408  1.00 49.51           O  
ATOM   1602  N   THR A  12      85.244  28.276  60.850  1.00119.19           N  
ATOM   1603  CA  THR A  12      85.440  29.193  61.939  1.00119.19           C  
ATOM   1604  CB  THR A  12      84.385  29.120  63.000  1.00119.19           C  
ATOM   1605  OG1 THR A  12      84.282  27.792  63.488  1.00119.19           O  
ATOM   1606  CG2 THR A  12      83.048  29.596  62.418  1.00119.19           C  
ATOM   1607  C   THR A  12      86.737  28.851  62.595  1.00119.19           C  
ATOM   1608  O   THR A  12      87.040  27.678  62.814  1.00119.19           O  
ATOM   1609  N   VAL A  13      87.551  29.878  62.917  1.00106.74           N  
ATOM   1610  CA  VAL A  13      88.801  29.618  63.573  1.00106.74           C  
ATOM   1611  CB  VAL A  13      89.980  29.590  62.648  1.00106.74           C  
ATOM   1612  CG1 VAL A  13      89.802  28.448  61.636  1.00106.74           C  
ATOM   1613  CG2 VAL A  13      90.121  30.983  62.015  1.00106.74           C  
ATOM   1614  C   VAL A  13      89.073  30.735  64.527  1.00106.74           C  
ATOM   1615  O   VAL A  13      88.609  31.859  64.344  1.00106.74           O  
ATOM   1616  N   SER A  14      89.858  30.442  65.580  1.00 63.17           N  
ATOM   1617  CA  SER A  14      90.201  31.441  66.548  1.00 63.17           C  
ATOM   1618  CB  SER A  14      90.798  30.847  67.838  1.00 63.17           C  
ATOM   1619  OG  SER A  14      91.953  30.079  67.536  1.00 63.17           O  
ATOM   1620  C   SER A  14      91.207  32.355  65.923  1.00 63.17           C  
ATOM   1621  O   SER A  14      91.964  31.956  65.039  1.00 63.17           O  
ATOM   1622  N   GLU A  15      91.234  33.624  66.376  1.00 38.36           N  
ATOM   1623  CA  GLU A  15      92.138  34.587  65.819  1.00 38.36           C  
ATOM   1624  CB  GLU A  15      91.931  36.006  66.379  1.00 38.36           C  
ATOM   1625  CG  GLU A  15      92.763  37.083  65.681  1.00 38.36           C  
ATOM   1626  CD  GLU A  15      92.375  38.422  66.288  1.00 38.36           C  
ATOM   1627  OE1 GLU A  15      92.483  38.555  67.535  1.00 38.36           O  
ATOM   1628  OE2 GLU A  15      91.954  39.326  65.514  1.00 38.36           O  
ATOM   1629  C   GLU A  15      93.535  34.170  66.141  1.00 38.36           C  
ATOM   1630  O   GLU A  15      93.809  33.645  67.218  1.00 38.36           O  
ATOM   1631  N   GLY A  16      94.459  34.380  65.183  1.00 25.10           N  
ATOM   1632  CA  GLY A  16      95.842  34.073  65.406  1.00 25.10           C  
ATOM   1633  C   GLY A  16      96.140  32.672  64.959  1.00 25.10           C  
ATOM   1634  O   GLY A  16      97.294  32.246  64.996  1.00 25.10           O  
ATOM   1635  N   ALA A  17      95.108  31.918  64.534  1.00 43.39           N  
ATOM   1636  CA  ALA A  17      95.283  30.555  64.106  1.00 43.39           C  
ATOM   1637  CB  ALA A  17      94.012  29.704  64.275  1.00 43.39           C  
ATOM   1638  C   ALA A  17      95.651  30.525  62.649  1.00 43.39           C  
ATOM   1639  O   ALA A  17      95.606  31.545  61.963  1.00 43.39           O  
ATOM   1640  N   SER A  18      96.065  29.333  62.156  1.00 77.34           N  
ATOM   1641  CA  SER A  18      96.423  29.136  60.774  1.00 77.34           C  
ATOM   1642  CB  SER A  18      97.303  27.897  60.525  1.00 77.34           C  
ATOM   1643  OG  SER A  18      98.552  28.038  61.183  1.00 77.34           O  
ATOM   1644  C   SER A  18      95.162  28.934  59.985  1.00 77.34           C  
ATOM   1645  O   SER A  18      94.107  28.645  60.545  1.00 77.34           O  
ATOM   1646  N   LEU A  19      95.241  29.079  58.644  1.00 75.15           N  
ATOM   1647  CA  LEU A  19      94.056  28.958  57.843  1.00 75.15           C  
ATOM   1648  CB  LEU A  19      93.593  30.313  57.281  1.00 75.15           C  
ATOM   1649  CG  LEU A  19      92.349  30.237  56.380  1.00 75.15           C  
ATOM   1650  CD1 LEU A  19      91.133  29.670  57.128  1.00 75.15           C  
ATOM   1651  CD2 LEU A  19      92.059  31.604  55.743  1.00 75.15           C  
ATOM   1652  C   LEU A  19      94.272  28.036  56.679  1.00 75.15           C  
ATOM   1653  O   LEU A  19      95.296  28.087  55.994  1.00 75.15           O  
ATOM   1654  N   GLN A  20      93.277  27.158  56.428  1.00154.63           N  
ATOM   1655  CA  GLN A  20      93.332  26.237  55.328  1.00154.63           C  
ATOM   1656  CB  GLN A  20      93.416  24.776  55.794  1.00154.63           C  
ATOM   1657  CG  GLN A  20      93.478  23.745  54.665  1.00154.63           C  
ATOM   1658  CD  GLN A  20      94.913  23.254  54.534  1.00154.63           C  
ATOM   1659  OE1 GLN A  20      95.589  23.018  55.536  1.00154.63           O  
ATOM   1660  NE2 GLN A  20      95.387  23.075  53.272  1.00154.63           N  
ATOM   1661  C   GLN A  20      92.024  26.343  54.595  1.00154.63           C  
ATOM   1662  O   GLN A  20      90.982  25.960  55.126  1.00154.63           O  
ATOM   1663  N   LEU A  21      92.040  26.863  53.354  1.00 69.58           N  
ATOM   1664  CA  LEU A  21      90.841  26.916  52.566  1.00 69.58           C  
ATOM   1665  CB  LEU A  21      90.550  28.317  51.992  1.00 69.58           C  
ATOM   1666  CG  LEU A  21      90.196  29.365  53.065  1.00 69.58           C  
ATOM   1667  CD1 LEU A  21      89.919  30.741  52.433  1.00 69.58           C  
ATOM   1668  CD2 LEU A  21      89.041  28.872  53.956  1.00 69.58           C  
ATOM   1669  C   LEU A  21      91.081  25.993  51.410  1.00 69.58           C  
ATOM   1670  O   LEU A  21      91.917  26.275  50.556  1.00 69.58           O  
ATOM   1671  N   ARG A  22      90.345  24.865  51.339  1.00257.60           N  
ATOM   1672  CA  ARG A  22      90.643  23.895  50.322  1.00257.60           C  
ATOM   1673  CB  ARG A  22      90.325  22.443  50.726  1.00257.60           C  
ATOM   1674  CG  ARG A  22      90.956  21.987  52.043  1.00257.60           C  
ATOM   1675  CD  ARG A  22      90.121  22.313  53.282  1.00257.60           C  
ATOM   1676  NE  ARG A  22      89.204  21.155  53.483  1.00257.60           N  
ATOM   1677  CZ  ARG A  22      88.649  20.901  54.704  1.00257.60           C  
ATOM   1678  NH1 ARG A  22      88.846  21.759  55.748  1.00257.60           N  
ATOM   1679  NH2 ARG A  22      87.900  19.773  54.879  1.00257.60           N  
ATOM   1680  C   ARG A  22      89.860  24.148  49.069  1.00257.60           C  
ATOM   1681  O   ARG A  22      88.687  24.513  49.118  1.00257.60           O  
ATOM   1682  N   CYS A  23      90.508  23.945  47.897  1.00 69.38           N  
ATOM   1683  CA  CYS A  23      89.828  24.081  46.637  1.00 69.38           C  
ATOM   1684  CB  CYS A  23      90.100  25.418  45.908  1.00 69.38           C  
ATOM   1685  SG  CYS A  23      89.226  25.564  44.314  1.00 69.38           S  
ATOM   1686  C   CYS A  23      90.277  22.972  45.736  1.00 69.38           C  
ATOM   1687  O   CYS A  23      91.434  22.560  45.763  1.00 69.38           O  
ATOM   1688  N   LYS A  24      89.340  22.419  44.940  1.00 91.55           N  
ATOM   1689  CA  LYS A  24      89.707  21.431  43.968  1.00 91.55           C  
ATOM   1690  CB  LYS A  24      89.408  19.983  44.384  1.00 91.55           C  
ATOM   1691  CG  LYS A  24      90.369  19.553  45.491  1.00 91.55           C  
ATOM   1692  CD  LYS A  24      90.179  18.130  46.004  1.00 91.55           C  
ATOM   1693  CE  LYS A  24      91.209  17.765  47.076  1.00 91.55           C  
ATOM   1694  NZ  LYS A  24      91.383  16.299  47.146  1.00 91.55           N  
ATOM   1695  C   LYS A  24      88.975  21.777  42.714  1.00 91.55           C  
ATOM   1696  O   LYS A  24      87.907  22.372  42.767  1.00 91.55           O  
ATOM   1697  N   TYR A  25      89.542  21.470  41.535  1.00 79.30           N  
ATOM   1698  CA  TYR A  25      88.851  21.843  40.334  1.00 79.30           C  
ATOM   1699  CB  TYR A  25      89.396  23.134  39.699  1.00 79.30           C  
ATOM   1700  CG  TYR A  25      90.827  22.905  39.357  1.00 79.30           C  
ATOM   1701  CD1 TYR A  25      91.167  22.343  38.150  1.00 79.30           C  
ATOM   1702  CD2 TYR A  25      91.825  23.247  40.241  1.00 79.30           C  
ATOM   1703  CE1 TYR A  25      92.484  22.124  37.828  1.00 79.30           C  
ATOM   1704  CE2 TYR A  25      93.145  23.031  39.923  1.00 79.30           C  
ATOM   1705  CZ  TYR A  25      93.477  22.473  38.711  1.00 79.30           C  
ATOM   1706  OH  TYR A  25      94.829  22.248  38.377  1.00 79.30           O  
ATOM   1707  C   TYR A  25      88.989  20.741  39.340  1.00 79.30           C  
ATOM   1708  O   TYR A  25      89.844  19.869  39.476  1.00 79.30           O  
ATOM   1709  N   SER A  26      88.100  20.734  38.326  1.00 61.71           N  
ATOM   1710  CA  SER A  26      88.220  19.734  37.313  1.00 61.71           C  
ATOM   1711  CB  SER A  26      87.036  18.753  37.273  1.00 61.71           C  
ATOM   1712  OG  SER A  26      87.239  17.795  36.244  1.00 61.71           O  
ATOM   1713  C   SER A  26      88.247  20.437  35.995  1.00 61.71           C  
ATOM   1714  O   SER A  26      87.243  20.995  35.554  1.00 61.71           O  
ATOM   1715  N   TYR A  27      89.433  20.474  35.358  1.00116.39           N  
ATOM   1716  CA  TYR A  27      89.546  21.006  34.036  1.00116.39           C  
ATOM   1717  CB  TYR A  27      89.851  22.516  34.005  1.00116.39           C  
ATOM   1718  CG  TYR A  27      89.646  22.999  32.609  1.00116.39           C  
ATOM   1719  CD1 TYR A  27      88.377  23.040  32.080  1.00116.39           C  
ATOM   1720  CD2 TYR A  27      90.699  23.436  31.840  1.00116.39           C  
ATOM   1721  CE1 TYR A  27      88.161  23.488  30.799  1.00116.39           C  
ATOM   1722  CE2 TYR A  27      90.489  23.887  30.556  1.00116.39           C  
ATOM   1723  CZ  TYR A  27      89.218  23.911  30.032  1.00116.39           C  
ATOM   1724  OH  TYR A  27      88.997  24.372  28.717  1.00116.39           O  
ATOM   1725  C   TYR A  27      90.673  20.251  33.385  1.00116.39           C  
ATOM   1726  O   TYR A  27      91.731  20.051  33.978  1.00116.39           O  
ATOM   1727  N   PHE A  28      90.446  19.787  32.145  1.00117.55           N  
ATOM   1728  CA  PHE A  28      91.350  19.000  31.342  1.00117.55           C  
ATOM   1729  CB  PHE A  28      90.619  18.310  30.179  1.00117.55           C  
ATOM   1730  CG  PHE A  28      89.607  17.409  30.800  1.00117.55           C  
ATOM   1731  CD1 PHE A  28      88.403  17.920  31.225  1.00117.55           C  
ATOM   1732  CD2 PHE A  28      89.852  16.065  30.964  1.00117.55           C  
ATOM   1733  CE1 PHE A  28      87.457  17.106  31.801  1.00117.55           C  
ATOM   1734  CE2 PHE A  28      88.910  15.247  31.538  1.00117.55           C  
ATOM   1735  CZ  PHE A  28      87.710  15.766  31.962  1.00117.55           C  
ATOM   1736  C   PHE A  28      92.468  19.825  30.761  1.00117.55           C  
ATOM   1737  O   PHE A  28      93.507  19.289  30.377  1.00117.55           O  
ATOM   1738  N   GLY A  36      92.255  21.136  30.553  1.00 47.42           N  
ATOM   1739  CA  GLY A  36      93.313  21.924  29.980  1.00 47.42           C  
ATOM   1740  C   GLY A  36      94.044  22.606  31.092  1.00 47.42           C  
ATOM   1741  O   GLY A  36      93.686  22.438  32.254  1.00 47.42           O  
ATOM   1742  N   THR A  37      95.102  23.383  30.758  1.00134.40           N  
ATOM   1743  CA  THR A  37      95.834  24.119  31.756  1.00134.40           C  
ATOM   1744  CB  THR A  37      97.193  24.572  31.313  1.00134.40           C  
ATOM   1745  OG1 THR A  37      97.089  25.402  30.165  1.00134.40           O  
ATOM   1746  CG2 THR A  37      98.045  23.335  31.010  1.00134.40           C  
ATOM   1747  C   THR A  37      95.057  25.349  32.095  1.00134.40           C  
ATOM   1748  O   THR A  37      94.709  26.150  31.227  1.00134.40           O  
ATOM   1749  N   PRO A  38      94.760  25.488  33.361  1.00127.66           N  
ATOM   1750  CA  PRO A  38      93.961  26.605  33.789  1.00127.66           C  
ATOM   1751  CD  PRO A  38      94.509  24.313  34.184  1.00127.66           C  
ATOM   1752  CB  PRO A  38      92.946  26.040  34.779  1.00127.66           C  
ATOM   1753  CG  PRO A  38      93.650  24.807  35.357  1.00127.66           C  
ATOM   1754  C   PRO A  38      94.721  27.721  34.422  1.00127.66           C  
ATOM   1755  O   PRO A  38      95.921  27.603  34.665  1.00127.66           O  
ATOM   1756  N   TYR A  39      93.988  28.815  34.705  1.00131.24           N  
ATOM   1757  CA  TYR A  39      94.466  29.906  35.490  1.00131.24           C  
ATOM   1758  CB  TYR A  39      94.239  31.291  34.865  1.00131.24           C  
ATOM   1759  CG  TYR A  39      95.071  31.357  33.626  1.00131.24           C  
ATOM   1760  CD1 TYR A  39      96.445  31.379  33.709  1.00131.24           C  
ATOM   1761  CD2 TYR A  39      94.484  31.418  32.381  1.00131.24           C  
ATOM   1762  CE1 TYR A  39      97.219  31.447  32.573  1.00131.24           C  
ATOM   1763  CE2 TYR A  39      95.252  31.487  31.241  1.00131.24           C  
ATOM   1764  CZ  TYR A  39      96.622  31.499  31.337  1.00131.24           C  
ATOM   1765  OH  TYR A  39      97.416  31.571  30.173  1.00131.24           O  
ATOM   1766  C   TYR A  39      93.685  29.791  36.757  1.00131.24           C  
ATOM   1767  O   TYR A  39      92.493  29.509  36.722  1.00131.24           O  
ATOM   1768  N   LEU A  40      94.334  29.942  37.923  1.00 85.76           N  
ATOM   1769  CA  LEU A  40      93.619  29.729  39.150  1.00 85.76           C  
ATOM   1770  CB  LEU A  40      94.284  28.664  40.039  1.00 85.76           C  
ATOM   1771  CG  LEU A  40      94.266  27.254  39.418  1.00 85.76           C  
ATOM   1772  CD1 LEU A  40      94.951  26.223  40.329  1.00 85.76           C  
ATOM   1773  CD2 LEU A  40      92.833  26.842  39.056  1.00 85.76           C  
ATOM   1774  C   LEU A  40      93.602  30.999  39.924  1.00 85.76           C  
ATOM   1775  O   LEU A  40      94.549  31.783  39.871  1.00 85.76           O  
ATOM   1776  N   PHE A  41      92.504  31.231  40.675  1.00 96.15           N  
ATOM   1777  CA  PHE A  41      92.436  32.457  41.409  1.00 96.15           C  
ATOM   1778  CB  PHE A  41      91.639  33.557  40.687  1.00 96.15           C  
ATOM   1779  CG  PHE A  41      92.329  33.891  39.408  1.00 96.15           C  
ATOM   1780  CD1 PHE A  41      92.046  33.185  38.262  1.00 96.15           C  
ATOM   1781  CD2 PHE A  41      93.255  34.908  39.352  1.00 96.15           C  
ATOM   1782  CE1 PHE A  41      92.675  33.487  37.077  1.00 96.15           C  
ATOM   1783  CE2 PHE A  41      93.887  35.215  38.170  1.00 96.15           C  
ATOM   1784  CZ  PHE A  41      93.599  34.503  37.030  1.00 96.15           C  
ATOM   1785  C   PHE A  41      91.736  32.243  42.716  1.00 96.15           C  
ATOM   1786  O   PHE A  41      91.015  31.266  42.920  1.00 96.15           O  
ATOM   1787  N   TRP A  42      91.993  33.171  43.660  1.00102.83           N  
ATOM   1788  CA  TRP A  42      91.277  33.235  44.899  1.00102.83           C  
ATOM   1789  CB  TRP A  42      92.076  32.900  46.167  1.00102.83           C  
ATOM   1790  CG  TRP A  42      92.195  31.423  46.430  1.00102.83           C  
ATOM   1791  CD2 TRP A  42      91.192  30.675  47.135  1.00102.83           C  
ATOM   1792  CD1 TRP A  42      93.172  30.537  46.090  1.00102.83           C  
ATOM   1793  NE1 TRP A  42      92.838  29.282  46.540  1.00102.83           N  
ATOM   1794  CE2 TRP A  42      91.622  29.352  47.185  1.00102.83           C  
ATOM   1795  CE3 TRP A  42      90.008  31.062  47.696  1.00102.83           C  
ATOM   1796  CZ2 TRP A  42      90.873  28.390  47.801  1.00102.83           C  
ATOM   1797  CZ3 TRP A  42      89.253  30.090  48.314  1.00102.83           C  
ATOM   1798  CH2 TRP A  42      89.677  28.778  48.366  1.00102.83           C  
ATOM   1799  C   TRP A  42      90.801  34.637  45.036  1.00102.83           C  
ATOM   1800  O   TRP A  42      91.560  35.581  44.824  1.00102.83           O  
ATOM   1801  N   TYR A  43      89.513  34.789  45.397  1.00 78.07           N  
ATOM   1802  CA  TYR A  43      88.909  36.076  45.577  1.00 78.07           C  
ATOM   1803  CB  TYR A  43      87.694  36.346  44.667  1.00 78.07           C  
ATOM   1804  CG  TYR A  43      88.132  36.732  43.294  1.00 78.07           C  
ATOM   1805  CD1 TYR A  43      88.439  35.799  42.329  1.00 78.07           C  
ATOM   1806  CD2 TYR A  43      88.219  38.068  42.973  1.00 78.07           C  
ATOM   1807  CE1 TYR A  43      88.835  36.201  41.072  1.00 78.07           C  
ATOM   1808  CE2 TYR A  43      88.613  38.476  41.722  1.00 78.07           C  
ATOM   1809  CZ  TYR A  43      88.922  37.539  40.768  1.00 78.07           C  
ATOM   1810  OH  TYR A  43      89.327  37.951  39.481  1.00 78.07           O  
ATOM   1811  C   TYR A  43      88.381  36.149  46.975  1.00 78.07           C  
ATOM   1812  O   TYR A  43      88.057  35.129  47.582  1.00 78.07           O  
ATOM   1813  N   VAL A  44      88.316  37.377  47.533  1.00139.16           N  
ATOM   1814  CA  VAL A  44      87.787  37.547  48.856  1.00139.16           C  
ATOM   1815  CB  VAL A  44      88.765  38.154  49.822  1.00139.16           C  
ATOM   1816  CG1 VAL A  44      89.970  37.216  49.975  1.00139.16           C  
ATOM   1817  CG2 VAL A  44      89.149  39.550  49.312  1.00139.16           C  
ATOM   1818  C   VAL A  44      86.634  38.493  48.768  1.00139.16           C  
ATOM   1819  O   VAL A  44      86.695  39.512  48.082  1.00139.16           O  
ATOM   1820  N   GLN A  45      85.530  38.166  49.461  1.00 92.57           N  
ATOM   1821  CA  GLN A  45      84.405  39.042  49.471  1.00 92.57           C  
ATOM   1822  CB  GLN A  45      83.102  38.423  48.942  1.00 92.57           C  
ATOM   1823  CG  GLN A  45      81.920  39.394  48.965  1.00 92.57           C  
ATOM   1824  CD  GLN A  45      80.668  38.627  48.577  1.00 92.57           C  
ATOM   1825  OE1 GLN A  45      80.267  37.690  49.263  1.00 92.57           O  
ATOM   1826  NE2 GLN A  45      80.026  39.033  47.449  1.00 92.57           N  
ATOM   1827  C   GLN A  45      84.187  39.453  50.890  1.00 92.57           C  
ATOM   1828  O   GLN A  45      83.927  38.630  51.766  1.00 92.57           O  
ATOM   1829  N   TYR A  46      84.318  40.766  51.143  1.00130.44           N  
ATOM   1830  CA  TYR A  46      84.112  41.338  52.438  1.00130.44           C  
ATOM   1831  CB  TYR A  46      84.881  42.652  52.662  1.00130.44           C  
ATOM   1832  CG  TYR A  46      86.333  42.344  52.498  1.00130.44           C  
ATOM   1833  CD1 TYR A  46      87.040  41.730  53.506  1.00130.44           C  
ATOM   1834  CD2 TYR A  46      86.986  42.640  51.323  1.00130.44           C  
ATOM   1835  CE1 TYR A  46      88.376  41.440  53.355  1.00130.44           C  
ATOM   1836  CE2 TYR A  46      88.323  42.353  51.165  1.00130.44           C  
ATOM   1837  CZ  TYR A  46      89.021  41.753  52.184  1.00130.44           C  
ATOM   1838  OH  TYR A  46      90.391  41.454  52.033  1.00130.44           O  
ATOM   1839  C   TYR A  46      82.647  41.623  52.508  1.00130.44           C  
ATOM   1840  O   TYR A  46      81.991  41.696  51.474  1.00130.44           O  
ATOM   1841  N   PRO A  48      82.105  41.750  53.688  1.00305.17           N  
ATOM   1842  CA  PRO A  48      80.685  41.906  53.877  1.00305.17           C  
ATOM   1843  CD  PRO A  48      82.877  42.089  54.871  1.00305.17           C  
ATOM   1844  CB  PRO A  48      80.506  42.276  55.354  1.00305.17           C  
ATOM   1845  CG  PRO A  48      81.884  42.826  55.782  1.00305.17           C  
ATOM   1846  C   PRO A  48      79.939  42.803  52.909  1.00305.17           C  
ATOM   1847  O   PRO A  48      78.997  42.302  52.298  1.00305.17           O  
ATOM   1848  N   ARG A  49      80.280  44.090  52.692  1.00243.33           N  
ATOM   1849  CA  ARG A  49      79.446  44.777  51.733  1.00243.33           C  
ATOM   1850  CB  ARG A  49      78.796  46.030  52.344  1.00243.33           C  
ATOM   1851  CG  ARG A  49      77.675  46.647  51.508  1.00243.33           C  
ATOM   1852  CD  ARG A  49      76.970  47.796  52.231  1.00243.33           C  
ATOM   1853  NE  ARG A  49      75.906  48.321  51.330  1.00243.33           N  
ATOM   1854  CZ  ARG A  49      75.396  49.572  51.530  1.00243.33           C  
ATOM   1855  NH1 ARG A  49      75.857  50.345  52.556  1.00243.33           N  
ATOM   1856  NH2 ARG A  49      74.426  50.053  50.699  1.00243.33           N  
ATOM   1857  C   ARG A  49      80.309  45.212  50.588  1.00243.33           C  
ATOM   1858  O   ARG A  49      80.238  46.359  50.141  1.00243.33           O  
ATOM   1859  N   GLN A  50      81.094  44.273  50.024  1.00140.25           N  
ATOM   1860  CA  GLN A  50      82.024  44.656  48.999  1.00140.25           C  
ATOM   1861  CB  GLN A  50      83.492  44.556  49.450  1.00140.25           C  
ATOM   1862  CG  GLN A  50      83.823  45.408  50.678  1.00140.25           C  
ATOM   1863  CD  GLN A  50      83.667  46.874  50.310  1.00140.25           C  
ATOM   1864  OE1 GLN A  50      82.581  47.324  49.949  1.00140.25           O  
ATOM   1865  NE2 GLN A  50      84.784  47.645  50.404  1.00140.25           N  
ATOM   1866  C   GLN A  50      81.884  43.730  47.830  1.00140.25           C  
ATOM   1867  O   GLN A  50      81.088  42.792  47.842  1.00140.25           O  
ATOM   1868  N   GLY A  51      82.643  44.024  46.754  1.00 65.71           N  
ATOM   1869  CA  GLY A  51      82.678  43.184  45.593  1.00 65.71           C  
ATOM   1870  C   GLY A  51      83.914  42.360  45.720  1.00 65.71           C  
ATOM   1871  O   GLY A  51      84.839  42.735  46.437  1.00 65.71           O  
ATOM   1872  N   LEU A  52      83.982  41.241  44.976  1.00134.25           N  
ATOM   1873  CA  LEU A  52      85.091  40.339  45.092  1.00134.25           C  
ATOM   1874  CB  LEU A  52      84.983  39.113  44.166  1.00134.25           C  
ATOM   1875  CG  LEU A  52      83.899  38.101  44.591  1.00134.25           C  
ATOM   1876  CD1 LEU A  52      82.507  38.746  44.672  1.00134.25           C  
ATOM   1877  CD2 LEU A  52      83.913  36.869  43.674  1.00134.25           C  
ATOM   1878  C   LEU A  52      86.372  41.065  44.787  1.00134.25           C  
ATOM   1879  O   LEU A  52      86.412  41.991  43.979  1.00134.25           O  
ATOM   1880  N   GLN A  53      87.455  40.685  45.500  1.00124.17           N  
ATOM   1881  CA  GLN A  53      88.757  41.258  45.286  1.00124.17           C  
ATOM   1882  CB  GLN A  53      89.377  41.904  46.535  1.00124.17           C  
ATOM   1883  CG  GLN A  53      88.738  43.231  46.936  1.00124.17           C  
ATOM   1884  CD  GLN A  53      89.272  44.306  46.001  1.00124.17           C  
ATOM   1885  OE1 GLN A  53      89.706  44.021  44.886  1.00124.17           O  
ATOM   1886  NE2 GLN A  53      89.242  45.582  46.468  1.00124.17           N  
ATOM   1887  C   GLN A  53      89.655  40.124  44.925  1.00124.17           C  
ATOM   1888  O   GLN A  53      89.471  39.014  45.420  1.00124.17           O  
ATOM   1889  N   LEU A  54      90.653  40.376  44.052  1.00137.76           N  
ATOM   1890  CA  LEU A  54      91.520  39.314  43.636  1.00137.76           C  
ATOM   1891  CB  LEU A  54      92.087  39.491  42.219  1.00137.76           C  
ATOM   1892  CG  LEU A  54      93.092  38.394  41.831  1.00137.76           C  
ATOM   1893  CD1 LEU A  54      92.464  36.994  41.920  1.00137.76           C  
ATOM   1894  CD2 LEU A  54      93.711  38.685  40.455  1.00137.76           C  
ATOM   1895  C   LEU A  54      92.670  39.238  44.581  1.00137.76           C  
ATOM   1896  O   LEU A  54      93.469  40.167  44.700  1.00137.76           O  
ATOM   1897  N   LEU A  55      92.687  38.150  45.369  1.00169.48           N  
ATOM   1898  CA  LEU A  55      93.726  37.862  46.307  1.00169.48           C  
ATOM   1899  CB  LEU A  55      93.222  36.906  47.389  1.00169.48           C  
ATOM   1900  CG  LEU A  55      94.169  36.758  48.581  1.00169.48           C  
ATOM   1901  CD1 LEU A  55      94.323  38.084  49.344  1.00169.48           C  
ATOM   1902  CD2 LEU A  55      93.698  35.615  49.487  1.00169.48           C  
ATOM   1903  C   LEU A  55      94.927  37.255  45.637  1.00169.48           C  
ATOM   1904  O   LEU A  55      96.065  37.628  45.925  1.00169.48           O  
ATOM   1905  N   LEU A  56      94.703  36.282  44.725  1.00102.58           N  
ATOM   1906  CA  LEU A  56      95.823  35.605  44.141  1.00102.58           C  
ATOM   1907  CB  LEU A  56      96.150  34.274  44.839  1.00102.58           C  
ATOM   1908  CG  LEU A  56      96.642  34.431  46.286  1.00102.58           C  
ATOM   1909  CD1 LEU A  56      96.945  33.062  46.916  1.00102.58           C  
ATOM   1910  CD2 LEU A  56      97.832  35.401  46.363  1.00102.58           C  
ATOM   1911  C   LEU A  56      95.537  35.266  42.723  1.00102.58           C  
ATOM   1912  O   LEU A  56      94.391  35.071  42.322  1.00102.58           O  
ATOM   1913  N   LYS A  57      96.609  35.212  41.913  1.00234.67           N  
ATOM   1914  CA  LYS A  57      96.465  34.814  40.548  1.00234.67           C  
ATOM   1915  CB  LYS A  57      96.549  35.967  39.533  1.00234.67           C  
ATOM   1916  CG  LYS A  57      97.930  36.619  39.424  1.00234.67           C  
ATOM   1917  CD  LYS A  57      98.401  37.362  40.675  1.00234.67           C  
ATOM   1918  CE  LYS A  57      97.977  38.833  40.713  1.00234.67           C  
ATOM   1919  NZ  LYS A  57      98.646  39.588  39.629  1.00234.67           N  
ATOM   1920  C   LYS A  57      97.601  33.893  40.264  1.00234.67           C  
ATOM   1921  O   LYS A  57      98.739  34.169  40.641  1.00234.67           O  
ATOM   1922  N   TYR A  58      97.308  32.743  39.628  1.00140.05           N  
ATOM   1923  CA  TYR A  58      98.351  31.830  39.270  1.00140.05           C  
ATOM   1924  CB  TYR A  58      98.141  30.455  39.936  1.00140.05           C  
ATOM   1925  CG  TYR A  58      99.061  29.446  39.340  1.00140.05           C  
ATOM   1926  CD1 TYR A  58     100.384  29.377  39.709  1.00140.05           C  
ATOM   1927  CD2 TYR A  58      98.582  28.552  38.409  1.00140.05           C  
ATOM   1928  CE1 TYR A  58     101.218  28.434  39.155  1.00140.05           C  
ATOM   1929  CE2 TYR A  58      99.408  27.607  37.851  1.00140.05           C  
ATOM   1930  CZ  TYR A  58     100.730  27.550  38.222  1.00140.05           C  
ATOM   1931  OH  TYR A  58     101.581  26.581  37.652  1.00140.05           O  
ATOM   1932  C   TYR A  58      98.310  31.645  37.789  1.00140.05           C  
ATOM   1933  O   TYR A  58      97.413  30.960  37.296  1.00140.05           O  
ATOM   1934  N   TYR A  59      99.183  32.338  37.014  1.00251.03           N  
ATOM   1935  CA  TYR A  59      99.148  32.000  35.621  1.00251.03           C  
ATOM   1936  CB  TYR A  59      99.562  33.162  34.672  1.00251.03           C  
ATOM   1937  CG  TYR A  59      99.037  34.493  35.087  1.00251.03           C  
ATOM   1938  CD1 TYR A  59      99.621  35.115  36.160  1.00251.03           C  
ATOM   1939  CD2 TYR A  59      98.036  35.152  34.409  1.00251.03           C  
ATOM   1940  CE1 TYR A  59      99.194  36.350  36.576  1.00251.03           C  
ATOM   1941  CE2 TYR A  59      97.601  36.392  34.821  1.00251.03           C  
ATOM   1942  CZ  TYR A  59      98.180  36.990  35.911  1.00251.03           C  
ATOM   1943  OH  TYR A  59      97.746  38.260  36.347  1.00251.03           O  
ATOM   1944  C   TYR A  59     100.020  30.761  35.364  1.00251.03           C  
ATOM   1945  O   TYR A  59      99.471  29.749  34.929  1.00251.03           O  
ATOM   1946  N   PRO A  60     101.352  30.749  35.602  1.00195.23           N  
ATOM   1947  CA  PRO A  60     102.065  29.509  35.366  1.00195.23           C  
ATOM   1948  CD  PRO A  60     102.154  31.778  34.945  1.00195.23           C  
ATOM   1949  CB  PRO A  60     102.469  29.598  33.908  1.00195.23           C  
ATOM   1950  CG  PRO A  60     102.855  31.081  33.762  1.00195.23           C  
ATOM   1951  C   PRO A  60     103.301  29.508  36.230  1.00195.23           C  
ATOM   1952  O   PRO A  60     103.475  30.425  37.029  1.00195.23           O  
ATOM   1953  N   GLY A  65     104.231  28.551  35.995  1.00 39.27           N  
ATOM   1954  CA  GLY A  65     105.517  28.586  36.643  1.00 39.27           C  
ATOM   1955  C   GLY A  65     105.438  27.999  38.010  1.00 39.27           C  
ATOM   1956  O   GLY A  65     104.860  26.932  38.206  1.00 39.27           O  
ATOM   1957  N   ASP A  66     106.066  28.681  38.990  1.00 52.46           N  
ATOM   1958  CA  ASP A  66     106.111  28.181  40.332  1.00 52.46           C  
ATOM   1959  CB  ASP A  66     106.846  29.125  41.304  1.00 52.46           C  
ATOM   1960  CG  ASP A  66     107.093  28.436  42.643  1.00 52.46           C  
ATOM   1961  OD1 ASP A  66     106.183  27.724  43.146  1.00 52.46           O  
ATOM   1962  OD2 ASP A  66     108.216  28.620  43.185  1.00 52.46           O  
ATOM   1963  C   ASP A  66     104.704  27.993  40.801  1.00 52.46           C  
ATOM   1964  O   ASP A  66     103.824  28.827  40.583  1.00 52.46           O  
ATOM   1965  N   PRO A  67     104.490  26.859  41.410  1.00 82.88           N  
ATOM   1966  CA  PRO A  67     103.201  26.480  41.913  1.00 82.88           C  
ATOM   1967  CD  PRO A  67     105.380  25.723  41.262  1.00 82.88           C  
ATOM   1968  CB  PRO A  67     103.294  24.987  42.239  1.00 82.88           C  
ATOM   1969  CG  PRO A  67     104.803  24.679  42.231  1.00 82.88           C  
ATOM   1970  C   PRO A  67     102.732  27.311  43.061  1.00 82.88           C  
ATOM   1971  O   PRO A  67     101.519  27.404  43.248  1.00 82.88           O  
ATOM   1972  N   VAL A  68     103.649  27.917  43.841  1.00 52.14           N  
ATOM   1973  CA  VAL A  68     103.206  28.675  44.972  1.00 52.14           C  
ATOM   1974  CB  VAL A  68     104.140  28.601  46.143  1.00 52.14           C  
ATOM   1975  CG1 VAL A  68     103.579  29.474  47.276  1.00 52.14           C  
ATOM   1976  CG2 VAL A  68     104.324  27.126  46.536  1.00 52.14           C  
ATOM   1977  C   VAL A  68     103.116  30.109  44.567  1.00 52.14           C  
ATOM   1978  O   VAL A  68     104.062  30.675  44.022  1.00 52.14           O  
ATOM   1979  N   VAL A  69     101.951  30.735  44.827  1.00 45.12           N  
ATOM   1980  CA  VAL A  69     101.761  32.111  44.477  1.00 45.12           C  
ATOM   1981  CB  VAL A  69     100.539  32.338  43.636  1.00 45.12           C  
ATOM   1982  CG1 VAL A  69     100.753  31.662  42.270  1.00 45.12           C  
ATOM   1983  CG2 VAL A  69      99.321  31.790  44.400  1.00 45.12           C  
ATOM   1984  C   VAL A  69     101.603  32.879  45.748  1.00 45.12           C  
ATOM   1985  O   VAL A  69     101.023  32.391  46.716  1.00 45.12           O  
ATOM   1986  N   GLN A  70     102.135  34.116  45.780  1.00126.14           N  
ATOM   1987  CA  GLN A  70     102.078  34.885  46.985  1.00126.14           C  
ATOM   1988  CB  GLN A  70     103.439  35.478  47.387  1.00126.14           C  
ATOM   1989  CG  GLN A  70     104.486  34.423  47.757  1.00126.14           C  
ATOM   1990  CD  GLN A  70     104.273  34.007  49.208  1.00126.14           C  
ATOM   1991  OE1 GLN A  70     104.110  34.844  50.097  1.00126.14           O  
ATOM   1992  NE2 GLN A  70     104.270  32.670  49.451  1.00126.14           N  
ATOM   1993  C   GLN A  70     101.134  36.014  46.767  1.00126.14           C  
ATOM   1994  O   GLN A  70     101.011  36.545  45.664  1.00126.14           O  
ATOM   1995  N   GLY A  72     100.427  36.396  47.844  1.00 48.05           N  
ATOM   1996  CA  GLY A  72      99.490  37.468  47.760  1.00 48.05           C  
ATOM   1997  C   GLY A  72      99.696  38.313  48.965  1.00 48.05           C  
ATOM   1998  O   GLY A  72     100.532  38.019  49.816  1.00 48.05           O  
ATOM   1999  N   VAL A  73      98.916  39.399  49.060  1.00114.50           N  
ATOM   2000  CA  VAL A  73      99.055  40.307  50.152  1.00114.50           C  
ATOM   2001  CB  VAL A  73      98.303  41.583  49.937  1.00114.50           C  
ATOM   2002  CG1 VAL A  73      96.806  41.252  49.829  1.00114.50           C  
ATOM   2003  CG2 VAL A  73      98.632  42.541  51.088  1.00114.50           C  
ATOM   2004  C   VAL A  73      98.520  39.669  51.395  1.00114.50           C  
ATOM   2005  O   VAL A  73      97.703  38.752  51.341  1.00114.50           O  
ATOM   2006  N   ASN A  74      99.011  40.155  52.553  1.00 94.66           N  
ATOM   2007  CA  ASN A  74      98.578  39.765  53.865  1.00 94.66           C  
ATOM   2008  CB  ASN A  74      97.072  39.987  54.091  1.00 94.66           C  
ATOM   2009  CG  ASN A  74      96.777  41.478  54.010  1.00 94.66           C  
ATOM   2010  OD1 ASN A  74      97.658  42.314  54.203  1.00 94.66           O  
ATOM   2011  ND2 ASN A  74      95.495  41.823  53.718  1.00 94.66           N  
ATOM   2012  C   ASN A  74      98.853  38.326  54.185  1.00 94.66           C  
ATOM   2013  O   ASN A  74      98.064  37.690  54.878  1.00 94.66           O  
ATOM   2014  N   GLY A  75      99.969  37.754  53.705  1.00 39.70           N  
ATOM   2015  CA  GLY A  75     100.305  36.428  54.143  1.00 39.70           C  
ATOM   2016  C   GLY A  75      99.446  35.405  53.470  1.00 39.70           C  
ATOM   2017  O   GLY A  75      99.435  34.245  53.884  1.00 39.70           O  
ATOM   2018  N   PHE A  76      98.686  35.785  52.426  1.00153.95           N  
ATOM   2019  CA  PHE A  76      97.910  34.771  51.775  1.00153.95           C  
ATOM   2020  CB  PHE A  76      96.616  35.261  51.104  1.00153.95           C  
ATOM   2021  CG  PHE A  76      95.612  35.637  52.141  1.00153.95           C  
ATOM   2022  CD1 PHE A  76      94.869  34.671  52.775  1.00153.95           C  
ATOM   2023  CD2 PHE A  76      95.413  36.951  52.489  1.00153.95           C  
ATOM   2024  CE1 PHE A  76      93.938  35.006  53.730  1.00153.95           C  
ATOM   2025  CE2 PHE A  76      94.482  37.291  53.442  1.00153.95           C  
ATOM   2026  CZ  PHE A  76      93.739  36.321  54.066  1.00153.95           C  
ATOM   2027  C   PHE A  76      98.750  34.169  50.693  1.00153.95           C  
ATOM   2028  O   PHE A  76      99.440  34.876  49.961  1.00153.95           O  
ATOM   2029  N   GLU A  77      98.709  32.826  50.578  1.00130.27           N  
ATOM   2030  CA  GLU A  77      99.474  32.124  49.588  1.00130.27           C  
ATOM   2031  CB  GLU A  77     100.727  31.429  50.148  1.00130.27           C  
ATOM   2032  CG  GLU A  77     101.747  32.314  50.858  1.00130.27           C  
ATOM   2033  CD  GLU A  77     102.681  31.361  51.594  1.00130.27           C  
ATOM   2034  OE1 GLU A  77     102.639  30.150  51.255  1.00130.27           O  
ATOM   2035  OE2 GLU A  77     103.435  31.811  52.497  1.00130.27           O  
ATOM   2036  C   GLU A  77      98.641  30.958  49.176  1.00130.27           C  
ATOM   2037  O   GLU A  77      97.826  30.462  49.951  1.00130.27           O  
ATOM   2038  N   ALA A  78      98.832  30.483  47.934  1.00 49.12           N  
ATOM   2039  CA  ALA A  78      98.132  29.306  47.524  1.00 49.12           C  
ATOM   2040  CB  ALA A  78      96.894  29.596  46.661  1.00 49.12           C  
ATOM   2041  C   ALA A  78      99.080  28.520  46.685  1.00 49.12           C  
ATOM   2042  O   ALA A  78      99.925  29.088  45.995  1.00 49.12           O  
ATOM   2043  N   GLU A  79      98.980  27.178  46.734  1.00 90.67           N  
ATOM   2044  CA  GLU A  79      99.874  26.428  45.909  1.00 90.67           C  
ATOM   2045  CB  GLU A  79     100.777  25.428  46.648  1.00 90.67           C  
ATOM   2046  CG  GLU A  79     100.062  24.190  47.179  1.00 90.67           C  
ATOM   2047  CD  GLU A  79     101.153  23.264  47.688  1.00 90.67           C  
ATOM   2048  OE1 GLU A  79     102.073  23.776  48.380  1.00 90.67           O  
ATOM   2049  OE2 GLU A  79     101.088  22.043  47.389  1.00 90.67           O  
ATOM   2050  C   GLU A  79      99.059  25.649  44.932  1.00 90.67           C  
ATOM   2051  O   GLU A  79      98.005  25.108  45.261  1.00 90.67           O  
ATOM   2052  N   PHE A  80      99.548  25.592  43.682  1.00 89.58           N  
ATOM   2053  CA  PHE A  80      98.912  24.888  42.609  1.00 89.58           C  
ATOM   2054  CB  PHE A  80      99.199  25.565  41.253  1.00 89.58           C  
ATOM   2055  CG  PHE A  80      98.866  24.659  40.118  1.00 89.58           C  
ATOM   2056  CD1 PHE A  80      97.566  24.352  39.802  1.00 89.58           C  
ATOM   2057  CD2 PHE A  80      99.878  24.142  39.342  1.00 89.58           C  
ATOM   2058  CE1 PHE A  80      97.285  23.520  38.743  1.00 89.58           C  
ATOM   2059  CE2 PHE A  80      99.602  23.312  38.283  1.00 89.58           C  
ATOM   2060  CZ  PHE A  80      98.301  22.997  37.982  1.00 89.58           C  
ATOM   2061  C   PHE A  80      99.472  23.502  42.600  1.00 89.58           C  
ATOM   2062  O   PHE A  80     100.684  23.318  42.682  1.00 89.58           O  
ATOM   2063  N   SER A  82      98.586  22.484  42.538  1.00 73.99           N  
ATOM   2064  CA  SER A  82      99.021  21.117  42.520  1.00 73.99           C  
ATOM   2065  CB  SER A  82      98.492  20.314  43.724  1.00 73.99           C  
ATOM   2066  OG  SER A  82      98.914  18.960  43.647  1.00 73.99           O  
ATOM   2067  C   SER A  82      98.432  20.488  41.302  1.00 73.99           C  
ATOM   2068  O   SER A  82      97.235  20.231  41.247  1.00 73.99           O  
ATOM   2069  N   LYS A  84      99.268  20.211  40.288  1.00 72.76           N  
ATOM   2070  CA  LYS A  84      98.783  19.609  39.081  1.00 72.76           C  
ATOM   2071  CB  LYS A  84      99.877  19.475  38.007  1.00 72.76           C  
ATOM   2072  CG  LYS A  84      99.377  18.848  36.703  1.00 72.76           C  
ATOM   2073  CD  LYS A  84     100.425  18.807  35.587  1.00 72.76           C  
ATOM   2074  CE  LYS A  84     100.750  20.174  34.980  1.00 72.76           C  
ATOM   2075  NZ  LYS A  84     101.768  20.022  33.915  1.00 72.76           N  
ATOM   2076  C   LYS A  84      98.321  18.224  39.404  1.00 72.76           C  
ATOM   2077  O   LYS A  84      97.305  17.756  38.895  1.00 72.76           O  
ATOM   2078  N   SER A  85      99.076  17.528  40.270  1.00 93.53           N  
ATOM   2079  CA  SER A  85      98.789  16.159  40.581  1.00 93.53           C  
ATOM   2080  CB  SER A  85      99.797  15.580  41.579  1.00 93.53           C  
ATOM   2081  OG  SER A  85     101.106  15.680  41.041  1.00 93.53           O  
ATOM   2082  C   SER A  85      97.444  16.051  41.222  1.00 93.53           C  
ATOM   2083  O   SER A  85      96.618  15.232  40.821  1.00 93.53           O  
ATOM   2084  N   ASN A  86      97.234  16.858  42.276  1.00156.29           N  
ATOM   2085  CA  ASN A  86      96.047  16.905  43.082  1.00156.29           C  
ATOM   2086  CB  ASN A  86      96.292  17.559  44.446  1.00156.29           C  
ATOM   2087  CG  ASN A  86      95.166  17.097  45.344  1.00156.29           C  
ATOM   2088  OD1 ASN A  86      94.506  16.103  45.052  1.00156.29           O  
ATOM   2089  ND2 ASN A  86      94.935  17.834  46.463  1.00156.29           N  
ATOM   2090  C   ASN A  86      94.928  17.668  42.429  1.00156.29           C  
ATOM   2091  O   ASN A  86      93.762  17.471  42.768  1.00156.29           O  
ATOM   2092  N   SER A  87      95.237  18.580  41.489  1.00121.60           N  
ATOM   2093  CA  SER A  87      94.228  19.444  40.940  1.00121.60           C  
ATOM   2094  CB  SER A  87      93.052  18.673  40.315  1.00121.60           C  
ATOM   2095  OG  SER A  87      93.515  17.847  39.258  1.00121.60           O  
ATOM   2096  C   SER A  87      93.671  20.289  42.052  1.00121.60           C  
ATOM   2097  O   SER A  87      92.456  20.392  42.208  1.00121.60           O  
ATOM   2098  N   SER A  88      94.552  20.910  42.872  1.00124.98           N  
ATOM   2099  CA  SER A  88      94.083  21.737  43.954  1.00124.98           C  
ATOM   2100  CB  SER A  88      94.296  21.118  45.345  1.00124.98           C  
ATOM   2101  OG  SER A  88      93.534  19.930  45.474  1.00124.98           O  
ATOM   2102  C   SER A  88      94.821  23.044  43.973  1.00124.98           C  
ATOM   2103  O   SER A  88      95.959  23.151  43.518  1.00124.98           O  
ATOM   2104  N   PHE A  89      94.150  24.100  44.484  1.00192.32           N  
ATOM   2105  CA  PHE A  89      94.782  25.383  44.612  1.00192.32           C  
ATOM   2106  CB  PHE A  89      94.267  26.358  43.531  1.00192.32           C  
ATOM   2107  CG  PHE A  89      95.035  27.633  43.574  1.00192.32           C  
ATOM   2108  CD1 PHE A  89      96.367  27.657  43.234  1.00192.32           C  
ATOM   2109  CD2 PHE A  89      94.414  28.813  43.913  1.00192.32           C  
ATOM   2110  CE1 PHE A  89      97.076  28.836  43.261  1.00192.32           C  
ATOM   2111  CE2 PHE A  89      95.119  29.994  43.940  1.00192.32           C  
ATOM   2112  CZ  PHE A  89      96.454  30.008  43.617  1.00192.32           C  
ATOM   2113  C   PHE A  89      94.400  25.902  45.966  1.00192.32           C  
ATOM   2114  O   PHE A  89      93.679  26.893  46.077  1.00192.32           O  
ATOM   2115  N   HIS A  90      94.924  25.276  47.039  1.00123.02           N  
ATOM   2116  CA  HIS A  90      94.520  25.631  48.373  1.00123.02           C  
ATOM   2117  ND1 HIS A  90      93.124  22.841  49.367  1.00123.02           N  
ATOM   2118  CG  HIS A  90      94.433  23.217  49.180  1.00123.02           C  
ATOM   2119  CB  HIS A  90      94.958  24.601  49.428  1.00123.02           C  
ATOM   2120  NE2 HIS A  90      94.209  21.025  48.692  1.00123.02           N  
ATOM   2121  CD2 HIS A  90      95.082  22.095  48.766  1.00123.02           C  
ATOM   2122  CE1 HIS A  90      93.044  21.522  49.062  1.00123.02           C  
ATOM   2123  C   HIS A  90      95.125  26.940  48.781  1.00123.02           C  
ATOM   2124  O   HIS A  90      96.306  27.192  48.556  1.00123.02           O  
ATOM   2125  N   LEU A  91      94.309  27.803  49.425  1.00 90.98           N  
ATOM   2126  CA  LEU A  91      94.775  29.064  49.934  1.00 90.98           C  
ATOM   2127  CB  LEU A  91      93.734  30.195  49.821  1.00 90.98           C  
ATOM   2128  CG  LEU A  91      94.215  31.555  50.365  1.00 90.98           C  
ATOM   2129  CD1 LEU A  91      95.343  32.139  49.508  1.00 90.98           C  
ATOM   2130  CD2 LEU A  91      93.044  32.535  50.535  1.00 90.98           C  
ATOM   2131  C   LEU A  91      95.037  28.856  51.392  1.00 90.98           C  
ATOM   2132  O   LEU A  91      94.224  28.255  52.088  1.00 90.98           O  
ATOM   2133  N   ARG A  92      96.193  29.343  51.891  1.00147.58           N  
ATOM   2134  CA  ARG A  92      96.546  29.126  53.269  1.00147.58           C  
ATOM   2135  CB  ARG A  92      97.629  28.052  53.425  1.00147.58           C  
ATOM   2136  CG  ARG A  92      98.895  28.413  52.649  1.00147.58           C  
ATOM   2137  CD  ARG A  92     100.003  27.367  52.742  1.00147.58           C  
ATOM   2138  NE  ARG A  92     101.147  27.875  51.934  1.00147.58           N  
ATOM   2139  CZ  ARG A  92     102.279  27.125  51.803  1.00147.58           C  
ATOM   2140  NH1 ARG A  92     102.358  25.907  52.415  1.00147.58           N  
ATOM   2141  NH2 ARG A  92     103.323  27.586  51.054  1.00147.58           N  
ATOM   2142  C   ARG A  92      97.112  30.395  53.839  1.00147.58           C  
ATOM   2143  O   ARG A  92      97.573  31.266  53.103  1.00147.58           O  
ATOM   2144  N   LYS A  93      97.057  30.534  55.186  1.00 61.68           N  
ATOM   2145  CA  LYS A  93      97.603  31.681  55.869  1.00 61.68           C  
ATOM   2146  CB  LYS A  93      96.573  32.801  56.082  1.00 61.68           C  
ATOM   2147  CG  LYS A  93      97.173  34.096  56.628  1.00 61.68           C  
ATOM   2148  CD  LYS A  93      96.219  35.286  56.523  1.00 61.68           C  
ATOM   2149  CE  LYS A  93      96.801  36.582  57.085  1.00 61.68           C  
ATOM   2150  NZ  LYS A  93      95.825  37.680  56.916  1.00 61.68           N  
ATOM   2151  C   LYS A  93      98.084  31.235  57.227  1.00 61.68           C  
ATOM   2152  O   LYS A  93      97.492  30.347  57.836  1.00 61.68           O  
ATOM   2153  N   ALA A  94      99.211  31.808  57.710  1.00 48.85           N  
ATOM   2154  CA  ALA A  94      99.793  31.448  58.982  1.00 48.85           C  
ATOM   2155  CB  ALA A  94     101.192  32.055  59.182  1.00 48.85           C  
ATOM   2156  C   ALA A  94      98.964  31.871  60.164  1.00 48.85           C  
ATOM   2157  O   ALA A  94      98.684  31.059  61.045  1.00 48.85           O  
ATOM   2158  N   SER A  95      98.543  33.154  60.227  1.00 57.70           N  
ATOM   2159  CA  SER A  95      97.781  33.586  61.367  1.00 57.70           C  
ATOM   2160  CB  SER A  95      98.608  34.350  62.419  1.00 57.70           C  
ATOM   2161  OG  SER A  95      99.076  35.581  61.888  1.00 57.70           O  
ATOM   2162  C   SER A  95      96.722  34.516  60.871  1.00 57.70           C  
ATOM   2163  O   SER A  95      97.013  35.587  60.340  1.00 57.70           O  
ATOM   2164  N   VAL A  96      95.450  34.126  61.059  1.00 49.51           N  
ATOM   2165  CA  VAL A  96      94.366  34.922  60.577  1.00 49.51           C  
ATOM   2166  CB  VAL A  96      93.157  34.115  60.202  1.00 49.51           C  
ATOM   2167  CG1 VAL A  96      93.533  33.184  59.038  1.00 49.51           C  
ATOM   2168  CG2 VAL A  96      92.651  33.376  61.454  1.00 49.51           C  
ATOM   2169  C   VAL A  96      93.960  35.873  61.649  1.00 49.51           C  
ATOM   2170  O   VAL A  96      94.121  35.598  62.836  1.00 49.51           O  
ATOM   2171  N   HIS A  97      93.429  37.040  61.245  1.00 73.46           N  
ATOM   2172  CA  HIS A  97      92.996  37.996  62.214  1.00 73.46           C  
ATOM   2173  ND1 HIS A  97      95.583  38.901  64.015  1.00 73.46           N  
ATOM   2174  CG  HIS A  97      95.235  39.005  62.687  1.00 73.46           C  
ATOM   2175  CB  HIS A  97      93.839  39.280  62.213  1.00 73.46           C  
ATOM   2176  NE2 HIS A  97      97.438  38.545  62.843  1.00 73.46           N  
ATOM   2177  CD2 HIS A  97      96.380  38.785  61.985  1.00 73.46           C  
ATOM   2178  CE1 HIS A  97      96.911  38.624  64.051  1.00 73.46           C  
ATOM   2179  C   HIS A  97      91.561  38.332  61.928  1.00 73.46           C  
ATOM   2180  O   HIS A  97      90.979  37.903  60.933  1.00 73.46           O  
ATOM   2181  N   TRP A  98      90.961  39.140  62.814  1.00 81.55           N  
ATOM   2182  CA  TRP A  98      89.576  39.516  62.772  1.00 81.55           C  
ATOM   2183  CB  TRP A  98      89.263  40.503  63.913  1.00 81.55           C  
ATOM   2184  CG  TRP A  98      87.982  41.289  63.799  1.00 81.55           C  
ATOM   2185  CD2 TRP A  98      87.974  42.719  63.658  1.00 81.55           C  
ATOM   2186  CD1 TRP A  98      86.674  40.900  63.847  1.00 81.55           C  
ATOM   2187  NE1 TRP A  98      85.855  42.001  63.732  1.00 81.55           N  
ATOM   2188  CE2 TRP A  98      86.645  43.127  63.619  1.00 81.55           C  
ATOM   2189  CE3 TRP A  98      89.000  43.616  63.571  1.00 81.55           C  
ATOM   2190  CZ2 TRP A  98      86.317  44.448  63.491  1.00 81.55           C  
ATOM   2191  CZ3 TRP A  98      88.666  44.946  63.442  1.00 81.55           C  
ATOM   2192  CH2 TRP A  98      87.350  45.356  63.402  1.00 81.55           C  
ATOM   2193  C   TRP A  98      89.232  40.163  61.465  1.00 81.55           C  
ATOM   2194  O   TRP A  98      88.219  39.825  60.854  1.00 81.55           O  
ATOM   2195  N   SER A  99      90.080  41.080  60.974  1.00 51.61           N  
ATOM   2196  CA  SER A  99      89.754  41.814  59.783  1.00 51.61           C  
ATOM   2197  CB  SER A  99      90.834  42.842  59.407  1.00 51.61           C  
ATOM   2198  OG  SER A  99      92.052  42.178  59.102  1.00 51.61           O  
ATOM   2199  C   SER A  99      89.604  40.872  58.631  1.00 51.61           C  
ATOM   2200  O   SER A  99      88.992  41.209  57.620  1.00 51.61           O  
ATOM   2201  N   ASP A 100      90.181  39.668  58.762  1.00 94.64           N  
ATOM   2202  CA  ASP A 100      90.193  38.640  57.759  1.00 94.64           C  
ATOM   2203  CB  ASP A 100      91.211  37.531  58.058  1.00 94.64           C  
ATOM   2204  CG  ASP A 100      92.582  38.144  57.835  1.00 94.64           C  
ATOM   2205  OD1 ASP A 100      92.688  39.042  56.957  1.00 94.64           O  
ATOM   2206  OD2 ASP A 100      93.538  37.731  58.542  1.00 94.64           O  
ATOM   2207  C   ASP A 100      88.856  37.989  57.565  1.00 94.64           C  
ATOM   2208  O   ASP A 100      88.670  37.292  56.572  1.00 94.64           O  
ATOM   2209  N   TRP A 101      87.903  38.116  58.510  1.00187.37           N  
ATOM   2210  CA  TRP A 101      86.691  37.364  58.329  1.00187.37           C  
ATOM   2211  CB  TRP A 101      85.703  37.459  59.507  1.00187.37           C  
ATOM   2212  CG  TRP A 101      84.955  38.762  59.624  1.00187.37           C  
ATOM   2213  CD2 TRP A 101      83.643  38.947  59.076  1.00187.37           C  
ATOM   2214  CD1 TRP A 101      85.289  39.932  60.242  1.00187.37           C  
ATOM   2215  NE1 TRP A 101      84.264  40.840  60.106  1.00187.37           N  
ATOM   2216  CE2 TRP A 101      83.244  40.243  59.391  1.00187.37           C  
ATOM   2217  CE3 TRP A 101      82.837  38.095  58.374  1.00187.37           C  
ATOM   2218  CZ2 TRP A 101      82.020  40.715  59.007  1.00187.37           C  
ATOM   2219  CZ3 TRP A 101      81.609  38.576  57.980  1.00187.37           C  
ATOM   2220  CH2 TRP A 101      81.210  39.860  58.290  1.00187.37           C  
ATOM   2221  C   TRP A 101      86.002  37.816  57.076  1.00187.37           C  
ATOM   2222  O   TRP A 101      85.820  39.011  56.843  1.00187.37           O  
ATOM   2223  N   ALA A 102      85.608  36.845  56.221  1.00 56.25           N  
ATOM   2224  CA  ALA A 102      84.965  37.163  54.977  1.00 56.25           C  
ATOM   2225  CB  ALA A 102      85.811  38.065  54.061  1.00 56.25           C  
ATOM   2226  C   ALA A 102      84.731  35.879  54.235  1.00 56.25           C  
ATOM   2227  O   ALA A 102      84.955  34.789  54.760  1.00 56.25           O  
ATOM   2228  N   VAL A 103      84.230  35.987  52.985  1.00132.31           N  
ATOM   2229  CA  VAL A 103      83.998  34.821  52.178  1.00132.31           C  
ATOM   2230  CB  VAL A 103      82.677  34.800  51.467  1.00132.31           C  
ATOM   2231  CG1 VAL A 103      81.541  34.665  52.485  1.00132.31           C  
ATOM   2232  CG2 VAL A 103      82.580  36.063  50.608  1.00132.31           C  
ATOM   2233  C   VAL A 103      85.042  34.777  51.106  1.00132.31           C  
ATOM   2234  O   VAL A 103      85.319  35.781  50.463  1.00132.31           O  
ATOM   2235  N   TYR A 104      85.633  33.591  50.857  1.00 90.56           N  
ATOM   2236  CA  TYR A 104      86.682  33.487  49.881  1.00 90.56           C  
ATOM   2237  CB  TYR A 104      87.967  32.847  50.444  1.00 90.56           C  
ATOM   2238  CG  TYR A 104      88.572  33.732  51.489  1.00 90.56           C  
ATOM   2239  CD1 TYR A 104      88.024  33.814  52.750  1.00 90.56           C  
ATOM   2240  CD2 TYR A 104      89.708  34.465  51.217  1.00 90.56           C  
ATOM   2241  CE1 TYR A 104      88.589  34.618  53.714  1.00 90.56           C  
ATOM   2242  CE2 TYR A 104      90.279  35.271  52.174  1.00 90.56           C  
ATOM   2243  CZ  TYR A 104      89.717  35.350  53.425  1.00 90.56           C  
ATOM   2244  OH  TYR A 104      90.303  36.176  54.409  1.00 90.56           O  
ATOM   2245  C   TYR A 104      86.220  32.601  48.756  1.00 90.56           C  
ATOM   2246  O   TYR A 104      85.663  31.530  48.990  1.00 90.56           O  
ATOM   2247  N   PHE A 105      86.449  33.019  47.488  1.00 86.48           N  
ATOM   2248  CA  PHE A 105      85.985  32.206  46.394  1.00 86.48           C  
ATOM   2249  CB  PHE A 105      85.095  32.962  45.389  1.00 86.48           C  
ATOM   2250  CG  PHE A 105      83.863  33.444  46.077  1.00 86.48           C  
ATOM   2251  CD1 PHE A 105      82.862  32.568  46.425  1.00 86.48           C  
ATOM   2252  CD2 PHE A 105      83.701  34.783  46.352  1.00 86.48           C  
ATOM   2253  CE1 PHE A 105      81.723  33.016  47.051  1.00 86.48           C  
ATOM   2254  CE2 PHE A 105      82.564  35.237  46.977  1.00 86.48           C  
ATOM   2255  CZ  PHE A 105      81.574  34.353  47.331  1.00 86.48           C  
ATOM   2256  C   PHE A 105      87.148  31.703  45.591  1.00 86.48           C  
ATOM   2257  O   PHE A 105      88.025  32.475  45.203  1.00 86.48           O  
ATOM   2258  N   CYS A 106      87.205  30.378  45.323  1.00139.96           N  
ATOM   2259  CA  CYS A 106      88.254  29.945  44.445  1.00139.96           C  
ATOM   2260  CB  CYS A 106      88.915  28.572  44.750  1.00139.96           C  
ATOM   2261  SG  CYS A 106      87.890  27.091  44.551  1.00139.96           S  
ATOM   2262  C   CYS A 106      87.679  29.992  43.067  1.00139.96           C  
ATOM   2263  O   CYS A 106      86.465  29.931  42.897  1.00139.96           O  
ATOM   2264  N   ALA A 107      88.523  30.173  42.036  1.00 73.46           N  
ATOM   2265  CA  ALA A 107      87.979  30.241  40.712  1.00 73.46           C  
ATOM   2266  CB  ALA A 107      87.702  31.679  40.246  1.00 73.46           C  
ATOM   2267  C   ALA A 107      88.975  29.656  39.762  1.00 73.46           C  
ATOM   2268  O   ALA A 107      90.176  29.876  39.910  1.00 73.46           O  
ATOM   2269  N   VAL A 108      88.485  28.915  38.742  1.00141.02           N  
ATOM   2270  CA  VAL A 108      89.355  28.282  37.783  1.00141.02           C  
ATOM   2271  CB  VAL A 108      89.144  26.802  37.686  1.00141.02           C  
ATOM   2272  CG1 VAL A 108      89.444  26.192  39.063  1.00141.02           C  
ATOM   2273  CG2 VAL A 108      87.716  26.535  37.178  1.00141.02           C  
ATOM   2274  C   VAL A 108      89.078  28.850  36.419  1.00141.02           C  
ATOM   2275  O   VAL A 108      87.926  29.017  36.026  1.00141.02           O  
ATOM   2276  N   SER A 109      90.159  29.131  35.658  1.00235.95           N  
ATOM   2277  CA  SER A 109      90.161  29.786  34.368  1.00235.95           C  
ATOM   2278  CB  SER A 109      91.463  30.578  34.146  1.00235.95           C  
ATOM   2279  OG  SER A 109      91.488  31.696  35.021  1.00235.95           O  
ATOM   2280  C   SER A 109      89.951  28.837  33.200  1.00235.95           C  
ATOM   2281  O   SER A 109      90.278  27.656  33.213  1.00235.95           O  
ATOM   2282  N   PRO A 110      89.456  29.488  32.171  1.00290.11           N  
ATOM   2283  CA  PRO A 110      88.779  28.940  31.000  1.00290.11           C  
ATOM   2284  CD  PRO A 110      88.996  30.840  32.441  1.00290.11           C  
ATOM   2285  CB  PRO A 110      87.679  29.940  30.669  1.00290.11           C  
ATOM   2286  CG  PRO A 110      88.213  31.259  31.206  1.00290.11           C  
ATOM   2287  C   PRO A 110      89.170  28.374  29.659  1.00290.11           C  
ATOM   2288  O   PRO A 110      90.323  28.346  29.237  1.00290.11           O  
ATOM   2289  N   GLY A 111      88.063  28.019  28.943  1.00166.03           N  
ATOM   2290  CA  GLY A 111      87.885  27.437  27.634  1.00166.03           C  
ATOM   2291  C   GLY A 111      87.625  28.501  26.559  1.00166.03           C  
ATOM   2292  O   GLY A 111      88.496  29.310  26.255  1.00166.03           O  
ATOM   2293  N   SER A 112      86.422  28.519  25.923  1.00106.89           N  
ATOM   2294  CA  SER A 112      86.096  29.389  24.801  1.00106.89           C  
ATOM   2295  CB  SER A 112      84.596  29.318  24.458  1.00106.89           C  
ATOM   2296  OG  SER A 112      84.284  30.168  23.365  1.00106.89           O  
ATOM   2297  C   SER A 112      86.420  30.824  25.134  1.00106.89           C  
ATOM   2298  O   SER A 112      87.167  31.476  24.405  1.00106.89           O  
ATOM   2299  N   GLY A 123      85.886  31.357  26.251  1.00 31.44           N  
ATOM   2300  CA  GLY A 123      86.130  32.731  26.611  1.00 31.44           C  
ATOM   2301  C   GLY A 123      86.824  32.712  27.938  1.00 31.44           C  
ATOM   2302  O   GLY A 123      86.871  31.671  28.587  1.00 31.44           O  
ATOM   2303  N   GLY A 124      87.368  33.862  28.397  1.00 96.38           N  
ATOM   2304  CA  GLY A 124      88.121  33.840  29.621  1.00 96.38           C  
ATOM   2305  C   GLY A 124      87.323  34.350  30.771  1.00 96.38           C  
ATOM   2306  O   GLY A 124      87.519  35.468  31.242  1.00 96.38           O  
ATOM   2307  N   LYS A 125      86.413  33.508  31.279  1.00143.93           N  
ATOM   2308  CA  LYS A 125      85.715  33.837  32.472  1.00143.93           C  
ATOM   2309  CB  LYS A 125      84.224  34.088  32.253  1.00143.93           C  
ATOM   2310  CG  LYS A 125      83.619  34.908  33.385  1.00143.93           C  
ATOM   2311  CD  LYS A 125      82.345  35.629  32.957  1.00143.93           C  
ATOM   2312  CE  LYS A 125      81.542  36.204  34.117  1.00143.93           C  
ATOM   2313  NZ  LYS A 125      80.181  36.546  33.684  1.00143.93           N  
ATOM   2314  C   LYS A 125      85.932  32.678  33.389  1.00143.93           C  
ATOM   2315  O   LYS A 125      86.006  31.532  32.948  1.00143.93           O  
ATOM   2316  N   LEU A 126      86.091  32.953  34.695  1.00181.79           N  
ATOM   2317  CA  LEU A 126      86.368  31.910  35.638  1.00181.79           C  
ATOM   2318  CB  LEU A 126      87.001  32.430  36.940  1.00181.79           C  
ATOM   2319  CG  LEU A 126      88.297  33.236  36.737  1.00181.79           C  
ATOM   2320  CD1 LEU A 126      88.014  34.577  36.042  1.00181.79           C  
ATOM   2321  CD2 LEU A 126      89.070  33.405  38.055  1.00181.79           C  
ATOM   2322  C   LEU A 126      85.099  31.242  36.047  1.00181.79           C  
ATOM   2323  O   LEU A 126      84.010  31.775  35.848  1.00181.79           O  
ATOM   2324  N   THR A 127      85.236  30.025  36.617  1.00 82.19           N  
ATOM   2325  CA  THR A 127      84.143  29.289  37.181  1.00 82.19           C  
ATOM   2326  CB  THR A 127      84.126  27.844  36.771  1.00 82.19           C  
ATOM   2327  OG1 THR A 127      84.021  27.739  35.360  1.00 82.19           O  
ATOM   2328  CG2 THR A 127      82.935  27.141  37.445  1.00 82.19           C  
ATOM   2329  C   THR A 127      84.397  29.343  38.656  1.00 82.19           C  
ATOM   2330  O   THR A 127      85.506  29.054  39.105  1.00 82.19           O  
ATOM   2331  N   LEU A 128      83.375  29.731  39.446  1.00129.52           N  
ATOM   2332  CA  LEU A 128      83.553  29.926  40.855  1.00129.52           C  
ATOM   2333  CB  LEU A 128      82.929  31.228  41.387  1.00129.52           C  
ATOM   2334  CG  LEU A 128      83.611  32.498  40.846  1.00129.52           C  
ATOM   2335  CD1 LEU A 128      83.422  32.624  39.325  1.00129.52           C  
ATOM   2336  CD2 LEU A 128      83.161  33.749  41.619  1.00129.52           C  
ATOM   2337  C   LEU A 128      82.956  28.790  41.620  1.00129.52           C  
ATOM   2338  O   LEU A 128      82.103  28.051  41.133  1.00129.52           O  
ATOM   2339  N   GLY A 129      83.461  28.594  42.851  1.00 59.24           N  
ATOM   2340  CA  GLY A 129      82.956  27.576  43.717  1.00 59.24           C  
ATOM   2341  C   GLY A 129      81.992  28.232  44.650  1.00 59.24           C  
ATOM   2342  O   GLY A 129      81.896  29.455  44.693  1.00 59.24           O  
ATOM   2343  N   ALA A 130      81.305  27.424  45.478  1.00 52.47           N  
ATOM   2344  CA  ALA A 130      80.292  27.908  46.369  1.00 52.47           C  
ATOM   2345  CB  ALA A 130      79.715  26.803  47.269  1.00 52.47           C  
ATOM   2346  C   ALA A 130      80.918  28.939  47.251  1.00 52.47           C  
ATOM   2347  O   ALA A 130      80.267  29.912  47.630  1.00 52.47           O  
ATOM   2348  N   GLY A 131      82.196  28.738  47.622  1.00 38.80           N  
ATOM   2349  CA  GLY A 131      82.893  29.716  48.412  1.00 38.80           C  
ATOM   2350  C   GLY A 131      82.906  29.278  49.843  1.00 38.80           C  
ATOM   2351  O   GLY A 131      82.106  28.439  50.253  1.00 38.80           O  
ATOM   2352  N   THR A 132      83.841  29.835  50.644  1.00 51.66           N  
ATOM   2353  CA  THR A 132      83.890  29.466  52.029  1.00 51.66           C  
ATOM   2354  CB  THR A 132      85.174  28.803  52.442  1.00 51.66           C  
ATOM   2355  OG1 THR A 132      85.380  27.615  51.691  1.00 51.66           O  
ATOM   2356  CG2 THR A 132      85.098  28.475  53.943  1.00 51.66           C  
ATOM   2357  C   THR A 132      83.757  30.699  52.868  1.00 51.66           C  
ATOM   2358  O   THR A 132      84.452  31.690  52.648  1.00 51.66           O  
ATOM   2359  N   ARG A 133      82.841  30.656  53.860  1.00151.92           N  
ATOM   2360  CA  ARG A 133      82.672  31.742  54.784  1.00151.92           C  
ATOM   2361  CB  ARG A 133      81.234  31.948  55.308  1.00151.92           C  
ATOM   2362  CG  ARG A 133      80.327  32.787  54.406  1.00151.92           C  
ATOM   2363  CD  ARG A 133      79.796  32.064  53.169  1.00151.92           C  
ATOM   2364  NE  ARG A 133      78.383  31.700  53.468  1.00151.92           N  
ATOM   2365  CZ  ARG A 133      78.118  30.570  54.182  1.00151.92           C  
ATOM   2366  NH1 ARG A 133      79.147  29.741  54.516  1.00151.92           N  
ATOM   2367  NH2 ARG A 133      76.839  30.274  54.559  1.00151.92           N  
ATOM   2368  C   ARG A 133      83.483  31.406  55.982  1.00151.92           C  
ATOM   2369  O   ARG A 133      83.174  30.481  56.731  1.00151.92           O  
ATOM   2370  N   LEU A 134      84.552  32.183  56.197  1.00 80.41           N  
ATOM   2371  CA  LEU A 134      85.413  31.955  57.311  1.00 80.41           C  
ATOM   2372  CB  LEU A 134      86.897  32.128  56.938  1.00 80.41           C  
ATOM   2373  CG  LEU A 134      87.887  31.981  58.109  1.00 80.41           C  
ATOM   2374  CD1 LEU A 134      87.910  30.551  58.669  1.00 80.41           C  
ATOM   2375  CD2 LEU A 134      89.282  32.493  57.714  1.00 80.41           C  
ATOM   2376  C   LEU A 134      85.086  32.991  58.335  1.00 80.41           C  
ATOM   2377  O   LEU A 134      84.855  34.150  57.998  1.00 80.41           O  
ATOM   2378  N   GLN A 135      85.020  32.592  59.623  1.00 87.40           N  
ATOM   2379  CA  GLN A 135      84.783  33.586  60.627  1.00 87.40           C  
ATOM   2380  CB  GLN A 135      83.428  33.456  61.340  1.00 87.40           C  
ATOM   2381  CG  GLN A 135      83.122  34.653  62.243  1.00 87.40           C  
ATOM   2382  CD  GLN A 135      81.631  34.641  62.544  1.00 87.40           C  
ATOM   2383  OE1 GLN A 135      80.848  34.027  61.820  1.00 87.40           O  
ATOM   2384  NE2 GLN A 135      81.219  35.347  63.632  1.00 87.40           N  
ATOM   2385  C   GLN A 135      85.883  33.507  61.642  1.00 87.40           C  
ATOM   2386  O   GLN A 135      86.248  32.428  62.109  1.00 87.40           O  
ATOM   2387  N   VAL A 136      86.447  34.677  62.004  1.00 50.89           N  
ATOM   2388  CA  VAL A 136      87.541  34.718  62.931  1.00 50.89           C  
ATOM   2389  CB  VAL A 136      88.634  35.642  62.484  1.00 50.89           C  
ATOM   2390  CG1 VAL A 136      89.680  35.757  63.603  1.00 50.89           C  
ATOM   2391  CG2 VAL A 136      89.190  35.126  61.145  1.00 50.89           C  
ATOM   2392  C   VAL A 136      87.038  35.242  64.236  1.00 50.89           C  
ATOM   2393  O   VAL A 136      86.649  36.404  64.344  1.00 50.89           O  
ATOM   2394  N   ASN A 137      87.075  34.392  65.279  1.00 24.16           N  
ATOM   2395  CA  ASN A 137      86.576  34.779  66.565  1.00 24.16           C  
ATOM   2396  CB  ASN A 137      86.116  33.585  67.418  1.00 24.16           C  
ATOM   2397  CG  ASN A 137      84.889  32.967  66.762  1.00 24.16           C  
ATOM   2398  OD1 ASN A 137      83.907  33.650  66.476  1.00 24.16           O  
ATOM   2399  ND2 ASN A 137      84.949  31.632  66.511  1.00 24.16           N  
ATOM   2400  C   ASN A 137      87.675  35.488  67.347  1.00 24.16           C  
ATOM   2401  O   ASN A 137      88.870  35.142  67.160  1.00 24.16           O  
ATOM   2402  OXT ASN A 137      87.325  36.382  68.164  1.00 24.16           O  
TER
ATOM   2403  N   GLY B   2      87.634  51.860  39.241  1.00 12.16           N  
ATOM   2404  CA  GLY B   2      87.132  50.473  39.115  1.00 12.16           C  
ATOM   2405  C   GLY B   2      85.830  50.451  38.388  1.00 12.16           C  
ATOM   2406  O   GLY B   2      85.362  51.479  37.898  1.00 12.16           O  
ATOM   2407  N   VAL B   3      85.212  49.256  38.308  1.00 40.48           N  
ATOM   2408  CA  VAL B   3      83.971  49.118  37.604  1.00 40.48           C  
ATOM   2409  CB  VAL B   3      83.592  47.690  37.330  1.00 40.48           C  
ATOM   2410  CG1 VAL B   3      82.204  47.668  36.672  1.00 40.48           C  
ATOM   2411  CG2 VAL B   3      84.688  47.046  36.465  1.00 40.48           C  
ATOM   2412  C   VAL B   3      82.884  49.726  38.440  1.00 40.48           C  
ATOM   2413  O   VAL B   3      82.933  49.677  39.669  1.00 40.48           O  
ATOM   2414  N   VAL B   4      81.875  50.336  37.773  1.00 49.45           N  
ATOM   2415  CA  VAL B   4      80.770  50.966  38.447  1.00 49.45           C  
ATOM   2416  CB  VAL B   4      80.590  52.407  38.068  1.00 49.45           C  
ATOM   2417  CG1 VAL B   4      79.388  52.968  38.842  1.00 49.45           C  
ATOM   2418  CG2 VAL B   4      81.904  53.161  38.313  1.00 49.45           C  
ATOM   2419  C   VAL B   4      79.517  50.266  38.003  1.00 49.45           C  
ATOM   2420  O   VAL B   4      79.419  49.825  36.858  1.00 49.45           O  
ATOM   2421  N   GLN B   5      78.525  50.149  38.914  1.00117.58           N  
ATOM   2422  CA  GLN B   5      77.310  49.458  38.587  1.00117.58           C  
ATOM   2423  CB  GLN B   5      77.349  48.006  39.103  1.00117.58           C  
ATOM   2424  CG  GLN B   5      76.301  47.062  38.518  1.00117.58           C  
ATOM   2425  CD  GLN B   5      76.690  45.648  38.937  1.00117.58           C  
ATOM   2426  OE1 GLN B   5      77.723  45.438  39.572  1.00117.58           O  
ATOM   2427  NE2 GLN B   5      75.846  44.649  38.569  1.00117.58           N  
ATOM   2428  C   GLN B   5      76.174  50.181  39.254  1.00117.58           C  
ATOM   2429  O   GLN B   5      76.328  50.713  40.353  1.00117.58           O  
ATOM   2430  N   SER B   6      75.002  50.246  38.582  1.00100.16           N  
ATOM   2431  CA  SER B   6      73.843  50.875  39.159  1.00100.16           C  
ATOM   2432  CB  SER B   6      73.596  52.319  38.681  1.00100.16           C  
ATOM   2433  OG  SER B   6      74.619  53.183  39.150  1.00100.16           O  
ATOM   2434  C   SER B   6      72.653  50.083  38.724  1.00100.16           C  
ATOM   2435  O   SER B   6      72.689  49.446  37.670  1.00100.16           O  
ATOM   2436  N   PRO B   7      71.588  50.066  39.484  1.00 88.43           N  
ATOM   2437  CA  PRO B   7      71.501  50.731  40.759  1.00 88.43           C  
ATOM   2438  CD  PRO B   7      70.281  49.846  38.890  1.00 88.43           C  
ATOM   2439  CB  PRO B   7      70.007  50.919  41.034  1.00 88.43           C  
ATOM   2440  CG  PRO B   7      69.307  49.945  40.070  1.00 88.43           C  
ATOM   2441  C   PRO B   7      72.178  49.874  41.774  1.00 88.43           C  
ATOM   2442  O   PRO B   7      72.517  48.739  41.445  1.00 88.43           O  
ATOM   2443  N   ARG B   8      72.469  50.409  42.977  1.00177.53           N  
ATOM   2444  CA  ARG B   8      73.056  49.573  43.982  1.00177.53           C  
ATOM   2445  CB  ARG B   8      73.573  50.335  45.215  1.00177.53           C  
ATOM   2446  CG  ARG B   8      74.925  51.019  45.014  1.00177.53           C  
ATOM   2447  CD  ARG B   8      75.646  51.293  46.337  1.00177.53           C  
ATOM   2448  NE  ARG B   8      75.810  49.972  47.009  1.00177.53           N  
ATOM   2449  CZ  ARG B   8      76.982  49.641  47.626  1.00177.53           C  
ATOM   2450  NH1 ARG B   8      78.013  50.535  47.667  1.00177.53           N  
ATOM   2451  NH2 ARG B   8      77.127  48.406  48.188  1.00177.53           N  
ATOM   2452  C   ARG B   8      72.074  48.557  44.485  1.00177.53           C  
ATOM   2453  O   ARG B   8      72.363  47.361  44.494  1.00177.53           O  
ATOM   2454  N   HIS B   9      70.868  48.998  44.898  1.00 60.23           N  
ATOM   2455  CA  HIS B   9      69.927  48.054  45.431  1.00 60.23           C  
ATOM   2456  ND1 HIS B   9      72.239  48.046  47.698  1.00 60.23           N  
ATOM   2457  CG  HIS B   9      70.976  47.498  47.673  1.00 60.23           C  
ATOM   2458  CB  HIS B   9      69.798  48.102  46.964  1.00 60.23           C  
ATOM   2459  NE2 HIS B   9      72.343  46.162  48.873  1.00 60.23           N  
ATOM   2460  CD2 HIS B   9      71.058  46.348  48.396  1.00 60.23           C  
ATOM   2461  CE1 HIS B   9      73.017  47.207  48.428  1.00 60.23           C  
ATOM   2462  C   HIS B   9      68.587  48.349  44.854  1.00 60.23           C  
ATOM   2463  O   HIS B   9      68.227  49.507  44.655  1.00 60.23           O  
ATOM   2464  N   ILE B  10      67.825  47.288  44.521  1.00125.01           N  
ATOM   2465  CA  ILE B  10      66.514  47.526  43.999  1.00125.01           C  
ATOM   2466  CB  ILE B  10      66.415  47.466  42.501  1.00125.01           C  
ATOM   2467  CG1 ILE B  10      66.683  46.045  41.992  1.00125.01           C  
ATOM   2468  CG2 ILE B  10      67.375  48.505  41.907  1.00125.01           C  
ATOM   2469  CD1 ILE B  10      66.398  45.886  40.499  1.00125.01           C  
ATOM   2470  C   ILE B  10      65.607  46.454  44.513  1.00125.01           C  
ATOM   2471  O   ILE B  10      66.008  45.301  44.669  1.00125.01           O  
ATOM   2472  N   ILE B  11      64.344  46.827  44.793  1.00 97.26           N  
ATOM   2473  CA  ILE B  11      63.365  45.888  45.248  1.00 97.26           C  
ATOM   2474  CB  ILE B  11      62.745  46.268  46.564  1.00 97.26           C  
ATOM   2475  CG1 ILE B  11      63.809  46.268  47.675  1.00 97.26           C  
ATOM   2476  CG2 ILE B  11      61.568  45.316  46.834  1.00 97.26           C  
ATOM   2477  CD1 ILE B  11      64.470  44.905  47.888  1.00 97.26           C  
ATOM   2478  C   ILE B  11      62.280  45.891  44.220  1.00 97.26           C  
ATOM   2479  O   ILE B  11      61.815  46.952  43.806  1.00 97.26           O  
ATOM   2480  N   LYS B  12      61.866  44.697  43.749  1.00 99.98           N  
ATOM   2481  CA  LYS B  12      60.810  44.680  42.781  1.00 99.98           C  
ATOM   2482  CB  LYS B  12      61.286  44.548  41.328  1.00 99.98           C  
ATOM   2483  CG  LYS B  12      61.857  45.871  40.818  1.00 99.98           C  
ATOM   2484  CD  LYS B  12      62.443  45.804  39.415  1.00 99.98           C  
ATOM   2485  CE  LYS B  12      62.635  47.190  38.803  1.00 99.98           C  
ATOM   2486  NZ  LYS B  12      61.318  47.838  38.611  1.00 99.98           N  
ATOM   2487  C   LYS B  12      59.855  43.575  43.088  1.00 99.98           C  
ATOM   2488  O   LYS B  12      60.181  42.621  43.792  1.00 99.98           O  
ATOM   2489  N   GLU B  13      58.615  43.722  42.579  1.00 78.86           N  
ATOM   2490  CA  GLU B  13      57.579  42.749  42.768  1.00 78.86           C  
ATOM   2491  CB  GLU B  13      56.170  43.244  42.414  1.00 78.86           C  
ATOM   2492  CG  GLU B  13      55.612  44.332  43.321  1.00 78.86           C  
ATOM   2493  CD  GLU B  13      54.229  44.669  42.786  1.00 78.86           C  
ATOM   2494  OE1 GLU B  13      53.749  43.928  41.887  1.00 78.86           O  
ATOM   2495  OE2 GLU B  13      53.637  45.674  43.261  1.00 78.86           O  
ATOM   2496  C   GLU B  13      57.827  41.661  41.790  1.00 78.86           C  
ATOM   2497  O   GLU B  13      58.491  41.863  40.775  1.00 78.86           O  
ATOM   2498  N   LYS B  14      57.291  40.462  42.075  1.00 82.08           N  
ATOM   2499  CA  LYS B  14      57.475  39.417  41.123  1.00 82.08           C  
ATOM   2500  CB  LYS B  14      57.162  38.001  41.649  1.00 82.08           C  
ATOM   2501  CG  LYS B  14      55.718  37.746  42.075  1.00 82.08           C  
ATOM   2502  CD  LYS B  14      55.455  36.264  42.360  1.00 82.08           C  
ATOM   2503  CE  LYS B  14      54.049  35.961  42.882  1.00 82.08           C  
ATOM   2504  NZ  LYS B  14      53.934  34.520  43.202  1.00 82.08           N  
ATOM   2505  C   LYS B  14      56.627  39.738  39.936  1.00 82.08           C  
ATOM   2506  O   LYS B  14      55.535  40.288  40.065  1.00 82.08           O  
ATOM   2507  N   GLY B  15      57.142  39.418  38.730  1.00 18.78           N  
ATOM   2508  CA  GLY B  15      56.431  39.691  37.516  1.00 18.78           C  
ATOM   2509  C   GLY B  15      56.885  41.017  36.985  1.00 18.78           C  
ATOM   2510  O   GLY B  15      56.477  41.429  35.900  1.00 18.78           O  
ATOM   2511  N   GLY B  16      57.766  41.714  37.729  1.00 21.43           N  
ATOM   2512  CA  GLY B  16      58.200  43.022  37.325  1.00 21.43           C  
ATOM   2513  C   GLY B  16      59.357  42.913  36.379  1.00 21.43           C  
ATOM   2514  O   GLY B  16      59.757  41.822  35.975  1.00 21.43           O  
ATOM   2515  N   ARG B  17      59.910  44.083  35.993  1.00148.58           N  
ATOM   2516  CA  ARG B  17      61.020  44.147  35.084  1.00148.58           C  
ATOM   2517  CB  ARG B  17      60.605  44.574  33.666  1.00148.58           C  
ATOM   2518  CG  ARG B  17      59.620  43.617  32.991  1.00148.58           C  
ATOM   2519  CD  ARG B  17      59.059  44.156  31.674  1.00148.58           C  
ATOM   2520  NE  ARG B  17      59.959  43.710  30.575  1.00148.58           N  
ATOM   2521  CZ  ARG B  17      61.085  44.422  30.282  1.00148.58           C  
ATOM   2522  NH1 ARG B  17      61.426  45.506  31.038  1.00148.58           N  
ATOM   2523  NH2 ARG B  17      61.870  44.043  29.232  1.00148.58           N  
ATOM   2524  C   ARG B  17      61.964  45.197  35.594  1.00148.58           C  
ATOM   2525  O   ARG B  17      61.545  46.167  36.224  1.00148.58           O  
ATOM   2526  N   SER B  18      63.279  45.023  35.335  1.00105.07           N  
ATOM   2527  CA  SER B  18      64.249  45.976  35.805  0.75105.07           C  
ATOM   2528  CB  SER B  18      64.727  45.638  37.229  0.75105.07           C  
ATOM   2529  OG  SER B  18      65.683  46.578  37.689  0.50105.07           O  
ATOM   2530  C   SER B  18      65.454  45.898  34.912  1.00105.07           C  
ATOM   2531  O   SER B  18      65.687  44.878  34.265  1.00105.07           O  
ATOM   2532  N   VAL B  19      66.255  46.986  34.847  1.00 47.40           N  
ATOM   2533  CA  VAL B  19      67.450  46.960  34.044  1.00 47.40           C  
ATOM   2534  CB  VAL B  19      67.422  47.924  32.894  1.00 47.40           C  
ATOM   2535  CG1 VAL B  19      68.789  47.886  32.189  1.00 47.40           C  
ATOM   2536  CG2 VAL B  19      66.239  47.568  31.976  1.00 47.40           C  
ATOM   2537  C   VAL B  19      68.616  47.340  34.912  1.00 47.40           C  
ATOM   2538  O   VAL B  19      68.578  48.341  35.626  1.00 47.40           O  
ATOM   2539  N   LEU B  20      69.699  46.537  34.866  1.00 68.74           N  
ATOM   2540  CA  LEU B  20      70.871  46.818  35.646  1.00 68.74           C  
ATOM   2541  CB  LEU B  20      71.407  45.582  36.381  1.00 68.74           C  
ATOM   2542  CG  LEU B  20      70.368  44.963  37.333  1.00 68.74           C  
ATOM   2543  CD1 LEU B  20      70.946  43.763  38.098  1.00 68.74           C  
ATOM   2544  CD2 LEU B  20      69.753  46.034  38.246  1.00 68.74           C  
ATOM   2545  C   LEU B  20      71.934  47.270  34.684  1.00 68.74           C  
ATOM   2546  O   LEU B  20      72.052  46.723  33.590  1.00 68.74           O  
ATOM   2547  N   THR B  21      72.749  48.279  35.065  1.00 46.95           N  
ATOM   2548  CA  THR B  21      73.716  48.800  34.131  1.00 46.95           C  
ATOM   2549  CB  THR B  21      73.468  50.241  33.793  1.00 46.95           C  
ATOM   2550  OG1 THR B  21      72.162  50.398  33.256  1.00 46.95           O  
ATOM   2551  CG2 THR B  21      74.520  50.701  32.770  1.00 46.95           C  
ATOM   2552  C   THR B  21      75.099  48.712  34.714  1.00 46.95           C  
ATOM   2553  O   THR B  21      75.272  48.706  35.932  1.00 46.95           O  
ATOM   2554  N   CYS B  22      76.128  48.631  33.836  1.00 68.00           N  
ATOM   2555  CA  CYS B  22      77.491  48.522  34.281  1.00 68.00           C  
ATOM   2556  CB  CYS B  22      78.020  47.079  34.238  1.00 68.00           C  
ATOM   2557  SG  CYS B  22      79.761  46.968  34.738  1.00 68.00           S  
ATOM   2558  C   CYS B  22      78.396  49.335  33.403  1.00 68.00           C  
ATOM   2559  O   CYS B  22      78.270  49.334  32.179  1.00 68.00           O  
ATOM   2560  N   ILE B  23      79.347  50.062  34.028  1.00115.79           N  
ATOM   2561  CA  ILE B  23      80.326  50.782  33.264  1.00115.79           C  
ATOM   2562  CB  ILE B  23      80.363  52.260  33.550  1.00115.79           C  
ATOM   2563  CG1 ILE B  23      81.164  52.984  32.461  1.00115.79           C  
ATOM   2564  CG2 ILE B  23      80.888  52.497  34.975  1.00115.79           C  
ATOM   2565  CD1 ILE B  23      81.001  54.501  32.505  1.00115.79           C  
ATOM   2566  C   ILE B  23      81.660  50.158  33.580  1.00115.79           C  
ATOM   2567  O   ILE B  23      82.075  50.045  34.733  1.00115.79           O  
ATOM   2568  N   PRO B  24      82.336  49.711  32.562  1.00101.51           N  
ATOM   2569  CA  PRO B  24      83.596  49.041  32.750  1.00101.51           C  
ATOM   2570  CD  PRO B  24      81.654  49.257  31.362  1.00101.51           C  
ATOM   2571  CB  PRO B  24      83.813  48.192  31.493  1.00101.51           C  
ATOM   2572  CG  PRO B  24      82.785  48.712  30.477  1.00101.51           C  
ATOM   2573  C   PRO B  24      84.725  49.979  33.014  1.00101.51           C  
ATOM   2574  O   PRO B  24      84.583  51.177  32.782  1.00101.51           O  
ATOM   2575  N   ILE B  25      85.855  49.446  33.517  1.00 89.03           N  
ATOM   2576  CA  ILE B  25      87.024  50.246  33.717  1.00 89.03           C  
ATOM   2577  CB  ILE B  25      88.196  49.479  34.258  1.00 89.03           C  
ATOM   2578  CG1 ILE B  25      87.896  48.968  35.675  1.00 89.03           C  
ATOM   2579  CG2 ILE B  25      89.442  50.375  34.175  1.00 89.03           C  
ATOM   2580  CD1 ILE B  25      88.915  47.945  36.179  1.00 89.03           C  
ATOM   2581  C   ILE B  25      87.408  50.762  32.368  1.00 89.03           C  
ATOM   2582  O   ILE B  25      87.149  50.130  31.345  1.00 89.03           O  
ATOM   2583  N   SER B  26      88.007  51.964  32.332  1.00127.32           N  
ATOM   2584  CA  SER B  26      88.319  52.573  31.075  1.00127.32           C  
ATOM   2585  CB  SER B  26      88.905  53.991  31.204  1.00127.32           C  
ATOM   2586  OG  SER B  26      90.193  53.939  31.797  1.00127.32           O  
ATOM   2587  C   SER B  26      89.283  51.758  30.289  1.00127.32           C  
ATOM   2588  O   SER B  26      90.329  51.335  30.782  1.00127.32           O  
ATOM   2589  N   GLY B  33      88.923  51.552  29.006  1.00 34.70           N  
ATOM   2590  CA  GLY B  33      89.746  50.857  28.067  1.00 34.70           C  
ATOM   2591  C   GLY B  33      89.364  49.409  28.007  1.00 34.70           C  
ATOM   2592  O   GLY B  33      89.820  48.700  27.112  1.00 34.70           O  
ATOM   2593  N   HIS B  34      88.507  48.927  28.934  1.00 73.78           N  
ATOM   2594  CA  HIS B  34      88.175  47.527  28.941  1.00 73.78           C  
ATOM   2595  ND1 HIS B  34      89.020  46.662  32.571  1.00 73.78           N  
ATOM   2596  CG  HIS B  34      89.055  46.928  31.221  1.00 73.78           C  
ATOM   2597  CB  HIS B  34      87.847  46.975  30.336  1.00 73.78           C  
ATOM   2598  NE2 HIS B  34      91.157  46.969  32.040  1.00 73.78           N  
ATOM   2599  CD2 HIS B  34      90.368  47.113  30.913  1.00 73.78           C  
ATOM   2600  CE1 HIS B  34      90.303  46.700  33.011  1.00 73.78           C  
ATOM   2601  C   HIS B  34      86.992  47.268  28.057  1.00 73.78           C  
ATOM   2602  O   HIS B  34      85.970  47.947  28.151  1.00 73.78           O  
ATOM   2603  N   SER B  35      87.176  46.333  27.095  1.00105.41           N  
ATOM   2604  CA  SER B  35      86.184  45.904  26.137  1.00105.41           C  
ATOM   2605  CB  SER B  35      86.801  45.540  24.775  1.00105.41           C  
ATOM   2606  OG  SER B  35      87.596  44.369  24.891  1.00105.41           O  
ATOM   2607  C   SER B  35      85.379  44.693  26.549  1.00105.41           C  
ATOM   2608  O   SER B  35      84.291  44.486  26.010  1.00105.41           O  
ATOM   2609  N   ASN B  36      85.902  43.827  27.452  1.00121.34           N  
ATOM   2610  CA  ASN B  36      85.204  42.609  27.799  1.00121.34           C  
ATOM   2611  CB  ASN B  36      86.173  41.432  28.022  1.00121.34           C  
ATOM   2612  CG  ASN B  36      85.375  40.161  28.276  1.00121.34           C  
ATOM   2613  OD1 ASN B  36      84.656  39.678  27.403  1.00121.34           O  
ATOM   2614  ND2 ASN B  36      85.515  39.592  29.504  1.00121.34           N  
ATOM   2615  C   ASN B  36      84.439  42.806  29.078  1.00121.34           C  
ATOM   2616  O   ASN B  36      85.002  43.207  30.095  1.00121.34           O  
ATOM   2617  N   VAL B  37      83.114  42.526  29.054  1.00156.57           N  
ATOM   2618  CA  VAL B  37      82.313  42.652  30.245  1.00156.57           C  
ATOM   2619  CB  VAL B  37      81.301  43.760  30.235  1.00156.57           C  
ATOM   2620  CG1 VAL B  37      81.993  45.107  30.461  1.00156.57           C  
ATOM   2621  CG2 VAL B  37      80.551  43.686  28.899  1.00156.57           C  
ATOM   2622  C   VAL B  37      81.536  41.399  30.445  1.00156.57           C  
ATOM   2623  O   VAL B  37      80.926  40.868  29.518  1.00156.57           O  
ATOM   2624  N   VAL B  38      81.525  40.914  31.702  1.00137.35           N  
ATOM   2625  CA  VAL B  38      80.832  39.705  32.012  1.00137.35           C  
ATOM   2626  CB  VAL B  38      81.763  38.619  32.450  1.00137.35           C  
ATOM   2627  CG1 VAL B  38      82.726  38.292  31.300  1.00137.35           C  
ATOM   2628  CG2 VAL B  38      82.447  39.031  33.766  1.00137.35           C  
ATOM   2629  C   VAL B  38      79.892  39.983  33.144  1.00137.35           C  
ATOM   2630  O   VAL B  38      80.096  40.913  33.923  1.00137.35           O  
ATOM   2631  N   TRP B  39      78.807  39.187  33.238  1.00 99.85           N  
ATOM   2632  CA  TRP B  39      77.855  39.338  34.301  1.00 99.85           C  
ATOM   2633  CB  TRP B  39      76.436  39.688  33.818  1.00 99.85           C  
ATOM   2634  CG  TRP B  39      76.274  41.104  33.327  1.00 99.85           C  
ATOM   2635  CD2 TRP B  39      75.724  42.164  34.125  1.00 99.85           C  
ATOM   2636  CD1 TRP B  39      76.575  41.649  32.113  1.00 99.85           C  
ATOM   2637  NE1 TRP B  39      76.257  42.986  32.108  1.00 99.85           N  
ATOM   2638  CE2 TRP B  39      75.730  43.315  33.339  1.00 99.85           C  
ATOM   2639  CE3 TRP B  39      75.253  42.174  35.406  1.00 99.85           C  
ATOM   2640  CZ2 TRP B  39      75.266  44.502  33.829  1.00 99.85           C  
ATOM   2641  CZ3 TRP B  39      74.783  43.372  35.896  1.00 99.85           C  
ATOM   2642  CH2 TRP B  39      74.791  44.514  35.122  1.00 99.85           C  
ATOM   2643  C   TRP B  39      77.746  38.042  35.034  1.00 99.85           C  
ATOM   2644  O   TRP B  39      77.647  36.977  34.429  1.00 99.85           O  
ATOM   2645  N   TYR B  40      77.739  38.113  36.379  1.00111.44           N  
ATOM   2646  CA  TYR B  40      77.621  36.938  37.195  1.00111.44           C  
ATOM   2647  CB  TYR B  40      78.719  36.740  38.263  1.00111.44           C  
ATOM   2648  CG  TYR B  40      80.064  36.377  37.732  1.00111.44           C  
ATOM   2649  CD1 TYR B  40      80.394  35.059  37.520  1.00111.44           C  
ATOM   2650  CD2 TYR B  40      81.006  37.340  37.463  1.00111.44           C  
ATOM   2651  CE1 TYR B  40      81.639  34.707  37.055  1.00111.44           C  
ATOM   2652  CE2 TYR B  40      82.253  36.991  36.999  1.00111.44           C  
ATOM   2653  CZ  TYR B  40      82.575  35.673  36.796  1.00111.44           C  
ATOM   2654  OH  TYR B  40      83.854  35.314  36.317  1.00111.44           O  
ATOM   2655  C   TYR B  40      76.406  37.130  38.038  1.00111.44           C  
ATOM   2656  O   TYR B  40      75.973  38.256  38.288  1.00111.44           O  
ATOM   2657  N   GLN B  41      75.810  36.007  38.476  1.00 76.84           N  
ATOM   2658  CA  GLN B  41      74.695  36.075  39.371  1.00 76.84           C  
ATOM   2659  CB  GLN B  41      73.465  35.319  38.840  1.00 76.84           C  
ATOM   2660  CG  GLN B  41      72.244  35.361  39.760  1.00 76.84           C  
ATOM   2661  CD  GLN B  41      71.134  34.571  39.076  1.00 76.84           C  
ATOM   2662  OE1 GLN B  41      71.388  33.558  38.426  1.00 76.84           O  
ATOM   2663  NE2 GLN B  41      69.868  35.048  39.223  1.00 76.84           N  
ATOM   2664  C   GLN B  41      75.135  35.379  40.617  1.00 76.84           C  
ATOM   2665  O   GLN B  41      75.626  34.255  40.541  1.00 76.84           O  
ATOM   2666  N   GLN B  42      74.989  36.021  41.797  1.00114.36           N  
ATOM   2667  CA  GLN B  42      75.439  35.391  43.007  1.00114.36           C  
ATOM   2668  CB  GLN B  42      76.470  36.216  43.791  1.00114.36           C  
ATOM   2669  CG  GLN B  42      76.939  35.529  45.075  1.00114.36           C  
ATOM   2670  CD  GLN B  42      77.989  36.418  45.727  1.00114.36           C  
ATOM   2671  OE1 GLN B  42      78.922  36.874  45.066  1.00114.36           O  
ATOM   2672  NE2 GLN B  42      77.844  36.678  47.054  1.00114.36           N  
ATOM   2673  C   GLN B  42      74.283  35.181  43.914  1.00114.36           C  
ATOM   2674  O   GLN B  42      73.834  36.091  44.612  1.00114.36           O  
ATOM   2675  N   THR B  43      73.757  33.949  43.924  1.00107.02           N  
ATOM   2676  CA  THR B  43      72.740  33.690  44.871  1.00107.02           C  
ATOM   2677  CB  THR B  43      71.775  32.618  44.456  1.00107.02           C  
ATOM   2678  OG1 THR B  43      71.137  32.974  43.238  1.00107.02           O  
ATOM   2679  CG2 THR B  43      70.729  32.446  45.570  1.00107.02           C  
ATOM   2680  C   THR B  43      73.482  33.205  46.031  1.00107.02           C  
ATOM   2681  O   THR B  43      74.572  32.643  45.905  1.00107.02           O  
ATOM   2682  N   LEU B  44      72.936  33.461  47.215  1.00221.61           N  
ATOM   2683  CA  LEU B  44      73.666  32.884  48.275  1.00221.61           C  
ATOM   2684  CB  LEU B  44      73.216  33.330  49.677  1.00221.61           C  
ATOM   2685  CG  LEU B  44      73.561  34.793  49.997  1.00221.61           C  
ATOM   2686  CD1 LEU B  44      75.082  34.988  50.122  1.00221.61           C  
ATOM   2687  CD2 LEU B  44      72.917  35.749  48.981  1.00221.61           C  
ATOM   2688  C   LEU B  44      73.421  31.408  48.169  1.00221.61           C  
ATOM   2689  O   LEU B  44      72.320  30.966  47.850  1.00221.61           O  
ATOM   2690  N   GLY B  45      74.451  30.584  48.416  1.00 92.74           N  
ATOM   2691  CA  GLY B  45      74.212  29.165  48.385  1.00 92.74           C  
ATOM   2692  C   GLY B  45      74.712  28.562  47.111  1.00 92.74           C  
ATOM   2693  O   GLY B  45      74.814  27.340  46.996  1.00 92.74           O  
ATOM   2694  N   LYS B  46      75.070  29.382  46.112  1.00241.40           N  
ATOM   2695  CA  LYS B  46      75.460  28.746  44.892  1.00241.40           C  
ATOM   2696  CB  LYS B  46      74.571  29.211  43.736  1.00241.40           C  
ATOM   2697  CG  LYS B  46      73.099  28.875  43.971  1.00241.40           C  
ATOM   2698  CD  LYS B  46      72.137  29.624  43.051  1.00241.40           C  
ATOM   2699  CE  LYS B  46      70.676  29.226  43.258  1.00241.40           C  
ATOM   2700  NZ  LYS B  46      69.803  30.014  42.359  1.00241.40           N  
ATOM   2701  C   LYS B  46      76.844  29.130  44.578  1.00241.40           C  
ATOM   2702  O   LYS B  46      77.650  28.261  44.252  1.00241.40           O  
ATOM   2703  N   GLU B  47      77.101  30.452  44.652  1.00267.32           N  
ATOM   2704  CA  GLU B  47      78.353  31.079  44.340  1.00267.32           C  
ATOM   2705  CB  GLU B  47      79.443  30.175  43.736  1.00267.32           C  
ATOM   2706  CG  GLU B  47      78.973  29.721  42.344  1.00267.32           C  
ATOM   2707  CD  GLU B  47      79.343  28.280  42.005  1.00267.32           C  
ATOM   2708  OE1 GLU B  47      80.137  27.645  42.743  1.00267.32           O  
ATOM   2709  OE2 GLU B  47      78.801  27.788  40.979  1.00267.32           O  
ATOM   2710  C   GLU B  47      78.037  31.909  43.153  1.00267.32           C  
ATOM   2711  O   GLU B  47      76.900  31.932  42.689  1.00267.32           O  
ATOM   2712  N   LEU B  48      79.064  32.578  42.609  1.00173.79           N  
ATOM   2713  CA  LEU B  48      78.894  33.366  41.428  1.00173.79           C  
ATOM   2714  CB  LEU B  48      80.138  34.195  41.044  1.00173.79           C  
ATOM   2715  CG  LEU B  48      80.558  35.277  42.062  1.00173.79           C  
ATOM   2716  CD1 LEU B  48      79.486  36.366  42.218  1.00173.79           C  
ATOM   2717  CD2 LEU B  48      80.988  34.662  43.399  1.00173.79           C  
ATOM   2718  C   LEU B  48      78.600  32.452  40.275  1.00173.79           C  
ATOM   2719  O   LEU B  48      79.155  31.362  40.162  1.00173.79           O  
ATOM   2720  N   LYS B  49      77.680  32.877  39.388  1.00126.43           N  
ATOM   2721  CA  LYS B  49      77.334  32.106  38.229  0.80126.43           C  
ATOM   2722  CB  LYS B  49      75.878  31.617  38.235  0.80126.43           C  
ATOM   2723  CG  LYS B  49      75.460  30.993  36.905  0.80126.43           C  
ATOM   2724  CD  LYS B  49      74.099  30.298  36.945  0.80126.43           C  
ATOM   2725  CE  LYS B  49      73.551  29.981  35.553  0.60126.43           C  
ATOM   2726  NZ  LYS B  49      74.582  29.283  34.754  0.60126.43           N  
ATOM   2727  C   LYS B  49      77.471  32.998  37.036  1.00126.43           C  
ATOM   2728  O   LYS B  49      76.942  34.106  37.003  1.00126.43           O  
ATOM   2729  N   PHE B  50      78.169  32.500  36.003  1.00147.05           N  
ATOM   2730  CA  PHE B  50      78.448  33.218  34.792  1.00147.05           C  
ATOM   2731  CB  PHE B  50      79.605  32.539  34.025  1.00147.05           C  
ATOM   2732  CG  PHE B  50      79.577  32.883  32.571  1.00147.05           C  
ATOM   2733  CD1 PHE B  50      79.976  34.115  32.125  1.00147.05           C  
ATOM   2734  CD2 PHE B  50      79.172  31.955  31.635  1.00147.05           C  
ATOM   2735  CE1 PHE B  50      79.967  34.446  30.792  1.00147.05           C  
ATOM   2736  CE2 PHE B  50      79.157  32.274  30.294  1.00147.05           C  
ATOM   2737  CZ  PHE B  50      79.555  33.519  29.867  1.00147.05           C  
ATOM   2738  C   PHE B  50      77.251  33.232  33.916  1.00147.05           C  
ATOM   2739  O   PHE B  50      76.785  32.185  33.470  1.00147.05           O  
ATOM   2740  N   LEU B  51      76.650  34.426  33.759  1.00115.53           N  
ATOM   2741  CA  LEU B  51      75.545  34.581  32.863  1.00115.53           C  
ATOM   2742  CB  LEU B  51      74.676  35.795  33.241  1.00115.53           C  
ATOM   2743  CG  LEU B  51      74.069  35.674  34.655  1.00115.53           C  
ATOM   2744  CD1 LEU B  51      73.134  36.851  34.985  1.00115.53           C  
ATOM   2745  CD2 LEU B  51      73.404  34.305  34.858  1.00115.53           C  
ATOM   2746  C   LEU B  51      75.965  34.732  31.428  1.00115.53           C  
ATOM   2747  O   LEU B  51      75.599  33.926  30.574  1.00115.53           O  
ATOM   2748  N   ILE B  52      76.796  35.759  31.132  1.00 96.59           N  
ATOM   2749  CA  ILE B  52      77.081  36.047  29.752  1.00 96.59           C  
ATOM   2750  CB  ILE B  52      75.947  36.775  29.087  1.00 96.59           C  
ATOM   2751  CG1 ILE B  52      76.132  36.820  27.564  1.00 96.59           C  
ATOM   2752  CG2 ILE B  52      75.811  38.155  29.751  1.00 96.59           C  
ATOM   2753  CD1 ILE B  52      74.866  37.256  26.827  1.00 96.59           C  
ATOM   2754  C   ILE B  52      78.306  36.900  29.654  1.00 96.59           C  
ATOM   2755  O   ILE B  52      78.707  37.565  30.609  1.00 96.59           O  
ATOM   2756  N   GLN B  53      78.932  36.909  28.462  1.00100.00           N  
ATOM   2757  CA  GLN B  53      80.132  37.659  28.278  1.00100.00           C  
ATOM   2758  CB  GLN B  53      81.354  36.736  28.149  1.00100.00           C  
ATOM   2759  CG  GLN B  53      82.663  37.450  27.817  1.00100.00           C  
ATOM   2760  CD  GLN B  53      83.673  36.369  27.458  1.00100.00           C  
ATOM   2761  OE1 GLN B  53      83.382  35.178  27.557  1.00100.00           O  
ATOM   2762  NE2 GLN B  53      84.891  36.788  27.022  1.00100.00           N  
ATOM   2763  C   GLN B  53      80.000  38.368  26.967  1.00100.00           C  
ATOM   2764  O   GLN B  53      79.474  37.819  25.999  1.00100.00           O  
ATOM   2765  N   HIS B  54      80.462  39.629  26.912  1.00 86.88           N  
ATOM   2766  CA  HIS B  54      80.442  40.375  25.691  1.00 86.88           C  
ATOM   2767  ND1 HIS B  54      77.400  40.967  27.023  1.00 86.88           N  
ATOM   2768  CG  HIS B  54      78.052  41.208  25.834  1.00 86.88           C  
ATOM   2769  CB  HIS B  54      79.497  41.587  25.727  1.00 86.88           C  
ATOM   2770  NE2 HIS B  54      75.899  40.686  25.406  1.00 86.88           N  
ATOM   2771  CD2 HIS B  54      77.121  41.031  24.858  1.00 86.88           C  
ATOM   2772  CE1 HIS B  54      76.117  40.660  26.709  1.00 86.88           C  
ATOM   2773  C   HIS B  54      81.820  40.910  25.475  1.00 86.88           C  
ATOM   2774  O   HIS B  54      82.462  41.389  26.411  1.00 86.88           O  
ATOM   2775  N   TYR B  55      82.318  40.813  24.223  1.00209.50           N  
ATOM   2776  CA  TYR B  55      83.624  41.323  23.920  1.00209.50           C  
ATOM   2777  CB  TYR B  55      84.477  40.283  23.187  1.00209.50           C  
ATOM   2778  CG  TYR B  55      85.780  40.066  23.853  1.00209.50           C  
ATOM   2779  CD1 TYR B  55      85.850  39.225  24.933  1.00209.50           C  
ATOM   2780  CD2 TYR B  55      86.924  40.662  23.393  1.00209.50           C  
ATOM   2781  CE1 TYR B  55      87.050  38.999  25.556  1.00209.50           C  
ATOM   2782  CE2 TYR B  55      88.131  40.443  24.009  1.00209.50           C  
ATOM   2783  CZ  TYR B  55      88.192  39.608  25.098  1.00209.50           C  
ATOM   2784  OH  TYR B  55      89.422  39.367  25.749  1.00209.50           O  
ATOM   2785  C   TYR B  55      83.378  42.361  22.866  1.00209.50           C  
ATOM   2786  O   TYR B  55      83.133  42.007  21.721  1.00209.50           O  
ATOM   2787  N   GLU B  56      83.490  43.660  23.186  0.75218.04           N  
ATOM   2788  CA  GLU B  56      83.305  44.718  22.225  0.75218.04           C  
ATOM   2789  CB  GLU B  56      84.418  44.792  21.174  0.50218.04           C  
ATOM   2790  CG  GLU B  56      85.707  45.367  21.759  0.50218.04           C  
ATOM   2791  CD  GLU B  56      86.717  45.387  20.636  0.50218.04           C  
ATOM   2792  OE1 GLU B  56      86.551  44.532  19.730  0.50218.04           O  
ATOM   2793  OE2 GLU B  56      87.655  46.228  20.661  0.50218.04           O  
ATOM   2794  C   GLU B  56      81.987  44.700  21.543  0.75218.04           C  
ATOM   2795  O   GLU B  56      81.852  44.831  20.335  0.75218.04           O  
ATOM   2796  N   LYS B  57      80.925  44.651  22.321  1.00297.56           N  
ATOM   2797  CA  LYS B  57      79.652  44.657  21.693  1.00297.56           C  
ATOM   2798  CB  LYS B  57      79.155  45.990  21.073  1.00297.56           C  
ATOM   2799  CG  LYS B  57      80.181  46.992  20.528  1.00297.56           C  
ATOM   2800  CD  LYS B  57      80.908  47.803  21.608  1.00297.56           C  
ATOM   2801  CE  LYS B  57      81.760  48.949  21.049  1.00297.56           C  
ATOM   2802  NZ  LYS B  57      80.948  49.803  20.152  1.00297.56           N  
ATOM   2803  C   LYS B  57      79.486  43.540  20.746  1.00297.56           C  
ATOM   2804  O   LYS B  57      79.351  43.735  19.552  1.00297.56           O  
ATOM   2805  N   VAL B  58      79.578  42.315  21.264  1.00158.19           N  
ATOM   2806  CA  VAL B  58      79.295  41.145  20.497  1.00158.19           C  
ATOM   2807  CB  VAL B  58      80.432  40.648  19.615  1.00158.19           C  
ATOM   2808  CG1 VAL B  58      80.043  39.289  19.008  1.00158.19           C  
ATOM   2809  CG2 VAL B  58      80.772  41.664  18.514  1.00158.19           C  
ATOM   2810  C   VAL B  58      79.198  40.125  21.555  1.00158.19           C  
ATOM   2811  O   VAL B  58      79.808  40.256  22.613  1.00158.19           O  
ATOM   2812  N   GLU B  59      78.463  39.049  21.317  1.00199.25           N  
ATOM   2813  CA  GLU B  59      78.364  38.204  22.445  1.00199.25           C  
ATOM   2814  CB  GLU B  59      76.911  37.823  22.745  1.00199.25           C  
ATOM   2815  CG  GLU B  59      76.769  36.812  23.879  1.00199.25           C  
ATOM   2816  CD  GLU B  59      75.378  36.209  23.772  1.00199.25           C  
ATOM   2817  OE1 GLU B  59      74.565  36.740  22.969  1.00199.25           O  
ATOM   2818  OE2 GLU B  59      75.113  35.206  24.485  1.00199.25           O  
ATOM   2819  C   GLU B  59      79.071  36.908  22.261  1.00199.25           C  
ATOM   2820  O   GLU B  59      78.646  36.103  21.436  1.00199.25           O  
ATOM   2821  N   ARG B  60      80.187  36.709  23.007  1.00216.96           N  
ATOM   2822  CA  ARG B  60      80.967  35.494  22.969  1.00216.96           C  
ATOM   2823  CB  ARG B  60      82.273  35.610  23.762  1.00216.96           C  
ATOM   2824  CG  ARG B  60      83.294  36.584  23.207  1.00216.96           C  
ATOM   2825  CD  ARG B  60      82.711  37.965  22.964  1.00216.96           C  
ATOM   2826  NE  ARG B  60      82.266  37.970  21.551  1.00216.96           N  
ATOM   2827  CZ  ARG B  60      83.222  38.051  20.583  1.00216.96           C  
ATOM   2828  NH1 ARG B  60      84.534  38.169  20.938  1.00216.96           N  
ATOM   2829  NH2 ARG B  60      82.875  37.973  19.268  1.00216.96           N  
ATOM   2830  C   ARG B  60      80.339  34.301  23.620  1.00216.96           C  
ATOM   2831  O   ARG B  60      79.748  33.434  22.985  1.00216.96           O  
ATOM   2832  N   ASP B  61      80.365  34.290  24.966  1.00 94.82           N  
ATOM   2833  CA  ASP B  61      80.010  33.079  25.647  1.00 94.82           C  
ATOM   2834  CB  ASP B  61      81.089  32.530  26.595  1.00 94.82           C  
ATOM   2835  CG  ASP B  61      82.163  31.838  25.777  1.00 94.82           C  
ATOM   2836  OD1 ASP B  61      81.811  31.122  24.801  1.00 94.82           O  
ATOM   2837  OD2 ASP B  61      83.359  32.022  26.122  1.00 94.82           O  
ATOM   2838  C   ASP B  61      78.835  33.327  26.493  1.00 94.82           C  
ATOM   2839  O   ASP B  61      78.644  34.421  27.020  1.00 94.82           O  
ATOM   2840  N   LYS B  69      78.009  32.280  26.622  1.00107.68           N  
ATOM   2841  CA  LYS B  69      76.869  32.383  27.461  1.00107.68           C  
ATOM   2842  CB  LYS B  69      75.544  32.304  26.687  1.00107.68           C  
ATOM   2843  CG  LYS B  69      74.303  32.451  27.567  1.00107.68           C  
ATOM   2844  CD  LYS B  69      72.991  32.421  26.779  1.00107.68           C  
ATOM   2845  CE  LYS B  69      72.760  33.638  25.879  1.00107.68           C  
ATOM   2846  NZ  LYS B  69      72.338  34.795  26.698  1.00107.68           N  
ATOM   2847  C   LYS B  69      76.910  31.205  28.373  1.00107.68           C  
ATOM   2848  O   LYS B  69      77.290  30.105  27.971  1.00107.68           O  
ATOM   2849  N   GLY B  70      76.542  31.423  29.646  1.00 37.12           N  
ATOM   2850  CA  GLY B  70      76.462  30.345  30.576  1.00 37.12           C  
ATOM   2851  C   GLY B  70      75.033  29.959  30.556  1.00 37.12           C  
ATOM   2852  O   GLY B  70      74.352  30.091  29.540  1.00 37.12           O  
ATOM   2853  N   PHE B  71      74.521  29.453  31.682  1.00 99.63           N  
ATOM   2854  CA  PHE B  71      73.136  29.174  31.595  1.00 99.63           C  
ATOM   2855  CB  PHE B  71      72.662  28.071  32.561  1.00 99.63           C  
ATOM   2856  CG  PHE B  71      73.191  26.765  32.082  1.00 99.63           C  
ATOM   2857  CD1 PHE B  71      72.491  26.045  31.143  1.00 99.63           C  
ATOM   2858  CD2 PHE B  71      74.373  26.259  32.572  1.00 99.63           C  
ATOM   2859  CE1 PHE B  71      72.966  24.838  30.691  1.00 99.63           C  
ATOM   2860  CE2 PHE B  71      74.852  25.051  32.122  1.00 99.63           C  
ATOM   2861  CZ  PHE B  71      74.149  24.338  31.181  1.00 99.63           C  
ATOM   2862  C   PHE B  71      72.421  30.433  31.989  1.00 99.63           C  
ATOM   2863  O   PHE B  71      72.216  30.708  33.172  1.00 99.63           O  
ATOM   2864  N   LEU B  72      71.996  31.229  30.992  1.00133.76           N  
ATOM   2865  CA  LEU B  72      71.340  32.480  31.262  1.00133.76           C  
ATOM   2866  CB  LEU B  72      71.900  33.634  30.403  1.00133.76           C  
ATOM   2867  CG  LEU B  72      71.237  35.007  30.631  1.00133.76           C  
ATOM   2868  CD1 LEU B  72      71.515  35.549  32.045  1.00133.76           C  
ATOM   2869  CD2 LEU B  72      71.637  36.000  29.528  1.00133.76           C  
ATOM   2870  C   LEU B  72      69.870  32.319  30.901  1.00133.76           C  
ATOM   2871  O   LEU B  72      69.526  31.682  29.906  1.00133.76           O  
ATOM   2872  N   PRO B  73      68.969  32.882  31.672  1.00144.95           N  
ATOM   2873  CA  PRO B  73      67.558  32.714  31.394  1.00144.95           C  
ATOM   2874  CD  PRO B  73      69.227  33.084  33.090  1.00144.95           C  
ATOM   2875  CB  PRO B  73      66.833  33.129  32.674  1.00144.95           C  
ATOM   2876  CG  PRO B  73      67.871  32.896  33.788  1.00144.95           C  
ATOM   2877  C   PRO B  73      67.083  33.487  30.193  1.00144.95           C  
ATOM   2878  O   PRO B  73      67.626  34.552  29.903  1.00144.95           O  
ATOM   2879  N   SER B  74      66.040  32.989  29.498  1.00 40.35           N  
ATOM   2880  CA  SER B  74      65.525  33.642  28.324  1.00 40.35           C  
ATOM   2881  CB  SER B  74      64.416  32.837  27.628  1.00 40.35           C  
ATOM   2882  OG  SER B  74      63.277  32.756  28.471  1.00 40.35           O  
ATOM   2883  C   SER B  74      64.930  34.957  28.722  1.00 40.35           C  
ATOM   2884  O   SER B  74      64.812  35.870  27.906  1.00 40.35           O  
ATOM   2885  N   ARG B  75      64.531  35.068  30.000  1.00111.95           N  
ATOM   2886  CA  ARG B  75      63.899  36.234  30.552  1.00111.95           C  
ATOM   2887  CB  ARG B  75      63.363  36.001  31.976  1.00111.95           C  
ATOM   2888  CG  ARG B  75      62.225  34.978  32.002  1.00111.95           C  
ATOM   2889  CD  ARG B  75      61.582  34.745  33.374  1.00111.95           C  
ATOM   2890  NE  ARG B  75      62.546  34.002  34.236  1.00111.95           N  
ATOM   2891  CZ  ARG B  75      63.301  34.667  35.159  1.00111.95           C  
ATOM   2892  NH1 ARG B  75      63.172  36.019  35.299  1.00111.95           N  
ATOM   2893  NH2 ARG B  75      64.173  33.979  35.953  1.00111.95           N  
ATOM   2894  C   ARG B  75      64.874  37.370  30.595  1.00111.95           C  
ATOM   2895  O   ARG B  75      64.476  38.535  30.600  1.00111.95           O  
ATOM   2896  N   PHE B  76      66.179  37.050  30.683  1.00138.22           N  
ATOM   2897  CA  PHE B  76      67.211  38.043  30.791  1.00138.22           C  
ATOM   2898  CB  PHE B  76      68.354  37.560  31.705  1.00138.22           C  
ATOM   2899  CG  PHE B  76      67.884  37.488  33.124  1.00138.22           C  
ATOM   2900  CD1 PHE B  76      66.677  36.915  33.459  1.00138.22           C  
ATOM   2901  CD2 PHE B  76      68.691  37.935  34.145  1.00138.22           C  
ATOM   2902  CE1 PHE B  76      66.264  36.837  34.770  1.00138.22           C  
ATOM   2903  CE2 PHE B  76      68.288  37.856  35.457  1.00138.22           C  
ATOM   2904  CZ  PHE B  76      67.068  37.313  35.776  1.00138.22           C  
ATOM   2905  C   PHE B  76      67.810  38.264  29.432  1.00138.22           C  
ATOM   2906  O   PHE B  76      68.028  37.319  28.671  1.00138.22           O  
ATOM   2907  N   SER B  77      68.071  39.546  29.091  1.00 88.89           N  
ATOM   2908  CA  SER B  77      68.690  39.905  27.843  1.00 88.89           C  
ATOM   2909  CB  SER B  77      67.717  40.590  26.869  1.00 88.89           C  
ATOM   2910  OG  SER B  77      68.383  40.930  25.664  1.00 88.89           O  
ATOM   2911  C   SER B  77      69.760  40.905  28.171  1.00 88.89           C  
ATOM   2912  O   SER B  77      69.551  41.797  28.992  1.00 88.89           O  
ATOM   2913  N   VAL B  78      70.943  40.793  27.534  1.00 62.32           N  
ATOM   2914  CA  VAL B  78      71.998  41.717  27.857  1.00 62.32           C  
ATOM   2915  CB  VAL B  78      73.126  41.094  28.636  1.00 62.32           C  
ATOM   2916  CG1 VAL B  78      74.202  42.163  28.893  1.00 62.32           C  
ATOM   2917  CG2 VAL B  78      72.552  40.483  29.926  1.00 62.32           C  
ATOM   2918  C   VAL B  78      72.577  42.272  26.590  1.00 62.32           C  
ATOM   2919  O   VAL B  78      72.638  41.584  25.573  1.00 62.32           O  
ATOM   2920  N   GLN B  79      73.004  43.559  26.618  1.00 75.74           N  
ATOM   2921  CA  GLN B  79      73.594  44.158  25.455  1.00 75.74           C  
ATOM   2922  CB  GLN B  79      72.623  45.016  24.627  1.00 75.74           C  
ATOM   2923  CG  GLN B  79      73.280  45.613  23.378  1.00 75.74           C  
ATOM   2924  CD  GLN B  79      72.219  46.380  22.605  1.00 75.74           C  
ATOM   2925  OE1 GLN B  79      71.042  46.361  22.962  1.00 75.74           O  
ATOM   2926  NE2 GLN B  79      72.639  47.073  21.512  1.00 75.74           N  
ATOM   2927  C   GLN B  79      74.722  45.052  25.883  1.00 75.74           C  
ATOM   2928  O   GLN B  79      74.685  45.646  26.960  1.00 75.74           O  
ATOM   2929  N   GLN B  80      75.759  45.151  25.022  1.00124.48           N  
ATOM   2930  CA  GLN B  80      76.920  45.975  25.232  1.00124.48           C  
ATOM   2931  CB  GLN B  80      78.221  45.246  24.860  1.00124.48           C  
ATOM   2932  CG  GLN B  80      79.494  46.075  25.029  1.00124.48           C  
ATOM   2933  CD  GLN B  80      80.067  45.775  26.400  1.00124.48           C  
ATOM   2934  OE1 GLN B  80      81.124  45.157  26.520  1.00124.48           O  
ATOM   2935  NE2 GLN B  80      79.344  46.214  27.465  1.00124.48           N  
ATOM   2936  C   GLN B  80      76.788  47.118  24.275  1.00124.48           C  
ATOM   2937  O   GLN B  80      76.308  46.931  23.158  1.00124.48           O  
ATOM   2938  N   PHE B  81      77.245  48.324  24.677  1.00177.55           N  
ATOM   2939  CA  PHE B  81      77.038  49.500  23.879  1.00177.55           C  
ATOM   2940  CB  PHE B  81      76.338  50.622  24.660  1.00177.55           C  
ATOM   2941  CG  PHE B  81      74.964  50.115  24.962  1.00177.55           C  
ATOM   2942  CD1 PHE B  81      74.715  49.397  26.111  1.00177.55           C  
ATOM   2943  CD2 PHE B  81      73.923  50.340  24.089  1.00177.55           C  
ATOM   2944  CE1 PHE B  81      73.452  48.926  26.389  1.00177.55           C  
ATOM   2945  CE2 PHE B  81      72.658  49.872  24.362  1.00177.55           C  
ATOM   2946  CZ  PHE B  81      72.419  49.163  25.514  1.00177.55           C  
ATOM   2947  C   PHE B  81      78.343  50.000  23.335  1.00177.55           C  
ATOM   2948  O   PHE B  81      79.400  49.416  23.564  1.00177.55           O  
ATOM   2949  N   ASP B  82      78.291  51.131  22.600  1.00141.48           N  
ATOM   2950  CA  ASP B  82      79.419  51.598  21.842  1.00141.48           C  
ATOM   2951  CB  ASP B  82      79.120  52.859  21.009  1.00141.48           C  
ATOM   2952  CG  ASP B  82      78.685  53.978  21.937  1.00141.48           C  
ATOM   2953  OD1 ASP B  82      77.843  53.703  22.833  1.00141.48           O  
ATOM   2954  OD2 ASP B  82      79.186  55.121  21.764  1.00141.48           O  
ATOM   2955  C   ASP B  82      80.656  51.821  22.667  1.00141.48           C  
ATOM   2956  O   ASP B  82      81.759  51.489  22.237  1.00141.48           O  
ATOM   2957  N   ASP B  83      80.534  52.446  23.842  1.00167.91           N  
ATOM   2958  CA  ASP B  83      81.650  52.680  24.719  1.00167.91           C  
ATOM   2959  CB  ASP B  83      81.442  53.878  25.661  1.00167.91           C  
ATOM   2960  CG  ASP B  83      80.322  53.555  26.645  1.00167.91           C  
ATOM   2961  OD1 ASP B  83      79.455  52.698  26.322  1.00167.91           O  
ATOM   2962  OD2 ASP B  83      80.330  54.167  27.745  1.00167.91           O  
ATOM   2963  C   ASP B  83      81.921  51.508  25.598  1.00167.91           C  
ATOM   2964  O   ASP B  83      82.727  51.619  26.519  1.00167.91           O  
ATOM   2965  N   TYR B  84      81.155  50.419  25.428  1.00135.94           N  
ATOM   2966  CA  TYR B  84      81.361  49.196  26.153  1.00135.94           C  
ATOM   2967  CB  TYR B  84      82.848  48.881  26.405  1.00135.94           C  
ATOM   2968  CG  TYR B  84      83.529  48.769  25.086  1.00135.94           C  
ATOM   2969  CD1 TYR B  84      83.277  47.699  24.260  1.00135.94           C  
ATOM   2970  CD2 TYR B  84      84.434  49.725  24.682  1.00135.94           C  
ATOM   2971  CE1 TYR B  84      83.905  47.592  23.044  1.00135.94           C  
ATOM   2972  CE2 TYR B  84      85.068  49.625  23.466  1.00135.94           C  
ATOM   2973  CZ  TYR B  84      84.799  48.557  22.645  1.00135.94           C  
ATOM   2974  OH  TYR B  84      85.444  48.449  21.396  1.00135.94           O  
ATOM   2975  C   TYR B  84      80.676  49.105  27.482  1.00135.94           C  
ATOM   2976  O   TYR B  84      80.971  48.182  28.239  1.00135.94           O  
ATOM   2977  N   HIS B  85      79.728  49.998  27.818  1.00 93.80           N  
ATOM   2978  CA  HIS B  85      79.015  49.735  29.039  1.00 93.80           C  
ATOM   2979  ND1 HIS B  85      77.043  52.183  27.832  1.00 93.80           N  
ATOM   2980  CG  HIS B  85      77.072  51.374  28.945  1.00 93.80           C  
ATOM   2981  CB  HIS B  85      78.319  50.959  29.658  1.00 93.80           C  
ATOM   2982  NE2 HIS B  85      74.930  51.671  28.304  1.00 93.80           N  
ATOM   2983  CD2 HIS B  85      75.774  51.071  29.220  1.00 93.80           C  
ATOM   2984  CE1 HIS B  85      75.738  52.329  27.491  1.00 93.80           C  
ATOM   2985  C   HIS B  85      77.977  48.694  28.704  1.00 93.80           C  
ATOM   2986  O   HIS B  85      77.634  48.527  27.534  1.00 93.80           O  
ATOM   2987  N   SER B  86      77.469  47.934  29.709  1.00111.35           N  
ATOM   2988  CA  SER B  86      76.513  46.897  29.402  1.00111.35           C  
ATOM   2989  CB  SER B  86      77.060  45.467  29.557  1.00111.35           C  
ATOM   2990  OG  SER B  86      77.230  45.149  30.928  1.00111.35           O  
ATOM   2991  C   SER B  86      75.286  47.009  30.267  1.00111.35           C  
ATOM   2992  O   SER B  86      75.325  47.562  31.365  1.00111.35           O  
ATOM   2993  N   GLU B  87      74.142  46.481  29.766  1.00 78.93           N  
ATOM   2994  CA  GLU B  87      72.900  46.536  30.495  1.00 78.93           C  
ATOM   2995  CB  GLU B  87      71.929  47.582  29.924  1.00 78.93           C  
ATOM   2996  CG  GLU B  87      72.500  48.999  30.023  1.00 78.93           C  
ATOM   2997  CD  GLU B  87      71.623  49.947  29.223  1.00 78.93           C  
ATOM   2998  OE1 GLU B  87      70.562  49.493  28.716  1.00 78.93           O  
ATOM   2999  OE2 GLU B  87      72.008  51.141  29.108  1.00 78.93           O  
ATOM   3000  C   GLU B  87      72.230  45.195  30.421  1.00 78.93           C  
ATOM   3001  O   GLU B  87      72.241  44.533  29.382  1.00 78.93           O  
ATOM   3002  N   MET B  88      71.634  44.766  31.554  1.00 71.81           N  
ATOM   3003  CA  MET B  88      70.911  43.528  31.630  1.00 71.81           C  
ATOM   3004  CB  MET B  88      71.368  42.649  32.808  1.00 71.81           C  
ATOM   3005  CG  MET B  88      70.630  41.318  32.935  1.00 71.81           C  
ATOM   3006  SD  MET B  88      71.461  40.113  34.015  1.00 71.81           S  
ATOM   3007  CE  MET B  88      71.483  41.164  35.495  1.00 71.81           C  
ATOM   3008  C   MET B  88      69.473  43.880  31.824  1.00 71.81           C  
ATOM   3009  O   MET B  88      69.110  44.559  32.783  1.00 71.81           O  
ATOM   3010  N   ASN B  89      68.621  43.423  30.886  1.00 59.98           N  
ATOM   3011  CA  ASN B  89      67.214  43.689  30.913  1.00 59.98           C  
ATOM   3012  CB  ASN B  89      66.664  43.894  29.491  1.00 59.98           C  
ATOM   3013  CG  ASN B  89      65.264  44.468  29.566  1.00 59.98           C  
ATOM   3014  OD1 ASN B  89      64.645  44.491  30.628  1.00 59.98           O  
ATOM   3015  ND2 ASN B  89      64.747  44.937  28.399  1.00 59.98           N  
ATOM   3016  C   ASN B  89      66.574  42.461  31.480  1.00 59.98           C  
ATOM   3017  O   ASN B  89      66.689  41.376  30.911  1.00 59.98           O  
ATOM   3018  N   MET B  90      65.869  42.602  32.618  1.00 79.91           N  
ATOM   3019  CA  MET B  90      65.316  41.455  33.280  1.00 79.91           C  
ATOM   3020  CB  MET B  90      65.716  41.430  34.762  1.00 79.91           C  
ATOM   3021  CG  MET B  90      67.231  41.502  34.964  1.00 79.91           C  
ATOM   3022  SD  MET B  90      67.759  41.759  36.685  1.00 79.91           S  
ATOM   3023  CE  MET B  90      67.432  40.054  37.214  1.00 79.91           C  
ATOM   3024  C   MET B  90      63.825  41.559  33.233  1.00 79.91           C  
ATOM   3025  O   MET B  90      63.251  42.575  33.625  1.00 79.91           O  
ATOM   3026  N   SER B  91      63.154  40.479  32.780  1.00 88.43           N  
ATOM   3027  CA  SER B  91      61.726  40.533  32.649  1.00 88.43           C  
ATOM   3028  CB  SER B  91      61.268  40.399  31.188  1.00 88.43           C  
ATOM   3029  OG  SER B  91      59.855  40.483  31.111  1.00 88.43           O  
ATOM   3030  C   SER B  91      61.128  39.382  33.404  1.00 88.43           C  
ATOM   3031  O   SER B  91      61.827  38.434  33.758  1.00 88.43           O  
ATOM   3032  N   ALA B  92      59.808  39.477  33.690  1.00 51.93           N  
ATOM   3033  CA  ALA B  92      59.046  38.445  34.344  1.00 51.93           C  
ATOM   3034  CB  ALA B  92      58.747  37.245  33.428  1.00 51.93           C  
ATOM   3035  C   ALA B  92      59.810  37.957  35.532  1.00 51.93           C  
ATOM   3036  O   ALA B  92      60.037  36.758  35.687  1.00 51.93           O  
ATOM   3037  N   LEU B  93      60.198  38.888  36.420  1.00 61.01           N  
ATOM   3038  CA  LEU B  93      61.034  38.567  37.539  1.00 61.01           C  
ATOM   3039  CB  LEU B  93      61.351  39.786  38.430  1.00 61.01           C  
ATOM   3040  CG  LEU B  93      62.192  40.875  37.733  1.00 61.01           C  
ATOM   3041  CD1 LEU B  93      62.473  42.061  38.674  1.00 61.01           C  
ATOM   3042  CD2 LEU B  93      63.488  40.291  37.148  1.00 61.01           C  
ATOM   3043  C   LEU B  93      60.371  37.546  38.405  1.00 61.01           C  
ATOM   3044  O   LEU B  93      59.150  37.514  38.554  1.00 61.01           O  
ATOM   3045  N   GLU B  94      61.206  36.658  38.981  1.00 58.58           N  
ATOM   3046  CA  GLU B  94      60.751  35.613  39.845  1.00 58.58           C  
ATOM   3047  CB  GLU B  94      60.988  34.220  39.245  1.00 58.58           C  
ATOM   3048  CG  GLU B  94      60.182  34.041  37.955  1.00 58.58           C  
ATOM   3049  CD  GLU B  94      60.501  32.692  37.333  1.00 58.58           C  
ATOM   3050  OE1 GLU B  94      61.445  32.016  37.822  1.00 58.58           O  
ATOM   3051  OE2 GLU B  94      59.800  32.321  36.354  1.00 58.58           O  
ATOM   3052  C   GLU B  94      61.515  35.740  41.126  1.00 58.58           C  
ATOM   3053  O   GLU B  94      62.551  36.399  41.194  1.00 58.58           O  
ATOM   3054  N   LEU B  95      61.007  35.099  42.187  1.00 98.26           N  
ATOM   3055  CA  LEU B  95      61.580  35.211  43.496  1.00 98.26           C  
ATOM   3056  CB  LEU B  95      60.753  34.469  44.556  1.00 98.26           C  
ATOM   3057  CG  LEU B  95      59.344  35.074  44.718  1.00 98.26           C  
ATOM   3058  CD1 LEU B  95      58.495  34.892  43.448  1.00 98.26           C  
ATOM   3059  CD2 LEU B  95      58.651  34.544  45.977  1.00 98.26           C  
ATOM   3060  C   LEU B  95      62.968  34.657  43.465  1.00 98.26           C  
ATOM   3061  O   LEU B  95      63.860  35.148  44.155  1.00 98.26           O  
ATOM   3062  N   GLU B  96      63.186  33.624  42.637  1.00 94.61           N  
ATOM   3063  CA  GLU B  96      64.449  32.950  42.529  1.00 94.61           C  
ATOM   3064  CB  GLU B  96      64.418  31.766  41.548  1.00 94.61           C  
ATOM   3065  CG  GLU B  96      63.550  30.604  42.033  1.00 94.61           C  
ATOM   3066  CD  GLU B  96      62.095  30.997  41.836  1.00 94.61           C  
ATOM   3067  OE1 GLU B  96      61.848  31.976  41.083  1.00 94.61           O  
ATOM   3068  OE2 GLU B  96      61.211  30.323  42.428  1.00 94.61           O  
ATOM   3069  C   GLU B  96      65.490  33.909  42.039  1.00 94.61           C  
ATOM   3070  O   GLU B  96      66.683  33.715  42.267  1.00 94.61           O  
ATOM   3071  N   ASP B  97      65.053  34.951  41.313  1.00 71.10           N  
ATOM   3072  CA  ASP B  97      65.909  35.945  40.732  1.00 71.10           C  
ATOM   3073  CB  ASP B  97      65.141  36.950  39.850  1.00 71.10           C  
ATOM   3074  CG  ASP B  97      64.640  36.210  38.616  1.00 71.10           C  
ATOM   3075  OD1 ASP B  97      65.185  35.111  38.331  1.00 71.10           O  
ATOM   3076  OD2 ASP B  97      63.707  36.729  37.945  1.00 71.10           O  
ATOM   3077  C   ASP B  97      66.624  36.722  41.803  1.00 71.10           C  
ATOM   3078  O   ASP B  97      67.656  37.330  41.527  1.00 71.10           O  
ATOM   3079  N   SER B  98      66.086  36.776  43.039  1.00 53.91           N  
ATOM   3080  CA  SER B  98      66.726  37.547  44.074  1.00 53.91           C  
ATOM   3081  CB  SER B  98      66.058  37.392  45.450  1.00 53.91           C  
ATOM   3082  OG  SER B  98      64.729  37.888  45.407  1.00 53.91           O  
ATOM   3083  C   SER B  98      68.149  37.103  44.215  1.00 53.91           C  
ATOM   3084  O   SER B  98      68.437  35.917  44.373  1.00 53.91           O  
ATOM   3085  N   ALA B  99      69.089  38.072  44.163  1.00 71.55           N  
ATOM   3086  CA  ALA B  99      70.477  37.725  44.270  1.00 71.55           C  
ATOM   3087  CB  ALA B  99      70.943  36.731  43.194  1.00 71.55           C  
ATOM   3088  C   ALA B  99      71.273  38.972  44.077  1.00 71.55           C  
ATOM   3089  O   ALA B  99      70.728  40.065  43.966  1.00 71.55           O  
ATOM   3090  N   MET B 100      72.610  38.842  44.095  1.00170.48           N  
ATOM   3091  CA  MET B 100      73.452  39.959  43.791  1.00170.48           C  
ATOM   3092  CB  MET B 100      74.726  40.076  44.642  1.00170.48           C  
ATOM   3093  CG  MET B 100      74.560  40.878  45.920  1.00170.48           C  
ATOM   3094  SD  MET B 100      74.319  42.651  45.605  1.00170.48           S  
ATOM   3095  CE  MET B 100      74.120  43.113  47.346  1.00170.48           C  
ATOM   3096  C   MET B 100      73.964  39.765  42.409  1.00170.48           C  
ATOM   3097  O   MET B 100      74.318  38.654  42.025  1.00170.48           O  
ATOM   3098  N   TYR B 101      74.033  40.855  41.622  1.00116.62           N  
ATOM   3099  CA  TYR B 101      74.556  40.722  40.296  1.00116.62           C  
ATOM   3100  CB  TYR B 101      73.610  41.197  39.175  1.00116.62           C  
ATOM   3101  CG  TYR B 101      72.424  40.294  39.178  1.00116.62           C  
ATOM   3102  CD1 TYR B 101      72.524  39.015  38.687  1.00116.62           C  
ATOM   3103  CD2 TYR B 101      71.217  40.702  39.695  1.00116.62           C  
ATOM   3104  CE1 TYR B 101      71.440  38.172  38.695  1.00116.62           C  
ATOM   3105  CE2 TYR B 101      70.128  39.861  39.703  1.00116.62           C  
ATOM   3106  CZ  TYR B 101      70.237  38.590  39.201  1.00116.62           C  
ATOM   3107  OH  TYR B 101      69.127  37.722  39.207  1.00116.62           O  
ATOM   3108  C   TYR B 101      75.803  41.539  40.216  1.00116.62           C  
ATOM   3109  O   TYR B 101      75.878  42.663  40.712  1.00116.62           O  
ATOM   3110  N   PHE B 102      76.853  40.965  39.607  1.00172.10           N  
ATOM   3111  CA  PHE B 102      78.055  41.726  39.496  1.00172.10           C  
ATOM   3112  CB  PHE B 102      79.262  41.135  40.250  1.00172.10           C  
ATOM   3113  CG  PHE B 102      78.965  41.002  41.705  1.00172.10           C  
ATOM   3114  CD1 PHE B 102      79.219  42.024  42.592  1.00172.10           C  
ATOM   3115  CD2 PHE B 102      78.434  39.831  42.185  1.00172.10           C  
ATOM   3116  CE1 PHE B 102      78.944  41.879  43.932  1.00172.10           C  
ATOM   3117  CE2 PHE B 102      78.159  39.679  43.523  1.00172.10           C  
ATOM   3118  CZ  PHE B 102      78.414  40.703  44.402  1.00172.10           C  
ATOM   3119  C   PHE B 102      78.470  41.715  38.063  1.00172.10           C  
ATOM   3120  O   PHE B 102      78.322  40.728  37.346  1.00172.10           O  
ATOM   3121  N   CYS B 103      78.996  42.850  37.592  1.00 74.87           N  
ATOM   3122  CA  CYS B 103      79.544  42.858  36.278  1.00 74.87           C  
ATOM   3123  CB  CYS B 103      79.156  44.092  35.450  1.00 74.87           C  
ATOM   3124  SG  CYS B 103      79.747  45.612  36.243  1.00 74.87           S  
ATOM   3125  C   CYS B 103      81.016  42.928  36.502  1.00 74.87           C  
ATOM   3126  O   CYS B 103      81.466  43.449  37.521  1.00 74.87           O  
ATOM   3127  N   ALA B 104      81.809  42.354  35.582  1.00 61.56           N  
ATOM   3128  CA  ALA B 104      83.229  42.432  35.722  1.00 61.56           C  
ATOM   3129  CB  ALA B 104      83.866  41.139  36.257  1.00 61.56           C  
ATOM   3130  C   ALA B 104      83.780  42.666  34.362  1.00 61.56           C  
ATOM   3131  O   ALA B 104      83.181  42.288  33.356  1.00 61.56           O  
ATOM   3132  N   SER B 105      84.937  43.341  34.307  1.00101.78           N  
ATOM   3133  CA  SER B 105      85.587  43.559  33.056  1.00101.78           C  
ATOM   3134  CB  SER B 105      85.896  45.034  32.769  1.00101.78           C  
ATOM   3135  OG  SER B 105      84.692  45.780  32.749  1.00101.78           O  
ATOM   3136  C   SER B 105      86.903  42.873  33.200  1.00101.78           C  
ATOM   3137  O   SER B 105      87.469  42.831  34.289  1.00101.78           O  
ATOM   3138  N   SER B 106      87.436  42.295  32.112  1.00125.27           N  
ATOM   3139  CA  SER B 106      88.683  41.615  32.284  1.00125.27           C  
ATOM   3140  CB  SER B 106      88.650  40.145  31.825  1.00125.27           C  
ATOM   3141  OG  SER B 106      89.919  39.541  32.027  1.00125.27           O  
ATOM   3142  C   SER B 106      89.695  42.322  31.433  1.00125.27           C  
ATOM   3143  O   SER B 106      89.343  42.855  30.387  1.00125.27           O  
ATOM   3144  N   PRO B 107      90.921  42.414  31.898  1.00173.20           N  
ATOM   3145  CA  PRO B 107      91.969  43.039  31.114  1.00173.20           C  
ATOM   3146  CD  PRO B 107      91.061  42.759  33.303  1.00173.20           C  
ATOM   3147  CB  PRO B 107      92.832  43.840  32.091  1.00173.20           C  
ATOM   3148  CG  PRO B 107      92.507  43.243  33.465  1.00173.20           C  
ATOM   3149  C   PRO B 107      92.804  42.142  30.252  1.00173.20           C  
ATOM   3150  O   PRO B 107      92.771  40.943  30.427  1.00173.20           O  
ATOM   3151  N   ARG B 108      93.642  42.661  29.348  1.00 98.53           N  
ATOM   3152  CA  ARG B 108      94.385  41.751  28.514  1.00 98.53           C  
ATOM   3153  CB  ARG B 108      95.257  42.443  27.445  1.00 98.53           C  
ATOM   3154  CG  ARG B 108      95.466  41.612  26.180  1.00 98.53           C  
ATOM   3155  CD  ARG B 108      96.009  42.392  24.980  1.00 98.53           C  
ATOM   3156  NE  ARG B 108      95.510  41.704  23.753  1.00 98.53           N  
ATOM   3157  CZ  ARG B 108      96.266  40.788  23.082  1.00 98.53           C  
ATOM   3158  NH1 ARG B 108      97.554  40.544  23.454  1.00 98.53           N  
ATOM   3159  NH2 ARG B 108      95.745  40.150  21.993  1.00 98.53           N  
ATOM   3160  C   ARG B 108      95.266  40.886  29.382  1.00 98.53           C  
ATOM   3161  O   ARG B 108      95.405  39.691  29.127  1.00 98.53           O  
ATOM   3162  N   ALA B 124      95.805  41.444  30.485  1.00 61.36           N  
ATOM   3163  CA  ALA B 124      96.675  40.705  31.364  1.00 61.36           C  
ATOM   3164  CB  ALA B 124      97.080  41.472  32.633  1.00 61.36           C  
ATOM   3165  C   ALA B 124      95.921  39.510  31.826  1.00 61.36           C  
ATOM   3166  O   ALA B 124      96.515  38.478  32.112  1.00 61.36           O  
ATOM   3167  N   SER B 125      94.600  39.670  31.997  1.00210.39           N  
ATOM   3168  CA  SER B 125      93.668  38.639  32.355  1.00210.39           C  
ATOM   3169  CB  SER B 125      94.180  37.197  32.559  1.00210.39           C  
ATOM   3170  OG  SER B 125      94.691  36.688  31.336  1.00210.39           O  
ATOM   3171  C   SER B 125      93.074  39.087  33.628  1.00210.39           C  
ATOM   3172  O   SER B 125      93.184  40.251  33.997  1.00210.39           O  
ATOM   3173  N   ASN B 126      92.435  38.150  34.327  1.00201.21           N  
ATOM   3174  CA  ASN B 126      91.765  38.401  35.561  1.00201.21           C  
ATOM   3175  CB  ASN B 126      92.627  38.834  36.774  1.00201.21           C  
ATOM   3176  CG  ASN B 126      92.991  40.308  36.709  1.00201.21           C  
ATOM   3177  OD1 ASN B 126      92.141  41.174  36.913  1.00201.21           O  
ATOM   3178  ND2 ASN B 126      94.287  40.609  36.425  1.00201.21           N  
ATOM   3179  C   ASN B 126      90.675  39.386  35.344  1.00201.21           C  
ATOM   3180  O   ASN B 126      90.682  40.205  34.425  1.00201.21           O  
ATOM   3181  N   TYR B 127      89.675  39.296  36.219  1.00104.93           N  
ATOM   3182  CA  TYR B 127      88.524  40.132  36.139  1.00104.93           C  
ATOM   3183  CB  TYR B 127      87.180  39.390  36.254  1.00104.93           C  
ATOM   3184  CG  TYR B 127      86.781  38.786  34.954  1.00104.93           C  
ATOM   3185  CD1 TYR B 127      86.086  39.547  34.041  1.00104.93           C  
ATOM   3186  CD2 TYR B 127      87.072  37.478  34.645  1.00104.93           C  
ATOM   3187  CE1 TYR B 127      85.691  39.020  32.836  1.00104.93           C  
ATOM   3188  CE2 TYR B 127      86.680  36.945  33.439  1.00104.93           C  
ATOM   3189  CZ  TYR B 127      85.990  37.715  32.531  1.00104.93           C  
ATOM   3190  OH  TYR B 127      85.584  37.174  31.292  1.00104.93           O  
ATOM   3191  C   TYR B 127      88.525  41.074  37.285  1.00104.93           C  
ATOM   3192  O   TYR B 127      89.011  40.758  38.368  1.00104.93           O  
ATOM   3193  N   THR B 128      88.000  42.286  37.034  1.00130.18           N  
ATOM   3194  CA  THR B 128      87.821  43.265  38.060  1.00130.18           C  
ATOM   3195  CB  THR B 128      88.387  44.613  37.716  1.00130.18           C  
ATOM   3196  OG1 THR B 128      88.228  45.503  38.812  1.00130.18           O  
ATOM   3197  CG2 THR B 128      87.686  45.163  36.461  1.00130.18           C  
ATOM   3198  C   THR B 128      86.339  43.390  38.223  1.00130.18           C  
ATOM   3199  O   THR B 128      85.613  43.550  37.243  1.00130.18           O  
ATOM   3200  N   PHE B 129      85.859  43.311  39.481  1.00 88.47           N  
ATOM   3201  CA  PHE B 129      84.456  43.270  39.784  1.00 88.47           C  
ATOM   3202  CB  PHE B 129      84.117  42.320  40.950  1.00 88.47           C  
ATOM   3203  CG  PHE B 129      84.250  40.906  40.497  1.00 88.47           C  
ATOM   3204  CD1 PHE B 129      85.487  40.341  40.283  1.00 88.47           C  
ATOM   3205  CD2 PHE B 129      83.128  40.133  40.309  1.00 88.47           C  
ATOM   3206  CE1 PHE B 129      85.596  39.033  39.871  1.00 88.47           C  
ATOM   3207  CE2 PHE B 129      83.232  38.825  39.898  1.00 88.47           C  
ATOM   3208  CZ  PHE B 129      84.469  38.270  39.679  1.00 88.47           C  
ATOM   3209  C   PHE B 129      83.951  44.616  40.194  1.00 88.47           C  
ATOM   3210  O   PHE B 129      84.691  45.451  40.713  1.00 88.47           O  
ATOM   3211  N   GLY B 130      82.646  44.848  39.930  1.00 41.39           N  
ATOM   3212  CA  GLY B 130      81.970  46.058  40.305  1.00 41.39           C  
ATOM   3213  C   GLY B 130      81.361  45.838  41.658  1.00 41.39           C  
ATOM   3214  O   GLY B 130      81.379  44.724  42.175  1.00 41.39           O  
ATOM   3215  N   SER B 131      80.749  46.894  42.237  1.00 90.08           N  
ATOM   3216  CA  SER B 131      80.193  46.863  43.565  1.00 90.08           C  
ATOM   3217  CB  SER B 131      79.537  48.193  43.976  1.00 90.08           C  
ATOM   3218  OG  SER B 131      80.515  49.221  44.039  1.00 90.08           O  
ATOM   3219  C   SER B 131      79.133  45.809  43.658  1.00 90.08           C  
ATOM   3220  O   SER B 131      79.085  45.063  44.636  1.00 90.08           O  
ATOM   3221  N   GLY B 132      78.263  45.707  42.636  1.00 53.05           N  
ATOM   3222  CA  GLY B 132      77.221  44.719  42.651  1.00 53.05           C  
ATOM   3223  C   GLY B 132      75.892  45.395  42.793  1.00 53.05           C  
ATOM   3224  O   GLY B 132      75.797  46.568  43.149  1.00 53.05           O  
ATOM   3225  N   THR B 133      74.814  44.658  42.463  1.00153.99           N  
ATOM   3226  CA  THR B 133      73.481  45.168  42.609  1.00153.99           C  
ATOM   3227  CB  THR B 133      72.720  45.307  41.326  1.00153.99           C  
ATOM   3228  OG1 THR B 133      72.656  44.053  40.667  1.00153.99           O  
ATOM   3229  CG2 THR B 133      73.388  46.350  40.431  1.00153.99           C  
ATOM   3230  C   THR B 133      72.718  44.167  43.402  1.00153.99           C  
ATOM   3231  O   THR B 133      72.750  42.972  43.110  1.00153.99           O  
ATOM   3232  N   ARG B 134      71.990  44.622  44.433  1.00116.56           N  
ATOM   3233  CA  ARG B 134      71.249  43.651  45.165  1.00116.56           C  
ATOM   3234  CB  ARG B 134      71.237  43.874  46.684  1.00116.56           C  
ATOM   3235  CG  ARG B 134      70.606  42.704  47.438  1.00116.56           C  
ATOM   3236  CD  ARG B 134      70.571  42.886  48.955  1.00116.56           C  
ATOM   3237  NE  ARG B 134      71.978  42.902  49.450  1.00116.56           N  
ATOM   3238  CZ  ARG B 134      72.579  41.746  49.857  1.00116.56           C  
ATOM   3239  NH1 ARG B 134      71.901  40.563  49.793  1.00116.56           N  
ATOM   3240  NH2 ARG B 134      73.858  41.768  50.336  1.00116.56           N  
ATOM   3241  C   ARG B 134      69.857  43.744  44.675  1.00116.56           C  
ATOM   3242  O   ARG B 134      69.202  44.777  44.802  1.00116.56           O  
ATOM   3243  N   LEU B 135      69.385  42.650  44.062  1.00 74.20           N  
ATOM   3244  CA  LEU B 135      68.047  42.632  43.579  1.00 74.20           C  
ATOM   3245  CB  LEU B 135      67.926  42.084  42.149  1.00 74.20           C  
ATOM   3246  CG  LEU B 135      66.472  41.931  41.665  1.00 74.20           C  
ATOM   3247  CD1 LEU B 135      65.722  43.271  41.672  1.00 74.20           C  
ATOM   3248  CD2 LEU B 135      66.424  41.230  40.299  1.00 74.20           C  
ATOM   3249  C   LEU B 135      67.271  41.732  44.473  1.00 74.20           C  
ATOM   3250  O   LEU B 135      67.595  40.555  44.627  1.00 74.20           O  
ATOM   3251  N   LEU B 136      66.229  42.289  45.116  1.00 83.97           N  
ATOM   3252  CA  LEU B 136      65.394  41.472  45.936  1.00 83.97           C  
ATOM   3253  CB  LEU B 136      65.188  42.008  47.360  1.00 83.97           C  
ATOM   3254  CG  LEU B 136      66.481  42.011  48.192  1.00 83.97           C  
ATOM   3255  CD1 LEU B 136      67.518  42.983  47.609  1.00 83.97           C  
ATOM   3256  CD2 LEU B 136      66.184  42.251  49.680  1.00 83.97           C  
ATOM   3257  C   LEU B 136      64.059  41.451  45.280  1.00 83.97           C  
ATOM   3258  O   LEU B 136      63.477  42.493  44.979  1.00 83.97           O  
ATOM   3259  N   VAL B 137      63.547  40.240  45.016  1.00 27.89           N  
ATOM   3260  CA  VAL B 137      62.263  40.125  44.408  1.00 27.89           C  
ATOM   3261  CB  VAL B 137      62.175  38.985  43.442  1.00 27.89           C  
ATOM   3262  CG1 VAL B 137      60.727  38.881  42.933  1.00 27.89           C  
ATOM   3263  CG2 VAL B 137      63.218  39.216  42.335  1.00 27.89           C  
ATOM   3264  C   VAL B 137      61.303  39.828  45.550  1.00 27.89           C  
ATOM   3265  O   VAL B 137      61.203  38.632  45.935  1.00 27.89           O  
ATOM   3266  OXT VAL B 137      60.666  40.789  46.058  1.00 27.89           O  
TER
END
