# Supplementary material for: Predicting T cell receptor functionality against mutant epitopes
Source: Cell Genom. 2024 Aug 15;4(9):100634. doi: 10.1016/j.xgen.2024.100634 (PMC11480844; doi:10.1016/j.xgen.2024.100634)
Supplement: Data S7. Structural models of the murine dataset, related to Figure 3 and STAR Methods, Structural modeling — PDB files containing the structural models of the 36 murine TCRs, SIINFEKL, and the H-2Kb allele. [file mmc8.zip › SIINFEKL/Ed9_SIINFEKL.pdb]

ATOM      1  N   GLY M   1     121.319  19.525  21.818  1.00 12.86           N  
ATOM      2  CA  GLY M   1     121.320  20.849  21.158  1.00 12.86           C  
ATOM      3  C   GLY M   1     120.096  21.606  21.544  1.00 12.86           C  
ATOM      4  O   GLY M   1     119.173  21.065  22.151  1.00 12.86           O  
ATOM      5  N   PRO M   2     120.085  22.860  21.200  1.00 75.64           N  
ATOM      6  CA  PRO M   2     118.960  23.690  21.513  1.00 75.64           C  
ATOM      7  CD  PRO M   2     121.313  23.626  21.092  1.00 75.64           C  
ATOM      8  CB  PRO M   2     119.449  25.137  21.396  1.00 75.64           C  
ATOM      9  CG  PRO M   2     120.827  25.033  20.715  1.00 75.64           C  
ATOM     10  C   PRO M   2     117.803  23.353  20.634  1.00 75.64           C  
ATOM     11  O   PRO M   2     118.015  22.867  19.524  1.00 75.64           O  
ATOM     12  N   HIS M   3     116.571  23.585  21.125  1.00 42.02           N  
ATOM     13  CA  HIS M   3     115.400  23.294  20.355  1.00 42.02           C  
ATOM     14  ND1 HIS M   3     115.674  20.129  19.422  1.00 42.02           N  
ATOM     15  CG  HIS M   3     115.519  20.788  20.619  1.00 42.02           C  
ATOM     16  CB  HIS M   3     114.675  22.014  20.798  1.00 42.02           C  
ATOM     17  NE2 HIS M   3     116.896  19.028  20.917  1.00 42.02           N  
ATOM     18  CD2 HIS M   3     116.272  20.103  21.523  1.00 42.02           C  
ATOM     19  CE1 HIS M   3     116.507  19.083  19.656  1.00 42.02           C  
ATOM     20  C   HIS M   3     114.458  24.429  20.571  1.00 42.02           C  
ATOM     21  O   HIS M   3     114.686  25.282  21.426  1.00 42.02           O  
ATOM     22  N   SER M   4     113.376  24.491  19.772  1.00 48.14           N  
ATOM     23  CA  SER M   4     112.470  25.578  19.968  1.00 48.14           C  
ATOM     24  CB  SER M   4     112.845  26.831  19.158  1.00 48.14           C  
ATOM     25  OG  SER M   4     112.798  26.544  17.767  1.00 48.14           O  
ATOM     26  C   SER M   4     111.106  25.164  19.535  1.00 48.14           C  
ATOM     27  O   SER M   4     110.934  24.231  18.753  1.00 48.14           O  
ATOM     28  N   LEU M   5     110.088  25.852  20.088  1.00 77.49           N  
ATOM     29  CA  LEU M   5     108.730  25.617  19.712  1.00 77.49           C  
ATOM     30  CB  LEU M   5     107.879  25.034  20.852  1.00 77.49           C  
ATOM     31  CG  LEU M   5     106.415  24.769  20.456  1.00 77.49           C  
ATOM     32  CD1 LEU M   5     106.316  23.651  19.409  1.00 77.49           C  
ATOM     33  CD2 LEU M   5     105.541  24.513  21.694  1.00 77.49           C  
ATOM     34  C   LEU M   5     108.168  26.959  19.381  1.00 77.49           C  
ATOM     35  O   LEU M   5     108.098  27.838  20.239  1.00 77.49           O  
ATOM     36  N   ARG M   6     107.758  27.166  18.119  1.00168.87           N  
ATOM     37  CA  ARG M   6     107.209  28.449  17.804  1.00168.87           C  
ATOM     38  CB  ARG M   6     108.158  29.353  16.996  1.00168.87           C  
ATOM     39  CG  ARG M   6     108.683  28.741  15.702  1.00168.87           C  
ATOM     40  CD  ARG M   6     109.541  29.720  14.897  1.00168.87           C  
ATOM     41  NE  ARG M   6     110.932  29.680  15.427  1.00168.87           N  
ATOM     42  CZ  ARG M   6     111.874  30.509  14.888  1.00168.87           C  
ATOM     43  NH1 ARG M   6     111.520  31.399  13.917  1.00168.87           N  
ATOM     44  NH2 ARG M   6     113.168  30.445  15.317  1.00168.87           N  
ATOM     45  C   ARG M   6     105.920  28.252  17.080  1.00168.87           C  
ATOM     46  O   ARG M   6     105.667  27.188  16.521  1.00168.87           O  
ATOM     47  N   TYR M   7     105.033  29.267  17.144  1.00 96.36           N  
ATOM     48  CA  TYR M   7     103.769  29.189  16.476  1.00 96.36           C  
ATOM     49  CB  TYR M   7     102.540  29.222  17.407  1.00 96.36           C  
ATOM     50  CG  TYR M   7     102.434  27.938  18.156  1.00 96.36           C  
ATOM     51  CD1 TYR M   7     101.754  26.878  17.604  1.00 96.36           C  
ATOM     52  CD2 TYR M   7     103.003  27.782  19.398  1.00 96.36           C  
ATOM     53  CE1 TYR M   7     101.639  25.686  18.276  1.00 96.36           C  
ATOM     54  CE2 TYR M   7     102.890  26.590  20.076  1.00 96.36           C  
ATOM     55  CZ  TYR M   7     102.208  25.538  19.516  1.00 96.36           C  
ATOM     56  OH  TYR M   7     102.090  24.313  20.209  1.00 96.36           O  
ATOM     57  C   TYR M   7     103.627  30.376  15.580  1.00 96.36           C  
ATOM     58  O   TYR M   7     103.766  31.521  16.009  1.00 96.36           O  
ATOM     59  N   PHE M   8     103.327  30.126  14.293  1.00 58.74           N  
ATOM     60  CA  PHE M   8     103.116  31.213  13.389  1.00 58.74           C  
ATOM     61  CB  PHE M   8     103.644  30.954  11.969  1.00 58.74           C  
ATOM     62  CG  PHE M   8     105.128  30.926  12.037  1.00 58.74           C  
ATOM     63  CD1 PHE M   8     105.782  29.805  12.488  1.00 58.74           C  
ATOM     64  CD2 PHE M   8     105.863  32.020  11.643  1.00 58.74           C  
ATOM     65  CE1 PHE M   8     107.154  29.777  12.549  1.00 58.74           C  
ATOM     66  CE2 PHE M   8     107.236  31.997  11.702  1.00 58.74           C  
ATOM     67  CZ  PHE M   8     107.883  30.874  12.157  1.00 58.74           C  
ATOM     68  C   PHE M   8     101.640  31.377  13.268  1.00 58.74           C  
ATOM     69  O   PHE M   8     100.929  30.467  12.844  1.00 58.74           O  
ATOM     70  N   VAL M   9     101.140  32.565  13.645  1.00 46.03           N  
ATOM     71  CA  VAL M   9      99.733  32.806  13.574  1.00 46.03           C  
ATOM     72  CB  VAL M   9      99.169  33.370  14.844  1.00 46.03           C  
ATOM     73  CG1 VAL M   9      97.678  33.673  14.626  1.00 46.03           C  
ATOM     74  CG2 VAL M   9      99.448  32.381  15.988  1.00 46.03           C  
ATOM     75  C   VAL M   9      99.528  33.828  12.506  1.00 46.03           C  
ATOM     76  O   VAL M   9     100.370  34.703  12.315  1.00 46.03           O  
ATOM     77  N   THR M  10      98.425  33.717  11.738  1.00124.85           N  
ATOM     78  CA  THR M  10      98.198  34.707  10.728  1.00124.85           C  
ATOM     79  CB  THR M  10      98.803  34.344   9.406  1.00124.85           C  
ATOM     80  OG1 THR M  10      98.688  35.427   8.495  1.00124.85           O  
ATOM     81  CG2 THR M  10      98.087  33.097   8.864  1.00124.85           C  
ATOM     82  C   THR M  10      96.725  34.887  10.532  1.00124.85           C  
ATOM     83  O   THR M  10      95.956  33.927  10.584  1.00124.85           O  
ATOM     84  N   ALA M  11      96.297  36.149  10.320  1.00 47.66           N  
ATOM     85  CA  ALA M  11      94.915  36.425  10.050  1.00 47.66           C  
ATOM     86  CB  ALA M  11      94.143  36.956  11.270  1.00 47.66           C  
ATOM     87  C   ALA M  11      94.883  37.497   9.009  1.00 47.66           C  
ATOM     88  O   ALA M  11      95.498  38.549   9.174  1.00 47.66           O  
ATOM     89  N   VAL M  12      94.144  37.261   7.906  1.00 62.20           N  
ATOM     90  CA  VAL M  12      94.075  38.245   6.864  1.00 62.20           C  
ATOM     91  CB  VAL M  12      94.601  37.757   5.545  1.00 62.20           C  
ATOM     92  CG1 VAL M  12      94.362  38.843   4.486  1.00 62.20           C  
ATOM     93  CG2 VAL M  12      96.079  37.377   5.712  1.00 62.20           C  
ATOM     94  C   VAL M  12      92.635  38.573   6.650  1.00 62.20           C  
ATOM     95  O   VAL M  12      91.813  37.682   6.451  1.00 62.20           O  
ATOM     96  N   SER M  13      92.294  39.876   6.675  1.00 49.20           N  
ATOM     97  CA  SER M  13      90.923  40.256   6.500  1.00 49.20           C  
ATOM     98  CB  SER M  13      90.603  41.668   7.023  1.00 49.20           C  
ATOM     99  OG  SER M  13      91.315  42.641   6.272  1.00 49.20           O  
ATOM    100  C   SER M  13      90.597  40.232   5.044  1.00 49.20           C  
ATOM    101  O   SER M  13      91.459  40.450   4.194  1.00 49.20           O  
ATOM    102  N   ARG M  14      89.329  39.919   4.720  1.00173.57           N  
ATOM    103  CA  ARG M  14      88.905  39.986   3.356  1.00173.57           C  
ATOM    104  CB  ARG M  14      88.564  38.620   2.740  1.00173.57           C  
ATOM    105  CG  ARG M  14      89.758  37.677   2.601  1.00173.57           C  
ATOM    106  CD  ARG M  14      89.380  36.335   1.973  1.00173.57           C  
ATOM    107  NE  ARG M  14      90.602  35.488   1.917  1.00173.57           N  
ATOM    108  CZ  ARG M  14      90.480  34.138   2.085  1.00173.57           C  
ATOM    109  NH1 ARG M  14      89.254  33.591   2.322  1.00173.57           N  
ATOM    110  NH2 ARG M  14      91.582  33.336   2.016  1.00173.57           N  
ATOM    111  C   ARG M  14      87.640  40.776   3.376  1.00173.57           C  
ATOM    112  O   ARG M  14      86.569  40.248   3.671  1.00173.57           O  
ATOM    113  N   PRO M  15      87.729  42.036   3.071  1.00141.16           N  
ATOM    114  CA  PRO M  15      86.525  42.806   3.110  1.00141.16           C  
ATOM    115  CD  PRO M  15      88.881  42.822   3.481  1.00141.16           C  
ATOM    116  CB  PRO M  15      86.956  44.269   3.131  1.00141.16           C  
ATOM    117  CG  PRO M  15      88.329  44.217   3.826  1.00141.16           C  
ATOM    118  C   PRO M  15      85.595  42.440   2.008  1.00141.16           C  
ATOM    119  O   PRO M  15      85.985  42.510   0.844  1.00141.16           O  
ATOM    120  N   GLY M  16      84.354  42.065   2.366  1.00 26.89           N  
ATOM    121  CA  GLY M  16      83.334  41.755   1.411  1.00 26.89           C  
ATOM    122  C   GLY M  16      83.409  40.299   1.082  1.00 26.89           C  
ATOM    123  O   GLY M  16      82.394  39.666   0.798  1.00 26.89           O  
ATOM    124  N   LEU M  17      84.625  39.725   1.117  1.00115.39           N  
ATOM    125  CA  LEU M  17      84.779  38.346   0.761  1.00115.39           C  
ATOM    126  CB  LEU M  17      86.258  37.924   0.664  1.00115.39           C  
ATOM    127  CG  LEU M  17      86.499  36.468   0.209  1.00115.39           C  
ATOM    128  CD1 LEU M  17      86.134  35.438   1.290  1.00115.39           C  
ATOM    129  CD2 LEU M  17      85.802  36.193  -1.132  1.00115.39           C  
ATOM    130  C   LEU M  17      84.100  37.504   1.791  1.00115.39           C  
ATOM    131  O   LEU M  17      83.380  36.564   1.459  1.00115.39           O  
ATOM    132  N   GLY M  18      84.296  37.835   3.080  1.00 52.56           N  
ATOM    133  CA  GLY M  18      83.732  37.027   4.121  1.00 52.56           C  
ATOM    134  C   GLY M  18      84.623  37.176   5.307  1.00 52.56           C  
ATOM    135  O   GLY M  18      85.406  38.120   5.392  1.00 52.56           O  
ATOM    136  N   GLU M  19      84.533  36.235   6.264  1.00 76.42           N  
ATOM    137  CA  GLU M  19      85.354  36.366   7.428  1.00 76.42           C  
ATOM    138  CB  GLU M  19      84.953  35.453   8.594  1.00 76.42           C  
ATOM    139  CG  GLU M  19      83.647  35.898   9.253  1.00 76.42           C  
ATOM    140  CD  GLU M  19      83.439  35.034  10.481  1.00 76.42           C  
ATOM    141  OE1 GLU M  19      84.161  34.009  10.599  1.00 76.42           O  
ATOM    142  OE2 GLU M  19      82.566  35.385  11.318  1.00 76.42           O  
ATOM    143  C   GLU M  19      86.775  36.103   7.048  1.00 76.42           C  
ATOM    144  O   GLU M  19      87.092  35.312   6.161  1.00 76.42           O  
ATOM    145  N   PRO M  20      87.635  36.789   7.741  1.00 72.53           N  
ATOM    146  CA  PRO M  20      89.041  36.722   7.460  1.00 72.53           C  
ATOM    147  CD  PRO M  20      87.254  38.066   8.323  1.00 72.53           C  
ATOM    148  CB  PRO M  20      89.672  37.843   8.282  1.00 72.53           C  
ATOM    149  CG  PRO M  20      88.549  38.890   8.388  1.00 72.53           C  
ATOM    150  C   PRO M  20      89.596  35.368   7.748  1.00 72.53           C  
ATOM    151  O   PRO M  20      89.054  34.676   8.608  1.00 72.53           O  
ATOM    152  N   ARG M  21      90.660  34.956   7.026  0.91163.06           N  
ATOM    153  CA  ARG M  21      91.195  33.651   7.277  0.91163.06           C  
ATOM    154  CB  ARG M  21      91.916  32.997   6.082  0.91163.06           C  
ATOM    155  CG  ARG M  21      93.170  33.736   5.622  0.91163.06           C  
ATOM    156  CD  ARG M  21      93.835  33.125   4.385  0.91163.06           C  
ATOM    157  NE  ARG M  21      94.305  31.751   4.726  0.91163.06           N  
ATOM    158  CZ  ARG M  21      93.544  30.659   4.420  0.91163.06           C  
ATOM    159  NH1 ARG M  21      92.338  30.817   3.803  0.91163.06           N  
ATOM    160  NH2 ARG M  21      94.001  29.408   4.709  0.91163.06           N  
ATOM    161  C   ARG M  21      92.180  33.754   8.396  0.91163.06           C  
ATOM    162  O   ARG M  21      92.972  34.693   8.470  0.91163.06           O  
ATOM    163  N   TYR M  22      92.144  32.761   9.303  1.00 72.26           N  
ATOM    164  CA  TYR M  22      92.994  32.732  10.457  1.00 72.26           C  
ATOM    165  CB  TYR M  22      92.158  32.840  11.747  1.00 72.26           C  
ATOM    166  CG  TYR M  22      93.003  32.691  12.963  1.00 72.26           C  
ATOM    167  CD1 TYR M  22      93.746  33.743  13.446  1.00 72.26           C  
ATOM    168  CD2 TYR M  22      93.025  31.492  13.638  1.00 72.26           C  
ATOM    169  CE1 TYR M  22      94.512  33.594  14.579  1.00 72.26           C  
ATOM    170  CE2 TYR M  22      93.788  31.338  14.771  1.00 72.26           C  
ATOM    171  CZ  TYR M  22      94.535  32.390  15.243  1.00 72.26           C  
ATOM    172  OH  TYR M  22      95.319  32.237  16.406  1.00 72.26           O  
ATOM    173  C   TYR M  22      93.699  31.411  10.456  1.00 72.26           C  
ATOM    174  O   TYR M  22      93.080  30.379  10.205  1.00 72.26           O  
ATOM    175  N   MET M  23      95.026  31.403  10.719  1.00 61.53           N  
ATOM    176  CA  MET M  23      95.717  30.143  10.717  1.00 61.53           C  
ATOM    177  CB  MET M  23      96.539  29.873   9.443  1.00 61.53           C  
ATOM    178  CG  MET M  23      95.706  29.719   8.170  1.00 61.53           C  
ATOM    179  SD  MET M  23      96.656  29.152   6.724  1.00 61.53           S  
ATOM    180  CE  MET M  23      97.674  30.647   6.569  1.00 61.53           C  
ATOM    181  C   MET M  23      96.696  30.101  11.846  1.00 61.53           C  
ATOM    182  O   MET M  23      97.290  31.112  12.217  1.00 61.53           O  
ATOM    183  N   GLU M  24      96.874  28.901  12.434  1.00 62.27           N  
ATOM    184  CA  GLU M  24      97.848  28.725  13.470  1.00 62.27           C  
ATOM    185  CB  GLU M  24      97.235  28.414  14.851  1.00 62.27           C  
ATOM    186  CG  GLU M  24      96.507  29.614  15.463  1.00 62.27           C  
ATOM    187  CD  GLU M  24      95.931  29.225  16.819  1.00 62.27           C  
ATOM    188  OE1 GLU M  24      96.696  28.696  17.669  1.00 62.27           O  
ATOM    189  OE2 GLU M  24      94.710  29.458  17.025  1.00 62.27           O  
ATOM    190  C   GLU M  24      98.688  27.569  13.055  1.00 62.27           C  
ATOM    191  O   GLU M  24      98.177  26.481  12.789  1.00 62.27           O  
ATOM    192  N   VAL M  25     100.012  27.786  12.962  1.00 50.63           N  
ATOM    193  CA  VAL M  25     100.882  26.718  12.569  1.00 50.63           C  
ATOM    194  CB  VAL M  25     101.537  26.964  11.244  1.00 50.63           C  
ATOM    195  CG1 VAL M  25     102.446  25.770  10.905  1.00 50.63           C  
ATOM    196  CG2 VAL M  25     100.439  27.247  10.205  1.00 50.63           C  
ATOM    197  C   VAL M  25     101.963  26.636  13.594  1.00 50.63           C  
ATOM    198  O   VAL M  25     102.534  27.652  13.984  1.00 50.63           O  
ATOM    199  N   GLY M  26     102.293  25.418  14.056  1.00 41.26           N  
ATOM    200  CA  GLY M  26     103.318  25.311  15.057  1.00 41.26           C  
ATOM    201  C   GLY M  26     104.507  24.646  14.440  1.00 41.26           C  
ATOM    202  O   GLY M  26     104.369  23.839  13.522  1.00 41.26           O  
ATOM    203  N   TYR M  27     105.721  24.981  14.927  1.00 61.00           N  
ATOM    204  CA  TYR M  27     106.906  24.382  14.383  1.00 61.00           C  
ATOM    205  CB  TYR M  27     107.775  25.348  13.553  1.00 61.00           C  
ATOM    206  CG  TYR M  27     107.053  25.756  12.315  1.00 61.00           C  
ATOM    207  CD1 TYR M  27     106.141  26.786  12.339  1.00 61.00           C  
ATOM    208  CD2 TYR M  27     107.304  25.118  11.122  1.00 61.00           C  
ATOM    209  CE1 TYR M  27     105.481  27.163  11.193  1.00 61.00           C  
ATOM    210  CE2 TYR M  27     106.648  25.491   9.972  1.00 61.00           C  
ATOM    211  CZ  TYR M  27     105.734  26.517  10.006  1.00 61.00           C  
ATOM    212  OH  TYR M  27     105.058  26.905   8.830  1.00 61.00           O  
ATOM    213  C   TYR M  27     107.793  23.933  15.503  1.00 61.00           C  
ATOM    214  O   TYR M  27     107.953  24.629  16.505  1.00 61.00           O  
ATOM    215  N   VAL M  28     108.387  22.732  15.354  1.00 57.38           N  
ATOM    216  CA  VAL M  28     109.368  22.280  16.293  1.00 57.38           C  
ATOM    217  CB  VAL M  28     109.094  20.915  16.856  1.00 57.38           C  
ATOM    218  CG1 VAL M  28     110.294  20.499  17.725  1.00 57.38           C  
ATOM    219  CG2 VAL M  28     107.759  20.953  17.620  1.00 57.38           C  
ATOM    220  C   VAL M  28     110.627  22.180  15.497  1.00 57.38           C  
ATOM    221  O   VAL M  28     110.712  21.392  14.556  1.00 57.38           O  
ATOM    222  N   ASP M  29     111.653  22.967  15.867  1.00 57.70           N  
ATOM    223  CA  ASP M  29     112.870  22.962  15.110  1.00 57.70           C  
ATOM    224  CB  ASP M  29     113.644  21.634  15.193  1.00 57.70           C  
ATOM    225  CG  ASP M  29     114.273  21.533  16.575  1.00 57.70           C  
ATOM    226  OD1 ASP M  29     114.227  22.545  17.325  1.00 57.70           O  
ATOM    227  OD2 ASP M  29     114.817  20.443  16.895  1.00 57.70           O  
ATOM    228  C   ASP M  29     112.547  23.229  13.672  1.00 57.70           C  
ATOM    229  O   ASP M  29     113.036  22.547  12.773  1.00 57.70           O  
ATOM    230  N   ASP M  30     111.696  24.240  13.421  1.00 52.24           N  
ATOM    231  CA  ASP M  30     111.367  24.631  12.082  1.00 52.24           C  
ATOM    232  CB  ASP M  30     112.591  25.088  11.269  1.00 52.24           C  
ATOM    233  CG  ASP M  30     113.107  26.384  11.872  1.00 52.24           C  
ATOM    234  OD1 ASP M  30     112.508  26.852  12.877  1.00 52.24           O  
ATOM    235  OD2 ASP M  30     114.107  26.927  11.332  1.00 52.24           O  
ATOM    236  C   ASP M  30     110.750  23.482  11.350  1.00 52.24           C  
ATOM    237  O   ASP M  30     110.858  23.394  10.128  1.00 52.24           O  
ATOM    238  N   THR M  31     110.074  22.570  12.072  1.00 61.29           N  
ATOM    239  CA  THR M  31     109.405  21.493  11.401  1.00 61.29           C  
ATOM    240  CB  THR M  31     109.819  20.142  11.906  1.00 61.29           C  
ATOM    241  OG1 THR M  31     111.221  19.973  11.772  1.00 61.29           O  
ATOM    242  CG2 THR M  31     109.089  19.067  11.089  1.00 61.29           C  
ATOM    243  C   THR M  31     107.954  21.651  11.737  1.00 61.29           C  
ATOM    244  O   THR M  31     107.581  21.597  12.907  1.00 61.29           O  
ATOM    245  N   GLU M  32     107.087  21.827  10.720  1.00 82.41           N  
ATOM    246  CA  GLU M  32     105.693  22.073  10.984  1.00 82.41           C  
ATOM    247  CB  GLU M  32     104.925  22.568   9.748  1.00 82.41           C  
ATOM    248  CG  GLU M  32     103.440  22.816  10.015  1.00 82.41           C  
ATOM    249  CD  GLU M  32     102.807  23.287   8.715  1.00 82.41           C  
ATOM    250  OE1 GLU M  32     103.570  23.660   7.785  1.00 82.41           O  
ATOM    251  OE2 GLU M  32     101.549  23.277   8.634  1.00 82.41           O  
ATOM    252  C   GLU M  32     105.029  20.803  11.417  1.00 82.41           C  
ATOM    253  O   GLU M  32     104.902  19.868  10.628  1.00 82.41           O  
ATOM    254  N   PHE M  33     104.701  20.708  12.725  1.00142.79           N  
ATOM    255  CA  PHE M  33     103.991  19.600  13.301  1.00142.79           C  
ATOM    256  CB  PHE M  33     104.438  19.224  14.729  1.00142.79           C  
ATOM    257  CG  PHE M  33     104.180  20.323  15.699  1.00142.79           C  
ATOM    258  CD1 PHE M  33     105.123  21.295  15.929  1.00142.79           C  
ATOM    259  CD2 PHE M  33     102.997  20.373  16.397  1.00142.79           C  
ATOM    260  CE1 PHE M  33     104.887  22.304  16.833  1.00142.79           C  
ATOM    261  CE2 PHE M  33     102.757  21.380  17.302  1.00142.79           C  
ATOM    262  CZ  PHE M  33     103.702  22.350  17.523  1.00142.79           C  
ATOM    263  C   PHE M  33     102.491  19.698  13.271  1.00142.79           C  
ATOM    264  O   PHE M  33     101.829  18.668  13.188  1.00142.79           O  
ATOM    265  N   VAL M  34     101.896  20.907  13.410  1.00 61.91           N  
ATOM    266  CA  VAL M  34     100.455  20.960  13.479  1.00 61.91           C  
ATOM    267  CB  VAL M  34      99.919  20.908  14.878  1.00 61.91           C  
ATOM    268  CG1 VAL M  34     100.306  19.559  15.506  1.00 61.91           C  
ATOM    269  CG2 VAL M  34     100.438  22.137  15.644  1.00 61.91           C  
ATOM    270  C   VAL M  34      99.956  22.242  12.893  1.00 61.91           C  
ATOM    271  O   VAL M  34     100.669  23.243  12.857  1.00 61.91           O  
ATOM    272  N   ARG M  35      98.688  22.241  12.421  1.00187.83           N  
ATOM    273  CA  ARG M  35      98.159  23.434  11.827  1.00187.83           C  
ATOM    274  CB  ARG M  35      98.489  23.524  10.325  1.00187.83           C  
ATOM    275  CG  ARG M  35      97.809  24.675   9.588  1.00187.83           C  
ATOM    276  CD  ARG M  35      98.233  24.804   8.122  1.00187.83           C  
ATOM    277  NE  ARG M  35      99.541  25.518   8.100  1.00187.83           N  
ATOM    278  CZ  ARG M  35     100.249  25.637   6.940  1.00187.83           C  
ATOM    279  NH1 ARG M  35      99.837  24.986   5.815  1.00187.83           N  
ATOM    280  NH2 ARG M  35     101.367  26.419   6.900  1.00187.83           N  
ATOM    281  C   ARG M  35      96.667  23.485  11.982  1.00187.83           C  
ATOM    282  O   ARG M  35      95.994  22.462  12.106  1.00187.83           O  
ATOM    283  N   PHE M  36      96.125  24.721  12.009  1.00 76.14           N  
ATOM    284  CA  PHE M  36      94.714  24.980  12.069  1.00 76.14           C  
ATOM    285  CB  PHE M  36      94.289  25.628  13.401  1.00 76.14           C  
ATOM    286  CG  PHE M  36      92.840  25.970  13.345  1.00 76.14           C  
ATOM    287  CD1 PHE M  36      91.876  25.000  13.494  1.00 76.14           C  
ATOM    288  CD2 PHE M  36      92.445  27.276  13.162  1.00 76.14           C  
ATOM    289  CE1 PHE M  36      90.541  25.326  13.447  1.00 76.14           C  
ATOM    290  CE2 PHE M  36      91.112  27.608  13.115  1.00 76.14           C  
ATOM    291  CZ  PHE M  36      90.155  26.631  13.256  1.00 76.14           C  
ATOM    292  C   PHE M  36      94.434  25.960  10.972  1.00 76.14           C  
ATOM    293  O   PHE M  36      95.156  26.944  10.825  1.00 76.14           O  
ATOM    294  N   ASP M  37      93.391  25.707  10.153  1.00 62.82           N  
ATOM    295  CA  ASP M  37      93.079  26.606   9.076  1.00 62.82           C  
ATOM    296  CB  ASP M  37      93.397  26.034   7.681  1.00 62.82           C  
ATOM    297  CG  ASP M  37      93.223  27.144   6.648  1.00 62.82           C  
ATOM    298  OD1 ASP M  37      92.780  28.257   7.037  1.00 62.82           O  
ATOM    299  OD2 ASP M  37      93.530  26.889   5.453  1.00 62.82           O  
ATOM    300  C   ASP M  37      91.613  26.903   9.120  1.00 62.82           C  
ATOM    301  O   ASP M  37      90.776  26.005   9.051  1.00 62.82           O  
ATOM    302  N   SER M  38      91.271  28.198   9.221  1.00 97.62           N  
ATOM    303  CA  SER M  38      89.907  28.625   9.325  1.00 97.62           C  
ATOM    304  CB  SER M  38      89.787  30.145   9.517  1.00 97.62           C  
ATOM    305  OG  SER M  38      88.419  30.512   9.610  1.00 97.62           O  
ATOM    306  C   SER M  38      89.158  28.280   8.072  1.00 97.62           C  
ATOM    307  O   SER M  38      87.955  28.028   8.129  1.00 97.62           O  
ATOM    308  N   ASP M  39      89.832  28.267   6.901  1.00138.45           N  
ATOM    309  CA  ASP M  39      89.121  27.987   5.683  1.00138.45           C  
ATOM    310  CB  ASP M  39      89.644  28.770   4.464  1.00138.45           C  
ATOM    311  CG  ASP M  39      89.191  30.220   4.556  1.00138.45           C  
ATOM    312  OD1 ASP M  39      88.498  30.570   5.548  1.00138.45           O  
ATOM    313  OD2 ASP M  39      89.527  30.998   3.623  1.00138.45           O  
ATOM    314  C   ASP M  39      89.282  26.538   5.333  1.00138.45           C  
ATOM    315  O   ASP M  39      89.800  26.199   4.268  1.00138.45           O  
ATOM    316  N   ALA M  40      88.782  25.638   6.196  1.00 63.93           N  
ATOM    317  CA  ALA M  40      88.910  24.229   5.952  1.00 63.93           C  
ATOM    318  CB  ALA M  40      89.717  23.484   7.029  1.00 63.93           C  
ATOM    319  C   ALA M  40      87.525  23.670   5.956  1.00 63.93           C  
ATOM    320  O   ALA M  40      86.565  24.388   6.234  1.00 63.93           O  
ATOM    321  N   GLU M  41      87.379  22.373   5.615  1.00 58.71           N  
ATOM    322  CA  GLU M  41      86.065  21.800   5.545  1.00 58.71           C  
ATOM    323  CB  GLU M  41      86.100  20.289   5.267  1.00 58.71           C  
ATOM    324  CG  GLU M  41      86.631  19.931   3.880  1.00 58.71           C  
ATOM    325  CD  GLU M  41      86.847  18.424   3.844  1.00 58.71           C  
ATOM    326  OE1 GLU M  41      87.800  17.948   4.518  1.00 58.71           O  
ATOM    327  OE2 GLU M  41      86.063  17.730   3.143  1.00 58.71           O  
ATOM    328  C   GLU M  41      85.432  21.977   6.882  1.00 58.71           C  
ATOM    329  O   GLU M  41      84.349  22.546   7.003  1.00 58.71           O  
ATOM    330  N   ASN M  42      86.122  21.502   7.929  1.00134.92           N  
ATOM    331  CA  ASN M  42      85.680  21.715   9.270  1.00134.92           C  
ATOM    332  CB  ASN M  42      85.225  20.424   9.974  1.00134.92           C  
ATOM    333  CG  ASN M  42      84.489  20.802  11.250  1.00134.92           C  
ATOM    334  OD1 ASN M  42      83.967  21.908  11.378  1.00134.92           O  
ATOM    335  ND2 ASN M  42      84.451  19.858  12.229  1.00134.92           N  
ATOM    336  C   ASN M  42      86.925  22.167   9.942  1.00134.92           C  
ATOM    337  O   ASN M  42      87.840  21.368  10.130  1.00134.92           O  
ATOM    338  N   PRO M  43      87.006  23.408  10.316  1.00142.11           N  
ATOM    339  CA  PRO M  43      88.249  23.858  10.861  1.00142.11           C  
ATOM    340  CD  PRO M  43      86.303  24.470   9.615  1.00142.11           C  
ATOM    341  CB  PRO M  43      88.146  25.379  10.927  1.00142.11           C  
ATOM    342  CG  PRO M  43      87.197  25.715   9.760  1.00142.11           C  
ATOM    343  C   PRO M  43      88.590  23.191  12.147  1.00142.11           C  
ATOM    344  O   PRO M  43      87.749  23.155  13.043  1.00142.11           O  
ATOM    345  N   ARG M  44      89.818  22.647  12.251  1.00263.27           N  
ATOM    346  CA  ARG M  44      90.248  22.079  13.490  1.00263.27           C  
ATOM    347  CB  ARG M  44      89.604  20.732  13.857  1.00263.27           C  
ATOM    348  CG  ARG M  44      89.891  19.581  12.900  1.00263.27           C  
ATOM    349  CD  ARG M  44      89.225  18.287  13.363  1.00263.27           C  
ATOM    350  NE  ARG M  44      89.684  18.035  14.760  1.00263.27           N  
ATOM    351  CZ  ARG M  44      88.890  17.333  15.619  1.00263.27           C  
ATOM    352  NH1 ARG M  44      87.693  16.839  15.186  1.00263.27           N  
ATOM    353  NH2 ARG M  44      89.281  17.128  16.911  1.00263.27           N  
ATOM    354  C   ARG M  44      91.729  21.893  13.413  1.00263.27           C  
ATOM    355  O   ARG M  44      92.311  21.909  12.330  1.00263.27           O  
ATOM    356  N   TYR M  45      92.385  21.747  14.583  1.00108.43           N  
ATOM    357  CA  TYR M  45      93.793  21.480  14.598  1.00108.43           C  
ATOM    358  CB  TYR M  45      94.437  21.449  15.998  1.00108.43           C  
ATOM    359  CG  TYR M  45      95.092  22.740  16.346  1.00108.43           C  
ATOM    360  CD1 TYR M  45      94.407  23.891  16.664  1.00108.43           C  
ATOM    361  CD2 TYR M  45      96.467  22.753  16.374  1.00108.43           C  
ATOM    362  CE1 TYR M  45      95.102  25.038  16.985  1.00108.43           C  
ATOM    363  CE2 TYR M  45      97.164  23.889  16.692  1.00108.43           C  
ATOM    364  CZ  TYR M  45      96.479  25.035  17.000  1.00108.43           C  
ATOM    365  OH  TYR M  45      97.205  26.197  17.327  1.00108.43           O  
ATOM    366  C   TYR M  45      94.017  20.121  14.027  1.00108.43           C  
ATOM    367  O   TYR M  45      93.341  19.166  14.403  1.00108.43           O  
ATOM    368  N   GLU M  46      94.973  20.003  13.085  1.00156.29           N  
ATOM    369  CA  GLU M  46      95.258  18.716  12.516  1.00156.29           C  
ATOM    370  CB  GLU M  46      94.738  18.559  11.078  1.00156.29           C  
ATOM    371  CG  GLU M  46      95.235  19.639  10.122  1.00156.29           C  
ATOM    372  CD  GLU M  46      94.387  19.549   8.864  1.00156.29           C  
ATOM    373  OE1 GLU M  46      94.105  18.406   8.415  1.00156.29           O  
ATOM    374  OE2 GLU M  46      93.995  20.626   8.344  1.00156.29           O  
ATOM    375  C   GLU M  46      96.741  18.491  12.542  1.00156.29           C  
ATOM    376  O   GLU M  46      97.534  19.428  12.459  1.00156.29           O  
ATOM    377  N   PRO M  47      97.128  17.251  12.719  1.00104.65           N  
ATOM    378  CA  PRO M  47      98.519  16.888  12.781  1.00104.65           C  
ATOM    379  CD  PRO M  47      96.269  16.247  13.319  1.00104.65           C  
ATOM    380  CB  PRO M  47      98.571  15.510  13.445  1.00104.65           C  
ATOM    381  CG  PRO M  47      97.131  14.974  13.328  1.00104.65           C  
ATOM    382  C   PRO M  47      99.206  16.937  11.455  1.00104.65           C  
ATOM    383  O   PRO M  47      98.781  16.240  10.534  1.00104.65           O  
ATOM    384  N   ARG M  48     100.244  17.782  11.327  1.00124.08           N  
ATOM    385  CA  ARG M  48     101.062  17.837  10.153  1.00124.08           C  
ATOM    386  CB  ARG M  48     101.920  19.112  10.098  1.00124.08           C  
ATOM    387  CG  ARG M  48     101.093  20.398  10.160  1.00124.08           C  
ATOM    388  CD  ARG M  48      99.974  20.464   9.120  1.00124.08           C  
ATOM    389  NE  ARG M  48     100.610  20.485   7.774  1.00124.08           N  
ATOM    390  CZ  ARG M  48      99.849  20.284   6.659  1.00124.08           C  
ATOM    391  NH1 ARG M  48      98.507  20.064   6.779  1.00124.08           N  
ATOM    392  NH2 ARG M  48     100.430  20.299   5.424  1.00124.08           N  
ATOM    393  C   ARG M  48     102.000  16.668  10.141  1.00124.08           C  
ATOM    394  O   ARG M  48     102.098  15.940   9.155  1.00124.08           O  
ATOM    395  N   ALA M  49     102.703  16.456  11.276  1.00 49.63           N  
ATOM    396  CA  ALA M  49     103.697  15.427  11.392  1.00 49.63           C  
ATOM    397  CB  ALA M  49     104.795  15.757  12.416  1.00 49.63           C  
ATOM    398  C   ALA M  49     103.036  14.158  11.822  1.00 49.63           C  
ATOM    399  O   ALA M  49     102.028  14.172  12.523  1.00 49.63           O  
ATOM    400  N   ARG M  50     103.617  13.018  11.410  1.00133.97           N  
ATOM    401  CA  ARG M  50     103.077  11.720  11.689  1.00133.97           C  
ATOM    402  CB  ARG M  50     103.826  10.599  10.958  1.00133.97           C  
ATOM    403  CG  ARG M  50     103.029   9.297  10.928  1.00133.97           C  
ATOM    404  CD  ARG M  50     103.858   8.082  10.530  1.00133.97           C  
ATOM    405  NE  ARG M  50     104.559   7.631  11.763  1.00133.97           N  
ATOM    406  CZ  ARG M  50     103.916   6.807  12.640  1.00133.97           C  
ATOM    407  NH1 ARG M  50     102.651   6.375  12.366  1.00133.97           N  
ATOM    408  NH2 ARG M  50     104.536   6.419  13.792  1.00133.97           N  
ATOM    409  C   ARG M  50     103.136  11.422  13.161  1.00133.97           C  
ATOM    410  O   ARG M  50     102.223  10.811  13.713  1.00133.97           O  
ATOM    411  N   TRP M  51     104.208  11.869  13.839  1.00 99.97           N  
ATOM    412  CA  TRP M  51     104.461  11.576  15.225  1.00 99.97           C  
ATOM    413  CB  TRP M  51     105.843  12.068  15.697  1.00 99.97           C  
ATOM    414  CG  TRP M  51     106.196  13.485  15.314  1.00 99.97           C  
ATOM    415  CD2 TRP M  51     105.981  14.649  16.129  1.00 99.97           C  
ATOM    416  CD1 TRP M  51     106.802  13.922  14.173  1.00 99.97           C  
ATOM    417  NE1 TRP M  51     106.980  15.283  14.224  1.00 99.97           N  
ATOM    418  CE2 TRP M  51     106.480  15.743  15.424  1.00 99.97           C  
ATOM    419  CE3 TRP M  51     105.421  14.792  17.366  1.00 99.97           C  
ATOM    420  CZ2 TRP M  51     106.428  17.004  15.945  1.00 99.97           C  
ATOM    421  CZ3 TRP M  51     105.364  16.066  17.886  1.00 99.97           C  
ATOM    422  CH2 TRP M  51     105.857  17.151  17.190  1.00 99.97           C  
ATOM    423  C   TRP M  51     103.384  12.129  16.110  1.00 99.97           C  
ATOM    424  O   TRP M  51     103.182  11.637  17.219  1.00 99.97           O  
ATOM    425  N   MET M  52     102.679  13.177  15.653  1.00128.00           N  
ATOM    426  CA  MET M  52     101.631  13.827  16.397  1.00128.00           C  
ATOM    427  CB  MET M  52     101.080  15.097  15.730  1.00128.00           C  
ATOM    428  CG  MET M  52     102.031  16.289  15.840  1.00128.00           C  
ATOM    429  SD  MET M  52     102.355  16.811  17.553  1.00128.00           S  
ATOM    430  CE  MET M  52     100.650  17.321  17.905  1.00128.00           C  
ATOM    431  C   MET M  52     100.485  12.887  16.619  1.00128.00           C  
ATOM    432  O   MET M  52      99.686  13.077  17.534  1.00128.00           O  
ATOM    433  N   GLU M  53     100.368  11.849  15.777  1.00 73.71           N  
ATOM    434  CA  GLU M  53      99.281  10.912  15.825  1.00 73.71           C  
ATOM    435  CB  GLU M  53      99.520   9.703  14.907  1.00 73.71           C  
ATOM    436  CG  GLU M  53      99.599  10.059  13.423  1.00 73.71           C  
ATOM    437  CD  GLU M  53     100.084   8.820  12.682  1.00 73.71           C  
ATOM    438  OE1 GLU M  53     100.335   7.789  13.360  1.00 73.71           O  
ATOM    439  OE2 GLU M  53     100.213   8.888  11.431  1.00 73.71           O  
ATOM    440  C   GLU M  53      99.181  10.375  17.222  1.00 73.71           C  
ATOM    441  O   GLU M  53      98.106   9.971  17.663  1.00 73.71           O  
ATOM    442  N   GLN M  54     100.307  10.350  17.955  1.00117.45           N  
ATOM    443  CA  GLN M  54     100.353   9.816  19.287  1.00117.45           C  
ATOM    444  CB  GLN M  54     101.743   9.968  19.931  1.00117.45           C  
ATOM    445  CG  GLN M  54     102.826   9.096  19.292  1.00117.45           C  
ATOM    446  CD  GLN M  54     102.688   7.694  19.866  1.00117.45           C  
ATOM    447  OE1 GLN M  54     102.514   7.522  21.072  1.00117.45           O  
ATOM    448  NE2 GLN M  54     102.762   6.664  18.982  1.00117.45           N  
ATOM    449  C   GLN M  54      99.386  10.555  20.163  1.00117.45           C  
ATOM    450  O   GLN M  54      98.798   9.968  21.068  1.00117.45           O  
ATOM    451  N   GLU M  55      99.205  11.866  19.931  1.00302.99           N  
ATOM    452  CA  GLU M  55      98.351  12.678  20.751  1.00302.99           C  
ATOM    453  CB  GLU M  55      98.425  14.151  20.326  1.00302.99           C  
ATOM    454  CG  GLU M  55      98.124  15.118  21.457  1.00302.99           C  
ATOM    455  CD  GLU M  55      99.325  15.114  22.393  1.00302.99           C  
ATOM    456  OE1 GLU M  55     100.460  14.830  21.923  1.00302.99           O  
ATOM    457  OE2 GLU M  55      99.115  15.401  23.600  1.00302.99           O  
ATOM    458  C   GLU M  55      96.935  12.194  20.600  1.00302.99           C  
ATOM    459  O   GLU M  55      96.520  11.778  19.519  1.00302.99           O  
ATOM    460  N   GLY M  56      96.155  12.230  21.704  1.00104.24           N  
ATOM    461  CA  GLY M  56      94.802  11.736  21.714  1.00104.24           C  
ATOM    462  C   GLY M  56      93.851  12.802  21.260  1.00104.24           C  
ATOM    463  O   GLY M  56      94.222  13.941  20.978  1.00104.24           O  
ATOM    464  N   PRO M  58      92.602  12.408  21.195  1.00134.31           N  
ATOM    465  CA  PRO M  58      91.549  13.279  20.741  1.00134.31           C  
ATOM    466  CD  PRO M  58      92.291  11.010  20.947  1.00134.31           C  
ATOM    467  CB  PRO M  58      90.330  12.385  20.536  1.00134.31           C  
ATOM    468  CG  PRO M  58      90.942  11.011  20.210  1.00134.31           C  
ATOM    469  C   PRO M  58      91.289  14.453  21.626  1.00134.31           C  
ATOM    470  O   PRO M  58      90.833  15.479  21.123  1.00134.31           O  
ATOM    471  N   GLU M  59      91.555  14.340  22.938  1.00134.02           N  
ATOM    472  CA  GLU M  59      91.270  15.442  23.806  1.00134.02           C  
ATOM    473  CB  GLU M  59      91.515  15.135  25.298  1.00134.02           C  
ATOM    474  CG  GLU M  59      92.953  14.754  25.661  1.00134.02           C  
ATOM    475  CD  GLU M  59      93.203  13.317  25.219  1.00134.02           C  
ATOM    476  OE1 GLU M  59      93.598  13.122  24.039  1.00134.02           O  
ATOM    477  OE2 GLU M  59      93.003  12.396  26.055  1.00134.02           O  
ATOM    478  C   GLU M  59      92.143  16.585  23.400  1.00134.02           C  
ATOM    479  O   GLU M  59      91.707  17.735  23.372  1.00134.02           O  
ATOM    480  N   TYR M  60      93.397  16.278  23.023  1.00170.03           N  
ATOM    481  CA  TYR M  60      94.364  17.279  22.675  1.00170.03           C  
ATOM    482  CB  TYR M  60      95.672  16.630  22.189  1.00170.03           C  
ATOM    483  CG  TYR M  60      96.665  17.664  21.774  1.00170.03           C  
ATOM    484  CD1 TYR M  60      96.683  18.140  20.484  1.00170.03           C  
ATOM    485  CD2 TYR M  60      97.586  18.150  22.670  1.00170.03           C  
ATOM    486  CE1 TYR M  60      97.604  19.086  20.095  1.00170.03           C  
ATOM    487  CE2 TYR M  60      98.509  19.097  22.291  1.00170.03           C  
ATOM    488  CZ  TYR M  60      98.520  19.566  21.001  1.00170.03           C  
ATOM    489  OH  TYR M  60      99.467  20.536  20.609  1.00170.03           O  
ATOM    490  C   TYR M  60      93.828  18.076  21.535  1.00170.03           C  
ATOM    491  O   TYR M  60      93.816  19.306  21.575  1.00170.03           O  
ATOM    492  N   TRP M  61      93.335  17.386  20.495  1.00 88.03           N  
ATOM    493  CA  TRP M  61      92.902  18.069  19.315  1.00 88.03           C  
ATOM    494  CB  TRP M  61      92.493  17.096  18.199  1.00 88.03           C  
ATOM    495  CG  TRP M  61      93.651  16.236  17.760  1.00 88.03           C  
ATOM    496  CD2 TRP M  61      94.856  16.764  17.190  1.00 88.03           C  
ATOM    497  CD1 TRP M  61      93.828  14.888  17.865  1.00 88.03           C  
ATOM    498  NE1 TRP M  61      95.070  14.541  17.389  1.00 88.03           N  
ATOM    499  CE2 TRP M  61      95.715  15.687  16.973  1.00 88.03           C  
ATOM    500  CE3 TRP M  61      95.221  18.043  16.882  1.00 88.03           C  
ATOM    501  CZ2 TRP M  61      96.959  15.875  16.441  1.00 88.03           C  
ATOM    502  CZ3 TRP M  61      96.472  18.228  16.338  1.00 88.03           C  
ATOM    503  CH2 TRP M  61      97.323  17.165  16.122  1.00 88.03           C  
ATOM    504  C   TRP M  61      91.738  18.949  19.617  1.00 88.03           C  
ATOM    505  O   TRP M  61      91.768  20.143  19.322  1.00 88.03           O  
ATOM    506  N   GLU M  62      90.702  18.401  20.274  1.00102.92           N  
ATOM    507  CA  GLU M  62      89.509  19.169  20.466  1.00102.92           C  
ATOM    508  CB  GLU M  62      88.409  18.407  21.228  1.00102.92           C  
ATOM    509  CG  GLU M  62      87.041  19.100  21.202  1.00102.92           C  
ATOM    510  CD  GLU M  62      87.017  20.223  22.230  1.00102.92           C  
ATOM    511  OE1 GLU M  62      87.207  19.927  23.440  1.00102.92           O  
ATOM    512  OE2 GLU M  62      86.801  21.392  21.815  1.00102.92           O  
ATOM    513  C   GLU M  62      89.847  20.386  21.260  1.00102.92           C  
ATOM    514  O   GLU M  62      89.370  21.479  20.958  1.00102.92           O  
ATOM    515  N   ARG M  63      90.694  20.237  22.295  1.00192.03           N  
ATOM    516  CA  ARG M  63      90.956  21.385  23.111  1.00192.03           C  
ATOM    517  CB  ARG M  63      91.678  21.063  24.427  1.00192.03           C  
ATOM    518  CG  ARG M  63      93.029  20.375  24.294  1.00192.03           C  
ATOM    519  CD  ARG M  63      93.579  19.977  25.662  1.00192.03           C  
ATOM    520  NE  ARG M  63      94.889  19.315  25.445  1.00192.03           N  
ATOM    521  CZ  ARG M  63      96.007  20.082  25.305  1.00192.03           C  
ATOM    522  NH1 ARG M  63      95.905  21.442  25.298  1.00192.03           N  
ATOM    523  NH2 ARG M  63      97.225  19.485  25.175  1.00192.03           N  
ATOM    524  C   ARG M  63      91.696  22.448  22.362  1.00192.03           C  
ATOM    525  O   ARG M  63      91.327  23.619  22.438  1.00192.03           O  
ATOM    526  N   GLU M  64      92.743  22.079  21.599  1.00109.02           N  
ATOM    527  CA  GLU M  64      93.486  23.077  20.875  1.00109.02           C  
ATOM    528  CB  GLU M  64      94.716  22.520  20.141  1.00109.02           C  
ATOM    529  CG  GLU M  64      95.835  22.106  21.095  1.00109.02           C  
ATOM    530  CD  GLU M  64      96.200  23.320  21.938  1.00109.02           C  
ATOM    531  OE1 GLU M  64      96.327  24.431  21.358  1.00109.02           O  
ATOM    532  OE2 GLU M  64      96.348  23.155  23.178  1.00109.02           O  
ATOM    533  C   GLU M  64      92.580  23.685  19.857  1.00109.02           C  
ATOM    534  O   GLU M  64      92.675  24.875  19.559  1.00109.02           O  
ATOM    535  N   THR M  65      91.674  22.868  19.293  1.00 52.99           N  
ATOM    536  CA  THR M  65      90.790  23.334  18.263  1.00 52.99           C  
ATOM    537  CB  THR M  65      89.877  22.255  17.755  1.00 52.99           C  
ATOM    538  OG1 THR M  65      90.639  21.172  17.243  1.00 52.99           O  
ATOM    539  CG2 THR M  65      88.986  22.835  16.644  1.00 52.99           C  
ATOM    540  C   THR M  65      89.935  24.436  18.807  1.00 52.99           C  
ATOM    541  O   THR M  65      89.771  25.470  18.162  1.00 52.99           O  
ATOM    542  N   GLN M  66      89.373  24.243  20.013  1.00116.61           N  
ATOM    543  CA  GLN M  66      88.513  25.218  20.626  1.00116.61           C  
ATOM    544  CB  GLN M  66      87.940  24.676  21.941  1.00116.61           C  
ATOM    545  CG  GLN M  66      86.812  25.510  22.534  1.00116.61           C  
ATOM    546  CD  GLN M  66      86.389  24.815  23.818  1.00116.61           C  
ATOM    547  OE1 GLN M  66      87.119  23.986  24.360  1.00116.61           O  
ATOM    548  NE2 GLN M  66      85.174  25.160  24.321  1.00116.61           N  
ATOM    549  C   GLN M  66      89.347  26.425  20.930  1.00116.61           C  
ATOM    550  O   GLN M  66      88.912  27.562  20.749  1.00116.61           O  
ATOM    551  N   LYS M  67      90.595  26.197  21.389  1.00 85.40           N  
ATOM    552  CA  LYS M  67      91.485  27.270  21.718  1.00 85.40           C  
ATOM    553  CB  LYS M  67      92.873  26.754  22.128  1.00 85.40           C  
ATOM    554  CG  LYS M  67      93.869  27.855  22.493  1.00 85.40           C  
ATOM    555  CD  LYS M  67      95.219  27.307  22.959  1.00 85.40           C  
ATOM    556  CE  LYS M  67      95.112  26.284  24.091  1.00 85.40           C  
ATOM    557  NZ  LYS M  67      96.459  25.787  24.449  1.00 85.40           N  
ATOM    558  C   LYS M  67      91.683  28.084  20.484  1.00 85.40           C  
ATOM    559  O   LYS M  67      91.634  29.312  20.520  1.00 85.40           O  
ATOM    560  N   ALA M  68      91.887  27.401  19.346  1.00 41.62           N  
ATOM    561  CA  ALA M  68      92.136  28.094  18.116  1.00 41.62           C  
ATOM    562  CB  ALA M  68      92.334  27.142  16.925  1.00 41.62           C  
ATOM    563  C   ALA M  68      90.950  28.945  17.810  1.00 41.62           C  
ATOM    564  O   ALA M  68      91.090  30.126  17.505  1.00 41.62           O  
ATOM    565  N   LYS M  69      89.735  28.388  17.946  0.96 95.35           N  
ATOM    566  CA  LYS M  69      88.574  29.146  17.588  0.96 95.35           C  
ATOM    567  CB  LYS M  69      87.262  28.358  17.734  0.96 95.35           C  
ATOM    568  CG  LYS M  69      87.085  27.317  16.625  0.96 95.35           C  
ATOM    569  CD  LYS M  69      85.956  26.317  16.875  0.96 95.35           C  
ATOM    570  CE  LYS M  69      85.729  25.343  15.716  0.96 95.35           C  
ATOM    571  NZ  LYS M  69      85.060  26.036  14.591  0.96 95.35           N  
ATOM    572  C   LYS M  69      88.508  30.368  18.446  0.96 95.35           C  
ATOM    573  O   LYS M  69      88.127  31.438  17.973  0.96 95.35           O  
ATOM    574  N   GLY M  70      88.866  30.257  19.738  1.00 54.29           N  
ATOM    575  CA  GLY M  70      88.787  31.439  20.544  1.00 54.29           C  
ATOM    576  C   GLY M  70      89.761  32.460  20.012  1.00 54.29           C  
ATOM    577  O   GLY M  70      89.416  33.628  19.832  1.00 54.29           O  
ATOM    578  N   ASN M  71      91.005  32.033  19.710  1.00 63.77           N  
ATOM    579  CA  ASN M  71      92.029  32.940  19.247  1.00 63.77           C  
ATOM    580  CB  ASN M  71      93.387  32.258  19.003  1.00 63.77           C  
ATOM    581  CG  ASN M  71      93.996  31.884  20.346  1.00 63.77           C  
ATOM    582  OD1 ASN M  71      94.066  32.703  21.261  1.00 63.77           O  
ATOM    583  ND2 ASN M  71      94.449  30.607  20.472  1.00 63.77           N  
ATOM    584  C   ASN M  71      91.607  33.538  17.945  1.00 63.77           C  
ATOM    585  O   ASN M  71      91.888  34.704  17.664  1.00 63.77           O  
ATOM    586  N   GLU M  72      90.919  32.748  17.104  1.00 78.14           N  
ATOM    587  CA  GLU M  72      90.534  33.247  15.816  1.00 78.14           C  
ATOM    588  CB  GLU M  72      89.680  32.238  15.032  1.00 78.14           C  
ATOM    589  CG  GLU M  72      89.252  32.740  13.654  1.00 78.14           C  
ATOM    590  CD  GLU M  72      88.364  31.675  13.029  1.00 78.14           C  
ATOM    591  OE1 GLU M  72      88.474  30.489  13.443  1.00 78.14           O  
ATOM    592  OE2 GLU M  72      87.560  32.035  12.129  1.00 78.14           O  
ATOM    593  C   GLU M  72      89.693  34.441  16.038  1.00 78.14           C  
ATOM    594  O   GLU M  72      89.904  35.500  15.449  1.00 78.14           O  
ATOM    595  N   GLN M  73      88.738  34.305  16.962  1.00171.55           N  
ATOM    596  CA  GLN M  73      87.849  35.389  17.188  1.00171.55           C  
ATOM    597  CB  GLN M  73      86.847  35.101  18.318  1.00171.55           C  
ATOM    598  CG  GLN M  73      85.622  36.010  18.279  1.00171.55           C  
ATOM    599  CD  GLN M  73      84.737  35.518  17.139  1.00171.55           C  
ATOM    600  OE1 GLN M  73      85.199  35.308  16.019  1.00171.55           O  
ATOM    601  NE2 GLN M  73      83.426  35.313  17.434  1.00171.55           N  
ATOM    602  C   GLN M  73      88.669  36.545  17.653  1.00171.55           C  
ATOM    603  O   GLN M  73      88.478  37.660  17.173  1.00171.55           O  
ATOM    604  N   SER M  74      89.661  36.289  18.535  1.00140.58           N  
ATOM    605  CA  SER M  74      90.347  37.376  19.169  1.00140.58           C  
ATOM    606  CB  SER M  74      91.452  36.907  20.127  1.00140.58           C  
ATOM    607  OG  SER M  74      92.082  38.031  20.720  1.00140.58           O  
ATOM    608  C   SER M  74      90.968  38.250  18.134  1.00140.58           C  
ATOM    609  O   SER M  74      90.873  39.474  18.211  1.00140.58           O  
ATOM    610  N   PHE M  75      91.599  37.630  17.125  1.00 81.64           N  
ATOM    611  CA  PHE M  75      92.268  38.345  16.083  1.00 81.64           C  
ATOM    612  CB  PHE M  75      93.146  37.447  15.192  1.00 81.64           C  
ATOM    613  CG  PHE M  75      94.335  37.044  16.000  1.00 81.64           C  
ATOM    614  CD1 PHE M  75      94.300  35.933  16.811  1.00 81.64           C  
ATOM    615  CD2 PHE M  75      95.490  37.790  15.947  1.00 81.64           C  
ATOM    616  CE1 PHE M  75      95.400  35.571  17.554  1.00 81.64           C  
ATOM    617  CE2 PHE M  75      96.593  37.433  16.687  1.00 81.64           C  
ATOM    618  CZ  PHE M  75      96.550  36.320  17.492  1.00 81.64           C  
ATOM    619  C   PHE M  75      91.304  39.078  15.206  1.00 81.64           C  
ATOM    620  O   PHE M  75      91.601  40.194  14.782  1.00 81.64           O  
ATOM    621  N   ARG M  76      90.121  38.491  14.918  0.93126.84           N  
ATOM    622  CA  ARG M  76      89.222  39.128  13.993  0.93126.84           C  
ATOM    623  CB  ARG M  76      87.885  38.391  13.761  0.93126.84           C  
ATOM    624  CG  ARG M  76      86.958  38.288  14.973  0.93126.84           C  
ATOM    625  CD  ARG M  76      85.604  37.653  14.642  0.93126.84           C  
ATOM    626  NE  ARG M  76      84.953  38.500  13.603  0.93126.84           N  
ATOM    627  CZ  ARG M  76      83.593  38.613  13.560  0.93126.84           C  
ATOM    628  NH1 ARG M  76      82.825  37.968  14.486  0.93126.84           N  
ATOM    629  NH2 ARG M  76      83.000  39.377  12.596  0.93126.84           N  
ATOM    630  C   ARG M  76      88.907  40.501  14.493  0.93126.84           C  
ATOM    631  O   ARG M  76      88.842  41.447  13.711  0.93126.84           O  
ATOM    632  N   VAL M  77      88.707  40.645  15.814  1.00 89.88           N  
ATOM    633  CA  VAL M  77      88.421  41.929  16.400  1.00 89.88           C  
ATOM    634  CB  VAL M  77      88.076  41.861  17.852  1.00 89.88           C  
ATOM    635  CG1 VAL M  77      87.859  43.296  18.364  1.00 89.88           C  
ATOM    636  CG2 VAL M  77      86.835  40.972  17.998  1.00 89.88           C  
ATOM    637  C   VAL M  77      89.635  42.788  16.271  1.00 89.88           C  
ATOM    638  O   VAL M  77      89.522  43.976  15.977  1.00 89.88           O  
ATOM    639  N   ASP M  78      90.834  42.193  16.447  1.00 87.03           N  
ATOM    640  CA  ASP M  78      92.048  42.954  16.443  1.00 87.03           C  
ATOM    641  CB  ASP M  78      93.313  42.075  16.508  1.00 87.03           C  
ATOM    642  CG  ASP M  78      93.513  41.557  17.923  1.00 87.03           C  
ATOM    643  OD1 ASP M  78      93.592  42.404  18.851  1.00 87.03           O  
ATOM    644  OD2 ASP M  78      93.595  40.312  18.095  1.00 87.03           O  
ATOM    645  C   ASP M  78      92.128  43.669  15.140  1.00 87.03           C  
ATOM    646  O   ASP M  78      92.567  44.817  15.083  1.00 87.03           O  
ATOM    647  N   LEU M  79      91.686  43.008  14.054  1.00 67.09           N  
ATOM    648  CA  LEU M  79      91.765  43.610  12.760  1.00 67.09           C  
ATOM    649  CB  LEU M  79      91.108  42.737  11.679  1.00 67.09           C  
ATOM    650  CG  LEU M  79      91.763  41.353  11.524  1.00 67.09           C  
ATOM    651  CD1 LEU M  79      91.068  40.531  10.428  1.00 67.09           C  
ATOM    652  CD2 LEU M  79      93.282  41.471  11.314  1.00 67.09           C  
ATOM    653  C   LEU M  79      91.013  44.900  12.806  1.00 67.09           C  
ATOM    654  O   LEU M  79      91.522  45.936  12.385  1.00 67.09           O  
ATOM    655  N   ARG M  80      89.795  44.877  13.373  1.00172.67           N  
ATOM    656  CA  ARG M  80      88.987  46.062  13.445  1.00172.67           C  
ATOM    657  CB  ARG M  80      87.621  45.835  14.111  1.00172.67           C  
ATOM    658  CG  ARG M  80      86.862  47.142  14.348  1.00172.67           C  
ATOM    659  CD  ARG M  80      85.395  46.961  14.744  1.00172.67           C  
ATOM    660  NE  ARG M  80      85.293  45.774  15.638  1.00172.67           N  
ATOM    661  CZ  ARG M  80      85.015  44.552  15.097  1.00172.67           C  
ATOM    662  NH1 ARG M  80      84.893  44.419  13.742  1.00172.67           N  
ATOM    663  NH2 ARG M  80      84.840  43.466  15.902  1.00172.67           N  
ATOM    664  C   ARG M  80      89.714  47.096  14.244  1.00172.67           C  
ATOM    665  O   ARG M  80      89.732  48.272  13.888  1.00172.67           O  
ATOM    666  N   THR M  81      90.373  46.662  15.328  1.00103.50           N  
ATOM    667  CA  THR M  81      90.975  47.542  16.283  1.00103.50           C  
ATOM    668  CB  THR M  81      91.713  46.773  17.335  1.00103.50           C  
ATOM    669  OG1 THR M  81      90.899  45.728  17.832  1.00103.50           O  
ATOM    670  CG2 THR M  81      92.041  47.725  18.492  1.00103.50           C  
ATOM    671  C   THR M  81      92.024  48.354  15.602  1.00103.50           C  
ATOM    672  O   THR M  81      92.073  49.575  15.742  1.00103.50           O  
ATOM    673  N   LEU M  82      92.879  47.671  14.822  1.00 72.34           N  
ATOM    674  CA  LEU M  82      93.995  48.296  14.173  1.00 72.34           C  
ATOM    675  CB  LEU M  82      94.876  47.301  13.407  1.00 72.34           C  
ATOM    676  CG  LEU M  82      95.574  46.311  14.353  1.00 72.34           C  
ATOM    677  CD1 LEU M  82      96.508  45.370  13.585  1.00 72.34           C  
ATOM    678  CD2 LEU M  82      96.285  47.047  15.499  1.00 72.34           C  
ATOM    679  C   LEU M  82      93.482  49.303  13.216  1.00 72.34           C  
ATOM    680  O   LEU M  82      94.043  50.388  13.077  1.00 72.34           O  
ATOM    681  N   LEU M  83      92.362  48.968  12.566  1.00146.86           N  
ATOM    682  CA  LEU M  83      91.800  49.824  11.581  1.00146.86           C  
ATOM    683  CB  LEU M  83      90.496  49.231  11.025  1.00146.86           C  
ATOM    684  CG  LEU M  83      89.936  49.997   9.824  1.00146.86           C  
ATOM    685  CD1 LEU M  83      89.399  51.375  10.238  1.00146.86           C  
ATOM    686  CD2 LEU M  83      90.979  50.056   8.693  1.00146.86           C  
ATOM    687  C   LEU M  83      91.528  51.121  12.268  1.00146.86           C  
ATOM    688  O   LEU M  83      91.715  52.186  11.685  1.00146.86           O  
ATOM    689  N   GLY M  84      91.072  51.063  13.532  1.00 41.17           N  
ATOM    690  CA  GLY M  84      90.801  52.259  14.274  1.00 41.17           C  
ATOM    691  C   GLY M  84      92.059  53.025  14.588  1.00 41.17           C  
ATOM    692  O   GLY M  84      92.100  54.242  14.418  1.00 41.17           O  
ATOM    693  N   TYR M  85      93.130  52.344  15.051  1.00 87.35           N  
ATOM    694  CA  TYR M  85      94.305  53.073  15.451  1.00 87.35           C  
ATOM    695  CB  TYR M  85      95.439  52.196  16.009  1.00 87.35           C  
ATOM    696  CG  TYR M  85      94.971  51.585  17.279  1.00 87.35           C  
ATOM    697  CD1 TYR M  85      94.850  52.342  18.420  1.00 87.35           C  
ATOM    698  CD2 TYR M  85      94.676  50.245  17.332  1.00 87.35           C  
ATOM    699  CE1 TYR M  85      94.419  51.772  19.594  1.00 87.35           C  
ATOM    700  CE2 TYR M  85      94.247  49.672  18.502  1.00 87.35           C  
ATOM    701  CZ  TYR M  85      94.115  50.434  19.634  1.00 87.35           C  
ATOM    702  OH  TYR M  85      93.673  49.837  20.833  1.00 87.35           O  
ATOM    703  C   TYR M  85      94.870  53.766  14.254  1.00 87.35           C  
ATOM    704  O   TYR M  85      95.287  54.921  14.327  1.00 87.35           O  
ATOM    705  N   TYR M  86      94.934  53.030  13.132  1.00 85.40           N  
ATOM    706  CA  TYR M  86      95.428  53.497  11.870  1.00 85.40           C  
ATOM    707  CB  TYR M  86      95.775  52.372  10.880  1.00 85.40           C  
ATOM    708  CG  TYR M  86      97.055  51.783  11.370  1.00 85.40           C  
ATOM    709  CD1 TYR M  86      98.235  52.468  11.183  1.00 85.40           C  
ATOM    710  CD2 TYR M  86      97.091  50.561  12.000  1.00 85.40           C  
ATOM    711  CE1 TYR M  86      99.430  51.952  11.623  1.00 85.40           C  
ATOM    712  CE2 TYR M  86      98.285  50.039  12.443  1.00 85.40           C  
ATOM    713  CZ  TYR M  86      99.457  50.734  12.256  1.00 85.40           C  
ATOM    714  OH  TYR M  86     100.682  50.200  12.709  1.00 85.40           O  
ATOM    715  C   TYR M  86      94.485  54.468  11.229  1.00 85.40           C  
ATOM    716  O   TYR M  86      94.912  55.348  10.485  1.00 85.40           O  
ATOM    717  N   ASN M  87      93.171  54.337  11.478  1.00 91.83           N  
ATOM    718  CA  ASN M  87      92.232  55.187  10.806  1.00 91.83           C  
ATOM    719  CB  ASN M  87      92.561  56.682  10.975  1.00 91.83           C  
ATOM    720  CG  ASN M  87      91.382  57.508  10.483  1.00 91.83           C  
ATOM    721  OD1 ASN M  87      90.391  56.972   9.991  1.00 91.83           O  
ATOM    722  ND2 ASN M  87      91.493  58.858  10.614  1.00 91.83           N  
ATOM    723  C   ASN M  87      92.302  54.847   9.351  1.00 91.83           C  
ATOM    724  O   ASN M  87      92.281  55.724   8.490  1.00 91.83           O  
ATOM    725  N   GLN M  88      92.396  53.533   9.056  1.00 58.94           N  
ATOM    726  CA  GLN M  88      92.479  53.044   7.708  1.00 58.94           C  
ATOM    727  CB  GLN M  88      93.265  51.728   7.593  1.00 58.94           C  
ATOM    728  CG  GLN M  88      94.732  51.869   7.999  1.00 58.94           C  
ATOM    729  CD  GLN M  88      95.398  50.510   7.844  1.00 58.94           C  
ATOM    730  OE1 GLN M  88      94.778  49.471   8.069  1.00 58.94           O  
ATOM    731  NE2 GLN M  88      96.699  50.512   7.451  1.00 58.94           N  
ATOM    732  C   GLN M  88      91.099  52.792   7.195  1.00 58.94           C  
ATOM    733  O   GLN M  88      90.140  52.705   7.960  1.00 58.94           O  
ATOM    734  N   SER M  89      90.962  52.702   5.856  1.00 44.61           N  
ATOM    735  CA  SER M  89      89.683  52.436   5.268  1.00 44.61           C  
ATOM    736  CB  SER M  89      89.628  52.726   3.758  1.00 44.61           C  
ATOM    737  OG  SER M  89      90.521  51.870   3.061  1.00 44.61           O  
ATOM    738  C   SER M  89      89.388  50.985   5.472  1.00 44.61           C  
ATOM    739  O   SER M  89      90.289  50.150   5.512  1.00 44.61           O  
ATOM    740  N   LYS M  90      88.094  50.660   5.628  1.00129.93           N  
ATOM    741  CA  LYS M  90      87.654  49.315   5.862  1.00129.93           C  
ATOM    742  CB  LYS M  90      86.163  49.250   6.242  1.00129.93           C  
ATOM    743  CG  LYS M  90      85.715  47.893   6.793  1.00129.93           C  
ATOM    744  CD  LYS M  90      85.754  46.753   5.776  1.00129.93           C  
ATOM    745  CE  LYS M  90      85.590  45.363   6.395  1.00129.93           C  
ATOM    746  NZ  LYS M  90      86.840  44.964   7.081  1.00129.93           N  
ATOM    747  C   LYS M  90      87.873  48.472   4.640  1.00129.93           C  
ATOM    748  O   LYS M  90      88.229  47.300   4.740  1.00129.93           O  
ATOM    749  N   GLY M  91      87.725  49.069   3.444  1.00 38.50           N  
ATOM    750  CA  GLY M  91      87.684  48.314   2.222  1.00 38.50           C  
ATOM    751  C   GLY M  91      88.893  47.448   2.001  1.00 38.50           C  
ATOM    752  O   GLY M  91      88.746  46.305   1.574  1.00 38.50           O  
ATOM    753  N   GLY M  92      90.116  47.938   2.278  1.00 28.78           N  
ATOM    754  CA  GLY M  92      91.277  47.153   1.942  1.00 28.78           C  
ATOM    755  C   GLY M  92      91.447  46.001   2.886  1.00 28.78           C  
ATOM    756  O   GLY M  92      90.853  45.960   3.963  1.00 28.78           O  
ATOM    757  N   SER M  93      92.271  45.011   2.468  1.00 99.39           N  
ATOM    758  CA  SER M  93      92.575  43.864   3.282  1.00 99.39           C  
ATOM    759  CB  SER M  93      92.858  42.570   2.503  1.00 99.39           C  
ATOM    760  OG  SER M  93      91.651  41.994   2.037  1.00 99.39           O  
ATOM    761  C   SER M  93      93.823  44.137   4.059  1.00 99.39           C  
ATOM    762  O   SER M  93      94.668  44.930   3.648  1.00 99.39           O  
ATOM    763  N   HIS M  94      93.977  43.459   5.214  1.00 73.48           N  
ATOM    764  CA  HIS M  94      95.160  43.665   5.996  1.00 73.48           C  
ATOM    765  ND1 HIS M  94      95.243  46.807   5.745  1.00 73.48           N  
ATOM    766  CG  HIS M  94      94.525  46.025   6.624  1.00 73.48           C  
ATOM    767  CB  HIS M  94      94.977  44.685   7.131  1.00 73.48           C  
ATOM    768  NE2 HIS M  94      93.378  47.923   6.210  1.00 73.48           N  
ATOM    769  CD2 HIS M  94      93.390  46.723   6.897  1.00 73.48           C  
ATOM    770  CE1 HIS M  94      94.510  47.929   5.531  1.00 73.48           C  
ATOM    771  C   HIS M  94      95.557  42.351   6.601  1.00 73.48           C  
ATOM    772  O   HIS M  94      94.795  41.386   6.566  1.00 73.48           O  
ATOM    773  N   THR M  95      96.786  42.278   7.162  0.90 53.26           N  
ATOM    774  CA  THR M  95      97.253  41.030   7.697  0.90 53.26           C  
ATOM    775  CB  THR M  95      98.300  40.395   6.831  0.90 53.26           C  
ATOM    776  OG1 THR M  95      97.783  40.173   5.528  0.90 53.26           O  
ATOM    777  CG2 THR M  95      98.743  39.066   7.466  0.90 53.26           C  
ATOM    778  C   THR M  95      97.887  41.233   9.041  0.90 53.26           C  
ATOM    779  O   THR M  95      98.519  42.254   9.309  0.90 53.26           O  
ATOM    780  N   ILE M  96      97.720  40.224   9.920  1.00117.99           N  
ATOM    781  CA  ILE M  96      98.282  40.209  11.242  1.00117.99           C  
ATOM    782  CB  ILE M  96      97.240  40.083  12.316  1.00117.99           C  
ATOM    783  CG1 ILE M  96      96.248  41.255  12.306  1.00117.99           C  
ATOM    784  CG2 ILE M  96      97.980  39.902  13.651  1.00117.99           C  
ATOM    785  CD1 ILE M  96      96.874  42.586  12.696  1.00117.99           C  
ATOM    786  C   ILE M  96      99.034  38.922  11.341  1.00117.99           C  
ATOM    787  O   ILE M  96      98.522  37.872  10.953  1.00117.99           O  
ATOM    788  N   GLN M  97     100.277  38.963  11.853  1.00108.53           N  
ATOM    789  CA  GLN M  97     100.984  37.729  12.028  1.00108.53           C  
ATOM    790  CB  GLN M  97     101.897  37.374  10.846  1.00108.53           C  
ATOM    791  CG  GLN M  97     102.939  38.437  10.525  1.00108.53           C  
ATOM    792  CD  GLN M  97     103.738  37.923   9.338  1.00108.53           C  
ATOM    793  OE1 GLN M  97     103.198  37.264   8.449  1.00108.53           O  
ATOM    794  NE2 GLN M  97     105.063  38.218   9.326  1.00108.53           N  
ATOM    795  C   GLN M  97     101.759  37.806  13.300  1.00108.53           C  
ATOM    796  O   GLN M  97     102.251  38.867  13.678  1.00108.53           O  
ATOM    797  N   VAL M  98     101.860  36.672  14.026  1.00122.65           N  
ATOM    798  CA  VAL M  98     102.563  36.714  15.273  1.00122.65           C  
ATOM    799  CB  VAL M  98     101.659  36.741  16.469  1.00122.65           C  
ATOM    800  CG1 VAL M  98     100.926  38.089  16.487  1.00122.65           C  
ATOM    801  CG2 VAL M  98     100.700  35.546  16.380  1.00122.65           C  
ATOM    802  C   VAL M  98     103.462  35.534  15.403  1.00122.65           C  
ATOM    803  O   VAL M  98     103.166  34.436  14.933  1.00122.65           O  
ATOM    804  N   ILE M  99     104.612  35.768  16.065  1.00106.00           N  
ATOM    805  CA  ILE M  99     105.579  34.745  16.303  1.00106.00           C  
ATOM    806  CB  ILE M  99     106.977  35.164  15.940  1.00106.00           C  
ATOM    807  CG1 ILE M  99     107.069  35.545  14.453  1.00106.00           C  
ATOM    808  CG2 ILE M  99     107.929  34.023  16.333  1.00106.00           C  
ATOM    809  CD1 ILE M  99     106.784  34.386  13.502  1.00106.00           C  
ATOM    810  C   ILE M  99     105.573  34.529  17.778  1.00106.00           C  
ATOM    811  O   ILE M  99     105.868  35.437  18.555  1.00106.00           O  
ATOM    812  N   SER M 100     105.211  33.310  18.207  1.00 57.52           N  
ATOM    813  CA  SER M 100     105.199  33.032  19.606  1.00 57.52           C  
ATOM    814  CB  SER M 100     103.784  32.715  20.120  1.00 57.52           C  
ATOM    815  OG  SER M 100     103.796  32.529  21.525  1.00 57.52           O  
ATOM    816  C   SER M 100     106.048  31.816  19.755  1.00 57.52           C  
ATOM    817  O   SER M 100     106.002  30.929  18.909  1.00 57.52           O  
ATOM    818  N   GLY M 101     106.877  31.740  20.814  1.00 35.18           N  
ATOM    819  CA  GLY M 101     107.683  30.559  20.916  1.00 35.18           C  
ATOM    820  C   GLY M 101     108.740  30.744  21.954  1.00 35.18           C  
ATOM    821  O   GLY M 101     108.898  31.822  22.527  1.00 35.18           O  
ATOM    822  N   CYS M 102     109.499  29.656  22.211  1.00 50.74           N  
ATOM    823  CA  CYS M 102     110.530  29.679  23.207  1.00 50.74           C  
ATOM    824  CB  CYS M 102     110.048  29.130  24.569  1.00 50.74           C  
ATOM    825  SG  CYS M 102     109.500  27.393  24.496  1.00 50.74           S  
ATOM    826  C   CYS M 102     111.662  28.810  22.736  1.00 50.74           C  
ATOM    827  O   CYS M 102     111.460  27.869  21.971  1.00 50.74           O  
ATOM    828  N   GLU M 103     112.903  29.123  23.170  1.00 59.03           N  
ATOM    829  CA  GLU M 103     114.041  28.325  22.803  1.00 59.03           C  
ATOM    830  CB  GLU M 103     115.142  29.110  22.070  1.00 59.03           C  
ATOM    831  CG  GLU M 103     114.750  29.563  20.666  1.00 59.03           C  
ATOM    832  CD  GLU M 103     115.917  30.341  20.077  1.00 59.03           C  
ATOM    833  OE1 GLU M 103     116.383  31.303  20.742  1.00 59.03           O  
ATOM    834  OE2 GLU M 103     116.360  29.983  18.953  1.00 59.03           O  
ATOM    835  C   GLU M 103     114.670  27.832  24.069  1.00 59.03           C  
ATOM    836  O   GLU M 103     114.839  28.589  25.024  1.00 59.03           O  
ATOM    837  N   VAL M 104     115.049  26.538  24.098  1.00 35.05           N  
ATOM    838  CA  VAL M 104     115.646  25.976  25.277  1.00 35.05           C  
ATOM    839  CB  VAL M 104     114.850  24.848  25.868  1.00 35.05           C  
ATOM    840  CG1 VAL M 104     113.482  25.391  26.316  1.00 35.05           C  
ATOM    841  CG2 VAL M 104     114.761  23.714  24.832  1.00 35.05           C  
ATOM    842  C   VAL M 104     116.982  25.412  24.901  1.00 35.05           C  
ATOM    843  O   VAL M 104     117.220  25.061  23.746  1.00 35.05           O  
ATOM    844  N   GLY M 105     117.906  25.337  25.881  1.00 19.93           N  
ATOM    845  CA  GLY M 105     119.215  24.807  25.629  1.00 19.93           C  
ATOM    846  C   GLY M 105     119.200  23.341  25.927  1.00 19.93           C  
ATOM    847  O   GLY M 105     118.161  22.761  26.236  1.00 19.93           O  
ATOM    848  N   SER M 106     120.385  22.706  25.843  1.00 73.64           N  
ATOM    849  CA  SER M 106     120.516  21.302  26.098  1.00 73.64           C  
ATOM    850  CB  SER M 106     121.936  20.780  25.808  1.00 73.64           C  
ATOM    851  OG  SER M 106     122.884  21.432  26.640  1.00 73.64           O  
ATOM    852  C   SER M 106     120.215  21.061  27.542  1.00 73.64           C  
ATOM    853  O   SER M 106     119.709  20.004  27.916  1.00 73.64           O  
ATOM    854  N   ASP M 107     120.534  22.053  28.391  1.00 56.58           N  
ATOM    855  CA  ASP M 107     120.312  21.963  29.804  1.00 56.58           C  
ATOM    856  CB  ASP M 107     121.014  23.079  30.597  1.00 56.58           C  
ATOM    857  CG  ASP M 107     120.517  24.437  30.132  1.00 56.58           C  
ATOM    858  OD1 ASP M 107     120.235  24.603  28.916  1.00 56.58           O  
ATOM    859  OD2 ASP M 107     120.433  25.341  31.002  1.00 56.58           O  
ATOM    860  C   ASP M 107     118.843  21.960  30.099  1.00 56.58           C  
ATOM    861  O   ASP M 107     118.409  21.350  31.075  1.00 56.58           O  
ATOM    862  N   GLY M 108     118.028  22.624  29.256  1.00 29.41           N  
ATOM    863  CA  GLY M 108     116.616  22.666  29.518  1.00 29.41           C  
ATOM    864  C   GLY M 108     116.271  24.037  30.008  1.00 29.41           C  
ATOM    865  O   GLY M 108     115.117  24.321  30.326  1.00 29.41           O  
ATOM    866  N   ARG M 109     117.277  24.926  30.090  1.00124.35           N  
ATOM    867  CA  ARG M 109     117.024  26.272  30.513  1.00124.35           C  
ATOM    868  CB  ARG M 109     118.280  27.033  30.964  1.00124.35           C  
ATOM    869  CG  ARG M 109     117.980  28.367  31.649  1.00124.35           C  
ATOM    870  CD  ARG M 109     119.215  29.015  32.278  1.00124.35           C  
ATOM    871  NE  ARG M 109     119.898  29.816  31.224  1.00124.35           N  
ATOM    872  CZ  ARG M 109     119.528  31.112  31.013  1.00124.35           C  
ATOM    873  NH1 ARG M 109     118.543  31.672  31.776  1.00124.35           N  
ATOM    874  NH2 ARG M 109     120.136  31.849  30.037  1.00124.35           N  
ATOM    875  C   ARG M 109     116.426  26.999  29.349  1.00124.35           C  
ATOM    876  O   ARG M 109     116.496  26.532  28.216  1.00124.35           O  
ATOM    877  N   LEU M 110     115.795  28.160  29.615  1.00 62.70           N  
ATOM    878  CA  LEU M 110     115.133  28.885  28.564  1.00 62.70           C  
ATOM    879  CB  LEU M 110     113.899  29.653  29.071  1.00 62.70           C  
ATOM    880  CG  LEU M 110     113.156  30.446  27.982  1.00 62.70           C  
ATOM    881  CD1 LEU M 110     112.562  29.509  26.919  1.00 62.70           C  
ATOM    882  CD2 LEU M 110     112.109  31.386  28.600  1.00 62.70           C  
ATOM    883  C   LEU M 110     116.077  29.887  27.981  1.00 62.70           C  
ATOM    884  O   LEU M 110     116.428  30.875  28.622  1.00 62.70           O  
ATOM    885  N   LEU M 111     116.533  29.634  26.734  1.00 56.32           N  
ATOM    886  CA  LEU M 111     117.442  30.516  26.064  1.00 56.32           C  
ATOM    887  CB  LEU M 111     117.959  29.921  24.745  1.00 56.32           C  
ATOM    888  CG  LEU M 111     118.759  28.618  24.930  1.00 56.32           C  
ATOM    889  CD1 LEU M 111     119.252  28.074  23.580  1.00 56.32           C  
ATOM    890  CD2 LEU M 111     119.894  28.797  25.951  1.00 56.32           C  
ATOM    891  C   LEU M 111     116.774  31.815  25.720  1.00 56.32           C  
ATOM    892  O   LEU M 111     117.267  32.888  26.067  1.00 56.32           O  
ATOM    893  N   ARG M 112     115.606  31.759  25.047  1.00134.88           N  
ATOM    894  CA  ARG M 112     115.011  32.998  24.633  1.00134.88           C  
ATOM    895  CB  ARG M 112     115.586  33.489  23.293  1.00134.88           C  
ATOM    896  CG  ARG M 112     115.077  34.855  22.845  0.93134.88           C  
ATOM    897  CD  ARG M 112     115.727  35.333  21.546  0.96134.88           C  
ATOM    898  NE  ARG M 112     114.993  36.549  21.103  0.94134.88           N  
ATOM    899  CZ  ARG M 112     115.191  37.037  19.845  0.91134.88           C  
ATOM    900  NH1 ARG M 112     116.090  36.431  19.015  1.00134.88           N  
ATOM    901  NH2 ARG M 112     114.492  38.128  19.415  1.00134.88           N  
ATOM    902  C   ARG M 112     113.536  32.803  24.467  1.00134.88           C  
ATOM    903  O   ARG M 112     113.066  31.693  24.224  1.00134.88           O  
ATOM    904  N   GLY M 113     112.762  33.900  24.602  1.00 35.03           N  
ATOM    905  CA  GLY M 113     111.338  33.805  24.451  1.00 35.03           C  
ATOM    906  C   GLY M 113     110.909  34.924  23.560  1.00 35.03           C  
ATOM    907  O   GLY M 113     111.346  36.063  23.721  1.00 35.03           O  
ATOM    908  N   TYR M 114     110.021  34.627  22.591  1.00193.97           N  
ATOM    909  CA  TYR M 114     109.604  35.663  21.696  1.00193.97           C  
ATOM    910  CB  TYR M 114     110.277  35.617  20.310  1.00193.97           C  
ATOM    911  CG  TYR M 114     110.655  34.206  20.028  1.00193.97           C  
ATOM    912  CD1 TYR M 114     109.721  33.209  19.888  1.00193.97           C  
ATOM    913  CD2 TYR M 114     111.986  33.897  19.881  1.00193.97           C  
ATOM    914  CE1 TYR M 114     110.126  31.920  19.630  1.00193.97           C  
ATOM    915  CE2 TYR M 114     112.396  32.615  19.622  1.00193.97           C  
ATOM    916  CZ  TYR M 114     111.462  31.622  19.499  1.00193.97           C  
ATOM    917  OH  TYR M 114     111.883  30.303  19.235  1.00193.97           O  
ATOM    918  C   TYR M 114     108.120  35.741  21.544  1.00193.97           C  
ATOM    919  O   TYR M 114     107.397  34.752  21.657  1.00193.97           O  
ATOM    920  N   GLN M 115     107.638  36.985  21.345  1.00 84.33           N  
ATOM    921  CA  GLN M 115     106.258  37.279  21.098  1.00 84.33           C  
ATOM    922  CB  GLN M 115     105.501  37.697  22.371  1.00 84.33           C  
ATOM    923  CG  GLN M 115     104.021  38.006  22.143  1.00 84.33           C  
ATOM    924  CD  GLN M 115     103.275  36.686  21.997  1.00 84.33           C  
ATOM    925  OE1 GLN M 115     103.818  35.611  22.249  1.00 84.33           O  
ATOM    926  NE2 GLN M 115     101.984  36.766  21.584  1.00 84.33           N  
ATOM    927  C   GLN M 115     106.305  38.459  20.181  1.00 84.33           C  
ATOM    928  O   GLN M 115     106.612  39.572  20.607  1.00 84.33           O  
ATOM    929  N   GLN M 116     105.994  38.259  18.888  1.00 61.84           N  
ATOM    930  CA  GLN M 116     106.146  39.360  17.983  1.00 61.84           C  
ATOM    931  CB  GLN M 116     107.269  39.117  16.959  1.00 61.84           C  
ATOM    932  CG  GLN M 116     108.638  38.933  17.621  1.00 61.84           C  
ATOM    933  CD  GLN M 116     109.646  38.507  16.562  1.00 61.84           C  
ATOM    934  OE1 GLN M 116     110.750  38.071  16.882  1.00 61.84           O  
ATOM    935  NE2 GLN M 116     109.256  38.628  15.265  1.00 61.84           N  
ATOM    936  C   GLN M 116     104.870  39.560  17.227  1.00 61.84           C  
ATOM    937  O   GLN M 116     104.217  38.606  16.809  1.00 61.84           O  
ATOM    938  N   TYR M 117     104.481  40.837  17.033  1.00 88.21           N  
ATOM    939  CA  TYR M 117     103.287  41.144  16.299  1.00 88.21           C  
ATOM    940  CB  TYR M 117     102.260  41.987  17.077  1.00 88.21           C  
ATOM    941  CG  TYR M 117     101.477  41.106  17.986  1.00 88.21           C  
ATOM    942  CD1 TYR M 117     102.053  40.510  19.084  1.00 88.21           C  
ATOM    943  CD2 TYR M 117     100.138  40.903  17.740  1.00 88.21           C  
ATOM    944  CE1 TYR M 117     101.301  39.707  19.911  1.00 88.21           C  
ATOM    945  CE2 TYR M 117      99.383  40.102  18.562  1.00 88.21           C  
ATOM    946  CZ  TYR M 117      99.967  39.501  19.650  1.00 88.21           C  
ATOM    947  OH  TYR M 117      99.198  38.677  20.498  1.00 88.21           O  
ATOM    948  C   TYR M 117     103.650  41.945  15.092  1.00 88.21           C  
ATOM    949  O   TYR M 117     104.402  42.914  15.176  1.00 88.21           O  
ATOM    950  N   ALA M 118     103.118  41.543  13.920  1.00 34.32           N  
ATOM    951  CA  ALA M 118     103.385  42.276  12.718  1.00 34.32           C  
ATOM    952  CB  ALA M 118     104.259  41.516  11.707  1.00 34.32           C  
ATOM    953  C   ALA M 118     102.077  42.564  12.055  1.00 34.32           C  
ATOM    954  O   ALA M 118     101.176  41.726  12.022  1.00 34.32           O  
ATOM    955  N   TYR M 119     101.948  43.786  11.507  1.00 75.85           N  
ATOM    956  CA  TYR M 119     100.739  44.182  10.852  1.00 75.85           C  
ATOM    957  CB  TYR M 119     100.093  45.396  11.550  1.00 75.85           C  
ATOM    958  CG  TYR M 119      98.802  45.792  10.917  1.00 75.85           C  
ATOM    959  CD1 TYR M 119      97.720  44.942  10.932  1.00 75.85           C  
ATOM    960  CD2 TYR M 119      98.654  47.040  10.356  1.00 75.85           C  
ATOM    961  CE1 TYR M 119      96.522  45.316  10.369  1.00 75.85           C  
ATOM    962  CE2 TYR M 119      97.458  47.421   9.792  1.00 75.85           C  
ATOM    963  CZ  TYR M 119      96.390  46.558   9.796  1.00 75.85           C  
ATOM    964  OH  TYR M 119      95.162  46.947   9.219  1.00 75.85           O  
ATOM    965  C   TYR M 119     101.128  44.560   9.460  1.00 75.85           C  
ATOM    966  O   TYR M 119     102.043  45.353   9.252  1.00 75.85           O  
ATOM    967  N   ASP M 120     100.454  43.957   8.465  1.00 56.52           N  
ATOM    968  CA  ASP M 120     100.711  44.253   7.086  1.00 56.52           C  
ATOM    969  CB  ASP M 120     100.226  45.650   6.665  1.00 56.52           C  
ATOM    970  CG  ASP M 120      98.702  45.625   6.657  1.00 56.52           C  
ATOM    971  OD1 ASP M 120      98.120  44.702   6.029  1.00 56.52           O  
ATOM    972  OD2 ASP M 120      98.097  46.538   7.277  1.00 56.52           O  
ATOM    973  C   ASP M 120     102.175  44.133   6.797  1.00 56.52           C  
ATOM    974  O   ASP M 120     102.736  44.939   6.057  1.00 56.52           O  
ATOM    975  N   GLY M 121     102.836  43.112   7.374  1.00 23.13           N  
ATOM    976  CA  GLY M 121     104.214  42.861   7.055  1.00 23.13           C  
ATOM    977  C   GLY M 121     105.123  43.821   7.764  1.00 23.13           C  
ATOM    978  O   GLY M 121     106.263  44.008   7.340  1.00 23.13           O  
ATOM    979  N   CYS M 122     104.659  44.469   8.850  1.00 34.23           N  
ATOM    980  CA  CYS M 122     105.541  45.367   9.545  1.00 34.23           C  
ATOM    981  CB  CYS M 122     105.161  46.849   9.387  1.00 34.23           C  
ATOM    982  SG  CYS M 122     105.342  47.430   7.674  1.00 34.23           S  
ATOM    983  C   CYS M 122     105.474  45.042  11.006  1.00 34.23           C  
ATOM    984  O   CYS M 122     104.444  44.585  11.498  1.00 34.23           O  
ATOM    985  N   ASP M 123     106.580  45.270  11.746  1.00110.49           N  
ATOM    986  CA  ASP M 123     106.608  44.937  13.145  1.00110.49           C  
ATOM    987  CB  ASP M 123     108.029  44.904  13.747  1.00110.49           C  
ATOM    988  CG  ASP M 123     108.667  46.282  13.616  1.00110.49           C  
ATOM    989  OD1 ASP M 123     108.324  47.007  12.645  1.00110.49           O  
ATOM    990  OD2 ASP M 123     109.508  46.626  14.489  1.00110.49           O  
ATOM    991  C   ASP M 123     105.772  45.909  13.922  1.00110.49           C  
ATOM    992  O   ASP M 123     106.073  47.100  13.972  1.00110.49           O  
ATOM    993  N   TYR M 124     104.629  45.426  14.462  1.00 97.48           N  
ATOM    994  CA  TYR M 124     103.752  46.229  15.268  1.00 97.48           C  
ATOM    995  CB  TYR M 124     102.361  45.572  15.360  1.00 97.48           C  
ATOM    996  CG  TYR M 124     101.396  46.498  16.011  1.00 97.48           C  
ATOM    997  CD1 TYR M 124     100.933  47.600  15.330  1.00 97.48           C  
ATOM    998  CD2 TYR M 124     100.927  46.250  17.281  1.00 97.48           C  
ATOM    999  CE1 TYR M 124     100.032  48.458  15.914  1.00 97.48           C  
ATOM   1000  CE2 TYR M 124     100.024  47.105  17.870  1.00 97.48           C  
ATOM   1001  CZ  TYR M 124      99.578  48.212  17.188  1.00 97.48           C  
ATOM   1002  OH  TYR M 124      98.653  49.090  17.790  1.00 97.48           O  
ATOM   1003  C   TYR M 124     104.287  46.420  16.665  1.00 97.48           C  
ATOM   1004  O   TYR M 124     104.531  47.548  17.091  1.00 97.48           O  
ATOM   1005  N   ILE M 125     104.515  45.306  17.407  1.00134.84           N  
ATOM   1006  CA  ILE M 125     105.009  45.390  18.760  1.00134.84           C  
ATOM   1007  CB  ILE M 125     103.952  45.671  19.808  1.00134.84           C  
ATOM   1008  CG1 ILE M 125     102.926  44.538  19.946  1.00134.84           C  
ATOM   1009  CG2 ILE M 125     103.299  47.018  19.479  1.00134.84           C  
ATOM   1010  CD1 ILE M 125     103.392  43.377  20.818  1.00134.84           C  
ATOM   1011  C   ILE M 125     105.676  44.090  19.097  1.00134.84           C  
ATOM   1012  O   ILE M 125     105.387  43.062  18.483  1.00134.84           O  
ATOM   1013  N   ALA M 126     106.600  44.097  20.084  1.00 46.04           N  
ATOM   1014  CA  ALA M 126     107.249  42.863  20.428  1.00 46.04           C  
ATOM   1015  CB  ALA M 126     108.520  42.595  19.604  1.00 46.04           C  
ATOM   1016  C   ALA M 126     107.659  42.887  21.868  1.00 46.04           C  
ATOM   1017  O   ALA M 126     107.870  43.944  22.461  1.00 46.04           O  
ATOM   1018  N   LEU M 127     107.764  41.683  22.467  1.00 62.56           N  
ATOM   1019  CA  LEU M 127     108.177  41.534  23.834  1.00 62.56           C  
ATOM   1020  CB  LEU M 127     107.689  40.207  24.451  1.00 62.56           C  
ATOM   1021  CG  LEU M 127     108.092  39.968  25.918  1.00 62.56           C  
ATOM   1022  CD1 LEU M 127     107.525  41.060  26.839  1.00 62.56           C  
ATOM   1023  CD2 LEU M 127     107.683  38.556  26.372  1.00 62.56           C  
ATOM   1024  C   LEU M 127     109.675  41.554  23.840  1.00 62.56           C  
ATOM   1025  O   LEU M 127     110.318  40.939  22.991  1.00 62.56           O  
ATOM   1026  N   ASN M 128     110.267  42.270  24.815  1.00 76.28           N  
ATOM   1027  CA  ASN M 128     111.692  42.402  24.910  1.00 76.28           C  
ATOM   1028  CB  ASN M 128     112.137  43.560  25.818  1.00 76.28           C  
ATOM   1029  CG  ASN M 128     111.749  44.854  25.121  1.00 76.28           C  
ATOM   1030  OD1 ASN M 128     111.028  45.687  25.668  1.00 76.28           O  
ATOM   1031  ND2 ASN M 128     112.243  45.021  23.867  1.00 76.28           N  
ATOM   1032  C   ASN M 128     112.254  41.135  25.469  1.00 76.28           C  
ATOM   1033  O   ASN M 128     111.522  40.240  25.885  1.00 76.28           O  
ATOM   1034  N   GLU M 129     113.594  41.026  25.461  0.92109.53           N  
ATOM   1035  CA  GLU M 129     114.254  39.848  25.936  0.92109.53           C  
ATOM   1036  CB  GLU M 129     115.762  39.846  25.657  0.92109.53           C  
ATOM   1037  CG  GLU M 129     116.368  38.452  25.800  0.78109.53           C  
ATOM   1038  CD  GLU M 129     117.659  38.434  25.002  0.75109.53           C  
ATOM   1039  OE1 GLU M 129     118.622  39.133  25.414  0.90109.53           O  
ATOM   1040  OE2 GLU M 129     117.694  37.722  23.961  0.92109.53           O  
ATOM   1041  C   GLU M 129     114.014  39.712  27.407  0.92109.53           C  
ATOM   1042  O   GLU M 129     113.962  38.603  27.936  0.92109.53           O  
ATOM   1043  N   ASP M 130     113.856  40.851  28.105  1.00 76.55           N  
ATOM   1044  CA  ASP M 130     113.639  40.849  29.523  1.00 76.55           C  
ATOM   1045  CB  ASP M 130     113.672  42.259  30.162  1.00 76.55           C  
ATOM   1046  CG  ASP M 130     112.596  43.185  29.598  1.00 76.55           C  
ATOM   1047  OD1 ASP M 130     111.648  42.694  28.934  1.00 76.55           O  
ATOM   1048  OD2 ASP M 130     112.721  44.417  29.829  1.00 76.55           O  
ATOM   1049  C   ASP M 130     112.343  40.150  29.816  1.00 76.55           C  
ATOM   1050  O   ASP M 130     112.129  39.677  30.931  1.00 76.55           O  
ATOM   1051  N   LEU M 131     111.438  40.092  28.818  1.00103.76           N  
ATOM   1052  CA  LEU M 131     110.155  39.445  28.916  1.00103.76           C  
ATOM   1053  CB  LEU M 131     110.204  38.078  29.624  1.00103.76           C  
ATOM   1054  CG  LEU M 131     110.983  36.995  28.856  1.00103.76           C  
ATOM   1055  CD1 LEU M 131     110.919  35.643  29.585  1.00103.76           C  
ATOM   1056  CD2 LEU M 131     110.522  36.904  27.392  1.00103.76           C  
ATOM   1057  C   LEU M 131     109.237  40.316  29.713  1.00103.76           C  
ATOM   1058  O   LEU M 131     108.038  40.056  29.810  1.00103.76           O  
ATOM   1059  N   LYS M 132     109.804  41.338  30.371  1.00 96.95           N  
ATOM   1060  CA  LYS M 132     109.060  42.281  31.153  1.00 96.95           C  
ATOM   1061  CB  LYS M 132     109.907  42.842  32.301  1.00 96.95           C  
ATOM   1062  CG  LYS M 132     110.282  41.735  33.286  1.00 96.95           C  
ATOM   1063  CD  LYS M 132     111.413  42.100  34.244  1.00 96.95           C  
ATOM   1064  CE  LYS M 132     111.765  40.972  35.214  1.00 96.95           C  
ATOM   1065  NZ  LYS M 132     112.939  41.354  36.028  1.00 96.95           N  
ATOM   1066  C   LYS M 132     108.473  43.429  30.374  1.00 96.95           C  
ATOM   1067  O   LYS M 132     107.361  43.866  30.667  1.00 96.95           O  
ATOM   1068  N   THR M 133     109.200  43.950  29.358  1.00 77.10           N  
ATOM   1069  CA  THR M 133     108.823  45.214  28.769  1.00 77.10           C  
ATOM   1070  CB  THR M 133     110.005  46.154  28.759  1.00 77.10           C  
ATOM   1071  OG1 THR M 133     110.583  46.191  30.054  1.00 77.10           O  
ATOM   1072  CG2 THR M 133     109.557  47.583  28.410  1.00 77.10           C  
ATOM   1073  C   THR M 133     108.358  45.016  27.352  1.00 77.10           C  
ATOM   1074  O   THR M 133     108.378  43.903  26.831  1.00 77.10           O  
ATOM   1075  N   TRP M 134     107.896  46.108  26.694  1.00 83.18           N  
ATOM   1076  CA  TRP M 134     107.416  46.011  25.346  1.00 83.18           C  
ATOM   1077  CB  TRP M 134     105.909  46.277  25.210  1.00 83.18           C  
ATOM   1078  CG  TRP M 134     105.035  45.303  25.957  1.00 83.18           C  
ATOM   1079  CD2 TRP M 134     104.854  43.931  25.580  1.00 83.18           C  
ATOM   1080  CD1 TRP M 134     104.297  45.496  27.088  1.00 83.18           C  
ATOM   1081  NE1 TRP M 134     103.656  44.331  27.434  1.00 83.18           N  
ATOM   1082  CE2 TRP M 134     103.993  43.359  26.516  1.00 83.18           C  
ATOM   1083  CE3 TRP M 134     105.364  43.209  24.541  1.00 83.18           C  
ATOM   1084  CZ2 TRP M 134     103.627  42.046  26.425  1.00 83.18           C  
ATOM   1085  CZ3 TRP M 134     104.992  41.886  24.452  1.00 83.18           C  
ATOM   1086  CH2 TRP M 134     104.140  41.317  25.376  1.00 83.18           C  
ATOM   1087  C   TRP M 134     108.077  47.063  24.510  1.00 83.18           C  
ATOM   1088  O   TRP M 134     108.486  48.115  25.003  1.00 83.18           O  
ATOM   1089  N   THR M 135     108.210  46.779  23.199  1.00 38.52           N  
ATOM   1090  CA  THR M 135     108.740  47.738  22.275  1.00 38.52           C  
ATOM   1091  CB  THR M 135     109.958  47.264  21.542  1.00 38.52           C  
ATOM   1092  OG1 THR M 135     110.990  46.957  22.465  1.00 38.52           O  
ATOM   1093  CG2 THR M 135     110.424  48.373  20.586  1.00 38.52           C  
ATOM   1094  C   THR M 135     107.674  47.962  21.252  1.00 38.52           C  
ATOM   1095  O   THR M 135     107.144  47.007  20.685  1.00 38.52           O  
ATOM   1096  N   ALA M 136     107.331  49.241  20.989  1.00 47.61           N  
ATOM   1097  CA  ALA M 136     106.290  49.537  20.045  1.00 47.61           C  
ATOM   1098  CB  ALA M 136     105.214  50.488  20.596  1.00 47.61           C  
ATOM   1099  C   ALA M 136     106.906  50.209  18.856  1.00 47.61           C  
ATOM   1100  O   ALA M 136     107.831  51.008  18.983  1.00 47.61           O  
ATOM   1101  N   ALA M 137     106.449  49.820  17.649  1.00 54.39           N  
ATOM   1102  CA  ALA M 137     106.931  50.360  16.408  1.00 54.39           C  
ATOM   1103  CB  ALA M 137     106.484  49.525  15.196  1.00 54.39           C  
ATOM   1104  C   ALA M 137     106.475  51.768  16.160  1.00 54.39           C  
ATOM   1105  O   ALA M 137     107.278  52.627  15.798  1.00 54.39           O  
ATOM   1106  N   ASP M 138     105.167  52.043  16.352  1.00 64.07           N  
ATOM   1107  CA  ASP M 138     104.646  53.333  15.995  1.00 64.07           C  
ATOM   1108  CB  ASP M 138     103.933  53.342  14.630  1.00 64.07           C  
ATOM   1109  CG  ASP M 138     102.754  52.379  14.690  1.00 64.07           C  
ATOM   1110  OD1 ASP M 138     102.941  51.248  15.213  1.00 64.07           O  
ATOM   1111  OD2 ASP M 138     101.650  52.763  14.220  1.00 64.07           O  
ATOM   1112  C   ASP M 138     103.657  53.778  17.022  1.00 64.07           C  
ATOM   1113  O   ASP M 138     103.534  53.188  18.093  1.00 64.07           O  
ATOM   1114  N   MET M 139     102.914  54.855  16.698  1.00110.82           N  
ATOM   1115  CA  MET M 139     101.970  55.433  17.608  1.00110.82           C  
ATOM   1116  CB  MET M 139     101.290  56.701  17.057  1.00110.82           C  
ATOM   1117  CG  MET M 139     100.292  56.442  15.927  1.00110.82           C  
ATOM   1118  SD  MET M 139     101.027  55.778  14.404  1.00110.82           S  
ATOM   1119  CE  MET M 139      99.456  55.716  13.496  1.00110.82           C  
ATOM   1120  C   MET M 139     100.900  54.431  17.924  1.00110.82           C  
ATOM   1121  O   MET M 139     100.481  54.316  19.074  1.00110.82           O  
ATOM   1122  N   ALA M 140     100.443  53.659  16.919  1.00 37.21           N  
ATOM   1123  CA  ALA M 140      99.374  52.721  17.125  1.00 37.21           C  
ATOM   1124  CB  ALA M 140      99.008  51.958  15.839  1.00 37.21           C  
ATOM   1125  C   ALA M 140      99.785  51.708  18.150  1.00 37.21           C  
ATOM   1126  O   ALA M 140      99.018  51.370  19.050  1.00 37.21           O  
ATOM   1127  N   ALA M 141     101.035  51.227  18.063  1.00 39.46           N  
ATOM   1128  CA  ALA M 141     101.526  50.204  18.941  1.00 39.46           C  
ATOM   1129  CB  ALA M 141     102.988  49.828  18.644  1.00 39.46           C  
ATOM   1130  C   ALA M 141     101.469  50.698  20.351  1.00 39.46           C  
ATOM   1131  O   ALA M 141     101.188  49.933  21.272  1.00 39.46           O  
ATOM   1132  N   LEU M 142     101.729  52.001  20.550  1.00 61.11           N  
ATOM   1133  CA  LEU M 142     101.791  52.563  21.868  1.00 61.11           C  
ATOM   1134  CB  LEU M 142     102.079  54.073  21.852  1.00 61.11           C  
ATOM   1135  CG  LEU M 142     103.444  54.430  21.235  1.00 61.11           C  
ATOM   1136  CD1 LEU M 142     103.683  55.949  21.242  1.00 61.11           C  
ATOM   1137  CD2 LEU M 142     104.581  53.640  21.900  1.00 61.11           C  
ATOM   1138  C   LEU M 142     100.475  52.366  22.548  1.00 61.11           C  
ATOM   1139  O   LEU M 142     100.430  52.015  23.726  1.00 61.11           O  
ATOM   1140  N   ILE M 143      99.366  52.556  21.812  1.00106.57           N  
ATOM   1141  CA  ILE M 143      98.072  52.434  22.412  1.00106.57           C  
ATOM   1142  CB  ILE M 143      96.961  52.547  21.411  1.00106.57           C  
ATOM   1143  CG1 ILE M 143      97.055  53.848  20.593  1.00106.57           C  
ATOM   1144  CG2 ILE M 143      95.645  52.415  22.196  1.00106.57           C  
ATOM   1145  CD1 ILE M 143      96.834  55.115  21.410  1.00106.57           C  
ATOM   1146  C   ILE M 143      97.986  51.041  22.941  1.00106.57           C  
ATOM   1147  O   ILE M 143      97.533  50.811  24.061  1.00106.57           O  
ATOM   1148  N   THR M 144      98.442  50.076  22.125  1.00 67.78           N  
ATOM   1149  CA  THR M 144      98.408  48.684  22.459  1.00 67.78           C  
ATOM   1150  CB  THR M 144      98.863  47.819  21.320  1.00 67.78           C  
ATOM   1151  OG1 THR M 144      98.031  48.029  20.188  1.00 67.78           O  
ATOM   1152  CG2 THR M 144      98.800  46.348  21.758  1.00 67.78           C  
ATOM   1153  C   THR M 144      99.303  48.423  23.627  1.00 67.78           C  
ATOM   1154  O   THR M 144      99.004  47.584  24.473  1.00 67.78           O  
ATOM   1155  N   LYS M 145     100.452  49.112  23.692  1.00 65.86           N  
ATOM   1156  CA  LYS M 145     101.390  48.872  24.747  1.00 65.86           C  
ATOM   1157  CB  LYS M 145     102.687  49.672  24.557  1.00 65.86           C  
ATOM   1158  CG  LYS M 145     103.715  49.440  25.662  1.00 65.86           C  
ATOM   1159  CD  LYS M 145     105.081  50.059  25.363  1.00 65.86           C  
ATOM   1160  CE  LYS M 145     106.097  49.846  26.485  1.00 65.86           C  
ATOM   1161  NZ  LYS M 145     107.369  50.525  26.157  1.00 65.86           N  
ATOM   1162  C   LYS M 145     100.810  49.268  26.066  1.00 65.86           C  
ATOM   1163  O   LYS M 145     100.847  48.500  27.026  1.00 65.86           O  
ATOM   1164  N   HIS M 146     100.215  50.470  26.141  1.00 74.52           N  
ATOM   1165  CA  HIS M 146      99.741  50.934  27.406  1.00 74.52           C  
ATOM   1166  ND1 HIS M 146      97.470  52.669  29.263  1.00 74.52           N  
ATOM   1167  CG  HIS M 146      98.720  52.822  28.708  1.00 74.52           C  
ATOM   1168  CB  HIS M 146      99.107  52.332  27.346  1.00 74.52           C  
ATOM   1169  NE2 HIS M 146      98.719  53.703  30.784  1.00 74.52           N  
ATOM   1170  CD2 HIS M 146      99.471  53.456  29.650  1.00 74.52           C  
ATOM   1171  CE1 HIS M 146      97.524  53.214  30.505  1.00 74.52           C  
ATOM   1172  C   HIS M 146      98.705  49.983  27.893  1.00 74.52           C  
ATOM   1173  O   HIS M 146      98.702  49.608  29.064  1.00 74.52           O  
ATOM   1174  N   LYS M 147      97.800  49.555  26.997  1.00136.28           N  
ATOM   1175  CA  LYS M 147      96.745  48.694  27.422  1.00136.28           C  
ATOM   1176  CB  LYS M 147      95.699  48.422  26.329  1.00136.28           C  
ATOM   1177  CG  LYS M 147      94.732  49.594  26.153  1.00136.28           C  
ATOM   1178  CD  LYS M 147      93.876  49.524  24.889  1.00136.28           C  
ATOM   1179  CE  LYS M 147      94.602  50.027  23.644  1.00136.28           C  
ATOM   1180  NZ  LYS M 147      95.642  49.053  23.263  1.00136.28           N  
ATOM   1181  C   LYS M 147      97.306  47.392  27.888  1.00136.28           C  
ATOM   1182  O   LYS M 147      96.915  46.876  28.933  1.00136.28           O  
ATOM   1183  N   TRP M 148      98.269  46.836  27.139  1.00119.17           N  
ATOM   1184  CA  TRP M 148      98.837  45.569  27.488  1.00119.17           C  
ATOM   1185  CB  TRP M 148      99.901  45.093  26.490  1.00119.17           C  
ATOM   1186  CG  TRP M 148      99.335  44.610  25.181  1.00119.17           C  
ATOM   1187  CD2 TRP M 148     100.056  43.748  24.291  1.00119.17           C  
ATOM   1188  CD1 TRP M 148      98.107  44.811  24.622  1.00119.17           C  
ATOM   1189  NE1 TRP M 148      98.009  44.106  23.445  1.00119.17           N  
ATOM   1190  CE2 TRP M 148      99.203  43.449  23.229  1.00119.17           C  
ATOM   1191  CE3 TRP M 148     101.321  43.240  24.360  1.00119.17           C  
ATOM   1192  CZ2 TRP M 148      99.604  42.627  22.215  1.00119.17           C  
ATOM   1193  CZ3 TRP M 148     101.726  42.418  23.332  1.00119.17           C  
ATOM   1194  CH2 TRP M 148     100.882  42.117  22.282  1.00119.17           C  
ATOM   1195  C   TRP M 148      99.500  45.635  28.826  1.00119.17           C  
ATOM   1196  O   TRP M 148      99.294  44.769  29.673  1.00119.17           O  
ATOM   1197  N   GLU M 149     100.298  46.685  29.065  1.00 83.73           N  
ATOM   1198  CA  GLU M 149     101.066  46.768  30.278  1.00 83.73           C  
ATOM   1199  CB  GLU M 149     101.865  48.073  30.380  1.00 83.73           C  
ATOM   1200  CG  GLU M 149     102.956  48.229  29.328  1.00 83.73           C  
ATOM   1201  CD  GLU M 149     103.575  49.599  29.555  1.00 83.73           C  
ATOM   1202  OE1 GLU M 149     102.828  50.514  29.995  1.00 83.73           O  
ATOM   1203  OE2 GLU M 149     104.798  49.749  29.299  1.00 83.73           O  
ATOM   1204  C   GLU M 149     100.145  46.777  31.454  1.00 83.73           C  
ATOM   1205  O   GLU M 149     100.369  46.090  32.449  1.00 83.73           O  
ATOM   1206  N   GLN M 150      99.057  47.548  31.348  1.00149.62           N  
ATOM   1207  CA  GLN M 150      98.138  47.752  32.428  1.00149.62           C  
ATOM   1208  CB  GLN M 150      97.019  48.734  32.041  1.00149.62           C  
ATOM   1209  CG  GLN M 150      96.198  49.245  33.224  1.00149.62           C  
ATOM   1210  CD  GLN M 150      96.986  50.362  33.898  1.00149.62           C  
ATOM   1211  OE1 GLN M 150      96.863  50.587  35.101  1.00149.62           O  
ATOM   1212  NE2 GLN M 150      97.815  51.089  33.102  1.00149.62           N  
ATOM   1213  C   GLN M 150      97.506  46.432  32.754  1.00149.62           C  
ATOM   1214  O   GLN M 150      97.073  46.171  33.875  1.00149.62           O  
ATOM   1215  N   ALA M 151      97.390  45.591  31.722  1.00 88.17           N  
ATOM   1216  CA  ALA M 151      96.802  44.291  31.715  1.00 88.17           C  
ATOM   1217  CB  ALA M 151      96.809  43.766  30.283  1.00 88.17           C  
ATOM   1218  C   ALA M 151      97.577  43.343  32.566  1.00 88.17           C  
ATOM   1219  O   ALA M 151      97.000  42.476  33.222  1.00 88.17           O  
ATOM   1220  N   GLY M 152      98.913  43.470  32.581  1.00 53.09           N  
ATOM   1221  CA  GLY M 152      99.691  42.500  33.298  1.00 53.09           C  
ATOM   1222  C   GLY M 152     100.046  41.456  32.290  1.00 53.09           C  
ATOM   1223  O   GLY M 152     100.469  40.350  32.628  1.00 53.09           O  
ATOM   1224  N   GLU M 153      99.905  41.812  31.002  1.00127.83           N  
ATOM   1225  CA  GLU M 153     100.124  40.901  29.915  1.00127.83           C  
ATOM   1226  CB  GLU M 153      99.930  41.554  28.538  1.00127.83           C  
ATOM   1227  CG  GLU M 153     100.372  40.652  27.386  1.00127.83           C  
ATOM   1228  CD  GLU M 153      99.393  39.493  27.255  1.00127.83           C  
ATOM   1229  OE1 GLU M 153      98.597  39.275  28.205  1.00127.83           O  
ATOM   1230  OE2 GLU M 153      99.434  38.798  26.205  1.00127.83           O  
ATOM   1231  C   GLU M 153     101.509  40.330  29.925  1.00127.83           C  
ATOM   1232  O   GLU M 153     101.685  39.135  29.695  1.00127.83           O  
ATOM   1233  N   ALA M 154     102.537  41.144  30.209  1.00 51.77           N  
ATOM   1234  CA  ALA M 154     103.878  40.633  30.119  1.00 51.77           C  
ATOM   1235  CB  ALA M 154     104.942  41.680  30.492  1.00 51.77           C  
ATOM   1236  C   ALA M 154     104.035  39.485  31.067  1.00 51.77           C  
ATOM   1237  O   ALA M 154     104.638  38.470  30.720  1.00 51.77           O  
ATOM   1238  N   GLU M 155     103.487  39.604  32.291  1.00120.16           N  
ATOM   1239  CA  GLU M 155     103.700  38.562  33.254  1.00120.16           C  
ATOM   1240  CB  GLU M 155     103.229  38.935  34.670  1.00120.16           C  
ATOM   1241  CG  GLU M 155     101.741  39.249  34.785  1.00120.16           C  
ATOM   1242  CD  GLU M 155     101.495  39.815  36.173  1.00120.16           C  
ATOM   1243  OE1 GLU M 155     101.699  41.045  36.354  1.00120.16           O  
ATOM   1244  OE2 GLU M 155     101.107  39.023  37.072  1.00120.16           O  
ATOM   1245  C   GLU M 155     103.043  37.287  32.822  1.00120.16           C  
ATOM   1246  O   GLU M 155     103.664  36.229  32.889  1.00120.16           O  
ATOM   1247  N   ARG M 156     101.788  37.341  32.331  1.00180.60           N  
ATOM   1248  CA  ARG M 156     101.138  36.120  31.945  1.00180.60           C  
ATOM   1249  CB  ARG M 156      99.719  36.295  31.400  1.00180.60           C  
ATOM   1250  CG  ARG M 156      99.016  34.954  31.154  1.00180.60           C  
ATOM   1251  CD  ARG M 156      97.681  35.071  30.418  1.00180.60           C  
ATOM   1252  NE  ARG M 156      97.976  35.738  29.124  1.00180.60           N  
ATOM   1253  CZ  ARG M 156      97.453  35.273  27.956  1.00180.60           C  
ATOM   1254  NH1 ARG M 156      96.624  34.187  27.962  1.00180.60           N  
ATOM   1255  NH2 ARG M 156      97.774  35.898  26.787  1.00180.60           N  
ATOM   1256  C   ARG M 156     101.933  35.514  30.834  1.00180.60           C  
ATOM   1257  O   ARG M 156     102.099  34.297  30.785  1.00180.60           O  
ATOM   1258  N   LEU M 158     102.446  36.346  29.905  1.00136.18           N  
ATOM   1259  CA  LEU M 158     103.208  35.798  28.816  1.00136.18           C  
ATOM   1260  CB  LEU M 158     103.786  36.831  27.830  1.00136.18           C  
ATOM   1261  CG  LEU M 158     102.803  37.363  26.779  1.00136.18           C  
ATOM   1262  CD1 LEU M 158     103.492  38.378  25.851  1.00136.18           C  
ATOM   1263  CD2 LEU M 158     102.155  36.206  26.001  1.00136.18           C  
ATOM   1264  C   LEU M 158     104.402  35.081  29.348  1.00136.18           C  
ATOM   1265  O   LEU M 158     104.648  33.933  28.981  1.00136.18           O  
ATOM   1266  N   ARG M 159     105.140  35.708  30.281  1.00186.85           N  
ATOM   1267  CA  ARG M 159     106.379  35.128  30.708  1.00186.85           C  
ATOM   1268  CB  ARG M 159     107.167  35.967  31.733  1.00186.85           C  
ATOM   1269  CG  ARG M 159     106.497  36.155  33.090  1.00186.85           C  
ATOM   1270  CD  ARG M 159     107.228  37.166  33.975  1.00186.85           C  
ATOM   1271  NE  ARG M 159     108.634  36.700  34.139  1.00186.85           N  
ATOM   1272  CZ  ARG M 159     109.597  37.600  34.490  1.00186.85           C  
ATOM   1273  NH1 ARG M 159     109.259  38.907  34.684  1.00186.85           N  
ATOM   1274  NH2 ARG M 159     110.892  37.195  34.643  1.00186.85           N  
ATOM   1275  C   ARG M 159     106.108  33.785  31.295  1.00186.85           C  
ATOM   1276  O   ARG M 159     106.931  32.879  31.179  1.00186.85           O  
ATOM   1277  N   ALA M 160     104.950  33.622  31.955  1.00 39.52           N  
ATOM   1278  CA  ALA M 160     104.640  32.348  32.533  1.00 39.52           C  
ATOM   1279  CB  ALA M 160     103.288  32.345  33.267  1.00 39.52           C  
ATOM   1280  C   ALA M 160     104.563  31.331  31.431  1.00 39.52           C  
ATOM   1281  O   ALA M 160     105.164  30.264  31.523  1.00 39.52           O  
ATOM   1282  N   TYR M 161     103.867  31.660  30.325  1.00 79.77           N  
ATOM   1283  CA  TYR M 161     103.680  30.727  29.249  1.00 79.77           C  
ATOM   1284  CB  TYR M 161     102.841  31.355  28.118  1.00 79.77           C  
ATOM   1285  CG  TYR M 161     102.838  30.457  26.930  1.00 79.77           C  
ATOM   1286  CD1 TYR M 161     102.000  29.368  26.862  1.00 79.77           C  
ATOM   1287  CD2 TYR M 161     103.673  30.721  25.868  1.00 79.77           C  
ATOM   1288  CE1 TYR M 161     102.006  28.550  25.756  1.00 79.77           C  
ATOM   1289  CE2 TYR M 161     103.684  29.905  24.762  1.00 79.77           C  
ATOM   1290  CZ  TYR M 161     102.849  28.816  24.704  1.00 79.77           C  
ATOM   1291  OH  TYR M 161     102.857  27.978  23.568  1.00 79.77           O  
ATOM   1292  C   TYR M 161     105.016  30.347  28.689  1.00 79.77           C  
ATOM   1293  O   TYR M 161     105.349  29.166  28.605  1.00 79.77           O  
ATOM   1294  N   LEU M 162     105.839  31.348  28.354  1.00 61.60           N  
ATOM   1295  CA  LEU M 162     107.109  31.083  27.742  1.00 61.60           C  
ATOM   1296  CB  LEU M 162     107.857  32.379  27.396  1.00 61.60           C  
ATOM   1297  CG  LEU M 162     107.110  33.250  26.368  1.00 61.60           C  
ATOM   1298  CD1 LEU M 162     107.887  34.536  26.043  1.00 61.60           C  
ATOM   1299  CD2 LEU M 162     106.754  32.439  25.112  1.00 61.60           C  
ATOM   1300  C   LEU M 162     107.963  30.297  28.684  1.00 61.60           C  
ATOM   1301  O   LEU M 162     108.555  29.288  28.308  1.00 61.60           O  
ATOM   1302  N   GLU M 163     108.058  30.737  29.950  1.00 89.75           N  
ATOM   1303  CA  GLU M 163     108.911  30.015  30.842  1.00 89.75           C  
ATOM   1304  CB  GLU M 163     109.000  30.702  32.218  1.00 89.75           C  
ATOM   1305  CG  GLU M 163     109.598  32.112  32.168  1.00 89.75           C  
ATOM   1306  CD  GLU M 163     109.488  32.732  33.556  1.00 89.75           C  
ATOM   1307  OE1 GLU M 163     108.355  33.118  33.946  1.00 89.75           O  
ATOM   1308  OE2 GLU M 163     110.538  32.825  34.248  1.00 89.75           O  
ATOM   1309  C   GLU M 163     108.361  28.634  31.072  1.00 89.75           C  
ATOM   1310  O   GLU M 163     109.037  27.633  30.847  1.00 89.75           O  
ATOM   1311  N   GLY M 164     107.129  28.536  31.599  1.00 82.36           N  
ATOM   1312  CA  GLY M 164     106.610  27.234  31.925  1.00 82.36           C  
ATOM   1313  C   GLY M 164     105.944  26.414  30.852  1.00 82.36           C  
ATOM   1314  O   GLY M 164     106.397  25.319  30.521  1.00 82.36           O  
ATOM   1315  N   THR M 165     104.845  26.943  30.270  1.00 56.31           N  
ATOM   1316  CA  THR M 165     103.995  26.146  29.420  1.00 56.31           C  
ATOM   1317  CB  THR M 165     102.741  26.859  29.018  1.00 56.31           C  
ATOM   1318  OG1 THR M 165     101.997  27.229  30.170  1.00 56.31           O  
ATOM   1319  CG2 THR M 165     101.910  25.917  28.130  1.00 56.31           C  
ATOM   1320  C   THR M 165     104.701  25.767  28.167  1.00 56.31           C  
ATOM   1321  O   THR M 165     104.744  24.596  27.793  1.00 56.31           O  
ATOM   1322  N   CYS M 166     105.329  26.757  27.515  1.00 50.68           N  
ATOM   1323  CA  CYS M 166     105.944  26.526  26.242  1.00 50.68           C  
ATOM   1324  CB  CYS M 166     106.711  27.759  25.716  1.00 50.68           C  
ATOM   1325  SG  CYS M 166     107.502  27.479  24.098  1.00 50.68           S  
ATOM   1326  C   CYS M 166     106.954  25.442  26.397  1.00 50.68           C  
ATOM   1327  O   CYS M 166     107.031  24.535  25.570  1.00 50.68           O  
ATOM   1328  N   VAL M 167     107.751  25.521  27.476  1.00 46.26           N  
ATOM   1329  CA  VAL M 167     108.826  24.605  27.718  1.00 46.26           C  
ATOM   1330  CB  VAL M 167     109.671  25.005  28.888  1.00 46.26           C  
ATOM   1331  CG1 VAL M 167     110.779  23.956  29.071  1.00 46.26           C  
ATOM   1332  CG2 VAL M 167     110.188  26.433  28.649  1.00 46.26           C  
ATOM   1333  C   VAL M 167     108.312  23.227  27.991  1.00 46.26           C  
ATOM   1334  O   VAL M 167     108.892  22.244  27.534  1.00 46.26           O  
ATOM   1335  N   GLU M 168     107.213  23.102  28.757  1.00 42.36           N  
ATOM   1336  CA  GLU M 168     106.761  21.783  29.099  1.00 42.36           C  
ATOM   1337  CB  GLU M 168     105.531  21.780  30.020  1.00 42.36           C  
ATOM   1338  CG  GLU M 168     105.823  22.288  31.431  1.00 42.36           C  
ATOM   1339  CD  GLU M 168     104.544  22.141  32.238  1.00 42.36           C  
ATOM   1340  OE1 GLU M 168     103.965  21.021  32.222  1.00 42.36           O  
ATOM   1341  OE2 GLU M 168     104.130  23.140  32.882  1.00 42.36           O  
ATOM   1342  C   GLU M 168     106.384  21.050  27.854  1.00 42.36           C  
ATOM   1343  O   GLU M 168     106.755  19.892  27.674  1.00 42.36           O  
ATOM   1344  N   TRP M 169     105.634  21.714  26.956  1.00 89.67           N  
ATOM   1345  CA  TRP M 169     105.178  21.084  25.751  1.00 89.67           C  
ATOM   1346  CB  TRP M 169     104.161  21.928  24.968  1.00 89.67           C  
ATOM   1347  CG  TRP M 169     102.803  21.912  25.616  1.00 89.67           C  
ATOM   1348  CD2 TRP M 169     101.948  20.763  25.578  1.00 89.67           C  
ATOM   1349  CD1 TRP M 169     102.154  22.859  26.354  1.00 89.67           C  
ATOM   1350  NE1 TRP M 169     100.941  22.368  26.777  1.00 89.67           N  
ATOM   1351  CE2 TRP M 169     100.803  21.077  26.308  1.00 89.67           C  
ATOM   1352  CE3 TRP M 169     102.109  19.542  24.987  1.00 89.67           C  
ATOM   1353  CZ2 TRP M 169      99.796  20.169  26.459  1.00 89.67           C  
ATOM   1354  CZ3 TRP M 169     101.090  18.630  25.136  1.00 89.67           C  
ATOM   1355  CH2 TRP M 169      99.957  18.939  25.859  1.00 89.67           C  
ATOM   1356  C   TRP M 169     106.320  20.771  24.838  1.00 89.67           C  
ATOM   1357  O   TRP M 169     106.378  19.684  24.266  1.00 89.67           O  
ATOM   1358  N   LEU M 170     107.278  21.704  24.698  1.00112.68           N  
ATOM   1359  CA  LEU M 170     108.348  21.503  23.766  1.00112.68           C  
ATOM   1360  CB  LEU M 170     109.344  22.684  23.742  1.00112.68           C  
ATOM   1361  CG  LEU M 170     110.442  22.622  22.653  1.00112.68           C  
ATOM   1362  CD1 LEU M 170     111.239  23.931  22.617  1.00112.68           C  
ATOM   1363  CD2 LEU M 170     111.387  21.422  22.814  1.00112.68           C  
ATOM   1364  C   LEU M 170     109.057  20.250  24.161  1.00112.68           C  
ATOM   1365  O   LEU M 170     109.463  19.469  23.302  1.00112.68           O  
ATOM   1366  N   ARG M 171     109.227  20.021  25.475  1.00 44.98           N  
ATOM   1367  CA  ARG M 171     109.887  18.827  25.913  1.00 44.98           C  
ATOM   1368  CB  ARG M 171     110.038  18.730  27.442  1.00 44.98           C  
ATOM   1369  CG  ARG M 171     110.947  19.786  28.072  1.00 44.98           C  
ATOM   1370  CD  ARG M 171     111.286  19.472  29.532  1.00 44.98           C  
ATOM   1371  NE  ARG M 171     110.000  19.383  30.281  1.00 44.98           N  
ATOM   1372  CZ  ARG M 171     109.545  20.449  31.000  1.00 44.98           C  
ATOM   1373  NH1 ARG M 171     110.289  21.592  31.077  1.00 44.98           N  
ATOM   1374  NH2 ARG M 171     108.349  20.372  31.652  1.00 44.98           N  
ATOM   1375  C   ARG M 171     109.060  17.648  25.506  1.00 44.98           C  
ATOM   1376  O   ARG M 171     109.584  16.655  25.006  1.00 44.98           O  
ATOM   1377  N   ARG M 172     107.730  17.739  25.699  1.00 71.21           N  
ATOM   1378  CA  ARG M 172     106.861  16.628  25.438  1.00 71.21           C  
ATOM   1379  CB  ARG M 172     105.397  16.892  25.824  1.00 71.21           C  
ATOM   1380  CG  ARG M 172     104.531  15.635  25.717  1.00 71.21           C  
ATOM   1381  CD  ARG M 172     103.067  15.845  26.103  1.00 71.21           C  
ATOM   1382  NE  ARG M 172     102.384  14.530  25.952  1.00 71.21           N  
ATOM   1383  CZ  ARG M 172     101.183  14.310  26.563  0.93 71.21           C  
ATOM   1384  NH1 ARG M 172     100.588  15.310  27.273  1.00 71.21           N  
ATOM   1385  NH2 ARG M 172     100.583  13.087  26.470  1.00 71.21           N  
ATOM   1386  C   ARG M 172     106.886  16.283  23.987  1.00 71.21           C  
ATOM   1387  O   ARG M 172     106.950  15.108  23.628  1.00 71.21           O  
ATOM   1388  N   TYR M 173     106.854  17.300  23.108  1.00 80.73           N  
ATOM   1389  CA  TYR M 173     106.810  17.024  21.704  1.00 80.73           C  
ATOM   1390  CB  TYR M 173     106.782  18.278  20.811  1.00 80.73           C  
ATOM   1391  CG  TYR M 173     105.498  19.005  21.015  1.00 80.73           C  
ATOM   1392  CD1 TYR M 173     104.303  18.390  20.724  1.00 80.73           C  
ATOM   1393  CD2 TYR M 173     105.488  20.310  21.451  1.00 80.73           C  
ATOM   1394  CE1 TYR M 173     103.113  19.054  20.894  1.00 80.73           C  
ATOM   1395  CE2 TYR M 173     104.300  20.981  21.622  1.00 80.73           C  
ATOM   1396  CZ  TYR M 173     103.111  20.350  21.346  1.00 80.73           C  
ATOM   1397  OH  TYR M 173     101.887  21.028  21.518  1.00 80.73           O  
ATOM   1398  C   TYR M 173     108.048  16.287  21.330  1.00 80.73           C  
ATOM   1399  O   TYR M 173     107.998  15.270  20.642  1.00 80.73           O  
ATOM   1400  N   LEU M 174     109.203  16.753  21.836  1.00 56.50           N  
ATOM   1401  CA  LEU M 174     110.462  16.196  21.459  1.00 56.50           C  
ATOM   1402  CB  LEU M 174     111.626  16.813  22.253  1.00 56.50           C  
ATOM   1403  CG  LEU M 174     111.793  18.325  22.026  1.00 56.50           C  
ATOM   1404  CD1 LEU M 174     112.969  18.881  22.845  1.00 56.50           C  
ATOM   1405  CD2 LEU M 174     111.903  18.658  20.528  1.00 56.50           C  
ATOM   1406  C   LEU M 174     110.443  14.742  21.779  1.00 56.50           C  
ATOM   1407  O   LEU M 174     110.912  13.924  20.994  1.00 56.50           O  
ATOM   1408  N   LYS M 175     109.869  14.369  22.933  1.00 94.20           N  
ATOM   1409  CA  LYS M 175     109.922  12.989  23.306  1.00 94.20           C  
ATOM   1410  CB  LYS M 175     109.241  12.710  24.656  1.00 94.20           C  
ATOM   1411  CG  LYS M 175     109.325  11.245  25.088  1.00 94.20           C  
ATOM   1412  CD  LYS M 175     108.963  11.022  26.556  1.00 94.20           C  
ATOM   1413  CE  LYS M 175     107.597  11.595  26.938  1.00 94.20           C  
ATOM   1414  NZ  LYS M 175     106.526  10.888  26.201  1.00 94.20           N  
ATOM   1415  C   LYS M 175     109.242  12.153  22.262  1.00 94.20           C  
ATOM   1416  O   LYS M 175     109.784  11.134  21.841  1.00 94.20           O  
ATOM   1417  N   ASN M 176     108.038  12.556  21.810  1.00 73.70           N  
ATOM   1418  CA  ASN M 176     107.315  11.762  20.850  1.00 73.70           C  
ATOM   1419  CB  ASN M 176     105.873  12.254  20.637  1.00 73.70           C  
ATOM   1420  CG  ASN M 176     105.083  12.006  21.915  1.00 73.70           C  
ATOM   1421  OD1 ASN M 176     105.120  10.920  22.490  1.00 73.70           O  
ATOM   1422  ND2 ASN M 176     104.346  13.050  22.379  1.00 73.70           N  
ATOM   1423  C   ASN M 176     107.985  11.784  19.501  1.00 73.70           C  
ATOM   1424  O   ASN M 176     108.060  10.766  18.815  1.00 73.70           O  
ATOM   1425  N   GLY M 177     108.412  12.989  19.085  1.00 82.29           N  
ATOM   1426  CA  GLY M 177     109.020  13.396  17.841  1.00 82.29           C  
ATOM   1427  C   GLY M 177     110.466  13.048  17.626  1.00 82.29           C  
ATOM   1428  O   GLY M 177     110.935  13.112  16.492  1.00 82.29           O  
ATOM   1429  N   ASN M 178     111.237  12.737  18.681  1.00 72.89           N  
ATOM   1430  CA  ASN M 178     112.676  12.728  18.588  1.00 72.89           C  
ATOM   1431  CB  ASN M 178     113.376  12.239  19.875  1.00 72.89           C  
ATOM   1432  CG  ASN M 178     113.096  10.758  20.103  1.00 72.89           C  
ATOM   1433  OD1 ASN M 178     111.952  10.311  20.075  1.00 72.89           O  
ATOM   1434  ND2 ASN M 178     114.180   9.970  20.338  1.00 72.89           N  
ATOM   1435  C   ASN M 178     113.217  11.921  17.446  1.00 72.89           C  
ATOM   1436  O   ASN M 178     114.151  12.375  16.787  1.00 72.89           O  
ATOM   1437  N   ALA M 179     112.679  10.723  17.155  1.00 37.84           N  
ATOM   1438  CA  ALA M 179     113.294   9.957  16.107  1.00 37.84           C  
ATOM   1439  CB  ALA M 179     112.610   8.596  15.885  1.00 37.84           C  
ATOM   1440  C   ALA M 179     113.229  10.719  14.815  1.00 37.84           C  
ATOM   1441  O   ALA M 179     114.228  10.824  14.104  1.00 37.84           O  
ATOM   1442  N   THR M 180     112.054  11.281  14.476  0.88123.25           N  
ATOM   1443  CA  THR M 180     111.916  11.997  13.239  0.88123.25           C  
ATOM   1444  CB  THR M 180     110.492  12.364  12.936  0.88123.25           C  
ATOM   1445  OG1 THR M 180     109.991  13.253  13.923  0.88123.25           O  
ATOM   1446  CG2 THR M 180     109.648  11.081  12.905  0.88123.25           C  
ATOM   1447  C   THR M 180     112.697  13.272  13.253  0.88123.25           C  
ATOM   1448  O   THR M 180     113.472  13.535  12.337  0.88123.25           O  
ATOM   1449  N   LEU M 181     112.532  14.091  14.313  1.00 54.49           N  
ATOM   1450  CA  LEU M 181     113.174  15.372  14.382  1.00 54.49           C  
ATOM   1451  CB  LEU M 181     112.968  16.084  15.729  1.00 54.49           C  
ATOM   1452  CG  LEU M 181     111.510  16.525  15.961  1.00 54.49           C  
ATOM   1453  CD1 LEU M 181     111.342  17.230  17.317  1.00 54.49           C  
ATOM   1454  CD2 LEU M 181     111.001  17.380  14.790  1.00 54.49           C  
ATOM   1455  C   LEU M 181     114.670  15.187  14.157  1.00 54.49           C  
ATOM   1456  O   LEU M 181     115.336  16.189  13.783  1.00 54.49           O  
ATOM   1457  OXT LEU M 181     115.160  14.041  14.340  1.00 54.49           O  
TER
ATOM   1458  N   SER P   1     100.831  23.026  23.066  1.00 61.91           N  
ATOM   1459  CA  SER P   1      99.752  24.033  23.062  1.00 61.91           C  
ATOM   1460  CB  SER P   1      99.003  24.015  24.404  1.00 61.91           C  
ATOM   1461  OG  SER P   1      98.437  22.732  24.629  1.00 61.91           O  
ATOM   1462  C   SER P   1     100.279  25.411  22.846  1.00 61.91           C  
ATOM   1463  O   SER P   1     101.368  25.765  23.297  1.00 61.91           O  
ATOM   1464  N   ILE P   2      99.484  26.228  22.136  1.00 90.37           N  
ATOM   1465  CA  ILE P   2      99.818  27.587  21.839  1.00 90.37           C  
ATOM   1466  CB  ILE P   2      99.298  28.056  20.510  1.00 90.37           C  
ATOM   1467  CG1 ILE P   2      99.787  29.485  20.213  1.00 90.37           C  
ATOM   1468  CG2 ILE P   2      97.769  27.888  20.504  1.00 90.37           C  
ATOM   1469  CD1 ILE P   2      99.513  29.942  18.781  1.00 90.37           C  
ATOM   1470  C   ILE P   2      99.181  28.415  22.909  1.00 90.37           C  
ATOM   1471  O   ILE P   2      98.278  27.959  23.604  1.00 90.37           O  
ATOM   1472  N   ILE P   3      99.710  29.632  23.117  1.00242.17           N  
ATOM   1473  CA  ILE P   3      99.268  30.578  24.104  1.00242.17           C  
ATOM   1474  CB  ILE P   3     100.272  31.703  24.213  1.00242.17           C  
ATOM   1475  CG1 ILE P   3     100.161  32.535  25.503  1.00242.17           C  
ATOM   1476  CG2 ILE P   3     100.160  32.533  22.926  1.00242.17           C  
ATOM   1477  CD1 ILE P   3      99.010  33.527  25.540  1.00242.17           C  
ATOM   1478  C   ILE P   3      97.908  31.090  23.704  1.00242.17           C  
ATOM   1479  O   ILE P   3      97.489  30.896  22.569  1.00242.17           O  
ATOM   1480  N   ASN P   4      97.117  31.638  24.653  1.00129.68           N  
ATOM   1481  CA  ASN P   4      95.840  32.216  24.308  1.00129.68           C  
ATOM   1482  CB  ASN P   4      94.761  31.947  25.371  1.00129.68           C  
ATOM   1483  CG  ASN P   4      94.585  30.441  25.510  1.00129.68           C  
ATOM   1484  OD1 ASN P   4      94.307  29.741  24.538  1.00129.68           O  
ATOM   1485  ND2 ASN P   4      94.765  29.923  26.756  1.00129.68           N  
ATOM   1486  C   ASN P   4      96.044  33.707  24.290  1.00129.68           C  
ATOM   1487  O   ASN P   4      96.203  34.323  25.338  1.00129.68           O  
ATOM   1488  N   PHE P   5      95.981  34.329  23.097  1.00191.72           N  
ATOM   1489  CA  PHE P   5      96.301  35.721  22.871  1.00191.72           C  
ATOM   1490  CB  PHE P   5      96.421  36.055  21.374  1.00191.72           C  
ATOM   1491  CG  PHE P   5      97.503  35.194  20.818  1.00191.72           C  
ATOM   1492  CD1 PHE P   5      97.240  33.906  20.417  1.00191.72           C  
ATOM   1493  CD2 PHE P   5      98.785  35.667  20.693  1.00191.72           C  
ATOM   1494  CE1 PHE P   5      98.233  33.104  19.904  1.00191.72           C  
ATOM   1495  CE2 PHE P   5      99.781  34.869  20.181  1.00191.72           C  
ATOM   1496  CZ  PHE P   5      99.511  33.584  19.784  1.00191.72           C  
ATOM   1497  C   PHE P   5      95.262  36.647  23.448  1.00191.72           C  
ATOM   1498  O   PHE P   5      94.103  36.287  23.636  1.00191.72           O  
ATOM   1499  N   GLU P   6      95.679  37.895  23.762  1.00132.44           N  
ATOM   1500  CA  GLU P   6      94.804  38.897  24.301  1.00132.44           C  
ATOM   1501  CB  GLU P   6      95.319  39.504  25.616  1.00132.44           C  
ATOM   1502  CG  GLU P   6      95.600  38.478  26.722  1.00132.44           C  
ATOM   1503  CD  GLU P   6      94.285  37.916  27.240  1.00132.44           C  
ATOM   1504  OE1 GLU P   6      93.254  38.065  26.533  1.00132.44           O  
ATOM   1505  OE2 GLU P   6      94.295  37.327  28.355  1.00132.44           O  
ATOM   1506  C   GLU P   6      94.710  39.984  23.262  1.00132.44           C  
ATOM   1507  O   GLU P   6      95.577  40.101  22.401  1.00132.44           O  
ATOM   1508  N   LYS P   7      93.650  40.816  23.325  1.00216.37           N  
ATOM   1509  CA  LYS P   7      93.362  41.816  22.330  1.00216.37           C  
ATOM   1510  CB  LYS P   7      92.009  42.515  22.545  1.00216.37           C  
ATOM   1511  CG  LYS P   7      91.538  43.356  21.358  1.00216.37           C  
ATOM   1512  CD  LYS P   7      91.163  42.554  20.109  1.00216.37           C  
ATOM   1513  CE  LYS P   7      90.089  41.486  20.327  1.00216.37           C  
ATOM   1514  NZ  LYS P   7      88.838  42.102  20.824  1.00216.37           N  
ATOM   1515  C   LYS P   7      94.421  42.865  22.268  1.00216.37           C  
ATOM   1516  O   LYS P   7      95.206  43.060  23.195  1.00216.37           O  
ATOM   1517  N   LEU P   8      94.479  43.541  21.103  1.00122.07           N  
ATOM   1518  CA  LEU P   8      95.425  44.598  20.885  1.00122.07           C  
ATOM   1519  CB  LEU P   8      95.614  44.960  19.401  1.00122.07           C  
ATOM   1520  CG  LEU P   8      96.354  43.878  18.588  1.00122.07           C  
ATOM   1521  CD1 LEU P   8      96.518  44.290  17.116  1.00122.07           C  
ATOM   1522  CD2 LEU P   8      97.704  43.523  19.233  1.00122.07           C  
ATOM   1523  C   LEU P   8      94.909  45.824  21.613  1.00122.07           C  
ATOM   1524  O   LEU P   8      95.761  46.625  22.082  1.00122.07           O  
ATOM   1525  OXT LEU P   8      93.663  45.976  21.713  1.00122.07           O  
TER
ATOM   1526  N   GLN A   2      84.618  21.047  30.124  1.00134.97           N  
ATOM   1527  CA  GLN A   2      85.205  21.849  31.221  1.00134.97           C  
ATOM   1528  CB  GLN A   2      85.505  23.275  30.728  1.00134.97           C  
ATOM   1529  CG  GLN A   2      86.559  23.296  29.622  1.00134.97           C  
ATOM   1530  CD  GLN A   2      86.787  24.734  29.192  1.00134.97           C  
ATOM   1531  OE1 GLN A   2      87.758  25.034  28.500  1.00134.97           O  
ATOM   1532  NE2 GLN A   2      85.868  25.649  29.603  1.00134.97           N  
ATOM   1533  C   GLN A   2      84.324  21.919  32.422  1.00134.97           C  
ATOM   1534  O   GLN A   2      83.170  22.348  32.339  1.00134.97           O  
ATOM   1535  N   SER A   3      84.857  21.474  33.582  1.00 76.51           N  
ATOM   1536  CA  SER A   3      84.060  21.514  34.769  1.00 76.51           C  
ATOM   1537  CB  SER A   3      83.151  20.286  34.951  1.00 76.51           C  
ATOM   1538  OG  SER A   3      83.937  19.125  35.175  1.00 76.51           O  
ATOM   1539  C   SER A   3      84.946  21.581  35.984  1.00 76.51           C  
ATOM   1540  O   SER A   3      86.126  21.236  35.945  1.00 76.51           O  
ATOM   1541  N   VAL A   4      84.379  22.062  37.110  1.00129.48           N  
ATOM   1542  CA  VAL A   4      85.063  22.115  38.376  1.00129.48           C  
ATOM   1543  CB  VAL A   4      85.429  23.495  38.840  1.00129.48           C  
ATOM   1544  CG1 VAL A   4      86.460  24.092  37.874  1.00129.48           C  
ATOM   1545  CG2 VAL A   4      84.145  24.326  38.973  1.00129.48           C  
ATOM   1546  C   VAL A   4      84.095  21.578  39.377  1.00129.48           C  
ATOM   1547  O   VAL A   4      82.886  21.645  39.170  1.00129.48           O  
ATOM   1548  N   THR A   5      84.597  20.994  40.480  1.00 58.48           N  
ATOM   1549  CA  THR A   5      83.682  20.450  41.435  1.00 58.48           C  
ATOM   1550  CB  THR A   5      83.504  18.968  41.285  1.00 58.48           C  
ATOM   1551  OG1 THR A   5      83.023  18.662  39.985  1.00 58.48           O  
ATOM   1552  CG2 THR A   5      82.510  18.476  42.349  1.00 58.48           C  
ATOM   1553  C   THR A   5      84.178  20.690  42.825  1.00 58.48           C  
ATOM   1554  O   THR A   5      85.286  20.292  43.185  1.00 58.48           O  
ATOM   1555  N   GLN A   6      83.339  21.342  43.651  1.00 78.61           N  
ATOM   1556  CA  GLN A   6      83.639  21.533  45.038  1.00 78.61           C  
ATOM   1557  CB  GLN A   6      83.366  22.963  45.535  1.00 78.61           C  
ATOM   1558  CG  GLN A   6      84.261  23.999  44.851  1.00 78.61           C  
ATOM   1559  CD  GLN A   6      83.923  25.378  45.397  1.00 78.61           C  
ATOM   1560  OE1 GLN A   6      83.771  26.333  44.644  1.00 78.61           O  
ATOM   1561  NE2 GLN A   6      83.820  25.486  46.752  1.00 78.61           N  
ATOM   1562  C   GLN A   6      82.710  20.603  45.762  1.00 78.61           C  
ATOM   1563  O   GLN A   6      81.489  20.750  45.710  1.00 78.61           O  
ATOM   1564  N   PRO A   7      83.283  19.623  46.407  1.00110.78           N  
ATOM   1565  CA  PRO A   7      82.561  18.583  47.092  1.00110.78           C  
ATOM   1566  CD  PRO A   7      84.692  19.650  46.760  1.00110.78           C  
ATOM   1567  CB  PRO A   7      83.640  17.657  47.653  1.00110.78           C  
ATOM   1568  CG  PRO A   7      84.838  18.599  47.873  1.00110.78           C  
ATOM   1569  C   PRO A   7      81.633  19.049  48.176  1.00110.78           C  
ATOM   1570  O   PRO A   7      80.591  18.419  48.353  1.00110.78           O  
ATOM   1571  N   ASP A   8      81.974  20.113  48.933  1.00 95.38           N  
ATOM   1572  CA  ASP A   8      81.111  20.474  50.027  1.00 95.38           C  
ATOM   1573  CB  ASP A   8      81.806  20.426  51.398  1.00 95.38           C  
ATOM   1574  CG  ASP A   8      82.055  18.965  51.746  1.00 95.38           C  
ATOM   1575  OD1 ASP A   8      81.189  18.116  51.402  1.00 95.38           O  
ATOM   1576  OD2 ASP A   8      83.118  18.678  52.357  1.00 95.38           O  
ATOM   1577  C   ASP A   8      80.589  21.862  49.842  1.00 95.38           C  
ATOM   1578  O   ASP A   8      81.348  22.814  49.672  1.00 95.38           O  
ATOM   1579  N   ALA A   9      79.248  21.986  49.840  1.00 51.19           N  
ATOM   1580  CA  ALA A   9      78.555  23.237  49.713  1.00 51.19           C  
ATOM   1581  CB  ALA A   9      77.037  23.056  49.544  1.00 51.19           C  
ATOM   1582  C   ALA A   9      78.768  24.079  50.932  1.00 51.19           C  
ATOM   1583  O   ALA A   9      78.935  25.293  50.823  1.00 51.19           O  
ATOM   1584  N   ARG A  10      78.736  23.475  52.139  1.00132.15           N  
ATOM   1585  CA  ARG A  10      78.896  24.296  53.307  1.00132.15           C  
ATOM   1586  CB  ARG A  10      77.590  24.568  54.073  1.00132.15           C  
ATOM   1587  CG  ARG A  10      76.589  25.423  53.294  1.00132.15           C  
ATOM   1588  CD  ARG A  10      75.469  25.997  54.164  1.00132.15           C  
ATOM   1589  NE  ARG A  10      74.746  24.852  54.782  1.00132.15           N  
ATOM   1590  CZ  ARG A  10      74.403  24.903  56.102  1.00132.15           C  
ATOM   1591  NH1 ARG A  10      74.724  26.001  56.847  1.00132.15           N  
ATOM   1592  NH2 ARG A  10      73.747  23.855  56.679  1.00132.15           N  
ATOM   1593  C   ARG A  10      79.842  23.648  54.263  1.00132.15           C  
ATOM   1594  O   ARG A  10      79.809  22.437  54.479  1.00132.15           O  
ATOM   1595  N   VAL A  11      80.719  24.472  54.868  1.00 48.61           N  
ATOM   1596  CA  VAL A  11      81.673  23.977  55.814  1.00 48.61           C  
ATOM   1597  CB  VAL A  11      83.088  24.078  55.325  1.00 48.61           C  
ATOM   1598  CG1 VAL A  11      84.034  23.616  56.446  1.00 48.61           C  
ATOM   1599  CG2 VAL A  11      83.214  23.268  54.025  1.00 48.61           C  
ATOM   1600  C   VAL A  11      81.587  24.844  57.031  1.00 48.61           C  
ATOM   1601  O   VAL A  11      81.335  26.043  56.927  1.00 48.61           O  
ATOM   1602  N   THR A  12      81.776  24.247  58.227  1.00131.55           N  
ATOM   1603  CA  THR A  12      81.758  24.993  59.457  1.00131.55           C  
ATOM   1604  CB  THR A  12      80.600  24.644  60.349  1.00131.55           C  
ATOM   1605  OG1 THR A  12      80.658  23.267  60.690  1.00131.55           O  
ATOM   1606  CG2 THR A  12      79.277  24.946  59.629  1.00131.55           C  
ATOM   1607  C   THR A  12      82.987  24.607  60.223  1.00131.55           C  
ATOM   1608  O   THR A  12      83.306  23.423  60.324  1.00131.55           O  
ATOM   1609  N   VAL A  13      83.721  25.597  60.779  1.00113.34           N  
ATOM   1610  CA  VAL A  13      84.884  25.263  61.558  1.00113.34           C  
ATOM   1611  CB  VAL A  13      86.177  25.326  60.796  1.00113.34           C  
ATOM   1612  CG1 VAL A  13      86.147  24.291  59.661  1.00113.34           C  
ATOM   1613  CG2 VAL A  13      86.395  26.772  60.327  1.00113.34           C  
ATOM   1614  C   VAL A  13      85.018  26.265  62.660  1.00113.34           C  
ATOM   1615  O   VAL A  13      84.621  27.420  62.522  1.00113.34           O  
ATOM   1616  N   SER A  14      85.607  25.839  63.793  1.00 22.31           N  
ATOM   1617  CA  SER A  14      85.784  26.734  64.898  1.00 22.31           C  
ATOM   1618  CB  SER A  14      86.186  26.030  66.206  1.00 22.31           C  
ATOM   1619  OG  SER A  14      85.133  25.184  66.645  1.00 22.31           O  
ATOM   1620  C   SER A  14      86.871  27.689  64.533  1.00 22.31           C  
ATOM   1621  O   SER A  14      87.749  27.379  63.730  1.00 22.31           O  
ATOM   1622  N   GLU A  15      86.830  28.897  65.126  1.00 34.95           N  
ATOM   1623  CA  GLU A  15      87.815  29.887  64.818  1.00 34.95           C  
ATOM   1624  CB  GLU A  15      87.523  31.256  65.460  1.00 34.95           C  
ATOM   1625  CG  GLU A  15      88.540  32.344  65.108  1.00 34.95           C  
ATOM   1626  CD  GLU A  15      88.062  33.637  65.754  1.00 34.95           C  
ATOM   1627  OE1 GLU A  15      86.975  33.607  66.390  1.00 34.95           O  
ATOM   1628  OE2 GLU A  15      88.771  34.669  65.618  1.00 34.95           O  
ATOM   1629  C   GLU A  15      89.135  29.401  65.322  1.00 34.95           C  
ATOM   1630  O   GLU A  15      89.218  28.748  66.359  1.00 34.95           O  
ATOM   1631  N   GLY A  16      90.209  29.688  64.562  1.00 25.82           N  
ATOM   1632  CA  GLY A  16      91.532  29.328  64.982  1.00 25.82           C  
ATOM   1633  C   GLY A  16      91.912  27.985  64.428  1.00 25.82           C  
ATOM   1634  O   GLY A  16      93.054  27.557  64.586  1.00 25.82           O  
ATOM   1635  N   ALA A  17      90.968  27.280  63.772  1.00 42.20           N  
ATOM   1636  CA  ALA A  17      91.242  25.977  63.223  1.00 42.20           C  
ATOM   1637  CB  ALA A  17      89.995  25.081  63.127  1.00 42.20           C  
ATOM   1638  C   ALA A  17      91.805  26.115  61.835  1.00 42.20           C  
ATOM   1639  O   ALA A  17      91.825  27.206  61.267  1.00 42.20           O  
ATOM   1640  N   SER A  18      92.315  24.994  61.271  1.00 77.43           N  
ATOM   1641  CA  SER A  18      92.870  24.958  59.938  1.00 77.43           C  
ATOM   1642  CB  SER A  18      93.805  23.763  59.690  1.00 77.43           C  
ATOM   1643  OG  SER A  18      94.935  23.839  60.546  1.00 77.43           O  
ATOM   1644  C   SER A  18      91.740  24.840  58.955  1.00 77.43           C  
ATOM   1645  O   SER A  18      90.632  24.463  59.327  1.00 77.43           O  
ATOM   1646  N   LEU A  19      91.988  25.164  57.663  1.00 87.29           N  
ATOM   1647  CA  LEU A  19      90.901  25.098  56.722  1.00 87.29           C  
ATOM   1648  CB  LEU A  19      90.434  26.491  56.267  1.00 87.29           C  
ATOM   1649  CG  LEU A  19      89.270  26.472  55.264  1.00 87.29           C  
ATOM   1650  CD1 LEU A  19      88.018  25.819  55.868  1.00 87.29           C  
ATOM   1651  CD2 LEU A  19      88.995  27.882  54.719  1.00 87.29           C  
ATOM   1652  C   LEU A  19      91.279  24.313  55.498  1.00 87.29           C  
ATOM   1653  O   LEU A  19      92.404  24.378  55.008  1.00 87.29           O  
ATOM   1654  N   GLN A  20      90.314  23.526  54.977  1.00154.35           N  
ATOM   1655  CA  GLN A  20      90.540  22.757  53.786  1.00154.35           C  
ATOM   1656  CB  GLN A  20      90.611  21.244  54.053  1.00154.35           C  
ATOM   1657  CG  GLN A  20      90.854  20.400  52.801  1.00154.35           C  
ATOM   1658  CD  GLN A  20      92.339  20.093  52.734  1.00154.35           C  
ATOM   1659  OE1 GLN A  20      92.922  19.606  53.702  1.00154.35           O  
ATOM   1660  NE2 GLN A  20      92.974  20.384  51.566  1.00154.35           N  
ATOM   1661  C   GLN A  20      89.353  22.950  52.892  1.00154.35           C  
ATOM   1662  O   GLN A  20      88.253  22.501  53.208  1.00154.35           O  
ATOM   1663  N   LEU A  21      89.541  23.633  51.746  1.00 66.76           N  
ATOM   1664  CA  LEU A  21      88.461  23.751  50.806  1.00 66.76           C  
ATOM   1665  CB  LEU A  21      88.181  25.193  50.349  1.00 66.76           C  
ATOM   1666  CG  LEU A  21      87.655  26.102  51.474  1.00 66.76           C  
ATOM   1667  CD1 LEU A  21      87.321  27.506  50.945  1.00 66.76           C  
ATOM   1668  CD2 LEU A  21      86.478  25.447  52.215  1.00 66.76           C  
ATOM   1669  C   LEU A  21      88.890  22.971  49.604  1.00 66.76           C  
ATOM   1670  O   LEU A  21      89.838  23.345  48.917  1.00 66.76           O  
ATOM   1671  N   ARG A  22      88.184  21.863  49.311  1.00277.16           N  
ATOM   1672  CA  ARG A  22      88.595  20.979  48.256  1.00277.16           C  
ATOM   1673  CB  ARG A  22      88.125  19.531  48.477  1.00277.16           C  
ATOM   1674  CG  ARG A  22      88.726  18.860  49.712  1.00277.16           C  
ATOM   1675  CD  ARG A  22      88.096  17.508  50.059  1.00277.16           C  
ATOM   1676  NE  ARG A  22      88.186  16.626  48.859  1.00277.16           N  
ATOM   1677  CZ  ARG A  22      89.312  15.897  48.606  1.00277.16           C  
ATOM   1678  NH1 ARG A  22      90.416  16.029  49.401  1.00277.16           N  
ATOM   1679  NH2 ARG A  22      89.333  15.027  47.555  1.00277.16           N  
ATOM   1680  C   ARG A  22      88.036  21.401  46.932  1.00277.16           C  
ATOM   1681  O   ARG A  22      86.887  21.826  46.830  1.00277.16           O  
ATOM   1682  N   CYS A  23      88.862  21.276  45.870  1.00 61.30           N  
ATOM   1683  CA  CYS A  23      88.420  21.561  44.534  1.00 61.30           C  
ATOM   1684  CB  CYS A  23      88.892  22.931  44.000  1.00 61.30           C  
ATOM   1685  SG  CYS A  23      88.346  23.266  42.296  1.00 61.30           S  
ATOM   1686  C   CYS A  23      88.976  20.503  43.634  1.00 61.30           C  
ATOM   1687  O   CYS A  23      90.092  20.028  43.828  1.00 61.30           O  
ATOM   1688  N   LYS A  24      88.176  20.070  42.642  1.00110.33           N  
ATOM   1689  CA  LYS A  24      88.639  19.138  41.656  1.00110.33           C  
ATOM   1690  CB  LYS A  24      88.151  17.695  41.864  1.00110.33           C  
ATOM   1691  CG  LYS A  24      89.002  16.950  42.897  1.00110.33           C  
ATOM   1692  CD  LYS A  24      88.394  15.643  43.400  1.00110.33           C  
ATOM   1693  CE  LYS A  24      89.409  14.714  44.073  1.00110.33           C  
ATOM   1694  NZ  LYS A  24      90.319  15.487  44.945  1.00110.33           N  
ATOM   1695  C   LYS A  24      88.134  19.649  40.352  1.00110.33           C  
ATOM   1696  O   LYS A  24      87.090  20.287  40.302  1.00110.33           O  
ATOM   1697  N   TYR A  25      88.880  19.444  39.254  1.00 80.83           N  
ATOM   1698  CA  TYR A  25      88.391  19.948  38.006  1.00 80.83           C  
ATOM   1699  CB  TYR A  25      89.008  21.300  37.601  1.00 80.83           C  
ATOM   1700  CG  TYR A  25      90.479  21.119  37.454  1.00 80.83           C  
ATOM   1701  CD1 TYR A  25      91.009  20.662  36.271  1.00 80.83           C  
ATOM   1702  CD2 TYR A  25      91.327  21.408  38.499  1.00 80.83           C  
ATOM   1703  CE1 TYR A  25      92.366  20.495  36.131  1.00 80.83           C  
ATOM   1704  CE2 TYR A  25      92.685  21.243  38.365  1.00 80.83           C  
ATOM   1705  CZ  TYR A  25      93.205  20.785  37.178  1.00 80.83           C  
ATOM   1706  OH  TYR A  25      94.596  20.612  37.031  1.00 80.83           O  
ATOM   1707  C   TYR A  25      88.693  18.955  36.942  1.00 80.83           C  
ATOM   1708  O   TYR A  25      89.545  18.083  37.110  1.00 80.83           O  
ATOM   1709  N   SER A  26      87.952  19.031  35.820  1.00110.95           N  
ATOM   1710  CA  SER A  26      88.270  18.135  34.756  1.00110.95           C  
ATOM   1711  CB  SER A  26      87.180  17.082  34.474  1.00110.95           C  
ATOM   1712  OG  SER A  26      85.989  17.704  34.014  1.00110.95           O  
ATOM   1713  C   SER A  26      88.456  18.948  33.519  1.00110.95           C  
ATOM   1714  O   SER A  26      87.505  19.508  32.974  1.00110.95           O  
ATOM   1715  N   TYR A  27      89.720  19.094  33.084  1.00130.21           N  
ATOM   1716  CA  TYR A  27      89.979  19.695  31.816  1.00130.21           C  
ATOM   1717  CB  TYR A  27      90.150  21.228  31.823  1.00130.21           C  
ATOM   1718  CG  TYR A  27      90.166  21.594  30.379  1.00130.21           C  
ATOM   1719  CD1 TYR A  27      89.003  21.611  29.643  1.00130.21           C  
ATOM   1720  CD2 TYR A  27      91.341  21.919  29.753  1.00130.21           C  
ATOM   1721  CE1 TYR A  27      89.019  21.937  28.305  1.00130.21           C  
ATOM   1722  CE2 TYR A  27      91.369  22.240  28.415  1.00130.21           C  
ATOM   1723  CZ  TYR A  27      90.205  22.249  27.687  1.00130.21           C  
ATOM   1724  OH  TYR A  27      90.229  22.581  26.315  1.00130.21           O  
ATOM   1725  C   TYR A  27      91.231  19.038  31.296  1.00130.21           C  
ATOM   1726  O   TYR A  27      92.180  18.807  32.043  1.00130.21           O  
ATOM   1727  N   PHE A  28      91.234  18.672  30.000  1.00124.55           N  
ATOM   1728  CA  PHE A  28      92.304  17.980  29.316  1.00124.55           C  
ATOM   1729  CB  PHE A  28      91.830  17.269  28.040  1.00124.55           C  
ATOM   1730  CG  PHE A  28      90.947  16.162  28.503  1.00124.55           C  
ATOM   1731  CD1 PHE A  28      89.602  16.377  28.698  1.00124.55           C  
ATOM   1732  CD2 PHE A  28      91.467  14.914  28.759  1.00124.55           C  
ATOM   1733  CE1 PHE A  28      88.787  15.359  29.132  1.00124.55           C  
ATOM   1734  CE2 PHE A  28      90.656  13.892  29.193  1.00124.55           C  
ATOM   1735  CZ  PHE A  28      89.312  14.113  29.378  1.00124.55           C  
ATOM   1736  C   PHE A  28      93.480  18.851  28.960  1.00124.55           C  
ATOM   1737  O   PHE A  28      94.591  18.355  28.781  1.00124.55           O  
ATOM   1738  N   GLY A  36      93.261  20.155  28.716  1.00 36.61           N  
ATOM   1739  CA  GLY A  36      94.362  21.021  28.393  1.00 36.61           C  
ATOM   1740  C   GLY A  36      94.925  21.544  29.677  1.00 36.61           C  
ATOM   1741  O   GLY A  36      94.408  21.233  30.747  1.00 36.61           O  
ATOM   1742  N   THR A  37      96.011  22.352  29.597  1.00128.69           N  
ATOM   1743  CA  THR A  37      96.609  22.923  30.778  1.00128.69           C  
ATOM   1744  CB  THR A  37      98.035  23.351  30.597  1.00128.69           C  
ATOM   1745  OG1 THR A  37      98.132  24.319  29.562  1.00128.69           O  
ATOM   1746  CG2 THR A  37      98.886  22.119  30.264  1.00128.69           C  
ATOM   1747  C   THR A  37      95.829  24.149  31.142  1.00128.69           C  
ATOM   1748  O   THR A  37      95.671  25.065  30.337  1.00128.69           O  
ATOM   1749  N   PRO A  38      95.323  24.157  32.348  1.00126.18           N  
ATOM   1750  CA  PRO A  38      94.492  25.249  32.779  1.00126.18           C  
ATOM   1751  CD  PRO A  38      94.902  22.904  32.957  1.00126.18           C  
ATOM   1752  CB  PRO A  38      93.315  24.616  33.522  1.00126.18           C  
ATOM   1753  CG  PRO A  38      93.881  23.288  34.036  1.00126.18           C  
ATOM   1754  C   PRO A  38      95.152  26.282  33.634  1.00126.18           C  
ATOM   1755  O   PRO A  38      96.314  26.138  34.014  1.00126.18           O  
ATOM   1756  N   TYR A  39      94.368  27.333  33.945  1.00128.20           N  
ATOM   1757  CA  TYR A  39      94.687  28.354  34.897  1.00128.20           C  
ATOM   1758  CB  TYR A  39      94.397  29.779  34.399  1.00128.20           C  
ATOM   1759  CG  TYR A  39      95.257  30.041  33.209  1.00128.20           C  
ATOM   1760  CD1 TYR A  39      96.623  30.126  33.344  1.00128.20           C  
ATOM   1761  CD2 TYR A  39      94.701  30.227  31.962  1.00128.20           C  
ATOM   1762  CE1 TYR A  39      97.423  30.377  32.254  1.00128.20           C  
ATOM   1763  CE2 TYR A  39      95.497  30.479  30.867  1.00128.20           C  
ATOM   1764  CZ  TYR A  39      96.862  30.553  31.012  1.00128.20           C  
ATOM   1765  OH  TYR A  39      97.683  30.812  29.894  1.00128.20           O  
ATOM   1766  C   TYR A  39      93.736  28.072  36.021  1.00128.20           C  
ATOM   1767  O   TYR A  39      92.581  27.734  35.770  1.00128.20           O  
ATOM   1768  N   LEU A  40      94.204  28.152  37.283  1.00145.93           N  
ATOM   1769  CA  LEU A  40      93.383  27.818  38.420  1.00145.93           C  
ATOM   1770  CB  LEU A  40      94.064  26.801  39.358  1.00145.93           C  
ATOM   1771  CG  LEU A  40      94.278  25.382  38.790  1.00145.93           C  
ATOM   1772  CD1 LEU A  40      92.968  24.597  38.732  1.00145.93           C  
ATOM   1773  CD2 LEU A  40      95.005  25.399  37.442  1.00145.93           C  
ATOM   1774  C   LEU A  40      93.198  29.043  39.260  1.00145.93           C  
ATOM   1775  O   LEU A  40      94.112  29.857  39.387  1.00145.93           O  
ATOM   1776  N   PHE A  41      92.001  29.200  39.872  1.00 89.51           N  
ATOM   1777  CA  PHE A  41      91.793  30.367  40.683  1.00 89.51           C  
ATOM   1778  CB  PHE A  41      91.112  31.521  39.926  1.00 89.51           C  
ATOM   1779  CG  PHE A  41      91.998  31.946  38.805  1.00 89.51           C  
ATOM   1780  CD1 PHE A  41      91.881  31.357  37.567  1.00 89.51           C  
ATOM   1781  CD2 PHE A  41      92.944  32.928  38.989  1.00 89.51           C  
ATOM   1782  CE1 PHE A  41      92.693  31.743  36.527  1.00 89.51           C  
ATOM   1783  CE2 PHE A  41      93.760  33.318  37.952  1.00 89.51           C  
ATOM   1784  CZ  PHE A  41      93.634  32.726  36.718  1.00 89.51           C  
ATOM   1785  C   PHE A  41      90.893  30.053  41.840  1.00 89.51           C  
ATOM   1786  O   PHE A  41      90.147  29.074  41.836  1.00 89.51           O  
ATOM   1787  N   TRP A  42      90.989  30.892  42.893  1.00 92.90           N  
ATOM   1788  CA  TRP A  42      90.089  30.832  44.007  1.00 92.90           C  
ATOM   1789  CB  TRP A  42      90.701  30.360  45.333  1.00 92.90           C  
ATOM   1790  CG  TRP A  42      90.846  28.868  45.425  1.00 92.90           C  
ATOM   1791  CD2 TRP A  42      89.808  28.001  45.909  1.00 92.90           C  
ATOM   1792  CD1 TRP A  42      91.897  28.068  45.092  1.00 92.90           C  
ATOM   1793  NE1 TRP A  42      91.577  26.757  45.337  1.00 92.90           N  
ATOM   1794  CE2 TRP A  42      90.294  26.700  45.840  1.00 92.90           C  
ATOM   1795  CE3 TRP A  42      88.551  28.271  46.371  1.00 92.90           C  
ATOM   1796  CZ2 TRP A  42      89.529  25.638  46.232  1.00 92.90           C  
ATOM   1797  CZ3 TRP A  42      87.782  27.199  46.769  1.00 92.90           C  
ATOM   1798  CH2 TRP A  42      88.262  25.908  46.700  1.00 92.90           C  
ATOM   1799  C   TRP A  42      89.591  32.217  44.233  1.00 92.90           C  
ATOM   1800  O   TRP A  42      90.367  33.171  44.242  1.00 92.90           O  
ATOM   1801  N   TYR A  43      88.265  32.351  44.420  1.00 80.71           N  
ATOM   1802  CA  TYR A  43      87.668  33.632  44.653  1.00 80.71           C  
ATOM   1803  CB  TYR A  43      86.680  34.078  43.566  1.00 80.71           C  
ATOM   1804  CG  TYR A  43      87.415  34.594  42.376  1.00 80.71           C  
ATOM   1805  CD1 TYR A  43      87.900  33.751  41.403  1.00 80.71           C  
ATOM   1806  CD2 TYR A  43      87.605  35.950  42.237  1.00 80.71           C  
ATOM   1807  CE1 TYR A  43      88.568  34.260  40.312  1.00 80.71           C  
ATOM   1808  CE2 TYR A  43      88.271  36.464  41.151  1.00 80.71           C  
ATOM   1809  CZ  TYR A  43      88.753  35.616  40.185  1.00 80.71           C  
ATOM   1810  OH  TYR A  43      89.436  36.138  39.066  1.00 80.71           O  
ATOM   1811  C   TYR A  43      86.896  33.574  45.935  1.00 80.71           C  
ATOM   1812  O   TYR A  43      86.443  32.511  46.354  1.00 80.71           O  
ATOM   1813  N   VAL A  44      86.760  34.734  46.616  1.00136.15           N  
ATOM   1814  CA  VAL A  44      86.018  34.765  47.844  1.00136.15           C  
ATOM   1815  CB  VAL A  44      86.826  35.187  49.038  1.00136.15           C  
ATOM   1816  CG1 VAL A  44      87.950  34.166  49.265  1.00136.15           C  
ATOM   1817  CG2 VAL A  44      87.324  36.622  48.815  1.00136.15           C  
ATOM   1818  C   VAL A  44      84.910  35.752  47.708  1.00136.15           C  
ATOM   1819  O   VAL A  44      85.085  36.854  47.195  1.00136.15           O  
ATOM   1820  N   GLN A  45      83.719  35.360  48.185  1.00125.31           N  
ATOM   1821  CA  GLN A  45      82.562  36.194  48.136  1.00125.31           C  
ATOM   1822  CB  GLN A  45      81.363  35.495  47.470  1.00125.31           C  
ATOM   1823  CG  GLN A  45      80.154  36.400  47.232  1.00125.31           C  
ATOM   1824  CD  GLN A  45      80.543  37.406  46.161  1.00125.31           C  
ATOM   1825  OE1 GLN A  45      81.420  38.242  46.371  1.00125.31           O  
ATOM   1826  NE2 GLN A  45      79.881  37.323  44.976  1.00125.31           N  
ATOM   1827  C   GLN A  45      82.209  36.483  49.557  1.00125.31           C  
ATOM   1828  O   GLN A  45      82.069  35.574  50.371  1.00125.31           O  
ATOM   1829  N   TYR A  46      82.024  37.771  49.889  1.00132.12           N  
ATOM   1830  CA  TYR A  46      81.702  38.151  51.233  1.00132.12           C  
ATOM   1831  CB  TYR A  46      82.518  39.336  51.784  1.00132.12           C  
ATOM   1832  CG  TYR A  46      83.945  38.908  51.905  1.00132.12           C  
ATOM   1833  CD1 TYR A  46      84.344  38.104  52.948  1.00132.12           C  
ATOM   1834  CD2 TYR A  46      84.885  39.285  50.972  1.00132.12           C  
ATOM   1835  CE1 TYR A  46      85.652  37.697  53.071  1.00132.12           C  
ATOM   1836  CE2 TYR A  46      86.197  38.883  51.091  1.00132.12           C  
ATOM   1837  CZ  TYR A  46      86.584  38.088  52.143  1.00132.12           C  
ATOM   1838  OH  TYR A  46      87.926  37.670  52.274  1.00132.12           O  
ATOM   1839  C   TYR A  46      80.260  38.542  51.190  1.00132.12           C  
ATOM   1840  O   TYR A  46      79.638  38.468  50.133  1.00132.12           O  
ATOM   1841  N   PRO A  48      79.673  38.907  52.291  1.00222.63           N  
ATOM   1842  CA  PRO A  48      78.258  39.133  52.292  1.00222.63           C  
ATOM   1843  CD  PRO A  48      80.171  38.547  53.607  1.00222.63           C  
ATOM   1844  CB  PRO A  48      77.896  39.438  53.743  1.00222.63           C  
ATOM   1845  CG  PRO A  48      78.941  38.620  54.534  1.00222.63           C  
ATOM   1846  C   PRO A  48      77.679  40.048  51.246  1.00222.63           C  
ATOM   1847  O   PRO A  48      76.896  39.560  50.434  1.00222.63           O  
ATOM   1848  N   ARG A  49      78.031  41.347  51.185  1.00286.48           N  
ATOM   1849  CA  ARG A  49      77.441  42.119  50.123  1.00286.48           C  
ATOM   1850  CB  ARG A  49      76.648  43.345  50.633  1.00286.48           C  
ATOM   1851  CG  ARG A  49      76.187  44.343  49.558  1.00286.48           C  
ATOM   1852  CD  ARG A  49      75.282  43.789  48.455  1.00286.48           C  
ATOM   1853  NE  ARG A  49      75.169  44.864  47.423  1.00286.48           N  
ATOM   1854  CZ  ARG A  49      74.236  44.787  46.427  1.00286.48           C  
ATOM   1855  NH1 ARG A  49      73.382  43.724  46.378  1.00286.48           N  
ATOM   1856  NH2 ARG A  49      74.156  45.772  45.484  1.00286.48           N  
ATOM   1857  C   ARG A  49      78.565  42.569  49.252  1.00286.48           C  
ATOM   1858  O   ARG A  49      78.797  43.759  49.040  1.00286.48           O  
ATOM   1859  N   GLN A  50      79.288  41.606  48.663  1.00104.15           N  
ATOM   1860  CA  GLN A  50      80.389  42.076  47.890  1.00104.15           C  
ATOM   1861  CB  GLN A  50      81.722  42.034  48.652  1.00104.15           C  
ATOM   1862  CG  GLN A  50      81.694  42.981  49.855  1.00104.15           C  
ATOM   1863  CD  GLN A  50      83.067  43.008  50.500  1.00104.15           C  
ATOM   1864  OE1 GLN A  50      83.734  41.982  50.615  1.00104.15           O  
ATOM   1865  NE2 GLN A  50      83.505  44.221  50.932  1.00104.15           N  
ATOM   1866  C   GLN A  50      80.490  41.273  46.639  1.00104.15           C  
ATOM   1867  O   GLN A  50      79.734  40.328  46.419  1.00104.15           O  
ATOM   1868  N   GLY A  51      81.392  41.711  45.742  1.00 65.66           N  
ATOM   1869  CA  GLY A  51      81.642  41.004  44.525  1.00 65.66           C  
ATOM   1870  C   GLY A  51      82.778  40.080  44.782  1.00 65.66           C  
ATOM   1871  O   GLY A  51      83.576  40.291  45.691  1.00 65.66           O  
ATOM   1872  N   LEU A  52      82.916  39.074  43.908  1.00189.43           N  
ATOM   1873  CA  LEU A  52      83.881  38.034  44.056  1.00189.43           C  
ATOM   1874  CB  LEU A  52      83.705  37.049  42.890  1.00189.43           C  
ATOM   1875  CG  LEU A  52      84.222  35.641  43.160  1.00189.43           C  
ATOM   1876  CD1 LEU A  52      83.479  35.055  44.367  1.00189.43           C  
ATOM   1877  CD2 LEU A  52      84.093  34.746  41.915  1.00189.43           C  
ATOM   1878  C   LEU A  52      85.235  38.696  44.032  1.00189.43           C  
ATOM   1879  O   LEU A  52      85.435  39.692  43.340  1.00189.43           O  
ATOM   1880  N   GLN A  53      86.190  38.203  44.851  1.00 78.76           N  
ATOM   1881  CA  GLN A  53      87.507  38.783  44.876  1.00 78.76           C  
ATOM   1882  CB  GLN A  53      87.910  39.346  46.246  1.00 78.76           C  
ATOM   1883  CG  GLN A  53      87.057  40.541  46.665  1.00 78.76           C  
ATOM   1884  CD  GLN A  53      87.535  41.011  48.026  1.00 78.76           C  
ATOM   1885  OE1 GLN A  53      88.644  40.702  48.454  1.00 78.76           O  
ATOM   1886  NE2 GLN A  53      86.664  41.780  48.733  1.00 78.76           N  
ATOM   1887  C   GLN A  53      88.468  37.692  44.545  1.00 78.76           C  
ATOM   1888  O   GLN A  53      88.219  36.531  44.857  1.00 78.76           O  
ATOM   1889  N   LEU A  54      89.600  38.051  43.903  1.00141.71           N  
ATOM   1890  CA  LEU A  54      90.564  37.074  43.488  1.00141.71           C  
ATOM   1891  CB  LEU A  54      91.385  37.530  42.273  1.00141.71           C  
ATOM   1892  CG  LEU A  54      92.523  36.562  41.909  1.00141.71           C  
ATOM   1893  CD1 LEU A  54      91.983  35.156  41.612  1.00141.71           C  
ATOM   1894  CD2 LEU A  54      93.384  37.124  40.767  1.00141.71           C  
ATOM   1895  C   LEU A  54      91.513  36.839  44.614  1.00141.71           C  
ATOM   1896  O   LEU A  54      92.258  37.727  45.028  1.00141.71           O  
ATOM   1897  N   LEU A  55      91.393  35.646  45.220  1.00168.25           N  
ATOM   1898  CA  LEU A  55      92.244  35.202  46.275  1.00168.25           C  
ATOM   1899  CB  LEU A  55      91.529  34.126  47.099  1.00168.25           C  
ATOM   1900  CG  LEU A  55      92.194  33.801  48.438  1.00168.25           C  
ATOM   1901  CD1 LEU A  55      92.224  35.030  49.361  1.00168.25           C  
ATOM   1902  CD2 LEU A  55      91.486  32.616  49.100  1.00168.25           C  
ATOM   1903  C   LEU A  55      93.534  34.654  45.740  1.00168.25           C  
ATOM   1904  O   LEU A  55      94.609  34.946  46.266  1.00168.25           O  
ATOM   1905  N   LEU A  56      93.464  33.830  44.664  1.00100.71           N  
ATOM   1906  CA  LEU A  56      94.650  33.175  44.202  1.00100.71           C  
ATOM   1907  CB  LEU A  56      94.784  31.742  44.749  1.00100.71           C  
ATOM   1908  CG  LEU A  56      94.882  31.654  46.282  1.00100.71           C  
ATOM   1909  CD1 LEU A  56      95.009  30.194  46.747  1.00100.71           C  
ATOM   1910  CD2 LEU A  56      96.013  32.543  46.819  1.00100.71           C  
ATOM   1911  C   LEU A  56      94.613  33.023  42.719  1.00100.71           C  
ATOM   1912  O   LEU A  56      93.550  32.952  42.105  1.00100.71           O  
ATOM   1913  N   LYS A  57      95.807  32.988  42.108  1.00222.17           N  
ATOM   1914  CA  LYS A  57      95.882  32.724  40.706  1.00222.17           C  
ATOM   1915  CB  LYS A  57      95.999  33.974  39.811  1.00222.17           C  
ATOM   1916  CG  LYS A  57      97.190  34.891  40.086  1.00222.17           C  
ATOM   1917  CD  LYS A  57      97.152  35.592  41.442  1.00222.17           C  
ATOM   1918  CE  LYS A  57      98.157  36.741  41.551  1.00222.17           C  
ATOM   1919  NZ  LYS A  57      99.526  36.248  41.280  1.00222.17           N  
ATOM   1920  C   LYS A  57      97.068  31.847  40.489  1.00222.17           C  
ATOM   1921  O   LYS A  57      98.140  32.086  41.043  1.00222.17           O  
ATOM   1922  N   TYR A  58      96.882  30.765  39.709  1.00134.08           N  
ATOM   1923  CA  TYR A  58      97.971  29.878  39.426  1.00134.08           C  
ATOM   1924  CB  TYR A  58      97.663  28.455  39.926  1.00134.08           C  
ATOM   1925  CG  TYR A  58      98.639  27.492  39.352  1.00134.08           C  
ATOM   1926  CD1 TYR A  58      99.918  27.395  39.845  1.00134.08           C  
ATOM   1927  CD2 TYR A  58      98.253  26.668  38.320  1.00134.08           C  
ATOM   1928  CE1 TYR A  58     100.803  26.492  39.305  1.00134.08           C  
ATOM   1929  CE2 TYR A  58      99.133  25.764  37.777  1.00134.08           C  
ATOM   1930  CZ  TYR A  58     100.412  25.677  38.270  1.00134.08           C  
ATOM   1931  OH  TYR A  58     101.319  24.750  37.716  1.00134.08           O  
ATOM   1932  C   TYR A  58      98.175  29.828  37.946  1.00134.08           C  
ATOM   1933  O   TYR A  58      97.368  29.216  37.244  1.00134.08           O  
ATOM   1934  N   TYR A  59      99.175  30.569  37.407  1.00241.82           N  
ATOM   1935  CA  TYR A  59      99.397  30.390  36.001  1.00241.82           C  
ATOM   1936  CB  TYR A  59      99.975  31.660  35.313  1.00241.82           C  
ATOM   1937  CG  TYR A  59      99.230  32.910  35.637  1.00241.82           C  
ATOM   1938  CD1 TYR A  59      99.227  33.386  36.922  1.00241.82           C  
ATOM   1939  CD2 TYR A  59      98.599  33.651  34.665  1.00241.82           C  
ATOM   1940  CE1 TYR A  59      98.568  34.548  37.242  1.00241.82           C  
ATOM   1941  CE2 TYR A  59      97.937  34.817  34.976  1.00241.82           C  
ATOM   1942  CZ  TYR A  59      97.917  35.266  36.272  1.00241.82           C  
ATOM   1943  OH  TYR A  59      97.242  36.459  36.605  1.00241.82           O  
ATOM   1944  C   TYR A  59     100.276  29.158  35.739  1.00241.82           C  
ATOM   1945  O   TYR A  59      99.777  28.221  35.116  1.00241.82           O  
ATOM   1946  N   PRO A  60     101.557  29.079  36.162  1.00189.73           N  
ATOM   1947  CA  PRO A  60     102.272  27.838  35.949  1.00189.73           C  
ATOM   1948  CD  PRO A  60     102.464  30.120  35.685  1.00189.73           C  
ATOM   1949  CB  PRO A  60     102.890  27.997  34.574  1.00189.73           C  
ATOM   1950  CG  PRO A  60     103.320  29.475  34.577  1.00189.73           C  
ATOM   1951  C   PRO A  60     103.359  27.765  36.988  1.00189.73           C  
ATOM   1952  O   PRO A  60     103.411  28.619  37.871  1.00189.73           O  
ATOM   1953  N   GLY A  65     104.307  26.814  36.824  1.00 38.83           N  
ATOM   1954  CA  GLY A  65     105.480  26.773  37.657  1.00 38.83           C  
ATOM   1955  C   GLY A  65     105.182  26.102  38.954  1.00 38.83           C  
ATOM   1956  O   GLY A  65     104.595  25.023  38.985  1.00 38.83           O  
ATOM   1957  N   ASP A  66     105.626  26.725  40.064  1.00 47.24           N  
ATOM   1958  CA  ASP A  66     105.458  26.148  41.366  1.00 47.24           C  
ATOM   1959  CB  ASP A  66     105.961  27.071  42.495  1.00 47.24           C  
ATOM   1960  CG  ASP A  66     106.004  26.313  43.818  1.00 47.24           C  
ATOM   1961  OD1 ASP A  66     105.203  25.359  43.998  1.00 47.24           O  
ATOM   1962  OD2 ASP A  66     106.850  26.687  44.673  1.00 47.24           O  
ATOM   1963  C   ASP A  66     103.997  25.899  41.565  1.00 47.24           C  
ATOM   1964  O   ASP A  66     103.153  26.750  41.288  1.00 47.24           O  
ATOM   1965  N   PRO A  67     103.696  24.710  42.011  1.00 79.45           N  
ATOM   1966  CA  PRO A  67     102.343  24.292  42.249  1.00 79.45           C  
ATOM   1967  CD  PRO A  67     104.604  23.585  41.883  1.00 79.45           C  
ATOM   1968  CB  PRO A  67     102.392  22.771  42.421  1.00 79.45           C  
ATOM   1969  CG  PRO A  67     103.884  22.448  42.623  1.00 79.45           C  
ATOM   1970  C   PRO A  67     101.696  25.004  43.393  1.00 79.45           C  
ATOM   1971  O   PRO A  67     100.466  25.053  43.427  1.00 79.45           O  
ATOM   1972  N   VAL A  68     102.483  25.550  44.341  1.00 49.08           N  
ATOM   1973  CA  VAL A  68     101.876  26.187  45.472  1.00 49.08           C  
ATOM   1974  CB  VAL A  68     102.642  25.988  46.748  1.00 49.08           C  
ATOM   1975  CG1 VAL A  68     101.923  26.747  47.875  1.00 49.08           C  
ATOM   1976  CG2 VAL A  68     102.789  24.480  47.009  1.00 49.08           C  
ATOM   1977  C   VAL A  68     101.824  27.657  45.207  1.00 49.08           C  
ATOM   1978  O   VAL A  68     102.829  28.277  44.864  1.00 49.08           O  
ATOM   1979  N   VAL A  69     100.626  28.256  45.363  1.00 45.21           N  
ATOM   1980  CA  VAL A  69     100.484  29.663  45.127  1.00 45.21           C  
ATOM   1981  CB  VAL A  69      99.392  30.000  44.155  1.00 45.21           C  
ATOM   1982  CG1 VAL A  69      99.768  29.426  42.779  1.00 45.21           C  
ATOM   1983  CG2 VAL A  69      98.063  29.459  44.709  1.00 45.21           C  
ATOM   1984  C   VAL A  69     100.139  30.317  46.425  1.00 45.21           C  
ATOM   1985  O   VAL A  69      99.442  29.744  47.261  1.00 45.21           O  
ATOM   1986  N   GLN A  70     100.635  31.551  46.635  1.00 95.94           N  
ATOM   1987  CA  GLN A  70     100.354  32.207  47.877  1.00 95.94           C  
ATOM   1988  CB  GLN A  70     101.593  32.754  48.601  1.00 95.94           C  
ATOM   1989  CG  GLN A  70     102.510  31.660  49.146  1.00 95.94           C  
ATOM   1990  CD  GLN A  70     103.657  32.346  49.870  1.00 95.94           C  
ATOM   1991  OE1 GLN A  70     103.832  33.559  49.766  1.00 95.94           O  
ATOM   1992  NE2 GLN A  70     104.458  31.554  50.632  1.00 95.94           N  
ATOM   1993  C   GLN A  70      99.448  33.360  47.620  1.00 95.94           C  
ATOM   1994  O   GLN A  70      99.485  33.989  46.565  1.00 95.94           O  
ATOM   1995  N   GLY A  72      98.592  33.660  48.610  1.00 55.60           N  
ATOM   1996  CA  GLY A  72      97.672  34.744  48.465  1.00 55.60           C  
ATOM   1997  C   GLY A  72      97.585  35.474  49.765  1.00 55.60           C  
ATOM   1998  O   GLY A  72      98.159  35.062  50.772  1.00 55.60           O  
ATOM   1999  N   VAL A  73      96.819  36.583  49.759  1.00 61.84           N  
ATOM   2000  CA  VAL A  73      96.678  37.430  50.906  1.00 61.84           C  
ATOM   2001  CB  VAL A  73      95.786  38.614  50.668  1.00 61.84           C  
ATOM   2002  CG1 VAL A  73      96.425  39.496  49.582  1.00 61.84           C  
ATOM   2003  CG2 VAL A  73      94.379  38.107  50.310  1.00 61.84           C  
ATOM   2004  C   VAL A  73      96.088  36.631  52.012  1.00 61.84           C  
ATOM   2005  O   VAL A  73      95.328  35.689  51.786  1.00 61.84           O  
ATOM   2006  N   ASN A  74      96.482  36.960  53.260  1.00180.17           N  
ATOM   2007  CA  ASN A  74      96.009  36.219  54.390  1.00180.17           C  
ATOM   2008  CB  ASN A  74      94.476  36.102  54.471  1.00180.17           C  
ATOM   2009  CG  ASN A  74      93.910  37.483  54.767  1.00180.17           C  
ATOM   2010  OD1 ASN A  74      94.628  38.384  55.198  1.00180.17           O  
ATOM   2011  ND2 ASN A  74      92.581  37.655  54.535  1.00180.17           N  
ATOM   2012  C   ASN A  74      96.600  34.852  54.265  1.00180.17           C  
ATOM   2013  O   ASN A  74      97.193  34.490  53.273  1.00180.17           O  
ATOM   2014  N   GLY A  75      96.407  33.976  55.227  1.00147.99           N  
ATOM   2015  CA  GLY A  75      97.069  32.699  55.233  1.00147.99           C  
ATOM   2016  C   GLY A  75      96.793  31.871  54.001  1.00147.99           C  
ATOM   2017  O   GLY A  75      97.352  30.783  53.885  1.00147.99           O  
ATOM   2018  N   PHE A  76      95.842  32.274  53.130  1.00202.44           N  
ATOM   2019  CA  PHE A  76      95.416  31.482  52.006  1.00202.44           C  
ATOM   2020  CB  PHE A  76      94.272  32.133  51.214  1.00202.44           C  
ATOM   2021  CG  PHE A  76      93.122  32.321  52.143  1.00202.44           C  
ATOM   2022  CD1 PHE A  76      92.362  31.250  52.540  1.00202.44           C  
ATOM   2023  CD2 PHE A  76      92.816  33.565  52.641  1.00202.44           C  
ATOM   2024  CE1 PHE A  76      91.304  31.421  53.401  1.00202.44           C  
ATOM   2025  CE2 PHE A  76      91.758  33.743  53.501  1.00202.44           C  
ATOM   2026  CZ  PHE A  76      90.995  32.669  53.881  1.00202.44           C  
ATOM   2027  C   PHE A  76      96.486  31.144  51.015  1.00202.44           C  
ATOM   2028  O   PHE A  76      97.261  31.986  50.561  1.00202.44           O  
ATOM   2029  N   GLU A  77      96.511  29.847  50.639  1.00 67.11           N  
ATOM   2030  CA  GLU A  77      97.396  29.336  49.637  1.00 67.11           C  
ATOM   2031  CB  GLU A  77      98.805  29.020  50.168  1.00 67.11           C  
ATOM   2032  CG  GLU A  77      98.822  28.073  51.367  1.00 67.11           C  
ATOM   2033  CD  GLU A  77     100.271  27.922  51.810  1.00 67.11           C  
ATOM   2034  OE1 GLU A  77     101.159  28.475  51.109  1.00 67.11           O  
ATOM   2035  OE2 GLU A  77     100.510  27.250  52.849  1.00 67.11           O  
ATOM   2036  C   GLU A  77      96.768  28.087  49.102  1.00 67.11           C  
ATOM   2037  O   GLU A  77      95.989  27.427  49.790  1.00 67.11           O  
ATOM   2038  N   ALA A  78      97.060  27.746  47.833  1.00 43.66           N  
ATOM   2039  CA  ALA A  78      96.482  26.561  47.273  1.00 43.66           C  
ATOM   2040  CB  ALA A  78      95.331  26.841  46.294  1.00 43.66           C  
ATOM   2041  C   ALA A  78      97.552  25.858  46.511  1.00 43.66           C  
ATOM   2042  O   ALA A  78      98.488  26.483  46.014  1.00 43.66           O  
ATOM   2043  N   GLU A  79      97.437  24.520  46.416  1.00 48.31           N  
ATOM   2044  CA  GLU A  79      98.428  23.752  45.726  1.00 48.31           C  
ATOM   2045  CB  GLU A  79      99.001  22.613  46.587  1.00 48.31           C  
ATOM   2046  CG  GLU A  79     100.139  21.835  45.925  1.00 48.31           C  
ATOM   2047  CD  GLU A  79     100.586  20.759  46.904  1.00 48.31           C  
ATOM   2048  OE1 GLU A  79      99.694  20.058  47.454  1.00 48.31           O  
ATOM   2049  OE2 GLU A  79     101.819  20.626  47.120  1.00 48.31           O  
ATOM   2050  C   GLU A  79      97.779  23.128  44.531  1.00 48.31           C  
ATOM   2051  O   GLU A  79      96.675  22.593  44.609  1.00 48.31           O  
ATOM   2052  N   PHE A  80      98.473  23.194  43.379  1.00 90.73           N  
ATOM   2053  CA  PHE A  80      98.002  22.638  42.144  1.00 90.73           C  
ATOM   2054  CB  PHE A  80      98.465  23.483  40.940  1.00 90.73           C  
ATOM   2055  CG  PHE A  80      98.296  22.731  39.667  1.00 90.73           C  
ATOM   2056  CD1 PHE A  80      97.057  22.499  39.123  1.00 90.73           C  
ATOM   2057  CD2 PHE A  80      99.411  22.282  38.998  1.00 90.73           C  
ATOM   2058  CE1 PHE A  80      96.940  21.808  37.940  1.00 90.73           C  
ATOM   2059  CE2 PHE A  80      99.298  21.593  37.815  1.00 90.73           C  
ATOM   2060  CZ  PHE A  80      98.057  21.351  37.283  1.00 90.73           C  
ATOM   2061  C   PHE A  80      98.569  21.260  42.037  1.00 90.73           C  
ATOM   2062  O   PHE A  80      99.762  21.059  42.245  1.00 90.73           O  
ATOM   2063  N   SER A  82      97.703  20.265  41.745  1.00 70.83           N  
ATOM   2064  CA  SER A  82      98.146  18.906  41.627  1.00 70.83           C  
ATOM   2065  CB  SER A  82      97.467  17.980  42.655  1.00 70.83           C  
ATOM   2066  OG  SER A  82      97.914  16.642  42.499  1.00 70.83           O  
ATOM   2067  C   SER A  82      97.732  18.419  40.278  1.00 70.83           C  
ATOM   2068  O   SER A  82      96.551  18.204  40.025  1.00 70.83           O  
ATOM   2069  N   LYS A  84      98.702  18.228  39.366  1.00137.66           N  
ATOM   2070  CA  LYS A  84      98.373  17.758  38.053  1.00137.66           C  
ATOM   2071  CB  LYS A  84      99.547  17.863  37.056  1.00137.66           C  
ATOM   2072  CG  LYS A  84     100.769  17.001  37.384  1.00137.66           C  
ATOM   2073  CD  LYS A  84     100.583  15.512  37.082  1.00137.66           C  
ATOM   2074  CE  LYS A  84     101.806  14.657  37.425  1.00137.66           C  
ATOM   2075  NZ  LYS A  84     102.947  15.028  36.559  1.00137.66           N  
ATOM   2076  C   LYS A  84      97.913  16.336  38.146  1.00137.66           C  
ATOM   2077  O   LYS A  84      96.999  15.922  37.436  1.00137.66           O  
ATOM   2078  N   SER A  85      98.542  15.545  39.034  1.00 51.77           N  
ATOM   2079  CA  SER A  85      98.209  14.153  39.132  1.00 51.77           C  
ATOM   2080  CB  SER A  85      99.114  13.397  40.121  1.00 51.77           C  
ATOM   2081  OG  SER A  85      98.956  13.914  41.434  1.00 51.77           O  
ATOM   2082  C   SER A  85      96.795  14.000  39.596  1.00 51.77           C  
ATOM   2083  O   SER A  85      96.026  13.224  39.029  1.00 51.77           O  
ATOM   2084  N   ASN A  86      96.453  14.723  40.676  1.00153.25           N  
ATOM   2085  CA  ASN A  86      95.177  14.716  41.333  1.00153.25           C  
ATOM   2086  CB  ASN A  86      95.256  15.273  42.761  1.00153.25           C  
ATOM   2087  CG  ASN A  86      93.993  14.823  43.461  1.00153.25           C  
ATOM   2088  OD1 ASN A  86      93.338  13.883  43.015  1.00153.25           O  
ATOM   2089  ND2 ASN A  86      93.630  15.508  44.577  1.00153.25           N  
ATOM   2090  C   ASN A  86      94.148  15.532  40.598  1.00153.25           C  
ATOM   2091  O   ASN A  86      92.948  15.307  40.752  1.00153.25           O  
ATOM   2092  N   SER A  87      94.578  16.516  39.787  1.00114.39           N  
ATOM   2093  CA  SER A  87      93.649  17.427  39.177  1.00114.39           C  
ATOM   2094  CB  SER A  87      92.598  16.724  38.301  1.00114.39           C  
ATOM   2095  OG  SER A  87      93.234  16.010  37.253  1.00114.39           O  
ATOM   2096  C   SER A  87      92.913  18.149  40.269  1.00114.39           C  
ATOM   2097  O   SER A  87      91.685  18.180  40.284  1.00114.39           O  
ATOM   2098  N   SER A  88      93.654  18.737  41.237  1.00122.37           N  
ATOM   2099  CA  SER A  88      93.003  19.452  42.302  1.00122.37           C  
ATOM   2100  CB  SER A  88      92.956  18.673  43.625  1.00122.37           C  
ATOM   2101  OG  SER A  88      92.177  17.500  43.469  1.00122.37           O  
ATOM   2102  C   SER A  88      93.742  20.722  42.599  1.00122.37           C  
ATOM   2103  O   SER A  88      94.952  20.823  42.403  1.00122.37           O  
ATOM   2104  N   PHE A  89      93.001  21.752  43.060  1.00189.82           N  
ATOM   2105  CA  PHE A  89      93.637  22.975  43.453  1.00189.82           C  
ATOM   2106  CB  PHE A  89      93.397  24.089  42.415  1.00189.82           C  
ATOM   2107  CG  PHE A  89      94.253  25.259  42.745  1.00189.82           C  
ATOM   2108  CD1 PHE A  89      95.617  25.190  42.583  1.00189.82           C  
ATOM   2109  CD2 PHE A  89      93.693  26.435  43.184  1.00189.82           C  
ATOM   2110  CE1 PHE A  89      96.415  26.268  42.879  1.00189.82           C  
ATOM   2111  CE2 PHE A  89      94.486  27.517  43.481  1.00189.82           C  
ATOM   2112  CZ  PHE A  89      95.849  27.435  43.330  1.00189.82           C  
ATOM   2113  C   PHE A  89      93.021  23.365  44.761  1.00189.82           C  
ATOM   2114  O   PHE A  89      92.274  24.338  44.837  1.00189.82           O  
ATOM   2115  N   HIS A  90      93.369  22.640  45.843  1.00 98.42           N  
ATOM   2116  CA  HIS A  90      92.748  22.865  47.119  1.00 98.42           C  
ATOM   2117  ND1 HIS A  90      91.171  20.064  47.402  1.00 98.42           N  
ATOM   2118  CG  HIS A  90      92.495  20.388  47.591  1.00 98.42           C  
ATOM   2119  CB  HIS A  90      92.973  21.711  48.112  1.00 98.42           C  
ATOM   2120  NE2 HIS A  90      92.351  18.280  46.799  1.00 98.42           N  
ATOM   2121  CD2 HIS A  90      93.202  19.287  47.218  1.00 98.42           C  
ATOM   2122  CE1 HIS A  90      91.142  18.793  46.928  1.00 98.42           C  
ATOM   2123  C   HIS A  90      93.294  24.103  47.757  1.00 98.42           C  
ATOM   2124  O   HIS A  90      94.498  24.355  47.746  1.00 98.42           O  
ATOM   2125  N   LEU A  91      92.393  24.905  48.359  1.00146.98           N  
ATOM   2126  CA  LEU A  91      92.786  26.090  49.059  1.00146.98           C  
ATOM   2127  CB  LEU A  91      91.778  27.245  48.872  1.00146.98           C  
ATOM   2128  CG  LEU A  91      92.104  28.572  49.591  1.00146.98           C  
ATOM   2129  CD1 LEU A  91      91.177  29.686  49.099  1.00146.98           C  
ATOM   2130  CD2 LEU A  91      92.011  28.453  51.118  1.00146.98           C  
ATOM   2131  C   LEU A  91      92.851  25.706  50.506  1.00146.98           C  
ATOM   2132  O   LEU A  91      91.974  25.004  51.003  1.00146.98           O  
ATOM   2133  N   ARG A  92      93.909  26.151  51.213  1.00126.83           N  
ATOM   2134  CA  ARG A  92      94.087  25.775  52.591  1.00126.83           C  
ATOM   2135  CB  ARG A  92      95.186  24.713  52.762  1.00126.83           C  
ATOM   2136  CG  ARG A  92      96.551  25.192  52.255  1.00126.83           C  
ATOM   2137  CD  ARG A  92      97.650  24.127  52.315  1.00126.83           C  
ATOM   2138  NE  ARG A  92      98.954  24.784  52.001  1.00126.83           N  
ATOM   2139  CZ  ARG A  92      99.395  24.893  50.713  1.00126.83           C  
ATOM   2140  NH1 ARG A  92      98.619  24.475  49.672  1.00126.83           N  
ATOM   2141  NH2 ARG A  92     100.626  25.419  50.455  1.00126.83           N  
ATOM   2142  C   ARG A  92      94.528  26.982  53.367  1.00126.83           C  
ATOM   2143  O   ARG A  92      95.059  27.935  52.798  1.00126.83           O  
ATOM   2144  N   LYS A  93      94.289  26.965  54.700  1.00 76.62           N  
ATOM   2145  CA  LYS A  93      94.666  28.031  55.590  1.00 76.62           C  
ATOM   2146  CB  LYS A  93      93.517  29.034  55.803  1.00 76.62           C  
ATOM   2147  CG  LYS A  93      93.865  30.248  56.664  1.00 76.62           C  
ATOM   2148  CD  LYS A  93      92.811  31.354  56.575  1.00 76.62           C  
ATOM   2149  CE  LYS A  93      93.127  32.586  57.425  1.00 76.62           C  
ATOM   2150  NZ  LYS A  93      92.054  33.594  57.272  1.00 76.62           N  
ATOM   2151  C   LYS A  93      94.986  27.415  56.929  1.00 76.62           C  
ATOM   2152  O   LYS A  93      94.347  26.446  57.338  1.00 76.62           O  
ATOM   2153  N   ALA A  94      96.032  27.930  57.617  1.00 57.50           N  
ATOM   2154  CA  ALA A  94      96.452  27.413  58.899  1.00 57.50           C  
ATOM   2155  CB  ALA A  94      97.814  27.974  59.340  1.00 57.50           C  
ATOM   2156  C   ALA A  94      95.482  27.708  60.009  1.00 57.50           C  
ATOM   2157  O   ALA A  94      95.093  26.805  60.751  1.00 57.50           O  
ATOM   2158  N   SER A  95      95.064  28.984  60.160  1.00 72.56           N  
ATOM   2159  CA  SER A  95      94.169  29.299  61.240  1.00 72.56           C  
ATOM   2160  CB  SER A  95      94.867  29.907  62.470  1.00 72.56           C  
ATOM   2161  OG  SER A  95      95.444  31.163  62.147  1.00 72.56           O  
ATOM   2162  C   SER A  95      93.190  30.301  60.730  1.00 72.56           C  
ATOM   2163  O   SER A  95      93.520  31.452  60.456  1.00 72.56           O  
ATOM   2164  N   VAL A  96      91.933  29.860  60.632  1.00148.05           N  
ATOM   2165  CA  VAL A  96      90.825  30.594  60.114  1.00148.05           C  
ATOM   2166  CB  VAL A  96      89.725  29.629  59.772  1.00148.05           C  
ATOM   2167  CG1 VAL A  96      88.491  30.374  59.283  1.00148.05           C  
ATOM   2168  CG2 VAL A  96      90.266  28.623  58.754  1.00148.05           C  
ATOM   2169  C   VAL A  96      90.317  31.520  61.173  1.00148.05           C  
ATOM   2170  O   VAL A  96      90.243  31.162  62.348  1.00148.05           O  
ATOM   2171  N   HIS A  97      89.947  32.753  60.774  1.00 81.90           N  
ATOM   2172  CA  HIS A  97      89.411  33.675  61.731  1.00 81.90           C  
ATOM   2173  ND1 HIS A  97      91.845  34.477  63.810  1.00 81.90           N  
ATOM   2174  CG  HIS A  97      91.604  34.642  62.464  1.00 81.90           C  
ATOM   2175  CB  HIS A  97      90.254  34.950  61.885  1.00 81.90           C  
ATOM   2176  NE2 HIS A  97      93.787  34.162  62.773  1.00 81.90           N  
ATOM   2177  CD2 HIS A  97      92.800  34.447  61.845  1.00 81.90           C  
ATOM   2178  CE1 HIS A  97      93.165  34.192  63.938  1.00 81.90           C  
ATOM   2179  C   HIS A  97      88.023  34.044  61.296  1.00 81.90           C  
ATOM   2180  O   HIS A  97      87.565  33.712  60.209  1.00 81.90           O  
ATOM   2181  N   TRP A  98      87.310  34.769  62.167  1.00 72.91           N  
ATOM   2182  CA  TRP A  98      85.932  35.119  61.962  1.00 72.91           C  
ATOM   2183  CB  TRP A  98      85.388  35.954  63.136  1.00 72.91           C  
ATOM   2184  CG  TRP A  98      83.958  36.414  62.995  1.00 72.91           C  
ATOM   2185  CD2 TRP A  98      83.575  37.765  62.694  1.00 72.91           C  
ATOM   2186  CD1 TRP A  98      82.802  35.707  63.146  1.00 72.91           C  
ATOM   2187  NE1 TRP A  98      81.720  36.531  62.948  1.00 72.91           N  
ATOM   2188  CE2 TRP A  98      82.180  37.801  62.672  1.00 72.91           C  
ATOM   2189  CE3 TRP A  98      84.321  38.884  62.460  1.00 72.91           C  
ATOM   2190  CZ2 TRP A  98      81.510  38.963  62.412  1.00 72.91           C  
ATOM   2191  CZ3 TRP A  98      83.642  40.053  62.195  1.00 72.91           C  
ATOM   2192  CH2 TRP A  98      82.263  40.091  62.172  1.00 72.91           C  
ATOM   2193  C   TRP A  98      85.776  35.920  60.706  1.00 72.91           C  
ATOM   2194  O   TRP A  98      84.849  35.697  59.929  1.00 72.91           O  
ATOM   2195  N   SER A  99      86.704  36.856  60.452  1.00101.01           N  
ATOM   2196  CA  SER A  99      86.563  37.748  59.341  1.00101.01           C  
ATOM   2197  CB  SER A  99      87.760  38.702  59.219  1.00101.01           C  
ATOM   2198  OG  SER A  99      87.915  39.434  60.425  1.00101.01           O  
ATOM   2199  C   SER A  99      86.508  36.960  58.073  1.00101.01           C  
ATOM   2200  O   SER A  99      85.910  37.397  57.092  1.00101.01           O  
ATOM   2201  N   ASP A 100      87.149  35.780  58.049  1.00198.10           N  
ATOM   2202  CA  ASP A 100      87.192  35.010  56.842  1.00198.10           C  
ATOM   2203  CB  ASP A 100      88.406  34.083  56.666  1.00198.10           C  
ATOM   2204  CG  ASP A 100      88.395  32.994  57.697  1.00198.10           C  
ATOM   2205  OD1 ASP A 100      87.290  32.479  58.006  1.00198.10           O  
ATOM   2206  OD2 ASP A 100      89.504  32.673  58.197  1.00198.10           O  
ATOM   2207  C   ASP A 100      85.912  34.306  56.488  1.00198.10           C  
ATOM   2208  O   ASP A 100      85.854  33.657  55.448  1.00198.10           O  
ATOM   2209  N   TRP A 101      84.878  34.311  57.349  1.00166.35           N  
ATOM   2210  CA  TRP A 101      83.667  33.620  56.969  1.00166.35           C  
ATOM   2211  CB  TRP A 101      82.534  33.730  58.009  1.00166.35           C  
ATOM   2212  CG  TRP A 101      82.079  35.138  58.328  1.00166.35           C  
ATOM   2213  CD2 TRP A 101      80.904  35.433  59.099  1.00166.35           C  
ATOM   2214  CD1 TRP A 101      82.628  36.340  57.988  1.00166.35           C  
ATOM   2215  NE1 TRP A 101      81.865  37.366  58.492  1.00166.35           N  
ATOM   2216  CE2 TRP A 101      80.802  36.823  59.180  1.00166.35           C  
ATOM   2217  CE3 TRP A 101      79.987  34.615  59.691  1.00166.35           C  
ATOM   2218  CZ2 TRP A 101      79.775  37.415  59.858  1.00166.35           C  
ATOM   2219  CZ3 TRP A 101      78.952  35.216  60.373  1.00166.35           C  
ATOM   2220  CH2 TRP A 101      78.849  36.589  60.455  1.00166.35           C  
ATOM   2221  C   TRP A 101      83.171  34.173  55.661  1.00166.35           C  
ATOM   2222  O   TRP A 101      83.108  35.386  55.469  1.00166.35           O  
ATOM   2223  N   ALA A 102      82.824  33.283  54.701  1.00 59.97           N  
ATOM   2224  CA  ALA A 102      82.366  33.751  53.418  1.00 59.97           C  
ATOM   2225  CB  ALA A 102      83.348  34.711  52.728  1.00 59.97           C  
ATOM   2226  C   ALA A 102      82.191  32.568  52.508  1.00 59.97           C  
ATOM   2227  O   ALA A 102      82.262  31.419  52.936  1.00 59.97           O  
ATOM   2228  N   VAL A 103      81.918  32.841  51.210  1.00 71.32           N  
ATOM   2229  CA  VAL A 103      81.729  31.787  50.256  1.00 71.32           C  
ATOM   2230  CB  VAL A 103      80.505  31.985  49.409  1.00 71.32           C  
ATOM   2231  CG1 VAL A 103      80.388  30.811  48.431  1.00 71.32           C  
ATOM   2232  CG2 VAL A 103      79.287  32.176  50.324  1.00 71.32           C  
ATOM   2233  C   VAL A 103      82.922  31.820  49.335  1.00 71.32           C  
ATOM   2234  O   VAL A 103      83.310  32.883  48.862  1.00 71.32           O  
ATOM   2235  N   TYR A 104      83.531  30.651  49.036  1.00 98.25           N  
ATOM   2236  CA  TYR A 104      84.730  30.618  48.235  1.00 98.25           C  
ATOM   2237  CB  TYR A 104      85.880  29.835  48.897  1.00 98.25           C  
ATOM   2238  CG  TYR A 104      86.302  30.503  50.164  1.00 98.25           C  
ATOM   2239  CD1 TYR A 104      85.552  30.369  51.311  1.00 98.25           C  
ATOM   2240  CD2 TYR A 104      87.463  31.243  50.213  1.00 98.25           C  
ATOM   2241  CE1 TYR A 104      85.945  30.976  52.482  1.00 98.25           C  
ATOM   2242  CE2 TYR A 104      87.863  31.851  51.380  1.00 98.25           C  
ATOM   2243  CZ  TYR A 104      87.101  31.717  52.516  1.00 98.25           C  
ATOM   2244  OH  TYR A 104      87.506  32.339  53.715  1.00 98.25           O  
ATOM   2245  C   TYR A 104      84.455  29.895  46.947  1.00 98.25           C  
ATOM   2246  O   TYR A 104      83.858  28.819  46.948  1.00 98.25           O  
ATOM   2247  N   PHE A 105      84.909  30.454  45.800  1.00 85.76           N  
ATOM   2248  CA  PHE A 105      84.630  29.795  44.549  1.00 85.76           C  
ATOM   2249  CB  PHE A 105      83.939  30.688  43.502  1.00 85.76           C  
ATOM   2250  CG  PHE A 105      82.589  31.070  43.996  1.00 85.76           C  
ATOM   2251  CD1 PHE A 105      81.538  30.185  43.952  1.00 85.76           C  
ATOM   2252  CD2 PHE A 105      82.371  32.333  44.489  1.00 85.76           C  
ATOM   2253  CE1 PHE A 105      80.294  30.556  44.407  1.00 85.76           C  
ATOM   2254  CE2 PHE A 105      81.132  32.713  44.945  1.00 85.76           C  
ATOM   2255  CZ  PHE A 105      80.090  31.820  44.905  1.00 85.76           C  
ATOM   2256  C   PHE A 105      85.904  29.344  43.896  1.00 85.76           C  
ATOM   2257  O   PHE A 105      86.848  30.115  43.729  1.00 85.76           O  
ATOM   2258  N   CYS A 106      85.953  28.053  43.508  1.00 64.69           N  
ATOM   2259  CA  CYS A 106      87.068  27.529  42.775  1.00 64.69           C  
ATOM   2260  CB  CYS A 106      87.202  25.999  42.935  1.00 64.69           C  
ATOM   2261  SG  CYS A 106      88.618  25.270  42.059  1.00 64.69           S  
ATOM   2262  C   CYS A 106      86.761  27.850  41.348  1.00 64.69           C  
ATOM   2263  O   CYS A 106      85.596  27.938  40.966  1.00 64.69           O  
ATOM   2264  N   ALA A 107      87.785  28.076  40.510  1.00 63.22           N  
ATOM   2265  CA  ALA A 107      87.455  28.400  39.156  1.00 63.22           C  
ATOM   2266  CB  ALA A 107      87.156  29.893  38.943  1.00 63.22           C  
ATOM   2267  C   ALA A 107      88.620  28.064  38.287  1.00 63.22           C  
ATOM   2268  O   ALA A 107      89.768  28.106  38.724  1.00 63.22           O  
ATOM   2269  N   VAL A 108      88.344  27.712  37.015  1.00118.46           N  
ATOM   2270  CA  VAL A 108      89.419  27.423  36.116  1.00118.46           C  
ATOM   2271  CB  VAL A 108      89.542  25.968  35.757  1.00118.46           C  
ATOM   2272  CG1 VAL A 108      89.848  25.176  37.040  1.00118.46           C  
ATOM   2273  CG2 VAL A 108      88.263  25.517  35.034  1.00118.46           C  
ATOM   2274  C   VAL A 108      89.178  28.200  34.861  1.00118.46           C  
ATOM   2275  O   VAL A 108      88.041  28.540  34.540  1.00118.46           O  
ATOM   2276  N   SER A 109      90.265  28.543  34.137  1.00118.31           N  
ATOM   2277  CA  SER A 109      90.123  29.258  32.897  1.00118.31           C  
ATOM   2278  CB  SER A 109      90.943  30.557  32.830  1.00118.31           C  
ATOM   2279  OG  SER A 109      90.457  31.492  33.782  1.00118.31           O  
ATOM   2280  C   SER A 109      90.634  28.352  31.819  1.00118.31           C  
ATOM   2281  O   SER A 109      91.667  27.705  31.973  1.00118.31           O  
ATOM   2282  N   ILE A 110      89.924  28.249  30.681  1.00196.22           N  
ATOM   2283  CA  ILE A 110      90.445  27.311  29.729  1.00196.22           C  
ATOM   2284  CB  ILE A 110      89.925  25.919  29.920  1.00196.22           C  
ATOM   2285  CG1 ILE A 110      89.883  25.515  31.406  1.00196.22           C  
ATOM   2286  CG2 ILE A 110      90.929  25.021  29.190  1.00196.22           C  
ATOM   2287  CD1 ILE A 110      88.727  26.141  32.187  1.00196.22           C  
ATOM   2288  C   ILE A 110      90.090  27.793  28.350  1.00196.22           C  
ATOM   2289  O   ILE A 110      90.206  28.984  28.065  1.00196.22           O  
ATOM   2290  N   THR A 111      89.757  26.856  27.430  1.00251.29           N  
ATOM   2291  CA  THR A 111      89.314  27.182  26.102  1.00251.29           C  
ATOM   2292  CB  THR A 111      87.955  27.824  26.060  1.00251.29           C  
ATOM   2293  OG1 THR A 111      87.949  29.027  26.815  1.00251.29           O  
ATOM   2294  CG2 THR A 111      86.916  26.840  26.619  1.00251.29           C  
ATOM   2295  C   THR A 111      90.308  28.117  25.518  1.00251.29           C  
ATOM   2296  O   THR A 111      91.502  27.862  25.523  1.00251.29           O  
ATOM   2297  N   GLY A 112      89.872  29.255  24.987  1.00 67.82           N  
ATOM   2298  CA  GLY A 112      90.927  30.123  24.583  1.00 67.82           C  
ATOM   2299  C   GLY A 112      90.885  31.309  25.481  1.00 67.82           C  
ATOM   2300  O   GLY A 112      90.329  32.349  25.131  1.00 67.82           O  
ATOM   2301  N   GLY A 123      91.522  31.173  26.659  1.00 58.95           N  
ATOM   2302  CA  GLY A 123      91.624  32.245  27.597  1.00 58.95           C  
ATOM   2303  C   GLY A 123      90.298  32.636  28.154  1.00 58.95           C  
ATOM   2304  O   GLY A 123      89.814  32.056  29.125  1.00 58.95           O  
ATOM   2305  N   TYR A 124      89.653  33.630  27.527  1.00257.58           N  
ATOM   2306  CA  TYR A 124      88.605  34.268  28.251  1.00257.58           C  
ATOM   2307  CB  TYR A 124      88.025  35.520  27.575  1.00257.58           C  
ATOM   2308  CG  TYR A 124      87.418  36.315  28.681  1.00257.58           C  
ATOM   2309  CD1 TYR A 124      86.268  35.915  29.322  1.00257.58           C  
ATOM   2310  CD2 TYR A 124      88.048  37.457  29.116  1.00257.58           C  
ATOM   2311  CE1 TYR A 124      85.746  36.658  30.352  1.00257.58           C  
ATOM   2312  CE2 TYR A 124      87.524  38.200  30.143  1.00257.58           C  
ATOM   2313  CZ  TYR A 124      86.365  37.812  30.761  1.00257.58           C  
ATOM   2314  OH  TYR A 124      85.839  38.584  31.816  1.00257.58           O  
ATOM   2315  C   TYR A 124      87.453  33.357  28.496  1.00257.58           C  
ATOM   2316  O   TYR A 124      86.787  32.929  27.558  1.00257.58           O  
ATOM   2317  N   LYS A 125      87.191  33.095  29.799  1.00258.71           N  
ATOM   2318  CA  LYS A 125      86.057  32.369  30.318  1.00258.71           C  
ATOM   2319  CB  LYS A 125      85.411  31.376  29.327  1.00258.71           C  
ATOM   2320  CG  LYS A 125      84.117  30.699  29.799  1.00258.71           C  
ATOM   2321  CD  LYS A 125      84.287  29.739  30.980  1.00258.71           C  
ATOM   2322  CE  LYS A 125      82.996  29.029  31.391  1.00258.71           C  
ATOM   2323  NZ  LYS A 125      82.714  27.916  30.457  1.00258.71           N  
ATOM   2324  C   LYS A 125      86.523  31.580  31.487  1.00258.71           C  
ATOM   2325  O   LYS A 125      87.379  30.706  31.366  1.00258.71           O  
ATOM   2326  N   VAL A 126      85.935  31.871  32.656  1.00 97.64           N  
ATOM   2327  CA  VAL A 126      86.220  31.141  33.850  1.00 97.64           C  
ATOM   2328  CB  VAL A 126      86.370  32.008  35.063  1.00 97.64           C  
ATOM   2329  CG1 VAL A 126      86.546  31.101  36.291  1.00 97.64           C  
ATOM   2330  CG2 VAL A 126      87.535  32.982  34.833  1.00 97.64           C  
ATOM   2331  C   VAL A 126      85.024  30.284  34.094  1.00 97.64           C  
ATOM   2332  O   VAL A 126      83.902  30.691  33.801  1.00 97.64           O  
ATOM   2333  N   VAL A 127      85.238  29.049  34.587  1.00130.62           N  
ATOM   2334  CA  VAL A 127      84.126  28.218  34.938  1.00130.62           C  
ATOM   2335  CB  VAL A 127      84.153  26.845  34.326  1.00130.62           C  
ATOM   2336  CG1 VAL A 127      85.376  26.078  34.851  1.00130.62           C  
ATOM   2337  CG2 VAL A 127      82.813  26.155  34.634  1.00130.62           C  
ATOM   2338  C   VAL A 127      84.208  28.074  36.424  1.00130.62           C  
ATOM   2339  O   VAL A 127      85.282  27.819  36.968  1.00130.62           O  
ATOM   2340  N   PHE A 128      83.060  28.237  37.113  1.00101.54           N  
ATOM   2341  CA  PHE A 128      83.027  28.260  38.547  1.00101.54           C  
ATOM   2342  CB  PHE A 128      82.208  29.431  39.122  1.00101.54           C  
ATOM   2343  CG  PHE A 128      82.900  30.718  38.822  1.00101.54           C  
ATOM   2344  CD1 PHE A 128      82.793  31.303  37.580  1.00101.54           C  
ATOM   2345  CD2 PHE A 128      83.642  31.352  39.793  1.00101.54           C  
ATOM   2346  CE1 PHE A 128      83.427  32.493  37.308  1.00101.54           C  
ATOM   2347  CE2 PHE A 128      84.277  32.542  39.526  1.00101.54           C  
ATOM   2348  CZ  PHE A 128      84.172  33.115  38.281  1.00101.54           C  
ATOM   2349  C   PHE A 128      82.373  27.021  39.050  1.00101.54           C  
ATOM   2350  O   PHE A 128      81.610  26.362  38.348  1.00101.54           O  
ATOM   2351  N   GLY A 129      82.712  26.646  40.295  1.00 56.59           N  
ATOM   2352  CA  GLY A 129      82.095  25.513  40.907  1.00 56.59           C  
ATOM   2353  C   GLY A 129      80.999  26.034  41.769  1.00 56.59           C  
ATOM   2354  O   GLY A 129      80.875  27.237  41.969  1.00 56.59           O  
ATOM   2355  N   SER A 130      80.225  25.123  42.377  1.00 57.38           N  
ATOM   2356  CA  SER A 130      79.091  25.513  43.164  1.00 57.38           C  
ATOM   2357  CB  SER A 130      78.397  24.311  43.825  1.00 57.38           C  
ATOM   2358  OG  SER A 130      79.294  23.660  44.713  1.00 57.38           O  
ATOM   2359  C   SER A 130      79.548  26.434  44.256  1.00 57.38           C  
ATOM   2360  O   SER A 130      78.785  27.313  44.660  1.00 57.38           O  
ATOM   2361  N   GLY A 131      80.791  26.252  44.767  1.00 47.20           N  
ATOM   2362  CA  GLY A 131      81.299  27.138  45.781  1.00 47.20           C  
ATOM   2363  C   GLY A 131      81.074  26.542  47.136  1.00 47.20           C  
ATOM   2364  O   GLY A 131      80.193  25.700  47.315  1.00 47.20           O  
ATOM   2365  N   THR A 132      81.877  26.975  48.139  1.00122.72           N  
ATOM   2366  CA  THR A 132      81.664  26.434  49.447  1.00122.72           C  
ATOM   2367  CB  THR A 132      82.818  25.627  49.966  1.00122.72           C  
ATOM   2368  OG1 THR A 132      82.369  24.775  51.005  1.00122.72           O  
ATOM   2369  CG2 THR A 132      83.901  26.571  50.514  1.00122.72           C  
ATOM   2370  C   THR A 132      81.419  27.568  50.396  1.00122.72           C  
ATOM   2371  O   THR A 132      82.078  28.605  50.343  1.00122.72           O  
ATOM   2372  N   ARG A 133      80.426  27.397  51.292  1.00138.82           N  
ATOM   2373  CA  ARG A 133      80.132  28.409  52.259  1.00138.82           C  
ATOM   2374  CB  ARG A 133      78.622  28.625  52.471  1.00138.82           C  
ATOM   2375  CG  ARG A 133      78.292  29.713  53.494  1.00138.82           C  
ATOM   2376  CD  ARG A 133      78.544  31.136  52.991  1.00138.82           C  
ATOM   2377  NE  ARG A 133      77.250  31.659  52.468  1.00138.82           N  
ATOM   2378  CZ  ARG A 133      77.015  33.004  52.436  1.00138.82           C  
ATOM   2379  NH1 ARG A 133      77.977  33.877  52.856  1.00138.82           N  
ATOM   2380  NH2 ARG A 133      75.815  33.476  51.989  1.00138.82           N  
ATOM   2381  C   ARG A 133      80.718  27.934  53.546  1.00138.82           C  
ATOM   2382  O   ARG A 133      80.241  26.979  54.158  1.00138.82           O  
ATOM   2383  N   LEU A 134      81.787  28.613  53.989  1.00150.78           N  
ATOM   2384  CA  LEU A 134      82.485  28.238  55.179  1.00150.78           C  
ATOM   2385  CB  LEU A 134      84.011  28.368  54.968  1.00150.78           C  
ATOM   2386  CG  LEU A 134      84.944  28.004  56.142  1.00150.78           C  
ATOM   2387  CD1 LEU A 134      84.792  28.944  57.345  1.00150.78           C  
ATOM   2388  CD2 LEU A 134      84.822  26.525  56.510  1.00150.78           C  
ATOM   2389  C   LEU A 134      82.079  29.214  56.238  1.00150.78           C  
ATOM   2390  O   LEU A 134      82.069  30.418  55.994  1.00150.78           O  
ATOM   2391  N   LEU A 135      81.696  28.728  57.437  1.00150.21           N  
ATOM   2392  CA  LEU A 135      81.384  29.668  58.476  1.00150.21           C  
ATOM   2393  CB  LEU A 135      79.910  29.681  58.934  1.00150.21           C  
ATOM   2394  CG  LEU A 135      79.288  28.319  59.273  1.00150.21           C  
ATOM   2395  CD1 LEU A 135      79.235  27.420  58.028  1.00150.21           C  
ATOM   2396  CD2 LEU A 135      79.951  27.676  60.500  1.00150.21           C  
ATOM   2397  C   LEU A 135      82.304  29.425  59.631  1.00150.21           C  
ATOM   2398  O   LEU A 135      82.577  28.286  60.009  1.00150.21           O  
ATOM   2399  N   VAL A 136      82.845  30.514  60.211  1.00127.32           N  
ATOM   2400  CA  VAL A 136      83.778  30.324  61.279  1.00127.32           C  
ATOM   2401  CB  VAL A 136      85.098  31.002  61.011  1.00127.32           C  
ATOM   2402  CG1 VAL A 136      84.899  32.524  60.928  1.00127.32           C  
ATOM   2403  CG2 VAL A 136      86.115  30.536  62.060  1.00127.32           C  
ATOM   2404  C   VAL A 136      83.168  30.818  62.554  1.00127.32           C  
ATOM   2405  O   VAL A 136      82.904  32.007  62.731  1.00127.32           O  
ATOM   2406  N   SER A 137      82.924  29.885  63.493  1.00 44.13           N  
ATOM   2407  CA  SER A 137      82.299  30.266  64.722  1.00 44.13           C  
ATOM   2408  CB  SER A 137      81.685  29.075  65.478  1.00 44.13           C  
ATOM   2409  OG  SER A 137      80.647  28.494  64.700  1.00 44.13           O  
ATOM   2410  C   SER A 137      83.327  30.900  65.596  1.00 44.13           C  
ATOM   2411  O   SER A 137      84.381  30.331  65.873  1.00 44.13           O  
ATOM   2412  N   PRO A 138      83.015  32.085  66.040  1.00 53.82           N  
ATOM   2413  CA  PRO A 138      83.889  32.820  66.906  1.00 53.82           C  
ATOM   2414  CD  PRO A 138      81.635  32.529  66.143  1.00 53.82           C  
ATOM   2415  CB  PRO A 138      83.106  34.069  67.300  1.00 53.82           C  
ATOM   2416  CG  PRO A 138      81.642  33.594  67.253  1.00 53.82           C  
ATOM   2417  C   PRO A 138      84.180  31.948  68.080  1.00 53.82           C  
ATOM   2418  O   PRO A 138      83.247  31.722  68.896  1.00 53.82           O  
ATOM   2419  OXT PRO A 138      85.341  31.470  68.188  1.00 53.82           O  
TER
ATOM   2420  N   GLY B   2      87.612  50.016  40.107  1.00  9.45           N  
ATOM   2421  CA  GLY B   2      87.199  48.670  39.650  1.00  9.45           C  
ATOM   2422  C   GLY B   2      86.019  48.771  38.743  1.00  9.45           C  
ATOM   2423  O   GLY B   2      85.619  49.868  38.352  1.00  9.45           O  
ATOM   2424  N   VAL B   3      85.427  47.611  38.391  1.00 39.08           N  
ATOM   2425  CA  VAL B   3      84.297  47.597  37.508  1.00 39.08           C  
ATOM   2426  CB  VAL B   3      83.949  46.224  37.005  1.00 39.08           C  
ATOM   2427  CG1 VAL B   3      82.655  46.316  36.181  1.00 39.08           C  
ATOM   2428  CG2 VAL B   3      85.146  45.666  36.216  1.00 39.08           C  
ATOM   2429  C   VAL B   3      83.107  48.115  38.255  1.00 39.08           C  
ATOM   2430  O   VAL B   3      82.972  47.894  39.458  1.00 39.08           O  
ATOM   2431  N   VAL B   4      82.221  48.853  37.549  1.00 96.16           N  
ATOM   2432  CA  VAL B   4      81.035  49.371  38.171  1.00 96.16           C  
ATOM   2433  CB  VAL B   4      80.993  50.870  38.245  1.00 96.16           C  
ATOM   2434  CG1 VAL B   4      82.136  51.342  39.159  1.00 96.16           C  
ATOM   2435  CG2 VAL B   4      81.067  51.440  36.820  1.00 96.16           C  
ATOM   2436  C   VAL B   4      79.849  48.910  37.377  1.00 96.16           C  
ATOM   2437  O   VAL B   4      79.935  48.723  36.163  1.00 96.16           O  
ATOM   2438  N   GLN B   5      78.708  48.683  38.067  1.00 81.43           N  
ATOM   2439  CA  GLN B   5      77.508  48.243  37.409  1.00 81.43           C  
ATOM   2440  CB  GLN B   5      77.112  46.779  37.671  1.00 81.43           C  
ATOM   2441  CG  GLN B   5      78.004  45.730  37.014  1.00 81.43           C  
ATOM   2442  CD  GLN B   5      77.359  44.380  37.292  1.00 81.43           C  
ATOM   2443  OE1 GLN B   5      77.199  43.980  38.443  1.00 81.43           O  
ATOM   2444  NE2 GLN B   5      76.955  43.666  36.209  1.00 81.43           N  
ATOM   2445  C   GLN B   5      76.356  49.043  37.922  1.00 81.43           C  
ATOM   2446  O   GLN B   5      76.412  49.607  39.014  1.00 81.43           O  
ATOM   2447  N   SER B   6      75.280  49.127  37.108  1.00 94.49           N  
ATOM   2448  CA  SER B   6      74.077  49.784  37.532  1.00 94.49           C  
ATOM   2449  CB  SER B   6      74.007  51.274  37.170  1.00 94.49           C  
ATOM   2450  OG  SER B   6      73.827  51.422  35.770  1.00 94.49           O  
ATOM   2451  C   SER B   6      72.943  49.119  36.818  1.00 94.49           C  
ATOM   2452  O   SER B   6      73.113  48.607  35.711  1.00 94.49           O  
ATOM   2453  N   PRO B   7      71.782  49.090  37.417  1.00 85.36           N  
ATOM   2454  CA  PRO B   7      71.560  49.620  38.736  1.00 85.36           C  
ATOM   2455  CD  PRO B   7      70.552  48.986  36.653  1.00 85.36           C  
ATOM   2456  CB  PRO B   7      70.053  49.866  38.844  1.00 85.36           C  
ATOM   2457  CG  PRO B   7      69.441  49.021  37.713  1.00 85.36           C  
ATOM   2458  C   PRO B   7      72.060  48.625  39.730  1.00 85.36           C  
ATOM   2459  O   PRO B   7      72.403  47.514  39.329  1.00 85.36           O  
ATOM   2460  N   ARG B   8      72.216  49.030  41.008  1.00204.71           N  
ATOM   2461  CA  ARG B   8      72.614  48.065  41.987  1.00204.71           C  
ATOM   2462  CB  ARG B   8      73.246  48.662  43.257  1.00204.71           C  
ATOM   2463  CG  ARG B   8      72.382  49.598  44.094  1.00204.71           C  
ATOM   2464  CD  ARG B   8      73.231  50.455  45.039  1.00204.71           C  
ATOM   2465  NE  ARG B   8      74.145  49.545  45.793  1.00204.71           N  
ATOM   2466  CZ  ARG B   8      75.375  49.215  45.293  1.00204.71           C  
ATOM   2467  NH1 ARG B   8      75.786  49.692  44.082  1.00204.71           N  
ATOM   2468  NH2 ARG B   8      76.211  48.411  46.012  1.00204.71           N  
ATOM   2469  C   ARG B   8      71.482  47.149  42.357  1.00204.71           C  
ATOM   2470  O   ARG B   8      71.677  45.939  42.466  1.00204.71           O  
ATOM   2471  N   HIS B   9      70.261  47.696  42.550  1.00 55.40           N  
ATOM   2472  CA  HIS B   9      69.155  46.865  42.944  1.00 55.40           C  
ATOM   2473  ND1 HIS B   9      70.643  47.948  45.804  1.00 55.40           N  
ATOM   2474  CG  HIS B   9      69.780  46.942  45.428  1.00 55.40           C  
ATOM   2475  CB  HIS B   9      68.699  47.109  44.397  1.00 55.40           C  
ATOM   2476  NE2 HIS B   9      71.179  46.167  47.022  1.00 55.40           N  
ATOM   2477  CD2 HIS B   9      70.121  45.861  46.182  1.00 55.40           C  
ATOM   2478  CE1 HIS B   9      71.458  47.430  46.757  1.00 55.40           C  
ATOM   2479  C   HIS B   9      67.989  47.234  42.081  1.00 55.40           C  
ATOM   2480  O   HIS B   9      67.764  48.412  41.810  1.00 55.40           O  
ATOM   2481  N   ILE B  10      67.234  46.229  41.586  1.00102.93           N  
ATOM   2482  CA  ILE B  10      66.069  46.553  40.811  1.00102.93           C  
ATOM   2483  CB  ILE B  10      66.321  46.621  39.332  1.00102.93           C  
ATOM   2484  CG1 ILE B  10      65.085  47.189  38.615  1.00102.93           C  
ATOM   2485  CG2 ILE B  10      66.756  45.230  38.840  1.00102.93           C  
ATOM   2486  CD1 ILE B  10      65.343  47.570  37.159  1.00102.93           C  
ATOM   2487  C   ILE B  10      65.010  45.517  41.043  1.00102.93           C  
ATOM   2488  O   ILE B  10      65.306  44.328  41.165  1.00102.93           O  
ATOM   2489  N   ILE B  11      63.733  45.955  41.104  1.00 75.88           N  
ATOM   2490  CA  ILE B  11      62.638  45.043  41.287  1.00 75.88           C  
ATOM   2491  CB  ILE B  11      61.790  45.347  42.489  1.00 75.88           C  
ATOM   2492  CG1 ILE B  11      62.620  45.256  43.782  1.00 75.88           C  
ATOM   2493  CG2 ILE B  11      60.587  44.389  42.465  1.00 75.88           C  
ATOM   2494  CD1 ILE B  11      63.642  46.381  43.944  1.00 75.88           C  
ATOM   2495  C   ILE B  11      61.755  45.169  40.082  1.00 75.88           C  
ATOM   2496  O   ILE B  11      61.405  46.276  39.674  1.00 75.88           O  
ATOM   2497  N   LYS B  12      61.383  44.024  39.471  1.00117.17           N  
ATOM   2498  CA  LYS B  12      60.562  44.059  38.293  1.00117.17           C  
ATOM   2499  CB  LYS B  12      61.333  43.717  37.005  1.00117.17           C  
ATOM   2500  CG  LYS B  12      62.451  44.707  36.666  1.00117.17           C  
ATOM   2501  CD  LYS B  12      61.966  46.132  36.394  1.00117.17           C  
ATOM   2502  CE  LYS B  12      61.346  46.314  35.008  1.00117.17           C  
ATOM   2503  NZ  LYS B  12      60.910  47.717  34.831  1.00117.17           N  
ATOM   2504  C   LYS B  12      59.488  43.028  38.439  1.00117.17           C  
ATOM   2505  O   LYS B  12      59.636  42.050  39.169  1.00117.17           O  
ATOM   2506  N   GLU B  13      58.351  43.250  37.755  1.00 40.18           N  
ATOM   2507  CA  GLU B  13      57.263  42.317  37.780  1.00 40.18           C  
ATOM   2508  CB  GLU B  13      55.902  42.984  37.531  1.00 40.18           C  
ATOM   2509  CG  GLU B  13      54.701  42.047  37.647  1.00 40.18           C  
ATOM   2510  CD  GLU B  13      53.459  42.923  37.586  1.00 40.18           C  
ATOM   2511  OE1 GLU B  13      53.500  44.032  38.183  1.00 40.18           O  
ATOM   2512  OE2 GLU B  13      52.459  42.506  36.942  1.00 40.18           O  
ATOM   2513  C   GLU B  13      57.509  41.313  36.699  1.00 40.18           C  
ATOM   2514  O   GLU B  13      58.250  41.577  35.752  1.00 40.18           O  
ATOM   2515  N   LYS B  14      56.892  40.121  36.816  1.00 39.87           N  
ATOM   2516  CA  LYS B  14      57.091  39.107  35.822  1.00 39.87           C  
ATOM   2517  CB  LYS B  14      56.344  37.789  36.098  1.00 39.87           C  
ATOM   2518  CG  LYS B  14      56.599  36.739  35.013  1.00 39.87           C  
ATOM   2519  CD  LYS B  14      55.978  35.368  35.284  1.00 39.87           C  
ATOM   2520  CE  LYS B  14      56.052  34.440  34.068  1.00 39.87           C  
ATOM   2521  NZ  LYS B  14      55.430  33.135  34.377  1.00 39.87           N  
ATOM   2522  C   LYS B  14      56.568  39.627  34.522  1.00 39.87           C  
ATOM   2523  O   LYS B  14      55.554  40.321  34.477  1.00 39.87           O  
ATOM   2524  N   GLY B  15      57.276  39.307  33.420  1.00 19.78           N  
ATOM   2525  CA  GLY B  15      56.844  39.712  32.114  1.00 19.78           C  
ATOM   2526  C   GLY B  15      57.430  41.052  31.796  1.00 19.78           C  
ATOM   2527  O   GLY B  15      57.218  41.584  30.708  1.00 19.78           O  
ATOM   2528  N   GLY B  16      58.203  41.632  32.730  1.00 20.85           N  
ATOM   2529  CA  GLY B  16      58.740  42.940  32.494  1.00 20.85           C  
ATOM   2530  C   GLY B  16      60.020  42.823  31.729  1.00 20.85           C  
ATOM   2531  O   GLY B  16      60.430  41.736  31.326  1.00 20.85           O  
ATOM   2532  N   ARG B  17      60.672  43.982  31.495  1.00201.47           N  
ATOM   2533  CA  ARG B  17      61.922  44.006  30.795  1.00201.47           C  
ATOM   2534  CB  ARG B  17      61.801  44.482  29.339  1.00201.47           C  
ATOM   2535  CG  ARG B  17      60.780  43.695  28.515  1.00201.47           C  
ATOM   2536  CD  ARG B  17      60.955  43.812  26.998  1.00201.47           C  
ATOM   2537  NE  ARG B  17      61.086  45.255  26.654  1.00201.47           N  
ATOM   2538  CZ  ARG B  17      62.320  45.837  26.685  1.00201.47           C  
ATOM   2539  NH1 ARG B  17      63.412  45.107  27.061  1.00201.47           N  
ATOM   2540  NH2 ARG B  17      62.471  47.145  26.331  1.00201.47           N  
ATOM   2541  C   ARG B  17      62.801  44.989  31.505  1.00201.47           C  
ATOM   2542  O   ARG B  17      62.316  45.951  32.098  1.00201.47           O  
ATOM   2543  N   SER B  18      64.128  44.761  31.477  1.00100.69           N  
ATOM   2544  CA  SER B  18      65.024  45.651  32.163  0.75100.69           C  
ATOM   2545  CB  SER B  18      65.227  45.231  33.628  0.75100.69           C  
ATOM   2546  OG  SER B  18      66.111  46.120  34.289  0.50100.69           O  
ATOM   2547  C   SER B  18      66.358  45.596  31.482  1.00100.69           C  
ATOM   2548  O   SER B  18      66.650  44.655  30.746  1.00100.69           O  
ATOM   2549  N   VAL B  19      67.203  46.629  31.707  1.00 48.73           N  
ATOM   2550  CA  VAL B  19      68.513  46.678  31.113  1.00 48.73           C  
ATOM   2551  CB  VAL B  19      68.676  47.837  30.173  1.00 48.73           C  
ATOM   2552  CG1 VAL B  19      70.121  47.855  29.650  1.00 48.73           C  
ATOM   2553  CG2 VAL B  19      67.606  47.724  29.073  1.00 48.73           C  
ATOM   2554  C   VAL B  19      69.526  46.860  32.213  1.00 48.73           C  
ATOM   2555  O   VAL B  19      69.408  47.765  33.037  1.00 48.73           O  
ATOM   2556  N   LEU B  20      70.563  45.994  32.240  1.00124.56           N  
ATOM   2557  CA  LEU B  20      71.624  46.044  33.216  1.00124.56           C  
ATOM   2558  CB  LEU B  20      72.079  44.645  33.682  1.00124.56           C  
ATOM   2559  CG  LEU B  20      71.050  43.782  34.445  1.00124.56           C  
ATOM   2560  CD1 LEU B  20      70.909  44.198  35.912  1.00124.56           C  
ATOM   2561  CD2 LEU B  20      69.699  43.748  33.722  1.00124.56           C  
ATOM   2562  C   LEU B  20      72.820  46.591  32.493  1.00124.56           C  
ATOM   2563  O   LEU B  20      73.056  46.226  31.345  1.00124.56           O  
ATOM   2564  N   THR B  21      73.623  47.466  33.138  1.00 49.05           N  
ATOM   2565  CA  THR B  21      74.739  48.041  32.431  1.00 49.05           C  
ATOM   2566  CB  THR B  21      74.588  49.513  32.211  1.00 49.05           C  
ATOM   2567  OG1 THR B  21      73.391  49.777  31.496  1.00 49.05           O  
ATOM   2568  CG2 THR B  21      75.802  50.018  31.416  1.00 49.05           C  
ATOM   2569  C   THR B  21      75.999  47.877  33.230  1.00 49.05           C  
ATOM   2570  O   THR B  21      75.967  47.869  34.460  1.00 49.05           O  
ATOM   2571  N   CYS B  22      77.154  47.723  32.537  1.00125.88           N  
ATOM   2572  CA  CYS B  22      78.400  47.653  33.251  1.00125.88           C  
ATOM   2573  CB  CYS B  22      78.945  46.229  33.539  1.00125.88           C  
ATOM   2574  SG  CYS B  22      79.463  45.266  32.090  1.00125.88           S  
ATOM   2575  C   CYS B  22      79.461  48.454  32.558  1.00125.88           C  
ATOM   2576  O   CYS B  22      79.514  48.549  31.332  1.00125.88           O  
ATOM   2577  N   ILE B  23      80.332  49.082  33.373  1.00 59.59           N  
ATOM   2578  CA  ILE B  23      81.437  49.859  32.885  1.00 59.59           C  
ATOM   2579  CB  ILE B  23      81.499  51.219  33.514  1.00 59.59           C  
ATOM   2580  CG1 ILE B  23      80.218  52.012  33.206  1.00 59.59           C  
ATOM   2581  CG2 ILE B  23      82.789  51.910  33.046  1.00 59.59           C  
ATOM   2582  CD1 ILE B  23      80.075  53.275  34.056  1.00 59.59           C  
ATOM   2583  C   ILE B  23      82.666  49.123  33.322  1.00 59.59           C  
ATOM   2584  O   ILE B  23      82.864  48.883  34.511  1.00 59.59           O  
ATOM   2585  N   PRO B  24      83.500  48.742  32.395  1.00 99.02           N  
ATOM   2586  CA  PRO B  24      84.681  48.006  32.754  1.00 99.02           C  
ATOM   2587  CD  PRO B  24      83.027  48.384  31.069  1.00 99.02           C  
ATOM   2588  CB  PRO B  24      85.082  47.199  31.516  1.00 99.02           C  
ATOM   2589  CG  PRO B  24      84.269  47.817  30.367  1.00 99.02           C  
ATOM   2590  C   PRO B  24      85.770  48.887  33.269  1.00 99.02           C  
ATOM   2591  O   PRO B  24      85.689  50.106  33.131  1.00 99.02           O  
ATOM   2592  N   ILE B  25      86.794  48.276  33.889  1.00 87.58           N  
ATOM   2593  CA  ILE B  25      87.926  49.007  34.362  1.00 87.58           C  
ATOM   2594  CB  ILE B  25      88.953  48.138  35.030  1.00 87.58           C  
ATOM   2595  CG1 ILE B  25      88.341  47.458  36.266  1.00 87.58           C  
ATOM   2596  CG2 ILE B  25      90.187  49.000  35.344  1.00 87.58           C  
ATOM   2597  CD1 ILE B  25      89.198  46.328  36.834  1.00 87.58           C  
ATOM   2598  C   ILE B  25      88.552  49.631  33.158  1.00 87.58           C  
ATOM   2599  O   ILE B  25      88.437  49.125  32.042  1.00 87.58           O  
ATOM   2600  N   SER B  26      89.200  50.790  33.351  1.00130.50           N  
ATOM   2601  CA  SER B  26      89.734  51.509  32.234  1.00130.50           C  
ATOM   2602  CB  SER B  26      90.363  52.862  32.610  1.00130.50           C  
ATOM   2603  OG  SER B  26      91.532  52.657  33.390  1.00130.50           O  
ATOM   2604  C   SER B  26      90.772  50.729  31.513  1.00130.50           C  
ATOM   2605  O   SER B  26      91.720  50.210  32.101  1.00130.50           O  
ATOM   2606  N   GLY B  33      90.601  50.674  30.177  1.00 36.35           N  
ATOM   2607  CA  GLY B  33      91.541  50.045  29.304  1.00 36.35           C  
ATOM   2608  C   GLY B  33      91.147  48.623  29.042  1.00 36.35           C  
ATOM   2609  O   GLY B  33      91.743  47.982  28.178  1.00 36.35           O  
ATOM   2610  N   HIS B  34      90.127  48.089  29.749  1.00 72.62           N  
ATOM   2611  CA  HIS B  34      89.765  46.711  29.546  1.00 72.62           C  
ATOM   2612  ND1 HIS B  34      89.880  45.326  33.135  1.00 72.62           N  
ATOM   2613  CG  HIS B  34      90.179  45.871  31.906  1.00 72.62           C  
ATOM   2614  CB  HIS B  34      89.187  46.018  30.793  1.00 72.62           C  
ATOM   2615  NE2 HIS B  34      92.025  45.906  33.204  1.00 72.62           N  
ATOM   2616  CD2 HIS B  34      91.494  46.219  31.967  1.00 72.62           C  
ATOM   2617  CE1 HIS B  34      91.019  45.372  33.872  1.00 72.62           C  
ATOM   2618  C   HIS B  34      88.729  46.610  28.468  1.00 72.62           C  
ATOM   2619  O   HIS B  34      87.731  47.331  28.476  1.00 72.62           O  
ATOM   2620  N   SER B  35      89.031  45.777  27.446  1.00 97.55           N  
ATOM   2621  CA  SER B  35      88.177  45.501  26.318  1.00 97.55           C  
ATOM   2622  CB  SER B  35      88.974  45.356  25.013  1.00 97.55           C  
ATOM   2623  OG  SER B  35      89.844  44.238  25.103  1.00 97.55           O  
ATOM   2624  C   SER B  35      87.316  44.262  26.454  1.00 97.55           C  
ATOM   2625  O   SER B  35      86.326  44.150  25.729  1.00 97.55           O  
ATOM   2626  N   ASN B  36      87.672  43.277  27.322  1.00132.02           N  
ATOM   2627  CA  ASN B  36      86.880  42.066  27.405  1.00132.02           C  
ATOM   2628  CB  ASN B  36      87.710  40.796  27.655  1.00132.02           C  
ATOM   2629  CG  ASN B  36      86.850  39.573  27.351  1.00132.02           C  
ATOM   2630  OD1 ASN B  36      87.114  38.839  26.401  1.00132.02           O  
ATOM   2631  ND2 ASN B  36      85.791  39.334  28.167  1.00132.02           N  
ATOM   2632  C   ASN B  36      85.934  42.164  28.567  1.00132.02           C  
ATOM   2633  O   ASN B  36      86.345  42.441  29.693  1.00132.02           O  
ATOM   2634  N   VAL B  37      84.626  41.923  28.316  1.00158.73           N  
ATOM   2635  CA  VAL B  37      83.655  41.958  29.378  1.00158.73           C  
ATOM   2636  CB  VAL B  37      82.721  43.133  29.345  1.00158.73           C  
ATOM   2637  CG1 VAL B  37      83.436  44.381  29.868  1.00158.73           C  
ATOM   2638  CG2 VAL B  37      82.240  43.300  27.898  1.00158.73           C  
ATOM   2639  C   VAL B  37      82.788  40.743  29.319  1.00158.73           C  
ATOM   2640  O   VAL B  37      82.308  40.352  28.255  1.00158.73           O  
ATOM   2641  N   VAL B  38      82.560  40.120  30.496  1.00145.36           N  
ATOM   2642  CA  VAL B  38      81.685  38.988  30.540  1.00145.36           C  
ATOM   2643  CB  VAL B  38      82.331  37.659  30.741  1.00145.36           C  
ATOM   2644  CG1 VAL B  38      83.054  37.328  29.432  1.00145.36           C  
ATOM   2645  CG2 VAL B  38      83.215  37.694  31.997  1.00145.36           C  
ATOM   2646  C   VAL B  38      80.653  39.173  31.597  1.00145.36           C  
ATOM   2647  O   VAL B  38      80.815  39.964  32.524  1.00145.36           O  
ATOM   2648  N   TRP B  39      79.529  38.447  31.438  1.00103.36           N  
ATOM   2649  CA  TRP B  39      78.434  38.511  32.358  1.00103.36           C  
ATOM   2650  CB  TRP B  39      77.106  38.915  31.691  1.00103.36           C  
ATOM   2651  CG  TRP B  39      77.040  40.373  31.317  1.00103.36           C  
ATOM   2652  CD2 TRP B  39      76.388  41.359  32.128  1.00103.36           C  
ATOM   2653  CD1 TRP B  39      77.544  41.034  30.235  1.00103.36           C  
ATOM   2654  NE1 TRP B  39      77.258  42.376  30.330  1.00103.36           N  
ATOM   2655  CE2 TRP B  39      76.542  42.588  31.492  1.00103.36           C  
ATOM   2656  CE3 TRP B  39      75.717  41.244  33.312  1.00103.36           C  
ATOM   2657  CZ2 TRP B  39      76.027  43.731  32.033  1.00103.36           C  
ATOM   2658  CZ3 TRP B  39      75.196  42.397  33.852  1.00103.36           C  
ATOM   2659  CH2 TRP B  39      75.349  43.617  33.227  1.00103.36           C  
ATOM   2660  C   TRP B  39      78.222  37.155  32.944  1.00103.36           C  
ATOM   2661  O   TRP B  39      78.341  36.147  32.250  1.00103.36           O  
ATOM   2662  N   TYR B  40      77.902  37.106  34.255  1.00101.21           N  
ATOM   2663  CA  TYR B  40      77.656  35.856  34.923  1.00101.21           C  
ATOM   2664  CB  TYR B  40      78.662  35.499  36.041  1.00101.21           C  
ATOM   2665  CG  TYR B  40      80.053  35.355  35.521  1.00101.21           C  
ATOM   2666  CD1 TYR B  40      80.450  34.210  34.875  1.00101.21           C  
ATOM   2667  CD2 TYR B  40      80.967  36.369  35.677  1.00101.21           C  
ATOM   2668  CE1 TYR B  40      81.734  34.077  34.398  1.00101.21           C  
ATOM   2669  CE2 TYR B  40      82.253  36.241  35.205  1.00101.21           C  
ATOM   2670  CZ  TYR B  40      82.641  35.091  34.563  1.00101.21           C  
ATOM   2671  OH  TYR B  40      83.958  34.954  34.076  1.00101.21           O  
ATOM   2672  C   TYR B  40      76.352  35.992  35.647  1.00101.21           C  
ATOM   2673  O   TYR B  40      75.925  37.101  35.972  1.00101.21           O  
ATOM   2674  N   GLN B  41      75.660  34.855  35.889  1.00138.96           N  
ATOM   2675  CA  GLN B  41      74.471  34.946  36.690  1.00138.96           C  
ATOM   2676  CB  GLN B  41      73.164  34.450  36.053  1.00138.96           C  
ATOM   2677  CG  GLN B  41      73.106  32.938  35.894  1.00138.96           C  
ATOM   2678  CD  GLN B  41      71.698  32.548  35.474  1.00138.96           C  
ATOM   2679  OE1 GLN B  41      71.382  31.361  35.404  1.00138.96           O  
ATOM   2680  NE2 GLN B  41      70.825  33.554  35.191  1.00138.96           N  
ATOM   2681  C   GLN B  41      74.706  34.081  37.889  1.00138.96           C  
ATOM   2682  O   GLN B  41      75.236  32.979  37.768  1.00138.96           O  
ATOM   2683  N   GLN B  42      74.304  34.571  39.082  1.00140.23           N  
ATOM   2684  CA  GLN B  42      74.529  33.900  40.330  1.00140.23           C  
ATOM   2685  CB  GLN B  42      75.221  34.825  41.351  1.00140.23           C  
ATOM   2686  CG  GLN B  42      75.477  34.203  42.726  1.00140.23           C  
ATOM   2687  CD  GLN B  42      76.933  34.484  43.078  1.00140.23           C  
ATOM   2688  OE1 GLN B  42      77.837  34.110  42.334  1.00140.23           O  
ATOM   2689  NE2 GLN B  42      77.181  35.158  44.233  1.00140.23           N  
ATOM   2690  C   GLN B  42      73.209  33.526  40.917  1.00140.23           C  
ATOM   2691  O   GLN B  42      72.387  34.390  41.219  1.00140.23           O  
ATOM   2692  N   THR B  43      73.005  32.203  41.084  1.00208.95           N  
ATOM   2693  CA  THR B  43      71.866  31.611  41.714  1.00208.95           C  
ATOM   2694  CB  THR B  43      71.031  30.759  40.801  1.00208.95           C  
ATOM   2695  OG1 THR B  43      69.793  30.439  41.418  1.00208.95           O  
ATOM   2696  CG2 THR B  43      71.810  29.473  40.482  1.00208.95           C  
ATOM   2697  C   THR B  43      72.473  30.702  42.747  1.00208.95           C  
ATOM   2698  O   THR B  43      73.687  30.504  42.771  1.00208.95           O  
ATOM   2699  N   LEU B  44      71.645  30.087  43.611  1.00344.91           N  
ATOM   2700  CA  LEU B  44      72.190  29.394  44.746  1.00344.91           C  
ATOM   2701  CB  LEU B  44      71.189  29.251  45.903  1.00344.91           C  
ATOM   2702  CG  LEU B  44      70.899  30.597  46.593  1.00344.91           C  
ATOM   2703  CD1 LEU B  44      70.216  31.586  45.638  1.00344.91           C  
ATOM   2704  CD2 LEU B  44      70.134  30.404  47.911  1.00344.91           C  
ATOM   2705  C   LEU B  44      72.749  28.053  44.446  1.00344.91           C  
ATOM   2706  O   LEU B  44      73.897  27.813  44.774  1.00344.91           O  
ATOM   2707  N   GLY B  45      71.989  27.125  43.861  1.00183.81           N  
ATOM   2708  CA  GLY B  45      72.479  25.793  43.668  1.00183.81           C  
ATOM   2709  C   GLY B  45      73.628  25.752  42.715  1.00183.81           C  
ATOM   2710  O   GLY B  45      74.514  24.917  42.870  1.00183.81           O  
ATOM   2711  N   LYS B  46      73.585  26.566  41.646  1.00320.22           N  
ATOM   2712  CA  LYS B  46      74.572  26.493  40.605  1.00320.22           C  
ATOM   2713  CB  LYS B  46      74.073  27.236  39.367  1.00320.22           C  
ATOM   2714  CG  LYS B  46      72.619  26.866  39.103  1.00320.22           C  
ATOM   2715  CD  LYS B  46      72.415  25.354  39.034  1.00320.22           C  
ATOM   2716  CE  LYS B  46      70.953  24.930  39.167  1.00320.22           C  
ATOM   2717  NZ  LYS B  46      70.479  25.191  40.544  1.00320.22           N  
ATOM   2718  C   LYS B  46      75.905  27.054  40.943  1.00320.22           C  
ATOM   2719  O   LYS B  46      76.869  26.306  40.980  1.00320.22           O  
ATOM   2720  N   GLU B  47      75.969  28.373  41.227  1.00282.73           N  
ATOM   2721  CA  GLU B  47      77.173  29.143  41.427  1.00282.73           C  
ATOM   2722  CB  GLU B  47      78.536  28.421  41.280  1.00282.73           C  
ATOM   2723  CG  GLU B  47      79.174  28.240  39.873  1.00282.73           C  
ATOM   2724  CD  GLU B  47      78.507  27.172  39.006  1.00282.73           C  
ATOM   2725  OE1 GLU B  47      77.345  27.405  38.576  1.00282.73           O  
ATOM   2726  OE2 GLU B  47      79.130  26.103  38.774  1.00282.73           O  
ATOM   2727  C   GLU B  47      77.138  30.124  40.301  1.00282.73           C  
ATOM   2728  O   GLU B  47      76.123  30.227  39.620  1.00282.73           O  
ATOM   2729  N   LEU B  48      78.234  30.871  40.065  1.00170.09           N  
ATOM   2730  CA  LEU B  48      78.266  31.783  38.961  1.00170.09           C  
ATOM   2731  CB  LEU B  48      79.578  32.584  38.861  1.00170.09           C  
ATOM   2732  CG  LEU B  48      79.869  33.462  40.093  1.00170.09           C  
ATOM   2733  CD1 LEU B  48      80.171  32.602  41.327  1.00170.09           C  
ATOM   2734  CD2 LEU B  48      80.983  34.477  39.812  1.00170.09           C  
ATOM   2735  C   LEU B  48      78.125  31.002  37.694  1.00170.09           C  
ATOM   2736  O   LEU B  48      78.684  29.917  37.546  1.00170.09           O  
ATOM   2737  N   LYS B  49      77.339  31.546  36.744  1.00204.95           N  
ATOM   2738  CA  LYS B  49      77.112  30.880  35.497  0.80204.95           C  
ATOM   2739  CB  LYS B  49      75.666  30.359  35.393  0.80204.95           C  
ATOM   2740  CG  LYS B  49      75.423  29.304  34.312  0.80204.95           C  
ATOM   2741  CD  LYS B  49      75.357  29.828  32.880  0.80204.95           C  
ATOM   2742  CE  LYS B  49      73.929  30.181  32.458  0.60204.95           C  
ATOM   2743  NZ  LYS B  49      73.001  29.116  32.906  0.60204.95           N  
ATOM   2744  C   LYS B  49      77.373  31.888  34.422  1.00204.95           C  
ATOM   2745  O   LYS B  49      76.799  32.973  34.404  1.00204.95           O  
ATOM   2746  N   PHE B  50      78.263  31.529  33.483  1.00151.71           N  
ATOM   2747  CA  PHE B  50      78.717  32.406  32.446  1.00151.71           C  
ATOM   2748  CB  PHE B  50      80.055  31.888  31.887  1.00151.71           C  
ATOM   2749  CG  PHE B  50      80.330  32.460  30.549  1.00151.71           C  
ATOM   2750  CD1 PHE B  50      80.965  33.668  30.379  1.00151.71           C  
ATOM   2751  CD2 PHE B  50      79.941  31.739  29.445  1.00151.71           C  
ATOM   2752  CE1 PHE B  50      81.198  34.142  29.109  1.00151.71           C  
ATOM   2753  CE2 PHE B  50      80.171  32.210  28.177  1.00151.71           C  
ATOM   2754  CZ  PHE B  50      80.803  33.417  28.009  1.00151.71           C  
ATOM   2755  C   PHE B  50      77.710  32.530  31.354  1.00151.71           C  
ATOM   2756  O   PHE B  50      77.309  31.545  30.736  1.00151.71           O  
ATOM   2757  N   LEU B  51      77.179  33.758  31.192  1.00175.36           N  
ATOM   2758  CA  LEU B  51      76.262  34.060  30.130  1.00175.36           C  
ATOM   2759  CB  LEU B  51      75.435  35.326  30.424  1.00175.36           C  
ATOM   2760  CG  LEU B  51      74.375  35.172  31.533  1.00175.36           C  
ATOM   2761  CD1 LEU B  51      73.181  34.338  31.053  1.00175.36           C  
ATOM   2762  CD2 LEU B  51      74.980  34.622  32.829  1.00175.36           C  
ATOM   2763  C   LEU B  51      76.929  34.298  28.802  1.00175.36           C  
ATOM   2764  O   LEU B  51      76.716  33.557  27.845  1.00175.36           O  
ATOM   2765  N   ILE B  52      77.805  35.329  28.723  1.00113.89           N  
ATOM   2766  CA  ILE B  52      78.301  35.710  27.425  1.00113.89           C  
ATOM   2767  CB  ILE B  52      77.272  36.484  26.647  1.00113.89           C  
ATOM   2768  CG1 ILE B  52      77.662  36.637  25.171  1.00113.89           C  
ATOM   2769  CG2 ILE B  52      77.019  37.812  27.377  1.00113.89           C  
ATOM   2770  CD1 ILE B  52      76.482  37.063  24.297  1.00113.89           C  
ATOM   2771  C   ILE B  52      79.535  36.548  27.579  1.00113.89           C  
ATOM   2772  O   ILE B  52      79.794  37.118  28.639  1.00113.89           O  
ATOM   2773  N   GLN B  53      80.328  36.653  26.495  1.00106.57           N  
ATOM   2774  CA  GLN B  53      81.571  37.358  26.558  1.00106.57           C  
ATOM   2775  CB  GLN B  53      82.760  36.383  26.534  1.00106.57           C  
ATOM   2776  CG  GLN B  53      84.139  37.040  26.528  1.00106.57           C  
ATOM   2777  CD  GLN B  53      85.160  35.938  26.276  1.00106.57           C  
ATOM   2778  OE1 GLN B  53      85.023  34.820  26.769  1.00106.57           O  
ATOM   2779  NE2 GLN B  53      86.210  36.255  25.471  1.00106.57           N  
ATOM   2780  C   GLN B  53      81.696  38.184  25.317  1.00106.57           C  
ATOM   2781  O   GLN B  53      81.359  37.736  24.222  1.00106.57           O  
ATOM   2782  N   HIS B  54      82.192  39.427  25.464  1.00 82.53           N  
ATOM   2783  CA  HIS B  54      82.414  40.278  24.333  1.00 82.53           C  
ATOM   2784  ND1 HIS B  54      79.181  40.717  24.972  1.00 82.53           N  
ATOM   2785  CG  HIS B  54      80.067  41.211  24.040  1.00 82.53           C  
ATOM   2786  CB  HIS B  54      81.507  41.522  24.317  1.00 82.53           C  
ATOM   2787  NE2 HIS B  54      78.046  40.944  23.074  1.00 82.53           N  
ATOM   2788  CD2 HIS B  54      79.357  41.342  22.887  1.00 82.53           C  
ATOM   2789  CE1 HIS B  54      77.988  40.577  24.341  1.00 82.53           C  
ATOM   2790  C   HIS B  54      83.822  40.767  24.405  1.00 82.53           C  
ATOM   2791  O   HIS B  54      84.309  41.131  25.476  1.00 82.53           O  
ATOM   2792  N   TYR B  55      84.527  40.761  23.253  1.00202.36           N  
ATOM   2793  CA  TYR B  55      85.878  41.225  23.274  1.00202.36           C  
ATOM   2794  CB  TYR B  55      86.807  40.085  22.847  1.00202.36           C  
ATOM   2795  CG  TYR B  55      88.159  40.263  23.412  1.00202.36           C  
ATOM   2796  CD1 TYR B  55      88.260  40.668  24.713  1.00202.36           C  
ATOM   2797  CD2 TYR B  55      89.296  39.941  22.709  1.00202.36           C  
ATOM   2798  CE1 TYR B  55      89.481  40.816  25.303  1.00202.36           C  
ATOM   2799  CE2 TYR B  55      90.530  40.086  23.298  1.00202.36           C  
ATOM   2800  CZ  TYR B  55      90.613  40.529  24.598  1.00202.36           C  
ATOM   2801  OH  TYR B  55      91.848  40.692  25.253  1.00202.36           O  
ATOM   2802  C   TYR B  55      85.910  42.344  22.276  1.00202.36           C  
ATOM   2803  O   TYR B  55      85.924  42.107  21.077  1.00202.36           O  
ATOM   2804  N   GLU B  56      85.966  43.602  22.740  0.75214.96           N  
ATOM   2805  CA  GLU B  56      85.991  44.748  21.872  0.75214.96           C  
ATOM   2806  CB  GLU B  56      87.242  44.807  20.993  0.50214.96           C  
ATOM   2807  CG  GLU B  56      88.519  45.028  21.803  0.50214.96           C  
ATOM   2808  CD  GLU B  56      89.508  45.616  20.823  0.50214.96           C  
ATOM   2809  OE1 GLU B  56      89.088  45.754  19.645  0.50214.96           O  
ATOM   2810  OE2 GLU B  56      90.658  45.948  21.216  0.50214.96           O  
ATOM   2811  C   GLU B  56      84.794  44.874  21.001  0.75214.96           C  
ATOM   2812  O   GLU B  56      84.861  45.158  19.814  0.75214.96           O  
ATOM   2813  N   LYS B  57      83.614  44.788  21.585  1.00199.83           N  
ATOM   2814  CA  LYS B  57      82.485  44.954  20.739  1.00199.83           C  
ATOM   2815  CB  LYS B  57      82.390  46.308  20.010  1.00199.83           C  
ATOM   2816  CG  LYS B  57      82.233  47.504  20.947  1.00199.83           C  
ATOM   2817  CD  LYS B  57      82.204  48.846  20.211  1.00199.83           C  
ATOM   2818  CE  LYS B  57      83.517  49.204  19.512  1.00199.83           C  
ATOM   2819  NZ  LYS B  57      83.332  50.415  18.680  1.00199.83           N  
ATOM   2820  C   LYS B  57      82.456  43.878  19.735  1.00199.83           C  
ATOM   2821  O   LYS B  57      82.646  44.093  18.548  1.00199.83           O  
ATOM   2822  N   VAL B  58      82.329  42.644  20.209  1.00217.75           N  
ATOM   2823  CA  VAL B  58      82.172  41.591  19.274  1.00217.75           C  
ATOM   2824  CB  VAL B  58      83.436  41.235  18.548  1.00217.75           C  
ATOM   2825  CG1 VAL B  58      84.362  40.484  19.518  1.00217.75           C  
ATOM   2826  CG2 VAL B  58      83.077  40.435  17.291  1.00217.75           C  
ATOM   2827  C   VAL B  58      81.888  40.443  20.142  1.00217.75           C  
ATOM   2828  O   VAL B  58      82.288  40.405  21.302  1.00217.75           O  
ATOM   2829  N   GLU B  59      81.217  39.436  19.612  1.00212.73           N  
ATOM   2830  CA  GLU B  59      80.869  38.488  20.599  1.00212.73           C  
ATOM   2831  CB  GLU B  59      79.362  38.193  20.613  1.00212.73           C  
ATOM   2832  CG  GLU B  59      78.971  37.048  21.549  1.00212.73           C  
ATOM   2833  CD  GLU B  59      77.529  36.672  21.237  1.00212.73           C  
ATOM   2834  OE1 GLU B  59      76.620  37.489  21.544  1.00212.73           O  
ATOM   2835  OE2 GLU B  59      77.318  35.564  20.678  1.00212.73           O  
ATOM   2836  C   GLU B  59      81.495  37.168  20.384  1.00212.73           C  
ATOM   2837  O   GLU B  59      81.090  36.453  19.473  1.00212.73           O  
ATOM   2838  N   ARG B  60      82.530  36.843  21.185  1.00275.39           N  
ATOM   2839  CA  ARG B  60      83.149  35.556  21.076  1.00275.39           C  
ATOM   2840  CB  ARG B  60      84.630  35.604  21.458  1.00275.39           C  
ATOM   2841  CG  ARG B  60      84.901  36.300  22.782  1.00275.39           C  
ATOM   2842  CD  ARG B  60      84.736  37.816  22.670  1.00275.39           C  
ATOM   2843  NE  ARG B  60      85.103  38.213  21.277  1.00275.39           N  
ATOM   2844  CZ  ARG B  60      86.366  38.050  20.780  1.00275.39           C  
ATOM   2845  NH1 ARG B  60      87.317  37.387  21.500  1.00275.39           N  
ATOM   2846  NH2 ARG B  60      86.685  38.576  19.563  1.00275.39           N  
ATOM   2847  C   ARG B  60      82.493  34.362  21.729  1.00275.39           C  
ATOM   2848  O   ARG B  60      82.007  33.464  21.048  1.00275.39           O  
ATOM   2849  N   ASP B  61      82.365  34.346  23.071  1.00 92.16           N  
ATOM   2850  CA  ASP B  61      81.982  33.104  23.702  1.00 92.16           C  
ATOM   2851  CB  ASP B  61      82.917  32.661  24.849  1.00 92.16           C  
ATOM   2852  CG  ASP B  61      84.243  32.125  24.317  1.00 92.16           C  
ATOM   2853  OD1 ASP B  61      84.357  31.894  23.084  1.00 92.16           O  
ATOM   2854  OD2 ASP B  61      85.161  31.928  25.156  1.00 92.16           O  
ATOM   2855  C   ASP B  61      80.644  33.251  24.334  1.00 92.16           C  
ATOM   2856  O   ASP B  61      80.308  34.297  24.881  1.00 92.16           O  
ATOM   2857  N   LYS B  69      79.839  32.175  24.251  1.00157.87           N  
ATOM   2858  CA  LYS B  69      78.567  32.169  24.901  1.00157.87           C  
ATOM   2859  CB  LYS B  69      77.343  32.075  23.982  1.00157.87           C  
ATOM   2860  CG  LYS B  69      76.873  33.378  23.356  1.00157.87           C  
ATOM   2861  CD  LYS B  69      75.808  33.135  22.288  1.00157.87           C  
ATOM   2862  CE  LYS B  69      76.387  32.784  20.916  1.00157.87           C  
ATOM   2863  NZ  LYS B  69      77.279  31.606  21.015  1.00157.87           N  
ATOM   2864  C   LYS B  69      78.480  30.920  25.702  1.00157.87           C  
ATOM   2865  O   LYS B  69      79.025  29.880  25.337  1.00157.87           O  
ATOM   2866  N   GLY B  70      77.798  31.027  26.852  1.00 51.94           N  
ATOM   2867  CA  GLY B  70      77.509  29.884  27.654  1.00 51.94           C  
ATOM   2868  C   GLY B  70      76.086  29.597  27.343  1.00 51.94           C  
ATOM   2869  O   GLY B  70      75.603  29.889  26.250  1.00 51.94           O  
ATOM   2870  N   PHE B  71      75.362  29.013  28.304  1.00185.37           N  
ATOM   2871  CA  PHE B  71      73.979  28.864  28.010  1.00185.37           C  
ATOM   2872  CB  PHE B  71      73.189  27.912  28.922  1.00185.37           C  
ATOM   2873  CG  PHE B  71      73.109  26.515  28.424  1.00185.37           C  
ATOM   2874  CD1 PHE B  71      74.074  25.581  28.712  1.00185.37           C  
ATOM   2875  CD2 PHE B  71      72.020  26.135  27.677  1.00185.37           C  
ATOM   2876  CE1 PHE B  71      73.945  24.291  28.238  1.00185.37           C  
ATOM   2877  CE2 PHE B  71      71.891  24.851  27.207  1.00185.37           C  
ATOM   2878  CZ  PHE B  71      72.857  23.917  27.484  1.00185.37           C  
ATOM   2879  C   PHE B  71      73.301  30.150  28.340  1.00185.37           C  
ATOM   2880  O   PHE B  71      72.899  30.370  29.481  1.00185.37           O  
ATOM   2881  N   LEU B  72      73.083  31.005  27.333  1.00215.87           N  
ATOM   2882  CA  LEU B  72      72.472  32.285  27.575  1.00215.87           C  
ATOM   2883  CB  LEU B  72      73.265  33.382  26.824  1.00215.87           C  
ATOM   2884  CG  LEU B  72      72.923  34.854  27.129  1.00215.87           C  
ATOM   2885  CD1 LEU B  72      73.819  35.808  26.327  1.00215.87           C  
ATOM   2886  CD2 LEU B  72      71.446  35.160  26.900  1.00215.87           C  
ATOM   2887  C   LEU B  72      71.052  32.228  27.018  1.00215.87           C  
ATOM   2888  O   LEU B  72      70.834  31.713  25.920  1.00215.87           O  
ATOM   2889  N   PRO B  73      70.055  32.731  27.714  1.00157.67           N  
ATOM   2890  CA  PRO B  73      68.699  32.601  27.218  1.00157.67           C  
ATOM   2891  CD  PRO B  73      70.101  32.725  29.168  1.00157.67           C  
ATOM   2892  CB  PRO B  73      67.788  32.839  28.419  1.00157.67           C  
ATOM   2893  CG  PRO B  73      68.659  32.451  29.628  1.00157.67           C  
ATOM   2894  C   PRO B  73      68.375  33.499  26.053  1.00157.67           C  
ATOM   2895  O   PRO B  73      68.927  34.594  25.967  1.00157.67           O  
ATOM   2896  N   SER B  74      67.441  33.073  25.173  1.00 43.12           N  
ATOM   2897  CA  SER B  74      67.061  33.845  24.019  1.00 43.12           C  
ATOM   2898  CB  SER B  74      66.027  33.144  23.113  1.00 43.12           C  
ATOM   2899  OG  SER B  74      64.770  33.031  23.767  1.00 43.12           O  
ATOM   2900  C   SER B  74      66.438  35.113  24.505  1.00 43.12           C  
ATOM   2901  O   SER B  74      66.403  36.118  23.801  1.00 43.12           O  
ATOM   2902  N   ARG B  75      65.931  35.081  25.747  1.00122.81           N  
ATOM   2903  CA  ARG B  75      65.259  36.185  26.367  1.00122.81           C  
ATOM   2904  CB  ARG B  75      64.628  35.760  27.704  1.00122.81           C  
ATOM   2905  CG  ARG B  75      63.561  34.683  27.480  1.00122.81           C  
ATOM   2906  CD  ARG B  75      63.158  33.879  28.717  1.00122.81           C  
ATOM   2907  NE  ARG B  75      62.768  34.836  29.785  1.00122.81           N  
ATOM   2908  CZ  ARG B  75      63.625  35.047  30.824  1.00122.81           C  
ATOM   2909  NH1 ARG B  75      64.791  34.343  30.892  1.00122.81           N  
ATOM   2910  NH2 ARG B  75      63.310  35.953  31.792  1.00122.81           N  
ATOM   2911  C   ARG B  75      66.228  37.308  26.597  1.00122.81           C  
ATOM   2912  O   ARG B  75      65.824  38.470  26.667  1.00122.81           O  
ATOM   2913  N   PHE B  76      67.534  36.999  26.765  1.00119.22           N  
ATOM   2914  CA  PHE B  76      68.470  38.059  27.031  1.00119.22           C  
ATOM   2915  CB  PHE B  76      69.530  37.739  28.097  1.00119.22           C  
ATOM   2916  CG  PHE B  76      68.884  37.171  29.309  1.00119.22           C  
ATOM   2917  CD1 PHE B  76      67.797  37.774  29.895  1.00119.22           C  
ATOM   2918  CD2 PHE B  76      69.419  36.048  29.894  1.00119.22           C  
ATOM   2919  CE1 PHE B  76      67.227  37.232  31.022  1.00119.22           C  
ATOM   2920  CE2 PHE B  76      68.856  35.504  31.023  1.00119.22           C  
ATOM   2921  CZ  PHE B  76      67.753  36.095  31.588  1.00119.22           C  
ATOM   2922  C   PHE B  76      69.287  38.331  25.801  1.00119.22           C  
ATOM   2923  O   PHE B  76      69.614  37.420  25.042  1.00119.22           O  
ATOM   2924  N   SER B  77      69.632  39.622  25.581  1.00 48.94           N  
ATOM   2925  CA  SER B  77      70.494  40.033  24.503  1.00 48.94           C  
ATOM   2926  CB  SER B  77      69.763  40.785  23.376  1.00 48.94           C  
ATOM   2927  OG  SER B  77      69.188  41.981  23.880  1.00 48.94           O  
ATOM   2928  C   SER B  77      71.497  40.976  25.099  1.00 48.94           C  
ATOM   2929  O   SER B  77      71.167  41.789  25.956  1.00 48.94           O  
ATOM   2930  N   VAL B  78      72.770  40.892  24.656  1.00 66.74           N  
ATOM   2931  CA  VAL B  78      73.789  41.709  25.253  1.00 66.74           C  
ATOM   2932  CB  VAL B  78      74.724  40.898  26.108  1.00 66.74           C  
ATOM   2933  CG1 VAL B  78      75.796  41.820  26.709  1.00 66.74           C  
ATOM   2934  CG2 VAL B  78      73.888  40.130  27.147  1.00 66.74           C  
ATOM   2935  C   VAL B  78      74.613  42.344  24.172  1.00 66.74           C  
ATOM   2936  O   VAL B  78      74.844  41.738  23.129  1.00 66.74           O  
ATOM   2937  N   GLN B  79      75.051  43.610  24.378  1.00140.86           N  
ATOM   2938  CA  GLN B  79      75.934  44.183  23.402  1.00140.86           C  
ATOM   2939  CB  GLN B  79      75.288  45.016  22.286  1.00140.86           C  
ATOM   2940  CG  GLN B  79      74.723  46.361  22.716  1.00140.86           C  
ATOM   2941  CD  GLN B  79      74.468  47.114  21.420  1.00140.86           C  
ATOM   2942  OE1 GLN B  79      75.186  46.934  20.437  1.00140.86           O  
ATOM   2943  NE2 GLN B  79      73.419  47.977  21.409  1.00140.86           N  
ATOM   2944  C   GLN B  79      76.932  45.062  24.094  1.00140.86           C  
ATOM   2945  O   GLN B  79      76.681  45.579  25.184  1.00140.86           O  
ATOM   2946  N   GLN B  80      78.114  45.232  23.459  1.00 86.13           N  
ATOM   2947  CA  GLN B  80      79.153  46.055  24.007  1.00 86.13           C  
ATOM   2948  CB  GLN B  80      80.515  45.343  24.097  1.00 86.13           C  
ATOM   2949  CG  GLN B  80      81.537  46.102  24.943  1.00 86.13           C  
ATOM   2950  CD  GLN B  80      82.781  45.237  25.090  1.00 86.13           C  
ATOM   2951  OE1 GLN B  80      82.956  44.246  24.383  1.00 86.13           O  
ATOM   2952  NE2 GLN B  80      83.674  45.619  26.043  1.00 86.13           N  
ATOM   2953  C   GLN B  80      79.261  47.258  23.121  1.00 86.13           C  
ATOM   2954  O   GLN B  80      78.989  47.183  21.923  1.00 86.13           O  
ATOM   2955  N   PHE B  81      79.679  48.403  23.703  1.00179.29           N  
ATOM   2956  CA  PHE B  81      79.658  49.665  23.016  1.00179.29           C  
ATOM   2957  CB  PHE B  81      78.887  50.737  23.806  1.00179.29           C  
ATOM   2958  CG  PHE B  81      77.465  50.281  23.868  1.00179.29           C  
ATOM   2959  CD1 PHE B  81      77.039  49.441  24.874  1.00179.29           C  
ATOM   2960  CD2 PHE B  81      76.557  50.677  22.913  1.00179.29           C  
ATOM   2961  CE1 PHE B  81      75.731  49.015  24.933  1.00179.29           C  
ATOM   2962  CE2 PHE B  81      75.248  50.256  22.967  1.00179.29           C  
ATOM   2963  CZ  PHE B  81      74.832  49.423  23.978  1.00179.29           C  
ATOM   2964  C   PHE B  81      81.054  50.156  22.748  1.00179.29           C  
ATOM   2965  O   PHE B  81      82.040  49.490  23.053  1.00179.29           O  
ATOM   2966  N   ASP B  82      81.157  51.374  22.174  1.00 72.53           N  
ATOM   2967  CA  ASP B  82      82.385  51.912  21.651  1.00 72.53           C  
ATOM   2968  CB  ASP B  82      82.219  53.351  21.129  1.00 72.53           C  
ATOM   2969  CG  ASP B  82      81.380  53.307  19.858  1.00 72.53           C  
ATOM   2970  OD1 ASP B  82      81.342  52.227  19.210  1.00 72.53           O  
ATOM   2971  OD2 ASP B  82      80.768  54.354  19.518  1.00 72.53           O  
ATOM   2972  C   ASP B  82      83.493  51.943  22.664  1.00 72.53           C  
ATOM   2973  O   ASP B  82      84.627  51.575  22.365  1.00 72.53           O  
ATOM   2974  N   ASP B  83      83.218  52.452  23.868  1.00163.14           N  
ATOM   2975  CA  ASP B  83      84.182  52.538  24.931  1.00163.14           C  
ATOM   2976  CB  ASP B  83      83.867  53.657  25.943  1.00163.14           C  
ATOM   2977  CG  ASP B  83      82.566  53.334  26.671  1.00163.14           C  
ATOM   2978  OD1 ASP B  83      81.798  52.465  26.177  1.00163.14           O  
ATOM   2979  OD2 ASP B  83      82.324  53.959  27.739  1.00163.14           O  
ATOM   2980  C   ASP B  83      84.264  51.272  25.706  1.00163.14           C  
ATOM   2981  O   ASP B  83      84.907  51.243  26.753  1.00163.14           O  
ATOM   2982  N   TYR B  84      83.503  50.250  25.288  1.00132.34           N  
ATOM   2983  CA  TYR B  84      83.549  48.948  25.892  1.00132.34           C  
ATOM   2984  CB  TYR B  84      84.970  48.532  26.332  1.00132.34           C  
ATOM   2985  CG  TYR B  84      85.847  48.503  25.123  1.00132.34           C  
ATOM   2986  CD1 TYR B  84      85.719  47.508  24.182  1.00132.34           C  
ATOM   2987  CD2 TYR B  84      86.817  49.464  24.940  1.00132.34           C  
ATOM   2988  CE1 TYR B  84      86.530  47.484  23.071  1.00132.34           C  
ATOM   2989  CE2 TYR B  84      87.632  49.445  23.832  1.00132.34           C  
ATOM   2990  CZ  TYR B  84      87.487  48.454  22.894  1.00132.34           C  
ATOM   2991  OH  TYR B  84      88.320  48.433  21.755  1.00132.34           O  
ATOM   2992  C   TYR B  84      82.639  48.746  27.066  1.00132.34           C  
ATOM   2993  O   TYR B  84      82.758  47.726  27.743  1.00132.34           O  
ATOM   2994  N   HIS B  85      81.679  49.649  27.338  1.00 93.22           N  
ATOM   2995  CA  HIS B  85      80.756  49.304  28.388  1.00 93.22           C  
ATOM   2996  ND1 HIS B  85      79.113  51.970  27.151  1.00 93.22           N  
ATOM   2997  CG  HIS B  85      78.915  51.049  28.154  1.00 93.22           C  
ATOM   2998  CB  HIS B  85      80.003  50.491  29.014  1.00 93.22           C  
ATOM   2999  NE2 HIS B  85      76.930  51.543  27.205  1.00 93.22           N  
ATOM   3000  CD2 HIS B  85      77.577  50.798  28.174  1.00 93.22           C  
ATOM   3001  CE1 HIS B  85      77.893  52.232  26.617  1.00 93.22           C  
ATOM   3002  C   HIS B  85      79.763  48.338  27.790  1.00 93.22           C  
ATOM   3003  O   HIS B  85      79.620  48.276  26.568  1.00 93.22           O  
ATOM   3004  N   SER B  86      79.064  47.531  28.628  1.00 63.75           N  
ATOM   3005  CA  SER B  86      78.182  46.514  28.108  1.00 63.75           C  
ATOM   3006  CB  SER B  86      78.710  45.092  28.377  1.00 63.75           C  
ATOM   3007  OG  SER B  86      77.817  44.122  27.852  1.00 63.75           O  
ATOM   3008  C   SER B  86      76.815  46.612  28.738  1.00 63.75           C  
ATOM   3009  O   SER B  86      76.676  47.076  29.868  1.00 63.75           O  
ATOM   3010  N   GLU B  87      75.759  46.175  28.003  1.00 80.54           N  
ATOM   3011  CA  GLU B  87      74.412  46.222  28.514  1.00 80.54           C  
ATOM   3012  CB  GLU B  87      73.599  47.375  27.910  1.00 80.54           C  
ATOM   3013  CG  GLU B  87      74.193  48.734  28.279  1.00 80.54           C  
ATOM   3014  CD  GLU B  87      73.468  49.815  27.498  1.00 80.54           C  
ATOM   3015  OE1 GLU B  87      72.452  49.489  26.828  1.00 80.54           O  
ATOM   3016  OE2 GLU B  87      73.928  50.986  27.561  1.00 80.54           O  
ATOM   3017  C   GLU B  87      73.705  44.936  28.185  1.00 80.54           C  
ATOM   3018  O   GLU B  87      73.827  44.408  27.078  1.00 80.54           O  
ATOM   3019  N   MET B  88      72.948  44.393  29.167  1.00 82.97           N  
ATOM   3020  CA  MET B  88      72.172  43.200  28.968  1.00 82.97           C  
ATOM   3021  CB  MET B  88      72.410  42.111  30.038  1.00 82.97           C  
ATOM   3022  CG  MET B  88      71.578  40.838  29.834  1.00 82.97           C  
ATOM   3023  SD  MET B  88      72.211  39.341  30.661  1.00 82.97           S  
ATOM   3024  CE  MET B  88      72.090  39.946  32.368  1.00 82.97           C  
ATOM   3025  C   MET B  88      70.737  43.605  29.006  1.00 82.97           C  
ATOM   3026  O   MET B  88      70.264  44.167  29.993  1.00 82.97           O  
ATOM   3027  N   ASN B  89      70.019  43.335  27.899  1.00 52.87           N  
ATOM   3028  CA  ASN B  89      68.633  43.682  27.807  1.00 52.87           C  
ATOM   3029  CB  ASN B  89      68.254  44.270  26.435  1.00 52.87           C  
ATOM   3030  CG  ASN B  89      66.932  45.014  26.564  1.00 52.87           C  
ATOM   3031  OD1 ASN B  89      66.055  44.625  27.332  1.00 52.87           O  
ATOM   3032  ND2 ASN B  89      66.787  46.124  25.792  1.00 52.87           N  
ATOM   3033  C   ASN B  89      67.871  42.410  27.998  1.00 52.87           C  
ATOM   3034  O   ASN B  89      67.978  41.481  27.198  1.00 52.87           O  
ATOM   3035  N   MET B  90      67.078  42.333  29.084  1.00119.11           N  
ATOM   3036  CA  MET B  90      66.362  41.124  29.352  1.00119.11           C  
ATOM   3037  CB  MET B  90      66.754  40.489  30.699  1.00119.11           C  
ATOM   3038  CG  MET B  90      67.297  41.498  31.709  1.00119.11           C  
ATOM   3039  SD  MET B  90      67.723  40.802  33.336  1.00119.11           S  
ATOM   3040  CE  MET B  90      69.006  39.661  32.745  1.00119.11           C  
ATOM   3041  C   MET B  90      64.892  41.367  29.255  1.00119.11           C  
ATOM   3042  O   MET B  90      64.363  42.338  29.793  1.00119.11           O  
ATOM   3043  N   SER B  91      64.198  40.457  28.539  1.00 47.58           N  
ATOM   3044  CA  SER B  91      62.796  40.619  28.290  1.00 47.58           C  
ATOM   3045  CB  SER B  91      62.460  40.716  26.793  1.00 47.58           C  
ATOM   3046  OG  SER B  91      62.763  39.485  26.153  1.00 47.58           O  
ATOM   3047  C   SER B  91      62.070  39.423  28.822  1.00 47.58           C  
ATOM   3048  O   SER B  91      62.688  38.418  29.172  1.00 47.58           O  
ATOM   3049  N   ALA B  92      60.725  39.536  28.924  1.00 50.97           N  
ATOM   3050  CA  ALA B  92      59.862  38.470  29.358  1.00 50.97           C  
ATOM   3051  CB  ALA B  92      59.687  37.360  28.308  1.00 50.97           C  
ATOM   3052  C   ALA B  92      60.426  37.862  30.599  1.00 50.97           C  
ATOM   3053  O   ALA B  92      60.594  36.647  30.690  1.00 50.97           O  
ATOM   3054  N   LEU B  93      60.695  38.713  31.604  1.00 65.04           N  
ATOM   3055  CA  LEU B  93      61.335  38.292  32.813  1.00 65.04           C  
ATOM   3056  CB  LEU B  93      61.563  39.448  33.808  1.00 65.04           C  
ATOM   3057  CG  LEU B  93      62.626  40.460  33.336  1.00 65.04           C  
ATOM   3058  CD1 LEU B  93      62.736  41.666  34.286  1.00 65.04           C  
ATOM   3059  CD2 LEU B  93      63.984  39.766  33.137  1.00 65.04           C  
ATOM   3060  C   LEU B  93      60.522  37.241  33.492  1.00 65.04           C  
ATOM   3061  O   LEU B  93      59.292  37.233  33.445  1.00 65.04           O  
ATOM   3062  N   GLU B  94      61.242  36.300  34.132  1.00 62.03           N  
ATOM   3063  CA  GLU B  94      60.650  35.187  34.809  1.00 62.03           C  
ATOM   3064  CB  GLU B  94      61.082  33.857  34.175  1.00 62.03           C  
ATOM   3065  CG  GLU B  94      60.637  33.781  32.711  1.00 62.03           C  
ATOM   3066  CD  GLU B  94      61.195  32.523  32.062  1.00 62.03           C  
ATOM   3067  OE1 GLU B  94      62.062  31.855  32.686  1.00 62.03           O  
ATOM   3068  OE2 GLU B  94      60.758  32.219  30.921  1.00 62.03           O  
ATOM   3069  C   GLU B  94      61.121  35.237  36.230  1.00 62.03           C  
ATOM   3070  O   GLU B  94      62.104  35.900  36.548  1.00 62.03           O  
ATOM   3071  N   LEU B  95      60.413  34.529  37.130  1.00 59.02           N  
ATOM   3072  CA  LEU B  95      60.728  34.547  38.532  1.00 59.02           C  
ATOM   3073  CB  LEU B  95      59.766  33.682  39.366  1.00 59.02           C  
ATOM   3074  CG  LEU B  95      58.294  34.137  39.319  1.00 59.02           C  
ATOM   3075  CD1 LEU B  95      57.427  33.286  40.263  1.00 59.02           C  
ATOM   3076  CD2 LEU B  95      58.159  35.645  39.582  1.00 59.02           C  
ATOM   3077  C   LEU B  95      62.107  33.993  38.721  1.00 59.02           C  
ATOM   3078  O   LEU B  95      62.880  34.472  39.548  1.00 59.02           O  
ATOM   3079  N   GLU B  96      62.452  32.967  37.928  1.00146.45           N  
ATOM   3080  CA  GLU B  96      63.707  32.277  38.014  1.00146.45           C  
ATOM   3081  CB  GLU B  96      63.763  30.997  37.161  1.00146.45           C  
ATOM   3082  CG  GLU B  96      63.108  31.118  35.787  1.00146.45           C  
ATOM   3083  CD  GLU B  96      61.661  30.659  35.941  1.00146.45           C  
ATOM   3084  OE1 GLU B  96      60.861  31.347  36.629  1.00146.45           O  
ATOM   3085  OE2 GLU B  96      61.342  29.586  35.365  1.00146.45           O  
ATOM   3086  C   GLU B  96      64.848  33.187  37.678  1.00146.45           C  
ATOM   3087  O   GLU B  96      65.987  32.920  38.058  1.00146.45           O  
ATOM   3088  N   ASP B  97      64.575  34.266  36.925  1.00109.98           N  
ATOM   3089  CA  ASP B  97      65.585  35.226  36.582  1.00109.98           C  
ATOM   3090  CB  ASP B  97      65.116  36.376  35.678  1.00109.98           C  
ATOM   3091  CG  ASP B  97      65.134  35.896  34.246  1.00109.98           C  
ATOM   3092  OD1 ASP B  97      65.021  34.660  34.023  1.00109.98           O  
ATOM   3093  OD2 ASP B  97      65.297  36.767  33.353  1.00109.98           O  
ATOM   3094  C   ASP B  97      66.107  35.901  37.809  1.00109.98           C  
ATOM   3095  O   ASP B  97      67.194  36.471  37.749  1.00109.98           O  
ATOM   3096  N   SER B  98      65.340  35.921  38.922  1.00 77.41           N  
ATOM   3097  CA  SER B  98      65.768  36.616  40.106  1.00 77.41           C  
ATOM   3098  CB  SER B  98      64.870  36.374  41.335  1.00 77.41           C  
ATOM   3099  OG  SER B  98      63.555  36.860  41.100  1.00 77.41           O  
ATOM   3100  C   SER B  98      67.135  36.140  40.455  1.00 77.41           C  
ATOM   3101  O   SER B  98      67.370  34.960  40.716  1.00 77.41           O  
ATOM   3102  N   ALA B  99      68.091  37.085  40.454  1.00107.47           N  
ATOM   3103  CA  ALA B  99      69.429  36.691  40.717  1.00107.47           C  
ATOM   3104  CB  ALA B  99      70.019  35.699  39.687  1.00107.47           C  
ATOM   3105  C   ALA B  99      70.301  37.892  40.736  1.00107.47           C  
ATOM   3106  O   ALA B  99      69.876  39.041  40.579  1.00107.47           O  
ATOM   3107  N   MET B 100      71.580  37.609  40.991  1.00174.92           N  
ATOM   3108  CA  MET B 100      72.578  38.613  41.052  1.00174.92           C  
ATOM   3109  CB  MET B 100      73.540  38.339  42.224  1.00174.92           C  
ATOM   3110  CG  MET B 100      74.632  39.384  42.451  1.00174.92           C  
ATOM   3111  SD  MET B 100      74.045  40.968  43.124  1.00174.92           S  
ATOM   3112  CE  MET B 100      73.550  40.326  44.748  1.00174.92           C  
ATOM   3113  C   MET B 100      73.356  38.475  39.789  1.00174.92           C  
ATOM   3114  O   MET B 100      73.807  37.384  39.453  1.00174.92           O  
ATOM   3115  N   TYR B 101      73.532  39.582  39.050  1.00136.52           N  
ATOM   3116  CA  TYR B 101      74.257  39.501  37.822  1.00136.52           C  
ATOM   3117  CB  TYR B 101      73.507  40.090  36.613  1.00136.52           C  
ATOM   3118  CG  TYR B 101      72.365  39.191  36.282  1.00136.52           C  
ATOM   3119  CD1 TYR B 101      72.594  38.000  35.631  1.00136.52           C  
ATOM   3120  CD2 TYR B 101      71.068  39.542  36.595  1.00136.52           C  
ATOM   3121  CE1 TYR B 101      71.558  37.166  35.311  1.00136.52           C  
ATOM   3122  CE2 TYR B 101      70.025  38.707  36.278  1.00136.52           C  
ATOM   3123  CZ  TYR B 101      70.269  37.511  35.630  1.00136.52           C  
ATOM   3124  OH  TYR B 101      69.214  36.643  35.295  1.00136.52           O  
ATOM   3125  C   TYR B 101      75.539  40.241  38.000  1.00136.52           C  
ATOM   3126  O   TYR B 101      75.596  41.334  38.562  1.00136.52           O  
ATOM   3127  N   PHE B 102      76.634  39.618  37.545  1.00168.78           N  
ATOM   3128  CA  PHE B 102      77.899  40.248  37.687  1.00168.78           C  
ATOM   3129  CB  PHE B 102      78.942  39.377  38.416  1.00168.78           C  
ATOM   3130  CG  PHE B 102      78.538  39.026  39.818  1.00168.78           C  
ATOM   3131  CD1 PHE B 102      78.441  39.966  40.822  1.00168.78           C  
ATOM   3132  CD2 PHE B 102      78.306  37.709  40.144  1.00168.78           C  
ATOM   3133  CE1 PHE B 102      78.084  39.599  42.103  1.00168.78           C  
ATOM   3134  CE2 PHE B 102      77.952  37.339  41.423  1.00168.78           C  
ATOM   3135  CZ  PHE B 102      77.832  38.284  42.413  1.00168.78           C  
ATOM   3136  C   PHE B 102      78.453  40.416  36.314  1.00168.78           C  
ATOM   3137  O   PHE B 102      78.264  39.581  35.433  1.00168.78           O  
ATOM   3138  N   CYS B 103      79.151  41.537  36.095  1.00125.17           N  
ATOM   3139  CA  CYS B 103      79.864  41.765  34.884  1.00125.17           C  
ATOM   3140  CB  CYS B 103      79.500  43.147  34.297  1.00125.17           C  
ATOM   3141  SG  CYS B 103      80.493  43.690  32.878  1.00125.17           S  
ATOM   3142  C   CYS B 103      81.298  41.735  35.322  1.00125.17           C  
ATOM   3143  O   CYS B 103      81.604  42.070  36.465  1.00125.17           O  
ATOM   3144  N   ALA B 104      82.220  41.265  34.461  1.00 67.66           N  
ATOM   3145  CA  ALA B 104      83.600  41.275  34.846  1.00 67.66           C  
ATOM   3146  CB  ALA B 104      84.060  39.922  35.395  1.00 67.66           C  
ATOM   3147  C   ALA B 104      84.391  41.577  33.618  1.00 67.66           C  
ATOM   3148  O   ALA B 104      83.944  41.338  32.495  1.00 67.66           O  
ATOM   3149  N   SER B 105      85.592  42.145  33.798  1.00 57.89           N  
ATOM   3150  CA  SER B 105      86.438  42.419  32.677  1.00 57.89           C  
ATOM   3151  CB  SER B 105      86.735  43.915  32.489  1.00 57.89           C  
ATOM   3152  OG  SER B 105      87.368  44.445  33.646  1.00 57.89           O  
ATOM   3153  C   SER B 105      87.725  41.713  32.964  1.00 57.89           C  
ATOM   3154  O   SER B 105      88.083  41.537  34.127  1.00 57.89           O  
ATOM   3155  N   SER B 106      88.461  41.255  31.931  1.00 96.41           N  
ATOM   3156  CA  SER B 106      89.674  40.570  32.276  1.00 96.41           C  
ATOM   3157  CB  SER B 106      89.783  39.120  31.781  1.00 96.41           C  
ATOM   3158  OG  SER B 106      90.135  39.111  30.404  1.00 96.41           O  
ATOM   3159  C   SER B 106      90.815  41.283  31.609  1.00 96.41           C  
ATOM   3160  O   SER B 106      90.637  41.847  30.539  1.00 96.41           O  
ATOM   3161  N   PRO B 107      91.955  41.329  32.264  1.00261.76           N  
ATOM   3162  CA  PRO B 107      93.126  41.952  31.664  1.00261.76           C  
ATOM   3163  CD  PRO B 107      91.841  41.709  33.666  1.00261.76           C  
ATOM   3164  CB  PRO B 107      93.905  42.603  32.808  1.00261.76           C  
ATOM   3165  CG  PRO B 107      92.856  42.834  33.901  1.00261.76           C  
ATOM   3166  C   PRO B 107      94.047  41.087  30.847  1.00261.76           C  
ATOM   3167  O   PRO B 107      93.981  39.881  30.949  1.00261.76           O  
ATOM   3168  N   ARG B 108      95.004  41.641  30.086  1.00111.44           N  
ATOM   3169  CA  ARG B 108      95.858  40.775  29.308  1.00111.44           C  
ATOM   3170  CB  ARG B 108      96.966  41.460  28.471  1.00111.44           C  
ATOM   3171  CG  ARG B 108      96.519  42.184  27.195  1.00111.44           C  
ATOM   3172  CD  ARG B 108      97.651  42.345  26.165  1.00111.44           C  
ATOM   3173  NE  ARG B 108      97.360  41.408  25.038  1.00111.44           N  
ATOM   3174  CZ  ARG B 108      98.336  40.716  24.376  1.00111.44           C  
ATOM   3175  NH1 ARG B 108      99.654  40.933  24.637  1.00111.44           N  
ATOM   3176  NH2 ARG B 108      97.994  39.775  23.450  1.00111.44           N  
ATOM   3177  C   ARG B 108      96.579  39.801  30.204  1.00111.44           C  
ATOM   3178  O   ARG B 108      96.754  38.645  29.827  1.00111.44           O  
ATOM   3179  N   GLN B 124      96.969  40.214  31.427  1.00101.18           N  
ATOM   3180  CA  GLN B 124      97.694  39.318  32.290  1.00101.18           C  
ATOM   3181  CB  GLN B 124      97.974  39.895  33.689  1.00101.18           C  
ATOM   3182  CG  GLN B 124      96.718  40.093  34.541  1.00101.18           C  
ATOM   3183  CD  GLN B 124      97.153  40.662  35.886  1.00101.18           C  
ATOM   3184  OE1 GLN B 124      98.087  40.167  36.507  1.00101.18           O  
ATOM   3185  NE2 GLN B 124      96.458  41.740  36.346  1.00101.18           N  
ATOM   3186  C   GLN B 124      96.847  38.112  32.511  1.00101.18           C  
ATOM   3187  O   GLN B 124      97.353  36.996  32.563  1.00101.18           O  
ATOM   3188  N   SER B 125      95.534  38.329  32.673  1.00220.36           N  
ATOM   3189  CA  SER B 125      94.531  37.329  32.901  1.00220.36           C  
ATOM   3190  CB  SER B 125      94.979  35.906  33.299  1.00220.36           C  
ATOM   3191  OG  SER B 125      95.526  35.223  32.180  1.00220.36           O  
ATOM   3192  C   SER B 125      93.819  37.864  34.071  1.00220.36           C  
ATOM   3193  O   SER B 125      93.879  39.058  34.348  1.00220.36           O  
ATOM   3194  N   ASP B 126      93.139  36.990  34.810  1.00130.26           N  
ATOM   3195  CA  ASP B 126      92.441  37.471  35.954  1.00130.26           C  
ATOM   3196  CB  ASP B 126      93.273  38.351  36.914  1.00130.26           C  
ATOM   3197  CG  ASP B 126      94.360  37.498  37.552  1.00130.26           C  
ATOM   3198  OD1 ASP B 126      94.245  36.244  37.494  1.00130.26           O  
ATOM   3199  OD2 ASP B 126      95.322  38.092  38.108  1.00130.26           O  
ATOM   3200  C   ASP B 126      91.277  38.260  35.487  1.00130.26           C  
ATOM   3201  O   ASP B 126      91.354  39.094  34.586  1.00130.26           O  
ATOM   3202  N   TYR B 127      90.132  37.970  36.102  1.00139.49           N  
ATOM   3203  CA  TYR B 127      88.923  38.644  35.779  1.00139.49           C  
ATOM   3204  CB  TYR B 127      87.767  37.663  35.536  1.00139.49           C  
ATOM   3205  CG  TYR B 127      88.237  36.744  34.456  1.00139.49           C  
ATOM   3206  CD1 TYR B 127      89.100  35.713  34.751  1.00139.49           C  
ATOM   3207  CD2 TYR B 127      87.822  36.900  33.154  1.00139.49           C  
ATOM   3208  CE1 TYR B 127      89.546  34.856  33.772  1.00139.49           C  
ATOM   3209  CE2 TYR B 127      88.263  36.046  32.169  1.00139.49           C  
ATOM   3210  CZ  TYR B 127      89.125  35.021  32.475  1.00139.49           C  
ATOM   3211  OH  TYR B 127      89.577  34.146  31.463  1.00139.49           O  
ATOM   3212  C   TYR B 127      88.613  39.472  36.976  1.00139.49           C  
ATOM   3213  O   TYR B 127      88.828  39.036  38.106  1.00139.49           O  
ATOM   3214  N   THR B 128      88.166  40.720  36.756  1.00128.97           N  
ATOM   3215  CA  THR B 128      87.811  41.569  37.854  1.00128.97           C  
ATOM   3216  CB  THR B 128      88.402  42.951  37.771  1.00128.97           C  
ATOM   3217  OG1 THR B 128      88.163  43.657  38.980  1.00128.97           O  
ATOM   3218  CG2 THR B 128      87.789  43.707  36.580  1.00128.97           C  
ATOM   3219  C   THR B 128      86.321  41.684  37.814  1.00128.97           C  
ATOM   3220  O   THR B 128      85.737  41.897  36.753  1.00128.97           O  
ATOM   3221  N   PHE B 129      85.668  41.540  38.986  1.00 86.67           N  
ATOM   3222  CA  PHE B 129      84.235  41.509  39.043  1.00 86.67           C  
ATOM   3223  CB  PHE B 129      83.686  40.422  39.988  1.00 86.67           C  
ATOM   3224  CG  PHE B 129      84.025  39.066  39.456  1.00 86.67           C  
ATOM   3225  CD1 PHE B 129      85.293  38.550  39.600  1.00 86.67           C  
ATOM   3226  CD2 PHE B 129      83.069  38.295  38.833  1.00 86.67           C  
ATOM   3227  CE1 PHE B 129      85.604  37.299  39.118  1.00 86.67           C  
ATOM   3228  CE2 PHE B 129      83.375  37.042  38.350  1.00 86.67           C  
ATOM   3229  CZ  PHE B 129      84.645  36.540  38.491  1.00 86.67           C  
ATOM   3230  C   PHE B 129      83.705  42.816  39.546  1.00 86.67           C  
ATOM   3231  O   PHE B 129      84.373  43.542  40.281  1.00 86.67           O  
ATOM   3232  N   GLY B 130      82.469  43.153  39.120  1.00 39.85           N  
ATOM   3233  CA  GLY B 130      81.805  44.356  39.536  1.00 39.85           C  
ATOM   3234  C   GLY B 130      80.993  44.038  40.755  1.00 39.85           C  
ATOM   3235  O   GLY B 130      80.890  42.882  41.152  1.00 39.85           O  
ATOM   3236  N   SER B 131      80.345  45.069  41.339  1.00 86.64           N  
ATOM   3237  CA  SER B 131      79.587  44.951  42.555  1.00 86.64           C  
ATOM   3238  CB  SER B 131      78.937  46.278  42.987  1.00 86.64           C  
ATOM   3239  OG  SER B 131      78.205  46.088  44.189  1.00 86.64           O  
ATOM   3240  C   SER B 131      78.482  43.962  42.369  1.00 86.64           C  
ATOM   3241  O   SER B 131      78.256  43.113  43.230  1.00 86.64           O  
ATOM   3242  N   GLY B 132      77.772  44.026  41.226  1.00 51.56           N  
ATOM   3243  CA  GLY B 132      76.693  43.113  40.995  1.00 51.56           C  
ATOM   3244  C   GLY B 132      75.400  43.870  40.961  1.00 51.56           C  
ATOM   3245  O   GLY B 132      75.315  45.026  41.374  1.00 51.56           O  
ATOM   3246  N   THR B 133      74.350  43.226  40.412  1.00 74.34           N  
ATOM   3247  CA  THR B 133      73.047  43.828  40.366  1.00 74.34           C  
ATOM   3248  CB  THR B 133      72.564  44.152  38.980  1.00 74.34           C  
ATOM   3249  OG1 THR B 133      73.442  45.069  38.342  1.00 74.34           O  
ATOM   3250  CG2 THR B 133      71.151  44.753  39.085  1.00 74.34           C  
ATOM   3251  C   THR B 133      72.065  42.849  40.929  1.00 74.34           C  
ATOM   3252  O   THR B 133      72.023  41.690  40.516  1.00 74.34           O  
ATOM   3253  N   ARG B 134      71.235  43.303  41.890  1.00160.34           N  
ATOM   3254  CA  ARG B 134      70.233  42.448  42.457  1.00160.34           C  
ATOM   3255  CB  ARG B 134      69.873  42.763  43.925  1.00160.34           C  
ATOM   3256  CG  ARG B 134      70.783  42.126  44.979  1.00160.34           C  
ATOM   3257  CD  ARG B 134      70.231  40.793  45.495  1.00160.34           C  
ATOM   3258  NE  ARG B 134      71.109  40.310  46.599  1.00160.34           N  
ATOM   3259  CZ  ARG B 134      70.785  39.164  47.272  1.00160.34           C  
ATOM   3260  NH1 ARG B 134      69.691  38.438  46.901  1.00160.34           N  
ATOM   3261  NH2 ARG B 134      71.557  38.741  48.316  1.00160.34           N  
ATOM   3262  C   ARG B 134      68.993  42.657  41.665  1.00160.34           C  
ATOM   3263  O   ARG B 134      68.365  43.712  41.731  1.00160.34           O  
ATOM   3264  N   LEU B 135      68.615  41.628  40.890  1.00150.61           N  
ATOM   3265  CA  LEU B 135      67.452  41.709  40.065  1.00150.61           C  
ATOM   3266  CB  LEU B 135      67.700  41.061  38.687  1.00150.61           C  
ATOM   3267  CG  LEU B 135      66.670  41.352  37.574  1.00150.61           C  
ATOM   3268  CD1 LEU B 135      65.225  41.117  38.036  1.00150.61           C  
ATOM   3269  CD2 LEU B 135      66.916  42.713  36.912  1.00150.61           C  
ATOM   3270  C   LEU B 135      66.445  40.840  40.743  1.00150.61           C  
ATOM   3271  O   LEU B 135      66.639  39.630  40.842  1.00150.61           O  
ATOM   3272  N   LEU B 136      65.346  41.427  41.255  1.00138.46           N  
ATOM   3273  CA  LEU B 136      64.367  40.577  41.859  1.00138.46           C  
ATOM   3274  CB  LEU B 136      63.992  40.951  43.299  1.00138.46           C  
ATOM   3275  CG  LEU B 136      62.955  39.979  43.884  1.00138.46           C  
ATOM   3276  CD1 LEU B 136      63.520  38.549  43.929  1.00138.46           C  
ATOM   3277  CD2 LEU B 136      62.428  40.455  45.245  1.00138.46           C  
ATOM   3278  C   LEU B 136      63.129  40.682  41.035  1.00138.46           C  
ATOM   3279  O   LEU B 136      62.641  41.777  40.758  1.00138.46           O  
ATOM   3280  N   VAL B 137      62.596  39.524  40.607  1.00 25.66           N  
ATOM   3281  CA  VAL B 137      61.402  39.525  39.816  1.00 25.66           C  
ATOM   3282  CB  VAL B 137      61.473  38.588  38.646  1.00 25.66           C  
ATOM   3283  CG1 VAL B 137      60.113  38.581  37.928  1.00 25.66           C  
ATOM   3284  CG2 VAL B 137      62.644  39.022  37.750  1.00 25.66           C  
ATOM   3285  C   VAL B 137      60.293  39.029  40.733  1.00 25.66           C  
ATOM   3286  O   VAL B 137      60.386  37.856  41.183  1.00 25.66           O  
ATOM   3287  OXT VAL B 137      59.340  39.811  40.997  1.00 25.66           O  
TER
END
