# Supplementary material for: Predicting T cell receptor functionality against mutant epitopes
Source: Cell Genom. 2024 Aug 15;4(9):100634. doi: 10.1016/j.xgen.2024.100634 (PMC11480844; doi:10.1016/j.xgen.2024.100634)
Supplement: Data S7. Structural models of the murine dataset, related to Figure 3 and STAR Methods, Structural modeling — PDB files containing the structural models of the 36 murine TCRs, SIINFEKL, and the H-2Kb allele. [file mmc8.zip › SIINFEKL/F4_SIINFEKL.pdb]

ATOM      1  N   GLY M   1     122.332  18.432  26.255  1.00 15.75           N  
ATOM      2  CA  GLY M   1     121.680  19.073  25.092  1.00 15.75           C  
ATOM      3  C   GLY M   1     120.427  19.777  25.487  1.00 15.75           C  
ATOM      4  O   GLY M   1     119.534  19.211  26.115  1.00 15.75           O  
ATOM      5  N   PRO M   2     120.364  21.021  25.112  1.00115.36           N  
ATOM      6  CA  PRO M   2     119.199  21.799  25.420  1.00115.36           C  
ATOM      7  CD  PRO M   2     121.569  21.836  25.090  1.00115.36           C  
ATOM      8  CB  PRO M   2     119.603  23.256  25.223  1.00115.36           C  
ATOM      9  CG  PRO M   2     121.117  23.249  25.493  1.00115.36           C  
ATOM     10  C   PRO M   2     118.057  21.371  24.561  1.00115.36           C  
ATOM     11  O   PRO M   2     118.290  20.834  23.480  1.00115.36           O  
ATOM     12  N   HIS M   3     116.813  21.583  25.034  1.00 51.19           N  
ATOM     13  CA  HIS M   3     115.654  21.221  24.276  1.00 51.19           C  
ATOM     14  ND1 HIS M   3     115.959  17.977  23.586  1.00 51.19           N  
ATOM     15  CG  HIS M   3     115.808  18.744  24.718  1.00 51.19           C  
ATOM     16  CB  HIS M   3     114.944  19.964  24.799  1.00 51.19           C  
ATOM     17  NE2 HIS M   3     117.231  17.050  25.156  1.00 51.19           N  
ATOM     18  CD2 HIS M   3     116.592  18.165  25.669  1.00 51.19           C  
ATOM     19  CE1 HIS M   3     116.820  16.977  23.903  1.00 51.19           C  
ATOM     20  C   HIS M   3     114.688  22.349  24.410  1.00 51.19           C  
ATOM     21  O   HIS M   3     114.906  23.275  25.190  1.00 51.19           O  
ATOM     22  N   SER M   4     113.596  22.321  23.623  1.00 49.05           N  
ATOM     23  CA  SER M   4     112.667  23.399  23.747  1.00 49.05           C  
ATOM     24  CB  SER M   4     113.015  24.606  22.861  1.00 49.05           C  
ATOM     25  OG  SER M   4     112.975  24.228  21.492  1.00 49.05           O  
ATOM     26  C   SER M   4     111.318  22.933  23.319  1.00 49.05           C  
ATOM     27  O   SER M   4     111.181  21.975  22.560  1.00 49.05           O  
ATOM     28  N   LEU M   5     110.278  23.612  23.839  1.00 82.84           N  
ATOM     29  CA  LEU M   5     108.925  23.340  23.463  1.00 82.84           C  
ATOM     30  CB  LEU M   5     108.066  22.838  24.637  1.00 82.84           C  
ATOM     31  CG  LEU M   5     106.616  22.506  24.243  1.00 82.84           C  
ATOM     32  CD1 LEU M   5     106.563  21.279  23.319  1.00 82.84           C  
ATOM     33  CD2 LEU M   5     105.709  22.368  25.476  1.00 82.84           C  
ATOM     34  C   LEU M   5     108.368  24.663  23.041  1.00 82.84           C  
ATOM     35  O   LEU M   5     108.293  25.593  23.843  1.00 82.84           O  
ATOM     36  N   ARG M   6     107.959  24.786  21.764  1.00121.52           N  
ATOM     37  CA  ARG M   6     107.470  26.049  21.292  1.00121.52           C  
ATOM     38  CB  ARG M   6     108.357  26.636  20.183  1.00121.52           C  
ATOM     39  CG  ARG M   6     109.821  26.775  20.600  1.00121.52           C  
ATOM     40  CD  ARG M   6     110.772  27.044  19.433  1.00121.52           C  
ATOM     41  NE  ARG M   6     110.914  28.517  19.287  1.00121.52           N  
ATOM     42  CZ  ARG M   6     111.547  29.034  18.194  1.00121.52           C  
ATOM     43  NH1 ARG M   6     112.016  28.200  17.221  1.00121.52           N  
ATOM     44  NH2 ARG M   6     111.707  30.383  18.073  1.00121.52           N  
ATOM     45  C   ARG M   6     106.131  25.799  20.677  1.00121.52           C  
ATOM     46  O   ARG M   6     105.835  24.681  20.263  1.00121.52           O  
ATOM     47  N   TYR M   7     105.264  26.832  20.652  1.00101.43           N  
ATOM     48  CA  TYR M   7     103.985  26.704  20.018  1.00101.43           C  
ATOM     49  CB  TYR M   7     102.779  26.754  20.977  1.00101.43           C  
ATOM     50  CG  TYR M   7     102.688  25.486  21.760  1.00101.43           C  
ATOM     51  CD1 TYR M   7     102.034  24.402  21.226  1.00101.43           C  
ATOM     52  CD2 TYR M   7     103.244  25.365  23.012  1.00101.43           C  
ATOM     53  CE1 TYR M   7     101.928  23.223  21.922  1.00101.43           C  
ATOM     54  CE2 TYR M   7     103.142  24.187  23.716  1.00101.43           C  
ATOM     55  CZ  TYR M   7     102.482  23.112  23.173  1.00101.43           C  
ATOM     56  OH  TYR M   7     102.374  21.902  23.891  1.00101.43           O  
ATOM     57  C   TYR M   7     103.821  27.848  19.067  1.00101.43           C  
ATOM     58  O   TYR M   7     103.906  29.013  19.453  1.00101.43           O  
ATOM     59  N   PHE M   8     103.561  27.545  17.783  1.00 50.94           N  
ATOM     60  CA  PHE M   8     103.368  28.602  16.841  1.00 50.94           C  
ATOM     61  CB  PHE M   8     103.998  28.320  15.471  1.00 50.94           C  
ATOM     62  CG  PHE M   8     105.469  28.259  15.682  1.00 50.94           C  
ATOM     63  CD1 PHE M   8     106.058  27.104  16.142  1.00 50.94           C  
ATOM     64  CD2 PHE M   8     106.256  29.355  15.422  1.00 50.94           C  
ATOM     65  CE1 PHE M   8     107.416  27.042  16.338  1.00 50.94           C  
ATOM     66  CE2 PHE M   8     107.616  29.299  15.616  1.00 50.94           C  
ATOM     67  CZ  PHE M   8     108.196  28.142  16.075  1.00 50.94           C  
ATOM     68  C   PHE M   8     101.897  28.731  16.645  1.00 50.94           C  
ATOM     69  O   PHE M   8     101.222  27.792  16.225  1.00 50.94           O  
ATOM     70  N   VAL M   9     101.358  29.922  16.952  1.00 47.47           N  
ATOM     71  CA  VAL M   9      99.948  30.134  16.825  1.00 47.47           C  
ATOM     72  CB  VAL M   9      99.335  30.733  18.059  1.00 47.47           C  
ATOM     73  CG1 VAL M   9      97.837  30.974  17.810  1.00 47.47           C  
ATOM     74  CG2 VAL M   9      99.634  29.804  19.248  1.00 47.47           C  
ATOM     75  C   VAL M   9      99.752  31.112  15.712  1.00 47.47           C  
ATOM     76  O   VAL M   9     100.595  31.979  15.493  1.00 47.47           O  
ATOM     77  N   THR M  10      98.656  30.967  14.938  1.00121.27           N  
ATOM     78  CA  THR M  10      98.422  31.907  13.880  1.00121.27           C  
ATOM     79  CB  THR M  10      99.042  31.484  12.582  1.00121.27           C  
ATOM     80  OG1 THR M  10      98.789  32.449  11.573  1.00121.27           O  
ATOM     81  CG2 THR M  10      98.468  30.114  12.186  1.00121.27           C  
ATOM     82  C   THR M  10      96.946  32.058  13.669  1.00121.27           C  
ATOM     83  O   THR M  10      96.193  31.087  13.751  1.00121.27           O  
ATOM     84  N   ALA M  11      96.495  33.306  13.411  1.00 43.60           N  
ATOM     85  CA  ALA M  11      95.108  33.548  13.134  1.00 43.60           C  
ATOM     86  CB  ALA M  11      94.323  34.072  14.347  1.00 43.60           C  
ATOM     87  C   ALA M  11      95.046  34.599  12.075  1.00 43.60           C  
ATOM     88  O   ALA M  11      95.644  35.666  12.214  1.00 43.60           O  
ATOM     89  N   VAL M  12      94.301  34.323  10.985  1.00100.17           N  
ATOM     90  CA  VAL M  12      94.205  35.290   9.931  1.00100.17           C  
ATOM     91  CB  VAL M  12      94.799  34.823   8.630  1.00100.17           C  
ATOM     92  CG1 VAL M  12      93.980  33.634   8.100  1.00100.17           C  
ATOM     93  CG2 VAL M  12      94.857  36.017   7.662  1.00100.17           C  
ATOM     94  C   VAL M  12      92.756  35.586   9.706  1.00100.17           C  
ATOM     95  O   VAL M  12      91.930  34.681   9.595  1.00100.17           O  
ATOM     96  N   SER M  13      92.412  36.885   9.636  1.00 57.72           N  
ATOM     97  CA  SER M  13      91.039  37.260   9.472  1.00 57.72           C  
ATOM     98  CB  SER M  13      90.761  38.723   9.854  1.00 57.72           C  
ATOM     99  OG  SER M  13      91.469  39.595   8.984  1.00 57.72           O  
ATOM    100  C   SER M  13      90.646  37.098   8.043  1.00 57.72           C  
ATOM    101  O   SER M  13      91.461  37.256   7.135  1.00 57.72           O  
ATOM    102  N   ARG M  14      89.365  36.742   7.821  1.00205.64           N  
ATOM    103  CA  ARG M  14      88.819  36.661   6.499  1.00205.64           C  
ATOM    104  CB  ARG M  14      88.316  35.259   6.112  1.00205.64           C  
ATOM    105  CG  ARG M  14      89.386  34.220   5.779  1.00205.64           C  
ATOM    106  CD  ARG M  14      88.755  32.902   5.326  1.00205.64           C  
ATOM    107  NE  ARG M  14      89.807  32.064   4.687  1.00205.64           N  
ATOM    108  CZ  ARG M  14      90.501  31.148   5.422  1.00205.64           C  
ATOM    109  NH1 ARG M  14      90.241  31.003   6.753  1.00205.64           N  
ATOM    110  NH2 ARG M  14      91.449  30.375   4.818  1.00205.64           N  
ATOM    111  C   ARG M  14      87.593  37.510   6.527  1.00205.64           C  
ATOM    112  O   ARG M  14      86.517  37.061   6.920  1.00205.64           O  
ATOM    113  N   PRO M  15      87.718  38.734   6.126  1.00120.62           N  
ATOM    114  CA  PRO M  15      86.548  39.556   6.149  1.00120.62           C  
ATOM    115  CD  PRO M  15      88.907  39.493   6.452  1.00120.62           C  
ATOM    116  CB  PRO M  15      87.038  41.008   6.128  1.00120.62           C  
ATOM    117  CG  PRO M  15      88.567  40.898   5.948  1.00120.62           C  
ATOM    118  C   PRO M  15      85.581  39.171   5.084  1.00120.62           C  
ATOM    119  O   PRO M  15      85.948  39.174   3.910  1.00120.62           O  
ATOM    120  N   GLY M  16      84.338  38.847   5.485  1.00 26.97           N  
ATOM    121  CA  GLY M  16      83.290  38.523   4.567  1.00 26.97           C  
ATOM    122  C   GLY M  16      83.343  37.058   4.284  1.00 26.97           C  
ATOM    123  O   GLY M  16      82.313  36.424   4.063  1.00 26.97           O  
ATOM    124  N   LEU M  17      84.559  36.479   4.288  1.00113.91           N  
ATOM    125  CA  LEU M  17      84.694  35.090   3.968  1.00113.91           C  
ATOM    126  CB  LEU M  17      86.163  34.654   3.792  1.00113.91           C  
ATOM    127  CG  LEU M  17      86.357  33.203   3.300  1.00113.91           C  
ATOM    128  CD1 LEU M  17      86.004  32.164   4.377  1.00113.91           C  
ATOM    129  CD2 LEU M  17      85.615  32.966   1.974  1.00113.91           C  
ATOM    130  C   LEU M  17      84.068  34.276   5.052  1.00113.91           C  
ATOM    131  O   LEU M  17      83.341  33.323   4.779  1.00113.91           O  
ATOM    132  N   GLY M  18      84.317  34.644   6.323  1.00 55.95           N  
ATOM    133  CA  GLY M  18      83.790  33.850   7.389  1.00 55.95           C  
ATOM    134  C   GLY M  18      84.706  33.996   8.558  1.00 55.95           C  
ATOM    135  O   GLY M  18      85.414  34.992   8.704  1.00 55.95           O  
ATOM    136  N   GLU M  19      84.707  32.973   9.426  1.00136.32           N  
ATOM    137  CA  GLU M  19      85.499  32.977  10.618  1.00136.32           C  
ATOM    138  CB  GLU M  19      85.255  31.709  11.450  1.00136.32           C  
ATOM    139  CG  GLU M  19      85.610  31.835  12.926  1.00136.32           C  
ATOM    140  CD  GLU M  19      84.362  32.369  13.611  1.00136.32           C  
ATOM    141  OE1 GLU M  19      83.326  31.654  13.579  1.00136.32           O  
ATOM    142  OE2 GLU M  19      84.420  33.499  14.162  1.00136.32           O  
ATOM    143  C   GLU M  19      86.940  32.939  10.200  1.00136.32           C  
ATOM    144  O   GLU M  19      87.307  32.275   9.235  1.00136.32           O  
ATOM    145  N   PRO M  20      87.773  33.634  10.922  1.00146.72           N  
ATOM    146  CA  PRO M  20      89.177  33.663  10.610  1.00146.72           C  
ATOM    147  CD  PRO M  20      87.351  34.815  11.652  1.00146.72           C  
ATOM    148  CB  PRO M  20      89.760  34.839  11.402  1.00146.72           C  
ATOM    149  CG  PRO M  20      88.633  35.271  12.362  1.00146.72           C  
ATOM    150  C   PRO M  20      89.799  32.334  10.905  1.00146.72           C  
ATOM    151  O   PRO M  20      89.280  31.614  11.754  1.00146.72           O  
ATOM    152  N   ARG M  21      90.893  31.980  10.196  0.91169.14           N  
ATOM    153  CA  ARG M  21      91.539  30.710  10.381  0.91169.14           C  
ATOM    154  CB  ARG M  21      92.365  30.288   9.151  0.91169.14           C  
ATOM    155  CG  ARG M  21      92.778  28.816   9.131  0.91169.14           C  
ATOM    156  CD  ARG M  21      93.461  28.400   7.823  0.91169.14           C  
ATOM    157  NE  ARG M  21      93.550  26.913   7.808  0.91169.14           N  
ATOM    158  CZ  ARG M  21      93.522  26.237   6.621  0.91169.14           C  
ATOM    159  NH1 ARG M  21      93.448  26.922   5.443  0.91169.14           N  
ATOM    160  NH2 ARG M  21      93.560  24.872   6.612  0.91169.14           N  
ATOM    161  C   ARG M  21      92.468  30.822  11.550  0.91169.14           C  
ATOM    162  O   ARG M  21      93.232  31.779  11.663  0.91169.14           O  
ATOM    163  N   TYR M  22      92.425  29.822  12.453  1.00 69.83           N  
ATOM    164  CA  TYR M  22      93.223  29.826  13.648  1.00 69.83           C  
ATOM    165  CB  TYR M  22      92.322  29.946  14.894  1.00 69.83           C  
ATOM    166  CG  TYR M  22      93.118  29.861  16.149  1.00 69.83           C  
ATOM    167  CD1 TYR M  22      93.819  30.946  16.622  1.00 69.83           C  
ATOM    168  CD2 TYR M  22      93.138  28.691  16.871  1.00 69.83           C  
ATOM    169  CE1 TYR M  22      94.542  30.858  17.788  1.00 69.83           C  
ATOM    170  CE2 TYR M  22      93.860  28.597  18.037  1.00 69.83           C  
ATOM    171  CZ  TYR M  22      94.565  29.682  18.498  1.00 69.83           C  
ATOM    172  OH  TYR M  22      95.307  29.592  19.696  1.00 69.83           O  
ATOM    173  C   TYR M  22      93.960  28.521  13.707  1.00 69.83           C  
ATOM    174  O   TYR M  22      93.371  27.465  13.482  1.00 69.83           O  
ATOM    175  N   MET M  23      95.279  28.555  14.003  1.00 84.53           N  
ATOM    176  CA  MET M  23      96.020  27.322  14.043  1.00 84.53           C  
ATOM    177  CB  MET M  23      96.886  27.087  12.793  1.00 84.53           C  
ATOM    178  CG  MET M  23      96.082  26.822  11.521  1.00 84.53           C  
ATOM    179  SD  MET M  23      97.064  26.840   9.990  1.00 84.53           S  
ATOM    180  CE  MET M  23      98.084  25.399  10.407  1.00 84.53           C  
ATOM    181  C   MET M  23      96.967  27.331  15.201  1.00 84.53           C  
ATOM    182  O   MET M  23      97.527  28.365  15.565  1.00 84.53           O  
ATOM    183  N   GLU M  24      97.157  26.149  15.823  1.00 62.72           N  
ATOM    184  CA  GLU M  24      98.111  26.024  16.884  1.00 62.72           C  
ATOM    185  CB  GLU M  24      97.483  25.764  18.267  1.00 62.72           C  
ATOM    186  CG  GLU M  24      96.712  26.980  18.790  1.00 62.72           C  
ATOM    187  CD  GLU M  24      96.132  26.668  20.164  1.00 62.72           C  
ATOM    188  OE1 GLU M  24      96.904  26.210  21.046  1.00 62.72           O  
ATOM    189  OE2 GLU M  24      94.907  26.895  20.354  1.00 62.72           O  
ATOM    190  C   GLU M  24      98.979  24.865  16.539  1.00 62.72           C  
ATOM    191  O   GLU M  24      98.490  23.756  16.315  1.00 62.72           O  
ATOM    192  N   VAL M  25     100.300  25.099  16.463  1.00 49.83           N  
ATOM    193  CA  VAL M  25     101.195  24.029  16.141  1.00 49.83           C  
ATOM    194  CB  VAL M  25     101.854  24.206  14.810  1.00 49.83           C  
ATOM    195  CG1 VAL M  25     102.797  23.017  14.558  1.00 49.83           C  
ATOM    196  CG2 VAL M  25     100.759  24.385  13.749  1.00 49.83           C  
ATOM    197  C   VAL M  25     102.271  24.010  17.173  1.00 49.83           C  
ATOM    198  O   VAL M  25     102.828  25.050  17.521  1.00 49.83           O  
ATOM    199  N   GLY M  26     102.613  22.818  17.691  1.00 40.68           N  
ATOM    200  CA  GLY M  26     103.628  22.760  18.704  1.00 40.68           C  
ATOM    201  C   GLY M  26     104.839  22.105  18.119  1.00 40.68           C  
ATOM    202  O   GLY M  26     104.731  21.289  17.206  1.00 40.68           O  
ATOM    203  N   TYR M  27     106.038  22.464  18.626  1.00 61.60           N  
ATOM    204  CA  TYR M  27     107.244  21.868  18.126  1.00 61.60           C  
ATOM    205  CB  TYR M  27     108.116  22.819  17.288  1.00 61.60           C  
ATOM    206  CG  TYR M  27     107.460  23.151  15.995  1.00 61.60           C  
ATOM    207  CD1 TYR M  27     106.497  24.130  15.915  1.00 61.60           C  
ATOM    208  CD2 TYR M  27     107.835  22.486  14.850  1.00 61.60           C  
ATOM    209  CE1 TYR M  27     105.911  24.431  14.706  1.00 61.60           C  
ATOM    210  CE2 TYR M  27     107.253  22.783  13.641  1.00 61.60           C  
ATOM    211  CZ  TYR M  27     106.289  23.758  13.569  1.00 61.60           C  
ATOM    212  OH  TYR M  27     105.693  24.064  12.328  1.00 61.60           O  
ATOM    213  C   TYR M  27     108.119  21.477  19.274  1.00 61.60           C  
ATOM    214  O   TYR M  27     108.243  22.207  20.258  1.00 61.60           O  
ATOM    215  N   VAL M  28     108.750  20.290  19.171  1.00 61.55           N  
ATOM    216  CA  VAL M  28     109.721  19.900  20.146  1.00 61.55           C  
ATOM    217  CB  VAL M  28     109.467  18.551  20.752  1.00 61.55           C  
ATOM    218  CG1 VAL M  28     110.642  18.205  21.685  1.00 61.55           C  
ATOM    219  CG2 VAL M  28     108.103  18.576  21.461  1.00 61.55           C  
ATOM    220  C   VAL M  28     110.999  19.802  19.380  1.00 61.55           C  
ATOM    221  O   VAL M  28     111.129  18.970  18.484  1.00 61.55           O  
ATOM    222  N   ASP M  29     111.990  20.641  19.731  1.00 55.26           N  
ATOM    223  CA  ASP M  29     113.226  20.625  19.008  1.00 55.26           C  
ATOM    224  CB  ASP M  29     113.998  19.304  19.163  1.00 55.26           C  
ATOM    225  CG  ASP M  29     114.487  19.203  20.600  1.00 55.26           C  
ATOM    226  OD1 ASP M  29     114.907  20.252  21.158  1.00 55.26           O  
ATOM    227  OD2 ASP M  29     114.442  18.076  21.162  1.00 55.26           O  
ATOM    228  C   ASP M  29     112.926  20.823  17.556  1.00 55.26           C  
ATOM    229  O   ASP M  29     113.444  20.109  16.700  1.00 55.26           O  
ATOM    230  N   ASP M  30     112.061  21.807  17.253  1.00 58.36           N  
ATOM    231  CA  ASP M  30     111.736  22.150  15.900  1.00 58.36           C  
ATOM    232  CB  ASP M  30     112.955  22.598  15.079  1.00 58.36           C  
ATOM    233  CG  ASP M  30     113.466  23.905  15.660  1.00 58.36           C  
ATOM    234  OD1 ASP M  30     113.155  24.194  16.847  1.00 58.36           O  
ATOM    235  OD2 ASP M  30     114.174  24.634  14.918  1.00 58.36           O  
ATOM    236  C   ASP M  30     111.146  20.971  15.197  1.00 58.36           C  
ATOM    237  O   ASP M  30     111.280  20.843  13.982  1.00 58.36           O  
ATOM    238  N   THR M  31     110.463  20.077  15.934  1.00 61.01           N  
ATOM    239  CA  THR M  31     109.825  18.968  15.284  1.00 61.01           C  
ATOM    240  CB  THR M  31     110.273  17.643  15.823  1.00 61.01           C  
ATOM    241  OG1 THR M  31     111.678  17.499  15.680  1.00 61.01           O  
ATOM    242  CG2 THR M  31     109.553  16.528  15.053  1.00 61.01           C  
ATOM    243  C   THR M  31     108.363  19.089  15.596  1.00 61.01           C  
ATOM    244  O   THR M  31     107.975  19.047  16.762  1.00 61.01           O  
ATOM    245  N   GLU M  32     107.505  19.214  14.561  1.00 79.57           N  
ATOM    246  CA  GLU M  32     106.101  19.427  14.801  1.00 79.57           C  
ATOM    247  CB  GLU M  32     105.323  19.858  13.546  1.00 79.57           C  
ATOM    248  CG  GLU M  32     103.832  20.091  13.809  1.00 79.57           C  
ATOM    249  CD  GLU M  32     103.165  20.482  12.497  1.00 79.57           C  
ATOM    250  OE1 GLU M  32     103.889  20.925  11.566  1.00 79.57           O  
ATOM    251  OE2 GLU M  32     101.917  20.333  12.409  1.00 79.57           O  
ATOM    252  C   GLU M  32     105.471  18.153  15.268  1.00 79.57           C  
ATOM    253  O   GLU M  32     105.385  17.185  14.513  1.00 79.57           O  
ATOM    254  N   PHE M  33     105.131  18.096  16.574  1.00197.19           N  
ATOM    255  CA  PHE M  33     104.447  16.990  17.185  1.00197.19           C  
ATOM    256  CB  PHE M  33     104.918  16.648  18.614  1.00197.19           C  
ATOM    257  CG  PHE M  33     104.660  17.771  19.554  1.00197.19           C  
ATOM    258  CD1 PHE M  33     103.448  17.875  20.194  1.00197.19           C  
ATOM    259  CD2 PHE M  33     105.628  18.712  19.809  1.00197.19           C  
ATOM    260  CE1 PHE M  33     103.207  18.908  21.069  1.00197.19           C  
ATOM    261  CE2 PHE M  33     105.383  19.744  20.684  1.00197.19           C  
ATOM    262  CZ  PHE M  33     104.173  19.848  21.322  1.00197.19           C  
ATOM    263  C   PHE M  33     102.944  17.058  17.158  1.00197.19           C  
ATOM    264  O   PHE M  33     102.307  16.008  17.138  1.00197.19           O  
ATOM    265  N   VAL M  34     102.323  18.263  17.232  1.00 70.21           N  
ATOM    266  CA  VAL M  34     100.881  18.313  17.304  1.00 70.21           C  
ATOM    267  CB  VAL M  34     100.354  18.322  18.707  1.00 70.21           C  
ATOM    268  CG1 VAL M  34     100.744  17.001  19.388  1.00 70.21           C  
ATOM    269  CG2 VAL M  34     100.872  19.584  19.416  1.00 70.21           C  
ATOM    270  C   VAL M  34     100.363  19.563  16.654  1.00 70.21           C  
ATOM    271  O   VAL M  34     101.059  20.573  16.572  1.00 70.21           O  
ATOM    272  N   ARG M  35      99.094  19.522  16.184  1.00190.26           N  
ATOM    273  CA  ARG M  35      98.543  20.674  15.526  1.00190.26           C  
ATOM    274  CB  ARG M  35      98.858  20.693  14.018  1.00190.26           C  
ATOM    275  CG  ARG M  35      98.173  21.822  13.250  1.00190.26           C  
ATOM    276  CD  ARG M  35      98.559  21.893  11.770  1.00190.26           C  
ATOM    277  NE  ARG M  35      99.825  22.669  11.665  1.00190.26           N  
ATOM    278  CZ  ARG M  35     100.628  22.552  10.570  1.00190.26           C  
ATOM    279  NH1 ARG M  35     100.362  21.598   9.634  1.00190.26           N  
ATOM    280  NH2 ARG M  35     101.695  23.389  10.404  1.00190.26           N  
ATOM    281  C   ARG M  35      97.048  20.708  15.685  1.00190.26           C  
ATOM    282  O   ARG M  35      96.395  19.686  15.895  1.00190.26           O  
ATOM    283  N   PHE M  36      96.484  21.934  15.615  1.00 75.73           N  
ATOM    284  CA  PHE M  36      95.071  22.191  15.660  1.00 75.73           C  
ATOM    285  CB  PHE M  36      94.643  22.923  16.948  1.00 75.73           C  
ATOM    286  CG  PHE M  36      93.207  23.313  16.854  1.00 75.73           C  
ATOM    287  CD1 PHE M  36      92.207  22.392  17.061  1.00 75.73           C  
ATOM    288  CD2 PHE M  36      92.866  24.617  16.575  1.00 75.73           C  
ATOM    289  CE1 PHE M  36      90.886  22.768  16.976  1.00 75.73           C  
ATOM    290  CE2 PHE M  36      91.548  24.999  16.490  1.00 75.73           C  
ATOM    291  CZ  PHE M  36      90.555  24.071  16.691  1.00 75.73           C  
ATOM    292  C   PHE M  36      94.795  23.105  14.507  1.00 75.73           C  
ATOM    293  O   PHE M  36      95.518  24.078  14.302  1.00 75.73           O  
ATOM    294  N   ASP M  37      93.752  22.803  13.706  1.00 60.91           N  
ATOM    295  CA  ASP M  37      93.438  23.623  12.567  1.00 60.91           C  
ATOM    296  CB  ASP M  37      93.758  22.929  11.232  1.00 60.91           C  
ATOM    297  CG  ASP M  37      93.533  23.903  10.085  1.00 60.91           C  
ATOM    298  OD1 ASP M  37      93.065  25.045  10.342  1.00 60.91           O  
ATOM    299  OD2 ASP M  37      93.831  23.508   8.927  1.00 60.91           O  
ATOM    300  C   ASP M  37      91.967  23.909  12.588  1.00 60.91           C  
ATOM    301  O   ASP M  37      91.142  22.997  12.549  1.00 60.91           O  
ATOM    302  N   SER M  38      91.603  25.204  12.633  1.00 54.53           N  
ATOM    303  CA  SER M  38      90.226  25.597  12.719  1.00 54.53           C  
ATOM    304  CB  SER M  38      90.036  27.112  12.923  1.00 54.53           C  
ATOM    305  OG  SER M  38      90.487  27.825  11.781  1.00 54.53           O  
ATOM    306  C   SER M  38      89.489  25.211  11.473  1.00 54.53           C  
ATOM    307  O   SER M  38      88.292  24.937  11.533  1.00 54.53           O  
ATOM    308  N   ASP M  39      90.159  25.183  10.302  1.00133.47           N  
ATOM    309  CA  ASP M  39      89.430  24.846   9.108  1.00133.47           C  
ATOM    310  CB  ASP M  39      89.824  25.683   7.879  1.00133.47           C  
ATOM    311  CG  ASP M  39      89.184  27.059   7.993  1.00133.47           C  
ATOM    312  OD1 ASP M  39      88.301  27.230   8.873  1.00133.47           O  
ATOM    313  OD2 ASP M  39      89.562  27.955   7.192  1.00133.47           O  
ATOM    314  C   ASP M  39      89.696  23.418   8.750  1.00133.47           C  
ATOM    315  O   ASP M  39      90.209  23.118   7.672  1.00133.47           O  
ATOM    316  N   ALA M  40      89.289  22.490   9.631  1.00 64.67           N  
ATOM    317  CA  ALA M  40      89.525  21.095   9.400  1.00 64.67           C  
ATOM    318  CB  ALA M  40      90.374  20.419  10.490  1.00 64.67           C  
ATOM    319  C   ALA M  40      88.188  20.432   9.390  1.00 64.67           C  
ATOM    320  O   ALA M  40      87.166  21.081   9.608  1.00 64.67           O  
ATOM    321  N   GLU M  41      88.165  19.116   9.105  1.00 98.89           N  
ATOM    322  CA  GLU M  41      86.923  18.407   9.013  1.00 98.89           C  
ATOM    323  CB  GLU M  41      87.161  16.899   8.853  1.00 98.89           C  
ATOM    324  CG  GLU M  41      85.890  16.063   8.744  1.00 98.89           C  
ATOM    325  CD  GLU M  41      86.329  14.607   8.662  1.00 98.89           C  
ATOM    326  OE1 GLU M  41      87.048  14.156   9.593  1.00 98.89           O  
ATOM    327  OE2 GLU M  41      85.960  13.930   7.666  1.00 98.89           O  
ATOM    328  C   GLU M  41      86.200  18.609  10.300  1.00 98.89           C  
ATOM    329  O   GLU M  41      85.059  19.067  10.326  1.00 98.89           O  
ATOM    330  N   ASN M  42      86.869  18.283  11.413  1.00133.28           N  
ATOM    331  CA  ASN M  42      86.325  18.550  12.706  1.00133.28           C  
ATOM    332  CB  ASN M  42      85.824  17.287  13.427  1.00133.28           C  
ATOM    333  CG  ASN M  42      84.960  17.729  14.596  1.00133.28           C  
ATOM    334  OD1 ASN M  42      84.537  18.881  14.670  1.00133.28           O  
ATOM    335  ND2 ASN M  42      84.696  16.787  15.541  1.00133.28           N  
ATOM    336  C   ASN M  42      87.511  19.058  13.444  1.00133.28           C  
ATOM    337  O   ASN M  42      88.437  18.294  13.711  1.00133.28           O  
ATOM    338  N   PRO M  43      87.527  20.312  13.788  1.00142.43           N  
ATOM    339  CA  PRO M  43      88.715  20.826  14.398  1.00142.43           C  
ATOM    340  CD  PRO M  43      86.827  21.327  13.021  1.00142.43           C  
ATOM    341  CB  PRO M  43      88.541  22.339  14.435  1.00142.43           C  
ATOM    342  CG  PRO M  43      87.654  22.615  13.205  1.00142.43           C  
ATOM    343  C   PRO M  43      89.019  20.179  15.703  1.00142.43           C  
ATOM    344  O   PRO M  43      88.154  20.153  16.577  1.00142.43           O  
ATOM    345  N   ARG M  44      90.254  19.662  15.851  1.00219.75           N  
ATOM    346  CA  ARG M  44      90.669  19.027  17.065  1.00219.75           C  
ATOM    347  CB  ARG M  44      90.332  17.531  17.153  1.00219.75           C  
ATOM    348  CG  ARG M  44      88.889  17.179  17.495  1.00219.75           C  
ATOM    349  CD  ARG M  44      88.698  15.666  17.606  1.00219.75           C  
ATOM    350  NE  ARG M  44      89.590  15.180  18.698  1.00219.75           N  
ATOM    351  CZ  ARG M  44      89.060  14.850  19.914  1.00219.75           C  
ATOM    352  NH1 ARG M  44      87.709  14.881  20.098  1.00219.75           N  
ATOM    353  NH2 ARG M  44      89.875  14.484  20.945  1.00219.75           N  
ATOM    354  C   ARG M  44      92.160  19.040  17.078  1.00219.75           C  
ATOM    355  O   ARG M  44      92.796  19.132  16.030  1.00219.75           O  
ATOM    356  N   TYR M  45      92.752  18.956  18.284  1.00111.48           N  
ATOM    357  CA  TYR M  45      94.169  18.774  18.369  1.00111.48           C  
ATOM    358  CB  TYR M  45      94.746  18.853  19.796  1.00111.48           C  
ATOM    359  CG  TYR M  45      95.372  20.178  20.060  1.00111.48           C  
ATOM    360  CD1 TYR M  45      94.673  21.346  20.277  1.00111.48           C  
ATOM    361  CD2 TYR M  45      96.746  20.202  20.108  1.00111.48           C  
ATOM    362  CE1 TYR M  45      95.358  22.519  20.520  1.00111.48           C  
ATOM    363  CE2 TYR M  45      97.431  21.363  20.350  1.00111.48           C  
ATOM    364  CZ  TYR M  45      96.736  22.524  20.555  1.00111.48           C  
ATOM    365  OH  TYR M  45      97.455  23.710  20.803  1.00111.48           O  
ATOM    366  C   TYR M  45      94.451  17.393  17.882  1.00111.48           C  
ATOM    367  O   TYR M  45      93.780  16.446  18.283  1.00111.48           O  
ATOM    368  N   GLU M  46      95.444  17.247  16.981  1.00158.82           N  
ATOM    369  CA  GLU M  46      95.762  15.946  16.458  1.00158.82           C  
ATOM    370  CB  GLU M  46      95.278  15.765  15.014  1.00158.82           C  
ATOM    371  CG  GLU M  46      95.768  16.872  14.086  1.00158.82           C  
ATOM    372  CD  GLU M  46      94.930  16.821  12.820  1.00158.82           C  
ATOM    373  OE1 GLU M  46      94.205  15.810  12.619  1.00158.82           O  
ATOM    374  OE2 GLU M  46      94.995  17.806  12.039  1.00158.82           O  
ATOM    375  C   GLU M  46      97.248  15.747  16.512  1.00158.82           C  
ATOM    376  O   GLU M  46      98.018  16.700  16.410  1.00158.82           O  
ATOM    377  N   PRO M  47      97.662  14.521  16.735  1.00100.38           N  
ATOM    378  CA  PRO M  47      99.062  14.194  16.811  1.00100.38           C  
ATOM    379  CD  PRO M  47      96.831  13.532  17.394  1.00100.38           C  
ATOM    380  CB  PRO M  47      99.150  12.857  17.552  1.00100.38           C  
ATOM    381  CG  PRO M  47      97.724  12.283  17.471  1.00100.38           C  
ATOM    382  C   PRO M  47      99.739  14.181  15.477  1.00100.38           C  
ATOM    383  O   PRO M  47      99.323  13.420  14.605  1.00100.38           O  
ATOM    384  N   ARG M  48     100.758  15.039  15.285  1.00128.39           N  
ATOM    385  CA  ARG M  48     101.560  15.028  14.097  1.00128.39           C  
ATOM    386  CB  ARG M  48     102.385  16.314  13.922  1.00128.39           C  
ATOM    387  CG  ARG M  48     101.539  17.591  13.907  1.00128.39           C  
ATOM    388  CD  ARG M  48     100.309  17.537  12.993  1.00128.39           C  
ATOM    389  NE  ARG M  48     100.778  17.434  11.582  1.00128.39           N  
ATOM    390  CZ  ARG M  48      99.883  17.514  10.553  1.00128.39           C  
ATOM    391  NH1 ARG M  48      98.554  17.702  10.805  1.00128.39           N  
ATOM    392  NH2 ARG M  48     100.320  17.409   9.265  1.00128.39           N  
ATOM    393  C   ARG M  48     102.525  13.881  14.151  1.00128.39           C  
ATOM    394  O   ARG M  48     102.631  13.091  13.215  1.00128.39           O  
ATOM    395  N   ALA M  49     103.242  13.764  15.288  1.00 50.33           N  
ATOM    396  CA  ALA M  49     104.265  12.770  15.473  1.00 50.33           C  
ATOM    397  CB  ALA M  49     105.350  13.188  16.478  1.00 50.33           C  
ATOM    398  C   ALA M  49     103.647  11.502  15.967  1.00 50.33           C  
ATOM    399  O   ALA M  49     102.634  11.512  16.661  1.00 50.33           O  
ATOM    400  N   ARG M  50     104.286  10.367  15.627  1.00 82.57           N  
ATOM    401  CA  ARG M  50     103.827   9.043  15.944  1.00 82.57           C  
ATOM    402  CB  ARG M  50     104.753   7.980  15.329  1.00 82.57           C  
ATOM    403  CG  ARG M  50     104.348   6.532  15.600  1.00 82.57           C  
ATOM    404  CD  ARG M  50     103.034   6.134  14.930  1.00 82.57           C  
ATOM    405  NE  ARG M  50     102.943   4.649  14.992  1.00 82.57           N  
ATOM    406  CZ  ARG M  50     103.438   3.913  13.955  1.00 82.57           C  
ATOM    407  NH1 ARG M  50     103.988   4.547  12.879  1.00 82.57           N  
ATOM    408  NH2 ARG M  50     103.389   2.549  13.993  1.00 82.57           N  
ATOM    409  C   ARG M  50     103.810   8.822  17.429  1.00 82.57           C  
ATOM    410  O   ARG M  50     102.869   8.242  17.968  1.00 82.57           O  
ATOM    411  N   TRP M  51     104.843   9.315  18.131  1.00105.79           N  
ATOM    412  CA  TRP M  51     105.057   9.093  19.536  1.00105.79           C  
ATOM    413  CB  TRP M  51     106.454   9.547  19.999  1.00105.79           C  
ATOM    414  CG  TRP M  51     106.898  10.885  19.466  1.00105.79           C  
ATOM    415  CD2 TRP M  51     106.725  12.140  20.138  1.00105.79           C  
ATOM    416  CD1 TRP M  51     107.549  11.156  18.299  1.00105.79           C  
ATOM    417  NE1 TRP M  51     107.790  12.504  18.196  1.00105.79           N  
ATOM    418  CE2 TRP M  51     107.290  13.122  19.322  1.00105.79           C  
ATOM    419  CE3 TRP M  51     106.147  12.450  21.335  1.00105.79           C  
ATOM    420  CZ2 TRP M  51     107.283  14.435  19.693  1.00105.79           C  
ATOM    421  CZ3 TRP M  51     106.142  13.775  21.705  1.00105.79           C  
ATOM    422  CH2 TRP M  51     106.698  14.748  20.901  1.00105.79           C  
ATOM    423  C   TRP M  51     103.975   9.699  20.383  1.00105.79           C  
ATOM    424  O   TRP M  51     103.800   9.304  21.535  1.00105.79           O  
ATOM    425  N   MET M  52     103.242  10.689  19.843  1.00 89.93           N  
ATOM    426  CA  MET M  52     102.178  11.386  20.519  1.00 89.93           C  
ATOM    427  CB  MET M  52     101.581  12.533  19.685  1.00 89.93           C  
ATOM    428  CG  MET M  52     102.440  13.798  19.648  1.00 89.93           C  
ATOM    429  SD  MET M  52     102.334  14.820  21.150  1.00 89.93           S  
ATOM    430  CE  MET M  52     103.114  13.612  22.256  1.00 89.93           C  
ATOM    431  C   MET M  52     101.050  10.450  20.834  1.00 89.93           C  
ATOM    432  O   MET M  52     100.293  10.677  21.776  1.00 89.93           O  
ATOM    433  N   GLU M  53     100.914   9.366  20.054  1.00123.86           N  
ATOM    434  CA  GLU M  53      99.818   8.442  20.151  1.00123.86           C  
ATOM    435  CB  GLU M  53      99.991   7.243  19.199  1.00123.86           C  
ATOM    436  CG  GLU M  53     101.303   6.479  19.393  1.00123.86           C  
ATOM    437  CD  GLU M  53     101.452   5.485  18.249  1.00123.86           C  
ATOM    438  OE1 GLU M  53     100.680   5.595  17.258  1.00123.86           O  
ATOM    439  OE2 GLU M  53     102.346   4.603  18.351  1.00123.86           O  
ATOM    440  C   GLU M  53      99.687   7.952  21.564  1.00123.86           C  
ATOM    441  O   GLU M  53      98.616   7.519  21.981  1.00123.86           O  
ATOM    442  N   GLN M  54     100.784   7.996  22.333  1.00107.48           N  
ATOM    443  CA  GLN M  54     100.852   7.558  23.701  1.00107.48           C  
ATOM    444  CB  GLN M  54     102.278   7.673  24.265  1.00107.48           C  
ATOM    445  CG  GLN M  54     103.244   6.634  23.693  1.00107.48           C  
ATOM    446  CD  GLN M  54     103.255   5.451  24.651  1.00107.48           C  
ATOM    447  OE1 GLN M  54     103.833   5.528  25.734  1.00107.48           O  
ATOM    448  NE2 GLN M  54     102.599   4.327  24.253  1.00107.48           N  
ATOM    449  C   GLN M  54      99.951   8.361  24.617  1.00107.48           C  
ATOM    450  O   GLN M  54      99.543   7.856  25.660  1.00107.48           O  
ATOM    451  N   GLU M  55      99.622   9.624  24.275  1.00162.69           N  
ATOM    452  CA  GLU M  55      99.003  10.559  25.190  1.00162.69           C  
ATOM    453  CB  GLU M  55      98.756  11.931  24.543  1.00162.69           C  
ATOM    454  CG  GLU M  55     100.051  12.705  24.317  1.00162.69           C  
ATOM    455  CD  GLU M  55     100.660  12.923  25.690  1.00162.69           C  
ATOM    456  OE1 GLU M  55      99.873  13.055  26.665  1.00162.69           O  
ATOM    457  OE2 GLU M  55     101.916  12.950  25.788  1.00162.69           O  
ATOM    458  C   GLU M  55      97.715  10.150  25.851  1.00162.69           C  
ATOM    459  O   GLU M  55      97.646  10.190  27.077  1.00162.69           O  
ATOM    460  N   GLY M  56      96.667   9.733  25.119  1.00 49.50           N  
ATOM    461  CA  GLY M  56      95.431   9.416  25.788  1.00 49.50           C  
ATOM    462  C   GLY M  56      94.417  10.456  25.414  1.00 49.50           C  
ATOM    463  O   GLY M  56      94.728  11.614  25.137  1.00 49.50           O  
ATOM    464  N   PRO M  58      93.190  10.015  25.411  1.00134.65           N  
ATOM    465  CA  PRO M  58      92.082  10.829  24.989  1.00134.65           C  
ATOM    466  CD  PRO M  58      92.938   8.602  25.185  1.00134.65           C  
ATOM    467  CB  PRO M  58      90.895   9.877  24.857  1.00134.65           C  
ATOM    468  CG  PRO M  58      91.551   8.526  24.527  1.00134.65           C  
ATOM    469  C   PRO M  58      91.790  12.029  25.826  1.00134.65           C  
ATOM    470  O   PRO M  58      91.297  13.012  25.273  1.00134.65           O  
ATOM    471  N   GLU M  59      92.073  11.994  27.143  1.00146.68           N  
ATOM    472  CA  GLU M  59      91.723  13.140  27.920  1.00146.68           C  
ATOM    473  CB  GLU M  59      92.027  12.989  29.428  1.00146.68           C  
ATOM    474  CG  GLU M  59      93.464  12.575  29.758  1.00146.68           C  
ATOM    475  CD  GLU M  59      93.536  11.054  29.711  1.00146.68           C  
ATOM    476  OE1 GLU M  59      92.459  10.422  29.543  1.00146.68           O  
ATOM    477  OE2 GLU M  59      94.661  10.503  29.847  1.00146.68           O  
ATOM    478  C   GLU M  59      92.497  14.287  27.384  1.00146.68           C  
ATOM    479  O   GLU M  59      91.919  15.328  27.080  1.00146.68           O  
ATOM    480  N   TYR M  60      93.797  14.052  27.124  1.00191.46           N  
ATOM    481  CA  TYR M  60      94.747  15.044  26.715  1.00191.46           C  
ATOM    482  CB  TYR M  60      96.070  14.360  26.313  1.00191.46           C  
ATOM    483  CG  TYR M  60      97.079  15.341  25.822  1.00191.46           C  
ATOM    484  CD1 TYR M  60      97.143  15.658  24.485  1.00191.46           C  
ATOM    485  CD2 TYR M  60      97.972  15.930  26.688  1.00191.46           C  
ATOM    486  CE1 TYR M  60      98.074  16.556  24.022  1.00191.46           C  
ATOM    487  CE2 TYR M  60      98.906  16.829  26.231  1.00191.46           C  
ATOM    488  CZ  TYR M  60      98.958  17.141  24.894  1.00191.46           C  
ATOM    489  OH  TYR M  60      99.912  18.061  24.415  1.00191.46           O  
ATOM    490  C   TYR M  60      94.222  15.758  25.512  1.00191.46           C  
ATOM    491  O   TYR M  60      94.168  16.987  25.484  1.00191.46           O  
ATOM    492  N   TRP M  61      93.774  15.006  24.498  1.00 95.22           N  
ATOM    493  CA  TRP M  61      93.356  15.628  23.276  1.00 95.22           C  
ATOM    494  CB  TRP M  61      93.003  14.600  22.192  1.00 95.22           C  
ATOM    495  CG  TRP M  61      94.200  13.761  21.826  1.00 95.22           C  
ATOM    496  CD2 TRP M  61      95.396  14.296  21.240  1.00 95.22           C  
ATOM    497  CD1 TRP M  61      94.425  12.430  22.019  1.00 95.22           C  
ATOM    498  NE1 TRP M  61      95.685  12.099  21.581  1.00 95.22           N  
ATOM    499  CE2 TRP M  61      96.296  13.240  21.102  1.00 95.22           C  
ATOM    500  CE3 TRP M  61      95.720  15.566  20.856  1.00 95.22           C  
ATOM    501  CZ2 TRP M  61      97.540  13.439  20.574  1.00 95.22           C  
ATOM    502  CZ3 TRP M  61      96.971  15.763  20.318  1.00 95.22           C  
ATOM    503  CH2 TRP M  61      97.863  14.719  20.180  1.00 95.22           C  
ATOM    504  C   TRP M  61      92.166  16.498  23.516  1.00 95.22           C  
ATOM    505  O   TRP M  61      92.167  17.678  23.168  1.00 95.22           O  
ATOM    506  N   GLU M  62      91.131  15.956  24.179  1.00 97.96           N  
ATOM    507  CA  GLU M  62      89.917  16.704  24.334  1.00 97.96           C  
ATOM    508  CB  GLU M  62      88.803  15.921  25.046  1.00 97.96           C  
ATOM    509  CG  GLU M  62      87.512  16.728  25.208  1.00 97.96           C  
ATOM    510  CD  GLU M  62      86.897  16.994  23.839  1.00 97.96           C  
ATOM    511  OE1 GLU M  62      87.643  16.971  22.824  1.00 97.96           O  
ATOM    512  OE2 GLU M  62      85.662  17.235  23.795  1.00 97.96           O  
ATOM    513  C   GLU M  62      90.192  17.939  25.124  1.00 97.96           C  
ATOM    514  O   GLU M  62      89.600  18.992  24.888  1.00 97.96           O  
ATOM    515  N   ARG M  63      91.103  17.837  26.100  1.00224.06           N  
ATOM    516  CA  ARG M  63      91.381  18.952  26.950  1.00224.06           C  
ATOM    517  CB  ARG M  63      92.559  18.654  27.886  1.00224.06           C  
ATOM    518  CG  ARG M  63      92.395  17.405  28.747  1.00224.06           C  
ATOM    519  CD  ARG M  63      93.724  16.915  29.318  1.00224.06           C  
ATOM    520  NE  ARG M  63      94.553  18.122  29.585  1.00224.06           N  
ATOM    521  CZ  ARG M  63      95.898  18.091  29.361  1.00224.06           C  
ATOM    522  NH1 ARG M  63      96.499  16.946  28.928  1.00224.06           N  
ATOM    523  NH2 ARG M  63      96.645  19.216  29.552  1.00224.06           N  
ATOM    524  C   ARG M  63      91.870  20.073  26.111  1.00224.06           C  
ATOM    525  O   ARG M  63      91.286  21.157  26.109  1.00224.06           O  
ATOM    526  N   GLU M  64      92.932  19.773  25.338  1.00122.94           N  
ATOM    527  CA  GLU M  64      93.650  20.703  24.514  1.00122.94           C  
ATOM    528  CB  GLU M  64      94.870  20.079  23.816  1.00122.94           C  
ATOM    529  CG  GLU M  64      95.998  19.740  24.786  1.00122.94           C  
ATOM    530  CD  GLU M  64      96.397  21.041  25.461  1.00122.94           C  
ATOM    531  OE1 GLU M  64      96.424  22.089  24.763  1.00122.94           O  
ATOM    532  OE2 GLU M  64      96.663  21.009  26.690  1.00122.94           O  
ATOM    533  C   GLU M  64      92.744  21.212  23.454  1.00122.94           C  
ATOM    534  O   GLU M  64      92.821  22.376  23.059  1.00122.94           O  
ATOM    535  N   THR M  65      91.860  20.336  22.958  1.00 46.72           N  
ATOM    536  CA  THR M  65      90.992  20.715  21.886  1.00 46.72           C  
ATOM    537  CB  THR M  65      90.111  19.587  21.438  1.00 46.72           C  
ATOM    538  OG1 THR M  65      90.906  18.483  21.031  1.00 46.72           O  
ATOM    539  CG2 THR M  65      89.257  20.077  20.257  1.00 46.72           C  
ATOM    540  C   THR M  65      90.114  21.842  22.340  1.00 46.72           C  
ATOM    541  O   THR M  65      89.960  22.833  21.628  1.00 46.72           O  
ATOM    542  N   GLN M  66      89.526  21.725  23.547  1.00 76.80           N  
ATOM    543  CA  GLN M  66      88.652  22.743  24.067  1.00 76.80           C  
ATOM    544  CB  GLN M  66      88.021  22.334  25.405  1.00 76.80           C  
ATOM    545  CG  GLN M  66      87.133  21.097  25.279  1.00 76.80           C  
ATOM    546  CD  GLN M  66      86.575  20.792  26.658  1.00 76.80           C  
ATOM    547  OE1 GLN M  66      87.265  20.928  27.664  1.00 76.80           O  
ATOM    548  NE2 GLN M  66      85.278  20.381  26.706  1.00 76.80           N  
ATOM    549  C   GLN M  66      89.479  23.968  24.295  1.00 76.80           C  
ATOM    550  O   GLN M  66      89.051  25.088  24.020  1.00 76.80           O  
ATOM    551  N   LYS M  67      90.716  23.770  24.787  1.00 93.12           N  
ATOM    552  CA  LYS M  67      91.592  24.866  25.062  1.00 93.12           C  
ATOM    553  CB  LYS M  67      92.980  24.388  25.517  1.00 93.12           C  
ATOM    554  CG  LYS M  67      93.958  25.519  25.834  1.00 93.12           C  
ATOM    555  CD  LYS M  67      95.309  25.015  26.349  1.00 93.12           C  
ATOM    556  CE  LYS M  67      95.195  24.010  27.497  1.00 93.12           C  
ATOM    557  NZ  LYS M  67      96.534  23.482  27.839  1.00 93.12           N  
ATOM    558  C   LYS M  67      91.806  25.611  23.782  1.00 93.12           C  
ATOM    559  O   LYS M  67      91.740  26.838  23.738  1.00 93.12           O  
ATOM    560  N   ALA M  68      92.041  24.871  22.687  1.00 43.34           N  
ATOM    561  CA  ALA M  68      92.305  25.502  21.423  1.00 43.34           C  
ATOM    562  CB  ALA M  68      92.517  24.485  20.287  1.00 43.34           C  
ATOM    563  C   ALA M  68      91.112  26.328  21.059  1.00 43.34           C  
ATOM    564  O   ALA M  68      91.240  27.492  20.685  1.00 43.34           O  
ATOM    565  N   LYS M  69      89.905  25.767  21.232  0.96123.59           N  
ATOM    566  CA  LYS M  69      88.707  26.448  20.836  0.96123.59           C  
ATOM    567  CB  LYS M  69      87.438  25.681  21.252  0.96123.59           C  
ATOM    568  CG  LYS M  69      87.217  24.345  20.540  0.96123.59           C  
ATOM    569  CD  LYS M  69      86.890  24.470  19.052  0.96123.59           C  
ATOM    570  CE  LYS M  69      86.637  23.125  18.366  0.96123.59           C  
ATOM    571  NZ  LYS M  69      86.100  23.346  17.004  0.96123.59           N  
ATOM    572  C   LYS M  69      88.647  27.752  21.565  0.96123.59           C  
ATOM    573  O   LYS M  69      88.290  28.782  20.993  0.96123.59           O  
ATOM    574  N   GLY M  70      88.979  27.745  22.866  1.00 48.87           N  
ATOM    575  CA  GLY M  70      88.883  28.967  23.607  1.00 48.87           C  
ATOM    576  C   GLY M  70      89.871  29.961  23.059  1.00 48.87           C  
ATOM    577  O   GLY M  70      89.533  31.122  22.832  1.00 48.87           O  
ATOM    578  N   ASN M  71      91.119  29.521  22.799  1.00 64.91           N  
ATOM    579  CA  ASN M  71      92.151  30.408  22.322  1.00 64.91           C  
ATOM    580  CB  ASN M  71      93.503  29.709  22.118  1.00 64.91           C  
ATOM    581  CG  ASN M  71      94.097  29.442  23.490  1.00 64.91           C  
ATOM    582  OD1 ASN M  71      94.160  30.333  24.336  1.00 64.91           O  
ATOM    583  ND2 ASN M  71      94.546  28.180  23.721  1.00 64.91           N  
ATOM    584  C   ASN M  71      91.737  30.966  21.006  1.00 64.91           C  
ATOM    585  O   ASN M  71      92.016  32.124  20.697  1.00 64.91           O  
ATOM    586  N   GLU M  72      91.052  30.149  20.191  1.00 73.21           N  
ATOM    587  CA  GLU M  72      90.653  30.596  18.890  1.00 73.21           C  
ATOM    588  CB  GLU M  72      89.784  29.547  18.175  1.00 73.21           C  
ATOM    589  CG  GLU M  72      89.319  29.952  16.775  1.00 73.21           C  
ATOM    590  CD  GLU M  72      88.296  28.919  16.318  1.00 73.21           C  
ATOM    591  OE1 GLU M  72      88.434  27.732  16.718  1.00 73.21           O  
ATOM    592  OE2 GLU M  72      87.356  29.304  15.573  1.00 73.21           O  
ATOM    593  C   GLU M  72      89.807  31.808  19.070  1.00 73.21           C  
ATOM    594  O   GLU M  72      90.049  32.857  18.477  1.00 73.21           O  
ATOM    595  N   GLN M  73      88.821  31.712  19.966  1.00 81.62           N  
ATOM    596  CA  GLN M  73      87.919  32.798  20.164  1.00 81.62           C  
ATOM    597  CB  GLN M  73      86.916  32.504  21.292  1.00 81.62           C  
ATOM    598  CG  GLN M  73      86.128  31.202  21.111  1.00 81.62           C  
ATOM    599  CD  GLN M  73      85.138  31.372  19.970  1.00 81.62           C  
ATOM    600  OE1 GLN M  73      84.419  32.367  19.905  1.00 81.62           O  
ATOM    601  NE2 GLN M  73      85.102  30.380  19.040  1.00 81.62           N  
ATOM    602  C   GLN M  73      88.733  33.972  20.611  1.00 81.62           C  
ATOM    603  O   GLN M  73      88.526  35.085  20.137  1.00 81.62           O  
ATOM    604  N   SER M  74      89.729  33.740  21.487  1.00133.26           N  
ATOM    605  CA  SER M  74      90.449  34.814  22.110  1.00133.26           C  
ATOM    606  CB  SER M  74      91.560  34.296  23.036  1.00133.26           C  
ATOM    607  OG  SER M  74      92.252  35.382  23.628  1.00133.26           O  
ATOM    608  C   SER M  74      91.085  35.665  21.071  1.00133.26           C  
ATOM    609  O   SER M  74      91.024  36.891  21.141  1.00133.26           O  
ATOM    610  N   PHE M  75      91.714  35.023  20.076  1.00 85.76           N  
ATOM    611  CA  PHE M  75      92.392  35.709  19.020  1.00 85.76           C  
ATOM    612  CB  PHE M  75      93.248  34.775  18.144  1.00 85.76           C  
ATOM    613  CG  PHE M  75      94.442  34.380  18.950  1.00 85.76           C  
ATOM    614  CD1 PHE M  75      94.394  33.319  19.825  1.00 85.76           C  
ATOM    615  CD2 PHE M  75      95.619  35.083  18.826  1.00 85.76           C  
ATOM    616  CE1 PHE M  75      95.502  32.970  20.561  1.00 85.76           C  
ATOM    617  CE2 PHE M  75      96.730  34.740  19.560  1.00 85.76           C  
ATOM    618  CZ  PHE M  75      96.671  33.680  20.430  1.00 85.76           C  
ATOM    619  C   PHE M  75      91.412  36.426  18.150  1.00 85.76           C  
ATOM    620  O   PHE M  75      91.701  37.522  17.674  1.00 85.76           O  
ATOM    621  N   ARG M  76      90.218  35.836  17.939  0.93205.60           N  
ATOM    622  CA  ARG M  76      89.233  36.405  17.061  0.93205.60           C  
ATOM    623  CB  ARG M  76      87.862  35.719  17.177  0.93205.60           C  
ATOM    624  CG  ARG M  76      87.810  34.279  16.678  0.93205.60           C  
ATOM    625  CD  ARG M  76      86.466  33.606  16.962  0.93205.60           C  
ATOM    626  NE  ARG M  76      85.396  34.495  16.428  0.93205.60           N  
ATOM    627  CZ  ARG M  76      84.428  34.991  17.253  0.93205.60           C  
ATOM    628  NH1 ARG M  76      84.434  34.676  18.580  0.93205.60           N  
ATOM    629  NH2 ARG M  76      83.450  35.801  16.750  0.93205.60           N  
ATOM    630  C   ARG M  76      88.987  37.810  17.497  0.93205.60           C  
ATOM    631  O   ARG M  76      88.941  38.724  16.676  0.93205.60           O  
ATOM    632  N   VAL M  77      88.820  38.008  18.813  1.00 98.01           N  
ATOM    633  CA  VAL M  77      88.566  39.305  19.376  1.00 98.01           C  
ATOM    634  CB  VAL M  77      88.236  39.254  20.837  1.00 98.01           C  
ATOM    635  CG1 VAL M  77      88.059  40.696  21.335  1.00 98.01           C  
ATOM    636  CG2 VAL M  77      86.983  38.381  21.028  1.00 98.01           C  
ATOM    637  C   VAL M  77      89.798  40.144  19.191  1.00 98.01           C  
ATOM    638  O   VAL M  77      89.700  41.323  18.859  1.00 98.01           O  
ATOM    639  N   ASP M  78      90.999  39.540  19.342  1.00 81.05           N  
ATOM    640  CA  ASP M  78      92.227  40.283  19.294  1.00 81.05           C  
ATOM    641  CB  ASP M  78      93.482  39.396  19.377  1.00 81.05           C  
ATOM    642  CG  ASP M  78      93.674  38.942  20.815  1.00 81.05           C  
ATOM    643  OD1 ASP M  78      93.529  39.803  21.723  1.00 81.05           O  
ATOM    644  OD2 ASP M  78      93.970  37.736  21.025  1.00 81.05           O  
ATOM    645  C   ASP M  78      92.288  40.975  17.980  1.00 81.05           C  
ATOM    646  O   ASP M  78      92.735  42.118  17.895  1.00 81.05           O  
ATOM    647  N   LEU M  79      91.818  40.296  16.921  1.00 64.98           N  
ATOM    648  CA  LEU M  79      91.853  40.872  15.617  1.00 64.98           C  
ATOM    649  CB  LEU M  79      91.197  39.962  14.567  1.00 64.98           C  
ATOM    650  CG  LEU M  79      91.916  38.610  14.401  1.00 64.98           C  
ATOM    651  CD1 LEU M  79      91.226  37.739  13.340  1.00 64.98           C  
ATOM    652  CD2 LEU M  79      93.415  38.806  14.122  1.00 64.98           C  
ATOM    653  C   LEU M  79      91.080  42.156  15.658  1.00 64.98           C  
ATOM    654  O   LEU M  79      91.557  43.183  15.180  1.00 64.98           O  
ATOM    655  N   ARG M  80      89.884  42.146  16.274  1.00128.28           N  
ATOM    656  CA  ARG M  80      89.054  43.321  16.348  1.00128.28           C  
ATOM    657  CB  ARG M  80      87.761  43.112  17.157  1.00128.28           C  
ATOM    658  CG  ARG M  80      86.683  42.283  16.458  1.00128.28           C  
ATOM    659  CD  ARG M  80      87.070  40.827  16.193  1.00128.28           C  
ATOM    660  NE  ARG M  80      85.859  40.149  15.654  1.00128.28           N  
ATOM    661  CZ  ARG M  80      85.142  39.295  16.442  1.00128.28           C  
ATOM    662  NH1 ARG M  80      85.603  38.955  17.682  1.00128.28           N  
ATOM    663  NH2 ARG M  80      83.967  38.774  15.982  1.00128.28           N  
ATOM    664  C   ARG M  80      89.805  44.403  17.063  1.00128.28           C  
ATOM    665  O   ARG M  80      89.846  45.547  16.615  1.00128.28           O  
ATOM    666  N   THR M  81      90.461  44.045  18.177  1.00 78.77           N  
ATOM    667  CA  THR M  81      91.067  45.004  19.056  1.00 78.77           C  
ATOM    668  CB  THR M  81      91.718  44.355  20.242  1.00 78.77           C  
ATOM    669  OG1 THR M  81      90.778  43.556  20.940  1.00 78.77           O  
ATOM    670  CG2 THR M  81      92.247  45.449  21.180  1.00 78.77           C  
ATOM    671  C   THR M  81      92.141  45.754  18.334  1.00 78.77           C  
ATOM    672  O   THR M  81      92.223  46.977  18.437  1.00 78.77           O  
ATOM    673  N   LEU M  82      92.983  45.032  17.574  1.00 70.53           N  
ATOM    674  CA  LEU M  82      94.103  45.614  16.885  1.00 70.53           C  
ATOM    675  CB  LEU M  82      94.937  44.552  16.160  1.00 70.53           C  
ATOM    676  CG  LEU M  82      95.597  43.580  17.153  1.00 70.53           C  
ATOM    677  CD1 LEU M  82      96.438  42.513  16.444  1.00 70.53           C  
ATOM    678  CD2 LEU M  82      96.413  44.346  18.204  1.00 70.53           C  
ATOM    679  C   LEU M  82      93.577  46.583  15.896  1.00 70.53           C  
ATOM    680  O   LEU M  82      94.124  47.668  15.702  1.00 70.53           O  
ATOM    681  N   LEU M  83      92.451  46.210  15.281  1.00152.02           N  
ATOM    682  CA  LEU M  83      91.851  47.014  14.278  1.00152.02           C  
ATOM    683  CB  LEU M  83      90.547  46.361  13.797  1.00152.02           C  
ATOM    684  CG  LEU M  83      89.935  47.024  12.565  1.00152.02           C  
ATOM    685  CD1 LEU M  83      89.420  48.434  12.886  1.00152.02           C  
ATOM    686  CD2 LEU M  83      90.931  46.979  11.393  1.00152.02           C  
ATOM    687  C   LEU M  83      91.563  48.329  14.929  1.00152.02           C  
ATOM    688  O   LEU M  83      91.698  49.375  14.304  1.00152.02           O  
ATOM    689  N   GLY M  84      91.132  48.307  16.205  1.00 40.89           N  
ATOM    690  CA  GLY M  84      90.845  49.519  16.919  1.00 40.89           C  
ATOM    691  C   GLY M  84      92.095  50.311  17.196  1.00 40.89           C  
ATOM    692  O   GLY M  84      92.114  51.524  16.996  1.00 40.89           O  
ATOM    693  N   TYR M  85      93.185  49.657  17.655  1.00 94.90           N  
ATOM    694  CA  TYR M  85      94.337  50.436  18.027  1.00 94.90           C  
ATOM    695  CB  TYR M  85      95.533  49.635  18.585  1.00 94.90           C  
ATOM    696  CG  TYR M  85      95.150  48.883  19.816  1.00 94.90           C  
ATOM    697  CD1 TYR M  85      94.671  49.529  20.929  1.00 94.90           C  
ATOM    698  CD2 TYR M  85      95.235  47.512  19.844  1.00 94.90           C  
ATOM    699  CE1 TYR M  85      94.317  48.821  22.056  1.00 94.90           C  
ATOM    700  CE2 TYR M  85      94.887  46.798  20.965  1.00 94.90           C  
ATOM    701  CZ  TYR M  85      94.428  47.454  22.078  1.00 94.90           C  
ATOM    702  OH  TYR M  85      94.068  46.725  23.232  1.00 94.90           O  
ATOM    703  C   TYR M  85      94.845  51.123  16.802  1.00 94.90           C  
ATOM    704  O   TYR M  85      95.224  52.293  16.839  1.00 94.90           O  
ATOM    705  N   TYR M  86      94.904  50.367  15.694  1.00 88.30           N  
ATOM    706  CA  TYR M  86      95.349  50.830  14.413  1.00 88.30           C  
ATOM    707  CB  TYR M  86      95.713  49.694  13.446  1.00 88.30           C  
ATOM    708  CG  TYR M  86      96.984  49.128  13.983  1.00 88.30           C  
ATOM    709  CD1 TYR M  86      98.165  49.811  13.803  1.00 88.30           C  
ATOM    710  CD2 TYR M  86      97.008  47.930  14.658  1.00 88.30           C  
ATOM    711  CE1 TYR M  86      99.351  49.314  14.289  1.00 88.30           C  
ATOM    712  CE2 TYR M  86      98.191  47.425  15.147  1.00 88.30           C  
ATOM    713  CZ  TYR M  86      99.364  48.119  14.964  1.00 88.30           C  
ATOM    714  OH  TYR M  86     100.578  47.603  15.466  1.00 88.30           O  
ATOM    715  C   TYR M  86      94.355  51.757  13.764  1.00 88.30           C  
ATOM    716  O   TYR M  86      94.740  52.648  13.012  1.00 88.30           O  
ATOM    717  N   ASN M  87      93.047  51.579  14.028  1.00 82.27           N  
ATOM    718  CA  ASN M  87      92.022  52.319  13.340  1.00 82.27           C  
ATOM    719  CB  ASN M  87      92.136  53.848  13.473  1.00 82.27           C  
ATOM    720  CG  ASN M  87      91.575  54.238  14.832  1.00 82.27           C  
ATOM    721  OD1 ASN M  87      92.040  55.183  15.465  1.00 82.27           O  
ATOM    722  ND2 ASN M  87      90.537  53.489  15.293  1.00 82.27           N  
ATOM    723  C   ASN M  87      92.089  51.954  11.893  1.00 82.27           C  
ATOM    724  O   ASN M  87      92.019  52.812  11.014  1.00 82.27           O  
ATOM    725  N   GLN M  88      92.226  50.638  11.637  1.00 78.07           N  
ATOM    726  CA  GLN M  88      92.320  50.073  10.321  1.00 78.07           C  
ATOM    727  CB  GLN M  88      93.052  48.724  10.313  1.00 78.07           C  
ATOM    728  CG  GLN M  88      94.449  48.779  10.930  1.00 78.07           C  
ATOM    729  CD  GLN M  88      94.906  47.338  11.122  1.00 78.07           C  
ATOM    730  OE1 GLN M  88      95.397  46.702  10.193  1.00 78.07           O  
ATOM    731  NE2 GLN M  88      94.736  46.802  12.361  1.00 78.07           N  
ATOM    732  C   GLN M  88      90.936  49.806   9.821  1.00 78.07           C  
ATOM    733  O   GLN M  88      89.974  49.814  10.587  1.00 78.07           O  
ATOM    734  N   SER M  89      90.803  49.594   8.494  1.00 91.90           N  
ATOM    735  CA  SER M  89      89.524  49.282   7.922  1.00 91.90           C  
ATOM    736  CB  SER M  89      89.470  49.413   6.390  1.00 91.90           C  
ATOM    737  OG  SER M  89      89.628  50.768   6.005  1.00 91.90           O  
ATOM    738  C   SER M  89      89.232  47.850   8.227  1.00 91.90           C  
ATOM    739  O   SER M  89      90.134  47.022   8.336  1.00 91.90           O  
ATOM    740  N   LYS M  90      87.937  47.531   8.392  1.00133.16           N  
ATOM    741  CA  LYS M  90      87.513  46.190   8.674  1.00133.16           C  
ATOM    742  CB  LYS M  90      86.041  46.102   9.115  1.00133.16           C  
ATOM    743  CG  LYS M  90      85.034  46.628   8.092  1.00133.16           C  
ATOM    744  CD  LYS M  90      83.589  46.274   8.448  1.00133.16           C  
ATOM    745  CE  LYS M  90      82.541  47.046   7.643  1.00133.16           C  
ATOM    746  NZ  LYS M  90      81.182  46.685   8.108  1.00133.16           N  
ATOM    747  C   LYS M  90      87.708  45.317   7.470  1.00133.16           C  
ATOM    748  O   LYS M  90      88.006  44.132   7.596  1.00133.16           O  
ATOM    749  N   GLY M  91      87.582  45.897   6.263  1.00 44.01           N  
ATOM    750  CA  GLY M  91      87.550  45.146   5.038  1.00 44.01           C  
ATOM    751  C   GLY M  91      88.768  44.298   4.806  1.00 44.01           C  
ATOM    752  O   GLY M  91      88.640  43.181   4.307  1.00 44.01           O  
ATOM    753  N   GLY M  92      89.984  44.779   5.125  1.00 32.47           N  
ATOM    754  CA  GLY M  92      91.149  43.998   4.793  1.00 32.47           C  
ATOM    755  C   GLY M  92      91.328  42.864   5.756  1.00 32.47           C  
ATOM    756  O   GLY M  92      90.692  42.806   6.807  1.00 32.47           O  
ATOM    757  N   SER M  93      92.228  41.919   5.399  1.00 90.20           N  
ATOM    758  CA  SER M  93      92.495  40.794   6.252  1.00 90.20           C  
ATOM    759  CB  SER M  93      92.651  39.446   5.528  1.00 90.20           C  
ATOM    760  OG  SER M  93      93.934  39.362   4.927  1.00 90.20           O  
ATOM    761  C   SER M  93      93.796  41.049   6.948  1.00 90.20           C  
ATOM    762  O   SER M  93      94.659  41.763   6.441  1.00 90.20           O  
ATOM    763  N   HIS M  94      93.970  40.467   8.152  1.00 69.47           N  
ATOM    764  CA  HIS M  94      95.185  40.701   8.883  1.00 69.47           C  
ATOM    765  ND1 HIS M  94      95.093  43.845   8.516  1.00 69.47           N  
ATOM    766  CG  HIS M  94      94.473  43.055   9.459  1.00 69.47           C  
ATOM    767  CB  HIS M  94      95.030  41.764   9.984  1.00 69.47           C  
ATOM    768  NE2 HIS M  94      93.190  44.865   9.044  1.00 69.47           N  
ATOM    769  CD2 HIS M  94      93.313  43.694   9.770  1.00 69.47           C  
ATOM    770  CE1 HIS M  94      94.283  44.913   8.304  1.00 69.47           C  
ATOM    771  C   HIS M  94      95.606  39.417   9.535  1.00 69.47           C  
ATOM    772  O   HIS M  94      94.856  38.443   9.547  1.00 69.47           O  
ATOM    773  N   THR M  95      96.843  39.372  10.081  0.90 50.39           N  
ATOM    774  CA  THR M  95      97.289  38.139  10.668  0.90 50.39           C  
ATOM    775  CB  THR M  95      98.232  37.388   9.777  0.90 50.39           C  
ATOM    776  OG1 THR M  95      97.602  37.127   8.532  0.90 50.39           O  
ATOM    777  CG2 THR M  95      98.609  36.060  10.455  0.90 50.39           C  
ATOM    778  C   THR M  95      97.998  38.390  11.965  0.90 50.39           C  
ATOM    779  O   THR M  95      98.654  39.414  12.159  0.90 50.39           O  
ATOM    780  N   ILE M  96      97.861  37.427  12.899  1.00 45.05           N  
ATOM    781  CA  ILE M  96      98.513  37.500  14.173  1.00 45.05           C  
ATOM    782  CB  ILE M  96      97.553  37.668  15.316  1.00 45.05           C  
ATOM    783  CG1 ILE M  96      96.792  38.999  15.178  1.00 45.05           C  
ATOM    784  CG2 ILE M  96      98.342  37.527  16.629  1.00 45.05           C  
ATOM    785  CD1 ILE M  96      95.595  39.130  16.119  1.00 45.05           C  
ATOM    786  C   ILE M  96      99.217  36.193  14.373  1.00 45.05           C  
ATOM    787  O   ILE M  96      98.656  35.131  14.103  1.00 45.05           O  
ATOM    788  N   GLN M  97     100.486  36.244  14.833  1.00 46.18           N  
ATOM    789  CA  GLN M  97     101.222  35.035  15.076  1.00 46.18           C  
ATOM    790  CB  GLN M  97     102.324  34.750  14.044  1.00 46.18           C  
ATOM    791  CG  GLN M  97     101.799  34.500  12.631  1.00 46.18           C  
ATOM    792  CD  GLN M  97     102.984  34.082  11.774  1.00 46.18           C  
ATOM    793  OE1 GLN M  97     104.096  33.920  12.273  1.00 46.18           O  
ATOM    794  NE2 GLN M  97     102.739  33.891  10.450  1.00 46.18           N  
ATOM    795  C   GLN M  97     101.895  35.169  16.405  1.00 46.18           C  
ATOM    796  O   GLN M  97     102.249  36.270  16.824  1.00 46.18           O  
ATOM    797  N   VAL M  98     102.072  34.042  17.126  1.00124.11           N  
ATOM    798  CA  VAL M  98     102.723  34.144  18.398  1.00124.11           C  
ATOM    799  CB  VAL M  98     101.774  34.226  19.558  1.00124.11           C  
ATOM    800  CG1 VAL M  98     101.057  35.583  19.504  1.00124.11           C  
ATOM    801  CG2 VAL M  98     100.801  33.042  19.479  1.00124.11           C  
ATOM    802  C   VAL M  98     103.617  32.974  18.619  1.00124.11           C  
ATOM    803  O   VAL M  98     103.334  31.851  18.201  1.00124.11           O  
ATOM    804  N   ILE M  99     104.750  33.238  19.296  1.00 69.93           N  
ATOM    805  CA  ILE M  99     105.666  32.193  19.608  1.00 69.93           C  
ATOM    806  CB  ILE M  99     107.044  32.428  19.070  1.00 69.93           C  
ATOM    807  CG1 ILE M  99     106.984  32.411  17.531  1.00 69.93           C  
ATOM    808  CG2 ILE M  99     107.991  31.374  19.667  1.00 69.93           C  
ATOM    809  CD1 ILE M  99     108.266  32.862  16.839  1.00 69.93           C  
ATOM    810  C   ILE M  99     105.706  32.088  21.090  1.00 69.93           C  
ATOM    811  O   ILE M  99     106.033  33.042  21.794  1.00 69.93           O  
ATOM    812  N   SER M 100     105.327  30.904  21.599  1.00 62.56           N  
ATOM    813  CA  SER M 100     105.318  30.697  23.009  1.00 62.56           C  
ATOM    814  CB  SER M 100     103.906  30.432  23.552  1.00 62.56           C  
ATOM    815  OG  SER M 100     103.918  30.428  24.970  1.00 62.56           O  
ATOM    816  C   SER M 100     106.148  29.481  23.226  1.00 62.56           C  
ATOM    817  O   SER M 100     106.108  28.556  22.419  1.00 62.56           O  
ATOM    818  N   GLY M 101     106.949  29.444  24.305  1.00 38.09           N  
ATOM    819  CA  GLY M 101     107.749  28.269  24.477  1.00 38.09           C  
ATOM    820  C   GLY M 101     108.780  28.516  25.527  1.00 38.09           C  
ATOM    821  O   GLY M 101     108.888  29.613  26.076  1.00 38.09           O  
ATOM    822  N   CYS M 102     109.571  27.463  25.826  1.00 53.04           N  
ATOM    823  CA  CYS M 102     110.578  27.543  26.843  1.00 53.04           C  
ATOM    824  CB  CYS M 102     110.083  27.011  28.203  1.00 53.04           C  
ATOM    825  SG  CYS M 102     109.542  25.273  28.126  1.00 53.04           S  
ATOM    826  C   CYS M 102     111.743  26.698  26.420  1.00 53.04           C  
ATOM    827  O   CYS M 102     111.585  25.722  25.689  1.00 53.04           O  
ATOM    828  N   GLU M 103     112.963  27.072  26.857  1.00 66.89           N  
ATOM    829  CA  GLU M 103     114.121  26.285  26.535  1.00 66.89           C  
ATOM    830  CB  GLU M 103     115.225  27.040  25.778  1.00 66.89           C  
ATOM    831  CG  GLU M 103     114.870  27.383  24.334  1.00 66.89           C  
ATOM    832  CD  GLU M 103     116.066  28.082  23.706  1.00 66.89           C  
ATOM    833  OE1 GLU M 103     116.143  29.335  23.808  1.00 66.89           O  
ATOM    834  OE2 GLU M 103     116.923  27.371  23.119  1.00 66.89           O  
ATOM    835  C   GLU M 103     114.734  25.848  27.824  1.00 66.89           C  
ATOM    836  O   GLU M 103     114.845  26.627  28.771  1.00 66.89           O  
ATOM    837  N   VAL M 104     115.162  24.573  27.883  1.00 40.49           N  
ATOM    838  CA  VAL M 104     115.742  24.040  29.081  1.00 40.49           C  
ATOM    839  CB  VAL M 104     114.924  22.921  29.657  1.00 40.49           C  
ATOM    840  CG1 VAL M 104     113.553  23.484  30.071  1.00 40.49           C  
ATOM    841  CG2 VAL M 104     114.819  21.801  28.608  1.00 40.49           C  
ATOM    842  C   VAL M 104     117.095  23.488  28.738  1.00 40.49           C  
ATOM    843  O   VAL M 104     117.357  23.110  27.597  1.00 40.49           O  
ATOM    844  N   GLY M 105     118.008  23.460  29.731  1.00 22.08           N  
ATOM    845  CA  GLY M 105     119.329  22.948  29.511  1.00 22.08           C  
ATOM    846  C   GLY M 105     119.339  21.494  29.859  1.00 22.08           C  
ATOM    847  O   GLY M 105     118.309  20.906  30.188  1.00 22.08           O  
ATOM    848  N   SER M 106     120.536  20.880  29.801  1.00 26.14           N  
ATOM    849  CA  SER M 106     120.691  19.487  30.103  1.00 26.14           C  
ATOM    850  CB  SER M 106     122.124  18.983  29.854  1.00 26.14           C  
ATOM    851  OG  SER M 106     122.219  17.601  30.166  1.00 26.14           O  
ATOM    852  C   SER M 106     120.388  19.311  31.556  1.00 26.14           C  
ATOM    853  O   SER M 106     119.875  18.276  31.981  1.00 26.14           O  
ATOM    854  N   ASP M 107     120.705  20.349  32.350  1.00 58.25           N  
ATOM    855  CA  ASP M 107     120.505  20.357  33.769  1.00 58.25           C  
ATOM    856  CB  ASP M 107     121.188  21.557  34.457  1.00 58.25           C  
ATOM    857  CG  ASP M 107     120.657  22.866  33.892  1.00 58.25           C  
ATOM    858  OD1 ASP M 107     120.359  22.928  32.670  1.00 58.25           O  
ATOM    859  OD2 ASP M 107     120.563  23.836  34.687  1.00 58.25           O  
ATOM    860  C   ASP M 107     119.040  20.327  34.094  1.00 58.25           C  
ATOM    861  O   ASP M 107     118.642  19.757  35.110  1.00 58.25           O  
ATOM    862  N   GLY M 108     118.184  20.916  33.236  1.00 29.96           N  
ATOM    863  CA  GLY M 108     116.776  20.927  33.530  1.00 29.96           C  
ATOM    864  C   GLY M 108     116.397  22.315  33.940  1.00 29.96           C  
ATOM    865  O   GLY M 108     115.230  22.596  34.210  1.00 29.96           O  
ATOM    866  N   ARG M 109     117.392  23.218  34.009  1.00129.48           N  
ATOM    867  CA  ARG M 109     117.121  24.596  34.299  1.00129.48           C  
ATOM    868  CB  ARG M 109     118.356  25.463  34.586  1.00129.48           C  
ATOM    869  CG  ARG M 109     118.566  25.741  36.067  1.00129.48           C  
ATOM    870  CD  ARG M 109     117.909  27.063  36.469  1.00129.48           C  
ATOM    871  NE  ARG M 109     118.024  27.223  37.942  1.00129.48           N  
ATOM    872  CZ  ARG M 109     117.376  28.260  38.550  1.00129.48           C  
ATOM    873  NH1 ARG M 109     116.652  29.145  37.804  1.00129.48           N  
ATOM    874  NH2 ARG M 109     117.445  28.410  39.904  1.00129.48           N  
ATOM    875  C   ARG M 109     116.468  25.207  33.117  1.00129.48           C  
ATOM    876  O   ARG M 109     116.536  24.680  32.009  1.00129.48           O  
ATOM    877  N   LEU M 110     115.786  26.344  33.337  1.00 68.29           N  
ATOM    878  CA  LEU M 110     115.126  26.973  32.236  1.00 68.29           C  
ATOM    879  CB  LEU M 110     113.815  27.672  32.633  1.00 68.29           C  
ATOM    880  CG  LEU M 110     113.094  28.349  31.454  1.00 68.29           C  
ATOM    881  CD1 LEU M 110     112.684  27.321  30.389  1.00 68.29           C  
ATOM    882  CD2 LEU M 110     111.911  29.201  31.944  1.00 68.29           C  
ATOM    883  C   LEU M 110     116.050  27.999  31.663  1.00 68.29           C  
ATOM    884  O   LEU M 110     116.365  28.995  32.312  1.00 68.29           O  
ATOM    885  N   LEU M 111     116.538  27.747  30.429  1.00 56.29           N  
ATOM    886  CA  LEU M 111     117.432  28.654  29.768  1.00 56.29           C  
ATOM    887  CB  LEU M 111     117.989  28.083  28.452  1.00 56.29           C  
ATOM    888  CG  LEU M 111     118.845  26.819  28.655  1.00 56.29           C  
ATOM    889  CD1 LEU M 111     119.409  26.303  27.323  1.00 56.29           C  
ATOM    890  CD2 LEU M 111     119.931  27.047  29.719  1.00 56.29           C  
ATOM    891  C   LEU M 111     116.713  29.921  29.428  1.00 56.29           C  
ATOM    892  O   LEU M 111     117.153  31.008  29.797  1.00 56.29           O  
ATOM    893  N   ARG M 112     115.566  29.820  28.726  1.00201.57           N  
ATOM    894  CA  ARG M 112     114.869  31.033  28.408  1.00201.57           C  
ATOM    895  CB  ARG M 112     115.386  31.802  27.180  1.00201.57           C  
ATOM    896  CG  ARG M 112     115.368  31.019  25.873  0.93201.57           C  
ATOM    897  CD  ARG M 112     115.348  31.932  24.646  0.96201.57           C  
ATOM    898  NE  ARG M 112     115.743  33.294  25.103  0.94201.57           N  
ATOM    899  CZ  ARG M 112     115.214  34.398  24.498  0.91201.57           C  
ATOM    900  NH1 ARG M 112     114.354  34.261  23.448  1.00201.57           N  
ATOM    901  NH2 ARG M 112     115.537  35.644  24.952  1.00201.57           N  
ATOM    902  C   ARG M 112     113.424  30.751  28.163  1.00201.57           C  
ATOM    903  O   ARG M 112     113.022  29.616  27.908  1.00201.57           O  
ATOM    904  N   GLY M 113     112.599  31.813  28.245  1.00 39.19           N  
ATOM    905  CA  GLY M 113     111.191  31.670  28.019  1.00 39.19           C  
ATOM    906  C   GLY M 113     110.775  32.764  27.093  1.00 39.19           C  
ATOM    907  O   GLY M 113     111.162  33.919  27.265  1.00 39.19           O  
ATOM    908  N   TYR M 114     109.953  32.424  26.081  1.00199.67           N  
ATOM    909  CA  TYR M 114     109.542  33.432  25.152  1.00199.67           C  
ATOM    910  CB  TYR M 114     110.251  33.392  23.786  1.00199.67           C  
ATOM    911  CG  TYR M 114     110.739  32.007  23.574  1.00199.67           C  
ATOM    912  CD1 TYR M 114     109.886  30.936  23.489  1.00199.67           C  
ATOM    913  CD2 TYR M 114     112.090  31.800  23.442  1.00199.67           C  
ATOM    914  CE1 TYR M 114     110.391  29.672  23.294  1.00199.67           C  
ATOM    915  CE2 TYR M 114     112.599  30.542  23.245  1.00199.67           C  
ATOM    916  CZ  TYR M 114     111.746  29.474  23.176  1.00199.67           C  
ATOM    917  OH  TYR M 114     112.266  28.178  22.976  1.00199.67           O  
ATOM    918  C   TYR M 114     108.064  33.473  24.949  1.00199.67           C  
ATOM    919  O   TYR M 114     107.345  32.487  25.096  1.00199.67           O  
ATOM    920  N   GLN M 115     107.586  34.699  24.666  1.00 98.28           N  
ATOM    921  CA  GLN M 115     106.217  34.986  24.375  1.00 98.28           C  
ATOM    922  CB  GLN M 115     105.453  35.496  25.612  1.00 98.28           C  
ATOM    923  CG  GLN M 115     103.978  35.818  25.369  1.00 98.28           C  
ATOM    924  CD  GLN M 115     103.175  34.525  25.410  1.00 98.28           C  
ATOM    925  OE1 GLN M 115     103.669  33.477  25.822  1.00 98.28           O  
ATOM    926  NE2 GLN M 115     101.890  34.602  24.977  1.00 98.28           N  
ATOM    927  C   GLN M 115     106.286  36.122  23.403  1.00 98.28           C  
ATOM    928  O   GLN M 115     106.566  37.256  23.787  1.00 98.28           O  
ATOM    929  N   GLN M 116     106.024  35.868  22.110  1.00119.88           N  
ATOM    930  CA  GLN M 116     106.187  36.955  21.190  1.00119.88           C  
ATOM    931  CB  GLN M 116     107.447  36.801  20.329  1.00119.88           C  
ATOM    932  CG  GLN M 116     107.466  35.510  19.522  1.00119.88           C  
ATOM    933  CD  GLN M 116     108.796  35.463  18.797  1.00119.88           C  
ATOM    934  OE1 GLN M 116     109.842  35.249  19.408  1.00119.88           O  
ATOM    935  NE2 GLN M 116     108.756  35.663  17.451  1.00119.88           N  
ATOM    936  C   GLN M 116     104.975  37.086  20.320  1.00119.88           C  
ATOM    937  O   GLN M 116     104.398  36.098  19.869  1.00119.88           O  
ATOM    938  N   TYR M 117     104.558  38.344  20.066  1.00 95.35           N  
ATOM    939  CA  TYR M 117     103.392  38.605  19.269  1.00 95.35           C  
ATOM    940  CB  TYR M 117     102.314  39.450  19.980  1.00 95.35           C  
ATOM    941  CG  TYR M 117     101.484  38.598  20.882  1.00 95.35           C  
ATOM    942  CD1 TYR M 117     101.989  38.044  22.037  1.00 95.35           C  
ATOM    943  CD2 TYR M 117     100.161  38.387  20.567  1.00 95.35           C  
ATOM    944  CE1 TYR M 117     101.186  37.269  22.845  1.00 95.35           C  
ATOM    945  CE2 TYR M 117      99.355  37.616  21.369  1.00 95.35           C  
ATOM    946  CZ  TYR M 117      99.869  37.052  22.510  1.00 95.35           C  
ATOM    947  OH  TYR M 117      99.040  36.258  23.333  1.00 95.35           O  
ATOM    948  C   TYR M 117     103.770  39.371  18.041  1.00 95.35           C  
ATOM    949  O   TYR M 117     104.490  40.365  18.109  1.00 95.35           O  
ATOM    950  N   ALA M 118     103.279  38.909  16.872  1.00 35.15           N  
ATOM    951  CA  ALA M 118     103.545  39.581  15.631  1.00 35.15           C  
ATOM    952  CB  ALA M 118     104.407  38.762  14.656  1.00 35.15           C  
ATOM    953  C   ALA M 118     102.235  39.825  14.951  1.00 35.15           C  
ATOM    954  O   ALA M 118     101.355  38.963  14.923  1.00 35.15           O  
ATOM    955  N   TYR M 119     102.082  41.029  14.369  1.00 72.86           N  
ATOM    956  CA  TYR M 119     100.864  41.387  13.707  1.00 72.86           C  
ATOM    957  CB  TYR M 119     100.206  42.608  14.375  1.00 72.86           C  
ATOM    958  CG  TYR M 119      98.883  42.901  13.761  1.00 72.86           C  
ATOM    959  CD1 TYR M 119      97.841  42.016  13.903  1.00 72.86           C  
ATOM    960  CD2 TYR M 119      98.671  44.075  13.076  1.00 72.86           C  
ATOM    961  CE1 TYR M 119      96.609  42.290  13.359  1.00 72.86           C  
ATOM    962  CE2 TYR M 119      97.443  44.356  12.528  1.00 72.86           C  
ATOM    963  CZ  TYR M 119      96.410  43.461  12.669  1.00 72.86           C  
ATOM    964  OH  TYR M 119      95.147  43.746  12.114  1.00 72.86           O  
ATOM    965  C   TYR M 119     101.237  41.741  12.304  1.00 72.86           C  
ATOM    966  O   TYR M 119     102.148  42.534  12.081  1.00 72.86           O  
ATOM    967  N   ASP M 120     100.559  41.123  11.319  1.00 52.04           N  
ATOM    968  CA  ASP M 120     100.810  41.398   9.934  1.00 52.04           C  
ATOM    969  CB  ASP M 120     100.312  42.782   9.482  1.00 52.04           C  
ATOM    970  CG  ASP M 120      98.790  42.730   9.440  1.00 52.04           C  
ATOM    971  OD1 ASP M 120      98.241  41.601   9.327  1.00 52.04           O  
ATOM    972  OD2 ASP M 120      98.156  43.816   9.520  1.00 52.04           O  
ATOM    973  C   ASP M 120     102.274  41.281   9.645  1.00 52.04           C  
ATOM    974  O   ASP M 120     102.825  42.068   8.877  1.00 52.04           O  
ATOM    975  N   GLY M 121     102.945  40.283  10.253  1.00 24.19           N  
ATOM    976  CA  GLY M 121     104.326  40.027   9.952  1.00 24.19           C  
ATOM    977  C   GLY M 121     105.241  40.988  10.657  1.00 24.19           C  
ATOM    978  O   GLY M 121     106.397  41.129  10.260  1.00 24.19           O  
ATOM    979  N   CYS M 122     104.772  41.689  11.710  1.00 35.10           N  
ATOM    980  CA  CYS M 122     105.676  42.584  12.385  1.00 35.10           C  
ATOM    981  CB  CYS M 122     105.359  44.072  12.160  1.00 35.10           C  
ATOM    982  SG  CYS M 122     105.600  44.572  10.428  1.00 35.10           S  
ATOM    983  C   CYS M 122     105.591  42.319  13.861  1.00 35.10           C  
ATOM    984  O   CYS M 122     104.560  41.881  14.364  1.00 35.10           O  
ATOM    985  N   ASP M 123     106.691  42.583  14.602  1.00111.33           N  
ATOM    986  CA  ASP M 123     106.720  42.299  16.013  1.00111.33           C  
ATOM    987  CB  ASP M 123     108.138  42.283  16.621  1.00111.33           C  
ATOM    988  CG  ASP M 123     108.780  43.643  16.387  1.00111.33           C  
ATOM    989  OD1 ASP M 123     108.714  44.129  15.227  1.00111.33           O  
ATOM    990  OD2 ASP M 123     109.340  44.217  17.359  1.00111.33           O  
ATOM    991  C   ASP M 123     105.892  43.300  16.755  1.00111.33           C  
ATOM    992  O   ASP M 123     106.202  44.489  16.775  1.00111.33           O  
ATOM    993  N   TYR M 124     104.743  42.843  17.299  1.00100.15           N  
ATOM    994  CA  TYR M 124     103.870  43.672  18.082  1.00100.15           C  
ATOM    995  CB  TYR M 124     102.471  43.036  18.176  1.00100.15           C  
ATOM    996  CG  TYR M 124     101.495  43.979  18.796  1.00100.15           C  
ATOM    997  CD1 TYR M 124     101.029  45.059  18.081  1.00100.15           C  
ATOM    998  CD2 TYR M 124     101.014  43.766  20.069  1.00100.15           C  
ATOM    999  CE1 TYR M 124     100.120  45.930  18.636  1.00100.15           C  
ATOM   1000  CE2 TYR M 124     100.104  44.634  20.630  1.00100.15           C  
ATOM   1001  CZ  TYR M 124      99.654  45.716  19.911  1.00100.15           C  
ATOM   1002  OH  TYR M 124      98.720  46.611  20.477  1.00100.15           O  
ATOM   1003  C   TYR M 124     104.400  43.892  19.479  1.00100.15           C  
ATOM   1004  O   TYR M 124     104.617  45.031  19.889  1.00100.15           O  
ATOM   1005  N   ILE M 125     104.646  42.802  20.249  1.00 94.92           N  
ATOM   1006  CA  ILE M 125     105.150  42.951  21.595  1.00 94.92           C  
ATOM   1007  CB  ILE M 125     104.115  43.229  22.652  1.00 94.92           C  
ATOM   1008  CG1 ILE M 125     103.185  42.029  22.860  1.00 94.92           C  
ATOM   1009  CG2 ILE M 125     103.363  44.514  22.278  1.00 94.92           C  
ATOM   1010  CD1 ILE M 125     102.357  42.158  24.137  1.00 94.92           C  
ATOM   1011  C   ILE M 125     105.802  41.661  21.996  1.00 94.92           C  
ATOM   1012  O   ILE M 125     105.545  40.619  21.393  1.00 94.92           O  
ATOM   1013  N   ALA M 126     106.667  41.696  23.036  1.00 49.94           N  
ATOM   1014  CA  ALA M 126     107.289  40.471  23.463  1.00 49.94           C  
ATOM   1015  CB  ALA M 126     108.578  40.133  22.693  1.00 49.94           C  
ATOM   1016  C   ALA M 126     107.646  40.556  24.918  1.00 49.94           C  
ATOM   1017  O   ALA M 126     107.851  41.638  25.467  1.00 49.94           O  
ATOM   1018  N   LEU M 127     107.705  39.380  25.579  1.00 70.09           N  
ATOM   1019  CA  LEU M 127     108.061  39.283  26.968  1.00 70.09           C  
ATOM   1020  CB  LEU M 127     107.565  37.968  27.602  1.00 70.09           C  
ATOM   1021  CG  LEU M 127     107.911  37.792  29.091  1.00 70.09           C  
ATOM   1022  CD1 LEU M 127     107.269  38.894  29.949  1.00 70.09           C  
ATOM   1023  CD2 LEU M 127     107.533  36.383  29.579  1.00 70.09           C  
ATOM   1024  C   LEU M 127     109.556  39.322  27.041  1.00 70.09           C  
ATOM   1025  O   LEU M 127     110.243  38.691  26.240  1.00 70.09           O  
ATOM   1026  N   ASN M 128     110.091  40.071  28.026  1.00 66.54           N  
ATOM   1027  CA  ASN M 128     111.507  40.224  28.199  1.00 66.54           C  
ATOM   1028  CB  ASN M 128     111.879  41.425  29.086  1.00 66.54           C  
ATOM   1029  CG  ASN M 128     111.567  42.692  28.300  1.00 66.54           C  
ATOM   1030  OD1 ASN M 128     112.443  43.274  27.663  1.00 66.54           O  
ATOM   1031  ND2 ASN M 128     110.279  43.126  28.321  1.00 66.54           N  
ATOM   1032  C   ASN M 128     112.046  38.985  28.838  1.00 66.54           C  
ATOM   1033  O   ASN M 128     111.296  38.105  29.259  1.00 66.54           O  
ATOM   1034  N   GLU M 129     113.388  38.887  28.902  0.92141.02           N  
ATOM   1035  CA  GLU M 129     114.044  37.740  29.458  0.92141.02           C  
ATOM   1036  CB  GLU M 129     115.573  37.761  29.309  0.92141.02           C  
ATOM   1037  CG  GLU M 129     116.223  36.512  29.906  0.78141.02           C  
ATOM   1038  CD  GLU M 129     115.714  35.299  29.136  0.75141.02           C  
ATOM   1039  OE1 GLU M 129     115.607  35.390  27.884  0.92141.02           O  
ATOM   1040  OE2 GLU M 129     115.428  34.262  29.793  0.90141.02           O  
ATOM   1041  C   GLU M 129     113.724  37.644  30.914  0.92141.02           C  
ATOM   1042  O   GLU M 129     113.640  36.550  31.468  0.92141.02           O  
ATOM   1043  N   ASP M 130     113.526  38.799  31.572  1.00 77.38           N  
ATOM   1044  CA  ASP M 130     113.255  38.818  32.978  1.00 77.38           C  
ATOM   1045  CB  ASP M 130     113.228  40.239  33.589  1.00 77.38           C  
ATOM   1046  CG  ASP M 130     112.156  41.123  32.956  1.00 77.38           C  
ATOM   1047  OD1 ASP M 130     111.257  40.601  32.248  1.00 77.38           O  
ATOM   1048  OD2 ASP M 130     112.234  42.360  33.179  1.00 77.38           O  
ATOM   1049  C   ASP M 130     111.964  38.096  33.227  1.00 77.38           C  
ATOM   1050  O   ASP M 130     111.707  37.651  34.343  1.00 77.38           O  
ATOM   1051  N   LEU M 131     111.109  37.992  32.190  1.00112.14           N  
ATOM   1052  CA  LEU M 131     109.828  37.337  32.240  1.00112.14           C  
ATOM   1053  CB  LEU M 131     109.827  35.997  33.001  1.00112.14           C  
ATOM   1054  CG  LEU M 131     110.626  34.866  32.329  1.00112.14           C  
ATOM   1055  CD1 LEU M 131     110.473  33.550  33.110  1.00112.14           C  
ATOM   1056  CD2 LEU M 131     110.261  34.721  30.843  1.00112.14           C  
ATOM   1057  C   LEU M 131     108.882  38.236  32.963  1.00112.14           C  
ATOM   1058  O   LEU M 131     107.680  37.979  33.024  1.00112.14           O  
ATOM   1059  N   LYS M 132     109.434  39.277  33.602  1.00107.41           N  
ATOM   1060  CA  LYS M 132     108.679  40.259  34.313  1.00107.41           C  
ATOM   1061  CB  LYS M 132     109.473  40.834  35.493  1.00107.41           C  
ATOM   1062  CG  LYS M 132     109.727  39.745  36.534  1.00107.41           C  
ATOM   1063  CD  LYS M 132     110.789  40.079  37.577  1.00107.41           C  
ATOM   1064  CE  LYS M 132     111.014  38.927  38.557  1.00107.41           C  
ATOM   1065  NZ  LYS M 132     112.045  39.291  39.551  1.00107.41           N  
ATOM   1066  C   LYS M 132     108.144  41.383  33.466  1.00107.41           C  
ATOM   1067  O   LYS M 132     107.025  41.833  33.702  1.00107.41           O  
ATOM   1068  N   THR M 133     108.912  41.860  32.454  1.00 91.73           N  
ATOM   1069  CA  THR M 133     108.571  43.106  31.799  1.00 91.73           C  
ATOM   1070  CB  THR M 133     109.741  44.060  31.832  1.00 91.73           C  
ATOM   1071  OG1 THR M 133     110.245  44.131  33.155  1.00 91.73           O  
ATOM   1072  CG2 THR M 133     109.292  45.479  31.444  1.00 91.73           C  
ATOM   1073  C   THR M 133     108.182  42.868  30.359  1.00 91.73           C  
ATOM   1074  O   THR M 133     108.180  41.732  29.890  1.00 91.73           O  
ATOM   1075  N   TRP M 134     107.814  43.948  29.619  1.00 96.51           N  
ATOM   1076  CA  TRP M 134     107.396  43.808  28.249  1.00 96.51           C  
ATOM   1077  CB  TRP M 134     105.897  44.075  28.038  1.00 96.51           C  
ATOM   1078  CG  TRP M 134     104.980  43.113  28.749  1.00 96.51           C  
ATOM   1079  CD2 TRP M 134     104.736  41.771  28.313  1.00 96.51           C  
ATOM   1080  CD1 TRP M 134     104.251  43.291  29.888  1.00 96.51           C  
ATOM   1081  NE1 TRP M 134     103.560  42.141  30.186  1.00 96.51           N  
ATOM   1082  CE2 TRP M 134     103.852  41.195  29.225  1.00 96.51           C  
ATOM   1083  CE3 TRP M 134     105.215  41.071  27.242  1.00 96.51           C  
ATOM   1084  CZ2 TRP M 134     103.429  39.906  29.078  1.00 96.51           C  
ATOM   1085  CZ3 TRP M 134     104.785  39.772  27.095  1.00 96.51           C  
ATOM   1086  CH2 TRP M 134     103.910  39.202  27.995  1.00 96.51           C  
ATOM   1087  C   TRP M 134     108.097  44.817  27.379  1.00 96.51           C  
ATOM   1088  O   TRP M 134     108.518  45.882  27.831  1.00 96.51           O  
ATOM   1089  N   THR M 135     108.236  44.482  26.077  1.00 41.02           N  
ATOM   1090  CA  THR M 135     108.813  45.374  25.109  1.00 41.02           C  
ATOM   1091  CB  THR M 135     110.019  44.805  24.421  1.00 41.02           C  
ATOM   1092  OG1 THR M 135     111.020  44.479  25.375  1.00 41.02           O  
ATOM   1093  CG2 THR M 135     110.549  45.848  23.422  1.00 41.02           C  
ATOM   1094  C   THR M 135     107.767  45.578  24.053  1.00 41.02           C  
ATOM   1095  O   THR M 135     107.239  44.610  23.507  1.00 41.02           O  
ATOM   1096  N   ALA M 136     107.437  46.848  23.731  1.00 51.61           N  
ATOM   1097  CA  ALA M 136     106.413  47.088  22.748  1.00 51.61           C  
ATOM   1098  CB  ALA M 136     105.281  48.002  23.245  1.00 51.61           C  
ATOM   1099  C   ALA M 136     107.032  47.746  21.552  1.00 51.61           C  
ATOM   1100  O   ALA M 136     107.953  48.550  21.674  1.00 51.61           O  
ATOM   1101  N   ALA M 137     106.589  47.331  20.347  1.00 57.94           N  
ATOM   1102  CA  ALA M 137     107.080  47.851  19.100  1.00 57.94           C  
ATOM   1103  CB  ALA M 137     106.679  46.977  17.900  1.00 57.94           C  
ATOM   1104  C   ALA M 137     106.619  49.249  18.797  1.00 57.94           C  
ATOM   1105  O   ALA M 137     107.426  50.104  18.433  1.00 57.94           O  
ATOM   1106  N   ASP M 138     105.302  49.520  18.941  1.00 64.85           N  
ATOM   1107  CA  ASP M 138     104.783  50.792  18.517  1.00 64.85           C  
ATOM   1108  CB  ASP M 138     104.106  50.749  17.136  1.00 64.85           C  
ATOM   1109  CG  ASP M 138     102.909  49.812  17.222  1.00 64.85           C  
ATOM   1110  OD1 ASP M 138     103.057  48.706  17.809  1.00 64.85           O  
ATOM   1111  OD2 ASP M 138     101.826  50.195  16.705  1.00 64.85           O  
ATOM   1112  C   ASP M 138     103.764  51.275  19.496  1.00 64.85           C  
ATOM   1113  O   ASP M 138     103.630  50.742  20.594  1.00 64.85           O  
ATOM   1114  N   MET M 139     103.012  52.320  19.097  1.00156.63           N  
ATOM   1115  CA  MET M 139     102.046  52.932  19.962  1.00156.63           C  
ATOM   1116  CB  MET M 139     101.413  54.207  19.362  1.00156.63           C  
ATOM   1117  CG  MET M 139     100.438  53.985  18.202  1.00156.63           C  
ATOM   1118  SD  MET M 139      98.790  53.400  18.697  1.00156.63           S  
ATOM   1119  CE  MET M 139      98.129  53.297  17.009  1.00156.63           C  
ATOM   1120  C   MET M 139     100.969  51.946  20.309  1.00156.63           C  
ATOM   1121  O   MET M 139     100.518  51.901  21.451  1.00156.63           O  
ATOM   1122  N   ALA M 140     100.534  51.112  19.344  1.00 37.18           N  
ATOM   1123  CA  ALA M 140      99.471  50.183  19.609  1.00 37.18           C  
ATOM   1124  CB  ALA M 140      99.096  49.351  18.373  1.00 37.18           C  
ATOM   1125  C   ALA M 140      99.896  49.231  20.686  1.00 37.18           C  
ATOM   1126  O   ALA M 140      99.138  48.942  21.612  1.00 37.18           O  
ATOM   1127  N   ALA M 141     101.149  48.754  20.618  1.00 41.28           N  
ATOM   1128  CA  ALA M 141     101.650  47.787  21.551  1.00 41.28           C  
ATOM   1129  CB  ALA M 141     103.114  47.399  21.276  1.00 41.28           C  
ATOM   1130  C   ALA M 141     101.583  48.356  22.935  1.00 41.28           C  
ATOM   1131  O   ALA M 141     101.302  47.638  23.893  1.00 41.28           O  
ATOM   1132  N   LEU M 142     101.825  49.671  23.072  1.00 45.13           N  
ATOM   1133  CA  LEU M 142     101.870  50.305  24.361  1.00 45.13           C  
ATOM   1134  CB  LEU M 142     102.090  51.820  24.254  1.00 45.13           C  
ATOM   1135  CG  LEU M 142     103.419  52.194  23.576  1.00 45.13           C  
ATOM   1136  CD1 LEU M 142     103.596  53.719  23.497  1.00 45.13           C  
ATOM   1137  CD2 LEU M 142     104.606  51.491  24.252  1.00 45.13           C  
ATOM   1138  C   LEU M 142     100.556  50.111  25.046  1.00 45.13           C  
ATOM   1139  O   LEU M 142     100.516  49.808  26.237  1.00 45.13           O  
ATOM   1140  N   ILE M 143      99.444  50.249  24.303  1.00105.97           N  
ATOM   1141  CA  ILE M 143      98.143  50.116  24.892  1.00105.97           C  
ATOM   1142  CB  ILE M 143      97.045  50.100  23.869  1.00105.97           C  
ATOM   1143  CG1 ILE M 143      97.015  51.387  23.035  1.00105.97           C  
ATOM   1144  CG2 ILE M 143      95.731  49.820  24.616  1.00105.97           C  
ATOM   1145  CD1 ILE M 143      96.635  52.625  23.837  1.00105.97           C  
ATOM   1146  C   ILE M 143      98.094  48.752  25.485  1.00105.97           C  
ATOM   1147  O   ILE M 143      97.615  48.553  26.599  1.00105.97           O  
ATOM   1148  N   THR M 144      98.598  47.774  24.720  1.00 67.39           N  
ATOM   1149  CA  THR M 144      98.598  46.404  25.122  1.00 67.39           C  
ATOM   1150  CB  THR M 144      99.105  45.498  24.040  1.00 67.39           C  
ATOM   1151  OG1 THR M 144      98.290  45.626  22.884  1.00 67.39           O  
ATOM   1152  CG2 THR M 144      99.076  44.049  24.553  1.00 67.39           C  
ATOM   1153  C   THR M 144      99.461  46.222  26.328  1.00 67.39           C  
ATOM   1154  O   THR M 144      99.144  45.427  27.209  1.00 67.39           O  
ATOM   1155  N   LYS M 145     100.599  46.930  26.383  1.00 96.30           N  
ATOM   1156  CA  LYS M 145     101.529  46.773  27.465  1.00 96.30           C  
ATOM   1157  CB  LYS M 145     102.813  47.584  27.232  1.00 96.30           C  
ATOM   1158  CG  LYS M 145     103.846  47.459  28.352  1.00 96.30           C  
ATOM   1159  CD  LYS M 145     105.203  48.060  27.982  1.00 96.30           C  
ATOM   1160  CE  LYS M 145     106.175  48.161  29.157  1.00 96.30           C  
ATOM   1161  NZ  LYS M 145     106.586  46.810  29.594  1.00 96.30           N  
ATOM   1162  C   LYS M 145     100.956  47.235  28.770  1.00 96.30           C  
ATOM   1163  O   LYS M 145     100.954  46.494  29.753  1.00 96.30           O  
ATOM   1164  N   HIS M 146     100.411  48.465  28.806  1.00112.20           N  
ATOM   1165  CA  HIS M 146      99.959  49.008  30.054  1.00112.20           C  
ATOM   1166  ND1 HIS M 146     101.234  52.054  30.415  1.00112.20           N  
ATOM   1167  CG  HIS M 146     100.388  51.434  29.522  1.00112.20           C  
ATOM   1168  CB  HIS M 146      99.362  50.415  29.912  1.00112.20           C  
ATOM   1169  NE2 HIS M 146     101.731  52.860  28.402  1.00112.20           N  
ATOM   1170  CD2 HIS M 146     100.705  51.937  28.299  1.00112.20           C  
ATOM   1171  CE1 HIS M 146     102.015  52.896  29.691  1.00112.20           C  
ATOM   1172  C   HIS M 146      98.895  48.113  30.553  1.00112.20           C  
ATOM   1173  O   HIS M 146      98.837  47.765  31.731  1.00112.20           O  
ATOM   1174  N   LYS M 147      98.028  47.697  29.628  1.00155.46           N  
ATOM   1175  CA  LYS M 147      96.949  46.857  30.023  1.00155.46           C  
ATOM   1176  CB  LYS M 147      95.996  46.554  28.854  1.00155.46           C  
ATOM   1177  CG  LYS M 147      95.258  47.798  28.356  1.00155.46           C  
ATOM   1178  CD  LYS M 147      94.601  47.642  26.984  1.00155.46           C  
ATOM   1179  CE  LYS M 147      93.486  46.598  26.944  1.00155.46           C  
ATOM   1180  NZ  LYS M 147      94.074  45.245  26.807  1.00155.46           N  
ATOM   1181  C   LYS M 147      97.488  45.568  30.547  1.00155.46           C  
ATOM   1182  O   LYS M 147      97.057  45.082  31.591  1.00155.46           O  
ATOM   1183  N   TRP M 148      98.475  44.981  29.854  1.00123.58           N  
ATOM   1184  CA  TRP M 148      98.951  43.707  30.315  1.00123.58           C  
ATOM   1185  CB  TRP M 148      99.931  43.008  29.354  1.00123.58           C  
ATOM   1186  CG  TRP M 148      99.248  42.427  28.136  1.00123.58           C  
ATOM   1187  CD2 TRP M 148      99.710  41.267  27.425  1.00123.58           C  
ATOM   1188  CD1 TRP M 148      98.094  42.818  27.524  1.00123.58           C  
ATOM   1189  NE1 TRP M 148      97.810  41.979  26.473  1.00123.58           N  
ATOM   1190  CE2 TRP M 148      98.797  41.018  26.402  1.00123.58           C  
ATOM   1191  CE3 TRP M 148     100.804  40.473  27.611  1.00123.58           C  
ATOM   1192  CZ2 TRP M 148      98.963  39.964  25.547  1.00123.58           C  
ATOM   1193  CZ3 TRP M 148     100.969  39.414  26.745  1.00123.58           C  
ATOM   1194  CH2 TRP M 148     100.067  39.162  25.732  1.00123.58           C  
ATOM   1195  C   TRP M 148      99.590  43.826  31.663  1.00123.58           C  
ATOM   1196  O   TRP M 148      99.393  42.971  32.526  1.00123.58           O  
ATOM   1197  N   GLU M 149     100.358  44.902  31.896  1.00 80.14           N  
ATOM   1198  CA  GLU M 149     101.069  45.047  33.137  1.00 80.14           C  
ATOM   1199  CB  GLU M 149     101.846  46.369  33.216  1.00 80.14           C  
ATOM   1200  CG  GLU M 149     102.957  46.498  32.177  1.00 80.14           C  
ATOM   1201  CD  GLU M 149     103.520  47.906  32.296  1.00 80.14           C  
ATOM   1202  OE1 GLU M 149     102.707  48.856  32.456  1.00 80.14           O  
ATOM   1203  OE2 GLU M 149     104.770  48.053  32.232  1.00 80.14           O  
ATOM   1204  C   GLU M 149     100.087  45.081  34.267  1.00 80.14           C  
ATOM   1205  O   GLU M 149     100.297  44.482  35.320  1.00 80.14           O  
ATOM   1206  N   GLN M 150      98.965  45.781  34.073  1.00 99.87           N  
ATOM   1207  CA  GLN M 150      98.014  45.943  35.129  1.00 99.87           C  
ATOM   1208  CB  GLN M 150      96.838  46.829  34.699  1.00 99.87           C  
ATOM   1209  CG  GLN M 150      97.266  48.245  34.312  1.00 99.87           C  
ATOM   1210  CD  GLN M 150      96.068  48.941  33.688  1.00 99.87           C  
ATOM   1211  OE1 GLN M 150      95.690  50.039  34.093  1.00 99.87           O  
ATOM   1212  NE2 GLN M 150      95.454  48.289  32.665  1.00 99.87           N  
ATOM   1213  C   GLN M 150      97.444  44.602  35.504  1.00 99.87           C  
ATOM   1214  O   GLN M 150      97.113  44.350  36.661  1.00 99.87           O  
ATOM   1215  N   ALA M 151      97.289  43.719  34.506  1.00 82.72           N  
ATOM   1216  CA  ALA M 151      96.690  42.417  34.635  1.00 82.72           C  
ATOM   1217  CB  ALA M 151      96.564  41.713  33.272  1.00 82.72           C  
ATOM   1218  C   ALA M 151      97.466  41.517  35.533  1.00 82.72           C  
ATOM   1219  O   ALA M 151      96.898  40.718  36.279  1.00 82.72           O  
ATOM   1220  N   GLY M 152      98.796  41.610  35.500  1.00 66.54           N  
ATOM   1221  CA  GLY M 152      99.523  40.632  36.263  1.00 66.54           C  
ATOM   1222  C   GLY M 152      99.805  39.537  35.291  1.00 66.54           C  
ATOM   1223  O   GLY M 152     100.151  38.415  35.662  1.00 66.54           O  
ATOM   1224  N   GLU M 153      99.683  39.873  33.992  1.00146.80           N  
ATOM   1225  CA  GLU M 153      99.887  38.906  32.954  1.00146.80           C  
ATOM   1226  CB  GLU M 153      99.768  39.510  31.547  1.00146.80           C  
ATOM   1227  CG  GLU M 153      99.942  38.443  30.474  1.00146.80           C  
ATOM   1228  CD  GLU M 153      98.917  37.379  30.818  1.00146.80           C  
ATOM   1229  OE1 GLU M 153      97.841  37.764  31.345  1.00146.80           O  
ATOM   1230  OE2 GLU M 153      99.187  36.174  30.572  1.00146.80           O  
ATOM   1231  C   GLU M 153     101.239  38.278  33.030  1.00146.80           C  
ATOM   1232  O   GLU M 153     101.370  37.067  32.855  1.00146.80           O  
ATOM   1233  N   ALA M 154     102.284  39.067  33.311  1.00 65.70           N  
ATOM   1234  CA  ALA M 154     103.606  38.503  33.286  1.00 65.70           C  
ATOM   1235  CB  ALA M 154     104.699  39.518  33.657  1.00 65.70           C  
ATOM   1236  C   ALA M 154     103.687  37.375  34.272  1.00 65.70           C  
ATOM   1237  O   ALA M 154     104.280  36.340  33.973  1.00 65.70           O  
ATOM   1238  N   GLU M 155     103.081  37.528  35.467  1.00134.24           N  
ATOM   1239  CA  GLU M 155     103.232  36.502  36.468  1.00134.24           C  
ATOM   1240  CB  GLU M 155     102.715  36.925  37.853  1.00134.24           C  
ATOM   1241  CG  GLU M 155     101.230  37.269  37.903  1.00134.24           C  
ATOM   1242  CD  GLU M 155     100.961  37.937  39.240  1.00134.24           C  
ATOM   1243  OE1 GLU M 155     101.277  37.309  40.286  1.00134.24           O  
ATOM   1244  OE2 GLU M 155     100.443  39.083  39.234  1.00134.24           O  
ATOM   1245  C   GLU M 155     102.573  35.212  36.070  1.00134.24           C  
ATOM   1246  O   GLU M 155     103.179  34.149  36.203  1.00134.24           O  
ATOM   1247  N   ARG M 156     101.329  35.250  35.548  1.00203.63           N  
ATOM   1248  CA  ARG M 156     100.708  34.023  35.176  1.00203.63           C  
ATOM   1249  CB  ARG M 156      99.306  34.215  34.576  1.00203.63           C  
ATOM   1250  CG  ARG M 156      98.255  34.613  35.612  1.00203.63           C  
ATOM   1251  CD  ARG M 156      96.870  34.861  35.015  1.00203.63           C  
ATOM   1252  NE  ARG M 156      96.374  33.574  34.453  1.00203.63           N  
ATOM   1253  CZ  ARG M 156      96.666  33.227  33.165  1.00203.63           C  
ATOM   1254  NH1 ARG M 156      97.436  34.047  32.391  1.00203.63           N  
ATOM   1255  NH2 ARG M 156      96.186  32.058  32.650  1.00203.63           N  
ATOM   1256  C   ARG M 156     101.548  33.385  34.132  1.00203.63           C  
ATOM   1257  O   ARG M 156     101.771  32.178  34.147  1.00203.63           O  
ATOM   1258  N   LEU M 158     102.066  34.197  33.204  1.00166.00           N  
ATOM   1259  CA  LEU M 158     102.871  33.644  32.148  1.00166.00           C  
ATOM   1260  CB  LEU M 158     103.486  34.706  31.218  1.00166.00           C  
ATOM   1261  CG  LEU M 158     102.501  35.349  30.232  1.00166.00           C  
ATOM   1262  CD1 LEU M 158     103.201  36.392  29.347  1.00166.00           C  
ATOM   1263  CD2 LEU M 158     101.774  34.276  29.407  1.00166.00           C  
ATOM   1264  C   LEU M 158     104.025  32.906  32.746  1.00166.00           C  
ATOM   1265  O   LEU M 158     104.240  31.737  32.436  1.00166.00           O  
ATOM   1266  N   ARG M 159     104.737  33.530  33.700  1.00211.17           N  
ATOM   1267  CA  ARG M 159     105.962  32.957  34.174  1.00211.17           C  
ATOM   1268  CB  ARG M 159     106.699  33.804  35.225  1.00211.17           C  
ATOM   1269  CG  ARG M 159     105.982  33.935  36.565  1.00211.17           C  
ATOM   1270  CD  ARG M 159     106.569  35.031  37.453  1.00211.17           C  
ATOM   1271  NE  ARG M 159     108.045  34.843  37.483  1.00211.17           N  
ATOM   1272  CZ  ARG M 159     108.841  35.929  37.700  1.00211.17           C  
ATOM   1273  NH1 ARG M 159     108.269  37.143  37.942  1.00211.17           N  
ATOM   1274  NH2 ARG M 159     110.198  35.806  37.657  1.00211.17           N  
ATOM   1275  C   ARG M 159     105.677  31.620  34.770  1.00211.17           C  
ATOM   1276  O   ARG M 159     106.510  30.721  34.686  1.00211.17           O  
ATOM   1277  N   ALA M 160     104.503  31.442  35.401  1.00 57.96           N  
ATOM   1278  CA  ALA M 160     104.226  30.173  35.988  1.00 57.96           C  
ATOM   1279  CB  ALA M 160     102.842  30.115  36.657  1.00 57.96           C  
ATOM   1280  C   ALA M 160     104.234  29.144  34.905  1.00 57.96           C  
ATOM   1281  O   ALA M 160     104.860  28.096  35.042  1.00 57.96           O  
ATOM   1282  N   TYR M 161     103.575  29.449  33.775  1.00162.67           N  
ATOM   1283  CA  TYR M 161     103.469  28.545  32.665  1.00162.67           C  
ATOM   1284  CB  TYR M 161     102.735  29.245  31.499  1.00162.67           C  
ATOM   1285  CG  TYR M 161     102.718  28.409  30.262  1.00162.67           C  
ATOM   1286  CD1 TYR M 161     103.813  28.379  29.429  1.00162.67           C  
ATOM   1287  CD2 TYR M 161     101.615  27.659  29.921  1.00162.67           C  
ATOM   1288  CE1 TYR M 161     103.817  27.618  28.284  1.00162.67           C  
ATOM   1289  CE2 TYR M 161     101.610  26.893  28.777  1.00162.67           C  
ATOM   1290  CZ  TYR M 161     102.713  26.870  27.956  1.00162.67           C  
ATOM   1291  OH  TYR M 161     102.710  26.087  26.783  1.00162.67           O  
ATOM   1292  C   TYR M 161     104.842  28.199  32.186  1.00162.67           C  
ATOM   1293  O   TYR M 161     105.224  27.032  32.131  1.00162.67           O  
ATOM   1294  N   LEU M 162     105.655  29.217  31.880  1.00124.81           N  
ATOM   1295  CA  LEU M 162     106.945  28.935  31.326  1.00124.81           C  
ATOM   1296  CB  LEU M 162     107.729  30.190  30.909  1.00124.81           C  
ATOM   1297  CG  LEU M 162     107.079  30.983  29.761  1.00124.81           C  
ATOM   1298  CD1 LEU M 162     105.858  31.781  30.229  1.00124.81           C  
ATOM   1299  CD2 LEU M 162     108.110  31.848  29.035  1.00124.81           C  
ATOM   1300  C   LEU M 162     107.786  28.207  32.318  1.00124.81           C  
ATOM   1301  O   LEU M 162     108.437  27.219  31.987  1.00124.81           O  
ATOM   1302  N   GLU M 163     107.812  28.681  33.572  1.00 95.86           N  
ATOM   1303  CA  GLU M 163     108.672  28.030  34.505  1.00 95.86           C  
ATOM   1304  CB  GLU M 163     108.667  28.743  35.871  1.00 95.86           C  
ATOM   1305  CG  GLU M 163     109.170  30.188  35.796  1.00 95.86           C  
ATOM   1306  CD  GLU M 163     109.107  30.802  37.190  1.00 95.86           C  
ATOM   1307  OE1 GLU M 163     110.071  30.601  37.974  1.00 95.86           O  
ATOM   1308  OE2 GLU M 163     108.089  31.483  37.490  1.00 95.86           O  
ATOM   1309  C   GLU M 163     108.181  26.638  34.737  1.00 95.86           C  
ATOM   1310  O   GLU M 163     108.906  25.663  34.559  1.00 95.86           O  
ATOM   1311  N   GLY M 164     106.937  26.505  35.217  1.00 92.61           N  
ATOM   1312  CA  GLY M 164     106.502  25.181  35.534  1.00 92.61           C  
ATOM   1313  C   GLY M 164     105.909  24.337  34.453  1.00 92.61           C  
ATOM   1314  O   GLY M 164     106.406  23.254  34.154  1.00 92.61           O  
ATOM   1315  N   THR M 165     104.815  24.828  33.834  1.00158.78           N  
ATOM   1316  CA  THR M 165     104.037  23.968  32.986  1.00158.78           C  
ATOM   1317  CB  THR M 165     102.677  24.518  32.692  1.00158.78           C  
ATOM   1318  OG1 THR M 165     101.846  23.507  32.147  1.00158.78           O  
ATOM   1319  CG2 THR M 165     102.824  25.672  31.708  1.00158.78           C  
ATOM   1320  C   THR M 165     104.746  23.622  31.720  1.00158.78           C  
ATOM   1321  O   THR M 165     104.798  22.456  31.326  1.00158.78           O  
ATOM   1322  N   CYS M 166     105.366  24.623  31.078  1.00 66.31           N  
ATOM   1323  CA  CYS M 166     106.004  24.387  29.822  1.00 66.31           C  
ATOM   1324  CB  CYS M 166     106.726  25.643  29.280  1.00 66.31           C  
ATOM   1325  SG  CYS M 166     107.556  25.374  27.681  1.00 66.31           S  
ATOM   1326  C   CYS M 166     107.047  23.338  30.032  1.00 66.31           C  
ATOM   1327  O   CYS M 166     107.162  22.406  29.238  1.00 66.31           O  
ATOM   1328  N   VAL M 167     107.812  23.469  31.129  1.00 60.01           N  
ATOM   1329  CA  VAL M 167     108.909  22.600  31.451  1.00 60.01           C  
ATOM   1330  CB  VAL M 167     109.688  23.072  32.640  1.00 60.01           C  
ATOM   1331  CG1 VAL M 167     110.820  22.067  32.917  1.00 60.01           C  
ATOM   1332  CG2 VAL M 167     110.168  24.507  32.366  1.00 60.01           C  
ATOM   1333  C   VAL M 167     108.440  21.218  31.769  1.00 60.01           C  
ATOM   1334  O   VAL M 167     109.071  20.237  31.383  1.00 60.01           O  
ATOM   1335  N   GLU M 168     107.325  21.095  32.503  1.00105.83           N  
ATOM   1336  CA  GLU M 168     106.888  19.797  32.916  1.00105.83           C  
ATOM   1337  CB  GLU M 168     105.617  19.906  33.775  1.00105.83           C  
ATOM   1338  CG  GLU M 168     105.154  18.616  34.445  1.00105.83           C  
ATOM   1339  CD  GLU M 168     103.892  18.967  35.226  1.00105.83           C  
ATOM   1340  OE1 GLU M 168     103.942  19.952  36.008  1.00105.83           O  
ATOM   1341  OE2 GLU M 168     102.858  18.268  35.043  1.00105.83           O  
ATOM   1342  C   GLU M 168     106.571  18.978  31.703  1.00105.83           C  
ATOM   1343  O   GLU M 168     106.978  17.821  31.602  1.00105.83           O  
ATOM   1344  N   TRP M 169     105.835  19.571  30.746  1.00100.07           N  
ATOM   1345  CA  TRP M 169     105.426  18.887  29.553  1.00100.07           C  
ATOM   1346  CB  TRP M 169     104.374  19.671  28.753  1.00100.07           C  
ATOM   1347  CG  TRP M 169     103.035  19.694  29.452  1.00100.07           C  
ATOM   1348  CD2 TRP M 169     102.160  18.557  29.507  1.00100.07           C  
ATOM   1349  CD1 TRP M 169     102.426  20.687  30.162  1.00100.07           C  
ATOM   1350  NE1 TRP M 169     101.220  20.239  30.651  1.00100.07           N  
ATOM   1351  CE2 TRP M 169     101.046  18.928  30.257  1.00100.07           C  
ATOM   1352  CE3 TRP M 169     102.281  17.303  28.979  1.00100.07           C  
ATOM   1353  CZ2 TRP M 169     100.029  18.045  30.491  1.00100.07           C  
ATOM   1354  CZ3 TRP M 169     101.253  16.417  29.213  1.00100.07           C  
ATOM   1355  CH2 TRP M 169     100.148  16.781  29.954  1.00100.07           C  
ATOM   1356  C   TRP M 169     106.589  18.586  28.662  1.00100.07           C  
ATOM   1357  O   TRP M 169     106.690  17.488  28.115  1.00100.07           O  
ATOM   1358  N   LEU M 170     107.517  19.548  28.516  1.00125.13           N  
ATOM   1359  CA  LEU M 170     108.628  19.381  27.627  1.00125.13           C  
ATOM   1360  CB  LEU M 170     109.599  20.582  27.701  1.00125.13           C  
ATOM   1361  CG  LEU M 170     110.813  20.557  26.744  1.00125.13           C  
ATOM   1362  CD1 LEU M 170     111.806  19.437  27.081  1.00125.13           C  
ATOM   1363  CD2 LEU M 170     110.372  20.543  25.276  1.00125.13           C  
ATOM   1364  C   LEU M 170     109.350  18.150  28.068  1.00125.13           C  
ATOM   1365  O   LEU M 170     109.744  17.326  27.246  1.00125.13           O  
ATOM   1366  N   ARG M 171     109.520  17.986  29.390  1.00 94.08           N  
ATOM   1367  CA  ARG M 171     110.207  16.851  29.933  1.00 94.08           C  
ATOM   1368  CB  ARG M 171     110.321  16.958  31.463  1.00 94.08           C  
ATOM   1369  CG  ARG M 171     111.190  18.140  31.906  1.00 94.08           C  
ATOM   1370  CD  ARG M 171     110.991  18.562  33.364  1.00 94.08           C  
ATOM   1371  NE  ARG M 171     111.339  17.406  34.234  1.00 94.08           N  
ATOM   1372  CZ  ARG M 171     110.357  16.567  34.674  1.00 94.08           C  
ATOM   1373  NH1 ARG M 171     109.056  16.800  34.333  1.00 94.08           N  
ATOM   1374  NH2 ARG M 171     110.676  15.504  35.467  1.00 94.08           N  
ATOM   1375  C   ARG M 171     109.429  15.619  29.593  1.00 94.08           C  
ATOM   1376  O   ARG M 171     109.992  14.613  29.162  1.00 94.08           O  
ATOM   1377  N   ARG M 172     108.095  15.682  29.754  1.00 83.41           N  
ATOM   1378  CA  ARG M 172     107.266  14.535  29.512  1.00 83.41           C  
ATOM   1379  CB  ARG M 172     105.772  14.807  29.745  1.00 83.41           C  
ATOM   1380  CG  ARG M 172     104.923  13.531  29.736  1.00 83.41           C  
ATOM   1381  CD  ARG M 172     103.450  13.766  29.393  1.00 83.41           C  
ATOM   1382  NE  ARG M 172     102.670  12.585  29.866  1.00 83.41           N  
ATOM   1383  CZ  ARG M 172     102.766  11.378  29.237  0.93 83.41           C  
ATOM   1384  NH1 ARG M 172     103.682  11.189  28.241  1.00 83.41           N  
ATOM   1385  NH2 ARG M 172     101.950  10.352  29.617  1.00 83.41           N  
ATOM   1386  C   ARG M 172     107.374  14.140  28.075  1.00 83.41           C  
ATOM   1387  O   ARG M 172     107.511  12.960  27.753  1.00 83.41           O  
ATOM   1388  N   TYR M 173     107.327  15.130  27.167  1.00 96.44           N  
ATOM   1389  CA  TYR M 173     107.330  14.817  25.768  1.00 96.44           C  
ATOM   1390  CB  TYR M 173     107.274  16.049  24.847  1.00 96.44           C  
ATOM   1391  CG  TYR M 173     105.956  16.727  25.002  1.00 96.44           C  
ATOM   1392  CD1 TYR M 173     104.793  16.078  24.656  1.00 96.44           C  
ATOM   1393  CD2 TYR M 173     105.888  18.024  25.456  1.00 96.44           C  
ATOM   1394  CE1 TYR M 173     103.577  16.703  24.785  1.00 96.44           C  
ATOM   1395  CE2 TYR M 173     104.675  18.655  25.585  1.00 96.44           C  
ATOM   1396  CZ  TYR M 173     103.519  17.992  25.252  1.00 96.44           C  
ATOM   1397  OH  TYR M 173     102.275  18.636  25.383  1.00 96.44           O  
ATOM   1398  C   TYR M 173     108.600  14.111  25.439  1.00 96.44           C  
ATOM   1399  O   TYR M 173     108.580  13.071  24.787  1.00 96.44           O  
ATOM   1400  N   LEU M 174     109.742  14.624  25.925  1.00122.69           N  
ATOM   1401  CA  LEU M 174     110.982  14.006  25.568  1.00122.69           C  
ATOM   1402  CB  LEU M 174     112.216  14.698  26.163  1.00122.69           C  
ATOM   1403  CG  LEU M 174     112.669  15.938  25.372  1.00122.69           C  
ATOM   1404  CD1 LEU M 174     111.575  17.003  25.239  1.00122.69           C  
ATOM   1405  CD2 LEU M 174     113.961  16.505  25.967  1.00122.69           C  
ATOM   1406  C   LEU M 174     110.974  12.586  26.020  1.00122.69           C  
ATOM   1407  O   LEU M 174     111.475  11.714  25.313  1.00122.69           O  
ATOM   1408  N   LYS M 175     110.373  12.304  27.189  1.00104.75           N  
ATOM   1409  CA  LYS M 175     110.382  10.962  27.692  1.00104.75           C  
ATOM   1410  CB  LYS M 175     109.605  10.823  29.015  1.00104.75           C  
ATOM   1411  CG  LYS M 175     110.253  11.597  30.167  1.00104.75           C  
ATOM   1412  CD  LYS M 175     109.360  11.770  31.398  1.00104.75           C  
ATOM   1413  CE  LYS M 175     109.494  10.651  32.434  1.00104.75           C  
ATOM   1414  NZ  LYS M 175     108.627  10.939  33.599  1.00104.75           N  
ATOM   1415  C   LYS M 175     109.745  10.076  26.668  1.00104.75           C  
ATOM   1416  O   LYS M 175     110.265   9.002  26.369  1.00104.75           O  
ATOM   1417  N   ASN M 176     108.608  10.497  26.084  1.00231.29           N  
ATOM   1418  CA  ASN M 176     108.019   9.674  25.069  1.00231.29           C  
ATOM   1419  CB  ASN M 176     106.489   9.577  25.179  1.00231.29           C  
ATOM   1420  CG  ASN M 176     106.151   8.825  26.457  1.00231.29           C  
ATOM   1421  OD1 ASN M 176     106.133   7.596  26.486  1.00231.29           O  
ATOM   1422  ND2 ASN M 176     105.888   9.585  27.553  1.00231.29           N  
ATOM   1423  C   ASN M 176     108.319  10.345  23.765  1.00231.29           C  
ATOM   1424  O   ASN M 176     107.620  11.250  23.332  1.00231.29           O  
ATOM   1425  N   GLY M 177     109.310   9.867  23.014  1.00232.05           N  
ATOM   1426  CA  GLY M 177     109.627  10.587  21.817  1.00232.05           C  
ATOM   1427  C   GLY M 177     111.095  10.846  21.786  1.00232.05           C  
ATOM   1428  O   GLY M 177     111.613  11.395  20.818  1.00232.05           O  
ATOM   1429  N   ASN M 178     111.813  10.442  22.846  1.00125.92           N  
ATOM   1430  CA  ASN M 178     113.227  10.665  22.893  1.00125.92           C  
ATOM   1431  CB  ASN M 178     113.856  10.197  24.217  1.00125.92           C  
ATOM   1432  CG  ASN M 178     115.246  10.807  24.321  1.00125.92           C  
ATOM   1433  OD1 ASN M 178     115.631  11.647  23.510  1.00125.92           O  
ATOM   1434  ND2 ASN M 178     116.022  10.374  25.350  1.00125.92           N  
ATOM   1435  C   ASN M 178     113.880   9.908  21.779  1.00125.92           C  
ATOM   1436  O   ASN M 178     114.804  10.407  21.138  1.00125.92           O  
ATOM   1437  N   ALA M 179     113.409   8.679  21.498  1.00 41.06           N  
ATOM   1438  CA  ALA M 179     114.089   7.904  20.500  1.00 41.06           C  
ATOM   1439  CB  ALA M 179     113.458   6.517  20.288  1.00 41.06           C  
ATOM   1440  C   ALA M 179     114.031   8.620  19.186  1.00 41.06           C  
ATOM   1441  O   ALA M 179     115.048   8.765  18.507  1.00 41.06           O  
ATOM   1442  N   THR M 180     112.833   9.089  18.786  0.88116.81           N  
ATOM   1443  CA  THR M 180     112.741   9.744  17.513  0.88116.81           C  
ATOM   1444  CB  THR M 180     111.331  10.025  17.095  0.88116.81           C  
ATOM   1445  OG1 THR M 180     110.698  10.872  18.043  0.88116.81           O  
ATOM   1446  CG2 THR M 180     110.570   8.696  16.978  0.88116.81           C  
ATOM   1447  C   THR M 180     113.454  11.054  17.559  0.88116.81           C  
ATOM   1448  O   THR M 180     114.278  11.354  16.697  0.88116.81           O  
ATOM   1449  N   LEU M 181     113.166  11.858  18.597  1.00 51.25           N  
ATOM   1450  CA  LEU M 181     113.737  13.166  18.723  1.00 51.25           C  
ATOM   1451  CB  LEU M 181     113.432  13.826  20.076  1.00 51.25           C  
ATOM   1452  CG  LEU M 181     111.951  14.212  20.236  1.00 51.25           C  
ATOM   1453  CD1 LEU M 181     111.681  14.865  21.599  1.00 51.25           C  
ATOM   1454  CD2 LEU M 181     111.482  15.086  19.060  1.00 51.25           C  
ATOM   1455  C   LEU M 181     115.250  13.081  18.589  1.00 51.25           C  
ATOM   1456  O   LEU M 181     115.791  13.764  17.678  1.00 51.25           O  
ATOM   1457  OXT LEU M 181     115.881  12.346  19.396  1.00 51.25           O  
TER
ATOM   1458  N   SER P   1     101.066  20.725  26.677  1.00 73.94           N  
ATOM   1459  CA  SER P   1      99.973  21.713  26.605  1.00 73.94           C  
ATOM   1460  CB  SER P   1      99.216  21.749  27.943  1.00 73.94           C  
ATOM   1461  OG  SER P   1      98.662  20.472  28.224  1.00 73.94           O  
ATOM   1462  C   SER P   1     100.469  23.089  26.321  1.00 73.94           C  
ATOM   1463  O   SER P   1     101.581  23.449  26.701  1.00 73.94           O  
ATOM   1464  N   ILE P   2      99.614  23.911  25.683  1.00 95.76           N  
ATOM   1465  CA  ILE P   2     100.004  25.239  25.309  1.00 95.76           C  
ATOM   1466  CB  ILE P   2      99.507  25.640  23.949  1.00 95.76           C  
ATOM   1467  CG1 ILE P   2      99.989  27.055  23.587  1.00 95.76           C  
ATOM   1468  CG2 ILE P   2      97.981  25.462  23.927  1.00 95.76           C  
ATOM   1469  CD1 ILE P   2      99.754  27.429  22.123  1.00 95.76           C  
ATOM   1470  C   ILE P   2      99.336  26.109  26.318  1.00 95.76           C  
ATOM   1471  O   ILE P   2      98.457  25.651  27.038  1.00 95.76           O  
ATOM   1472  N   ILE P   3      99.795  27.363  26.454  1.00194.07           N  
ATOM   1473  CA  ILE P   3      99.278  28.292  27.412  1.00194.07           C  
ATOM   1474  CB  ILE P   3     100.169  29.463  27.706  1.00194.07           C  
ATOM   1475  CG1 ILE P   3      99.609  30.252  28.907  1.00194.07           C  
ATOM   1476  CG2 ILE P   3     100.310  30.294  26.421  1.00194.07           C  
ATOM   1477  CD1 ILE P   3     100.572  31.300  29.461  1.00194.07           C  
ATOM   1478  C   ILE P   3      97.978  28.849  26.919  1.00194.07           C  
ATOM   1479  O   ILE P   3      97.686  28.775  25.732  1.00194.07           O  
ATOM   1480  N   ASN P   4      97.102  29.324  27.833  1.00124.04           N  
ATOM   1481  CA  ASN P   4      95.918  30.000  27.377  1.00124.04           C  
ATOM   1482  CB  ASN P   4      94.702  29.837  28.307  1.00124.04           C  
ATOM   1483  CG  ASN P   4      94.163  28.425  28.142  1.00124.04           C  
ATOM   1484  OD1 ASN P   4      94.888  27.445  28.307  1.00124.04           O  
ATOM   1485  ND2 ASN P   4      92.851  28.315  27.799  1.00124.04           N  
ATOM   1486  C   ASN P   4      96.241  31.458  27.328  1.00124.04           C  
ATOM   1487  O   ASN P   4      96.587  32.071  28.334  1.00124.04           O  
ATOM   1488  N   PHE P   5      96.086  32.052  26.136  1.00200.15           N  
ATOM   1489  CA  PHE P   5      96.479  33.409  25.865  1.00200.15           C  
ATOM   1490  CB  PHE P   5      96.628  33.693  24.359  1.00200.15           C  
ATOM   1491  CG  PHE P   5      97.703  32.792  23.848  1.00200.15           C  
ATOM   1492  CD1 PHE P   5      97.429  31.493  23.495  1.00200.15           C  
ATOM   1493  CD2 PHE P   5      98.994  33.239  23.721  1.00200.15           C  
ATOM   1494  CE1 PHE P   5      98.417  30.657  23.026  1.00200.15           C  
ATOM   1495  CE2 PHE P   5      99.984  32.408  23.252  1.00200.15           C  
ATOM   1496  CZ  PHE P   5      99.703  31.114  22.899  1.00200.15           C  
ATOM   1497  C   PHE P   5      95.464  34.360  26.418  1.00200.15           C  
ATOM   1498  O   PHE P   5      94.303  34.011  26.603  1.00200.15           O  
ATOM   1499  N   GLU P   6      95.919  35.597  26.705  1.00155.54           N  
ATOM   1500  CA  GLU P   6      95.169  36.671  27.271  1.00155.54           C  
ATOM   1501  CB  GLU P   6      95.967  37.324  28.408  1.00155.54           C  
ATOM   1502  CG  GLU P   6      96.568  36.315  29.394  1.00155.54           C  
ATOM   1503  CD  GLU P   6      95.483  35.675  30.234  1.00155.54           C  
ATOM   1504  OE1 GLU P   6      94.795  36.412  30.988  1.00155.54           O  
ATOM   1505  OE2 GLU P   6      95.341  34.427  30.141  1.00155.54           O  
ATOM   1506  C   GLU P   6      95.071  37.666  26.160  1.00155.54           C  
ATOM   1507  O   GLU P   6      95.953  37.734  25.305  1.00155.54           O  
ATOM   1508  N   LYS P   7      93.994  38.468  26.164  1.00215.40           N  
ATOM   1509  CA  LYS P   7      93.686  39.408  25.126  1.00215.40           C  
ATOM   1510  CB  LYS P   7      92.348  40.127  25.371  1.00215.40           C  
ATOM   1511  CG  LYS P   7      91.758  40.832  24.149  1.00215.40           C  
ATOM   1512  CD  LYS P   7      91.166  39.875  23.113  1.00215.40           C  
ATOM   1513  CE  LYS P   7      89.823  39.271  23.526  1.00215.40           C  
ATOM   1514  NZ  LYS P   7      90.013  38.336  24.657  1.00215.40           N  
ATOM   1515  C   LYS P   7      94.756  40.455  24.970  1.00215.40           C  
ATOM   1516  O   LYS P   7      95.594  40.675  25.848  1.00215.40           O  
ATOM   1517  N   LEU P   8      94.774  41.098  23.779  1.00118.61           N  
ATOM   1518  CA  LEU P   8      95.711  42.158  23.532  1.00118.61           C  
ATOM   1519  CB  LEU P   8      95.967  42.391  22.034  1.00118.61           C  
ATOM   1520  CG  LEU P   8      96.761  41.259  21.360  1.00118.61           C  
ATOM   1521  CD1 LEU P   8      96.983  41.539  19.866  1.00118.61           C  
ATOM   1522  CD2 LEU P   8      98.079  41.001  22.105  1.00118.61           C  
ATOM   1523  C   LEU P   8      95.151  43.455  24.110  1.00118.61           C  
ATOM   1524  O   LEU P   8      95.915  44.163  24.822  1.00118.61           O  
ATOM   1525  OXT LEU P   8      93.962  43.765  23.831  1.00118.61           O  
TER
ATOM   1526  N   GLN A   2      81.690  17.462  33.413  1.00453.97           N  
ATOM   1527  CA  GLN A   2      82.588  18.423  34.143  1.00453.97           C  
ATOM   1528  CB  GLN A   2      82.437  19.855  33.601  1.00453.97           C  
ATOM   1529  CG  GLN A   2      83.337  20.886  34.296  1.00453.97           C  
ATOM   1530  CD  GLN A   2      84.780  20.693  33.845  1.00453.97           C  
ATOM   1531  OE1 GLN A   2      85.550  19.964  34.470  1.00453.97           O  
ATOM   1532  NE2 GLN A   2      85.161  21.371  32.729  1.00453.97           N  
ATOM   1533  C   GLN A   2      82.422  18.464  35.646  1.00453.97           C  
ATOM   1534  O   GLN A   2      81.309  18.319  36.155  1.00453.97           O  
ATOM   1535  N   GLN A   3      83.537  18.680  36.403  1.00400.36           N  
ATOM   1536  CA  GLN A   3      83.425  18.567  37.831  1.00400.36           C  
ATOM   1537  CB  GLN A   3      83.273  17.092  38.234  1.00400.36           C  
ATOM   1538  CG  GLN A   3      84.552  16.246  38.045  1.00400.36           C  
ATOM   1539  CD  GLN A   3      85.109  16.368  36.624  1.00400.36           C  
ATOM   1540  OE1 GLN A   3      86.212  16.874  36.415  1.00400.36           O  
ATOM   1541  NE2 GLN A   3      84.322  15.906  35.615  1.00400.36           N  
ATOM   1542  C   GLN A   3      84.630  19.013  38.636  1.00400.36           C  
ATOM   1543  O   GLN A   3      85.776  18.670  38.354  1.00400.36           O  
ATOM   1544  N   VAL A   4      84.359  19.766  39.725  1.00195.57           N  
ATOM   1545  CA  VAL A   4      85.305  20.089  40.762  1.00195.57           C  
ATOM   1546  CB  VAL A   4      85.683  21.540  40.777  1.00195.57           C  
ATOM   1547  CG1 VAL A   4      84.401  22.374  40.891  1.00195.57           C  
ATOM   1548  CG2 VAL A   4      86.684  21.779  41.917  1.00195.57           C  
ATOM   1549  C   VAL A   4      84.541  19.755  42.005  1.00195.57           C  
ATOM   1550  O   VAL A   4      83.355  20.065  42.077  1.00195.57           O  
ATOM   1551  N   ARG A   5      85.146  19.082  43.007  1.00266.90           N  
ATOM   1552  CA  ARG A   5      84.300  18.747  44.120  1.00266.90           C  
ATOM   1553  CB  ARG A   5      83.809  17.288  44.133  1.00266.90           C  
ATOM   1554  CG  ARG A   5      82.897  16.948  42.950  1.00266.90           C  
ATOM   1555  CD  ARG A   5      83.661  16.743  41.645  1.00266.90           C  
ATOM   1556  NE  ARG A   5      84.429  15.480  41.817  1.00266.90           N  
ATOM   1557  CZ  ARG A   5      85.651  15.322  41.231  1.00266.90           C  
ATOM   1558  NH1 ARG A   5      86.163  16.299  40.428  1.00266.90           N  
ATOM   1559  NH2 ARG A   5      86.370  14.188  41.469  1.00266.90           N  
ATOM   1560  C   ARG A   5      84.998  19.008  45.407  1.00266.90           C  
ATOM   1561  O   ARG A   5      86.190  18.738  45.554  1.00266.90           O  
ATOM   1562  N   GLN A   6      84.227  19.533  46.382  1.00110.06           N  
ATOM   1563  CA  GLN A   6      84.780  19.878  47.651  1.00110.06           C  
ATOM   1564  CB  GLN A   6      84.590  21.344  48.065  1.00110.06           C  
ATOM   1565  CG  GLN A   6      85.389  22.374  47.277  1.00110.06           C  
ATOM   1566  CD  GLN A   6      85.254  23.684  48.043  1.00110.06           C  
ATOM   1567  OE1 GLN A   6      84.494  24.571  47.662  1.00110.06           O  
ATOM   1568  NE2 GLN A   6      86.001  23.809  49.172  1.00110.06           N  
ATOM   1569  C   GLN A   6      84.096  19.138  48.740  1.00110.06           C  
ATOM   1570  O   GLN A   6      82.881  18.919  48.728  1.00110.06           O  
ATOM   1571  N   SER A   7      84.917  18.745  49.726  1.00152.37           N  
ATOM   1572  CA  SER A   7      84.427  18.170  50.933  1.00152.37           C  
ATOM   1573  CB  SER A   7      84.609  16.645  51.011  1.00152.37           C  
ATOM   1574  OG  SER A   7      84.095  16.159  52.242  1.00152.37           O  
ATOM   1575  C   SER A   7      85.280  18.775  51.998  1.00152.37           C  
ATOM   1576  O   SER A   7      86.458  19.033  51.750  1.00152.37           O  
ATOM   1577  N   PRO A   8      84.768  19.037  53.172  1.00200.10           N  
ATOM   1578  CA  PRO A   8      83.384  18.816  53.525  1.00200.10           C  
ATOM   1579  CD  PRO A   8      85.634  19.000  54.339  1.00200.10           C  
ATOM   1580  CB  PRO A   8      83.369  18.553  55.031  1.00200.10           C  
ATOM   1581  CG  PRO A   8      84.689  19.157  55.537  1.00200.10           C  
ATOM   1582  C   PRO A   8      82.508  19.977  53.160  1.00200.10           C  
ATOM   1583  O   PRO A   8      83.010  20.951  52.611  1.00200.10           O  
ATOM   1584  N   GLN A   9      81.180  19.845  53.357  1.00128.78           N  
ATOM   1585  CA  GLN A   9      80.218  20.902  53.179  1.00128.78           C  
ATOM   1586  CB  GLN A   9      78.795  20.360  52.998  1.00128.78           C  
ATOM   1587  CG  GLN A   9      78.658  19.567  51.700  1.00128.78           C  
ATOM   1588  CD  GLN A   9      78.778  20.563  50.556  1.00128.78           C  
ATOM   1589  OE1 GLN A   9      77.966  21.478  50.425  1.00128.78           O  
ATOM   1590  NE2 GLN A   9      79.825  20.389  49.705  1.00128.78           N  
ATOM   1591  C   GLN A   9      80.217  21.844  54.354  1.00128.78           C  
ATOM   1592  O   GLN A   9      79.973  23.036  54.183  1.00128.78           O  
ATOM   1593  N   SER A  10      80.418  21.332  55.592  1.00 63.02           N  
ATOM   1594  CA  SER A  10      80.406  22.212  56.736  1.00 63.02           C  
ATOM   1595  CB  SER A  10      79.009  22.355  57.369  1.00 63.02           C  
ATOM   1596  OG  SER A  10      78.108  22.937  56.437  1.00 63.02           O  
ATOM   1597  C   SER A  10      81.319  21.661  57.796  1.00 63.02           C  
ATOM   1598  O   SER A  10      81.168  20.519  58.228  1.00 63.02           O  
ATOM   1599  N   LEU A  11      82.284  22.483  58.264  1.00 92.07           N  
ATOM   1600  CA  LEU A  11      83.216  22.051  59.272  1.00 92.07           C  
ATOM   1601  CB  LEU A  11      84.663  22.005  58.744  1.00 92.07           C  
ATOM   1602  CG  LEU A  11      85.744  21.713  59.799  1.00 92.07           C  
ATOM   1603  CD1 LEU A  11      85.520  20.358  60.485  1.00 92.07           C  
ATOM   1604  CD2 LEU A  11      87.153  21.844  59.194  1.00 92.07           C  
ATOM   1605  C   LEU A  11      83.171  23.017  60.414  1.00 92.07           C  
ATOM   1606  O   LEU A  11      83.298  24.219  60.209  1.00 92.07           O  
ATOM   1607  N   THR A  12      82.984  22.513  61.654  1.00179.57           N  
ATOM   1608  CA  THR A  12      82.979  23.361  62.817  1.00179.57           C  
ATOM   1609  CB  THR A  12      81.798  23.147  63.719  1.00179.57           C  
ATOM   1610  OG1 THR A  12      81.751  21.793  64.145  1.00179.57           O  
ATOM   1611  CG2 THR A  12      80.507  23.516  62.975  1.00179.57           C  
ATOM   1612  C   THR A  12      84.197  22.997  63.607  1.00179.57           C  
ATOM   1613  O   THR A  12      84.456  21.818  63.841  1.00179.57           O  
ATOM   1614  N   VAL A  13      84.999  23.997  64.032  1.00127.09           N  
ATOM   1615  CA  VAL A  13      86.187  23.641  64.757  1.00127.09           C  
ATOM   1616  CB  VAL A  13      87.394  23.558  63.868  1.00127.09           C  
ATOM   1617  CG1 VAL A  13      87.698  24.964  63.322  1.00127.09           C  
ATOM   1618  CG2 VAL A  13      88.550  22.918  64.654  1.00127.09           C  
ATOM   1619  C   VAL A  13      86.452  24.665  65.818  1.00127.09           C  
ATOM   1620  O   VAL A  13      86.103  25.835  65.675  1.00127.09           O  
ATOM   1621  N   TRP A  14      87.093  24.244  66.929  1.00 75.05           N  
ATOM   1622  CA  TRP A  14      87.378  25.176  67.986  1.00 75.05           C  
ATOM   1623  CB  TRP A  14      87.700  24.523  69.344  1.00 75.05           C  
ATOM   1624  CG  TRP A  14      86.496  23.859  69.972  1.00 75.05           C  
ATOM   1625  CD2 TRP A  14      85.401  24.582  70.556  1.00 75.05           C  
ATOM   1626  CD1 TRP A  14      86.182  22.535  70.074  1.00 75.05           C  
ATOM   1627  NE1 TRP A  14      84.962  22.388  70.691  1.00 75.05           N  
ATOM   1628  CE2 TRP A  14      84.468  23.641  70.991  1.00 75.05           C  
ATOM   1629  CE3 TRP A  14      85.188  25.921  70.714  1.00 75.05           C  
ATOM   1630  CZ2 TRP A  14      83.304  24.028  71.591  1.00 75.05           C  
ATOM   1631  CZ3 TRP A  14      84.014  26.309  71.322  1.00 75.05           C  
ATOM   1632  CH2 TRP A  14      83.090  25.380  71.752  1.00 75.05           C  
ATOM   1633  C   TRP A  14      88.538  26.019  67.560  1.00 75.05           C  
ATOM   1634  O   TRP A  14      89.355  25.613  66.737  1.00 75.05           O  
ATOM   1635  N   GLU A  15      88.612  27.246  68.105  1.00 74.48           N  
ATOM   1636  CA  GLU A  15      89.648  28.180  67.779  1.00 74.48           C  
ATOM   1637  CB  GLU A  15      89.508  29.490  68.577  1.00 74.48           C  
ATOM   1638  CG  GLU A  15      90.630  30.509  68.372  1.00 74.48           C  
ATOM   1639  CD  GLU A  15      90.408  31.622  69.390  1.00 74.48           C  
ATOM   1640  OE1 GLU A  15      89.303  31.647  69.996  1.00 74.48           O  
ATOM   1641  OE2 GLU A  15      91.332  32.457  69.581  1.00 74.48           O  
ATOM   1642  C   GLU A  15      90.970  27.585  68.148  1.00 74.48           C  
ATOM   1643  O   GLU A  15      91.114  26.944  69.187  1.00 74.48           O  
ATOM   1644  N   GLY A  16      91.979  27.795  67.279  1.00 45.06           N  
ATOM   1645  CA  GLY A  16      93.313  27.343  67.546  1.00 45.06           C  
ATOM   1646  C   GLY A  16      93.586  26.097  66.763  1.00 45.06           C  
ATOM   1647  O   GLY A  16      94.741  25.730  66.553  1.00 45.06           O  
ATOM   1648  N   GLU A  17      92.528  25.419  66.286  1.00 78.66           N  
ATOM   1649  CA  GLU A  17      92.731  24.191  65.578  1.00 78.66           C  
ATOM   1650  CB  GLU A  17      91.571  23.194  65.664  1.00 78.66           C  
ATOM   1651  CG  GLU A  17      91.492  22.469  67.005  1.00 78.66           C  
ATOM   1652  CD  GLU A  17      90.648  21.238  66.746  1.00 78.66           C  
ATOM   1653  OE1 GLU A  17      90.318  21.016  65.551  1.00 78.66           O  
ATOM   1654  OE2 GLU A  17      90.333  20.503  67.720  1.00 78.66           O  
ATOM   1655  C   GLU A  17      93.001  24.439  64.132  1.00 78.66           C  
ATOM   1656  O   GLU A  17      92.944  25.567  63.644  1.00 78.66           O  
ATOM   1657  N   THR A  18      93.346  23.349  63.415  1.00 48.38           N  
ATOM   1658  CA  THR A  18      93.648  23.441  62.017  1.00 48.38           C  
ATOM   1659  CB  THR A  18      94.871  22.669  61.618  1.00 48.38           C  
ATOM   1660  OG1 THR A  18      95.999  23.130  62.348  1.00 48.38           O  
ATOM   1661  CG2 THR A  18      95.106  22.855  60.108  1.00 48.38           C  
ATOM   1662  C   THR A  18      92.496  22.853  61.269  1.00 48.38           C  
ATOM   1663  O   THR A  18      91.834  21.933  61.748  1.00 48.38           O  
ATOM   1664  N   ALA A  19      92.214  23.396  60.067  1.00 49.38           N  
ATOM   1665  CA  ALA A  19      91.109  22.904  59.302  1.00 49.38           C  
ATOM   1666  CB  ALA A  19      90.035  23.972  59.024  1.00 49.38           C  
ATOM   1667  C   ALA A  19      91.619  22.431  57.980  1.00 49.38           C  
ATOM   1668  O   ALA A  19      92.555  22.998  57.416  1.00 49.38           O  
ATOM   1669  N   ILE A  20      91.020  21.342  57.463  1.00 60.75           N  
ATOM   1670  CA  ILE A  20      91.439  20.849  56.188  1.00 60.75           C  
ATOM   1671  CB  ILE A  20      91.937  19.434  56.242  1.00 60.75           C  
ATOM   1672  CG1 ILE A  20      93.124  19.316  57.209  1.00 60.75           C  
ATOM   1673  CG2 ILE A  20      92.287  18.998  54.812  1.00 60.75           C  
ATOM   1674  CD1 ILE A  20      93.512  17.871  57.512  1.00 60.75           C  
ATOM   1675  C   ILE A  20      90.241  20.862  55.291  1.00 60.75           C  
ATOM   1676  O   ILE A  20      89.244  20.194  55.561  1.00 60.75           O  
ATOM   1677  N   LEU A  21      90.307  21.646  54.195  1.00148.06           N  
ATOM   1678  CA  LEU A  21      89.240  21.668  53.234  1.00148.06           C  
ATOM   1679  CB  LEU A  21      88.902  23.065  52.671  1.00148.06           C  
ATOM   1680  CG  LEU A  21      88.446  24.129  53.692  1.00148.06           C  
ATOM   1681  CD1 LEU A  21      87.216  23.679  54.481  1.00148.06           C  
ATOM   1682  CD2 LEU A  21      89.588  24.609  54.591  1.00148.06           C  
ATOM   1683  C   LEU A  21      89.779  20.899  52.072  1.00148.06           C  
ATOM   1684  O   LEU A  21      90.850  21.224  51.567  1.00148.06           O  
ATOM   1685  N   ASN A  22      89.056  19.869  51.596  1.00 61.69           N  
ATOM   1686  CA  ASN A  22      89.600  19.072  50.535  1.00 61.69           C  
ATOM   1687  CB  ASN A  22      89.418  17.558  50.744  1.00 61.69           C  
ATOM   1688  CG  ASN A  22      90.270  17.132  51.928  1.00 61.69           C  
ATOM   1689  OD1 ASN A  22      91.279  17.758  52.247  1.00 61.69           O  
ATOM   1690  ND2 ASN A  22      89.856  16.030  52.604  1.00 61.69           N  
ATOM   1691  C   ASN A  22      88.913  19.413  49.260  1.00 61.69           C  
ATOM   1692  O   ASN A  22      87.774  19.876  49.244  1.00 61.69           O  
ATOM   1693  N   CYS A  23      89.627  19.213  48.138  1.00 80.75           N  
ATOM   1694  CA  CYS A  23      89.056  19.522  46.864  1.00 80.75           C  
ATOM   1695  CB  CYS A  23      89.348  20.980  46.465  1.00 80.75           C  
ATOM   1696  SG  CYS A  23      88.668  21.465  44.857  1.00 80.75           S  
ATOM   1697  C   CYS A  23      89.675  18.613  45.848  1.00 80.75           C  
ATOM   1698  O   CYS A  23      90.837  18.222  45.976  1.00 80.75           O  
ATOM   1699  N   SER A  24      88.892  18.234  44.814  1.00 76.83           N  
ATOM   1700  CA  SER A  24      89.422  17.393  43.782  1.00 76.83           C  
ATOM   1701  CB  SER A  24      89.190  15.894  44.041  1.00 76.83           C  
ATOM   1702  OG  SER A  24      87.798  15.621  44.104  1.00 76.83           O  
ATOM   1703  C   SER A  24      88.731  17.724  42.498  1.00 76.83           C  
ATOM   1704  O   SER A  24      87.565  18.119  42.474  1.00 76.83           O  
ATOM   1705  N   TYR A  25      89.469  17.568  41.385  1.00111.33           N  
ATOM   1706  CA  TYR A  25      88.956  17.817  40.079  1.00111.33           C  
ATOM   1707  CB  TYR A  25      89.614  19.042  39.409  1.00111.33           C  
ATOM   1708  CG  TYR A  25      91.101  18.890  39.470  1.00111.33           C  
ATOM   1709  CD1 TYR A  25      91.801  19.323  40.573  1.00111.33           C  
ATOM   1710  CD2 TYR A  25      91.798  18.320  38.430  1.00111.33           C  
ATOM   1711  CE1 TYR A  25      93.168  19.187  40.639  1.00111.33           C  
ATOM   1712  CE2 TYR A  25      93.164  18.179  38.488  1.00111.33           C  
ATOM   1713  CZ  TYR A  25      93.851  18.613  39.595  1.00111.33           C  
ATOM   1714  OH  TYR A  25      95.253  18.473  39.666  1.00111.33           O  
ATOM   1715  C   TYR A  25      89.235  16.589  39.280  1.00111.33           C  
ATOM   1716  O   TYR A  25      90.307  15.993  39.375  1.00111.33           O  
ATOM   1717  N   GLU A  26      88.230  16.121  38.528  1.00138.98           N  
ATOM   1718  CA  GLU A  26      88.424  14.932  37.759  1.00138.98           C  
ATOM   1719  CB  GLU A  26      87.106  14.242  37.392  1.00138.98           C  
ATOM   1720  CG  GLU A  26      86.425  13.698  38.646  1.00138.98           C  
ATOM   1721  CD  GLU A  26      85.125  13.032  38.252  1.00138.98           C  
ATOM   1722  OE1 GLU A  26      85.157  12.218  37.289  1.00138.98           O  
ATOM   1723  OE2 GLU A  26      84.092  13.312  38.909  1.00138.98           O  
ATOM   1724  C   GLU A  26      89.214  15.231  36.525  1.00138.98           C  
ATOM   1725  O   GLU A  26      89.948  14.374  36.026  1.00138.98           O  
ATOM   1726  N   ASP A  27      89.066  16.471  36.010  1.00157.30           N  
ATOM   1727  CA  ASP A  27      89.647  16.857  34.762  1.00157.30           C  
ATOM   1728  CB  ASP A  27      88.891  18.036  34.120  1.00157.30           C  
ATOM   1729  CG  ASP A  27      89.129  18.045  32.615  1.00157.30           C  
ATOM   1730  OD1 ASP A  27      90.011  17.281  32.139  1.00157.30           O  
ATOM   1731  OD2 ASP A  27      88.416  18.816  31.919  1.00157.30           O  
ATOM   1732  C   ASP A  27      91.114  17.214  34.890  1.00157.30           C  
ATOM   1733  O   ASP A  27      91.495  18.202  35.516  1.00157.30           O  
ATOM   1734  N   SER A  28      91.971  16.418  34.212  1.00159.29           N  
ATOM   1735  CA  SER A  28      93.415  16.482  34.234  1.00159.29           C  
ATOM   1736  CB  SER A  28      94.060  15.300  33.497  1.00159.29           C  
ATOM   1737  OG  SER A  28      93.783  15.396  32.107  1.00159.29           O  
ATOM   1738  C   SER A  28      93.957  17.714  33.573  1.00159.29           C  
ATOM   1739  O   SER A  28      95.170  17.904  33.508  1.00159.29           O  
ATOM   1740  N   THR A  36      93.111  18.518  32.926  1.00147.43           N  
ATOM   1741  CA  THR A  36      93.613  19.698  32.285  1.00147.43           C  
ATOM   1742  CB  THR A  36      92.609  20.375  31.423  1.00147.43           C  
ATOM   1743  OG1 THR A  36      92.032  19.485  30.496  1.00147.43           O  
ATOM   1744  CG2 THR A  36      93.335  21.519  30.701  1.00147.43           C  
ATOM   1745  C   THR A  36      93.863  20.847  33.195  1.00147.43           C  
ATOM   1746  O   THR A  36      94.887  21.509  33.061  1.00147.43           O  
ATOM   1747  N   PHE A  37      92.892  21.108  34.103  1.00174.53           N  
ATOM   1748  CA  PHE A  37      92.743  22.322  34.870  1.00174.53           C  
ATOM   1749  CB  PHE A  37      91.965  22.152  36.199  1.00174.53           C  
ATOM   1750  CG  PHE A  37      90.505  21.843  36.067  1.00174.53           C  
ATOM   1751  CD1 PHE A  37      89.593  22.834  35.778  1.00174.53           C  
ATOM   1752  CD2 PHE A  37      90.030  20.568  36.288  1.00174.53           C  
ATOM   1753  CE1 PHE A  37      88.249  22.552  35.676  1.00174.53           C  
ATOM   1754  CE2 PHE A  37      88.687  20.278  36.188  1.00174.53           C  
ATOM   1755  CZ  PHE A  37      87.790  21.272  35.880  1.00174.53           C  
ATOM   1756  C   PHE A  37      94.076  22.815  35.312  1.00174.53           C  
ATOM   1757  O   PHE A  37      94.834  22.081  35.941  1.00174.53           O  
ATOM   1758  N   ASN A  38      94.427  24.049  34.892  1.00171.10           N  
ATOM   1759  CA  ASN A  38      95.673  24.662  35.266  1.00171.10           C  
ATOM   1760  CB  ASN A  38      96.160  25.677  34.223  1.00171.10           C  
ATOM   1761  CG  ASN A  38      96.564  24.931  32.966  1.00171.10           C  
ATOM   1762  OD1 ASN A  38      97.547  24.192  32.950  1.00171.10           O  
ATOM   1763  ND2 ASN A  38      95.775  25.131  31.878  1.00171.10           N  
ATOM   1764  C   ASN A  38      95.656  25.422  36.570  1.00171.10           C  
ATOM   1765  O   ASN A  38      96.624  25.380  37.324  1.00171.10           O  
ATOM   1766  N   TYR A  39      94.560  26.147  36.875  1.00214.30           N  
ATOM   1767  CA  TYR A  39      94.626  27.162  37.903  1.00214.30           C  
ATOM   1768  CB  TYR A  39      94.288  28.492  37.205  1.00214.30           C  
ATOM   1769  CG  TYR A  39      94.456  29.726  38.013  1.00214.30           C  
ATOM   1770  CD1 TYR A  39      95.698  30.285  38.179  1.00214.30           C  
ATOM   1771  CD2 TYR A  39      93.372  30.338  38.587  1.00214.30           C  
ATOM   1772  CE1 TYR A  39      95.848  31.440  38.905  1.00214.30           C  
ATOM   1773  CE2 TYR A  39      93.510  31.493  39.316  1.00214.30           C  
ATOM   1774  CZ  TYR A  39      94.754  32.045  39.470  1.00214.30           C  
ATOM   1775  OH  TYR A  39      94.911  33.233  40.208  1.00214.30           O  
ATOM   1776  C   TYR A  39      93.653  26.864  38.986  1.00214.30           C  
ATOM   1777  O   TYR A  39      92.479  26.657  38.707  1.00214.30           O  
ATOM   1778  N   PHE A  40      94.107  26.835  40.260  1.00157.60           N  
ATOM   1779  CA  PHE A  40      93.168  26.471  41.283  1.00157.60           C  
ATOM   1780  CB  PHE A  40      93.508  25.112  41.927  1.00157.60           C  
ATOM   1781  CG  PHE A  40      93.646  24.117  40.817  1.00157.60           C  
ATOM   1782  CD1 PHE A  40      92.549  23.571  40.199  1.00157.60           C  
ATOM   1783  CD2 PHE A  40      94.886  23.744  40.360  1.00157.60           C  
ATOM   1784  CE1 PHE A  40      92.678  22.665  39.173  1.00157.60           C  
ATOM   1785  CE2 PHE A  40      95.017  22.837  39.332  1.00157.60           C  
ATOM   1786  CZ  PHE A  40      93.917  22.284  38.734  1.00157.60           C  
ATOM   1787  C   PHE A  40      93.149  27.507  42.380  1.00157.60           C  
ATOM   1788  O   PHE A  40      93.910  27.420  43.343  1.00157.60           O  
ATOM   1789  N   PRO A  41      92.292  28.489  42.251  1.00160.32           N  
ATOM   1790  CA  PRO A  41      92.155  29.507  43.268  1.00160.32           C  
ATOM   1791  CD  PRO A  41      92.011  29.010  40.929  1.00160.32           C  
ATOM   1792  CB  PRO A  41      91.852  30.810  42.527  1.00160.32           C  
ATOM   1793  CG  PRO A  41      91.305  30.352  41.167  1.00160.32           C  
ATOM   1794  C   PRO A  41      91.127  29.176  44.311  1.00160.32           C  
ATOM   1795  O   PRO A  41      90.096  28.606  43.963  1.00160.32           O  
ATOM   1796  N   TRP A  42      91.345  29.581  45.581  1.00102.39           N  
ATOM   1797  CA  TRP A  42      90.372  29.351  46.619  1.00102.39           C  
ATOM   1798  CB  TRP A  42      90.964  28.769  47.914  1.00102.39           C  
ATOM   1799  CG  TRP A  42      91.374  27.320  47.812  1.00102.39           C  
ATOM   1800  CD2 TRP A  42      90.611  26.232  48.358  1.00102.39           C  
ATOM   1801  CD1 TRP A  42      92.480  26.766  47.241  1.00102.39           C  
ATOM   1802  NE1 TRP A  42      92.450  25.399  47.389  1.00102.39           N  
ATOM   1803  CE2 TRP A  42      91.306  25.057  48.075  1.00102.39           C  
ATOM   1804  CE3 TRP A  42      89.428  26.213  49.039  1.00102.39           C  
ATOM   1805  CZ2 TRP A  42      90.828  23.841  48.471  1.00102.39           C  
ATOM   1806  CZ3 TRP A  42      88.948  24.985  49.435  1.00102.39           C  
ATOM   1807  CH2 TRP A  42      89.633  23.820  49.156  1.00102.39           C  
ATOM   1808  C   TRP A  42      89.793  30.693  46.960  1.00102.39           C  
ATOM   1809  O   TRP A  42      90.453  31.712  46.778  1.00102.39           O  
ATOM   1810  N   TYR A  43      88.525  30.738  47.427  1.00 98.87           N  
ATOM   1811  CA  TYR A  43      87.896  31.992  47.763  1.00 98.87           C  
ATOM   1812  CB  TYR A  43      86.789  32.439  46.786  1.00 98.87           C  
ATOM   1813  CG  TYR A  43      87.363  32.961  45.511  1.00 98.87           C  
ATOM   1814  CD1 TYR A  43      87.789  32.110  44.516  1.00 98.87           C  
ATOM   1815  CD2 TYR A  43      87.449  34.320  45.304  1.00 98.87           C  
ATOM   1816  CE1 TYR A  43      88.308  32.608  43.342  1.00 98.87           C  
ATOM   1817  CE2 TYR A  43      87.967  34.823  44.132  1.00 98.87           C  
ATOM   1818  CZ  TYR A  43      88.400  33.965  43.150  1.00 98.87           C  
ATOM   1819  OH  TYR A  43      88.934  34.473  41.946  1.00 98.87           O  
ATOM   1820  C   TYR A  43      87.209  31.875  49.090  1.00 98.87           C  
ATOM   1821  O   TYR A  43      86.853  30.782  49.529  1.00 98.87           O  
ATOM   1822  N   GLN A  44      87.010  33.028  49.768  1.00 79.87           N  
ATOM   1823  CA  GLN A  44      86.329  33.040  51.034  1.00 79.87           C  
ATOM   1824  CB  GLN A  44      87.209  33.513  52.198  1.00 79.87           C  
ATOM   1825  CG  GLN A  44      86.604  33.335  53.589  1.00 79.87           C  
ATOM   1826  CD  GLN A  44      87.627  33.860  54.586  1.00 79.87           C  
ATOM   1827  OE1 GLN A  44      88.371  34.794  54.294  1.00 79.87           O  
ATOM   1828  NE2 GLN A  44      87.685  33.231  55.790  1.00 79.87           N  
ATOM   1829  C   GLN A  44      85.175  33.990  50.936  1.00 79.87           C  
ATOM   1830  O   GLN A  44      85.304  35.076  50.373  1.00 79.87           O  
ATOM   1831  N   GLN A  45      83.999  33.601  51.474  1.00101.07           N  
ATOM   1832  CA  GLN A  45      82.881  34.493  51.411  1.00101.07           C  
ATOM   1833  CB  GLN A  45      81.706  34.005  50.549  1.00101.07           C  
ATOM   1834  CG  GLN A  45      80.621  35.076  50.417  1.00101.07           C  
ATOM   1835  CD  GLN A  45      79.657  34.674  49.313  1.00101.07           C  
ATOM   1836  OE1 GLN A  45      78.858  35.484  48.848  1.00101.07           O  
ATOM   1837  NE2 GLN A  45      79.730  33.393  48.872  1.00101.07           N  
ATOM   1838  C   GLN A  45      82.383  34.748  52.799  1.00101.07           C  
ATOM   1839  O   GLN A  45      82.016  33.829  53.531  1.00101.07           O  
ATOM   1840  N   PHE A  46      82.370  36.036  53.193  1.00 86.47           N  
ATOM   1841  CA  PHE A  46      81.898  36.426  54.487  1.00 86.47           C  
ATOM   1842  CB  PHE A  46      82.596  37.667  55.073  1.00 86.47           C  
ATOM   1843  CG  PHE A  46      84.057  37.387  55.149  1.00 86.47           C  
ATOM   1844  CD1 PHE A  46      84.560  36.525  56.094  1.00 86.47           C  
ATOM   1845  CD2 PHE A  46      84.921  37.972  54.252  1.00 86.47           C  
ATOM   1846  CE1 PHE A  46      85.908  36.263  56.152  1.00 86.47           C  
ATOM   1847  CE2 PHE A  46      86.270  37.717  54.307  1.00 86.47           C  
ATOM   1848  CZ  PHE A  46      86.765  36.865  55.263  1.00 86.47           C  
ATOM   1849  C   PHE A  46      80.466  36.790  54.296  1.00 86.47           C  
ATOM   1850  O   PHE A  46      80.012  37.024  53.176  1.00 86.47           O  
ATOM   1851  N   PRO A  48      79.727  36.843  55.360  1.00106.48           N  
ATOM   1852  CA  PRO A  48      78.341  37.147  55.207  1.00106.48           C  
ATOM   1853  CD  PRO A  48      79.981  36.010  56.523  1.00106.48           C  
ATOM   1854  CB  PRO A  48      77.711  36.904  56.574  1.00106.48           C  
ATOM   1855  CG  PRO A  48      78.602  35.798  57.176  1.00106.48           C  
ATOM   1856  C   PRO A  48      78.165  38.520  54.644  1.00106.48           C  
ATOM   1857  O   PRO A  48      78.899  39.431  55.018  1.00106.48           O  
ATOM   1858  N   GLY A  49      77.228  38.678  53.695  1.00 37.71           N  
ATOM   1859  CA  GLY A  49      76.929  39.970  53.154  1.00 37.71           C  
ATOM   1860  C   GLY A  49      78.044  40.458  52.280  1.00 37.71           C  
ATOM   1861  O   GLY A  49      78.058  41.629  51.899  1.00 37.71           O  
ATOM   1862  N   GLU A  50      79.004  39.590  51.904  1.00 75.39           N  
ATOM   1863  CA  GLU A  50      80.092  40.126  51.134  1.00 75.39           C  
ATOM   1864  CB  GLU A  50      81.411  40.198  51.921  1.00 75.39           C  
ATOM   1865  CG  GLU A  50      81.353  41.227  53.052  1.00 75.39           C  
ATOM   1866  CD  GLU A  50      82.679  41.210  53.796  1.00 75.39           C  
ATOM   1867  OE1 GLU A  50      83.736  41.070  53.125  1.00 75.39           O  
ATOM   1868  OE2 GLU A  50      82.651  41.333  55.049  1.00 75.39           O  
ATOM   1869  C   GLU A  50      80.316  39.296  49.904  1.00 75.39           C  
ATOM   1870  O   GLU A  50      79.755  38.215  49.732  1.00 75.39           O  
ATOM   1871  N   GLY A  51      81.124  39.836  48.970  1.00 52.91           N  
ATOM   1872  CA  GLY A  51      81.424  39.135  47.754  1.00 52.91           C  
ATOM   1873  C   GLY A  51      82.580  38.234  48.023  1.00 52.91           C  
ATOM   1874  O   GLY A  51      83.354  38.467  48.947  1.00 52.91           O  
ATOM   1875  N   PRO A  52      82.755  37.243  47.191  1.00105.24           N  
ATOM   1876  CA  PRO A  52      83.825  36.307  47.384  1.00105.24           C  
ATOM   1877  CD  PRO A  52      81.645  36.665  46.453  1.00105.24           C  
ATOM   1878  CB  PRO A  52      83.608  35.223  46.330  1.00105.24           C  
ATOM   1879  CG  PRO A  52      82.078  35.224  46.132  1.00105.24           C  
ATOM   1880  C   PRO A  52      85.152  36.996  47.351  1.00105.24           C  
ATOM   1881  O   PRO A  52      85.339  37.910  46.554  1.00105.24           O  
ATOM   1882  N   ALA A  53      86.088  36.603  48.234  1.00 55.94           N  
ATOM   1883  CA  ALA A  53      87.377  37.229  48.206  1.00 55.94           C  
ATOM   1884  CB  ALA A  53      87.772  37.892  49.537  1.00 55.94           C  
ATOM   1885  C   ALA A  53      88.366  36.144  47.943  1.00 55.94           C  
ATOM   1886  O   ALA A  53      88.291  35.077  48.542  1.00 55.94           O  
ATOM   1887  N   LEU A  54      89.322  36.381  47.028  1.00119.61           N  
ATOM   1888  CA  LEU A  54      90.289  35.368  46.724  1.00119.61           C  
ATOM   1889  CB  LEU A  54      91.078  35.676  45.438  1.00119.61           C  
ATOM   1890  CG  LEU A  54      92.308  34.780  45.193  1.00119.61           C  
ATOM   1891  CD1 LEU A  54      91.946  33.292  45.111  1.00119.61           C  
ATOM   1892  CD2 LEU A  54      93.080  35.246  43.951  1.00119.61           C  
ATOM   1893  C   LEU A  54      91.257  35.277  47.862  1.00119.61           C  
ATOM   1894  O   LEU A  54      91.900  36.266  48.214  1.00119.61           O  
ATOM   1895  N   LEU A  55      91.294  34.107  48.539  1.00169.87           N  
ATOM   1896  CA  LEU A  55      92.265  33.851  49.570  1.00169.87           C  
ATOM   1897  CB  LEU A  55      91.924  32.654  50.474  1.00169.87           C  
ATOM   1898  CG  LEU A  55      91.220  33.017  51.785  1.00169.87           C  
ATOM   1899  CD1 LEU A  55      90.036  33.945  51.544  1.00169.87           C  
ATOM   1900  CD2 LEU A  55      90.833  31.747  52.559  1.00169.87           C  
ATOM   1901  C   LEU A  55      93.633  33.537  49.052  1.00169.87           C  
ATOM   1902  O   LEU A  55      94.603  34.219  49.377  1.00169.87           O  
ATOM   1903  N   ILE A  56      93.738  32.474  48.224  1.00143.98           N  
ATOM   1904  CA  ILE A  56      95.032  32.042  47.778  1.00143.98           C  
ATOM   1905  CB  ILE A  56      95.689  31.097  48.743  1.00143.98           C  
ATOM   1906  CG1 ILE A  56      97.174  30.894  48.405  1.00143.98           C  
ATOM   1907  CG2 ILE A  56      94.863  29.802  48.786  1.00143.98           C  
ATOM   1908  CD1 ILE A  56      97.948  30.206  49.528  1.00143.98           C  
ATOM   1909  C   ILE A  56      94.868  31.346  46.458  1.00143.98           C  
ATOM   1910  O   ILE A  56      93.782  30.869  46.130  1.00143.98           O  
ATOM   1911  N   SER A  57      95.945  31.272  45.646  1.00 95.96           N  
ATOM   1912  CA  SER A  57      95.799  30.628  44.368  1.00 95.96           C  
ATOM   1913  CB  SER A  57      95.606  31.595  43.187  1.00 95.96           C  
ATOM   1914  OG  SER A  57      96.781  32.364  42.984  1.00 95.96           O  
ATOM   1915  C   SER A  57      97.019  29.821  44.098  1.00 95.96           C  
ATOM   1916  O   SER A  57      98.083  30.068  44.664  1.00 95.96           O  
ATOM   1917  N   ILE A  58      96.867  28.775  43.263  1.00102.08           N  
ATOM   1918  CA  ILE A  58      98.014  27.997  42.910  1.00102.08           C  
ATOM   1919  CB  ILE A  58      98.127  26.735  43.724  1.00102.08           C  
ATOM   1920  CG1 ILE A  58      99.489  26.073  43.480  1.00102.08           C  
ATOM   1921  CG2 ILE A  58      96.904  25.841  43.449  1.00102.08           C  
ATOM   1922  CD1 ILE A  58      99.854  25.023  44.525  1.00102.08           C  
ATOM   1923  C   ILE A  58      97.984  27.666  41.442  1.00102.08           C  
ATOM   1924  O   ILE A  58      97.083  26.981  40.958  1.00102.08           O  
ATOM   1925  N   ARG A  59      99.007  28.134  40.694  1.00211.64           N  
ATOM   1926  CA  ARG A  59      99.106  27.831  39.291  1.00211.64           C  
ATOM   1927  CB  ARG A  59     100.188  28.627  38.539  1.00211.64           C  
ATOM   1928  CG  ARG A  59      99.943  30.135  38.464  1.00211.64           C  
ATOM   1929  CD  ARG A  59     100.172  30.865  39.789  1.00211.64           C  
ATOM   1930  NE  ARG A  59      99.952  32.319  39.543  1.00211.64           N  
ATOM   1931  CZ  ARG A  59      99.555  33.129  40.567  1.00211.64           C  
ATOM   1932  NH1 ARG A  59      99.321  32.601  41.803  1.00211.64           N  
ATOM   1933  NH2 ARG A  59      99.389  34.466  40.354  1.00211.64           N  
ATOM   1934  C   ARG A  59      99.535  26.410  39.246  1.00211.64           C  
ATOM   1935  O   ARG A  59     100.125  25.926  40.202  1.00211.64           O  
ATOM   1936  N   SER A  60      99.296  25.708  38.129  1.00268.19           N  
ATOM   1937  CA  SER A  60      99.505  24.290  38.136  1.00268.19           C  
ATOM   1938  CB  SER A  60      99.296  23.599  36.773  1.00268.19           C  
ATOM   1939  OG  SER A  60      97.932  23.320  36.515  1.00268.19           O  
ATOM   1940  C   SER A  60     100.879  23.936  38.504  1.00268.19           C  
ATOM   1941  O   SER A  60     101.062  23.102  39.362  1.00268.19           O  
ATOM   1942  N   VAL A  65     101.913  24.539  37.936  1.00149.90           N  
ATOM   1943  CA  VAL A  65     103.157  23.954  38.323  1.00149.90           C  
ATOM   1944  CB  VAL A  65     104.246  24.333  37.378  1.00149.90           C  
ATOM   1945  CG1 VAL A  65     104.179  25.863  37.179  1.00149.90           C  
ATOM   1946  CG2 VAL A  65     105.570  23.819  37.967  1.00149.90           C  
ATOM   1947  C   VAL A  65     103.571  24.397  39.705  1.00149.90           C  
ATOM   1948  O   VAL A  65     104.235  25.419  39.868  1.00149.90           O  
ATOM   1949  N   SER A  66     103.212  23.616  40.750  1.00110.05           N  
ATOM   1950  CA  SER A  66     103.656  23.926  42.080  1.00110.05           C  
ATOM   1951  CB  SER A  66     103.415  25.391  42.488  1.00110.05           C  
ATOM   1952  OG  SER A  66     102.034  25.704  42.413  1.00110.05           O  
ATOM   1953  C   SER A  66     102.956  23.023  43.056  1.00110.05           C  
ATOM   1954  O   SER A  66     101.747  22.813  42.972  1.00110.05           O  
ATOM   1955  N   ASP A  67     103.743  22.425  43.977  1.00 78.12           N  
ATOM   1956  CA  ASP A  67     103.295  21.529  45.013  1.00 78.12           C  
ATOM   1957  CB  ASP A  67     104.446  20.684  45.580  1.00 78.12           C  
ATOM   1958  CG  ASP A  67     104.866  19.711  44.489  0.75 78.12           C  
ATOM   1959  OD1 ASP A  67     104.017  19.420  43.605  0.50 78.12           O  
ATOM   1960  OD2 ASP A  67     106.038  19.247  44.522  0.50 78.12           O  
ATOM   1961  C   ASP A  67     102.652  22.239  46.161  1.00 78.12           C  
ATOM   1962  O   ASP A  67     101.706  21.719  46.744  1.00 78.12           O  
ATOM   1963  N   LYS A  68     103.155  23.420  46.567  1.00196.76           N  
ATOM   1964  CA  LYS A  68     102.546  24.013  47.723  1.00196.76           C  
ATOM   1965  CB  LYS A  68     103.242  23.662  49.050  1.00196.76           C  
ATOM   1966  CG  LYS A  68     104.753  23.886  49.046  0.50196.76           C  
ATOM   1967  CD  LYS A  68     105.498  22.940  48.102  0.50196.76           C  
ATOM   1968  CE  LYS A  68     105.701  21.536  48.681  0.50196.76           C  
ATOM   1969  NZ  LYS A  68     104.394  20.885  48.927  0.50196.76           N  
ATOM   1970  C   LYS A  68     102.502  25.501  47.584  1.00196.76           C  
ATOM   1971  O   LYS A  68     103.226  26.086  46.779  1.00196.76           O  
ATOM   1972  N   LYS A  69     101.605  26.149  48.363  1.00152.56           N  
ATOM   1973  CA  LYS A  69     101.485  27.576  48.296  1.00152.56           C  
ATOM   1974  CB  LYS A  69     100.328  28.012  47.376  1.00152.56           C  
ATOM   1975  CG  LYS A  69     100.514  29.375  46.703  1.00152.56           C  
ATOM   1976  CD  LYS A  69     100.603  30.573  47.648  1.00152.56           C  
ATOM   1977  CE  LYS A  69     100.887  31.887  46.915  1.00152.56           C  
ATOM   1978  NZ  LYS A  69      99.831  32.145  45.911  1.00152.56           N  
ATOM   1979  C   LYS A  69     101.213  28.051  49.693  1.00152.56           C  
ATOM   1980  O   LYS A  69     100.347  27.509  50.380  1.00152.56           O  
ATOM   1981  N   GLU A  70     101.936  29.091  50.156  1.00 96.82           N  
ATOM   1982  CA  GLU A  70     101.782  29.468  51.532  1.00 96.82           C  
ATOM   1983  CB  GLU A  70     103.032  29.145  52.372  1.00 96.82           C  
ATOM   1984  CG  GLU A  70     102.925  29.520  53.853  1.00 96.82           C  
ATOM   1985  CD  GLU A  70     102.618  28.263  54.654  1.00 96.82           C  
ATOM   1986  OE1 GLU A  70     103.026  27.160  54.201  1.00 96.82           O  
ATOM   1987  OE2 GLU A  70     101.988  28.392  55.737  1.00 96.82           O  
ATOM   1988  C   GLU A  70     101.576  30.941  51.675  1.00 96.82           C  
ATOM   1989  O   GLU A  70     102.124  31.750  50.928  1.00 96.82           O  
ATOM   1990  N   ASP A  72     100.722  31.307  52.648  1.00132.29           N  
ATOM   1991  CA  ASP A  72     100.539  32.668  53.040  1.00132.29           C  
ATOM   1992  CB  ASP A  72      99.501  33.456  52.206  1.00132.29           C  
ATOM   1993  CG  ASP A  72      98.122  32.822  52.281  1.00132.29           C  
ATOM   1994  OD1 ASP A  72      98.044  31.581  52.479  1.00132.29           O  
ATOM   1995  OD2 ASP A  72      97.125  33.577  52.138  1.00132.29           O  
ATOM   1996  C   ASP A  72     100.165  32.627  54.488  1.00132.29           C  
ATOM   1997  O   ASP A  72      98.998  32.480  54.851  1.00132.29           O  
ATOM   1998  N   GLY A  74     101.191  32.709  55.358  1.00 34.15           N  
ATOM   1999  CA  GLY A  74     100.973  32.696  56.772  1.00 34.15           C  
ATOM   2000  C   GLY A  74     100.167  31.482  57.116  1.00 34.15           C  
ATOM   2001  O   GLY A  74     100.588  30.348  56.901  1.00 34.15           O  
ATOM   2002  N   ARG A  75      98.964  31.731  57.664  1.00123.51           N  
ATOM   2003  CA  ARG A  75      98.047  30.747  58.159  1.00123.51           C  
ATOM   2004  CB  ARG A  75      96.857  31.383  58.902  1.00123.51           C  
ATOM   2005  CG  ARG A  75      97.306  32.249  60.084  1.00123.51           C  
ATOM   2006  CD  ARG A  75      96.184  32.729  61.010  1.00123.51           C  
ATOM   2007  NE  ARG A  75      95.231  33.544  60.212  1.00123.51           N  
ATOM   2008  CZ  ARG A  75      94.157  32.937  59.629  1.00123.51           C  
ATOM   2009  NH1 ARG A  75      93.964  31.596  59.786  1.00123.51           N  
ATOM   2010  NH2 ARG A  75      93.275  33.667  58.890  1.00123.51           N  
ATOM   2011  C   ARG A  75      97.495  29.888  57.060  1.00123.51           C  
ATOM   2012  O   ARG A  75      97.184  28.722  57.301  1.00123.51           O  
ATOM   2013  N   PHE A  76      97.324  30.434  55.836  1.00102.05           N  
ATOM   2014  CA  PHE A  76      96.682  29.659  54.805  1.00102.05           C  
ATOM   2015  CB  PHE A  76      95.775  30.485  53.877  1.00102.05           C  
ATOM   2016  CG  PHE A  76      94.540  30.797  54.648  1.00102.05           C  
ATOM   2017  CD1 PHE A  76      93.490  29.916  54.627  1.00102.05           C  
ATOM   2018  CD2 PHE A  76      94.419  31.939  55.399  1.00102.05           C  
ATOM   2019  CE1 PHE A  76      92.340  30.174  55.332  1.00102.05           C  
ATOM   2020  CE2 PHE A  76      93.269  32.202  56.107  1.00102.05           C  
ATOM   2021  CZ  PHE A  76      92.220  31.321  56.073  1.00102.05           C  
ATOM   2022  C   PHE A  76      97.667  28.907  53.961  1.00102.05           C  
ATOM   2023  O   PHE A  76      98.726  29.407  53.587  1.00102.05           O  
ATOM   2024  N   THR A  77      97.332  27.635  53.654  1.00 81.24           N  
ATOM   2025  CA  THR A  77      98.219  26.843  52.856  1.00 81.24           C  
ATOM   2026  CB  THR A  77      99.129  25.982  53.677  1.00 81.24           C  
ATOM   2027  OG1 THR A  77      99.949  26.788  54.507  1.00 81.24           O  
ATOM   2028  CG2 THR A  77      99.982  25.089  52.760  1.00 81.24           C  
ATOM   2029  C   THR A  77      97.446  25.914  51.979  1.00 81.24           C  
ATOM   2030  O   THR A  77      96.480  25.279  52.401  1.00 81.24           O  
ATOM   2031  N   ILE A  78      97.923  25.792  50.727  1.00 81.65           N  
ATOM   2032  CA  ILE A  78      97.381  24.919  49.732  1.00 81.65           C  
ATOM   2033  CB  ILE A  78      97.161  25.600  48.409  1.00 81.65           C  
ATOM   2034  CG1 ILE A  78      96.146  26.749  48.502  1.00 81.65           C  
ATOM   2035  CG2 ILE A  78      96.777  24.521  47.390  1.00 81.65           C  
ATOM   2036  CD1 ILE A  78      96.123  27.625  47.247  1.00 81.65           C  
ATOM   2037  C   ILE A  78      98.455  23.915  49.450  1.00 81.65           C  
ATOM   2038  O   ILE A  78      99.627  24.272  49.339  1.00 81.65           O  
ATOM   2039  N   PHE A  79      98.072  22.625  49.370  1.00 87.47           N  
ATOM   2040  CA  PHE A  79      98.966  21.565  48.997  1.00 87.47           C  
ATOM   2041  CB  PHE A  79      98.878  20.328  49.908  1.00 87.47           C  
ATOM   2042  CG  PHE A  79      99.270  20.694  51.295  1.00 87.47           C  
ATOM   2043  CD1 PHE A  79     100.597  20.768  51.651  1.00 87.47           C  
ATOM   2044  CD2 PHE A  79      98.307  20.950  52.244  1.00 87.47           C  
ATOM   2045  CE1 PHE A  79     100.956  21.098  52.937  1.00 87.47           C  
ATOM   2046  CE2 PHE A  79      98.662  21.280  53.532  1.00 87.47           C  
ATOM   2047  CZ  PHE A  79      99.990  21.359  53.879  1.00 87.47           C  
ATOM   2048  C   PHE A  79      98.395  21.111  47.696  1.00 87.47           C  
ATOM   2049  O   PHE A  79      97.183  20.931  47.599  1.00 87.47           O  
ATOM   2050  N   PHE A  80      99.230  20.903  46.660  1.00114.05           N  
ATOM   2051  CA  PHE A  80      98.652  20.599  45.384  1.00114.05           C  
ATOM   2052  CB  PHE A  80      98.907  21.736  44.381  1.00114.05           C  
ATOM   2053  CG  PHE A  80      98.130  21.463  43.150  1.00114.05           C  
ATOM   2054  CD1 PHE A  80      96.777  21.708  43.122  1.00114.05           C  
ATOM   2055  CD2 PHE A  80      98.760  20.984  42.027  1.00114.05           C  
ATOM   2056  CE1 PHE A  80      96.050  21.460  41.984  1.00114.05           C  
ATOM   2057  CE2 PHE A  80      98.037  20.735  40.886  1.00114.05           C  
ATOM   2058  CZ  PHE A  80      96.685  20.968  40.869  1.00114.05           C  
ATOM   2059  C   PHE A  80      99.240  19.343  44.826  1.00114.05           C  
ATOM   2060  O   PHE A  80     100.455  19.154  44.845  1.00114.05           O  
ATOM   2061  N   ASN A  82      98.382  18.441  44.300  1.00180.91           N  
ATOM   2062  CA  ASN A  82      98.913  17.225  43.757  1.00180.91           C  
ATOM   2063  CB  ASN A  82      98.446  15.995  44.557  1.00180.91           C  
ATOM   2064  CG  ASN A  82      99.371  14.820  44.287  1.00180.91           C  
ATOM   2065  OD1 ASN A  82      99.683  14.503  43.142  1.00180.91           O  
ATOM   2066  ND2 ASN A  82      99.834  14.154  45.380  1.00180.91           N  
ATOM   2067  C   ASN A  82      98.413  17.083  42.357  1.00180.91           C  
ATOM   2068  O   ASN A  82      97.406  16.427  42.125  1.00180.91           O  
ATOM   2069  N   LYS A  84      99.132  17.632  41.364  1.00133.22           N  
ATOM   2070  CA  LYS A  84      98.645  17.573  40.016  1.00133.22           C  
ATOM   2071  CB  LYS A  84      99.617  18.222  39.016  1.00133.22           C  
ATOM   2072  CG  LYS A  84      99.167  18.153  37.552  1.00133.22           C  
ATOM   2073  CD  LYS A  84      97.994  19.070  37.193  1.00133.22           C  
ATOM   2074  CE  LYS A  84      97.628  19.024  35.705  1.00133.22           C  
ATOM   2075  NZ  LYS A  84      96.581  20.025  35.396  1.00133.22           N  
ATOM   2076  C   LYS A  84      98.487  16.153  39.588  1.00133.22           C  
ATOM   2077  O   LYS A  84      97.464  15.788  39.013  1.00133.22           O  
ATOM   2078  N   ARG A  85      99.483  15.301  39.883  1.00 87.98           N  
ATOM   2079  CA  ARG A  85      99.413  13.947  39.415  1.00 87.98           C  
ATOM   2080  CB  ARG A  85     100.600  13.107  39.910  1.00 87.98           C  
ATOM   2081  CG  ARG A  85     101.957  13.630  39.431  1.00 87.98           C  
ATOM   2082  CD  ARG A  85     103.141  12.829  39.974  0.50 87.98           C  
ATOM   2083  NE  ARG A  85     104.390  13.490  39.498  0.50 87.98           N  
ATOM   2084  CZ  ARG A  85     105.474  13.553  40.325  0.50 87.98           C  
ATOM   2085  NH1 ARG A  85     105.416  12.993  41.568  0.50 87.98           N  
ATOM   2086  NH2 ARG A  85     106.614  14.180  39.912  0.50 87.98           N  
ATOM   2087  C   ARG A  85      98.165  13.313  39.961  1.00 87.98           C  
ATOM   2088  O   ARG A  85      97.406  12.678  39.231  1.00 87.98           O  
ATOM   2089  N   GLU A  86      97.924  13.487  41.273  1.00100.04           N  
ATOM   2090  CA  GLU A  86      96.805  12.920  41.980  1.00100.04           C  
ATOM   2091  CB  GLU A  86      96.990  12.891  43.506  1.00100.04           C  
ATOM   2092  CG  GLU A  86      95.995  11.955  44.199  1.00100.04           C  
ATOM   2093  CD  GLU A  86      96.420  11.793  45.649  1.00100.04           C  
ATOM   2094  OE1 GLU A  86      96.895  12.796  46.241  1.00100.04           O  
ATOM   2095  OE2 GLU A  86      96.280  10.662  46.185  1.00100.04           O  
ATOM   2096  C   GLU A  86      95.514  13.623  41.657  1.00100.04           C  
ATOM   2097  O   GLU A  86      94.437  13.079  41.900  1.00100.04           O  
ATOM   2098  N   LYS A  87      95.580  14.865  41.137  1.00165.12           N  
ATOM   2099  CA  LYS A  87      94.401  15.642  40.861  1.00165.12           C  
ATOM   2100  CB  LYS A  87      93.349  14.862  40.054  1.00165.12           C  
ATOM   2101  CG  LYS A  87      93.820  14.342  38.695  1.00165.12           C  
ATOM   2102  CD  LYS A  87      94.208  15.433  37.702  1.00165.12           C  
ATOM   2103  CE  LYS A  87      94.655  14.869  36.353  1.00165.12           C  
ATOM   2104  NZ  LYS A  87      95.943  14.152  36.487  1.00165.12           N  
ATOM   2105  C   LYS A  87      93.754  15.989  42.165  1.00165.12           C  
ATOM   2106  O   LYS A  87      92.529  16.035  42.281  1.00165.12           O  
ATOM   2107  N   LYS A  88      94.579  16.260  43.192  1.00158.53           N  
ATOM   2108  CA  LYS A  88      94.029  16.563  44.476  1.00158.53           C  
ATOM   2109  CB  LYS A  88      94.502  15.612  45.585  1.00158.53           C  
ATOM   2110  CG  LYS A  88      95.908  15.950  46.082  1.00158.53           C  
ATOM   2111  CD  LYS A  88      96.311  15.224  47.367  1.00158.53           C  
ATOM   2112  CE  LYS A  88      95.361  15.443  48.544  1.00158.53           C  
ATOM   2113  NZ  LYS A  88      95.767  14.594  49.686  1.00158.53           N  
ATOM   2114  C   LYS A  88      94.502  17.918  44.889  1.00158.53           C  
ATOM   2115  O   LYS A  88      95.545  18.405  44.453  1.00158.53           O  
ATOM   2116  N   LEU A  89      93.702  18.564  45.754  1.00129.90           N  
ATOM   2117  CA  LEU A  89      94.031  19.867  46.235  1.00129.90           C  
ATOM   2118  CB  LEU A  89      93.441  20.924  45.280  1.00129.90           C  
ATOM   2119  CG  LEU A  89      93.696  22.395  45.630  1.00129.90           C  
ATOM   2120  CD1 LEU A  89      95.194  22.687  45.715  1.00129.90           C  
ATOM   2121  CD2 LEU A  89      92.998  23.321  44.620  1.00129.90           C  
ATOM   2122  C   LEU A  89      93.414  19.992  47.600  1.00129.90           C  
ATOM   2123  O   LEU A  89      92.348  19.434  47.853  1.00129.90           O  
ATOM   2124  N   SER A  90      94.083  20.702  48.537  1.00105.58           N  
ATOM   2125  CA  SER A  90      93.518  20.821  49.853  1.00105.58           C  
ATOM   2126  CB  SER A  90      94.040  19.743  50.821  1.00105.58           C  
ATOM   2127  OG  SER A  90      93.489  19.926  52.116  1.00105.58           O  
ATOM   2128  C   SER A  90      93.892  22.146  50.441  1.00105.58           C  
ATOM   2129  O   SER A  90      94.961  22.692  50.166  1.00105.58           O  
ATOM   2130  N   LEU A  91      92.993  22.698  51.284  1.00 85.40           N  
ATOM   2131  CA  LEU A  91      93.259  23.949  51.924  1.00 85.40           C  
ATOM   2132  CB  LEU A  91      92.190  25.022  51.666  1.00 85.40           C  
ATOM   2133  CG  LEU A  91      92.471  26.333  52.424  1.00 85.40           C  
ATOM   2134  CD1 LEU A  91      93.765  27.005  51.938  1.00 85.40           C  
ATOM   2135  CD2 LEU A  91      91.260  27.276  52.389  1.00 85.40           C  
ATOM   2136  C   LEU A  91      93.297  23.741  53.401  1.00 85.40           C  
ATOM   2137  O   LEU A  91      92.304  23.323  53.995  1.00 85.40           O  
ATOM   2138  N   HIS A  92      94.448  24.040  54.040  1.00 94.02           N  
ATOM   2139  CA  HIS A  92      94.466  23.900  55.463  1.00 94.02           C  
ATOM   2140  ND1 HIS A  92      97.915  23.405  55.315  1.00 94.02           N  
ATOM   2141  CG  HIS A  92      96.898  23.486  56.237  1.00 94.02           C  
ATOM   2142  CB  HIS A  92      95.520  22.933  56.036  1.00 94.02           C  
ATOM   2143  NE2 HIS A  92      98.775  24.369  57.124  1.00 94.02           N  
ATOM   2144  CD2 HIS A  92      97.439  24.082  57.332  1.00 94.02           C  
ATOM   2145  CE1 HIS A  92      99.015  23.944  55.899  1.00 94.02           C  
ATOM   2146  C   HIS A  92      94.652  25.252  56.066  1.00 94.02           C  
ATOM   2147  O   HIS A  92      95.512  26.030  55.650  1.00 94.02           O  
ATOM   2148  N   ILE A  93      93.794  25.569  57.057  1.00 88.33           N  
ATOM   2149  CA  ILE A  93      93.867  26.817  57.754  1.00 88.33           C  
ATOM   2150  CB  ILE A  93      92.519  27.420  58.016  1.00 88.33           C  
ATOM   2151  CG1 ILE A  93      91.789  27.606  56.674  1.00 88.33           C  
ATOM   2152  CG2 ILE A  93      92.709  28.747  58.769  1.00 88.33           C  
ATOM   2153  CD1 ILE A  93      90.324  28.009  56.826  1.00 88.33           C  
ATOM   2154  C   ILE A  93      94.538  26.469  59.046  1.00 88.33           C  
ATOM   2155  O   ILE A  93      93.908  26.048  60.017  1.00 88.33           O  
ATOM   2156  N   THR A  94      95.856  26.731  59.080  1.00134.65           N  
ATOM   2157  CA  THR A  94      96.761  26.245  60.080  1.00134.65           C  
ATOM   2158  CB  THR A  94      98.168  26.731  59.856  1.00134.65           C  
ATOM   2159  OG1 THR A  94      99.073  26.011  60.679  1.00134.65           O  
ATOM   2160  CG2 THR A  94      98.247  28.237  60.157  1.00134.65           C  
ATOM   2161  C   THR A  94      96.327  26.608  61.462  1.00134.65           C  
ATOM   2162  O   THR A  94      96.382  25.766  62.354  1.00134.65           O  
ATOM   2163  N   ASP A  95      95.920  27.863  61.713  1.00133.76           N  
ATOM   2164  CA  ASP A  95      95.427  28.156  63.028  1.00133.76           C  
ATOM   2165  CB  ASP A  95      96.311  29.099  63.858  1.00133.76           C  
ATOM   2166  CG  ASP A  95      96.391  30.412  63.121  1.00133.76           C  
ATOM   2167  OD1 ASP A  95      97.254  30.513  62.212  1.00133.76           O  
ATOM   2168  OD2 ASP A  95      95.598  31.330  63.457  1.00133.76           O  
ATOM   2169  C   ASP A  95      94.094  28.794  62.835  1.00133.76           C  
ATOM   2170  O   ASP A  95      93.945  29.694  62.011  1.00133.76           O  
ATOM   2171  N   SER A  96      93.076  28.346  63.588  1.00 68.42           N  
ATOM   2172  CA  SER A  96      91.773  28.883  63.340  1.00 68.42           C  
ATOM   2173  CB  SER A  96      90.667  27.812  63.363  1.00 68.42           C  
ATOM   2174  OG  SER A  96      90.877  26.876  62.317  1.00 68.42           O  
ATOM   2175  C   SER A  96      91.433  29.913  64.368  1.00 68.42           C  
ATOM   2176  O   SER A  96      91.698  29.748  65.556  1.00 68.42           O  
ATOM   2177  N   GLN A  97      90.851  31.036  63.904  1.00106.40           N  
ATOM   2178  CA  GLN A  97      90.387  32.069  64.783  1.00106.40           C  
ATOM   2179  CB  GLN A  97      91.154  33.403  64.688  1.00106.40           C  
ATOM   2180  CG  GLN A  97      92.628  33.354  65.090  1.00106.40           C  
ATOM   2181  CD  GLN A  97      93.457  33.456  63.820  1.00106.40           C  
ATOM   2182  OE1 GLN A  97      92.956  33.257  62.714  1.00106.40           O  
ATOM   2183  NE2 GLN A  97      94.763  33.801  63.981  1.00106.40           N  
ATOM   2184  C   GLN A  97      88.994  32.376  64.333  1.00106.40           C  
ATOM   2185  O   GLN A  97      88.643  32.137  63.178  1.00106.40           O  
ATOM   2186  N   PRO A  98      88.196  32.924  65.204  1.00118.52           N  
ATOM   2187  CA  PRO A  98      86.817  33.230  64.920  1.00118.52           C  
ATOM   2188  CD  PRO A  98      88.676  33.574  66.413  1.00118.52           C  
ATOM   2189  CB  PRO A  98      86.297  33.941  66.167  1.00118.52           C  
ATOM   2190  CG  PRO A  98      87.562  34.557  66.796  1.00118.52           C  
ATOM   2191  C   PRO A  98      86.668  34.068  63.680  1.00118.52           C  
ATOM   2192  O   PRO A  98      85.601  34.034  63.067  1.00118.52           O  
ATOM   2193  N   GLY A  99      87.702  34.835  63.292  1.00 45.44           N  
ATOM   2194  CA  GLY A  99      87.621  35.680  62.132  1.00 45.44           C  
ATOM   2195  C   GLY A  99      87.424  34.834  60.910  1.00 45.44           C  
ATOM   2196  O   GLY A  99      86.812  35.263  59.932  1.00 45.44           O  
ATOM   2197  N   ASP A 100      87.985  33.614  60.941  1.00 85.57           N  
ATOM   2198  CA  ASP A 100      88.023  32.672  59.858  1.00 85.57           C  
ATOM   2199  CB  ASP A 100      88.930  31.474  60.173  1.00 85.57           C  
ATOM   2200  CG  ASP A 100      90.349  32.017  60.238  1.00 85.57           C  
ATOM   2201  OD1 ASP A 100      90.678  32.919  59.423  1.00 85.57           O  
ATOM   2202  OD2 ASP A 100      91.118  31.549  61.118  1.00 85.57           O  
ATOM   2203  C   ASP A 100      86.668  32.150  59.484  1.00 85.57           C  
ATOM   2204  O   ASP A 100      86.510  31.639  58.378  1.00 85.57           O  
ATOM   2205  N   SER A 101      85.663  32.191  60.381  1.00 99.55           N  
ATOM   2206  CA  SER A 101      84.394  31.617  60.017  1.00 99.55           C  
ATOM   2207  CB  SER A 101      83.336  31.712  61.132  1.00 99.55           C  
ATOM   2208  OG  SER A 101      83.093  33.067  61.473  1.00 99.55           O  
ATOM   2209  C   SER A 101      83.875  32.275  58.774  1.00 99.55           C  
ATOM   2210  O   SER A 101      83.830  33.501  58.674  1.00 99.55           O  
ATOM   2211  N   ALA A 102      83.483  31.444  57.780  1.00 58.13           N  
ATOM   2212  CA  ALA A 102      82.992  31.917  56.515  1.00 58.13           C  
ATOM   2213  CB  ALA A 102      83.914  32.946  55.841  1.00 58.13           C  
ATOM   2214  C   ALA A 102      82.889  30.729  55.595  1.00 58.13           C  
ATOM   2215  O   ALA A 102      83.041  29.586  56.026  1.00 58.13           O  
ATOM   2216  N   THR A 103      82.594  30.971  54.296  1.00 63.85           N  
ATOM   2217  CA  THR A 103      82.482  29.894  53.345  1.00 63.85           C  
ATOM   2218  CB  THR A 103      81.230  29.964  52.518  1.00 63.85           C  
ATOM   2219  OG1 THR A 103      80.081  29.933  53.351  1.00 63.85           O  
ATOM   2220  CG2 THR A 103      81.215  28.767  51.553  1.00 63.85           C  
ATOM   2221  C   THR A 103      83.653  29.964  52.403  1.00 63.85           C  
ATOM   2222  O   THR A 103      84.011  31.035  51.924  1.00 63.85           O  
ATOM   2223  N   TYR A 104      84.281  28.805  52.100  1.00 98.12           N  
ATOM   2224  CA  TYR A 104      85.447  28.786  51.252  1.00 98.12           C  
ATOM   2225  CB  TYR A 104      86.643  28.057  51.883  1.00 98.12           C  
ATOM   2226  CG  TYR A 104      87.051  28.759  53.130  1.00 98.12           C  
ATOM   2227  CD1 TYR A 104      86.377  28.540  54.309  1.00 98.12           C  
ATOM   2228  CD2 TYR A 104      88.115  29.629  53.117  1.00 98.12           C  
ATOM   2229  CE1 TYR A 104      86.761  29.183  55.462  1.00 98.12           C  
ATOM   2230  CE2 TYR A 104      88.503  30.275  54.266  1.00 98.12           C  
ATOM   2231  CZ  TYR A 104      87.825  30.051  55.439  1.00 98.12           C  
ATOM   2232  OH  TYR A 104      88.227  30.714  56.618  1.00 98.12           O  
ATOM   2233  C   TYR A 104      85.136  28.025  49.996  1.00 98.12           C  
ATOM   2234  O   TYR A 104      84.713  26.871  50.034  1.00 98.12           O  
ATOM   2235  N   PHE A 105      85.383  28.641  48.823  1.00109.83           N  
ATOM   2236  CA  PHE A 105      85.026  27.941  47.619  1.00109.83           C  
ATOM   2237  CB  PHE A 105      84.345  28.834  46.566  1.00109.83           C  
ATOM   2238  CG  PHE A 105      83.248  29.571  47.247  1.00109.83           C  
ATOM   2239  CD1 PHE A 105      82.141  28.920  47.737  1.00109.83           C  
ATOM   2240  CD2 PHE A 105      83.333  30.938  47.375  1.00109.83           C  
ATOM   2241  CE1 PHE A 105      81.149  29.637  48.363  1.00109.83           C  
ATOM   2242  CE2 PHE A 105      82.341  31.654  47.996  1.00109.83           C  
ATOM   2243  CZ  PHE A 105      81.246  30.997  48.494  1.00109.83           C  
ATOM   2244  C   PHE A 105      86.279  27.446  46.973  1.00109.83           C  
ATOM   2245  O   PHE A 105      87.260  28.179  46.851  1.00109.83           O  
ATOM   2246  N   CYS A 106      86.287  26.160  46.573  1.00 81.13           N  
ATOM   2247  CA  CYS A 106      87.389  25.637  45.824  1.00 81.13           C  
ATOM   2248  CB  CYS A 106      87.484  24.098  45.824  1.00 81.13           C  
ATOM   2249  SG  CYS A 106      88.899  23.484  44.858  1.00 81.13           S  
ATOM   2250  C   CYS A 106      87.146  26.080  44.420  1.00 81.13           C  
ATOM   2251  O   CYS A 106      85.997  26.214  43.997  1.00 81.13           O  
ATOM   2252  N   ALA A 107      88.215  26.350  43.651  1.00 75.80           N  
ATOM   2253  CA  ALA A 107      87.967  26.769  42.306  1.00 75.80           C  
ATOM   2254  CB  ALA A 107      87.806  28.291  42.161  1.00 75.80           C  
ATOM   2255  C   ALA A 107      89.124  26.361  41.459  1.00 75.80           C  
ATOM   2256  O   ALA A 107      90.253  26.222  41.930  1.00 75.80           O  
ATOM   2257  N   ALA A 108      88.841  26.140  40.166  1.00 72.26           N  
ATOM   2258  CA  ALA A 108      89.851  25.772  39.226  1.00 72.26           C  
ATOM   2259  CB  ALA A 108      89.931  24.257  38.969  1.00 72.26           C  
ATOM   2260  C   ALA A 108      89.449  26.412  37.949  1.00 72.26           C  
ATOM   2261  O   ALA A 108      88.270  26.648  37.701  1.00 72.26           O  
ATOM   2262  N   MET A 109      90.435  26.725  37.104  1.00127.58           N  
ATOM   2263  CA  MET A 109      90.151  27.374  35.875  1.00127.58           C  
ATOM   2264  CB  MET A 109      90.842  28.736  35.838  1.00127.58           C  
ATOM   2265  CG  MET A 109      90.316  29.706  36.899  1.00127.58           C  
ATOM   2266  SD  MET A 109      91.059  31.365  36.846  1.00127.58           S  
ATOM   2267  CE  MET A 109      90.523  31.862  38.509  1.00127.58           C  
ATOM   2268  C   MET A 109      90.735  26.469  34.844  1.00127.58           C  
ATOM   2269  O   MET A 109      91.831  25.944  35.012  1.00127.58           O  
ATOM   2270  N   SER A 110      90.027  26.210  33.734  1.00228.47           N  
ATOM   2271  CA  SER A 110      90.701  25.300  32.862  1.00228.47           C  
ATOM   2272  CB  SER A 110      90.312  23.829  33.086  1.00228.47           C  
ATOM   2273  OG  SER A 110      91.023  22.991  32.186  1.00228.47           O  
ATOM   2274  C   SER A 110      90.380  25.618  31.477  1.00228.47           C  
ATOM   2275  O   SER A 110      89.248  25.909  31.116  1.00228.47           O  
ATOM   2276  N   ASN A 111      91.419  25.703  30.643  1.00454.21           N  
ATOM   2277  CA  ASN A 111      91.177  25.932  29.243  1.00454.21           C  
ATOM   2278  CB  ASN A 111      90.318  24.791  28.656  1.00454.21           C  
ATOM   2279  CG  ASN A 111      91.124  23.504  28.744  1.00454.21           C  
ATOM   2280  OD1 ASN A 111      92.238  23.420  28.230  1.00454.21           O  
ATOM   2281  ND2 ASN A 111      90.550  22.475  29.424  1.00454.21           N  
ATOM   2282  C   ASN A 111      90.376  27.200  29.103  1.00454.21           C  
ATOM   2283  O   ASN A 111      89.694  27.399  28.105  1.00454.21           O  
ATOM   2284  N   TYR A 123      90.496  28.011  30.171  1.00307.92           N  
ATOM   2285  CA  TYR A 123      89.372  28.729  30.665  1.00307.92           C  
ATOM   2286  CB  TYR A 123      89.376  28.703  32.202  1.00307.92           C  
ATOM   2287  CG  TYR A 123      90.726  29.044  32.760  1.00307.92           C  
ATOM   2288  CD1 TYR A 123      91.771  28.145  32.668  1.00307.92           C  
ATOM   2289  CD2 TYR A 123      90.971  30.256  33.362  1.00307.92           C  
ATOM   2290  CE1 TYR A 123      93.019  28.400  33.181  1.00307.92           C  
ATOM   2291  CE2 TYR A 123      92.223  30.509  33.884  1.00307.92           C  
ATOM   2292  CZ  TYR A 123      93.244  29.597  33.804  1.00307.92           C  
ATOM   2293  OH  TYR A 123      94.513  29.894  34.347  1.00307.92           O  
ATOM   2294  C   TYR A 123      88.842  30.010  30.257  1.00307.92           C  
ATOM   2295  O   TYR A 123      87.874  30.064  29.495  1.00307.92           O  
ATOM   2296  N   ASN A 124      89.567  31.061  30.629  1.00362.17           N  
ATOM   2297  CA  ASN A 124      88.795  32.249  30.754  1.00362.17           C  
ATOM   2298  CB  ASN A 124      88.409  32.750  29.354  1.00362.17           C  
ATOM   2299  CG  ASN A 124      87.495  33.937  29.480  1.00362.17           C  
ATOM   2300  OD1 ASN A 124      87.654  34.759  30.376  1.00362.17           O  
ATOM   2301  ND2 ASN A 124      86.498  34.016  28.559  1.00362.17           N  
ATOM   2302  C   ASN A 124      87.545  31.846  31.498  1.00362.17           C  
ATOM   2303  O   ASN A 124      86.495  31.779  30.869  1.00362.17           O  
ATOM   2304  N   VAL A 125      87.630  31.494  32.813  1.00231.31           N  
ATOM   2305  CA  VAL A 125      86.463  31.163  33.615  1.00231.31           C  
ATOM   2306  CB  VAL A 125      85.431  30.323  32.916  1.00231.31           C  
ATOM   2307  CG1 VAL A 125      86.053  28.947  32.618  1.00231.31           C  
ATOM   2308  CG2 VAL A 125      84.165  30.263  33.786  1.00231.31           C  
ATOM   2309  C   VAL A 125      86.916  30.340  34.769  1.00231.31           C  
ATOM   2310  O   VAL A 125      87.962  29.695  34.726  1.00231.31           O  
ATOM   2311  N   LEU A 126      86.105  30.350  35.838  1.00193.12           N  
ATOM   2312  CA  LEU A 126      86.343  29.532  36.988  1.00193.12           C  
ATOM   2313  CB  LEU A 126      86.362  30.255  38.346  1.00193.12           C  
ATOM   2314  CG  LEU A 126      87.621  31.083  38.614  1.00193.12           C  
ATOM   2315  CD1 LEU A 126      87.732  32.234  37.621  1.00193.12           C  
ATOM   2316  CD2 LEU A 126      87.678  31.552  40.074  1.00193.12           C  
ATOM   2317  C   LEU A 126      85.229  28.555  37.121  1.00193.12           C  
ATOM   2318  O   LEU A 126      84.124  28.774  36.626  1.00193.12           O  
ATOM   2319  N   TYR A 127      85.527  27.416  37.775  1.00146.84           N  
ATOM   2320  CA  TYR A 127      84.505  26.458  38.064  1.00146.84           C  
ATOM   2321  CB  TYR A 127      84.741  25.099  37.380  1.00146.84           C  
ATOM   2322  CG  TYR A 127      84.778  25.347  35.908  1.00146.84           C  
ATOM   2323  CD1 TYR A 127      85.932  25.802  35.311  1.00146.84           C  
ATOM   2324  CD2 TYR A 127      83.670  25.127  35.120  1.00146.84           C  
ATOM   2325  CE1 TYR A 127      85.984  26.034  33.957  1.00146.84           C  
ATOM   2326  CE2 TYR A 127      83.716  25.358  33.765  1.00146.84           C  
ATOM   2327  CZ  TYR A 127      84.874  25.812  33.179  1.00146.84           C  
ATOM   2328  OH  TYR A 127      84.920  26.047  31.789  1.00146.84           O  
ATOM   2329  C   TYR A 127      84.586  26.261  39.540  1.00146.84           C  
ATOM   2330  O   TYR A 127      85.616  25.836  40.065  1.00146.84           O  
ATOM   2331  N   PHE A 128      83.489  26.586  40.242  1.00117.48           N  
ATOM   2332  CA  PHE A 128      83.438  26.536  41.669  1.00117.48           C  
ATOM   2333  CB  PHE A 128      82.574  27.655  42.285  1.00117.48           C  
ATOM   2334  CG  PHE A 128      83.218  28.977  42.027  1.00117.48           C  
ATOM   2335  CD1 PHE A 128      83.082  29.599  40.807  1.00117.48           C  
ATOM   2336  CD2 PHE A 128      83.950  29.606  43.010  1.00117.48           C  
ATOM   2337  CE1 PHE A 128      83.671  30.819  40.571  1.00117.48           C  
ATOM   2338  CE2 PHE A 128      84.541  30.827  42.779  1.00117.48           C  
ATOM   2339  CZ  PHE A 128      84.405  31.436  41.556  1.00117.48           C  
ATOM   2340  C   PHE A 128      82.855  25.239  42.114  1.00117.48           C  
ATOM   2341  O   PHE A 128      82.154  24.551  41.374  1.00117.48           O  
ATOM   2342  N   GLY A 129      83.200  24.855  43.355  1.00 78.80           N  
ATOM   2343  CA  GLY A 129      82.629  23.699  43.964  1.00 78.80           C  
ATOM   2344  C   GLY A 129      81.523  24.197  44.827  1.00 78.80           C  
ATOM   2345  O   GLY A 129      81.303  25.398  44.910  1.00 78.80           O  
ATOM   2346  N   SER A 130      80.834  23.285  45.532  1.00103.80           N  
ATOM   2347  CA  SER A 130      79.710  23.633  46.355  1.00103.80           C  
ATOM   2348  CB  SER A 130      79.069  22.401  47.005  1.00103.80           C  
ATOM   2349  OG  SER A 130      77.985  22.815  47.818  1.00103.80           O  
ATOM   2350  C   SER A 130      80.146  24.535  47.463  1.00103.80           C  
ATOM   2351  O   SER A 130      79.378  25.385  47.912  1.00103.80           O  
ATOM   2352  N   GLY A 131      81.385  24.361  47.955  1.00 44.60           N  
ATOM   2353  CA  GLY A 131      81.876  25.228  48.991  1.00 44.60           C  
ATOM   2354  C   GLY A 131      81.739  24.552  50.324  1.00 44.60           C  
ATOM   2355  O   GLY A 131      80.888  23.685  50.514  1.00 44.60           O  
ATOM   2356  N   THR A 132      82.585  24.962  51.296  1.00 66.46           N  
ATOM   2357  CA  THR A 132      82.590  24.383  52.612  1.00 66.46           C  
ATOM   2358  CB  THR A 132      83.954  23.907  53.031  1.00 66.46           C  
ATOM   2359  OG1 THR A 132      84.485  22.986  52.089  1.00 66.46           O  
ATOM   2360  CG2 THR A 132      83.847  23.256  54.422  1.00 66.46           C  
ATOM   2361  C   THR A 132      82.269  25.476  53.591  1.00 66.46           C  
ATOM   2362  O   THR A 132      82.785  26.585  53.479  1.00 66.46           O  
ATOM   2363  N   LYS A 133      81.415  25.177  54.592  1.00106.15           N  
ATOM   2364  CA  LYS A 133      81.043  26.130  55.602  1.00106.15           C  
ATOM   2365  CB  LYS A 133      79.543  26.046  55.940  1.00106.15           C  
ATOM   2366  CG  LYS A 133      79.117  26.843  57.175  1.00106.15           C  
ATOM   2367  CD  LYS A 133      79.222  28.360  57.026  1.00106.15           C  
ATOM   2368  CE  LYS A 133      78.779  29.109  58.285  1.00106.15           C  
ATOM   2369  NZ  LYS A 133      79.014  30.560  58.125  1.00106.15           N  
ATOM   2370  C   LYS A 133      81.804  25.791  56.846  1.00106.15           C  
ATOM   2371  O   LYS A 133      81.442  24.868  57.575  1.00106.15           O  
ATOM   2372  N   LEU A 134      82.872  26.559  57.140  1.00 71.15           N  
ATOM   2373  CA  LEU A 134      83.683  26.274  58.291  1.00 71.15           C  
ATOM   2374  CB  LEU A 134      85.189  26.466  58.029  1.00 71.15           C  
ATOM   2375  CG  LEU A 134      85.736  25.660  56.834  1.00 71.15           C  
ATOM   2376  CD1 LEU A 134      87.262  25.807  56.713  1.00 71.15           C  
ATOM   2377  CD2 LEU A 134      85.279  24.195  56.872  1.00 71.15           C  
ATOM   2378  C   LEU A 134      83.308  27.249  59.371  1.00 71.15           C  
ATOM   2379  O   LEU A 134      83.032  28.415  59.096  1.00 71.15           O  
ATOM   2380  N   THR A 135      83.251  26.787  60.638  1.00112.57           N  
ATOM   2381  CA  THR A 135      82.973  27.688  61.718  1.00112.57           C  
ATOM   2382  CB  THR A 135      81.667  27.449  62.417  1.00112.57           C  
ATOM   2383  OG1 THR A 135      81.363  28.541  63.273  1.00112.57           O  
ATOM   2384  CG2 THR A 135      81.784  26.161  63.246  1.00112.57           C  
ATOM   2385  C   THR A 135      84.068  27.514  62.725  1.00112.57           C  
ATOM   2386  O   THR A 135      84.504  26.394  62.989  1.00112.57           O  
ATOM   2387  N   VAL A 136      84.556  28.632  63.304  1.00 74.42           N  
ATOM   2388  CA  VAL A 136      85.621  28.561  64.267  1.00 74.42           C  
ATOM   2389  CB  VAL A 136      86.735  29.521  63.975  1.00 74.42           C  
ATOM   2390  CG1 VAL A 136      87.786  29.421  65.092  1.00 74.42           C  
ATOM   2391  CG2 VAL A 136      87.287  29.208  62.574  1.00 74.42           C  
ATOM   2392  C   VAL A 136      85.032  28.931  65.587  1.00 74.42           C  
ATOM   2393  O   VAL A 136      84.355  29.951  65.704  1.00 74.42           O  
ATOM   2394  N   GLU A 137      85.286  28.130  66.640  1.00193.50           N  
ATOM   2395  CA  GLU A 137      84.552  28.453  67.827  1.00193.50           C  
ATOM   2396  CB  GLU A 137      83.600  27.336  68.292  1.00193.50           C  
ATOM   2397  CG  GLU A 137      82.390  27.162  67.369  1.00193.50           C  
ATOM   2398  CD  GLU A 137      81.483  26.097  67.966  1.00193.50           C  
ATOM   2399  OE1 GLU A 137      81.886  25.481  68.988  1.00193.50           O  
ATOM   2400  OE2 GLU A 137      80.367  25.894  67.416  1.00193.50           O  
ATOM   2401  C   GLU A 137      85.415  28.832  68.979  1.00193.50           C  
ATOM   2402  O   GLU A 137      86.309  28.113  69.419  1.00193.50           O  
ATOM   2403  N   PRO A 138      85.081  29.984  69.495  1.00271.68           N  
ATOM   2404  CA  PRO A 138      85.827  30.487  70.607  1.00271.68           C  
ATOM   2405  CD  PRO A 138      84.661  31.056  68.605  1.00271.68           C  
ATOM   2406  CB  PRO A 138      85.611  31.997  70.624  1.00271.68           C  
ATOM   2407  CG  PRO A 138      85.319  32.332  69.153  1.00271.68           C  
ATOM   2408  C   PRO A 138      85.375  29.808  71.853  1.00271.68           C  
ATOM   2409  O   PRO A 138      84.151  29.855  72.153  1.00271.68           O  
ATOM   2410  OXT PRO A 138      86.251  29.225  72.546  1.00271.68           O  
TER
ATOM   2411  N   VAL B   3      85.276  45.438  41.860  1.00112.28           N  
ATOM   2412  CA  VAL B   3      84.305  45.651  40.761  1.00112.28           C  
ATOM   2413  CB  VAL B   3      84.168  44.383  39.956  1.00112.28           C  
ATOM   2414  CG1 VAL B   3      83.283  43.410  40.736  1.00112.28           C  
ATOM   2415  CG2 VAL B   3      83.673  44.684  38.533  1.00112.28           C  
ATOM   2416  C   VAL B   3      82.996  46.043  41.368  1.00112.28           C  
ATOM   2417  O   VAL B   3      82.605  45.521  42.412  1.00112.28           O  
ATOM   2418  N   PHE B   4      82.273  46.997  40.750  1.00101.03           N  
ATOM   2419  CA  PHE B   4      81.078  47.407  41.421  1.00101.03           C  
ATOM   2420  CB  PHE B   4      80.945  48.924  41.634  1.00101.03           C  
ATOM   2421  CG  PHE B   4      80.026  49.068  42.799  1.00101.03           C  
ATOM   2422  CD1 PHE B   4      80.541  48.964  44.070  1.00101.03           C  
ATOM   2423  CD2 PHE B   4      78.676  49.290  42.647  1.00101.03           C  
ATOM   2424  CE1 PHE B   4      79.734  49.084  45.175  1.00101.03           C  
ATOM   2425  CE2 PHE B   4      77.862  49.411  43.750  1.00101.03           C  
ATOM   2426  CZ  PHE B   4      78.389  49.310  45.016  1.00101.03           C  
ATOM   2427  C   PHE B   4      79.900  46.953  40.627  1.00101.03           C  
ATOM   2428  O   PHE B   4      79.955  46.873  39.400  1.00101.03           O  
ATOM   2429  N   GLN B   5      78.803  46.590  41.322  1.00143.46           N  
ATOM   2430  CA  GLN B   5      77.634  46.211  40.592  1.00143.46           C  
ATOM   2431  CB  GLN B   5      77.442  44.696  40.402  1.00143.46           C  
ATOM   2432  CG  GLN B   5      77.189  43.914  41.687  1.00143.46           C  
ATOM   2433  CD  GLN B   5      76.857  42.491  41.272  1.00143.46           C  
ATOM   2434  OE1 GLN B   5      77.571  41.546  41.601  1.00143.46           O  
ATOM   2435  NE2 GLN B   5      75.743  42.335  40.510  1.00143.46           N  
ATOM   2436  C   GLN B   5      76.430  46.757  41.281  1.00143.46           C  
ATOM   2437  O   GLN B   5      76.268  46.606  42.492  1.00143.46           O  
ATOM   2438  N   THR B   6      75.560  47.428  40.500  1.00 48.69           N  
ATOM   2439  CA  THR B   6      74.342  47.980  41.019  1.00 48.69           C  
ATOM   2440  CB  THR B   6      74.353  49.480  41.115  1.00 48.69           C  
ATOM   2441  OG1 THR B   6      74.500  50.057  39.826  1.00 48.69           O  
ATOM   2442  CG2 THR B   6      75.516  49.915  42.025  1.00 48.69           C  
ATOM   2443  C   THR B   6      73.256  47.597  40.061  1.00 48.69           C  
ATOM   2444  O   THR B   6      73.540  47.282  38.906  1.00 48.69           O  
ATOM   2445  N   PRO B   7      72.015  47.591  40.479  1.00 75.09           N  
ATOM   2446  CA  PRO B   7      71.577  47.914  41.808  1.00 75.09           C  
ATOM   2447  CD  PRO B   7      70.912  47.281  39.585  1.00 75.09           C  
ATOM   2448  CB  PRO B   7      70.054  48.027  41.720  1.00 75.09           C  
ATOM   2449  CG  PRO B   7      69.691  47.148  40.509  1.00 75.09           C  
ATOM   2450  C   PRO B   7      71.989  46.837  42.757  1.00 75.09           C  
ATOM   2451  O   PRO B   7      72.240  45.712  42.325  1.00 75.09           O  
ATOM   2452  N   ASN B   8      72.105  47.180  44.053  1.00 46.08           N  
ATOM   2453  CA  ASN B   8      72.476  46.231  45.056  1.00 46.08           C  
ATOM   2454  CB  ASN B   8      72.779  46.907  46.403  1.00 46.08           C  
ATOM   2455  CG  ASN B   8      74.037  47.743  46.210  1.00 46.08           C  
ATOM   2456  OD1 ASN B   8      75.110  47.214  45.925  1.00 46.08           O  
ATOM   2457  ND2 ASN B   8      73.900  49.089  46.351  1.00 46.08           N  
ATOM   2458  C   ASN B   8      71.371  45.244  45.270  1.00 46.08           C  
ATOM   2459  O   ASN B   8      71.600  44.035  45.283  1.00 46.08           O  
ATOM   2460  N   TYR B   9      70.125  45.733  45.430  1.00105.72           N  
ATOM   2461  CA  TYR B   9      69.062  44.809  45.696  1.00105.72           C  
ATOM   2462  CB  TYR B   9      68.547  44.900  47.140  1.00105.72           C  
ATOM   2463  CG  TYR B   9      69.754  44.739  47.998  1.00105.72           C  
ATOM   2464  CD1 TYR B   9      70.514  45.842  48.316  1.00105.72           C  
ATOM   2465  CD2 TYR B   9      70.140  43.505  48.471  1.00105.72           C  
ATOM   2466  CE1 TYR B   9      71.636  45.725  49.100  1.00105.72           C  
ATOM   2467  CE2 TYR B   9      71.262  43.382  49.256  1.00105.72           C  
ATOM   2468  CZ  TYR B   9      72.010  44.491  49.573  1.00105.72           C  
ATOM   2469  OH  TYR B   9      73.161  44.362  50.378  1.00105.72           O  
ATOM   2470  C   TYR B   9      67.943  45.144  44.772  1.00105.72           C  
ATOM   2471  O   TYR B   9      67.745  46.308  44.428  1.00105.72           O  
ATOM   2472  N   HIS B  10      67.194  44.122  44.312  1.00 85.59           N  
ATOM   2473  CA  HIS B  10      66.121  44.445  43.423  1.00 85.59           C  
ATOM   2474  ND1 HIS B  10      65.803  46.679  40.886  1.00 85.59           N  
ATOM   2475  CG  HIS B  10      65.656  45.323  41.083  1.00 85.59           C  
ATOM   2476  CB  HIS B  10      66.568  44.510  41.952  1.00 85.59           C  
ATOM   2477  NE2 HIS B  10      64.042  46.050  39.684  1.00 85.59           N  
ATOM   2478  CD2 HIS B  10      64.575  44.955  40.342  1.00 85.59           C  
ATOM   2479  CE1 HIS B  10      64.813  47.062  40.041  1.00 85.59           C  
ATOM   2480  C   HIS B  10      65.069  43.388  43.551  1.00 85.59           C  
ATOM   2481  O   HIS B  10      65.368  42.213  43.759  1.00 85.59           O  
ATOM   2482  N   VAL B  11      63.789  43.798  43.446  1.00 89.19           N  
ATOM   2483  CA  VAL B  11      62.704  42.865  43.532  1.00 89.19           C  
ATOM   2484  CB  VAL B  11      61.819  43.107  44.719  1.00 89.19           C  
ATOM   2485  CG1 VAL B  11      61.146  44.480  44.553  1.00 89.19           C  
ATOM   2486  CG2 VAL B  11      60.836  41.933  44.850  1.00 89.19           C  
ATOM   2487  C   VAL B  11      61.876  43.041  42.297  1.00 89.19           C  
ATOM   2488  O   VAL B  11      61.620  44.165  41.867  1.00 89.19           O  
ATOM   2489  N   THR B  12      61.449  41.928  41.669  1.00119.36           N  
ATOM   2490  CA  THR B  12      60.658  42.086  40.482  1.00119.36           C  
ATOM   2491  CB  THR B  12      61.444  41.990  39.207  1.00119.36           C  
ATOM   2492  OG1 THR B  12      62.023  40.701  39.075  1.00119.36           O  
ATOM   2493  CG2 THR B  12      62.540  43.067  39.227  1.00119.36           C  
ATOM   2494  C   THR B  12      59.623  41.018  40.444  1.00119.36           C  
ATOM   2495  O   THR B  12      59.744  39.981  41.094  1.00119.36           O  
ATOM   2496  N   GLN B  13      58.542  41.278  39.690  1.00166.60           N  
ATOM   2497  CA  GLN B  13      57.534  40.285  39.509  1.00166.60           C  
ATOM   2498  CB  GLN B  13      56.100  40.835  39.487  1.00166.60           C  
ATOM   2499  CG  GLN B  13      55.733  41.513  40.808  1.00166.60           C  
ATOM   2500  CD  GLN B  13      56.092  40.547  41.930  1.00166.60           C  
ATOM   2501  OE1 GLN B  13      55.376  39.583  42.197  1.00166.60           O  
ATOM   2502  NE2 GLN B  13      57.246  40.806  42.601  1.00166.60           N  
ATOM   2503  C   GLN B  13      57.830  39.654  38.196  1.00166.60           C  
ATOM   2504  O   GLN B  13      58.804  40.004  37.532  1.00166.60           O  
ATOM   2505  N   VAL B  14      57.030  38.656  37.799  1.00292.40           N  
ATOM   2506  CA  VAL B  14      57.276  38.139  36.495  1.00292.40           C  
ATOM   2507  CB  VAL B  14      56.662  36.792  36.253  1.00292.40           C  
ATOM   2508  CG1 VAL B  14      55.147  36.891  36.487  1.00292.40           C  
ATOM   2509  CG2 VAL B  14      57.017  36.344  34.826  1.00292.40           C  
ATOM   2510  C   VAL B  14      56.607  39.129  35.615  1.00292.40           C  
ATOM   2511  O   VAL B  14      55.507  39.557  35.935  1.00292.40           O  
ATOM   2512  N   GLY B  15      57.252  39.547  34.510  1.00245.23           N  
ATOM   2513  CA  GLY B  15      56.660  40.507  33.621  1.00245.23           C  
ATOM   2514  C   GLY B  15      57.534  41.728  33.512  1.00245.23           C  
ATOM   2515  O   GLY B  15      57.563  42.370  32.464  1.00245.23           O  
ATOM   2516  N   ASN B  16      58.304  42.073  34.562  1.00 85.50           N  
ATOM   2517  CA  ASN B  16      59.062  43.298  34.515  1.00 85.50           C  
ATOM   2518  CB  ASN B  16      59.348  43.889  35.905  1.00 85.50           C  
ATOM   2519  CG  ASN B  16      58.031  44.438  36.429  1.00 85.50           C  
ATOM   2520  OD1 ASN B  16      57.665  45.579  36.151  1.00 85.50           O  
ATOM   2521  ND2 ASN B  16      57.283  43.596  37.190  1.00 85.50           N  
ATOM   2522  C   ASN B  16      60.372  43.133  33.801  1.00 85.50           C  
ATOM   2523  O   ASN B  16      60.839  42.019  33.565  1.00 85.50           O  
ATOM   2524  N   GLU B  17      60.970  44.281  33.394  1.00 96.40           N  
ATOM   2525  CA  GLU B  17      62.269  44.301  32.775  1.00 96.40           C  
ATOM   2526  CB  GLU B  17      62.309  44.955  31.380  1.00 96.40           C  
ATOM   2527  CG  GLU B  17      61.995  46.455  31.386  1.00 96.40           C  
ATOM   2528  CD  GLU B  17      62.422  47.045  30.044  1.00 96.40           C  
ATOM   2529  OE1 GLU B  17      63.177  46.353  29.310  1.00 96.40           O  
ATOM   2530  OE2 GLU B  17      62.010  48.195  29.737  1.00 96.40           O  
ATOM   2531  C   GLU B  17      63.162  45.139  33.650  1.00 96.40           C  
ATOM   2532  O   GLU B  17      62.800  46.254  34.021  1.00 96.40           O  
ATOM   2533  N   VAL B  18      64.359  44.610  34.003  1.00 54.30           N  
ATOM   2534  CA  VAL B  18      65.285  45.335  34.839  1.00 54.30           C  
ATOM   2535  CB  VAL B  18      65.306  44.838  36.262  1.00 54.30           C  
ATOM   2536  CG1 VAL B  18      66.322  45.649  37.086  1.00 54.30           C  
ATOM   2537  CG2 VAL B  18      63.881  44.918  36.824  1.00 54.30           C  
ATOM   2538  C   VAL B  18      66.657  45.108  34.272  1.00 54.30           C  
ATOM   2539  O   VAL B  18      66.873  44.187  33.487  1.00 54.30           O  
ATOM   2540  N   SER B  19      67.624  45.983  34.614  1.00 93.82           N  
ATOM   2541  CA  SER B  19      68.942  45.751  34.107  1.00 93.82           C  
ATOM   2542  CB  SER B  19      69.325  46.712  32.968  1.00 93.82           C  
ATOM   2543  OG  SER B  19      69.277  48.054  33.429  1.00 93.82           O  
ATOM   2544  C   SER B  19      69.939  45.926  35.211  1.00 93.82           C  
ATOM   2545  O   SER B  19      69.970  46.952  35.891  1.00 93.82           O  
ATOM   2546  N   PHE B  20      70.783  44.895  35.423  1.00 79.17           N  
ATOM   2547  CA  PHE B  20      71.834  45.013  36.391  1.00 79.17           C  
ATOM   2548  CB  PHE B  20      72.224  43.700  37.089  1.00 79.17           C  
ATOM   2549  CG  PHE B  20      71.157  43.410  38.084  1.00 79.17           C  
ATOM   2550  CD1 PHE B  20      71.125  44.102  39.273  1.00 79.17           C  
ATOM   2551  CD2 PHE B  20      70.202  42.451  37.842  1.00 79.17           C  
ATOM   2552  CE1 PHE B  20      70.149  43.847  40.206  1.00 79.17           C  
ATOM   2553  CE2 PHE B  20      69.223  42.192  38.773  1.00 79.17           C  
ATOM   2554  CZ  PHE B  20      69.194  42.892  39.956  1.00 79.17           C  
ATOM   2555  C   PHE B  20      73.035  45.549  35.676  1.00 79.17           C  
ATOM   2556  O   PHE B  20      73.276  45.209  34.521  1.00 79.17           O  
ATOM   2557  N   ASN B  21      73.824  46.415  36.342  1.00 82.82           N  
ATOM   2558  CA  ASN B  21      74.957  47.012  35.689  1.00 82.82           C  
ATOM   2559  CB  ASN B  21      74.864  48.551  35.654  1.00 82.82           C  
ATOM   2560  CG  ASN B  21      75.780  49.133  34.582  1.00 82.82           C  
ATOM   2561  OD1 ASN B  21      76.941  48.752  34.445  1.00 82.82           O  
ATOM   2562  ND2 ASN B  21      75.237  50.103  33.798  1.00 82.82           N  
ATOM   2563  C   ASN B  21      76.185  46.641  36.467  1.00 82.82           C  
ATOM   2564  O   ASN B  21      76.113  46.403  37.671  1.00 82.82           O  
ATOM   2565  N   CYS B  22      77.350  46.544  35.787  1.00 68.77           N  
ATOM   2566  CA  CYS B  22      78.574  46.205  36.464  1.00 68.77           C  
ATOM   2567  CB  CYS B  22      78.930  44.706  36.383  1.00 68.77           C  
ATOM   2568  SG  CYS B  22      80.571  44.326  37.067  1.00 68.77           S  
ATOM   2569  C   CYS B  22      79.718  46.961  35.851  1.00 68.77           C  
ATOM   2570  O   CYS B  22      79.702  47.292  34.667  1.00 68.77           O  
ATOM   2571  N   LYS B  23      80.754  47.267  36.663  1.00 78.26           N  
ATOM   2572  CA  LYS B  23      81.910  47.970  36.172  1.00 78.26           C  
ATOM   2573  CB  LYS B  23      81.982  49.422  36.669  1.00 78.26           C  
ATOM   2574  CG  LYS B  23      80.824  50.280  36.159  1.00 78.26           C  
ATOM   2575  CD  LYS B  23      80.674  51.612  36.894  1.00 78.26           C  
ATOM   2576  CE  LYS B  23      79.504  52.451  36.376  1.00 78.26           C  
ATOM   2577  NZ  LYS B  23      79.340  53.666  37.205  1.00 78.26           N  
ATOM   2578  C   LYS B  23      83.124  47.260  36.695  1.00 78.26           C  
ATOM   2579  O   LYS B  23      83.428  47.331  37.882  1.00 78.26           O  
ATOM   2580  N   GLN B  24      83.892  46.611  35.798  1.00143.14           N  
ATOM   2581  CA  GLN B  24      85.018  45.789  36.152  1.00143.14           C  
ATOM   2582  CB  GLN B  24      85.647  45.119  34.936  1.00143.14           C  
ATOM   2583  CG  GLN B  24      86.254  46.191  34.036  1.00143.14           C  
ATOM   2584  CD  GLN B  24      87.093  45.514  32.978  1.00143.14           C  
ATOM   2585  OE1 GLN B  24      87.008  44.303  32.784  1.00143.14           O  
ATOM   2586  NE2 GLN B  24      87.932  46.325  32.280  1.00143.14           N  
ATOM   2587  C   GLN B  24      86.115  46.632  36.710  1.00143.14           C  
ATOM   2588  O   GLN B  24      86.033  47.857  36.733  1.00143.14           O  
ATOM   2589  N   THR B  25      87.201  45.984  37.182  1.00137.41           N  
ATOM   2590  CA  THR B  25      88.245  46.807  37.709  1.00137.41           C  
ATOM   2591  CB  THR B  25      89.407  46.093  38.336  1.00137.41           C  
ATOM   2592  OG1 THR B  25      90.068  46.953  39.253  1.00137.41           O  
ATOM   2593  CG2 THR B  25      90.402  45.738  37.220  1.00137.41           C  
ATOM   2594  C   THR B  25      88.799  47.553  36.540  1.00137.41           C  
ATOM   2595  O   THR B  25      88.642  47.146  35.389  1.00137.41           O  
ATOM   2596  N   LEU B  26      89.509  48.654  36.821  1.00145.49           N  
ATOM   2597  CA  LEU B  26      90.006  49.524  35.795  1.00145.49           C  
ATOM   2598  CB  LEU B  26      90.871  50.667  36.352  1.00145.49           C  
ATOM   2599  CG  LEU B  26      90.124  51.591  37.331  1.00145.49           C  
ATOM   2600  CD1 LEU B  26      88.939  52.291  36.647  1.00145.49           C  
ATOM   2601  CD2 LEU B  26      89.736  50.848  38.619  1.00145.49           C  
ATOM   2602  C   LEU B  26      90.861  48.736  34.878  1.00145.49           C  
ATOM   2603  O   LEU B  26      90.919  48.965  33.672  1.00145.49           O  
ATOM   2604  N   GLY B  33      91.610  47.779  35.401  1.00 67.91           N  
ATOM   2605  CA  GLY B  33      92.315  47.094  34.379  1.00 67.91           C  
ATOM   2606  C   GLY B  33      91.833  45.689  34.413  1.00 67.91           C  
ATOM   2607  O   GLY B  33      92.199  44.934  35.309  1.00 67.91           O  
ATOM   2608  N   HIS B  34      90.977  45.303  33.444  1.00124.49           N  
ATOM   2609  CA  HIS B  34      90.565  43.930  33.392  1.00124.49           C  
ATOM   2610  ND1 HIS B  34      90.995  42.315  35.902  1.00124.49           N  
ATOM   2611  CG  HIS B  34      89.832  43.012  35.669  1.00124.49           C  
ATOM   2612  CB  HIS B  34      89.415  43.514  34.320  1.00124.49           C  
ATOM   2613  NE2 HIS B  34      89.908  42.395  37.839  1.00124.49           N  
ATOM   2614  CD2 HIS B  34      89.178  43.049  36.863  1.00124.49           C  
ATOM   2615  CE1 HIS B  34      90.990  41.970  37.214  1.00124.49           C  
ATOM   2616  C   HIS B  34      90.110  43.563  32.019  1.00124.49           C  
ATOM   2617  O   HIS B  34      89.400  44.316  31.354  1.00124.49           O  
ATOM   2618  N   ASP B  35      90.609  42.419  31.512  1.00121.85           N  
ATOM   2619  CA  ASP B  35      90.172  41.954  30.229  1.00121.85           C  
ATOM   2620  CB  ASP B  35      91.273  41.276  29.408  1.00121.85           C  
ATOM   2621  CG  ASP B  35      90.758  41.146  27.984  1.00121.85           C  
ATOM   2622  OD1 ASP B  35      89.863  40.292  27.749  1.00121.85           O  
ATOM   2623  OD2 ASP B  35      91.234  41.925  27.116  1.00121.85           O  
ATOM   2624  C   ASP B  35      88.906  41.121  30.184  1.00121.85           C  
ATOM   2625  O   ASP B  35      88.041  41.389  29.356  1.00121.85           O  
ATOM   2626  N   THR B  36      88.734  40.082  31.037  1.00128.69           N  
ATOM   2627  CA  THR B  36      87.529  39.294  30.920  1.00128.69           C  
ATOM   2628  CB  THR B  36      87.739  37.817  31.036  1.00128.69           C  
ATOM   2629  OG1 THR B  36      88.676  37.382  30.063  1.00128.69           O  
ATOM   2630  CG2 THR B  36      86.382  37.139  30.776  1.00128.69           C  
ATOM   2631  C   THR B  36      86.542  39.710  31.985  1.00128.69           C  
ATOM   2632  O   THR B  36      86.920  40.207  33.044  1.00128.69           O  
ATOM   2633  N   MET B  37      85.226  39.527  31.719  1.00101.15           N  
ATOM   2634  CA  MET B  37      84.211  39.856  32.690  1.00101.15           C  
ATOM   2635  CB  MET B  37      83.473  41.185  32.436  1.00101.15           C  
ATOM   2636  CG  MET B  37      84.341  42.431  32.620  1.00101.15           C  
ATOM   2637  SD  MET B  37      83.406  43.988  32.714  1.00101.15           S  
ATOM   2638  CE  MET B  37      82.703  43.856  31.048  1.00101.15           C  
ATOM   2639  C   MET B  37      83.173  38.774  32.691  1.00101.15           C  
ATOM   2640  O   MET B  37      82.784  38.273  31.635  1.00101.15           O  
ATOM   2641  N   TYR B  38      82.663  38.409  33.890  1.00160.10           N  
ATOM   2642  CA  TYR B  38      81.778  37.286  33.945  1.00160.10           C  
ATOM   2643  CB  TYR B  38      82.367  36.057  34.650  1.00160.10           C  
ATOM   2644  CG  TYR B  38      83.743  35.831  34.142  1.00160.10           C  
ATOM   2645  CD1 TYR B  38      84.007  35.199  32.950  1.00160.10           C  
ATOM   2646  CD2 TYR B  38      84.792  36.288  34.897  1.00160.10           C  
ATOM   2647  CE1 TYR B  38      85.312  35.029  32.538  1.00160.10           C  
ATOM   2648  CE2 TYR B  38      86.089  36.123  34.488  1.00160.10           C  
ATOM   2649  CZ  TYR B  38      86.356  35.475  33.312  1.00160.10           C  
ATOM   2650  OH  TYR B  38      87.694  35.300  32.897  1.00160.10           O  
ATOM   2651  C   TYR B  38      80.556  37.606  34.743  1.00160.10           C  
ATOM   2652  O   TYR B  38      80.520  38.548  35.533  1.00160.10           O  
ATOM   2653  N   TRP B  39      79.495  36.809  34.500  1.00132.14           N  
ATOM   2654  CA  TRP B  39      78.301  36.840  35.289  1.00132.14           C  
ATOM   2655  CB  TRP B  39      77.007  37.172  34.521  1.00132.14           C  
ATOM   2656  CG  TRP B  39      76.865  38.637  34.195  1.00132.14           C  
ATOM   2657  CD2 TRP B  39      76.576  39.636  35.186  1.00132.14           C  
ATOM   2658  CD1 TRP B  39      77.001  39.294  33.010  1.00132.14           C  
ATOM   2659  NE1 TRP B  39      76.809  40.643  33.200  1.00132.14           N  
ATOM   2660  CE2 TRP B  39      76.549  40.867  34.536  1.00132.14           C  
ATOM   2661  CE3 TRP B  39      76.352  39.534  36.530  1.00132.14           C  
ATOM   2662  CZ2 TRP B  39      76.299  42.022  35.223  1.00132.14           C  
ATOM   2663  CZ3 TRP B  39      76.099  40.698  37.222  1.00132.14           C  
ATOM   2664  CH2 TRP B  39      76.074  41.918  36.579  1.00132.14           C  
ATOM   2665  C   TRP B  39      78.148  35.461  35.855  1.00132.14           C  
ATOM   2666  O   TRP B  39      78.363  34.476  35.152  1.00132.14           O  
ATOM   2667  N   TYR B  40      77.799  35.369  37.158  1.00194.25           N  
ATOM   2668  CA  TYR B  40      77.618  34.114  37.846  1.00194.25           C  
ATOM   2669  CB  TYR B  40      78.577  33.860  39.027  1.00194.25           C  
ATOM   2670  CG  TYR B  40      79.993  33.645  38.624  1.00194.25           C  
ATOM   2671  CD1 TYR B  40      80.875  34.691  38.503  1.00194.25           C  
ATOM   2672  CD2 TYR B  40      80.451  32.373  38.399  1.00194.25           C  
ATOM   2673  CE1 TYR B  40      82.186  34.470  38.145  1.00194.25           C  
ATOM   2674  CE2 TYR B  40      81.756  32.151  38.044  1.00194.25           C  
ATOM   2675  CZ  TYR B  40      82.629  33.193  37.914  1.00194.25           C  
ATOM   2676  OH  TYR B  40      83.965  32.939  37.547  1.00194.25           O  
ATOM   2677  C   TYR B  40      76.299  34.172  38.551  1.00194.25           C  
ATOM   2678  O   TYR B  40      75.763  35.250  38.807  1.00194.25           O  
ATOM   2679  N   LYS B  41      75.740  32.984  38.868  1.00114.20           N  
ATOM   2680  CA  LYS B  41      74.529  32.892  39.643  1.00114.20           C  
ATOM   2681  CB  LYS B  41      73.426  32.103  38.915  1.00114.20           C  
ATOM   2682  CG  LYS B  41      72.134  31.920  39.715  1.00114.20           C  
ATOM   2683  CD  LYS B  41      71.019  31.239  38.918  1.00114.20           C  
ATOM   2684  CE  LYS B  41      69.801  30.868  39.763  1.00114.20           C  
ATOM   2685  NZ  LYS B  41      68.790  30.189  38.924  1.00114.20           N  
ATOM   2686  C   LYS B  41      74.869  32.092  40.875  1.00114.20           C  
ATOM   2687  O   LYS B  41      75.406  30.994  40.750  1.00114.20           O  
ATOM   2688  N   GLN B  42      74.568  32.597  42.095  1.00 98.91           N  
ATOM   2689  CA  GLN B  42      74.908  31.873  43.301  1.00 98.91           C  
ATOM   2690  CB  GLN B  42      75.749  32.695  44.293  1.00 98.91           C  
ATOM   2691  CG  GLN B  42      76.115  31.933  45.568  1.00 98.91           C  
ATOM   2692  CD  GLN B  42      76.984  32.850  46.416  1.00 98.91           C  
ATOM   2693  OE1 GLN B  42      77.360  33.941  45.990  1.00 98.91           O  
ATOM   2694  NE2 GLN B  42      77.314  32.396  47.655  1.00 98.91           N  
ATOM   2695  C   GLN B  42      73.648  31.458  43.994  1.00 98.91           C  
ATOM   2696  O   GLN B  42      72.774  32.273  44.298  1.00 98.91           O  
ATOM   2697  N   ASP B  43      73.540  30.139  44.248  1.00162.59           N  
ATOM   2698  CA  ASP B  43      72.417  29.536  44.897  1.00162.59           C  
ATOM   2699  CB  ASP B  43      71.583  28.702  43.912  1.00162.59           C  
ATOM   2700  CG  ASP B  43      71.144  29.641  42.795  1.00162.59           C  
ATOM   2701  OD1 ASP B  43      70.937  30.850  43.087  1.00162.59           O  
ATOM   2702  OD2 ASP B  43      71.021  29.165  41.635  1.00162.59           O  
ATOM   2703  C   ASP B  43      72.993  28.576  45.895  1.00162.59           C  
ATOM   2704  O   ASP B  43      74.151  28.164  45.794  1.00162.59           O  
ATOM   2705  N   SER B  44      72.200  28.210  46.916  1.00161.48           N  
ATOM   2706  CA  SER B  44      72.708  27.260  47.863  1.00161.48           C  
ATOM   2707  CB  SER B  44      71.915  27.215  49.180  1.00161.48           C  
ATOM   2708  OG  SER B  44      72.008  28.461  49.853  1.00161.48           O  
ATOM   2709  C   SER B  44      72.607  25.907  47.237  1.00161.48           C  
ATOM   2710  O   SER B  44      71.786  25.673  46.350  1.00161.48           O  
ATOM   2711  N   LYS B  45      73.452  24.981  47.722  1.00116.38           N  
ATOM   2712  CA  LYS B  45      73.494  23.616  47.280  1.00116.38           C  
ATOM   2713  CB  LYS B  45      72.084  23.043  47.101  1.00116.38           C  
ATOM   2714  CG  LYS B  45      71.288  23.088  48.402  1.00116.38           C  
ATOM   2715  CD  LYS B  45      69.778  23.044  48.193  1.00116.38           C  
ATOM   2716  CE  LYS B  45      68.998  23.369  49.465  1.00116.38           C  
ATOM   2717  NZ  LYS B  45      67.636  23.829  49.119  1.00116.38           N  
ATOM   2718  C   LYS B  45      74.200  23.513  45.962  1.00116.38           C  
ATOM   2719  O   LYS B  45      74.460  22.408  45.488  1.00116.38           O  
ATOM   2720  N   LYS B  46      74.609  24.642  45.355  1.00180.78           N  
ATOM   2721  CA  LYS B  46      75.271  24.471  44.094  1.00180.78           C  
ATOM   2722  CB  LYS B  46      74.418  24.941  42.902  1.00180.78           C  
ATOM   2723  CG  LYS B  46      73.141  24.122  42.708  1.00180.78           C  
ATOM   2724  CD  LYS B  46      72.133  24.761  41.750  1.00180.78           C  
ATOM   2725  CE  LYS B  46      70.858  23.932  41.572  1.00180.78           C  
ATOM   2726  NZ  LYS B  46      69.916  24.634  40.672  1.00180.78           N  
ATOM   2727  C   LYS B  46      76.517  25.294  44.069  1.00180.78           C  
ATOM   2728  O   LYS B  46      77.523  24.890  43.487  1.00180.78           O  
ATOM   2729  N   LEU B  47      76.453  26.492  44.677  1.00281.72           N  
ATOM   2730  CA  LEU B  47      77.563  27.394  44.764  1.00281.72           C  
ATOM   2731  CB  LEU B  47      78.900  26.686  45.013  1.00281.72           C  
ATOM   2732  CG  LEU B  47      79.866  27.517  45.869  1.00281.72           C  
ATOM   2733  CD1 LEU B  47      80.574  28.657  45.126  1.00281.72           C  
ATOM   2734  CD2 LEU B  47      79.084  27.993  47.100  1.00281.72           C  
ATOM   2735  C   LEU B  47      77.545  28.180  43.471  1.00281.72           C  
ATOM   2736  O   LEU B  47      76.607  28.036  42.689  1.00281.72           O  
ATOM   2737  N   LEU B  48      78.558  29.039  43.205  1.00164.29           N  
ATOM   2738  CA  LEU B  48      78.575  29.903  42.045  1.00164.29           C  
ATOM   2739  CB  LEU B  48      79.833  30.783  41.947  1.00164.29           C  
ATOM   2740  CG  LEU B  48      79.882  31.922  42.979  1.00164.29           C  
ATOM   2741  CD1 LEU B  48      79.735  31.392  44.412  1.00164.29           C  
ATOM   2742  CD2 LEU B  48      81.147  32.772  42.797  1.00164.29           C  
ATOM   2743  C   LEU B  48      78.504  29.114  40.778  1.00164.29           C  
ATOM   2744  O   LEU B  48      79.086  28.040  40.653  1.00164.29           O  
ATOM   2745  N   LYS B  49      77.755  29.661  39.796  1.00136.40           N  
ATOM   2746  CA  LYS B  49      77.569  29.026  38.525  1.00136.40           C  
ATOM   2747  CB  LYS B  49      76.139  28.484  38.365  1.00136.40           C  
ATOM   2748  CG  LYS B  49      75.826  27.366  39.363  1.00136.40           C  
ATOM   2749  CD  LYS B  49      74.334  27.160  39.634  1.00136.40           C  
ATOM   2750  CE  LYS B  49      73.573  26.472  38.504  1.00136.40           C  
ATOM   2751  NZ  LYS B  49      73.320  27.428  37.403  1.00136.40           N  
ATOM   2752  C   LYS B  49      77.785  30.073  37.476  1.00136.40           C  
ATOM   2753  O   LYS B  49      77.219  31.162  37.548  1.00136.40           O  
ATOM   2754  N   ILE B  50      78.591  29.754  36.445  1.00170.13           N  
ATOM   2755  CA  ILE B  50      78.934  30.740  35.453  1.00170.13           C  
ATOM   2756  CB  ILE B  50      80.227  30.431  34.735  1.00170.13           C  
ATOM   2757  CG1 ILE B  50      80.113  29.109  33.965  1.00170.13           C  
ATOM   2758  CG2 ILE B  50      81.368  30.374  35.751  1.00170.13           C  
ATOM   2759  CD1 ILE B  50      81.217  28.899  32.928  1.00170.13           C  
ATOM   2760  C   ILE B  50      77.877  30.799  34.399  1.00170.13           C  
ATOM   2761  O   ILE B  50      77.457  29.769  33.879  1.00170.13           O  
ATOM   2762  N   MET B  51      77.272  31.992  34.217  1.00131.90           N  
ATOM   2763  CA  MET B  51      76.375  32.272  33.125  1.00131.90           C  
ATOM   2764  CB  MET B  51      75.422  33.421  33.512  1.00131.90           C  
ATOM   2765  CG  MET B  51      74.582  33.091  34.754  1.00131.90           C  
ATOM   2766  SD  MET B  51      73.784  34.504  35.586  1.00131.90           S  
ATOM   2767  CE  MET B  51      72.575  34.848  34.276  1.00131.90           C  
ATOM   2768  C   MET B  51      77.073  32.658  31.838  1.00131.90           C  
ATOM   2769  O   MET B  51      76.911  32.029  30.792  1.00131.90           O  
ATOM   2770  N   PHE B  52      77.959  33.678  31.906  1.00200.66           N  
ATOM   2771  CA  PHE B  52      78.461  34.246  30.679  1.00200.66           C  
ATOM   2772  CB  PHE B  52      77.710  35.517  30.240  1.00200.66           C  
ATOM   2773  CG  PHE B  52      76.331  35.188  29.783  1.00200.66           C  
ATOM   2774  CD1 PHE B  52      75.340  34.873  30.678  1.00200.66           C  
ATOM   2775  CD2 PHE B  52      76.020  35.221  28.446  1.00200.66           C  
ATOM   2776  CE1 PHE B  52      74.067  34.583  30.246  1.00200.66           C  
ATOM   2777  CE2 PHE B  52      74.748  34.931  28.009  1.00200.66           C  
ATOM   2778  CZ  PHE B  52      73.766  34.607  28.909  1.00200.66           C  
ATOM   2779  C   PHE B  52      79.853  34.720  30.874  1.00200.66           C  
ATOM   2780  O   PHE B  52      80.250  35.129  31.962  1.00200.66           O  
ATOM   2781  N   SER B  53      80.628  34.691  29.776  1.00139.89           N  
ATOM   2782  CA  SER B  53      81.945  35.228  29.850  1.00139.89           C  
ATOM   2783  CB  SER B  53      83.056  34.170  29.872  1.00139.89           C  
ATOM   2784  OG  SER B  53      84.321  34.803  29.946  1.00139.89           O  
ATOM   2785  C   SER B  53      82.135  36.068  28.629  1.00139.89           C  
ATOM   2786  O   SER B  53      81.669  35.722  27.547  1.00139.89           O  
ATOM   2787  N   TYR B  54      82.809  37.221  28.797  1.00167.05           N  
ATOM   2788  CA  TYR B  54      83.084  38.113  27.711  1.00167.05           C  
ATOM   2789  CB  TYR B  54      82.489  39.528  27.903  1.00167.05           C  
ATOM   2790  CG  TYR B  54      81.038  39.592  27.559  1.00167.05           C  
ATOM   2791  CD1 TYR B  54      80.056  39.235  28.455  1.00167.05           C  
ATOM   2792  CD2 TYR B  54      80.668  40.026  26.307  1.00167.05           C  
ATOM   2793  CE1 TYR B  54      78.729  39.315  28.099  1.00167.05           C  
ATOM   2794  CE2 TYR B  54      79.346  40.110  25.946  1.00167.05           C  
ATOM   2795  CZ  TYR B  54      78.373  39.754  26.846  1.00167.05           C  
ATOM   2796  OH  TYR B  54      77.013  39.838  26.480  1.00167.05           O  
ATOM   2797  C   TYR B  54      84.558  38.332  27.652  1.00167.05           C  
ATOM   2798  O   TYR B  54      85.205  38.550  28.676  1.00167.05           O  
ATOM   2799  N   ASN B  55      85.128  38.255  26.434  1.00123.37           N  
ATOM   2800  CA  ASN B  55      86.507  38.589  26.280  1.00123.37           C  
ATOM   2801  CB  ASN B  55      87.301  37.494  25.576  1.00123.37           C  
ATOM   2802  CG  ASN B  55      87.174  36.312  26.503  1.00123.37           C  
ATOM   2803  OD1 ASN B  55      86.956  35.184  26.069  1.00123.37           O  
ATOM   2804  ND2 ASN B  55      87.309  36.581  27.830  1.00123.37           N  
ATOM   2805  C   ASN B  55      86.547  39.789  25.389  1.00123.37           C  
ATOM   2806  O   ASN B  55      86.267  39.691  24.202  1.00123.37           O  
ATOM   2807  N   ASN B  56      86.923  40.958  25.927  1.00254.37           N  
ATOM   2808  CA  ASN B  56      87.078  42.153  25.142  1.00254.37           C  
ATOM   2809  CB  ASN B  56      88.171  42.003  24.065  1.00254.37           C  
ATOM   2810  CG  ASN B  56      88.730  43.374  23.695  1.00254.37           C  
ATOM   2811  OD1 ASN B  56      88.012  44.278  23.271  1.00254.37           O  
ATOM   2812  ND2 ASN B  56      90.068  43.534  23.871  1.00254.37           N  
ATOM   2813  C   ASN B  56      85.835  42.610  24.490  1.00254.37           C  
ATOM   2814  O   ASN B  56      85.816  43.025  23.339  1.00254.37           O  
ATOM   2815  N   LYS B  57      84.747  42.658  25.236  1.00230.52           N  
ATOM   2816  CA  LYS B  57      83.574  43.134  24.585  1.00230.52           C  
ATOM   2817  CB  LYS B  57      83.695  44.592  24.076  1.00230.52           C  
ATOM   2818  CG  LYS B  57      82.388  45.297  23.672  1.00230.52           C  
ATOM   2819  CD  LYS B  57      81.695  44.763  22.416  1.00230.52           C  
ATOM   2820  CE  LYS B  57      80.510  45.616  21.956  1.00230.52           C  
ATOM   2821  NZ  LYS B  57      80.048  45.168  20.622  1.00230.52           N  
ATOM   2822  C   LYS B  57      83.255  42.217  23.458  1.00230.52           C  
ATOM   2823  O   LYS B  57      83.316  42.567  22.287  1.00230.52           O  
ATOM   2824  N   GLN B  58      83.058  40.950  23.795  1.00161.01           N  
ATOM   2825  CA  GLN B  58      82.679  40.015  22.798  1.00161.01           C  
ATOM   2826  CB  GLN B  58      83.846  39.598  21.883  1.00161.01           C  
ATOM   2827  CG  GLN B  58      83.464  38.616  20.774  1.00161.01           C  
ATOM   2828  CD  GLN B  58      82.894  39.425  19.621  1.00161.01           C  
ATOM   2829  OE1 GLN B  58      83.015  40.648  19.590  1.00161.01           O  
ATOM   2830  NE2 GLN B  58      82.258  38.726  18.642  1.00161.01           N  
ATOM   2831  C   GLN B  58      82.323  38.838  23.599  1.00161.01           C  
ATOM   2832  O   GLN B  58      82.832  38.646  24.702  1.00161.01           O  
ATOM   2833  N   LEU B  59      81.463  37.986  23.065  1.00182.75           N  
ATOM   2834  CA  LEU B  59      81.033  37.000  23.986  1.00182.75           C  
ATOM   2835  CB  LEU B  59      79.496  36.864  24.008  1.00182.75           C  
ATOM   2836  CG  LEU B  59      78.922  35.801  24.976  1.00182.75           C  
ATOM   2837  CD1 LEU B  59      79.188  36.144  26.451  1.00182.75           C  
ATOM   2838  CD2 LEU B  59      77.430  35.546  24.693  1.00182.75           C  
ATOM   2839  C   LEU B  59      81.583  35.660  23.717  1.00182.75           C  
ATOM   2840  O   LEU B  59      81.166  34.997  22.768  1.00182.75           O  
ATOM   2841  N   ILE B  60      82.530  35.248  24.589  1.00118.71           N  
ATOM   2842  CA  ILE B  60      83.200  33.985  24.510  1.00118.71           C  
ATOM   2843  CB  ILE B  60      84.464  33.916  25.319  1.00118.71           C  
ATOM   2844  CG1 ILE B  60      85.173  32.579  25.040  1.00118.71           C  
ATOM   2845  CG2 ILE B  60      84.120  34.143  26.799  1.00118.71           C  
ATOM   2846  CD1 ILE B  60      86.598  32.510  25.581  1.00118.71           C  
ATOM   2847  C   ILE B  60      82.372  32.809  24.921  1.00118.71           C  
ATOM   2848  O   ILE B  60      82.307  31.824  24.188  1.00118.71           O  
ATOM   2849  N   VAL B  61      81.705  32.854  26.094  1.00115.40           N  
ATOM   2850  CA  VAL B  61      81.075  31.624  26.481  1.00115.40           C  
ATOM   2851  CB  VAL B  61      81.854  30.846  27.503  1.00115.40           C  
ATOM   2852  CG1 VAL B  61      81.941  31.674  28.791  1.00115.40           C  
ATOM   2853  CG2 VAL B  61      81.168  29.485  27.707  1.00115.40           C  
ATOM   2854  C   VAL B  61      79.715  31.846  27.037  1.00115.40           C  
ATOM   2855  O   VAL B  61      79.458  32.796  27.777  1.00115.40           O  
ATOM   2856  N   ASN B  69      78.805  30.930  26.657  1.00 71.32           N  
ATOM   2857  CA  ASN B  69      77.469  30.912  27.154  1.00 71.32           C  
ATOM   2858  CB  ASN B  69      76.399  31.136  26.070  1.00 71.32           C  
ATOM   2859  CG  ASN B  69      75.050  31.326  26.750  1.00 71.32           C  
ATOM   2860  OD1 ASN B  69      74.813  30.824  27.848  1.00 71.32           O  
ATOM   2861  ND2 ASN B  69      74.134  32.068  26.072  1.00 71.32           N  
ATOM   2862  C   ASN B  69      77.286  29.534  27.706  1.00 71.32           C  
ATOM   2863  O   ASN B  69      77.440  28.534  27.007  1.00 71.32           O  
ATOM   2864  N   GLU B  70      76.954  29.481  29.000  1.00163.07           N  
ATOM   2865  CA  GLU B  70      76.748  28.334  29.829  1.00163.07           C  
ATOM   2866  CB  GLU B  70      76.925  28.595  31.321  1.00163.07           C  
ATOM   2867  CG  GLU B  70      78.403  28.480  31.666  1.00163.07           C  
ATOM   2868  CD  GLU B  70      78.706  26.998  31.815  1.00163.07           C  
ATOM   2869  OE1 GLU B  70      78.312  26.424  32.867  1.00163.07           O  
ATOM   2870  OE2 GLU B  70      79.318  26.417  30.880  1.00163.07           O  
ATOM   2871  C   GLU B  70      75.450  27.679  29.551  1.00163.07           C  
ATOM   2872  O   GLU B  70      74.925  26.985  30.415  1.00163.07           O  
ATOM   2873  N   THR B  71      74.851  27.997  28.393  1.00208.96           N  
ATOM   2874  CA  THR B  71      73.562  27.542  27.996  1.00208.96           C  
ATOM   2875  CB  THR B  71      73.353  26.044  27.897  1.00208.96           C  
ATOM   2876  OG1 THR B  71      73.359  25.401  29.162  1.00208.96           O  
ATOM   2877  CG2 THR B  71      74.465  25.468  27.005  1.00208.96           C  
ATOM   2878  C   THR B  71      72.568  28.159  28.938  1.00208.96           C  
ATOM   2879  O   THR B  71      71.661  27.523  29.469  1.00208.96           O  
ATOM   2880  N   VAL B  72      72.759  29.470  29.175  1.00139.53           N  
ATOM   2881  CA  VAL B  72      71.902  30.287  29.994  1.00139.53           C  
ATOM   2882  CB  VAL B  72      72.532  31.597  30.373  1.00139.53           C  
ATOM   2883  CG1 VAL B  72      71.529  32.406  31.213  1.00139.53           C  
ATOM   2884  CG2 VAL B  72      73.870  31.322  31.078  1.00139.53           C  
ATOM   2885  C   VAL B  72      70.633  30.620  29.207  1.00139.53           C  
ATOM   2886  O   VAL B  72      70.642  30.754  27.984  1.00139.53           O  
ATOM   2887  N   PRO B  73      69.520  30.765  29.891  1.00129.94           N  
ATOM   2888  CA  PRO B  73      68.246  31.041  29.250  1.00129.94           C  
ATOM   2889  CD  PRO B  73      69.350  30.029  31.132  1.00129.94           C  
ATOM   2890  CB  PRO B  73      67.186  30.770  30.314  1.00129.94           C  
ATOM   2891  CG  PRO B  73      67.846  29.731  31.236  1.00129.94           C  
ATOM   2892  C   PRO B  73      68.123  32.415  28.636  1.00129.94           C  
ATOM   2893  O   PRO B  73      68.792  33.347  29.074  1.00129.94           O  
ATOM   2894  N   ARG B  74      67.208  32.562  27.653  1.00189.08           N  
ATOM   2895  CA  ARG B  74      67.007  33.741  26.843  1.00189.08           C  
ATOM   2896  CB  ARG B  74      65.895  33.581  25.795  1.00189.08           C  
ATOM   2897  CG  ARG B  74      64.499  33.515  26.418  1.00189.08           C  
ATOM   2898  CD  ARG B  74      64.290  32.368  27.404  1.00189.08           C  
ATOM   2899  NE  ARG B  74      63.031  32.664  28.144  1.00189.08           N  
ATOM   2900  CZ  ARG B  74      61.820  32.318  27.619  1.00189.08           C  
ATOM   2901  NH1 ARG B  74      61.756  31.668  26.420  1.00189.08           N  
ATOM   2902  NH2 ARG B  74      60.672  32.633  28.289  1.00189.08           N  
ATOM   2903  C   ARG B  74      66.565  34.889  27.694  1.00189.08           C  
ATOM   2904  O   ARG B  74      66.731  36.049  27.319  1.00189.08           O  
ATOM   2905  N   ARG B  75      65.943  34.592  28.845  1.00151.04           N  
ATOM   2906  CA  ARG B  75      65.406  35.608  29.707  1.00151.04           C  
ATOM   2907  CB  ARG B  75      64.796  35.026  30.991  1.00151.04           C  
ATOM   2908  CG  ARG B  75      65.817  34.270  31.841  1.00151.04           C  
ATOM   2909  CD  ARG B  75      65.192  33.360  32.896  1.00151.04           C  
ATOM   2910  NE  ARG B  75      64.711  32.137  32.195  1.00151.04           N  
ATOM   2911  CZ  ARG B  75      64.647  30.947  32.858  1.00151.04           C  
ATOM   2912  NH1 ARG B  75      64.974  30.880  34.182  1.00151.04           N  
ATOM   2913  NH2 ARG B  75      64.282  29.816  32.188  1.00151.04           N  
ATOM   2914  C   ARG B  75      66.517  36.522  30.107  1.00151.04           C  
ATOM   2915  O   ARG B  75      66.283  37.708  30.340  1.00151.04           O  
ATOM   2916  N   PHE B  76      67.747  35.988  30.243  1.00 77.28           N  
ATOM   2917  CA  PHE B  76      68.854  36.832  30.595  1.00 77.28           C  
ATOM   2918  CB  PHE B  76      69.918  36.099  31.434  1.00 77.28           C  
ATOM   2919  CG  PHE B  76      69.295  35.716  32.734  1.00 77.28           C  
ATOM   2920  CD1 PHE B  76      69.263  36.604  33.784  1.00 77.28           C  
ATOM   2921  CD2 PHE B  76      68.740  34.468  32.907  1.00 77.28           C  
ATOM   2922  CE1 PHE B  76      68.691  36.263  34.987  1.00 77.28           C  
ATOM   2923  CE2 PHE B  76      68.166  34.118  34.108  1.00 77.28           C  
ATOM   2924  CZ  PHE B  76      68.139  35.016  35.150  1.00 77.28           C  
ATOM   2925  C   PHE B  76      69.522  37.270  29.323  1.00 77.28           C  
ATOM   2926  O   PHE B  76      69.875  36.441  28.483  1.00 77.28           O  
ATOM   2927  N   SER B  77      69.702  38.595  29.138  1.00 59.83           N  
ATOM   2928  CA  SER B  77      70.352  39.089  27.954  1.00 59.83           C  
ATOM   2929  CB  SER B  77      69.420  39.945  27.078  1.00 59.83           C  
ATOM   2930  OG  SER B  77      70.109  40.402  25.924  1.00 59.83           O  
ATOM   2931  C   SER B  77      71.505  39.965  28.368  1.00 59.83           C  
ATOM   2932  O   SER B  77      71.314  41.029  28.959  1.00 59.83           O  
ATOM   2933  N   PRO B  78      72.705  39.536  28.066  1.00103.33           N  
ATOM   2934  CA  PRO B  78      73.883  40.300  28.421  1.00103.33           C  
ATOM   2935  CD  PRO B  78      72.981  38.108  28.055  1.00103.33           C  
ATOM   2936  CB  PRO B  78      75.005  39.283  28.640  1.00103.33           C  
ATOM   2937  CG  PRO B  78      74.509  38.004  27.950  1.00103.33           C  
ATOM   2938  C   PRO B  78      74.248  41.363  27.415  1.00103.33           C  
ATOM   2939  O   PRO B  78      73.819  41.266  26.265  1.00103.33           O  
ATOM   2940  N   GLN B  79      75.039  42.388  27.825  1.00 71.09           N  
ATOM   2941  CA  GLN B  79      75.476  43.411  26.908  1.00 71.09           C  
ATOM   2942  CB  GLN B  79      74.482  44.579  26.774  1.00 71.09           C  
ATOM   2943  CG  GLN B  79      74.910  45.632  25.749  1.00 71.09           C  
ATOM   2944  CD  GLN B  79      73.802  46.670  25.637  1.00 71.09           C  
ATOM   2945  OE1 GLN B  79      72.752  46.551  26.266  1.00 71.09           O  
ATOM   2946  NE2 GLN B  79      74.038  47.716  24.801  1.00 71.09           N  
ATOM   2947  C   GLN B  79      76.797  43.974  27.383  1.00 71.09           C  
ATOM   2948  O   GLN B  79      77.018  44.105  28.589  1.00 71.09           O  
ATOM   2949  N   SER B  80      77.721  44.305  26.441  1.00106.47           N  
ATOM   2950  CA  SER B  80      78.997  44.872  26.817  1.00106.47           C  
ATOM   2951  CB  SER B  80      80.184  43.919  26.567  1.00106.47           C  
ATOM   2952  OG  SER B  80      81.404  44.532  26.960  1.00106.47           O  
ATOM   2953  C   SER B  80      79.239  46.117  26.006  1.00106.47           C  
ATOM   2954  O   SER B  80      79.597  46.059  24.831  1.00106.47           O  
ATOM   2955  N   SER B  81      79.038  47.300  26.618  1.00105.08           N  
ATOM   2956  CA  SER B  81      79.250  48.550  25.939  1.00105.08           C  
ATOM   2957  CB  SER B  81      78.605  49.726  26.684  1.00105.08           C  
ATOM   2958  OG  SER B  81      77.195  49.562  26.706  1.00105.08           O  
ATOM   2959  C   SER B  81      80.715  48.849  25.790  1.00105.08           C  
ATOM   2960  O   SER B  81      81.137  49.339  24.743  1.00105.08           O  
ATOM   2961  N   ASP B  82      81.519  48.585  26.847  1.00 89.80           N  
ATOM   2962  CA  ASP B  82      82.930  48.888  26.834  1.00 89.80           C  
ATOM   2963  CB  ASP B  82      83.245  50.266  27.443  1.00 89.80           C  
ATOM   2964  CG  ASP B  82      82.565  51.346  26.611  1.00 89.80           C  
ATOM   2965  OD1 ASP B  82      82.654  51.284  25.355  1.00 89.80           O  
ATOM   2966  OD2 ASP B  82      81.934  52.245  27.229  1.00 89.80           O  
ATOM   2967  C   ASP B  82      83.632  47.881  27.709  1.00 89.80           C  
ATOM   2968  O   ASP B  82      83.003  47.147  28.467  1.00 89.80           O  
ATOM   2969  N   LYS B  83      84.980  47.886  27.666  1.00163.17           N  
ATOM   2970  CA  LYS B  83      85.846  46.973  28.361  1.00163.17           C  
ATOM   2971  CB  LYS B  83      87.319  47.340  28.116  1.00163.17           C  
ATOM   2972  CG  LYS B  83      88.346  46.508  28.885  1.00163.17           C  
ATOM   2973  CD  LYS B  83      89.778  46.737  28.387  1.00163.17           C  
ATOM   2974  CE  LYS B  83      90.866  46.295  29.367  1.00163.17           C  
ATOM   2975  NZ  LYS B  83      90.973  47.274  30.473  1.00163.17           N  
ATOM   2976  C   LYS B  83      85.593  47.084  29.838  1.00163.17           C  
ATOM   2977  O   LYS B  83      85.868  46.162  30.606  1.00163.17           O  
ATOM   2978  N   ALA B  84      85.205  48.290  30.276  1.00 89.93           N  
ATOM   2979  CA  ALA B  84      84.874  48.620  31.636  1.00 89.93           C  
ATOM   2980  CB  ALA B  84      84.852  50.137  31.883  1.00 89.93           C  
ATOM   2981  C   ALA B  84      83.546  48.084  32.116  1.00 89.93           C  
ATOM   2982  O   ALA B  84      83.432  47.716  33.286  1.00 89.93           O  
ATOM   2983  N   HIS B  85      82.499  48.053  31.256  1.00105.90           N  
ATOM   2984  CA  HIS B  85      81.168  47.777  31.753  1.00105.90           C  
ATOM   2985  ND1 HIS B  85      81.472  51.068  31.861  1.00105.90           N  
ATOM   2986  CG  HIS B  85      80.486  50.173  32.214  1.00105.90           C  
ATOM   2987  CB  HIS B  85      80.175  48.916  31.459  1.00105.90           C  
ATOM   2988  NE2 HIS B  85      80.513  51.869  33.702  1.00105.90           N  
ATOM   2989  CD2 HIS B  85      79.909  50.679  33.339  1.00105.90           C  
ATOM   2990  CE1 HIS B  85      81.446  52.062  32.785  1.00105.90           C  
ATOM   2991  C   HIS B  85      80.563  46.528  31.176  1.00105.90           C  
ATOM   2992  O   HIS B  85      80.869  46.123  30.056  1.00105.90           O  
ATOM   2993  N   LEU B  86      79.675  45.877  31.970  1.00157.16           N  
ATOM   2994  CA  LEU B  86      78.977  44.689  31.554  1.00157.16           C  
ATOM   2995  CB  LEU B  86      79.549  43.423  32.221  1.00157.16           C  
ATOM   2996  CG  LEU B  86      79.248  42.100  31.489  1.00157.16           C  
ATOM   2997  CD1 LEU B  86      77.801  42.011  30.992  1.00157.16           C  
ATOM   2998  CD2 LEU B  86      80.288  41.815  30.403  1.00157.16           C  
ATOM   2999  C   LEU B  86      77.574  44.846  32.093  1.00157.16           C  
ATOM   3000  O   LEU B  86      77.405  45.220  33.252  1.00157.16           O  
ATOM   3001  N   ASN B  87      76.524  44.563  31.286  1.00 68.97           N  
ATOM   3002  CA  ASN B  87      75.170  44.727  31.763  1.00 68.97           C  
ATOM   3003  CB  ASN B  87      74.340  45.711  30.919  1.00 68.97           C  
ATOM   3004  CG  ASN B  87      74.959  47.099  31.004  1.00 68.97           C  
ATOM   3005  OD1 ASN B  87      75.476  47.503  32.044  1.00 68.97           O  
ATOM   3006  ND2 ASN B  87      74.902  47.855  29.875  1.00 68.97           N  
ATOM   3007  C   ASN B  87      74.467  43.407  31.640  1.00 68.97           C  
ATOM   3008  O   ASN B  87      74.850  42.563  30.830  1.00 68.97           O  
ATOM   3009  N   LEU B  88      73.437  43.180  32.485  1.00 84.37           N  
ATOM   3010  CA  LEU B  88      72.644  41.987  32.373  1.00 84.37           C  
ATOM   3011  CB  LEU B  88      72.862  41.008  33.538  1.00 84.37           C  
ATOM   3012  CG  LEU B  88      72.062  39.700  33.420  1.00 84.37           C  
ATOM   3013  CD1 LEU B  88      72.463  38.907  32.163  1.00 84.37           C  
ATOM   3014  CD2 LEU B  88      72.194  38.868  34.704  1.00 84.37           C  
ATOM   3015  C   LEU B  88      71.215  42.434  32.378  1.00 84.37           C  
ATOM   3016  O   LEU B  88      70.730  42.974  33.371  1.00 84.37           O  
ATOM   3017  N   ARG B  89      70.497  42.211  31.260  1.00148.74           N  
ATOM   3018  CA  ARG B  89      69.133  42.643  31.168  1.00148.74           C  
ATOM   3019  CB  ARG B  89      68.730  43.103  29.757  1.00148.74           C  
ATOM   3020  CG  ARG B  89      67.274  43.562  29.654  1.00148.74           C  
ATOM   3021  CD  ARG B  89      66.900  44.106  28.275  1.00148.74           C  
ATOM   3022  NE  ARG B  89      67.565  45.430  28.124  1.00148.74           N  
ATOM   3023  CZ  ARG B  89      67.964  45.859  26.892  1.00148.74           C  
ATOM   3024  NH1 ARG B  89      67.788  45.057  25.801  1.00148.74           N  
ATOM   3025  NH2 ARG B  89      68.538  47.089  26.752  1.00148.74           N  
ATOM   3026  C   ARG B  89      68.260  41.489  31.533  1.00148.74           C  
ATOM   3027  O   ARG B  89      68.493  40.357  31.110  1.00148.74           O  
ATOM   3028  N   ILE B  90      67.214  41.761  32.340  1.00108.65           N  
ATOM   3029  CA  ILE B  90      66.359  40.709  32.793  1.00108.65           C  
ATOM   3030  CB  ILE B  90      66.200  40.677  34.285  1.00108.65           C  
ATOM   3031  CG1 ILE B  90      67.561  40.541  34.984  1.00108.65           C  
ATOM   3032  CG2 ILE B  90      65.210  39.553  34.627  1.00108.65           C  
ATOM   3033  CD1 ILE B  90      68.307  39.261  34.626  1.00108.65           C  
ATOM   3034  C   ILE B  90      64.983  40.966  32.273  1.00108.65           C  
ATOM   3035  O   ILE B  90      64.453  42.067  32.417  1.00108.65           O  
ATOM   3036  N   LYS B  91      64.368  39.948  31.636  1.00102.33           N  
ATOM   3037  CA  LYS B  91      63.022  40.133  31.193  1.00102.33           C  
ATOM   3038  CB  LYS B  91      62.872  40.526  29.711  1.00102.33           C  
ATOM   3039  CG  LYS B  91      63.227  39.439  28.697  1.00102.33           C  
ATOM   3040  CD  LYS B  91      62.737  39.781  27.288  1.00102.33           C  
ATOM   3041  CE  LYS B  91      63.069  38.727  26.233  1.00102.33           C  
ATOM   3042  NZ  LYS B  91      62.515  39.139  24.923  1.00102.33           N  
ATOM   3043  C   LYS B  91      62.266  38.861  31.422  1.00102.33           C  
ATOM   3044  O   LYS B  91      62.770  37.765  31.176  1.00102.33           O  
ATOM   3045  N   SER B  92      61.011  39.001  31.898  1.00114.77           N  
ATOM   3046  CA  SER B  92      60.107  37.907  32.140  1.00114.77           C  
ATOM   3047  CB  SER B  92      59.520  37.322  30.846  1.00114.77           C  
ATOM   3048  OG  SER B  92      58.741  38.307  30.183  1.00114.77           O  
ATOM   3049  C   SER B  92      60.769  36.806  32.915  1.00114.77           C  
ATOM   3050  O   SER B  92      61.001  35.713  32.402  1.00114.77           O  
ATOM   3051  N   VAL B  93      61.077  37.091  34.192  1.00128.49           N  
ATOM   3052  CA  VAL B  93      61.737  36.209  35.114  1.00128.49           C  
ATOM   3053  CB  VAL B  93      62.431  37.008  36.185  1.00128.49           C  
ATOM   3054  CG1 VAL B  93      61.351  37.781  36.963  1.00128.49           C  
ATOM   3055  CG2 VAL B  93      63.290  36.091  37.071  1.00128.49           C  
ATOM   3056  C   VAL B  93      60.721  35.311  35.776  1.00128.49           C  
ATOM   3057  O   VAL B  93      59.513  35.481  35.626  1.00128.49           O  
ATOM   3058  N   GLU B  94      61.218  34.275  36.482  1.00 61.87           N  
ATOM   3059  CA  GLU B  94      60.433  33.334  37.234  1.00 61.87           C  
ATOM   3060  CB  GLU B  94      60.588  31.901  36.702  1.00 61.87           C  
ATOM   3061  CG  GLU B  94      60.099  31.740  35.259  1.00 61.87           C  
ATOM   3062  CD  GLU B  94      60.402  30.318  34.802  1.00 61.87           C  
ATOM   3063  OE1 GLU B  94      60.738  29.475  35.676  1.00 61.87           O  
ATOM   3064  OE2 GLU B  94      60.300  30.054  33.574  1.00 61.87           O  
ATOM   3065  C   GLU B  94      60.988  33.375  38.630  1.00 61.87           C  
ATOM   3066  O   GLU B  94      62.132  33.781  38.820  1.00 61.87           O  
ATOM   3067  N   PRO B  95      60.231  32.970  39.619  1.00107.37           N  
ATOM   3068  CA  PRO B  95      60.690  33.026  40.987  1.00107.37           C  
ATOM   3069  CD  PRO B  95      58.780  33.015  39.530  1.00107.37           C  
ATOM   3070  CB  PRO B  95      59.480  32.650  41.839  1.00107.37           C  
ATOM   3071  CG  PRO B  95      58.283  33.113  40.984  1.00107.37           C  
ATOM   3072  C   PRO B  95      61.911  32.195  41.235  1.00107.37           C  
ATOM   3073  O   PRO B  95      62.646  32.474  42.184  1.00107.37           O  
ATOM   3074  N   GLU B  96      62.147  31.179  40.392  1.00 88.92           N  
ATOM   3075  CA  GLU B  96      63.268  30.293  40.535  1.00 88.92           C  
ATOM   3076  CB  GLU B  96      63.285  29.186  39.467  1.00 88.92           C  
ATOM   3077  CG  GLU B  96      62.167  28.150  39.616  1.00 88.92           C  
ATOM   3078  CD  GLU B  96      60.867  28.730  39.071  1.00 88.92           C  
ATOM   3079  OE1 GLU B  96      60.905  29.849  38.496  1.00 88.92           O  
ATOM   3080  OE2 GLU B  96      59.814  28.055  39.225  1.00 88.92           O  
ATOM   3081  C   GLU B  96      64.518  31.093  40.356  1.00 88.92           C  
ATOM   3082  O   GLU B  96      65.570  30.751  40.894  1.00 88.92           O  
ATOM   3083  N   ASP B  97      64.421  32.174  39.562  1.00 83.43           N  
ATOM   3084  CA  ASP B  97      65.524  33.027  39.214  1.00 83.43           C  
ATOM   3085  CB  ASP B  97      65.153  34.068  38.143  1.00 83.43           C  
ATOM   3086  CG  ASP B  97      65.031  33.332  36.815  1.00 83.43           C  
ATOM   3087  OD1 ASP B  97      65.564  32.195  36.723  1.00 83.43           O  
ATOM   3088  OD2 ASP B  97      64.411  33.897  35.874  1.00 83.43           O  
ATOM   3089  C   ASP B  97      66.070  33.751  40.409  1.00 83.43           C  
ATOM   3090  O   ASP B  97      67.199  34.236  40.358  1.00 83.43           O  
ATOM   3091  N   SER B  98      65.278  33.894  41.491  1.00 66.09           N  
ATOM   3092  CA  SER B  98      65.729  34.614  42.653  1.00 66.09           C  
ATOM   3093  CB  SER B  98      64.764  34.503  43.848  1.00 66.09           C  
ATOM   3094  OG  SER B  98      63.511  35.083  43.517  1.00 66.09           O  
ATOM   3095  C   SER B  98      67.059  34.084  43.082  1.00 66.09           C  
ATOM   3096  O   SER B  98      67.237  32.884  43.287  1.00 66.09           O  
ATOM   3097  N   ALA B  99      68.045  34.997  43.217  1.00 81.41           N  
ATOM   3098  CA  ALA B  99      69.357  34.558  43.580  1.00 81.41           C  
ATOM   3099  CB  ALA B  99      69.988  33.601  42.556  1.00 81.41           C  
ATOM   3100  C   ALA B  99      70.265  35.734  43.679  1.00 81.41           C  
ATOM   3101  O   ALA B  99      69.868  36.882  43.483  1.00 81.41           O  
ATOM   3102  N   VAL B 100      71.531  35.456  44.037  1.00143.43           N  
ATOM   3103  CA  VAL B 100      72.513  36.488  44.105  1.00143.43           C  
ATOM   3104  CB  VAL B 100      73.463  36.342  45.256  1.00143.43           C  
ATOM   3105  CG1 VAL B 100      72.715  36.635  46.562  1.00143.43           C  
ATOM   3106  CG2 VAL B 100      74.048  34.921  45.214  1.00143.43           C  
ATOM   3107  C   VAL B 100      73.321  36.403  42.860  1.00143.43           C  
ATOM   3108  O   VAL B 100      73.854  35.349  42.512  1.00143.43           O  
ATOM   3109  N   TYR B 101      73.429  37.542  42.158  1.00127.60           N  
ATOM   3110  CA  TYR B 101      74.172  37.558  40.944  1.00127.60           C  
ATOM   3111  CB  TYR B 101      73.494  38.255  39.750  1.00127.60           C  
ATOM   3112  CG  TYR B 101      72.300  37.452  39.365  1.00127.60           C  
ATOM   3113  CD1 TYR B 101      72.446  36.221  38.773  1.00127.60           C  
ATOM   3114  CD2 TYR B 101      71.032  37.911  39.626  1.00127.60           C  
ATOM   3115  CE1 TYR B 101      71.346  35.474  38.421  1.00127.60           C  
ATOM   3116  CE2 TYR B 101      69.930  37.170  39.275  1.00127.60           C  
ATOM   3117  CZ  TYR B 101      70.082  35.950  38.670  1.00127.60           C  
ATOM   3118  OH  TYR B 101      68.945  35.194  38.313  1.00127.60           O  
ATOM   3119  C   TYR B 101      75.430  38.293  41.224  1.00127.60           C  
ATOM   3120  O   TYR B 101      75.465  39.264  41.978  1.00127.60           O  
ATOM   3121  N   LEU B 102      76.533  37.787  40.661  1.00114.72           N  
ATOM   3122  CA  LEU B 102      77.777  38.439  40.881  1.00114.72           C  
ATOM   3123  CB  LEU B 102      78.802  37.571  41.640  1.00114.72           C  
ATOM   3124  CG  LEU B 102      78.439  37.205  43.093  1.00114.72           C  
ATOM   3125  CD1 LEU B 102      79.536  36.335  43.735  1.00114.72           C  
ATOM   3126  CD2 LEU B 102      78.129  38.458  43.931  1.00114.72           C  
ATOM   3127  C   LEU B 102      78.411  38.682  39.554  1.00114.72           C  
ATOM   3128  O   LEU B 102      78.477  37.788  38.711  1.00114.72           O  
ATOM   3129  N   CYS B 103      78.885  39.917  39.321  1.00143.23           N  
ATOM   3130  CA  CYS B 103      79.645  40.111  38.128  1.00143.23           C  
ATOM   3131  CB  CYS B 103      79.495  41.496  37.462  1.00143.23           C  
ATOM   3132  SG  CYS B 103      80.232  42.848  38.424  1.00143.23           S  
ATOM   3133  C   CYS B 103      81.075  39.961  38.567  1.00143.23           C  
ATOM   3134  O   CYS B 103      81.392  40.260  39.715  1.00143.23           O  
ATOM   3135  N   ALA B 104      81.972  39.455  37.691  1.00 79.35           N  
ATOM   3136  CA  ALA B 104      83.357  39.292  38.060  1.00 79.35           C  
ATOM   3137  CB  ALA B 104      83.742  37.835  38.368  1.00 79.35           C  
ATOM   3138  C   ALA B 104      84.201  39.760  36.920  1.00 79.35           C  
ATOM   3139  O   ALA B 104      83.739  39.835  35.784  1.00 79.35           O  
ATOM   3140  N   SER B 105      85.473  40.116  37.194  1.00115.35           N  
ATOM   3141  CA  SER B 105      86.285  40.608  36.122  1.00115.35           C  
ATOM   3142  CB  SER B 105      86.334  42.145  36.093  1.00115.35           C  
ATOM   3143  OG  SER B 105      86.857  42.591  34.855  1.00115.35           O  
ATOM   3144  C   SER B 105      87.658  40.077  36.318  1.00115.35           C  
ATOM   3145  O   SER B 105      88.107  39.832  37.437  1.00115.35           O  
ATOM   3146  N   SER B 106      88.356  39.864  35.197  1.00102.03           N  
ATOM   3147  CA  SER B 106      89.665  39.334  35.247  1.00102.03           C  
ATOM   3148  CB  SER B 106      89.750  37.846  34.877  1.00102.03           C  
ATOM   3149  OG  SER B 106      89.298  37.647  33.545  1.00102.03           O  
ATOM   3150  C   SER B 106      90.432  40.071  34.227  1.00102.03           C  
ATOM   3151  O   SER B 106      89.902  40.655  33.289  1.00102.03           O  
ATOM   3152  N   ALA B 107      91.742  39.998  34.408  1.00223.10           N  
ATOM   3153  CA  ALA B 107      92.751  40.667  33.690  1.00223.10           C  
ATOM   3154  CB  ALA B 107      94.146  40.347  34.244  1.00223.10           C  
ATOM   3155  C   ALA B 107      92.744  40.304  32.274  1.00223.10           C  
ATOM   3156  O   ALA B 107      93.397  41.021  31.544  1.00223.10           O  
ATOM   3157  N   ARG B 108      92.216  39.126  31.896  1.00124.08           N  
ATOM   3158  CA  ARG B 108      92.032  38.688  30.537  1.00124.08           C  
ATOM   3159  CB  ARG B 108      93.313  38.350  29.742  1.00124.08           C  
ATOM   3160  CG  ARG B 108      94.318  39.480  29.528  1.00124.08           C  
ATOM   3161  CD  ARG B 108      94.097  40.336  28.285  1.00124.08           C  
ATOM   3162  NE  ARG B 108      95.107  41.430  28.353  1.00124.08           N  
ATOM   3163  CZ  ARG B 108      94.698  42.726  28.479  1.00124.08           C  
ATOM   3164  NH1 ARG B 108      93.369  43.027  28.424  1.00124.08           N  
ATOM   3165  NH2 ARG B 108      95.611  43.724  28.649  1.00124.08           N  
ATOM   3166  C   ARG B 108      91.392  37.361  30.701  1.00124.08           C  
ATOM   3167  O   ARG B 108      91.085  36.947  31.817  1.00124.08           O  
ATOM   3168  N   GLN B 123      91.187  36.646  29.587  1.00103.68           N  
ATOM   3169  CA  GLN B 123      90.652  35.331  29.718  1.00103.68           C  
ATOM   3170  CB  GLN B 123      90.575  34.579  28.383  1.00103.68           C  
ATOM   3171  CG  GLN B 123      89.825  35.317  27.281  1.00103.68           C  
ATOM   3172  CD  GLN B 123      89.942  34.484  26.013  1.00103.68           C  
ATOM   3173  OE1 GLN B 123      90.552  33.417  26.013  1.00103.68           O  
ATOM   3174  NE2 GLN B 123      89.347  34.986  24.897  1.00103.68           N  
ATOM   3175  C   GLN B 123      91.678  34.567  30.492  1.00103.68           C  
ATOM   3176  O   GLN B 123      92.865  34.869  30.431  1.00103.68           O  
ATOM   3177  N   ASN B 124      91.235  33.548  31.243  1.00 77.20           N  
ATOM   3178  CA  ASN B 124      92.120  32.657  31.930  1.00 77.20           C  
ATOM   3179  CB  ASN B 124      93.229  32.127  31.004  1.00 77.20           C  
ATOM   3180  CG  ASN B 124      92.583  31.333  29.880  1.00 77.20           C  
ATOM   3181  OD1 ASN B 124      92.000  30.274  30.104  1.00 77.20           O  
ATOM   3182  ND2 ASN B 124      92.693  31.860  28.631  1.00 77.20           N  
ATOM   3183  C   ASN B 124      92.808  33.288  33.111  1.00 77.20           C  
ATOM   3184  O   ASN B 124      93.797  32.746  33.605  1.00 77.20           O  
ATOM   3185  N   SER B 125      92.290  34.407  33.647  1.00 96.45           N  
ATOM   3186  CA  SER B 125      92.956  35.021  34.766  1.00 96.45           C  
ATOM   3187  CB  SER B 125      93.231  36.523  34.565  1.00 96.45           C  
ATOM   3188  OG  SER B 125      94.141  36.725  33.494  1.00 96.45           O  
ATOM   3189  C   SER B 125      92.098  34.901  35.994  1.00 96.45           C  
ATOM   3190  O   SER B 125      90.953  34.452  35.953  1.00 96.45           O  
ATOM   3191  N   PRO B 126      92.673  35.299  37.104  1.00 82.16           N  
ATOM   3192  CA  PRO B 126      92.000  35.293  38.373  1.00 82.16           C  
ATOM   3193  CD  PRO B 126      94.116  35.337  37.250  1.00 82.16           C  
ATOM   3194  CB  PRO B 126      93.080  35.530  39.433  1.00 82.16           C  
ATOM   3195  CG  PRO B 126      94.320  35.975  38.633  1.00 82.16           C  
ATOM   3196  C   PRO B 126      90.905  36.300  38.358  1.00 82.16           C  
ATOM   3197  O   PRO B 126      91.062  37.364  37.764  1.00 82.16           O  
ATOM   3198  N   LEU B 127      89.786  36.002  39.028  1.00118.65           N  
ATOM   3199  CA  LEU B 127      88.664  36.882  38.911  1.00118.65           C  
ATOM   3200  CB  LEU B 127      87.355  36.145  38.625  1.00118.65           C  
ATOM   3201  CG  LEU B 127      87.479  35.154  37.466  1.00118.65           C  
ATOM   3202  CD1 LEU B 127      86.101  34.640  37.035  1.00118.65           C  
ATOM   3203  CD2 LEU B 127      88.348  35.700  36.327  1.00118.65           C  
ATOM   3204  C   LEU B 127      88.419  37.588  40.206  1.00118.65           C  
ATOM   3205  O   LEU B 127      88.633  37.042  41.285  1.00118.65           O  
ATOM   3206  N   TYR B 128      87.928  38.837  40.108  1.00138.15           N  
ATOM   3207  CA  TYR B 128      87.577  39.631  41.252  1.00138.15           C  
ATOM   3208  CB  TYR B 128      88.182  41.047  41.239  1.00138.15           C  
ATOM   3209  CG  TYR B 128      89.662  40.924  41.343  1.00138.15           C  
ATOM   3210  CD1 TYR B 128      90.419  40.635  40.231  1.00138.15           C  
ATOM   3211  CD2 TYR B 128      90.293  41.109  42.552  1.00138.15           C  
ATOM   3212  CE1 TYR B 128      91.786  40.522  40.325  1.00138.15           C  
ATOM   3213  CE2 TYR B 128      91.659  40.998  42.651  1.00138.15           C  
ATOM   3214  CZ  TYR B 128      92.407  40.706  41.537  1.00138.15           C  
ATOM   3215  OH  TYR B 128      93.809  40.593  41.639  1.00138.15           O  
ATOM   3216  C   TYR B 128      86.087  39.813  41.183  1.00138.15           C  
ATOM   3217  O   TYR B 128      85.561  40.205  40.141  1.00138.15           O  
ATOM   3218  N   PHE B 129      85.369  39.535  42.297  1.00140.04           N  
ATOM   3219  CA  PHE B 129      83.929  39.586  42.305  1.00140.04           C  
ATOM   3220  CB  PHE B 129      83.228  38.530  43.186  1.00140.04           C  
ATOM   3221  CG  PHE B 129      83.534  37.149  42.711  1.00140.04           C  
ATOM   3222  CD1 PHE B 129      83.015  36.670  41.532  1.00140.04           C  
ATOM   3223  CD2 PHE B 129      84.365  36.332  43.440  1.00140.04           C  
ATOM   3224  CE1 PHE B 129      83.302  35.396  41.102  1.00140.04           C  
ATOM   3225  CE2 PHE B 129      84.654  35.055  43.015  1.00140.04           C  
ATOM   3226  CZ  PHE B 129      84.123  34.582  41.842  1.00140.04           C  
ATOM   3227  C   PHE B 129      83.438  40.901  42.825  1.00140.04           C  
ATOM   3228  O   PHE B 129      84.138  41.624  43.533  1.00140.04           O  
ATOM   3229  N   ALA B 130      82.191  41.235  42.430  1.00 59.62           N  
ATOM   3230  CA  ALA B 130      81.485  42.418  42.834  1.00 59.62           C  
ATOM   3231  CB  ALA B 130      80.533  42.968  41.757  1.00 59.62           C  
ATOM   3232  C   ALA B 130      80.664  42.100  44.039  1.00 59.62           C  
ATOM   3233  O   ALA B 130      80.538  40.941  44.425  1.00 59.62           O  
ATOM   3234  N   ALA B 131      80.052  43.138  44.644  1.00 49.46           N  
ATOM   3235  CA  ALA B 131      79.282  42.982  45.845  1.00 49.46           C  
ATOM   3236  CB  ALA B 131      78.591  44.287  46.277  1.00 49.46           C  
ATOM   3237  C   ALA B 131      78.200  41.985  45.588  1.00 49.46           C  
ATOM   3238  O   ALA B 131      77.974  41.086  46.398  1.00 49.46           O  
ATOM   3239  N   GLY B 132      77.524  42.100  44.431  1.00 50.84           N  
ATOM   3240  CA  GLY B 132      76.488  41.166  44.099  1.00 50.84           C  
ATOM   3241  C   GLY B 132      75.171  41.875  44.056  1.00 50.84           C  
ATOM   3242  O   GLY B 132      75.041  43.036  44.445  1.00 50.84           O  
ATOM   3243  N   THR B 133      74.153  41.174  43.521  1.00155.70           N  
ATOM   3244  CA  THR B 133      72.823  41.707  43.446  1.00155.70           C  
ATOM   3245  CB  THR B 133      72.321  41.972  42.057  1.00155.70           C  
ATOM   3246  OG1 THR B 133      72.406  40.799  41.265  1.00155.70           O  
ATOM   3247  CG2 THR B 133      73.132  43.106  41.427  1.00155.70           C  
ATOM   3248  C   THR B 133      71.895  40.716  44.053  1.00155.70           C  
ATOM   3249  O   THR B 133      71.953  39.518  43.778  1.00155.70           O  
ATOM   3250  N   ARG B 134      70.999  41.215  44.914  1.00 89.53           N  
ATOM   3251  CA  ARG B 134      70.041  40.364  45.536  1.00 89.53           C  
ATOM   3252  CB  ARG B 134      69.727  40.810  46.974  1.00 89.53           C  
ATOM   3253  CG  ARG B 134      68.704  39.950  47.716  1.00 89.53           C  
ATOM   3254  CD  ARG B 134      68.349  40.520  49.092  1.00 89.53           C  
ATOM   3255  NE  ARG B 134      67.339  39.622  49.716  1.00 89.53           N  
ATOM   3256  CZ  ARG B 134      66.690  40.023  50.848  1.00 89.53           C  
ATOM   3257  NH1 ARG B 134      66.954  41.251  51.382  1.00 89.53           N  
ATOM   3258  NH2 ARG B 134      65.779  39.201  51.446  1.00 89.53           N  
ATOM   3259  C   ARG B 134      68.807  40.521  44.731  1.00 89.53           C  
ATOM   3260  O   ARG B 134      68.151  41.559  44.785  1.00 89.53           O  
ATOM   3261  N   LEU B 135      68.461  39.486  43.947  1.00 76.54           N  
ATOM   3262  CA  LEU B 135      67.292  39.643  43.148  1.00 76.54           C  
ATOM   3263  CB  LEU B 135      67.522  39.349  41.655  1.00 76.54           C  
ATOM   3264  CG  LEU B 135      66.280  39.597  40.779  1.00 76.54           C  
ATOM   3265  CD1 LEU B 135      65.934  41.095  40.703  1.00 76.54           C  
ATOM   3266  CD2 LEU B 135      66.441  38.949  39.396  1.00 76.54           C  
ATOM   3267  C   LEU B 135      66.266  38.685  43.650  1.00 76.54           C  
ATOM   3268  O   LEU B 135      66.519  37.488  43.790  1.00 76.54           O  
ATOM   3269  N   THR B 136      65.071  39.218  43.959  1.00 44.39           N  
ATOM   3270  CA  THR B 136      63.990  38.397  44.404  1.00 44.39           C  
ATOM   3271  CB  THR B 136      63.441  38.823  45.736  1.00 44.39           C  
ATOM   3272  OG1 THR B 136      64.459  38.771  46.724  1.00 44.39           O  
ATOM   3273  CG2 THR B 136      62.279  37.894  46.123  1.00 44.39           C  
ATOM   3274  C   THR B 136      62.904  38.566  43.397  1.00 44.39           C  
ATOM   3275  O   THR B 136      62.416  39.670  43.163  1.00 44.39           O  
ATOM   3276  N   VAL B 137      62.515  37.456  42.751  1.00 91.28           N  
ATOM   3277  CA  VAL B 137      61.464  37.501  41.786  1.00 91.28           C  
ATOM   3278  CB  VAL B 137      61.818  36.774  40.530  1.00 91.28           C  
ATOM   3279  CG1 VAL B 137      62.814  37.615  39.716  1.00 91.28           C  
ATOM   3280  CG2 VAL B 137      62.435  35.443  40.970  1.00 91.28           C  
ATOM   3281  C   VAL B 137      60.244  36.838  42.411  1.00 91.28           C  
ATOM   3282  O   VAL B 137      60.360  35.667  42.862  1.00 91.28           O  
ATOM   3283  OXT VAL B 137      59.175  37.504  42.447  1.00 91.28           O  
TER
END
