# Supplementary material for: Predicting T cell receptor functionality against mutant epitopes
Source: Cell Genom. 2024 Aug 15;4(9):100634. doi: 10.1016/j.xgen.2024.100634 (PMC11480844; doi:10.1016/j.xgen.2024.100634)
Supplement: Data S7. Structural models of the murine dataset, related to Figure 3 and STAR Methods, Structural modeling — PDB files containing the structural models of the 36 murine TCRs, SIINFEKL, and the H-2Kb allele. [file mmc8.zip › SIINFEKL/F5_SIINFEKL.pdb]

ATOM      1  N   GLY M   1     121.699  17.561  26.664  1.00 10.79           N  
ATOM      2  CA  GLY M   1     121.691  18.877  25.986  1.00 10.79           C  
ATOM      3  C   GLY M   1     120.418  19.595  26.277  1.00 10.79           C  
ATOM      4  O   GLY M   1     119.423  19.001  26.690  1.00 10.79           O  
ATOM      5  N   PRO M   2     120.447  20.878  26.063  1.00114.74           N  
ATOM      6  CA  PRO M   2     119.275  21.664  26.318  1.00114.74           C  
ATOM      7  CD  PRO M   2     121.668  21.631  26.302  1.00114.74           C  
ATOM      8  CB  PRO M   2     119.746  23.115  26.358  1.00114.74           C  
ATOM      9  CG  PRO M   2     121.210  23.005  26.818  1.00114.74           C  
ATOM     10  C   PRO M   2     118.227  21.393  25.293  1.00114.74           C  
ATOM     11  O   PRO M   2     118.567  21.000  24.178  1.00114.74           O  
ATOM     12  N   HIS M   3     116.945  21.576  25.661  1.00 45.57           N  
ATOM     13  CA  HIS M   3     115.874  21.351  24.740  1.00 45.57           C  
ATOM     14  ND1 HIS M   3     116.445  18.360  23.507  1.00 45.57           N  
ATOM     15  CG  HIS M   3     116.078  18.842  24.744  1.00 45.57           C  
ATOM     16  CB  HIS M   3     115.158  20.008  24.953  1.00 45.57           C  
ATOM     17  NE2 HIS M   3     117.490  17.101  25.013  1.00 45.57           N  
ATOM     18  CD2 HIS M   3     116.725  18.061  25.652  1.00 45.57           C  
ATOM     19  CE1 HIS M   3     117.289  17.320  23.726  1.00 45.57           C  
ATOM     20  C   HIS M   3     114.883  22.444  24.962  1.00 45.57           C  
ATOM     21  O   HIS M   3     114.990  23.200  25.926  1.00 45.57           O  
ATOM     22  N   SER M   4     113.900  22.588  24.052  1.00 46.57           N  
ATOM     23  CA  SER M   4     112.959  23.644  24.268  1.00 46.57           C  
ATOM     24  CB  SER M   4     113.392  24.987  23.655  1.00 46.57           C  
ATOM     25  OG  SER M   4     113.458  24.881  22.240  1.00 46.57           O  
ATOM     26  C   SER M   4     111.651  23.280  23.650  1.00 46.57           C  
ATOM     27  O   SER M   4     111.572  22.423  22.771  1.00 46.57           O  
ATOM     28  N   LEU M   5     110.577  23.924  24.145  1.00 76.80           N  
ATOM     29  CA  LEU M   5     109.266  23.737  23.604  1.00 76.80           C  
ATOM     30  CB  LEU M   5     108.289  23.100  24.607  1.00 76.80           C  
ATOM     31  CG  LEU M   5     106.877  22.871  24.042  1.00 76.80           C  
ATOM     32  CD1 LEU M   5     106.893  21.815  22.924  1.00 76.80           C  
ATOM     33  CD2 LEU M   5     105.873  22.543  25.158  1.00 76.80           C  
ATOM     34  C   LEU M   5     108.765  25.112  23.296  1.00 76.80           C  
ATOM     35  O   LEU M   5     108.617  25.940  24.194  1.00 76.80           O  
ATOM     36  N   ARG M   6     108.494  25.392  22.008  1.00102.08           N  
ATOM     37  CA  ARG M   6     108.039  26.699  21.633  1.00102.08           C  
ATOM     38  CB  ARG M   6     108.983  27.424  20.664  1.00102.08           C  
ATOM     39  CG  ARG M   6     110.270  27.991  21.262  1.00102.08           C  
ATOM     40  CD  ARG M   6     111.157  28.570  20.159  1.00102.08           C  
ATOM     41  NE  ARG M   6     112.193  29.446  20.762  1.00102.08           N  
ATOM     42  CZ  ARG M   6     112.898  30.271  19.936  1.00102.08           C  
ATOM     43  NH1 ARG M   6     112.694  30.216  18.587  1.00102.08           N  
ATOM     44  NH2 ARG M   6     113.794  31.162  20.449  1.00102.08           N  
ATOM     45  C   ARG M   6     106.764  26.536  20.872  1.00102.08           C  
ATOM     46  O   ARG M   6     106.503  25.479  20.302  1.00102.08           O  
ATOM     47  N   TYR M   7     105.912  27.581  20.885  1.00 95.64           N  
ATOM     48  CA  TYR M   7     104.705  27.563  20.113  1.00 95.64           C  
ATOM     49  CB  TYR M   7     103.401  27.537  20.936  1.00 95.64           C  
ATOM     50  CG  TYR M   7     103.216  26.192  21.551  1.00 95.64           C  
ATOM     51  CD1 TYR M   7     102.592  25.195  20.839  1.00 95.64           C  
ATOM     52  CD2 TYR M   7     103.657  25.918  22.824  1.00 95.64           C  
ATOM     53  CE1 TYR M   7     102.406  23.947  21.384  1.00 95.64           C  
ATOM     54  CE2 TYR M   7     103.473  24.671  23.375  1.00 95.64           C  
ATOM     55  CZ  TYR M   7     102.847  23.683  22.656  1.00 95.64           C  
ATOM     56  OH  TYR M   7     102.657  22.403  23.219  1.00 95.64           O  
ATOM     57  C   TYR M   7     104.653  28.818  19.302  1.00 95.64           C  
ATOM     58  O   TYR M   7     104.745  29.924  19.834  1.00 95.64           O  
ATOM     59  N   PHE M   8     104.490  28.681  17.974  1.00 49.84           N  
ATOM     60  CA  PHE M   8     104.387  29.852  17.160  1.00 49.84           C  
ATOM     61  CB  PHE M   8     105.168  29.755  15.839  1.00 49.84           C  
ATOM     62  CG  PHE M   8     106.616  29.722  16.193  1.00 49.84           C  
ATOM     63  CD1 PHE M   8     107.216  28.542  16.570  1.00 49.84           C  
ATOM     64  CD2 PHE M   8     107.375  30.869  16.151  1.00 49.84           C  
ATOM     65  CE1 PHE M   8     108.551  28.508  16.899  1.00 49.84           C  
ATOM     66  CE2 PHE M   8     108.710  30.841  16.478  1.00 49.84           C  
ATOM     67  CZ  PHE M   8     109.301  29.658  16.853  1.00 49.84           C  
ATOM     68  C   PHE M   8     102.939  30.024  16.841  1.00 49.84           C  
ATOM     69  O   PHE M   8     102.311  29.158  16.232  1.00 49.84           O  
ATOM     70  N   VAL M   9     102.372  31.168  17.259  1.00 44.82           N  
ATOM     71  CA  VAL M   9     100.980  31.425  17.046  1.00 44.82           C  
ATOM     72  CB  VAL M   9     100.278  31.898  18.286  1.00 44.82           C  
ATOM     73  CG1 VAL M   9      98.822  32.242  17.931  1.00 44.82           C  
ATOM     74  CG2 VAL M   9     100.423  30.823  19.376  1.00 44.82           C  
ATOM     75  C   VAL M   9     100.884  32.531  16.049  1.00 44.82           C  
ATOM     76  O   VAL M   9     101.737  33.415  16.018  1.00 44.82           O  
ATOM     77  N   THR M  10      99.865  32.488  15.167  1.00125.46           N  
ATOM     78  CA  THR M  10      99.732  33.560  14.228  1.00125.46           C  
ATOM     79  CB  THR M  10     100.463  33.307  12.942  1.00125.46           C  
ATOM     80  OG1 THR M  10     100.423  34.461  12.116  1.00125.46           O  
ATOM     81  CG2 THR M  10      99.820  32.106  12.232  1.00125.46           C  
ATOM     82  C   THR M  10      98.283  33.765  13.912  1.00125.46           C  
ATOM     83  O   THR M  10      97.510  32.810  13.824  1.00125.46           O  
ATOM     84  N   ALA M  11      97.876  35.042  13.758  1.00 47.85           N  
ATOM     85  CA  ALA M  11      96.528  35.346  13.376  1.00 47.85           C  
ATOM     86  CB  ALA M  11      95.641  35.793  14.551  1.00 47.85           C  
ATOM     87  C   ALA M  11      96.602  36.491  12.418  1.00 47.85           C  
ATOM     88  O   ALA M  11      97.198  37.523  12.722  1.00 47.85           O  
ATOM     89  N   VAL M  12      95.979  36.340  11.232  1.00 62.02           N  
ATOM     90  CA  VAL M  12      96.016  37.392  10.258  1.00 62.02           C  
ATOM     91  CB  VAL M  12      96.657  36.985   8.962  1.00 62.02           C  
ATOM     92  CG1 VAL M  12      96.507  38.135   7.955  1.00 62.02           C  
ATOM     93  CG2 VAL M  12      98.117  36.594   9.230  1.00 62.02           C  
ATOM     94  C   VAL M  12      94.608  37.757   9.933  1.00 62.02           C  
ATOM     95  O   VAL M  12      93.789  36.899   9.612  1.00 62.02           O  
ATOM     96  N   SER M  13      94.298  39.064   9.997  1.00 97.17           N  
ATOM     97  CA  SER M  13      92.972  39.530   9.725  1.00 97.17           C  
ATOM     98  CB  SER M  13      92.745  40.948  10.278  1.00 97.17           C  
ATOM     99  OG  SER M  13      91.428  41.393   9.999  1.00 97.17           O  
ATOM    100  C   SER M  13      92.782  39.582   8.244  1.00 97.17           C  
ATOM    101  O   SER M  13      93.724  39.833   7.496  1.00 97.17           O  
ATOM    102  N   ARG M  14      91.550  39.303   7.777  1.00196.25           N  
ATOM    103  CA  ARG M  14      91.274  39.450   6.380  1.00196.25           C  
ATOM    104  CB  ARG M  14      91.086  38.111   5.645  1.00196.25           C  
ATOM    105  CG  ARG M  14      92.375  37.292   5.553  1.00196.25           C  
ATOM    106  CD  ARG M  14      92.226  35.979   4.782  1.00196.25           C  
ATOM    107  NE  ARG M  14      91.284  35.113   5.543  1.00196.25           N  
ATOM    108  CZ  ARG M  14      91.175  33.790   5.229  1.00196.25           C  
ATOM    109  NH1 ARG M  14      91.943  33.259   4.234  1.00196.25           N  
ATOM    110  NH2 ARG M  14      90.300  32.997   5.911  1.00196.25           N  
ATOM    111  C   ARG M  14      89.992  40.208   6.298  1.00196.25           C  
ATOM    112  O   ARG M  14      88.906  39.638   6.397  1.00196.25           O  
ATOM    113  N   PRO M  15      90.090  41.494   6.123  1.00141.87           N  
ATOM    114  CA  PRO M  15      88.879  42.251   6.065  1.00141.87           C  
ATOM    115  CD  PRO M  15      91.166  42.251   6.744  1.00141.87           C  
ATOM    116  CB  PRO M  15      89.276  43.710   6.269  1.00141.87           C  
ATOM    117  CG  PRO M  15      90.548  43.608   7.130  1.00141.87           C  
ATOM    118  C   PRO M  15      88.122  41.980   4.813  1.00141.87           C  
ATOM    119  O   PRO M  15      88.671  42.168   3.728  1.00141.87           O  
ATOM    120  N   GLY M  16      86.854  41.558   4.953  1.00 27.79           N  
ATOM    121  CA  GLY M  16      85.994  41.326   3.834  1.00 27.79           C  
ATOM    122  C   GLY M  16      86.135  39.901   3.404  1.00 27.79           C  
ATOM    123  O   GLY M  16      85.169  39.280   2.964  1.00 27.79           O  
ATOM    124  N   LEU M  17      87.352  39.337   3.528  1.00166.03           N  
ATOM    125  CA  LEU M  17      87.559  37.985   3.093  1.00166.03           C  
ATOM    126  CB  LEU M  17      89.034  37.541   3.133  1.00166.03           C  
ATOM    127  CG  LEU M  17      89.932  38.230   2.087  1.00166.03           C  
ATOM    128  CD1 LEU M  17      89.522  37.846   0.656  1.00166.03           C  
ATOM    129  CD2 LEU M  17      89.995  39.750   2.307  1.00166.03           C  
ATOM    130  C   LEU M  17      86.786  37.052   3.966  1.00166.03           C  
ATOM    131  O   LEU M  17      86.119  36.143   3.473  1.00166.03           O  
ATOM    132  N   GLY M  18      86.835  37.262   5.294  1.00 38.98           N  
ATOM    133  CA  GLY M  18      86.164  36.359   6.183  1.00 38.98           C  
ATOM    134  C   GLY M  18      86.869  36.430   7.499  1.00 38.98           C  
ATOM    135  O   GLY M  18      87.575  37.395   7.787  1.00 38.98           O  
ATOM    136  N   GLU M  19      86.692  35.390   8.335  1.00 93.79           N  
ATOM    137  CA  GLU M  19      87.310  35.375   9.629  1.00 93.79           C  
ATOM    138  CB  GLU M  19      86.885  34.176  10.494  1.00 93.79           C  
ATOM    139  CG  GLU M  19      85.411  34.211  10.900  1.00 93.79           C  
ATOM    140  CD  GLU M  19      85.250  35.295  11.953  1.00 93.79           C  
ATOM    141  OE1 GLU M  19      85.971  35.223  12.983  1.00 93.79           O  
ATOM    142  OE2 GLU M  19      84.412  36.211  11.739  1.00 93.79           O  
ATOM    143  C   GLU M  19      88.788  35.285   9.423  1.00 93.79           C  
ATOM    144  O   GLU M  19      89.272  34.674   8.471  1.00 93.79           O  
ATOM    145  N   PRO M  20      89.520  35.896  10.309  1.00 72.50           N  
ATOM    146  CA  PRO M  20      90.951  35.892  10.190  1.00 72.50           C  
ATOM    147  CD  PRO M  20      89.031  37.097  10.966  1.00 72.50           C  
ATOM    148  CB  PRO M  20      91.446  36.934  11.190  1.00 72.50           C  
ATOM    149  CG  PRO M  20      90.282  37.938  11.268  1.00 72.50           C  
ATOM    150  C   PRO M  20      91.493  34.519  10.412  1.00 72.50           C  
ATOM    151  O   PRO M  20      90.861  33.739  11.122  1.00 72.50           O  
ATOM    152  N   ARG M  21      92.647  34.185   9.799  0.91141.94           N  
ATOM    153  CA  ARG M  21      93.146  32.857   9.995  0.91141.94           C  
ATOM    154  CB  ARG M  21      93.942  32.280   8.812  0.91141.94           C  
ATOM    155  CG  ARG M  21      95.230  33.022   8.466  0.91141.94           C  
ATOM    156  CD  ARG M  21      95.884  32.493   7.188  0.91141.94           C  
ATOM    157  NE  ARG M  21      96.101  31.029   7.366  0.91141.94           N  
ATOM    158  CZ  ARG M  21      96.195  30.218   6.272  0.91141.94           C  
ATOM    159  NH1 ARG M  21      96.103  30.753   5.020  0.91141.94           N  
ATOM    160  NH2 ARG M  21      96.379  28.875   6.428  0.91141.94           N  
ATOM    161  C   ARG M  21      94.014  32.842  11.211  0.91141.94           C  
ATOM    162  O   ARG M  21      94.794  33.761  11.457  0.91141.94           O  
ATOM    163  N   TYR M  22      93.883  31.767  12.011  1.00 68.73           N  
ATOM    164  CA  TYR M  22      94.603  31.623  13.242  1.00 68.73           C  
ATOM    165  CB  TYR M  22      93.632  31.606  14.438  1.00 68.73           C  
ATOM    166  CG  TYR M  22      94.345  31.380  15.725  1.00 68.73           C  
ATOM    167  CD1 TYR M  22      94.994  32.408  16.368  1.00 68.73           C  
ATOM    168  CD2 TYR M  22      94.337  30.131  16.302  1.00 68.73           C  
ATOM    169  CE1 TYR M  22      95.638  32.189  17.564  1.00 68.73           C  
ATOM    170  CE2 TYR M  22      94.979  29.906  17.497  1.00 68.73           C  
ATOM    171  CZ  TYR M  22      95.632  30.936  18.129  1.00 68.73           C  
ATOM    172  OH  TYR M  22      96.291  30.708  19.356  1.00 68.73           O  
ATOM    173  C   TYR M  22      95.316  30.307  13.188  1.00 68.73           C  
ATOM    174  O   TYR M  22      94.738  29.304  12.771  1.00 68.73           O  
ATOM    175  N   MET M  23      96.605  30.276  13.595  1.00 82.27           N  
ATOM    176  CA  MET M  23      97.325  29.034  13.539  1.00 82.27           C  
ATOM    177  CB  MET M  23      98.293  28.940  12.347  1.00 82.27           C  
ATOM    178  CG  MET M  23      97.602  28.897  10.983  1.00 82.27           C  
ATOM    179  SD  MET M  23      98.746  28.883   9.570  1.00 82.27           S  
ATOM    180  CE  MET M  23      99.431  27.241   9.929  1.00 82.27           C  
ATOM    181  C   MET M  23      98.169  28.889  14.766  1.00 82.27           C  
ATOM    182  O   MET M  23      98.683  29.866  15.311  1.00 82.27           O  
ATOM    183  N   GLU M  24      98.318  27.636  15.240  1.00 57.92           N  
ATOM    184  CA  GLU M  24      99.169  27.372  16.362  1.00 57.92           C  
ATOM    185  CB  GLU M  24      98.409  26.941  17.632  1.00 57.92           C  
ATOM    186  CG  GLU M  24      97.590  28.078  18.254  1.00 57.92           C  
ATOM    187  CD  GLU M  24      96.873  27.569  19.500  1.00 57.92           C  
ATOM    188  OE1 GLU M  24      97.510  26.835  20.300  1.00 57.92           O  
ATOM    189  OE2 GLU M  24      95.675  27.918  19.672  1.00 57.92           O  
ATOM    190  C   GLU M  24     100.072  26.259  15.948  1.00 57.92           C  
ATOM    191  O   GLU M  24      99.613  25.202  15.516  1.00 57.92           O  
ATOM    192  N   VAL M  25     101.397  26.484  16.049  1.00 61.18           N  
ATOM    193  CA  VAL M  25     102.335  25.469  15.667  1.00 61.18           C  
ATOM    194  CB  VAL M  25     103.186  25.869  14.498  1.00 61.18           C  
ATOM    195  CG1 VAL M  25     104.151  24.717  14.172  1.00 61.18           C  
ATOM    196  CG2 VAL M  25     102.272  26.285  13.335  1.00 61.18           C  
ATOM    197  C   VAL M  25     103.263  25.273  16.824  1.00 61.18           C  
ATOM    198  O   VAL M  25     103.739  26.237  17.415  1.00 61.18           O  
ATOM    199  N   GLY M  26     103.563  24.011  17.180  1.00 41.01           N  
ATOM    200  CA  GLY M  26     104.446  23.800  18.292  1.00 41.01           C  
ATOM    201  C   GLY M  26     105.709  23.194  17.772  1.00 41.01           C  
ATOM    202  O   GLY M  26     105.698  22.479  16.772  1.00 41.01           O  
ATOM    203  N   TYR M  27     106.846  23.481  18.440  1.00 62.06           N  
ATOM    204  CA  TYR M  27     108.095  22.930  18.000  1.00 62.06           C  
ATOM    205  CB  TYR M  27     109.061  23.963  17.389  1.00 62.06           C  
ATOM    206  CG  TYR M  27     108.535  24.486  16.097  1.00 62.06           C  
ATOM    207  CD1 TYR M  27     107.611  25.506  16.071  1.00 62.06           C  
ATOM    208  CD2 TYR M  27     108.985  23.965  14.906  1.00 62.06           C  
ATOM    209  CE1 TYR M  27     107.139  25.990  14.873  1.00 62.06           C  
ATOM    210  CE2 TYR M  27     108.517  24.444  13.706  1.00 62.06           C  
ATOM    211  CZ  TYR M  27     107.591  25.459  13.688  1.00 62.06           C  
ATOM    212  OH  TYR M  27     107.109  25.954  12.459  1.00 62.06           O  
ATOM    213  C   TYR M  27     108.834  22.386  19.179  1.00 62.06           C  
ATOM    214  O   TYR M  27     108.868  22.994  20.249  1.00 62.06           O  
ATOM    215  N   VAL M  28     109.447  21.200  19.002  1.00 56.13           N  
ATOM    216  CA  VAL M  28     110.306  20.665  20.012  1.00 56.13           C  
ATOM    217  CB  VAL M  28     109.954  19.264  20.419  1.00 56.13           C  
ATOM    218  CG1 VAL M  28     111.044  18.747  21.374  1.00 56.13           C  
ATOM    219  CG2 VAL M  28     108.544  19.269  21.037  1.00 56.13           C  
ATOM    220  C   VAL M  28     111.651  20.623  19.364  1.00 56.13           C  
ATOM    221  O   VAL M  28     111.854  19.903  18.387  1.00 56.13           O  
ATOM    222  N   ASP M  29     112.619  21.385  19.903  1.00 55.65           N  
ATOM    223  CA  ASP M  29     113.915  21.417  19.295  1.00 55.65           C  
ATOM    224  CB  ASP M  29     114.628  20.055  19.321  1.00 55.65           C  
ATOM    225  CG  ASP M  29     114.998  19.740  20.761  1.00 55.65           C  
ATOM    226  OD1 ASP M  29     115.051  20.694  21.583  1.00 55.65           O  
ATOM    227  OD2 ASP M  29     115.233  18.539  21.059  1.00 55.65           O  
ATOM    228  C   ASP M  29     113.760  21.824  17.863  1.00 55.65           C  
ATOM    229  O   ASP M  29     114.370  21.241  16.967  1.00 55.65           O  
ATOM    230  N   ASP M  30     112.925  22.847  17.615  1.00 55.37           N  
ATOM    231  CA  ASP M  30     112.750  23.383  16.297  1.00 55.37           C  
ATOM    232  CB  ASP M  30     114.047  23.976  15.724  1.00 55.37           C  
ATOM    233  CG  ASP M  30     114.394  25.195  16.567  1.00 55.37           C  
ATOM    234  OD1 ASP M  30     113.514  25.642  17.351  1.00 55.37           O  
ATOM    235  OD2 ASP M  30     115.543  25.694  16.440  1.00 55.37           O  
ATOM    236  C   ASP M  30     112.260  22.317  15.371  1.00 55.37           C  
ATOM    237  O   ASP M  30     112.527  22.358  14.171  1.00 55.37           O  
ATOM    238  N   THR M  31     111.513  21.333  15.904  1.00 59.36           N  
ATOM    239  CA  THR M  31     110.943  20.329  15.053  1.00 59.36           C  
ATOM    240  CB  THR M  31     111.325  18.932  15.444  1.00 59.36           C  
ATOM    241  OG1 THR M  31     112.736  18.787  15.433  1.00 59.36           O  
ATOM    242  CG2 THR M  31     110.695  17.953  14.443  1.00 59.36           C  
ATOM    243  C   THR M  31     109.461  20.437  15.240  1.00 59.36           C  
ATOM    244  O   THR M  31     108.961  20.236  16.345  1.00 59.36           O  
ATOM    245  N   GLU M  32     108.712  20.731  14.156  1.00 84.97           N  
ATOM    246  CA  GLU M  32     107.294  20.937  14.291  1.00 84.97           C  
ATOM    247  CB  GLU M  32     106.644  21.572  13.050  1.00 84.97           C  
ATOM    248  CG  GLU M  32     105.137  21.788  13.204  1.00 84.97           C  
ATOM    249  CD  GLU M  32     104.610  22.416  11.921  1.00 84.97           C  
ATOM    250  OE1 GLU M  32     105.386  23.157  11.259  1.00 84.97           O  
ATOM    251  OE2 GLU M  32     103.424  22.161  11.585  1.00 84.97           O  
ATOM    252  C   GLU M  32     106.612  19.625  14.524  1.00 84.97           C  
ATOM    253  O   GLU M  32     106.601  18.755  13.655  1.00 84.97           O  
ATOM    254  N   PHE M  33     106.135  19.426  15.771  1.00145.39           N  
ATOM    255  CA  PHE M  33     105.398  18.275  16.206  1.00145.39           C  
ATOM    256  CB  PHE M  33     105.729  17.867  17.656  1.00145.39           C  
ATOM    257  CG  PHE M  33     105.325  18.920  18.628  1.00145.39           C  
ATOM    258  CD1 PHE M  33     106.099  20.036  18.836  1.00145.39           C  
ATOM    259  CD2 PHE M  33     104.158  18.788  19.340  1.00145.39           C  
ATOM    260  CE1 PHE M  33     105.716  20.998  19.742  1.00145.39           C  
ATOM    261  CE2 PHE M  33     103.772  19.744  20.247  1.00145.39           C  
ATOM    262  CZ  PHE M  33     104.552  20.854  20.453  1.00145.39           C  
ATOM    263  C   PHE M  33     103.909  18.353  16.010  1.00145.39           C  
ATOM    264  O   PHE M  33     103.278  17.320  15.800  1.00145.39           O  
ATOM    265  N   VAL M  34     103.286  19.550  16.135  1.00 60.67           N  
ATOM    266  CA  VAL M  34     101.849  19.595  16.042  1.00 60.67           C  
ATOM    267  CB  VAL M  34     101.172  19.390  17.365  1.00 60.67           C  
ATOM    268  CG1 VAL M  34     101.515  17.980  17.875  1.00 60.67           C  
ATOM    269  CG2 VAL M  34     101.607  20.517  18.320  1.00 60.67           C  
ATOM    270  C   VAL M  34     101.400  20.931  15.533  1.00 60.67           C  
ATOM    271  O   VAL M  34     102.094  21.933  15.698  1.00 60.67           O  
ATOM    272  N   ARG M  35     100.207  20.980  14.893  1.00222.60           N  
ATOM    273  CA  ARG M  35      99.744  22.247  14.401  1.00222.60           C  
ATOM    274  CB  ARG M  35     100.307  22.595  13.012  1.00222.60           C  
ATOM    275  CG  ARG M  35      99.817  23.941  12.483  1.00222.60           C  
ATOM    276  CD  ARG M  35     100.760  24.582  11.465  1.00222.60           C  
ATOM    277  NE  ARG M  35     100.766  23.761  10.227  1.00222.60           N  
ATOM    278  CZ  ARG M  35     101.728  23.993   9.288  1.00222.60           C  
ATOM    279  NH1 ARG M  35     102.732  24.882   9.544  1.00222.60           N  
ATOM    280  NH2 ARG M  35     101.681  23.342   8.090  1.00222.60           N  
ATOM    281  C   ARG M  35      98.244  22.281  14.329  1.00222.60           C  
ATOM    282  O   ARG M  35      97.577  21.250  14.253  1.00222.60           O  
ATOM    283  N   PHE M  36      97.686  23.512  14.383  1.00 79.95           N  
ATOM    284  CA  PHE M  36      96.276  23.773  14.293  1.00 79.95           C  
ATOM    285  CB  PHE M  36      95.702  24.303  15.621  1.00 79.95           C  
ATOM    286  CG  PHE M  36      94.274  24.686  15.441  1.00 79.95           C  
ATOM    287  CD1 PHE M  36      93.285  23.731  15.391  1.00 79.95           C  
ATOM    288  CD2 PHE M  36      93.925  26.013  15.346  1.00 79.95           C  
ATOM    289  CE1 PHE M  36      91.969  24.097  15.232  1.00 79.95           C  
ATOM    290  CE2 PHE M  36      92.611  26.385  15.187  1.00 79.95           C  
ATOM    291  CZ  PHE M  36      91.631  25.425  15.128  1.00 79.95           C  
ATOM    292  C   PHE M  36      96.105  24.845  13.258  1.00 79.95           C  
ATOM    293  O   PHE M  36      96.829  25.839  13.276  1.00 79.95           O  
ATOM    294  N   ASP M  37      95.151  24.666  12.317  1.00 63.82           N  
ATOM    295  CA  ASP M  37      94.936  25.649  11.287  1.00 63.82           C  
ATOM    296  CB  ASP M  37      95.383  25.181   9.889  1.00 63.82           C  
ATOM    297  CG  ASP M  37      95.301  26.360   8.924  1.00 63.82           C  
ATOM    298  OD1 ASP M  37      94.835  27.451   9.348  1.00 63.82           O  
ATOM    299  OD2 ASP M  37      95.705  26.181   7.744  1.00 63.82           O  
ATOM    300  C   ASP M  37      93.468  25.938  11.211  1.00 63.82           C  
ATOM    301  O   ASP M  37      92.655  25.052  10.949  1.00 63.82           O  
ATOM    302  N   SER M  38      93.097  27.213  11.421  1.00100.27           N  
ATOM    303  CA  SER M  38      91.722  27.620  11.439  1.00100.27           C  
ATOM    304  CB  SER M  38      91.552  29.094  11.838  1.00100.27           C  
ATOM    305  OG  SER M  38      90.175  29.438  11.836  1.00100.27           O  
ATOM    306  C   SER M  38      91.097  27.467  10.085  1.00100.27           C  
ATOM    307  O   SER M  38      89.885  27.279   9.989  1.00100.27           O  
ATOM    308  N   ASP M  39      91.891  27.538   8.998  1.00146.25           N  
ATOM    309  CA  ASP M  39      91.273  27.517   7.701  1.00146.25           C  
ATOM    310  CB  ASP M  39      92.092  28.222   6.607  1.00146.25           C  
ATOM    311  CG  ASP M  39      91.881  29.718   6.763  1.00146.25           C  
ATOM    312  OD1 ASP M  39      91.143  30.117   7.703  1.00146.25           O  
ATOM    313  OD2 ASP M  39      92.443  30.482   5.934  1.00146.25           O  
ATOM    314  C   ASP M  39      91.016  26.127   7.237  1.00146.25           C  
ATOM    315  O   ASP M  39      91.678  25.620   6.332  1.00146.25           O  
ATOM    316  N   ALA M  40      89.998  25.486   7.830  1.00 77.00           N  
ATOM    317  CA  ALA M  40      89.644  24.176   7.390  1.00 77.00           C  
ATOM    318  CB  ALA M  40      90.440  23.054   8.079  1.00 77.00           C  
ATOM    319  C   ALA M  40      88.208  23.989   7.729  1.00 77.00           C  
ATOM    320  O   ALA M  40      87.646  24.734   8.530  1.00 77.00           O  
ATOM    321  N   GLU M  41      87.568  22.990   7.098  1.00109.25           N  
ATOM    322  CA  GLU M  41      86.186  22.757   7.379  1.00109.25           C  
ATOM    323  CB  GLU M  41      85.607  21.602   6.542  1.00109.25           C  
ATOM    324  CG  GLU M  41      86.355  20.277   6.716  1.00109.25           C  
ATOM    325  CD  GLU M  41      85.681  19.232   5.836  1.00109.25           C  
ATOM    326  OE1 GLU M  41      84.633  19.563   5.218  1.00109.25           O  
ATOM    327  OE2 GLU M  41      86.205  18.089   5.771  1.00109.25           O  
ATOM    328  C   GLU M  41      86.088  22.403   8.825  1.00109.25           C  
ATOM    329  O   GLU M  41      85.246  22.939   9.543  1.00109.25           O  
ATOM    330  N   ASN M  42      86.966  21.495   9.298  1.00128.77           N  
ATOM    331  CA  ASN M  42      86.943  21.156  10.690  1.00128.77           C  
ATOM    332  CB  ASN M  42      86.588  19.680  10.939  1.00128.77           C  
ATOM    333  CG  ASN M  42      86.199  19.523  12.400  1.00128.77           C  
ATOM    334  OD1 ASN M  42      85.894  20.501  13.080  1.00128.77           O  
ATOM    335  ND2 ASN M  42      86.212  18.259  12.901  1.00128.77           N  
ATOM    336  C   ASN M  42      88.333  21.362  11.206  1.00128.77           C  
ATOM    337  O   ASN M  42      89.167  20.458  11.145  1.00128.77           O  
ATOM    338  N   PRO M  43      88.613  22.519  11.734  1.00 99.17           N  
ATOM    339  CA  PRO M  43      89.936  22.762  12.228  1.00 99.17           C  
ATOM    340  CD  PRO M  43      87.970  23.743  11.294  1.00 99.17           C  
ATOM    341  CB  PRO M  43      90.081  24.282  12.351  1.00 99.17           C  
ATOM    342  CG  PRO M  43      88.656  24.830  12.134  1.00 99.17           C  
ATOM    343  C   PRO M  43      90.173  22.003  13.486  1.00 99.17           C  
ATOM    344  O   PRO M  43      89.260  21.903  14.303  1.00 99.17           O  
ATOM    345  N   ARG M  44      91.385  21.444  13.650  1.00213.33           N  
ATOM    346  CA  ARG M  44      91.695  20.731  14.848  1.00213.33           C  
ATOM    347  CB  ARG M  44      91.007  19.364  14.946  1.00213.33           C  
ATOM    348  CG  ARG M  44      91.234  18.481  13.725  1.00213.33           C  
ATOM    349  CD  ARG M  44      90.990  17.005  14.011  1.00213.33           C  
ATOM    350  NE  ARG M  44      92.242  16.509  14.642  1.00213.33           N  
ATOM    351  CZ  ARG M  44      92.392  15.187  14.934  1.00213.33           C  
ATOM    352  NH1 ARG M  44      91.334  14.334  14.804  1.00213.33           N  
ATOM    353  NH2 ARG M  44      93.609  14.719  15.337  1.00213.33           N  
ATOM    354  C   ARG M  44      93.176  20.546  14.921  1.00213.33           C  
ATOM    355  O   ARG M  44      93.875  20.621  13.911  1.00213.33           O  
ATOM    356  N   TYR M  45      93.695  20.331  16.149  1.00107.34           N  
ATOM    357  CA  TYR M  45      95.094  20.064  16.317  1.00107.34           C  
ATOM    358  CB  TYR M  45      95.589  19.987  17.774  1.00107.34           C  
ATOM    359  CG  TYR M  45      96.257  21.259  18.169  1.00107.34           C  
ATOM    360  CD1 TYR M  45      95.586  22.409  18.517  1.00107.34           C  
ATOM    361  CD2 TYR M  45      97.632  21.257  18.194  1.00107.34           C  
ATOM    362  CE1 TYR M  45      96.295  23.537  18.876  1.00107.34           C  
ATOM    363  CE2 TYR M  45      98.343  22.373  18.550  1.00107.34           C  
ATOM    364  CZ  TYR M  45      97.672  23.518  18.891  1.00107.34           C  
ATOM    365  OH  TYR M  45      98.412  24.662  19.255  1.00107.34           O  
ATOM    366  C   TYR M  45      95.405  18.748  15.696  1.00107.34           C  
ATOM    367  O   TYR M  45      94.673  17.778  15.878  1.00107.34           O  
ATOM    368  N   GLU M  46      96.504  18.691  14.917  1.00130.78           N  
ATOM    369  CA  GLU M  46      96.830  17.443  14.298  1.00130.78           C  
ATOM    370  CB  GLU M  46      96.409  17.415  12.822  1.00130.78           C  
ATOM    371  CG  GLU M  46      96.150  16.013  12.283  1.00130.78           C  
ATOM    372  CD  GLU M  46      95.253  16.172  11.067  1.00130.78           C  
ATOM    373  OE1 GLU M  46      95.640  16.932  10.141  1.00130.78           O  
ATOM    374  OE2 GLU M  46      94.158  15.547  11.058  1.00130.78           O  
ATOM    375  C   GLU M  46      98.311  17.211  14.414  1.00130.78           C  
ATOM    376  O   GLU M  46      99.113  18.139  14.318  1.00130.78           O  
ATOM    377  N   PRO M  47      98.681  15.981  14.675  1.00 97.10           N  
ATOM    378  CA  PRO M  47     100.052  15.569  14.851  1.00 97.10           C  
ATOM    379  CD  PRO M  47      97.769  14.854  14.574  1.00 97.10           C  
ATOM    380  CB  PRO M  47      99.976  14.094  15.241  1.00 97.10           C  
ATOM    381  CG  PRO M  47      98.681  13.614  14.557  1.00 97.10           C  
ATOM    382  C   PRO M  47     100.883  15.754  13.621  1.00 97.10           C  
ATOM    383  O   PRO M  47     100.564  15.156  12.594  1.00 97.10           O  
ATOM    384  N   ARG M  48     101.928  16.599  13.690  1.00134.71           N  
ATOM    385  CA  ARG M  48     102.867  16.742  12.617  1.00134.71           C  
ATOM    386  CB  ARG M  48     103.731  18.005  12.761  1.00134.71           C  
ATOM    387  CG  ARG M  48     102.905  19.293  12.787  1.00134.71           C  
ATOM    388  CD  ARG M  48     101.976  19.444  11.582  1.00134.71           C  
ATOM    389  NE  ARG M  48     102.832  19.472  10.364  1.00134.71           N  
ATOM    390  CZ  ARG M  48     102.266  19.331   9.131  1.00134.71           C  
ATOM    391  NH1 ARG M  48     100.914  19.188   9.014  1.00134.71           N  
ATOM    392  NH2 ARG M  48     103.053  19.334   8.015  1.00134.71           N  
ATOM    393  C   ARG M  48     103.793  15.566  12.602  1.00134.71           C  
ATOM    394  O   ARG M  48     103.987  14.916  11.577  1.00134.71           O  
ATOM    395  N   ALA M  49     104.372  15.259  13.781  1.00 51.79           N  
ATOM    396  CA  ALA M  49     105.348  14.215  13.928  1.00 51.79           C  
ATOM    397  CB  ALA M  49     106.345  14.468  15.071  1.00 51.79           C  
ATOM    398  C   ALA M  49     104.654  12.919  14.204  1.00 51.79           C  
ATOM    399  O   ALA M  49     103.583  12.885  14.805  1.00 51.79           O  
ATOM    400  N   ARG M  50     105.283  11.808  13.778  1.00116.90           N  
ATOM    401  CA  ARG M  50     104.738  10.486  13.908  1.00116.90           C  
ATOM    402  CB  ARG M  50     105.593   9.424  13.196  1.00116.90           C  
ATOM    403  CG  ARG M  50     104.929   8.047  13.152  1.00116.90           C  
ATOM    404  CD  ARG M  50     105.405   7.089  14.243  1.00116.90           C  
ATOM    405  NE  ARG M  50     104.602   5.840  14.111  1.00116.90           N  
ATOM    406  CZ  ARG M  50     104.957   4.892  13.196  1.00116.90           C  
ATOM    407  NH1 ARG M  50     106.042   5.091  12.392  1.00116.90           N  
ATOM    408  NH2 ARG M  50     104.222   3.748  13.081  1.00116.90           N  
ATOM    409  C   ARG M  50     104.625  10.091  15.352  1.00116.90           C  
ATOM    410  O   ARG M  50     103.653   9.452  15.751  1.00116.90           O  
ATOM    411  N   TRP M  51     105.607  10.489  16.180  1.00101.75           N  
ATOM    412  CA  TRP M  51     105.696  10.098  17.560  1.00101.75           C  
ATOM    413  CB  TRP M  51     107.007  10.556  18.226  1.00101.75           C  
ATOM    414  CG  TRP M  51     107.379  12.003  18.005  1.00101.75           C  
ATOM    415  CD2 TRP M  51     107.030  13.092  18.874  1.00101.75           C  
ATOM    416  CD1 TRP M  51     108.123  12.538  16.995  1.00101.75           C  
ATOM    417  NE1 TRP M  51     108.262  13.892  17.179  1.00101.75           N  
ATOM    418  CE2 TRP M  51     107.596  14.247  18.332  1.00101.75           C  
ATOM    419  CE3 TRP M  51     106.303  13.128  20.028  1.00101.75           C  
ATOM    420  CZ2 TRP M  51     107.443  15.459  18.941  1.00101.75           C  
ATOM    421  CZ3 TRP M  51     106.149  14.353  20.638  1.00101.75           C  
ATOM    422  CH2 TRP M  51     106.709  15.496  20.105  1.00101.75           C  
ATOM    423  C   TRP M  51     104.518  10.598  18.339  1.00101.75           C  
ATOM    424  O   TRP M  51     104.195  10.052  19.393  1.00101.75           O  
ATOM    425  N   MET M  52     103.862  11.663  17.851  1.00122.52           N  
ATOM    426  CA  MET M  52     102.737  12.275  18.503  1.00122.52           C  
ATOM    427  CB  MET M  52     102.244  13.556  17.810  1.00122.52           C  
ATOM    428  CG  MET M  52     103.170  14.753  18.023  1.00122.52           C  
ATOM    429  SD  MET M  52     103.337  15.237  19.767  1.00122.52           S  
ATOM    430  CE  MET M  52     101.565  15.531  20.021  1.00122.52           C  
ATOM    431  C   MET M  52     101.582  11.324  18.555  1.00122.52           C  
ATOM    432  O   MET M  52     100.713  11.446  19.415  1.00122.52           O  
ATOM    433  N   GLU M  53     101.546  10.346  17.637  1.00 82.98           N  
ATOM    434  CA  GLU M  53     100.453   9.427  17.486  1.00 82.98           C  
ATOM    435  CB  GLU M  53     100.789   8.287  16.513  1.00 82.98           C  
ATOM    436  CG  GLU M  53     101.078   8.755  15.087  1.00 82.98           C  
ATOM    437  CD  GLU M  53     101.442   7.520  14.277  1.00 82.98           C  
ATOM    438  OE1 GLU M  53     101.425   6.407  14.868  1.00 82.98           O  
ATOM    439  OE2 GLU M  53     101.742   7.666  13.062  1.00 82.98           O  
ATOM    440  C   GLU M  53     100.154   8.785  18.809  1.00 82.98           C  
ATOM    441  O   GLU M  53      99.033   8.343  19.049  1.00 82.98           O  
ATOM    442  N   GLN M  54     101.157   8.690  19.693  1.00 72.88           N  
ATOM    443  CA  GLN M  54     101.027   8.046  20.971  1.00 72.88           C  
ATOM    444  CB  GLN M  54     102.365   7.907  21.717  1.00 72.88           C  
ATOM    445  CG  GLN M  54     103.327   6.950  21.010  1.00 72.88           C  
ATOM    446  CD  GLN M  54     104.606   6.861  21.822  1.00 72.88           C  
ATOM    447  OE1 GLN M  54     104.672   7.344  22.950  1.00 72.88           O  
ATOM    448  NE2 GLN M  54     105.652   6.217  21.238  1.00 72.88           N  
ATOM    449  C   GLN M  54     100.046   8.742  21.887  1.00 72.88           C  
ATOM    450  O   GLN M  54      99.525   8.111  22.804  1.00 72.88           O  
ATOM    451  N   GLU M  55      99.776  10.050  21.693  1.00152.90           N  
ATOM    452  CA  GLU M  55      99.049  10.855  22.651  1.00152.90           C  
ATOM    453  CB  GLU M  55      98.924  12.317  22.198  1.00152.90           C  
ATOM    454  CG  GLU M  55     100.265  13.050  22.244  1.00152.90           C  
ATOM    455  CD  GLU M  55     100.687  13.109  23.705  1.00152.90           C  
ATOM    456  OE1 GLU M  55      99.777  13.108  24.576  1.00152.90           O  
ATOM    457  OE2 GLU M  55     101.917  13.150  23.971  1.00152.90           O  
ATOM    458  C   GLU M  55      97.668  10.387  23.056  1.00152.90           C  
ATOM    459  O   GLU M  55      97.430  10.238  24.251  1.00152.90           O  
ATOM    460  N   GLY M  56      96.721  10.114  22.134  1.00 45.42           N  
ATOM    461  CA  GLY M  56      95.399   9.730  22.577  1.00 45.42           C  
ATOM    462  C   GLY M  56      94.437  10.834  22.242  1.00 45.42           C  
ATOM    463  O   GLY M  56      94.767  12.018  22.276  1.00 45.42           O  
ATOM    464  N   PRO M  58      93.230  10.424  21.935  1.00 97.17           N  
ATOM    465  CA  PRO M  58      92.158  11.283  21.489  1.00 97.17           C  
ATOM    466  CD  PRO M  58      92.747   9.124  22.370  1.00 97.17           C  
ATOM    467  CB  PRO M  58      90.959  10.356  21.295  1.00 97.17           C  
ATOM    468  CG  PRO M  58      91.215   9.228  22.312  1.00 97.17           C  
ATOM    469  C   PRO M  58      91.822  12.400  22.425  1.00 97.17           C  
ATOM    470  O   PRO M  58      91.461  13.478  21.953  1.00 97.17           O  
ATOM    471  N   GLU M  59      91.915  12.176  23.745  1.00129.89           N  
ATOM    472  CA  GLU M  59      91.550  13.208  24.669  1.00129.89           C  
ATOM    473  CB  GLU M  59      91.673  12.774  26.144  1.00129.89           C  
ATOM    474  CG  GLU M  59      93.078  12.347  26.587  1.00129.89           C  
ATOM    475  CD  GLU M  59      93.337  10.914  26.131  1.00129.89           C  
ATOM    476  OE1 GLU M  59      93.729  10.723  24.949  1.00129.89           O  
ATOM    477  OE2 GLU M  59      93.152   9.988  26.965  1.00129.89           O  
ATOM    478  C   GLU M  59      92.464  14.366  24.433  1.00129.89           C  
ATOM    479  O   GLU M  59      92.034  15.517  24.420  1.00129.89           O  
ATOM    480  N   TYR M  60      93.749  14.074  24.173  1.00170.30           N  
ATOM    481  CA  TYR M  60      94.754  15.085  24.020  1.00170.30           C  
ATOM    482  CB  TYR M  60      96.110  14.451  23.653  1.00170.30           C  
ATOM    483  CG  TYR M  60      97.161  15.495  23.485  1.00170.30           C  
ATOM    484  CD1 TYR M  60      97.376  16.069  22.254  1.00170.30           C  
ATOM    485  CD2 TYR M  60      97.940  15.894  24.548  1.00170.30           C  
ATOM    486  CE1 TYR M  60      98.347  17.027  22.085  1.00170.30           C  
ATOM    487  CE2 TYR M  60      98.914  16.851  24.386  1.00170.30           C  
ATOM    488  CZ  TYR M  60      99.119  17.419  23.152  1.00170.30           C  
ATOM    489  OH  TYR M  60     100.117  18.401  22.979  1.00170.30           O  
ATOM    490  C   TYR M  60      94.362  15.994  22.896  1.00170.30           C  
ATOM    491  O   TYR M  60      94.363  17.215  23.049  1.00170.30           O  
ATOM    492  N   TRP M  61      93.982  15.417  21.743  1.00 90.78           N  
ATOM    493  CA  TRP M  61      93.692  16.211  20.585  1.00 90.78           C  
ATOM    494  CB  TRP M  61      93.444  15.347  19.341  1.00 90.78           C  
ATOM    495  CG  TRP M  61      94.672  14.559  18.959  1.00 90.78           C  
ATOM    496  CD2 TRP M  61      95.889  15.162  18.495  1.00 90.78           C  
ATOM    497  CD1 TRP M  61      94.905  13.216  19.023  1.00 90.78           C  
ATOM    498  NE1 TRP M  61      96.191  12.943  18.620  1.00 90.78           N  
ATOM    499  CE2 TRP M  61      96.808  14.133  18.294  1.00 90.78           C  
ATOM    500  CE3 TRP M  61      96.214  16.468  18.262  1.00 90.78           C  
ATOM    501  CZ2 TRP M  61      98.074  14.397  17.855  1.00 90.78           C  
ATOM    502  CZ3 TRP M  61      97.488  16.730  17.812  1.00 90.78           C  
ATOM    503  CH2 TRP M  61      98.399  15.713  17.612  1.00 90.78           C  
ATOM    504  C   TRP M  61      92.500  17.083  20.813  1.00 90.78           C  
ATOM    505  O   TRP M  61      92.568  18.294  20.610  1.00 90.78           O  
ATOM    506  N   GLU M  62      91.391  16.501  21.302  1.00111.69           N  
ATOM    507  CA  GLU M  62      90.186  17.263  21.466  1.00111.69           C  
ATOM    508  CB  GLU M  62      89.048  16.440  22.092  1.00111.69           C  
ATOM    509  CG  GLU M  62      87.778  17.248  22.370  1.00111.69           C  
ATOM    510  CD  GLU M  62      87.119  17.606  21.046  1.00111.69           C  
ATOM    511  OE1 GLU M  62      87.845  18.079  20.132  1.00111.69           O  
ATOM    512  OE2 GLU M  62      85.878  17.422  20.936  1.00111.69           O  
ATOM    513  C   GLU M  62      90.490  18.394  22.388  1.00111.69           C  
ATOM    514  O   GLU M  62      90.020  19.516  22.202  1.00111.69           O  
ATOM    515  N   ARG M  63      91.316  18.109  23.402  1.00212.25           N  
ATOM    516  CA  ARG M  63      91.678  19.059  24.415  1.00212.25           C  
ATOM    517  CB  ARG M  63      92.760  18.466  25.318  1.00212.25           C  
ATOM    518  CG  ARG M  63      92.341  17.439  26.349  1.00212.25           C  
ATOM    519  CD  ARG M  63      93.575  16.792  26.978  1.00212.25           C  
ATOM    520  NE  ARG M  63      94.548  17.882  27.257  1.00212.25           N  
ATOM    521  CZ  ARG M  63      95.884  17.621  27.182  1.00212.25           C  
ATOM    522  NH1 ARG M  63      96.314  16.367  26.859  1.00212.25           N  
ATOM    523  NH2 ARG M  63      96.789  18.612  27.422  1.00212.25           N  
ATOM    524  C   ARG M  63      92.349  20.252  23.805  1.00212.25           C  
ATOM    525  O   ARG M  63      91.903  21.387  23.975  1.00212.25           O  
ATOM    526  N   GLU M  64      93.446  20.012  23.061  1.00130.93           N  
ATOM    527  CA  GLU M  64      94.199  21.102  22.514  1.00130.93           C  
ATOM    528  CB  GLU M  64      95.479  20.679  21.761  1.00130.93           C  
ATOM    529  CG  GLU M  64      96.690  20.365  22.648  1.00130.93           C  
ATOM    530  CD  GLU M  64      97.416  21.671  22.968  1.00130.93           C  
ATOM    531  OE1 GLU M  64      96.809  22.754  22.753  1.00130.93           O  
ATOM    532  OE2 GLU M  64      98.569  21.602  23.468  1.00130.93           O  
ATOM    533  C   GLU M  64      93.345  21.811  21.528  1.00130.93           C  
ATOM    534  O   GLU M  64      93.403  23.034  21.416  1.00130.93           O  
ATOM    535  N   THR M  65      92.521  21.045  20.793  1.00 61.17           N  
ATOM    536  CA  THR M  65      91.709  21.609  19.758  1.00 61.17           C  
ATOM    537  CB  THR M  65      90.862  20.567  19.074  1.00 61.17           C  
ATOM    538  OG1 THR M  65      91.686  19.545  18.531  1.00 61.17           O  
ATOM    539  CG2 THR M  65      90.057  21.232  17.945  1.00 61.17           C  
ATOM    540  C   THR M  65      90.812  22.646  20.364  1.00 61.17           C  
ATOM    541  O   THR M  65      90.674  23.742  19.826  1.00 61.17           O  
ATOM    542  N   GLN M  66      90.189  22.331  21.512  1.00 97.89           N  
ATOM    543  CA  GLN M  66      89.292  23.233  22.188  1.00 97.89           C  
ATOM    544  CB  GLN M  66      88.698  22.567  23.434  1.00 97.89           C  
ATOM    545  CG  GLN M  66      87.905  21.302  23.108  1.00 97.89           C  
ATOM    546  CD  GLN M  66      87.821  20.489  24.387  1.00 97.89           C  
ATOM    547  OE1 GLN M  66      86.922  19.670  24.565  1.00 97.89           O  
ATOM    548  NE2 GLN M  66      88.801  20.711  25.303  1.00 97.89           N  
ATOM    549  C   GLN M  66      90.070  24.421  22.662  1.00 97.89           C  
ATOM    550  O   GLN M  66      89.611  25.558  22.559  1.00 97.89           O  
ATOM    551  N   LYS M  67      91.284  24.182  23.196  1.00100.66           N  
ATOM    552  CA  LYS M  67      92.073  25.265  23.704  1.00100.66           C  
ATOM    553  CB  LYS M  67      93.464  24.829  24.195  1.00100.66           C  
ATOM    554  CG  LYS M  67      94.296  25.980  24.765  1.00100.66           C  
ATOM    555  CD  LYS M  67      95.574  25.519  25.464  1.00100.66           C  
ATOM    556  CE  LYS M  67      95.318  24.545  26.612  1.00100.66           C  
ATOM    557  NZ  LYS M  67      96.586  24.251  27.310  1.00100.66           N  
ATOM    558  C   LYS M  67      92.339  26.176  22.566  1.00100.66           C  
ATOM    559  O   LYS M  67      92.234  27.394  22.693  1.00100.66           O  
ATOM    560  N   ALA M  68      92.671  25.584  21.406  1.00 38.47           N  
ATOM    561  CA  ALA M  68      93.007  26.376  20.263  1.00 38.47           C  
ATOM    562  CB  ALA M  68      93.320  25.523  19.022  1.00 38.47           C  
ATOM    563  C   ALA M  68      91.828  27.226  19.934  1.00 38.47           C  
ATOM    564  O   ALA M  68      91.961  28.433  19.742  1.00 38.47           O  
ATOM    565  N   LYS M  69      90.627  26.626  19.941  0.96128.72           N  
ATOM    566  CA  LYS M  69      89.441  27.341  19.572  0.96128.72           C  
ATOM    567  CB  LYS M  69      88.165  26.513  19.802  0.96128.72           C  
ATOM    568  CG  LYS M  69      88.011  25.286  18.903  0.96128.72           C  
ATOM    569  CD  LYS M  69      87.784  25.620  17.430  0.96128.72           C  
ATOM    570  CE  LYS M  69      87.514  24.388  16.566  0.96128.72           C  
ATOM    571  NZ  LYS M  69      87.018  24.805  15.237  0.96128.72           N  
ATOM    572  C   LYS M  69      89.317  28.524  20.476  0.96128.72           C  
ATOM    573  O   LYS M  69      89.011  29.626  20.021  0.96128.72           O  
ATOM    574  N   GLY M  70      89.547  28.335  21.789  1.00 44.38           N  
ATOM    575  CA  GLY M  70      89.388  29.453  22.668  1.00 44.38           C  
ATOM    576  C   GLY M  70      90.395  30.505  22.307  1.00 44.38           C  
ATOM    577  O   GLY M  70      90.063  31.680  22.162  1.00 44.38           O  
ATOM    578  N   ASN M  71      91.661  30.105  22.101  1.00 65.83           N  
ATOM    579  CA  ASN M  71      92.690  31.072  21.818  1.00 65.83           C  
ATOM    580  CB  ASN M  71      94.086  30.441  21.664  1.00 65.83           C  
ATOM    581  CG  ASN M  71      94.553  29.983  23.041  1.00 65.83           C  
ATOM    582  OD1 ASN M  71      94.506  30.737  24.012  1.00 65.83           O  
ATOM    583  ND2 ASN M  71      95.016  28.707  23.130  1.00 65.83           N  
ATOM    584  C   ASN M  71      92.370  31.793  20.545  1.00 65.83           C  
ATOM    585  O   ASN M  71      92.661  32.982  20.403  1.00 65.83           O  
ATOM    586  N   GLU M  72      91.763  31.091  19.573  1.00 64.42           N  
ATOM    587  CA  GLU M  72      91.489  31.708  18.308  1.00 64.42           C  
ATOM    588  CB  GLU M  72      90.752  30.752  17.358  1.00 64.42           C  
ATOM    589  CG  GLU M  72      90.431  31.351  15.989  1.00 64.42           C  
ATOM    590  CD  GLU M  72      89.708  30.281  15.184  1.00 64.42           C  
ATOM    591  OE1 GLU M  72      89.729  29.098  15.618  1.00 64.42           O  
ATOM    592  OE2 GLU M  72      89.124  30.632  14.125  1.00 64.42           O  
ATOM    593  C   GLU M  72      90.600  32.891  18.520  1.00 64.42           C  
ATOM    594  O   GLU M  72      90.906  33.999  18.084  1.00 64.42           O  
ATOM    595  N   GLN M  73      89.497  32.701  19.261  1.00 51.75           N  
ATOM    596  CA  GLN M  73      88.560  33.770  19.425  1.00 51.75           C  
ATOM    597  CB  GLN M  73      87.351  33.362  20.282  1.00 51.75           C  
ATOM    598  CG  GLN M  73      86.524  32.233  19.662  1.00 51.75           C  
ATOM    599  CD  GLN M  73      85.881  32.763  18.388  1.00 51.75           C  
ATOM    600  OE1 GLN M  73      85.894  33.965  18.125  1.00 51.75           O  
ATOM    601  NE2 GLN M  73      85.298  31.844  17.573  1.00 51.75           N  
ATOM    602  C   GLN M  73      89.263  34.889  20.115  1.00 51.75           C  
ATOM    603  O   GLN M  73      89.104  36.053  19.757  1.00 51.75           O  
ATOM    604  N   SER M  74      90.111  34.555  21.099  1.00 64.09           N  
ATOM    605  CA  SER M  74      90.757  35.571  21.874  1.00 64.09           C  
ATOM    606  CB  SER M  74      91.749  34.996  22.894  1.00 64.09           C  
ATOM    607  OG  SER M  74      91.055  34.200  23.841  1.00 64.09           O  
ATOM    608  C   SER M  74      91.512  36.516  20.998  1.00 64.09           C  
ATOM    609  O   SER M  74      91.391  37.731  21.144  1.00 64.09           O  
ATOM    610  N   PHE M  75      92.305  35.982  20.057  1.00 68.54           N  
ATOM    611  CA  PHE M  75      93.124  36.783  19.193  1.00 68.54           C  
ATOM    612  CB  PHE M  75      94.114  35.965  18.343  1.00 68.54           C  
ATOM    613  CG  PHE M  75      95.215  35.518  19.246  1.00 68.54           C  
ATOM    614  CD1 PHE M  75      95.104  34.362  19.984  1.00 68.54           C  
ATOM    615  CD2 PHE M  75      96.366  36.266  19.353  1.00 68.54           C  
ATOM    616  CE1 PHE M  75      96.124  33.960  20.814  1.00 68.54           C  
ATOM    617  CE2 PHE M  75      97.390  35.868  20.181  1.00 68.54           C  
ATOM    618  CZ  PHE M  75      97.271  34.712  20.914  1.00 68.54           C  
ATOM    619  C   PHE M  75      92.286  37.606  18.273  1.00 68.54           C  
ATOM    620  O   PHE M  75      92.662  38.736  17.965  1.00 68.54           O  
ATOM    621  N   ARG M  76      91.133  37.075  17.812  0.93117.39           N  
ATOM    622  CA  ARG M  76      90.376  37.810  16.838  0.93117.39           C  
ATOM    623  CB  ARG M  76      89.078  37.131  16.348  0.93117.39           C  
ATOM    624  CG  ARG M  76      87.997  36.913  17.404  0.93117.39           C  
ATOM    625  CD  ARG M  76      86.733  36.248  16.852  0.93117.39           C  
ATOM    626  NE  ARG M  76      86.061  37.231  15.957  0.93117.39           N  
ATOM    627  CZ  ARG M  76      84.891  36.908  15.332  0.93117.39           C  
ATOM    628  NH1 ARG M  76      84.351  35.665  15.490  0.93117.39           N  
ATOM    629  NH2 ARG M  76      84.260  37.834  14.552  0.93117.39           N  
ATOM    630  C   ARG M  76      90.020  39.137  17.422  0.93117.39           C  
ATOM    631  O   ARG M  76      90.057  40.148  16.723  0.93117.39           O  
ATOM    632  N   VAL M  77      89.673  39.165  18.722  1.00 59.32           N  
ATOM    633  CA  VAL M  77      89.353  40.403  19.366  1.00 59.32           C  
ATOM    634  CB  VAL M  77      88.829  40.212  20.758  1.00 59.32           C  
ATOM    635  CG1 VAL M  77      88.530  41.594  21.361  1.00 59.32           C  
ATOM    636  CG2 VAL M  77      87.606  39.284  20.695  1.00 59.32           C  
ATOM    637  C   VAL M  77      90.594  41.246  19.451  1.00 59.32           C  
ATOM    638  O   VAL M  77      90.552  42.455  19.230  1.00 59.32           O  
ATOM    639  N   ASP M  78      91.752  40.615  19.726  1.00 54.40           N  
ATOM    640  CA  ASP M  78      92.980  41.342  19.909  1.00 54.40           C  
ATOM    641  CB  ASP M  78      94.201  40.427  20.105  1.00 54.40           C  
ATOM    642  CG  ASP M  78      94.119  39.815  21.495  1.00 54.40           C  
ATOM    643  OD1 ASP M  78      93.504  40.455  22.389  1.00 54.40           O  
ATOM    644  OD2 ASP M  78      94.674  38.700  21.682  1.00 54.40           O  
ATOM    645  C   ASP M  78      93.228  42.151  18.684  1.00 54.40           C  
ATOM    646  O   ASP M  78      93.733  43.271  18.758  1.00 54.40           O  
ATOM    647  N   LEU M  79      92.856  41.605  17.516  1.00 53.83           N  
ATOM    648  CA  LEU M  79      93.097  42.302  16.291  1.00 53.83           C  
ATOM    649  CB  LEU M  79      92.483  41.577  15.080  1.00 53.83           C  
ATOM    650  CG  LEU M  79      92.972  40.131  14.884  1.00 53.83           C  
ATOM    651  CD1 LEU M  79      92.312  39.484  13.657  1.00 53.83           C  
ATOM    652  CD2 LEU M  79      94.501  40.052  14.836  1.00 53.83           C  
ATOM    653  C   LEU M  79      92.384  43.612  16.380  1.00 53.83           C  
ATOM    654  O   LEU M  79      92.955  44.664  16.092  1.00 53.83           O  
ATOM    655  N   ARG M  80      91.117  43.582  16.828  1.00 92.23           N  
ATOM    656  CA  ARG M  80      90.328  44.777  16.874  1.00 92.23           C  
ATOM    657  CB  ARG M  80      88.932  44.536  17.472  1.00 92.23           C  
ATOM    658  CG  ARG M  80      88.102  43.477  16.746  1.00 92.23           C  
ATOM    659  CD  ARG M  80      86.754  43.224  17.422  1.00 92.23           C  
ATOM    660  NE  ARG M  80      86.138  42.030  16.782  1.00 92.23           N  
ATOM    661  CZ  ARG M  80      85.178  41.329  17.452  1.00 92.23           C  
ATOM    662  NH1 ARG M  80      84.786  41.727  18.697  1.00 92.23           N  
ATOM    663  NH2 ARG M  80      84.608  40.229  16.880  1.00 92.23           N  
ATOM    664  C   ARG M  80      90.999  45.746  17.792  1.00 92.23           C  
ATOM    665  O   ARG M  80      91.190  46.911  17.450  1.00 92.23           O  
ATOM    666  N   THR M  81      91.436  45.251  18.963  1.00 60.30           N  
ATOM    667  CA  THR M  81      91.953  46.093  20.002  1.00 60.30           C  
ATOM    668  CB  THR M  81      92.398  45.285  21.183  1.00 60.30           C  
ATOM    669  OG1 THR M  81      91.354  44.418  21.597  1.00 60.30           O  
ATOM    670  CG2 THR M  81      92.711  46.247  22.334  1.00 60.30           C  
ATOM    671  C   THR M  81      93.132  46.855  19.488  1.00 60.30           C  
ATOM    672  O   THR M  81      93.256  48.058  19.718  1.00 60.30           O  
ATOM    673  N   LEU M  82      94.023  46.174  18.748  1.00 54.75           N  
ATOM    674  CA  LEU M  82      95.215  46.797  18.247  1.00 54.75           C  
ATOM    675  CB  LEU M  82      96.087  45.805  17.464  1.00 54.75           C  
ATOM    676  CG  LEU M  82      96.617  44.677  18.364  1.00 54.75           C  
ATOM    677  CD1 LEU M  82      97.490  43.685  17.584  1.00 54.75           C  
ATOM    678  CD2 LEU M  82      97.332  45.254  19.598  1.00 54.75           C  
ATOM    679  C   LEU M  82      94.825  47.905  17.332  1.00 54.75           C  
ATOM    680  O   LEU M  82      95.413  48.985  17.367  1.00 54.75           O  
ATOM    681  N   LEU M  83      93.783  47.677  16.519  1.00 46.99           N  
ATOM    682  CA  LEU M  83      93.368  48.667  15.574  1.00 46.99           C  
ATOM    683  CB  LEU M  83      92.114  48.247  14.792  1.00 46.99           C  
ATOM    684  CG  LEU M  83      92.333  46.999  13.920  1.00 46.99           C  
ATOM    685  CD1 LEU M  83      91.055  46.622  13.155  1.00 46.99           C  
ATOM    686  CD2 LEU M  83      93.552  47.167  12.999  1.00 46.99           C  
ATOM    687  C   LEU M  83      93.027  49.887  16.357  1.00 46.99           C  
ATOM    688  O   LEU M  83      93.268  50.998  15.897  1.00 46.99           O  
ATOM    689  N   GLY M  84      92.426  49.720  17.549  1.00 27.43           N  
ATOM    690  CA  GLY M  84      92.070  50.851  18.357  1.00 27.43           C  
ATOM    691  C   GLY M  84      93.284  51.580  18.861  1.00 27.43           C  
ATOM    692  O   GLY M  84      93.335  52.808  18.804  1.00 27.43           O  
ATOM    693  N   TYR M  85      94.304  50.854  19.366  1.00 73.21           N  
ATOM    694  CA  TYR M  85      95.434  51.535  19.944  1.00 73.21           C  
ATOM    695  CB  TYR M  85      96.528  50.599  20.487  1.00 73.21           C  
ATOM    696  CG  TYR M  85      95.987  49.809  21.624  1.00 73.21           C  
ATOM    697  CD1 TYR M  85      95.758  50.394  22.848  1.00 73.21           C  
ATOM    698  CD2 TYR M  85      95.735  48.469  21.470  1.00 73.21           C  
ATOM    699  CE1 TYR M  85      95.265  49.656  23.898  1.00 73.21           C  
ATOM    700  CE2 TYR M  85      95.244  47.728  22.516  1.00 73.21           C  
ATOM    701  CZ  TYR M  85      95.005  48.318  23.731  1.00 73.21           C  
ATOM    702  OH  TYR M  85      94.499  47.552  24.803  1.00 73.21           O  
ATOM    703  C   TYR M  85      96.094  52.334  18.874  1.00 73.21           C  
ATOM    704  O   TYR M  85      96.496  53.477  19.087  1.00 73.21           O  
ATOM    705  N   TYR M  86      96.254  51.701  17.702  1.00 87.10           N  
ATOM    706  CA  TYR M  86      96.865  52.254  16.531  1.00 87.10           C  
ATOM    707  CB  TYR M  86      97.290  51.184  15.512  1.00 87.10           C  
ATOM    708  CG  TYR M  86      98.435  50.471  16.150  1.00 87.10           C  
ATOM    709  CD1 TYR M  86      99.670  51.075  16.212  1.00 87.10           C  
ATOM    710  CD2 TYR M  86      98.287  49.210  16.682  1.00 87.10           C  
ATOM    711  CE1 TYR M  86     100.739  50.438  16.797  1.00 87.10           C  
ATOM    712  CE2 TYR M  86      99.353  48.567  17.269  1.00 87.10           C  
ATOM    713  CZ  TYR M  86     100.581  49.182  17.328  1.00 87.10           C  
ATOM    714  OH  TYR M  86     101.677  48.527  17.929  1.00 87.10           O  
ATOM    715  C   TYR M  86      95.999  53.290  15.868  1.00 87.10           C  
ATOM    716  O   TYR M  86      96.510  54.200  15.219  1.00 87.10           O  
ATOM    717  N   ASN M  87      94.663  53.183  15.993  1.00 62.29           N  
ATOM    718  CA  ASN M  87      93.763  54.043  15.273  1.00 62.29           C  
ATOM    719  CB  ASN M  87      93.965  55.547  15.537  1.00 62.29           C  
ATOM    720  CG  ASN M  87      93.310  55.894  16.867  1.00 62.29           C  
ATOM    721  OD1 ASN M  87      92.531  55.114  17.412  1.00 62.29           O  
ATOM    722  ND2 ASN M  87      93.616  57.109  17.396  1.00 62.29           N  
ATOM    723  C   ASN M  87      93.961  53.788  13.814  1.00 62.29           C  
ATOM    724  O   ASN M  87      94.047  54.713  13.008  1.00 62.29           O  
ATOM    725  N   GLN M  88      94.037  52.492  13.455  1.00 71.11           N  
ATOM    726  CA  GLN M  88      94.236  52.053  12.103  1.00 71.11           C  
ATOM    727  CB  GLN M  88      94.917  50.683  12.028  1.00 71.11           C  
ATOM    728  CG  GLN M  88      96.296  50.648  12.680  1.00 71.11           C  
ATOM    729  CD  GLN M  88      96.693  49.185  12.770  1.00 71.11           C  
ATOM    730  OE1 GLN M  88      97.360  48.650  11.887  1.00 71.11           O  
ATOM    731  NE2 GLN M  88      96.252  48.507  13.863  1.00 71.11           N  
ATOM    732  C   GLN M  88      92.905  51.889  11.446  1.00 71.11           C  
ATOM    733  O   GLN M  88      91.877  51.761  12.109  1.00 71.11           O  
ATOM    734  N   SER M  89      92.897  51.912  10.099  1.00 79.88           N  
ATOM    735  CA  SER M  89      91.679  51.708   9.375  1.00 79.88           C  
ATOM    736  CB  SER M  89      91.756  52.158   7.907  1.00 79.88           C  
ATOM    737  OG  SER M  89      90.513  51.932   7.259  1.00 79.88           O  
ATOM    738  C   SER M  89      91.394  50.240   9.400  1.00 79.88           C  
ATOM    739  O   SER M  89      92.305  49.416   9.437  1.00 79.88           O  
ATOM    740  N   LYS M  90      90.098  49.885   9.398  1.00 99.28           N  
ATOM    741  CA  LYS M  90      89.663  48.518   9.439  1.00 99.28           C  
ATOM    742  CB  LYS M  90      88.146  48.367   9.626  1.00 99.28           C  
ATOM    743  CG  LYS M  90      87.683  46.926   9.407  1.00 99.28           C  
ATOM    744  CD  LYS M  90      88.305  45.925  10.381  1.00 99.28           C  
ATOM    745  CE  LYS M  90      88.046  44.466  10.002  1.00 99.28           C  
ATOM    746  NZ  LYS M  90      88.919  43.575  10.798  1.00 99.28           N  
ATOM    747  C   LYS M  90      90.018  47.789   8.180  1.00 99.28           C  
ATOM    748  O   LYS M  90      90.332  46.602   8.218  1.00 99.28           O  
ATOM    749  N   GLY M  91      90.010  48.487   7.033  1.00 35.00           N  
ATOM    750  CA  GLY M  91      90.106  47.833   5.758  1.00 35.00           C  
ATOM    751  C   GLY M  91      91.334  46.980   5.605  1.00 35.00           C  
ATOM    752  O   GLY M  91      91.239  45.872   5.080  1.00 35.00           O  
ATOM    753  N   GLY M  92      92.517  47.442   6.050  1.00 28.25           N  
ATOM    754  CA  GLY M  92      93.711  46.682   5.777  1.00 28.25           C  
ATOM    755  C   GLY M  92      93.789  45.459   6.640  1.00 28.25           C  
ATOM    756  O   GLY M  92      93.092  45.339   7.647  1.00 28.25           O  
ATOM    757  N   SER M  93      94.655  44.500   6.231  1.00 99.64           N  
ATOM    758  CA  SER M  93      94.879  43.292   6.981  1.00 99.64           C  
ATOM    759  CB  SER M  93      95.207  42.050   6.136  1.00 99.64           C  
ATOM    760  OG  SER M  93      94.029  41.514   5.560  1.00 99.64           O  
ATOM    761  C   SER M  93      96.056  43.488   7.880  1.00 99.64           C  
ATOM    762  O   SER M  93      96.945  44.291   7.600  1.00 99.64           O  
ATOM    763  N   HIS M  94      96.096  42.730   8.994  1.00 73.34           N  
ATOM    764  CA  HIS M  94      97.194  42.865   9.905  1.00 73.34           C  
ATOM    765  ND1 HIS M  94      97.388  46.000   9.847  1.00 73.34           N  
ATOM    766  CG  HIS M  94      96.536  45.190  10.565  1.00 73.34           C  
ATOM    767  CB  HIS M  94      96.896  43.823  11.065  1.00 73.34           C  
ATOM    768  NE2 HIS M  94      95.487  47.127  10.081  1.00 73.34           N  
ATOM    769  CD2 HIS M  94      95.381  45.893  10.699  1.00 73.34           C  
ATOM    770  CE1 HIS M  94      96.709  47.145   9.583  1.00 73.34           C  
ATOM    771  C   HIS M  94      97.506  41.514  10.474  1.00 73.34           C  
ATOM    772  O   HIS M  94      96.732  40.572  10.316  1.00 73.34           O  
ATOM    773  N   THR M  95      98.675  41.378  11.141  0.90 54.74           N  
ATOM    774  CA  THR M  95      99.039  40.086  11.652  0.90 54.74           C  
ATOM    775  CB  THR M  95     100.104  39.421  10.829  0.90 54.74           C  
ATOM    776  OG1 THR M  95      99.663  39.277   9.487  0.90 54.74           O  
ATOM    777  CG2 THR M  95     100.422  38.045  11.436  0.90 54.74           C  
ATOM    778  C   THR M  95      99.586  40.194  13.043  0.90 54.74           C  
ATOM    779  O   THR M  95     100.241  41.170  13.405  0.90 54.74           O  
ATOM    780  N   ILE M  96      99.302  39.163  13.866  1.00 98.69           N  
ATOM    781  CA  ILE M  96      99.837  39.065  15.193  1.00 98.69           C  
ATOM    782  CB  ILE M  96      98.822  39.123  16.303  1.00 98.69           C  
ATOM    783  CG1 ILE M  96      98.204  40.526  16.434  1.00 98.69           C  
ATOM    784  CG2 ILE M  96      99.518  38.651  17.588  1.00 98.69           C  
ATOM    785  CD1 ILE M  96      97.275  40.914  15.291  1.00 98.69           C  
ATOM    786  C   ILE M  96     100.490  37.726  15.291  1.00 98.69           C  
ATOM    787  O   ILE M  96      99.940  36.721  14.840  1.00 98.69           O  
ATOM    788  N   GLN M  97     101.706  37.686  15.865  1.00104.07           N  
ATOM    789  CA  GLN M  97     102.380  36.433  16.020  1.00104.07           C  
ATOM    790  CB  GLN M  97     103.419  36.177  14.917  1.00104.07           C  
ATOM    791  CG  GLN M  97     104.472  37.271  14.795  1.00104.07           C  
ATOM    792  CD  GLN M  97     105.280  36.974  13.541  1.00104.07           C  
ATOM    793  OE1 GLN M  97     105.018  36.002  12.834  1.00104.07           O  
ATOM    794  NE2 GLN M  97     106.289  37.837  13.249  1.00104.07           N  
ATOM    795  C   GLN M  97     102.999  36.397  17.381  1.00104.07           C  
ATOM    796  O   GLN M  97     103.420  37.427  17.909  1.00104.07           O  
ATOM    797  N   VAL M  98     103.041  35.201  18.004  1.00 75.53           N  
ATOM    798  CA  VAL M  98     103.539  35.135  19.344  1.00 75.53           C  
ATOM    799  CB  VAL M  98     102.455  34.881  20.351  1.00 75.53           C  
ATOM    800  CG1 VAL M  98     103.081  34.827  21.751  1.00 75.53           C  
ATOM    801  CG2 VAL M  98     101.350  35.933  20.183  1.00 75.53           C  
ATOM    802  C   VAL M  98     104.477  33.980  19.462  1.00 75.53           C  
ATOM    803  O   VAL M  98     104.294  32.937  18.834  1.00 75.53           O  
ATOM    804  N   ILE M  99     105.521  34.157  20.292  1.00 55.63           N  
ATOM    805  CA  ILE M  99     106.455  33.106  20.538  1.00 55.63           C  
ATOM    806  CB  ILE M  99     107.874  33.508  20.262  1.00 55.63           C  
ATOM    807  CG1 ILE M  99     108.030  33.838  18.769  1.00 55.63           C  
ATOM    808  CG2 ILE M  99     108.808  32.390  20.751  1.00 55.63           C  
ATOM    809  CD1 ILE M  99     109.368  34.478  18.414  1.00 55.63           C  
ATOM    810  C   ILE M  99     106.329  32.785  21.987  1.00 55.63           C  
ATOM    811  O   ILE M  99     106.560  33.631  22.849  1.00 55.63           O  
ATOM    812  N   SER M 100     105.927  31.541  22.291  1.00 58.16           N  
ATOM    813  CA  SER M 100     105.782  31.164  23.659  1.00 58.16           C  
ATOM    814  CB  SER M 100     104.323  30.848  24.028  1.00 58.16           C  
ATOM    815  OG  SER M 100     104.210  30.574  25.415  1.00 58.16           O  
ATOM    816  C   SER M 100     106.587  29.919  23.809  1.00 58.16           C  
ATOM    817  O   SER M 100     106.581  29.073  22.919  1.00 58.16           O  
ATOM    818  N   GLY M 101     107.327  29.771  24.922  1.00 35.24           N  
ATOM    819  CA  GLY M 101     108.094  28.567  25.034  1.00 35.24           C  
ATOM    820  C   GLY M 101     109.033  28.670  26.191  1.00 35.24           C  
ATOM    821  O   GLY M 101     109.124  29.702  26.856  1.00 35.24           O  
ATOM    822  N   CYS M 102     109.762  27.564  26.449  1.00 56.81           N  
ATOM    823  CA  CYS M 102     110.676  27.512  27.552  1.00 56.81           C  
ATOM    824  CB  CYS M 102     110.042  26.874  28.811  1.00 56.81           C  
ATOM    825  SG  CYS M 102     109.426  25.179  28.538  1.00 56.81           S  
ATOM    826  C   CYS M 102     111.860  26.680  27.145  1.00 56.81           C  
ATOM    827  O   CYS M 102     111.745  25.788  26.306  1.00 56.81           O  
ATOM    828  N   GLU M 103     113.048  26.973  27.719  1.00 58.92           N  
ATOM    829  CA  GLU M 103     114.231  26.210  27.426  1.00 58.92           C  
ATOM    830  CB  GLU M 103     115.414  27.047  26.910  1.00 58.92           C  
ATOM    831  CG  GLU M 103     115.260  27.577  25.488  1.00 58.92           C  
ATOM    832  CD  GLU M 103     116.518  28.372  25.164  1.00 58.92           C  
ATOM    833  OE1 GLU M 103     117.229  28.766  26.125  1.00 58.92           O  
ATOM    834  OE2 GLU M 103     116.788  28.594  23.953  1.00 58.92           O  
ATOM    835  C   GLU M 103     114.709  25.611  28.710  1.00 58.92           C  
ATOM    836  O   GLU M 103     114.762  26.286  29.737  1.00 58.92           O  
ATOM    837  N   VAL M 104     115.089  24.318  28.676  1.00 40.06           N  
ATOM    838  CA  VAL M 104     115.548  23.657  29.864  1.00 40.06           C  
ATOM    839  CB  VAL M 104     114.667  22.510  30.273  1.00 40.06           C  
ATOM    840  CG1 VAL M 104     113.271  23.059  30.617  1.00 40.06           C  
ATOM    841  CG2 VAL M 104     114.660  21.473  29.136  1.00 40.06           C  
ATOM    842  C   VAL M 104     116.910  23.095  29.586  1.00 40.06           C  
ATOM    843  O   VAL M 104     117.261  22.822  28.440  1.00 40.06           O  
ATOM    844  N   GLY M 105     117.732  22.938  30.646  1.00 20.61           N  
ATOM    845  CA  GLY M 105     119.056  22.406  30.490  1.00 20.61           C  
ATOM    846  C   GLY M 105     119.000  20.923  30.685  1.00 20.61           C  
ATOM    847  O   GLY M 105     117.930  20.338  30.842  1.00 20.61           O  
ATOM    848  N   SER M 106     120.182  20.278  30.687  1.00 25.95           N  
ATOM    849  CA  SER M 106     120.273  18.858  30.858  1.00 25.95           C  
ATOM    850  CB  SER M 106     121.710  18.335  30.697  1.00 25.95           C  
ATOM    851  OG  SER M 106     121.740  16.927  30.872  1.00 25.95           O  
ATOM    852  C   SER M 106     119.814  18.529  32.242  1.00 25.95           C  
ATOM    853  O   SER M 106     119.244  17.466  32.485  1.00 25.95           O  
ATOM    854  N   ASP M 107     120.061  19.454  33.189  1.00 52.20           N  
ATOM    855  CA  ASP M 107     119.695  19.268  34.563  1.00 52.20           C  
ATOM    856  CB  ASP M 107     120.298  20.329  35.503  1.00 52.20           C  
ATOM    857  CG  ASP M 107     119.846  21.716  35.076  1.00 52.20           C  
ATOM    858  OD1 ASP M 107     119.317  21.855  33.942  1.00 52.20           O  
ATOM    859  OD2 ASP M 107     120.040  22.664  35.880  1.00 52.20           O  
ATOM    860  C   ASP M 107     118.203  19.256  34.700  1.00 52.20           C  
ATOM    861  O   ASP M 107     117.665  18.582  35.577  1.00 52.20           O  
ATOM    862  N   GLY M 108     117.484  19.983  33.823  1.00 28.72           N  
ATOM    863  CA  GLY M 108     116.055  20.034  33.948  1.00 28.72           C  
ATOM    864  C   GLY M 108     115.694  21.380  34.493  1.00 28.72           C  
ATOM    865  O   GLY M 108     114.522  21.672  34.731  1.00 28.72           O  
ATOM    866  N   ARG M 109     116.714  22.232  34.706  1.00139.33           N  
ATOM    867  CA  ARG M 109     116.514  23.568  35.186  1.00139.33           C  
ATOM    868  CB  ARG M 109     117.818  24.255  35.622  1.00139.33           C  
ATOM    869  CG  ARG M 109     117.604  25.595  36.326  1.00139.33           C  
ATOM    870  CD  ARG M 109     116.988  25.432  37.714  1.00139.33           C  
ATOM    871  NE  ARG M 109     117.791  24.390  38.411  1.00139.33           N  
ATOM    872  CZ  ARG M 109     117.461  24.002  39.676  1.00139.33           C  
ATOM    873  NH1 ARG M 109     116.410  24.589  40.318  1.00139.33           N  
ATOM    874  NH2 ARG M 109     118.182  23.022  40.297  1.00139.33           N  
ATOM    875  C   ARG M 109     115.962  24.360  34.048  1.00139.33           C  
ATOM    876  O   ARG M 109     116.076  23.957  32.892  1.00139.33           O  
ATOM    877  N   LEU M 110     115.322  25.510  34.345  1.00 59.72           N  
ATOM    878  CA  LEU M 110     114.743  26.285  33.285  1.00 59.72           C  
ATOM    879  CB  LEU M 110     113.444  26.992  33.705  1.00 59.72           C  
ATOM    880  CG  LEU M 110     112.804  27.827  32.582  1.00 59.72           C  
ATOM    881  CD1 LEU M 110     112.348  26.932  31.419  1.00 59.72           C  
ATOM    882  CD2 LEU M 110     111.679  28.723  33.124  1.00 59.72           C  
ATOM    883  C   LEU M 110     115.725  27.338  32.875  1.00 59.72           C  
ATOM    884  O   LEU M 110     116.006  28.268  33.630  1.00 59.72           O  
ATOM    885  N   LEU M 111     116.298  27.187  31.663  1.00 56.55           N  
ATOM    886  CA  LEU M 111     117.261  28.124  31.160  1.00 56.55           C  
ATOM    887  CB  LEU M 111     117.931  27.642  29.863  1.00 56.55           C  
ATOM    888  CG  LEU M 111     118.745  26.348  30.041  1.00 56.55           C  
ATOM    889  CD1 LEU M 111     119.398  25.913  28.719  1.00 56.55           C  
ATOM    890  CD2 LEU M 111     119.753  26.476  31.195  1.00 56.55           C  
ATOM    891  C   LEU M 111     116.618  29.443  30.857  1.00 56.55           C  
ATOM    892  O   LEU M 111     117.072  30.483  31.333  1.00 56.55           O  
ATOM    893  N   ARG M 112     115.521  29.446  30.072  1.00172.65           N  
ATOM    894  CA  ARG M 112     114.955  30.720  29.734  1.00172.65           C  
ATOM    895  CB  ARG M 112     115.687  31.397  28.563  1.00172.65           C  
ATOM    896  CG  ARG M 112     115.224  32.825  28.287  0.93172.65           C  
ATOM    897  CD  ARG M 112     116.092  33.562  27.265  0.96172.65           C  
ATOM    898  NE  ARG M 112     115.471  34.897  27.046  0.94172.65           N  
ATOM    899  CZ  ARG M 112     115.740  35.920  27.907  0.91172.65           C  
ATOM    900  NH1 ARG M 112     116.593  35.720  28.954  1.00172.65           N  
ATOM    901  NH2 ARG M 112     115.151  37.138  27.728  1.00172.65           N  
ATOM    902  C   ARG M 112     113.516  30.539  29.355  1.00172.65           C  
ATOM    903  O   ARG M 112     113.100  29.454  28.952  1.00172.65           O  
ATOM    904  N   GLY M 113     112.711  31.618  29.481  1.00 40.99           N  
ATOM    905  CA  GLY M 113     111.313  31.537  29.149  1.00 40.99           C  
ATOM    906  C   GLY M 113     110.995  32.681  28.236  1.00 40.99           C  
ATOM    907  O   GLY M 113     111.445  33.804  28.463  1.00 40.99           O  
ATOM    908  N   TYR M 114     110.168  32.427  27.194  1.00116.41           N  
ATOM    909  CA  TYR M 114     109.906  33.453  26.222  1.00116.41           C  
ATOM    910  CB  TYR M 114     110.236  33.070  24.767  1.00116.41           C  
ATOM    911  CG  TYR M 114     111.591  32.481  24.607  1.00116.41           C  
ATOM    912  CD1 TYR M 114     112.692  33.259  24.342  1.00116.41           C  
ATOM    913  CD2 TYR M 114     111.745  31.119  24.704  1.00116.41           C  
ATOM    914  CE1 TYR M 114     113.929  32.678  24.184  1.00116.41           C  
ATOM    915  CE2 TYR M 114     112.977  30.535  24.548  1.00116.41           C  
ATOM    916  CZ  TYR M 114     114.072  31.317  24.286  1.00116.41           C  
ATOM    917  OH  TYR M 114     115.341  30.724  24.123  1.00116.41           O  
ATOM    918  C   TYR M 114     108.430  33.668  26.100  1.00116.41           C  
ATOM    919  O   TYR M 114     107.635  32.734  26.188  1.00116.41           O  
ATOM    920  N   GLN M 115     108.036  34.938  25.888  1.00 87.19           N  
ATOM    921  CA  GLN M 115     106.678  35.282  25.583  1.00 87.19           C  
ATOM    922  CB  GLN M 115     105.841  35.626  26.828  1.00 87.19           C  
ATOM    923  CG  GLN M 115     104.377  35.955  26.527  1.00 87.19           C  
ATOM    924  CD  GLN M 115     103.647  34.658  26.201  1.00 87.19           C  
ATOM    925  OE1 GLN M 115     103.871  33.624  26.828  1.00 87.19           O  
ATOM    926  NE2 GLN M 115     102.745  34.710  25.186  1.00 87.19           N  
ATOM    927  C   GLN M 115     106.811  36.521  24.755  1.00 87.19           C  
ATOM    928  O   GLN M 115     107.072  37.600  25.284  1.00 87.19           O  
ATOM    929  N   GLN M 116     106.634  36.410  23.424  1.00 64.03           N  
ATOM    930  CA  GLN M 116     106.885  37.570  22.618  1.00 64.03           C  
ATOM    931  CB  GLN M 116     108.118  37.392  21.717  1.00 64.03           C  
ATOM    932  CG  GLN M 116     109.397  37.153  22.524  1.00 64.03           C  
ATOM    933  CD  GLN M 116     110.538  36.866  21.560  1.00 64.03           C  
ATOM    934  OE1 GLN M 116     111.619  36.443  21.969  1.00 64.03           O  
ATOM    935  NE2 GLN M 116     110.294  37.094  20.242  1.00 64.03           N  
ATOM    936  C   GLN M 116     105.704  37.834  21.735  1.00 64.03           C  
ATOM    937  O   GLN M 116     105.112  36.918  21.166  1.00 64.03           O  
ATOM    938  N   TYR M 117     105.334  39.123  21.598  1.00 86.16           N  
ATOM    939  CA  TYR M 117     104.226  39.490  20.762  1.00 86.16           C  
ATOM    940  CB  TYR M 117     103.115  40.271  21.487  1.00 86.16           C  
ATOM    941  CG  TYR M 117     102.262  39.322  22.254  1.00 86.16           C  
ATOM    942  CD1 TYR M 117     102.712  38.715  23.404  1.00 86.16           C  
ATOM    943  CD2 TYR M 117     100.984  39.059  21.817  1.00 86.16           C  
ATOM    944  CE1 TYR M 117     101.898  37.846  24.093  1.00 86.16           C  
ATOM    945  CE2 TYR M 117     100.166  38.194  22.502  1.00 86.16           C  
ATOM    946  CZ  TYR M 117     100.625  37.583  23.643  1.00 86.16           C  
ATOM    947  OH  TYR M 117      99.789  36.692  24.349  1.00 86.16           O  
ATOM    948  C   TYR M 117     104.714  40.381  19.665  1.00 86.16           C  
ATOM    949  O   TYR M 117     105.439  41.345  19.905  1.00 86.16           O  
ATOM    950  N   ALA M 118     104.322  40.066  18.414  1.00 34.11           N  
ATOM    951  CA  ALA M 118     104.715  40.886  17.306  1.00 34.11           C  
ATOM    952  CB  ALA M 118     105.695  40.197  16.341  1.00 34.11           C  
ATOM    953  C   ALA M 118     103.487  41.229  16.529  1.00 34.11           C  
ATOM    954  O   ALA M 118     102.601  40.399  16.324  1.00 34.11           O  
ATOM    955  N   TYR M 119     103.411  42.493  16.075  1.00 68.56           N  
ATOM    956  CA  TYR M 119     102.277  42.945  15.333  1.00 68.56           C  
ATOM    957  CB  TYR M 119     101.571  44.109  16.048  1.00 68.56           C  
ATOM    958  CG  TYR M 119     100.333  44.491  15.319  1.00 68.56           C  
ATOM    959  CD1 TYR M 119      99.281  43.611  15.246  1.00 68.56           C  
ATOM    960  CD2 TYR M 119     100.206  45.736  14.749  1.00 68.56           C  
ATOM    961  CE1 TYR M 119      98.122  43.955  14.593  1.00 68.56           C  
ATOM    962  CE2 TYR M 119      99.049  46.088  14.095  1.00 68.56           C  
ATOM    963  CZ  TYR M 119      98.008  45.195  14.016  1.00 68.56           C  
ATOM    964  OH  TYR M 119      96.818  45.550  13.350  1.00 68.56           O  
ATOM    965  C   TYR M 119     102.801  43.427  14.021  1.00 68.56           C  
ATOM    966  O   TYR M 119     103.730  44.231  13.970  1.00 68.56           O  
ATOM    967  N   ASP M 120     102.229  42.913  12.918  1.00 48.39           N  
ATOM    968  CA  ASP M 120     102.621  43.325  11.603  1.00 48.39           C  
ATOM    969  CB  ASP M 120     102.200  44.768  11.273  1.00 48.39           C  
ATOM    970  CG  ASP M 120     100.684  44.785  11.125  1.00 48.39           C  
ATOM    971  OD1 ASP M 120     100.089  43.679  11.019  1.00 48.39           O  
ATOM    972  OD2 ASP M 120     100.101  45.902  11.113  1.00 48.39           O  
ATOM    973  C   ASP M 120     104.106  43.206  11.453  1.00 48.39           C  
ATOM    974  O   ASP M 120     104.745  44.061  10.842  1.00 48.39           O  
ATOM    975  N   GLY M 121     104.700  42.133  12.009  1.00 22.40           N  
ATOM    976  CA  GLY M 121     106.103  41.896  11.818  1.00 22.40           C  
ATOM    977  C   GLY M 121     106.928  42.797  12.689  1.00 22.40           C  
ATOM    978  O   GLY M 121     108.107  43.006  12.407  1.00 22.40           O  
ATOM    979  N   CYS M 122     106.348  43.367  13.765  1.00 35.36           N  
ATOM    980  CA  CYS M 122     107.145  44.214  14.613  1.00 35.36           C  
ATOM    981  CB  CYS M 122     106.755  45.700  14.541  1.00 35.36           C  
ATOM    982  SG  CYS M 122     107.101  46.435  12.915  1.00 35.36           S  
ATOM    983  C   CYS M 122     106.952  43.772  16.034  1.00 35.36           C  
ATOM    984  O   CYS M 122     105.894  43.261  16.391  1.00 35.36           O  
ATOM    985  N   ASP M 123     107.976  43.963  16.894  1.00110.44           N  
ATOM    986  CA  ASP M 123     107.876  43.518  18.259  1.00110.44           C  
ATOM    987  CB  ASP M 123     109.234  43.443  18.988  1.00110.44           C  
ATOM    988  CG  ASP M 123     109.867  44.827  19.019  1.00110.44           C  
ATOM    989  OD1 ASP M 123     109.744  45.556  17.998  1.00110.44           O  
ATOM    990  OD2 ASP M 123     110.473  45.178  20.066  1.00110.44           O  
ATOM    991  C   ASP M 123     106.960  44.425  19.026  1.00110.44           C  
ATOM    992  O   ASP M 123     107.247  45.607  19.208  1.00110.44           O  
ATOM    993  N   TYR M 124     105.770  43.903  19.405  1.00 93.05           N  
ATOM    994  CA  TYR M 124     104.814  44.643  20.182  1.00 93.05           C  
ATOM    995  CB  TYR M 124     103.418  43.999  20.079  1.00 93.05           C  
ATOM    996  CG  TYR M 124     102.404  44.875  20.728  1.00 93.05           C  
ATOM    997  CD1 TYR M 124     102.018  46.046  20.120  1.00 93.05           C  
ATOM    998  CD2 TYR M 124     101.815  44.515  21.919  1.00 93.05           C  
ATOM    999  CE1 TYR M 124     101.075  46.859  20.700  1.00 93.05           C  
ATOM   1000  CE2 TYR M 124     100.869  45.324  22.504  1.00 93.05           C  
ATOM   1001  CZ  TYR M 124     100.500  46.500  21.894  1.00 93.05           C  
ATOM   1002  OH  TYR M 124      99.531  47.336  22.486  1.00 93.05           O  
ATOM   1003  C   TYR M 124     105.204  44.715  21.636  1.00 93.05           C  
ATOM   1004  O   TYR M 124     105.377  45.803  22.185  1.00 93.05           O  
ATOM   1005  N   ILE M 125     105.377  43.545  22.299  1.00 89.06           N  
ATOM   1006  CA  ILE M 125     105.742  43.530  23.694  1.00 89.06           C  
ATOM   1007  CB  ILE M 125     104.602  43.695  24.664  1.00 89.06           C  
ATOM   1008  CG1 ILE M 125     103.641  42.501  24.618  1.00 89.06           C  
ATOM   1009  CG2 ILE M 125     103.914  45.037  24.376  1.00 89.06           C  
ATOM   1010  CD1 ILE M 125     102.658  42.498  25.788  1.00 89.06           C  
ATOM   1011  C   ILE M 125     106.367  42.203  23.995  1.00 89.06           C  
ATOM   1012  O   ILE M 125     106.161  41.234  23.265  1.00 89.06           O  
ATOM   1013  N   ALA M 126     107.156  42.123  25.088  1.00 43.50           N  
ATOM   1014  CA  ALA M 126     107.749  40.857  25.412  1.00 43.50           C  
ATOM   1015  CB  ALA M 126     109.104  40.618  24.725  1.00 43.50           C  
ATOM   1016  C   ALA M 126     107.988  40.773  26.887  1.00 43.50           C  
ATOM   1017  O   ALA M 126     108.131  41.780  27.579  1.00 43.50           O  
ATOM   1018  N   LEU M 127     108.018  39.527  27.399  1.00 64.43           N  
ATOM   1019  CA  LEU M 127     108.270  39.261  28.785  1.00 64.43           C  
ATOM   1020  CB  LEU M 127     107.727  37.880  29.204  1.00 64.43           C  
ATOM   1021  CG  LEU M 127     107.947  37.499  30.678  1.00 64.43           C  
ATOM   1022  CD1 LEU M 127     107.233  38.478  31.624  1.00 64.43           C  
ATOM   1023  CD2 LEU M 127     107.537  36.037  30.929  1.00 64.43           C  
ATOM   1024  C   LEU M 127     109.755  39.279  28.964  1.00 64.43           C  
ATOM   1025  O   LEU M 127     110.498  38.734  28.148  1.00 64.43           O  
ATOM   1026  N   ASN M 128     110.223  39.913  30.057  1.00 58.11           N  
ATOM   1027  CA  ASN M 128     111.624  40.043  30.333  1.00 58.11           C  
ATOM   1028  CB  ASN M 128     111.931  41.138  31.369  1.00 58.11           C  
ATOM   1029  CG  ASN M 128     111.672  42.481  30.702  1.00 58.11           C  
ATOM   1030  OD1 ASN M 128     112.525  43.006  29.988  1.00 58.11           O  
ATOM   1031  ND2 ASN M 128     110.458  43.051  30.924  1.00 58.11           N  
ATOM   1032  C   ASN M 128     112.138  38.742  30.862  1.00 58.11           C  
ATOM   1033  O   ASN M 128     111.377  37.811  31.119  1.00 58.11           O  
ATOM   1034  N   GLU M 129     113.475  38.654  31.010  0.92139.01           N  
ATOM   1035  CA  GLU M 129     114.143  37.474  31.480  0.92139.01           C  
ATOM   1036  CB  GLU M 129     115.677  37.611  31.478  0.92139.01           C  
ATOM   1037  CG  GLU M 129     116.213  38.749  32.352  0.78139.01           C  
ATOM   1038  CD  GLU M 129     116.059  40.063  31.597  0.75139.01           C  
ATOM   1039  OE1 GLU M 129     116.397  40.091  30.383  0.90139.01           O  
ATOM   1040  OE2 GLU M 129     115.601  41.056  32.224  0.92139.01           O  
ATOM   1041  C   GLU M 129     113.708  37.201  32.885  0.92139.01           C  
ATOM   1042  O   GLU M 129     113.590  36.047  33.296  0.92139.01           O  
ATOM   1043  N   ASP M 130     113.450  38.270  33.659  1.00 76.73           N  
ATOM   1044  CA  ASP M 130     113.062  38.139  35.032  1.00 76.73           C  
ATOM   1045  CB  ASP M 130     113.003  39.486  35.794  1.00 76.73           C  
ATOM   1046  CG  ASP M 130     112.003  40.463  35.182  1.00 76.73           C  
ATOM   1047  OD1 ASP M 130     111.153  40.043  34.356  1.00 76.73           O  
ATOM   1048  OD2 ASP M 130     112.089  41.668  35.542  1.00 76.73           O  
ATOM   1049  C   ASP M 130     111.748  37.421  35.100  1.00 76.73           C  
ATOM   1050  O   ASP M 130     111.400  36.851  36.132  1.00 76.73           O  
ATOM   1051  N   LEU M 131     110.974  37.462  33.999  1.00100.80           N  
ATOM   1052  CA  LEU M 131     109.692  36.821  33.881  1.00100.80           C  
ATOM   1053  CB  LEU M 131     109.681  35.364  34.384  1.00100.80           C  
ATOM   1054  CG  LEU M 131     110.529  34.402  33.526  1.00100.80           C  
ATOM   1055  CD1 LEU M 131     110.463  32.963  34.062  1.00100.80           C  
ATOM   1056  CD2 LEU M 131     110.152  34.496  32.039  1.00100.80           C  
ATOM   1057  C   LEU M 131     108.696  37.612  34.674  1.00100.80           C  
ATOM   1058  O   LEU M 131     107.497  37.333  34.651  1.00100.80           O  
ATOM   1059  N   LYS M 132     109.196  38.586  35.451  1.00167.26           N  
ATOM   1060  CA  LYS M 132     108.404  39.488  36.238  1.00167.26           C  
ATOM   1061  CB  LYS M 132     109.204  40.081  37.409  1.00167.26           C  
ATOM   1062  CG  LYS M 132     109.574  39.056  38.479  1.00167.26           C  
ATOM   1063  CD  LYS M 132     108.358  38.446  39.175  1.00167.26           C  
ATOM   1064  CE  LYS M 132     108.720  37.420  40.250  1.00167.26           C  
ATOM   1065  NZ  LYS M 132     109.293  38.105  41.429  1.00167.26           N  
ATOM   1066  C   LYS M 132     107.857  40.661  35.472  1.00167.26           C  
ATOM   1067  O   LYS M 132     106.709  41.052  35.679  1.00167.26           O  
ATOM   1068  N   THR M 133     108.663  41.254  34.562  1.00 78.62           N  
ATOM   1069  CA  THR M 133     108.313  42.551  34.035  1.00 78.62           C  
ATOM   1070  CB  THR M 133     109.441  43.530  34.259  1.00 78.62           C  
ATOM   1071  OG1 THR M 133     109.866  43.452  35.610  1.00 78.62           O  
ATOM   1072  CG2 THR M 133     108.955  44.969  34.016  1.00 78.62           C  
ATOM   1073  C   THR M 133     108.043  42.461  32.558  1.00 78.62           C  
ATOM   1074  O   THR M 133     108.137  41.390  31.961  1.00 78.62           O  
ATOM   1075  N   TRP M 134     107.665  43.601  31.932  1.00 82.09           N  
ATOM   1076  CA  TRP M 134     107.353  43.613  30.532  1.00 82.09           C  
ATOM   1077  CB  TRP M 134     105.871  43.906  30.242  1.00 82.09           C  
ATOM   1078  CG  TRP M 134     104.907  42.887  30.796  1.00 82.09           C  
ATOM   1079  CD2 TRP M 134     104.711  41.579  30.242  1.00 82.09           C  
ATOM   1080  CD1 TRP M 134     104.080  42.978  31.877  1.00 82.09           C  
ATOM   1081  NE1 TRP M 134     103.371  41.810  32.026  1.00 82.09           N  
ATOM   1082  CE2 TRP M 134     103.752  40.938  31.027  1.00 82.09           C  
ATOM   1083  CE3 TRP M 134     105.283  40.962  29.167  1.00 82.09           C  
ATOM   1084  CZ2 TRP M 134     103.349  39.664  30.747  1.00 82.09           C  
ATOM   1085  CZ3 TRP M 134     104.875  39.677  28.887  1.00 82.09           C  
ATOM   1086  CH2 TRP M 134     103.926  39.042  29.662  1.00 82.09           C  
ATOM   1087  C   TRP M 134     108.110  44.721  29.861  1.00 82.09           C  
ATOM   1088  O   TRP M 134     108.450  45.733  30.475  1.00 82.09           O  
ATOM   1089  N   THR M 135     108.403  44.534  28.558  1.00 38.22           N  
ATOM   1090  CA  THR M 135     109.041  45.554  27.777  1.00 38.22           C  
ATOM   1091  CB  THR M 135     110.329  45.115  27.145  1.00 38.22           C  
ATOM   1092  OG1 THR M 135     111.250  44.699  28.143  1.00 38.22           O  
ATOM   1093  CG2 THR M 135     110.911  46.292  26.344  1.00 38.22           C  
ATOM   1094  C   THR M 135     108.092  45.875  26.664  1.00 38.22           C  
ATOM   1095  O   THR M 135     107.626  44.976  25.965  1.00 38.22           O  
ATOM   1096  N   ALA M 136     107.779  47.174  26.471  1.00 45.96           N  
ATOM   1097  CA  ALA M 136     106.844  47.552  25.446  1.00 45.96           C  
ATOM   1098  CB  ALA M 136     105.708  48.456  25.954  1.00 45.96           C  
ATOM   1099  C   ALA M 136     107.578  48.315  24.386  1.00 45.96           C  
ATOM   1100  O   ALA M 136     108.480  49.099  24.675  1.00 45.96           O  
ATOM   1101  N   ALA M 137     107.251  48.024  23.112  1.00 53.57           N  
ATOM   1102  CA  ALA M 137     107.855  48.657  21.971  1.00 53.57           C  
ATOM   1103  CB  ALA M 137     107.536  47.924  20.658  1.00 53.57           C  
ATOM   1104  C   ALA M 137     107.423  50.083  21.791  1.00 53.57           C  
ATOM   1105  O   ALA M 137     108.256  50.964  21.580  1.00 53.57           O  
ATOM   1106  N   ASP M 138     106.102  50.351  21.873  1.00 64.51           N  
ATOM   1107  CA  ASP M 138     105.625  51.673  21.573  1.00 64.51           C  
ATOM   1108  CB  ASP M 138     105.069  51.810  20.143  1.00 64.51           C  
ATOM   1109  CG  ASP M 138     103.892  50.857  19.983  1.00 64.51           C  
ATOM   1110  OD1 ASP M 138     104.009  49.687  20.436  1.00 64.51           O  
ATOM   1111  OD2 ASP M 138     102.856  51.288  19.409  1.00 64.51           O  
ATOM   1112  C   ASP M 138     104.534  52.045  22.523  1.00 64.51           C  
ATOM   1113  O   ASP M 138     104.303  51.381  23.531  1.00 64.51           O  
ATOM   1114  N   MET M 139     103.830  53.148  22.203  1.00131.52           N  
ATOM   1115  CA  MET M 139     102.793  53.661  23.047  1.00131.52           C  
ATOM   1116  CB  MET M 139     102.171  54.960  22.509  1.00131.52           C  
ATOM   1117  CG  MET M 139     101.226  55.634  23.506  1.00131.52           C  
ATOM   1118  SD  MET M 139     100.473  57.173  22.904  1.00131.52           S  
ATOM   1119  CE  MET M 139      99.687  57.611  24.482  1.00131.52           C  
ATOM   1120  C   MET M 139     101.700  52.643  23.168  1.00131.52           C  
ATOM   1121  O   MET M 139     101.165  52.435  24.255  1.00131.52           O  
ATOM   1122  N   ALA M 140     101.354  51.960  22.060  1.00 40.06           N  
ATOM   1123  CA  ALA M 140     100.271  51.017  22.078  1.00 40.06           C  
ATOM   1124  CB  ALA M 140     100.042  50.358  20.707  1.00 40.06           C  
ATOM   1125  C   ALA M 140     100.576  49.924  23.056  1.00 40.06           C  
ATOM   1126  O   ALA M 140      99.719  49.524  23.843  1.00 40.06           O  
ATOM   1127  N   ALA M 141     101.829  49.442  23.061  1.00 37.73           N  
ATOM   1128  CA  ALA M 141     102.224  48.349  23.901  1.00 37.73           C  
ATOM   1129  CB  ALA M 141     103.708  47.977  23.735  1.00 37.73           C  
ATOM   1130  C   ALA M 141     102.017  48.730  25.332  1.00 37.73           C  
ATOM   1131  O   ALA M 141     101.635  47.895  26.150  1.00 37.73           O  
ATOM   1132  N   LEU M 142     102.256  50.010  25.670  1.00 42.05           N  
ATOM   1133  CA  LEU M 142     102.172  50.446  27.034  1.00 42.05           C  
ATOM   1134  CB  LEU M 142     102.455  51.948  27.202  1.00 42.05           C  
ATOM   1135  CG  LEU M 142     103.894  52.348  26.831  1.00 42.05           C  
ATOM   1136  CD1 LEU M 142     104.120  53.857  27.022  1.00 42.05           C  
ATOM   1137  CD2 LEU M 142     104.922  51.487  27.582  1.00 42.05           C  
ATOM   1138  C   LEU M 142     100.793  50.193  27.549  1.00 42.05           C  
ATOM   1139  O   LEU M 142     100.624  49.701  28.663  1.00 42.05           O  
ATOM   1140  N   ILE M 143      99.764  50.490  26.739  1.00 41.78           N  
ATOM   1141  CA  ILE M 143      98.420  50.309  27.197  1.00 41.78           C  
ATOM   1142  CB  ILE M 143      97.407  50.682  26.155  1.00 41.78           C  
ATOM   1143  CG1 ILE M 143      97.554  52.171  25.795  1.00 41.78           C  
ATOM   1144  CG2 ILE M 143      96.012  50.310  26.686  1.00 41.78           C  
ATOM   1145  CD1 ILE M 143      96.781  52.582  24.542  1.00 41.78           C  
ATOM   1146  C   ILE M 143      98.255  48.862  27.527  1.00 41.78           C  
ATOM   1147  O   ILE M 143      97.639  48.509  28.531  1.00 41.78           O  
ATOM   1148  N   THR M 144      98.810  47.982  26.677  1.00 56.41           N  
ATOM   1149  CA  THR M 144      98.726  46.569  26.896  1.00 56.41           C  
ATOM   1150  CB  THR M 144      99.293  45.769  25.763  1.00 56.41           C  
ATOM   1151  OG1 THR M 144      98.586  46.055  24.567  1.00 56.41           O  
ATOM   1152  CG2 THR M 144      99.172  44.274  26.104  1.00 56.41           C  
ATOM   1153  C   THR M 144      99.486  46.209  28.135  1.00 56.41           C  
ATOM   1154  O   THR M 144      99.090  45.305  28.867  1.00 56.41           O  
ATOM   1155  N   LYS M 145     100.625  46.875  28.392  1.00 91.80           N  
ATOM   1156  CA  LYS M 145     101.415  46.518  29.536  1.00 91.80           C  
ATOM   1157  CB  LYS M 145     102.757  47.257  29.626  1.00 91.80           C  
ATOM   1158  CG  LYS M 145     103.586  46.763  30.814  1.00 91.80           C  
ATOM   1159  CD  LYS M 145     105.013  47.304  30.866  1.00 91.80           C  
ATOM   1160  CE  LYS M 145     105.185  48.423  31.892  1.00 91.80           C  
ATOM   1161  NZ  LYS M 145     106.621  48.684  32.122  1.00 91.80           N  
ATOM   1162  C   LYS M 145     100.690  46.817  30.808  1.00 91.80           C  
ATOM   1163  O   LYS M 145     100.623  45.974  31.701  1.00 91.80           O  
ATOM   1164  N   HIS M 146     100.099  48.020  30.916  1.00139.47           N  
ATOM   1165  CA  HIS M 146      99.476  48.400  32.147  1.00139.47           C  
ATOM   1166  ND1 HIS M 146      99.874  51.462  30.511  1.00139.47           N  
ATOM   1167  CG  HIS M 146      99.771  50.890  31.759  1.00139.47           C  
ATOM   1168  CB  HIS M 146      98.812  49.787  32.093  1.00139.47           C  
ATOM   1169  NE2 HIS M 146     101.380  52.472  31.796  1.00139.47           N  
ATOM   1170  CD2 HIS M 146     100.697  51.519  32.533  1.00139.47           C  
ATOM   1171  CE1 HIS M 146     100.850  52.401  30.589  1.00139.47           C  
ATOM   1172  C   HIS M 146      98.398  47.412  32.406  1.00139.47           C  
ATOM   1173  O   HIS M 146      98.229  46.935  33.527  1.00139.47           O  
ATOM   1174  N   LYS M 147      97.649  47.066  31.348  1.00104.95           N  
ATOM   1175  CA  LYS M 147      96.555  46.163  31.513  1.00104.95           C  
ATOM   1176  CB  LYS M 147      95.779  45.920  30.207  1.00104.95           C  
ATOM   1177  CG  LYS M 147      94.601  44.958  30.370  1.00104.95           C  
ATOM   1178  CD  LYS M 147      93.671  44.904  29.156  1.00104.95           C  
ATOM   1179  CE  LYS M 147      92.878  46.191  28.926  1.00104.95           C  
ATOM   1180  NZ  LYS M 147      93.701  47.169  28.181  1.00104.95           N  
ATOM   1181  C   LYS M 147      97.071  44.839  31.970  1.00104.95           C  
ATOM   1182  O   LYS M 147      96.570  44.271  32.938  1.00104.95           O  
ATOM   1183  N   TRP M 148      98.116  44.319  31.303  1.00107.28           N  
ATOM   1184  CA  TRP M 148      98.591  43.013  31.650  1.00107.28           C  
ATOM   1185  CB  TRP M 148      99.672  42.466  30.710  1.00107.28           C  
ATOM   1186  CG  TRP M 148      99.112  42.000  29.392  1.00107.28           C  
ATOM   1187  CD2 TRP M 148      99.768  41.052  28.542  1.00107.28           C  
ATOM   1188  CD1 TRP M 148      97.932  42.316  28.784  1.00107.28           C  
ATOM   1189  NE1 TRP M 148      97.814  41.624  27.603  1.00107.28           N  
ATOM   1190  CE2 TRP M 148      98.937  40.840  27.442  1.00107.28           C  
ATOM   1191  CE3 TRP M 148     100.963  40.406  28.672  1.00107.28           C  
ATOM   1192  CZ2 TRP M 148      99.292  39.974  26.449  1.00107.28           C  
ATOM   1193  CZ3 TRP M 148     101.321  39.538  27.666  1.00107.28           C  
ATOM   1194  CH2 TRP M 148     100.501  39.327  26.578  1.00107.28           C  
ATOM   1195  C   TRP M 148      99.125  42.968  33.041  1.00107.28           C  
ATOM   1196  O   TRP M 148      98.789  42.065  33.804  1.00107.28           O  
ATOM   1197  N   GLU M 149      99.947  43.952  33.432  1.00129.41           N  
ATOM   1198  CA  GLU M 149     100.557  43.860  34.727  1.00129.41           C  
ATOM   1199  CB  GLU M 149     101.567  44.995  34.995  1.00129.41           C  
ATOM   1200  CG  GLU M 149     100.997  46.409  34.874  1.00129.41           C  
ATOM   1201  CD  GLU M 149     102.154  47.392  35.006  1.00129.41           C  
ATOM   1202  OE1 GLU M 149     103.329  46.942  34.943  1.00129.41           O  
ATOM   1203  OE2 GLU M 149     101.874  48.610  35.167  1.00129.41           O  
ATOM   1204  C   GLU M 149      99.505  43.845  35.796  1.00129.41           C  
ATOM   1205  O   GLU M 149      99.584  43.064  36.743  1.00129.41           O  
ATOM   1206  N   GLN M 150      98.460  44.674  35.648  1.00102.24           N  
ATOM   1207  CA  GLN M 150      97.419  44.792  36.633  1.00102.24           C  
ATOM   1208  CB  GLN M 150      96.413  45.905  36.306  1.00102.24           C  
ATOM   1209  CG  GLN M 150      97.057  47.292  36.338  1.00102.24           C  
ATOM   1210  CD  GLN M 150      95.992  48.321  36.007  1.00102.24           C  
ATOM   1211  OE1 GLN M 150      95.923  49.386  36.620  1.00102.24           O  
ATOM   1212  NE2 GLN M 150      95.137  47.996  35.002  1.00102.24           N  
ATOM   1213  C   GLN M 150      96.675  43.491  36.752  1.00102.24           C  
ATOM   1214  O   GLN M 150      96.052  43.208  37.774  1.00102.24           O  
ATOM   1215  N   ALA M 151      96.641  42.712  35.661  1.00 63.23           N  
ATOM   1216  CA  ALA M 151      96.003  41.426  35.582  1.00 63.23           C  
ATOM   1217  CB  ALA M 151      96.029  40.852  34.158  1.00 63.23           C  
ATOM   1218  C   ALA M 151      96.713  40.438  36.453  1.00 63.23           C  
ATOM   1219  O   ALA M 151      96.086  39.541  37.014  1.00 63.23           O  
ATOM   1220  N   GLY M 152      98.049  40.555  36.580  1.00 45.07           N  
ATOM   1221  CA  GLY M 152      98.766  39.548  37.314  1.00 45.07           C  
ATOM   1222  C   GLY M 152      99.235  38.556  36.299  1.00 45.07           C  
ATOM   1223  O   GLY M 152      99.606  37.430  36.629  1.00 45.07           O  
ATOM   1224  N   GLU M 153      99.250  38.990  35.023  1.00107.14           N  
ATOM   1225  CA  GLU M 153      99.585  38.152  33.906  1.00107.14           C  
ATOM   1226  CB  GLU M 153      99.475  38.874  32.551  1.00107.14           C  
ATOM   1227  CG  GLU M 153      99.827  37.980  31.359  1.00107.14           C  
ATOM   1228  CD  GLU M 153      98.757  36.901  31.237  1.00107.14           C  
ATOM   1229  OE1 GLU M 153      97.710  37.025  31.924  1.00107.14           O  
ATOM   1230  OE2 GLU M 153      98.972  35.935  30.457  1.00107.14           O  
ATOM   1231  C   GLU M 153     100.973  37.606  34.016  1.00107.14           C  
ATOM   1232  O   GLU M 153     101.197  36.436  33.714  1.00107.14           O  
ATOM   1233  N   ALA M 154     101.947  38.414  34.466  1.00 50.50           N  
ATOM   1234  CA  ALA M 154     103.301  37.930  34.494  1.00 50.50           C  
ATOM   1235  CB  ALA M 154     104.291  38.964  35.057  1.00 50.50           C  
ATOM   1236  C   ALA M 154     103.359  36.724  35.380  1.00 50.50           C  
ATOM   1237  O   ALA M 154     104.021  35.739  35.053  1.00 50.50           O  
ATOM   1238  N   GLU M 155     102.650  36.765  36.523  1.00 67.67           N  
ATOM   1239  CA  GLU M 155     102.713  35.683  37.462  1.00 67.67           C  
ATOM   1240  CB  GLU M 155     101.894  35.962  38.732  1.00 67.67           C  
ATOM   1241  CG  GLU M 155     102.466  37.095  39.584  1.00 67.67           C  
ATOM   1242  CD  GLU M 155     101.556  37.278  40.789  1.00 67.67           C  
ATOM   1243  OE1 GLU M 155     100.496  36.598  40.846  1.00 67.67           O  
ATOM   1244  OE2 GLU M 155     101.910  38.105  41.671  1.00 67.67           O  
ATOM   1245  C   GLU M 155     102.174  34.422  36.859  1.00 67.67           C  
ATOM   1246  O   GLU M 155     102.836  33.388  36.892  1.00 67.67           O  
ATOM   1247  N   ARG M 156     100.978  34.484  36.247  1.00101.27           N  
ATOM   1248  CA  ARG M 156     100.346  33.336  35.667  1.00101.27           C  
ATOM   1249  CB  ARG M 156      98.984  33.682  35.046  1.00101.27           C  
ATOM   1250  CG  ARG M 156      98.260  32.504  34.394  1.00101.27           C  
ATOM   1251  CD  ARG M 156      96.864  32.890  33.905  1.00101.27           C  
ATOM   1252  NE  ARG M 156      96.360  31.790  33.043  1.00101.27           N  
ATOM   1253  CZ  ARG M 156      96.541  31.859  31.693  1.00101.27           C  
ATOM   1254  NH1 ARG M 156      97.181  32.930  31.138  1.00101.27           N  
ATOM   1255  NH2 ARG M 156      96.082  30.848  30.902  1.00101.27           N  
ATOM   1256  C   ARG M 156     101.234  32.788  34.597  1.00101.27           C  
ATOM   1257  O   ARG M 156     101.367  31.572  34.466  1.00101.27           O  
ATOM   1258  N   LEU M 158     101.866  33.674  33.803  1.00140.20           N  
ATOM   1259  CA  LEU M 158     102.745  33.219  32.754  1.00140.20           C  
ATOM   1260  CB  LEU M 158     103.409  34.336  31.929  1.00140.20           C  
ATOM   1261  CG  LEU M 158     102.531  34.953  30.834  1.00140.20           C  
ATOM   1262  CD1 LEU M 158     103.295  36.050  30.074  1.00140.20           C  
ATOM   1263  CD2 LEU M 158     101.991  33.863  29.893  1.00140.20           C  
ATOM   1264  C   LEU M 158     103.881  32.469  33.352  1.00140.20           C  
ATOM   1265  O   LEU M 158     104.168  31.349  32.940  1.00140.20           O  
ATOM   1266  N   ARG M 159     104.503  33.037  34.400  1.00119.36           N  
ATOM   1267  CA  ARG M 159     105.695  32.473  34.961  1.00119.36           C  
ATOM   1268  CB  ARG M 159     106.165  33.194  36.234  1.00119.36           C  
ATOM   1269  CG  ARG M 159     107.374  32.522  36.890  1.00119.36           C  
ATOM   1270  CD  ARG M 159     107.633  32.992  38.322  1.00119.36           C  
ATOM   1271  NE  ARG M 159     108.134  34.390  38.251  1.00119.36           N  
ATOM   1272  CZ  ARG M 159     109.477  34.625  38.264  1.00119.36           C  
ATOM   1273  NH1 ARG M 159     110.351  33.585  38.391  1.00119.36           N  
ATOM   1274  NH2 ARG M 159     109.947  35.899  38.150  1.00119.36           N  
ATOM   1275  C   ARG M 159     105.400  31.073  35.365  1.00119.36           C  
ATOM   1276  O   ARG M 159     106.245  30.192  35.225  1.00119.36           O  
ATOM   1277  N   ALA M 160     104.187  30.835  35.886  1.00 49.79           N  
ATOM   1278  CA  ALA M 160     103.847  29.520  36.325  1.00 49.79           C  
ATOM   1279  CB  ALA M 160     102.433  29.447  36.929  1.00 49.79           C  
ATOM   1280  C   ALA M 160     103.884  28.577  35.170  1.00 49.79           C  
ATOM   1281  O   ALA M 160     104.471  27.500  35.248  1.00 49.79           O  
ATOM   1282  N   TYR M 161     103.289  28.990  34.045  1.00154.61           N  
ATOM   1283  CA  TYR M 161     103.216  28.167  32.874  1.00154.61           C  
ATOM   1284  CB  TYR M 161     102.580  28.968  31.716  1.00154.61           C  
ATOM   1285  CG  TYR M 161     102.602  28.204  30.436  1.00154.61           C  
ATOM   1286  CD1 TYR M 161     103.732  28.199  29.653  1.00154.61           C  
ATOM   1287  CD2 TYR M 161     101.498  27.502  30.011  1.00154.61           C  
ATOM   1288  CE1 TYR M 161     103.767  27.498  28.470  1.00154.61           C  
ATOM   1289  CE2 TYR M 161     101.526  26.798  28.830  1.00154.61           C  
ATOM   1290  CZ  TYR M 161     102.663  26.794  28.057  1.00154.61           C  
ATOM   1291  OH  TYR M 161     102.696  26.073  26.845  1.00154.61           O  
ATOM   1292  C   TYR M 161     104.609  27.819  32.464  1.00154.61           C  
ATOM   1293  O   TYR M 161     104.964  26.647  32.368  1.00154.61           O  
ATOM   1294  N   LEU M 162     105.460  28.842  32.297  1.00129.11           N  
ATOM   1295  CA  LEU M 162     106.794  28.644  31.800  1.00129.11           C  
ATOM   1296  CB  LEU M 162     107.574  29.972  31.723  1.00129.11           C  
ATOM   1297  CG  LEU M 162     107.113  30.960  30.630  1.00129.11           C  
ATOM   1298  CD1 LEU M 162     107.653  30.572  29.249  1.00129.11           C  
ATOM   1299  CD2 LEU M 162     105.588  31.114  30.611  1.00129.11           C  
ATOM   1300  C   LEU M 162     107.555  27.767  32.738  1.00129.11           C  
ATOM   1301  O   LEU M 162     108.152  26.772  32.331  1.00129.11           O  
ATOM   1302  N   GLU M 163     107.564  28.109  34.036  1.00 89.81           N  
ATOM   1303  CA  GLU M 163     108.357  27.300  34.902  1.00 89.81           C  
ATOM   1304  CB  GLU M 163     108.472  27.905  36.313  1.00 89.81           C  
ATOM   1305  CG  GLU M 163     109.267  29.214  36.333  1.00 89.81           C  
ATOM   1306  CD  GLU M 163     109.271  29.767  37.751  1.00 89.81           C  
ATOM   1307  OE1 GLU M 163     108.246  29.586  38.462  1.00 89.81           O  
ATOM   1308  OE2 GLU M 163     110.295  30.389  38.138  1.00 89.81           O  
ATOM   1309  C   GLU M 163     107.759  25.930  35.027  1.00 89.81           C  
ATOM   1310  O   GLU M 163     108.422  24.923  34.795  1.00 89.81           O  
ATOM   1311  N   GLY M 164     106.491  25.841  35.460  1.00 88.27           N  
ATOM   1312  CA  GLY M 164     105.962  24.525  35.683  1.00 88.27           C  
ATOM   1313  C   GLY M 164     105.398  23.761  34.525  1.00 88.27           C  
ATOM   1314  O   GLY M 164     105.886  22.690  34.171  1.00 88.27           O  
ATOM   1315  N   THR M 165     104.345  24.313  33.891  1.00163.59           N  
ATOM   1316  CA  THR M 165     103.610  23.521  32.943  1.00163.59           C  
ATOM   1317  CB  THR M 165     102.273  24.103  32.603  1.00163.59           C  
ATOM   1318  OG1 THR M 165     101.471  23.132  31.956  1.00163.59           O  
ATOM   1319  CG2 THR M 165     102.475  25.304  31.687  1.00163.59           C  
ATOM   1320  C   THR M 165     104.394  23.274  31.701  1.00163.59           C  
ATOM   1321  O   THR M 165     104.455  22.149  31.212  1.00163.59           O  
ATOM   1322  N   CYS M 166     105.068  24.314  31.190  1.00 71.35           N  
ATOM   1323  CA  CYS M 166     105.769  24.206  29.940  1.00 71.35           C  
ATOM   1324  CB  CYS M 166     106.558  25.492  29.594  1.00 71.35           C  
ATOM   1325  SG  CYS M 166     107.465  25.398  28.014  1.00 71.35           S  
ATOM   1326  C   CYS M 166     106.772  23.115  30.069  1.00 71.35           C  
ATOM   1327  O   CYS M 166     106.927  22.282  29.175  1.00 71.35           O  
ATOM   1328  N   VAL M 167     107.480  23.107  31.208  1.00115.26           N  
ATOM   1329  CA  VAL M 167     108.536  22.175  31.447  1.00115.26           C  
ATOM   1330  CB  VAL M 167     109.358  22.529  32.651  1.00115.26           C  
ATOM   1331  CG1 VAL M 167     108.576  22.205  33.931  1.00115.26           C  
ATOM   1332  CG2 VAL M 167     110.706  21.813  32.529  1.00115.26           C  
ATOM   1333  C   VAL M 167     108.002  20.784  31.598  1.00115.26           C  
ATOM   1334  O   VAL M 167     108.627  19.825  31.147  1.00115.26           O  
ATOM   1335  N   GLU M 168     106.833  20.620  32.244  1.00 50.98           N  
ATOM   1336  CA  GLU M 168     106.340  19.290  32.455  1.00 50.98           C  
ATOM   1337  CB  GLU M 168     105.051  19.255  33.291  1.00 50.98           C  
ATOM   1338  CG  GLU M 168     105.283  19.673  34.745  1.00 50.98           C  
ATOM   1339  CD  GLU M 168     103.954  19.604  35.481  1.00 50.98           C  
ATOM   1340  OE1 GLU M 168     102.932  19.264  34.827  1.00 50.98           O  
ATOM   1341  OE2 GLU M 168     103.944  19.890  36.708  1.00 50.98           O  
ATOM   1342  C   GLU M 168     106.072  18.637  31.131  1.00 50.98           C  
ATOM   1343  O   GLU M 168     106.441  17.482  30.923  1.00 50.98           O  
ATOM   1344  N   TRP M 169     105.428  19.362  30.197  1.00 98.66           N  
ATOM   1345  CA  TRP M 169     105.092  18.819  28.909  1.00 98.66           C  
ATOM   1346  CB  TRP M 169     104.171  19.729  28.078  1.00 98.66           C  
ATOM   1347  CG  TRP M 169     102.745  19.743  28.568  1.00 98.66           C  
ATOM   1348  CD2 TRP M 169     101.831  18.662  28.333  1.00 98.66           C  
ATOM   1349  CD1 TRP M 169     102.067  20.675  29.298  1.00 98.66           C  
ATOM   1350  NE1 TRP M 169     100.782  20.242  29.530  1.00 98.66           N  
ATOM   1351  CE2 TRP M 169     100.625  19.002  28.943  1.00 98.66           C  
ATOM   1352  CE3 TRP M 169     101.988  17.480  27.666  1.00 98.66           C  
ATOM   1353  CZ2 TRP M 169      99.551  18.159  28.895  1.00 98.66           C  
ATOM   1354  CZ3 TRP M 169     100.903  16.634  27.616  1.00 98.66           C  
ATOM   1355  CH2 TRP M 169      99.709  16.968  28.219  1.00 98.66           C  
ATOM   1356  C   TRP M 169     106.321  18.552  28.089  1.00 98.66           C  
ATOM   1357  O   TRP M 169     106.437  17.507  27.448  1.00 98.66           O  
ATOM   1358  N   LEU M 170     107.292  19.484  28.112  1.00120.06           N  
ATOM   1359  CA  LEU M 170     108.463  19.369  27.289  1.00120.06           C  
ATOM   1360  CB  LEU M 170     109.461  20.516  27.563  1.00120.06           C  
ATOM   1361  CG  LEU M 170     110.742  20.540  26.698  1.00120.06           C  
ATOM   1362  CD1 LEU M 170     111.679  19.364  26.992  1.00120.06           C  
ATOM   1363  CD2 LEU M 170     110.409  20.669  25.207  1.00120.06           C  
ATOM   1364  C   LEU M 170     109.115  18.073  27.639  1.00120.06           C  
ATOM   1365  O   LEU M 170     109.594  17.352  26.764  1.00120.06           O  
ATOM   1366  N   ARG M 171     109.141  17.745  28.942  1.00109.51           N  
ATOM   1367  CA  ARG M 171     109.741  16.523  29.387  1.00109.51           C  
ATOM   1368  CB  ARG M 171     109.654  16.353  30.912  1.00109.51           C  
ATOM   1369  CG  ARG M 171     110.349  17.459  31.708  1.00109.51           C  
ATOM   1370  CD  ARG M 171     110.146  17.324  33.219  1.00109.51           C  
ATOM   1371  NE  ARG M 171     110.864  18.451  33.874  1.00109.51           N  
ATOM   1372  CZ  ARG M 171     110.390  18.967  35.045  1.00109.51           C  
ATOM   1373  NH1 ARG M 171     109.257  18.453  35.610  1.00109.51           N  
ATOM   1374  NH2 ARG M 171     111.046  20.000  35.649  1.00109.51           N  
ATOM   1375  C   ARG M 171     108.971  15.386  28.794  1.00109.51           C  
ATOM   1376  O   ARG M 171     109.550  14.437  28.266  1.00109.51           O  
ATOM   1377  N   ARG M 172     107.627  15.470  28.850  1.00 70.91           N  
ATOM   1378  CA  ARG M 172     106.807  14.389  28.378  1.00 70.91           C  
ATOM   1379  CB  ARG M 172     105.303  14.616  28.608  1.00 70.91           C  
ATOM   1380  CG  ARG M 172     104.457  13.415  28.181  1.00 70.91           C  
ATOM   1381  CD  ARG M 172     102.953  13.594  28.391  1.00 70.91           C  
ATOM   1382  NE  ARG M 172     102.297  12.339  27.926  1.00 70.91           N  
ATOM   1383  CZ  ARG M 172     101.007  12.065  28.279  0.93 70.91           C  
ATOM   1384  NH1 ARG M 172     100.302  12.956  29.034  1.00 70.91           N  
ATOM   1385  NH2 ARG M 172     100.426  10.894  27.884  1.00 70.91           N  
ATOM   1386  C   ARG M 172     107.008  14.194  26.909  1.00 70.91           C  
ATOM   1387  O   ARG M 172     107.123  13.064  26.435  1.00 70.91           O  
ATOM   1388  N   TYR M 173     107.073  15.289  26.134  1.00 89.62           N  
ATOM   1389  CA  TYR M 173     107.212  15.102  24.719  1.00 89.62           C  
ATOM   1390  CB  TYR M 173     107.278  16.410  23.905  1.00 89.62           C  
ATOM   1391  CG  TYR M 173     105.974  17.123  24.007  1.00 89.62           C  
ATOM   1392  CD1 TYR M 173     104.825  16.547  23.517  1.00 89.62           C  
ATOM   1393  CD2 TYR M 173     105.905  18.385  24.552  1.00 89.62           C  
ATOM   1394  CE1 TYR M 173     103.620  17.204  23.598  1.00 89.62           C  
ATOM   1395  CE2 TYR M 173     104.703  19.048  24.635  1.00 89.62           C  
ATOM   1396  CZ  TYR M 173     103.558  18.456  24.160  1.00 89.62           C  
ATOM   1397  OH  TYR M 173     102.323  19.131  24.243  1.00 89.62           O  
ATOM   1398  C   TYR M 173     108.498  14.389  24.461  1.00 89.62           C  
ATOM   1399  O   TYR M 173     108.540  13.425  23.701  1.00 89.62           O  
ATOM   1400  N   LEU M 174     109.583  14.806  25.136  1.00 56.97           N  
ATOM   1401  CA  LEU M 174     110.866  14.234  24.852  1.00 56.97           C  
ATOM   1402  CB  LEU M 174     111.974  14.804  25.750  1.00 56.97           C  
ATOM   1403  CG  LEU M 174     112.230  16.305  25.523  1.00 56.97           C  
ATOM   1404  CD1 LEU M 174     113.349  16.823  26.439  1.00 56.97           C  
ATOM   1405  CD2 LEU M 174     112.493  16.608  24.039  1.00 56.97           C  
ATOM   1406  C   LEU M 174     110.811  12.760  25.087  1.00 56.97           C  
ATOM   1407  O   LEU M 174     111.369  11.991  24.306  1.00 56.97           O  
ATOM   1408  N   LYS M 175     110.114  12.316  26.150  1.00106.55           N  
ATOM   1409  CA  LYS M 175     110.114  10.911  26.434  1.00106.55           C  
ATOM   1410  CB  LYS M 175     109.317  10.517  27.695  1.00106.55           C  
ATOM   1411  CG  LYS M 175     107.801  10.672  27.582  1.00106.55           C  
ATOM   1412  CD  LYS M 175     107.026   9.990  28.712  1.00106.55           C  
ATOM   1413  CE  LYS M 175     106.951   8.468  28.572  1.00106.55           C  
ATOM   1414  NZ  LYS M 175     106.187   7.893  29.702  1.00106.55           N  
ATOM   1415  C   LYS M 175     109.539  10.188  25.258  1.00106.55           C  
ATOM   1416  O   LYS M 175     110.054   9.143  24.864  1.00106.55           O  
ATOM   1417  N   ASN M 176     108.463  10.725  24.652  1.00228.07           N  
ATOM   1418  CA  ASN M 176     107.924  10.066  23.500  1.00228.07           C  
ATOM   1419  CB  ASN M 176     106.390  10.143  23.421  1.00228.07           C  
ATOM   1420  CG  ASN M 176     105.794   9.476  24.653  1.00228.07           C  
ATOM   1421  OD1 ASN M 176     104.971  10.066  25.351  1.00228.07           O  
ATOM   1422  ND2 ASN M 176     106.215   8.215  24.934  1.00228.07           N  
ATOM   1423  C   ASN M 176     108.424  10.840  22.319  1.00228.07           C  
ATOM   1424  O   ASN M 176     107.823  11.817  21.897  1.00228.07           O  
ATOM   1425  N   GLY M 177     109.486  10.396  21.649  1.00232.81           N  
ATOM   1426  CA  GLY M 177     109.938  11.234  20.577  1.00232.81           C  
ATOM   1427  C   GLY M 177     111.402  11.467  20.720  1.00232.81           C  
ATOM   1428  O   GLY M 177     112.016  12.128  19.886  1.00232.81           O  
ATOM   1429  N   ASN M 178     112.007  10.925  21.785  1.00121.23           N  
ATOM   1430  CA  ASN M 178     113.413  11.106  21.974  1.00121.23           C  
ATOM   1431  CB  ASN M 178     113.918  10.477  23.282  1.00121.23           C  
ATOM   1432  CG  ASN M 178     115.336  10.969  23.518  1.00121.23           C  
ATOM   1433  OD1 ASN M 178     116.181  10.918  22.627  1.00121.23           O  
ATOM   1434  ND2 ASN M 178     115.607  11.469  24.753  1.00121.23           N  
ATOM   1435  C   ASN M 178     114.147  10.459  20.842  1.00121.23           C  
ATOM   1436  O   ASN M 178     115.114  11.016  20.324  1.00121.23           O  
ATOM   1437  N   ALA M 179     113.700   9.268  20.407  1.00 38.12           N  
ATOM   1438  CA  ALA M 179     114.462   8.584  19.402  1.00 38.12           C  
ATOM   1439  CB  ALA M 179     113.847   7.231  19.007  1.00 38.12           C  
ATOM   1440  C   ALA M 179     114.523   9.426  18.166  1.00 38.12           C  
ATOM   1441  O   ALA M 179     115.596   9.618  17.592  1.00 38.12           O  
ATOM   1442  N   THR M 180     113.370   9.960  17.721  0.88120.08           N  
ATOM   1443  CA  THR M 180     113.381  10.741  16.518  0.88120.08           C  
ATOM   1444  CB  THR M 180     112.002  11.089  16.039  0.88120.08           C  
ATOM   1445  OG1 THR M 180     111.329  11.877  17.008  0.88120.08           O  
ATOM   1446  CG2 THR M 180     111.222   9.790  15.779  0.88120.08           C  
ATOM   1447  C   THR M 180     114.109  12.028  16.736  0.88120.08           C  
ATOM   1448  O   THR M 180     115.014  12.377  15.981  0.88120.08           O  
ATOM   1449  N   LEU M 181     113.753  12.754  17.811  1.00 46.15           N  
ATOM   1450  CA  LEU M 181     114.326  14.047  18.057  1.00 46.15           C  
ATOM   1451  CB  LEU M 181     113.873  14.671  19.386  1.00 46.15           C  
ATOM   1452  CG  LEU M 181     112.382  15.057  19.399  1.00 46.15           C  
ATOM   1453  CD1 LEU M 181     111.978  15.677  20.746  1.00 46.15           C  
ATOM   1454  CD2 LEU M 181     112.031  15.961  18.205  1.00 46.15           C  
ATOM   1455  C   LEU M 181     115.842  13.953  18.068  1.00 46.15           C  
ATOM   1456  O   LEU M 181     116.465  14.661  17.232  1.00 46.15           O  
ATOM   1457  OXT LEU M 181     116.395  13.193  18.908  1.00 46.15           O  
TER
ATOM   1458  N   SER P   1     101.232  20.968  25.966  1.00 75.46           N  
ATOM   1459  CA  SER P   1     100.194  21.979  25.692  1.00 75.46           C  
ATOM   1460  CB  SER P   1      99.048  21.870  26.709  1.00 75.46           C  
ATOM   1461  OG  SER P   1      98.359  20.641  26.533  1.00 75.46           O  
ATOM   1462  C   SER P   1     100.688  23.386  25.688  1.00 75.46           C  
ATOM   1463  O   SER P   1     101.661  23.734  26.356  1.00 75.46           O  
ATOM   1464  N   ILE P   2      99.995  24.231  24.903  1.00 91.64           N  
ATOM   1465  CA  ILE P   2     100.305  25.623  24.767  1.00 91.64           C  
ATOM   1466  CB  ILE P   2      99.895  26.202  23.441  1.00 91.64           C  
ATOM   1467  CG1 ILE P   2     100.381  27.655  23.306  1.00 91.64           C  
ATOM   1468  CG2 ILE P   2      98.376  26.026  23.285  1.00 91.64           C  
ATOM   1469  CD1 ILE P   2     100.237  28.219  21.892  1.00 91.64           C  
ATOM   1470  C   ILE P   2      99.544  26.334  25.840  1.00 91.64           C  
ATOM   1471  O   ILE P   2      98.567  25.806  26.358  1.00 91.64           O  
ATOM   1472  N   ILE P   3     100.023  27.518  26.260  1.00182.76           N  
ATOM   1473  CA  ILE P   3      99.389  28.306  27.283  1.00182.76           C  
ATOM   1474  CB  ILE P   3     100.203  29.481  27.742  1.00182.76           C  
ATOM   1475  CG1 ILE P   3      99.559  30.126  28.981  1.00182.76           C  
ATOM   1476  CG2 ILE P   3     100.373  30.443  26.556  1.00182.76           C  
ATOM   1477  CD1 ILE P   3     100.461  31.143  29.677  1.00182.76           C  
ATOM   1478  C   ILE P   3      98.098  28.852  26.743  1.00182.76           C  
ATOM   1479  O   ILE P   3      97.857  28.815  25.542  1.00182.76           O  
ATOM   1480  N   ASN P   4      97.159  29.264  27.617  1.00186.58           N  
ATOM   1481  CA  ASN P   4      96.000  29.923  27.085  1.00186.58           C  
ATOM   1482  CB  ASN P   4      94.646  29.349  27.545  1.00186.58           C  
ATOM   1483  CG  ASN P   4      94.687  29.127  29.039  1.00186.58           C  
ATOM   1484  OD1 ASN P   4      95.522  28.365  29.522  1.00186.58           O  
ATOM   1485  ND2 ASN P   4      93.762  29.785  29.787  1.00186.58           N  
ATOM   1486  C   ASN P   4      96.116  31.400  27.328  1.00186.58           C  
ATOM   1487  O   ASN P   4      96.040  31.883  28.455  1.00186.58           O  
ATOM   1488  N   PHE P   5      96.259  32.145  26.210  1.00188.68           N  
ATOM   1489  CA  PHE P   5      96.590  33.545  26.113  1.00188.68           C  
ATOM   1490  CB  PHE P   5      96.860  33.987  24.665  1.00188.68           C  
ATOM   1491  CG  PHE P   5      98.016  33.190  24.170  1.00188.68           C  
ATOM   1492  CD1 PHE P   5      97.829  31.933  23.646  1.00188.68           C  
ATOM   1493  CD2 PHE P   5      99.292  33.691  24.227  1.00188.68           C  
ATOM   1494  CE1 PHE P   5      98.892  31.190  23.187  1.00188.68           C  
ATOM   1495  CE2 PHE P   5     100.357  32.950  23.770  1.00188.68           C  
ATOM   1496  CZ  PHE P   5     100.164  31.697  23.248  1.00188.68           C  
ATOM   1497  C   PHE P   5      95.496  34.419  26.641  1.00188.68           C  
ATOM   1498  O   PHE P   5      94.321  34.059  26.636  1.00188.68           O  
ATOM   1499  N   GLU P   6      95.898  35.611  27.133  1.00126.40           N  
ATOM   1500  CA  GLU P   6      95.023  36.618  27.657  1.00126.40           C  
ATOM   1501  CB  GLU P   6      95.508  37.171  29.009  1.00126.40           C  
ATOM   1502  CG  GLU P   6      95.806  36.085  30.053  1.00126.40           C  
ATOM   1503  CD  GLU P   6      94.546  35.290  30.366  1.00126.40           C  
ATOM   1504  OE1 GLU P   6      93.428  35.815  30.126  1.00126.40           O  
ATOM   1505  OE2 GLU P   6      94.690  34.138  30.857  1.00126.40           O  
ATOM   1506  C   GLU P   6      95.053  37.742  26.664  1.00126.40           C  
ATOM   1507  O   GLU P   6      96.015  37.888  25.912  1.00126.40           O  
ATOM   1508  N   LYS P   7      93.997  38.579  26.639  1.00131.01           N  
ATOM   1509  CA  LYS P   7      93.889  39.580  25.612  1.00131.01           C  
ATOM   1510  CB  LYS P   7      92.457  40.082  25.407  1.00131.01           C  
ATOM   1511  CG  LYS P   7      91.584  38.951  24.858  1.00131.01           C  
ATOM   1512  CD  LYS P   7      90.095  39.262  24.835  1.00131.01           C  
ATOM   1513  CE  LYS P   7      89.673  40.020  23.580  1.00131.01           C  
ATOM   1514  NZ  LYS P   7      90.568  41.181  23.389  1.00131.01           N  
ATOM   1515  C   LYS P   7      94.837  40.723  25.812  1.00131.01           C  
ATOM   1516  O   LYS P   7      95.360  40.960  26.899  1.00131.01           O  
ATOM   1517  N   LEU P   8      95.119  41.435  24.700  1.00113.08           N  
ATOM   1518  CA  LEU P   8      96.011  42.557  24.678  1.00113.08           C  
ATOM   1519  CB  LEU P   8      96.320  43.047  23.253  1.00113.08           C  
ATOM   1520  CG  LEU P   8      97.155  42.042  22.435  1.00113.08           C  
ATOM   1521  CD1 LEU P   8      97.443  42.569  21.020  1.00113.08           C  
ATOM   1522  CD2 LEU P   8      98.444  41.657  23.181  1.00113.08           C  
ATOM   1523  C   LEU P   8      95.382  43.704  25.454  1.00113.08           C  
ATOM   1524  O   LEU P   8      96.157  44.492  26.059  1.00113.08           O  
ATOM   1525  OXT LEU P   8      94.126  43.808  25.454  1.00113.08           O  
TER
ATOM   1526  N   ASP A   2      85.479  17.810  31.625  1.00 99.34           N  
ATOM   1527  CA  ASP A   2      85.630  18.949  32.562  1.00 99.34           C  
ATOM   1528  CB  ASP A   2      85.786  20.265  31.786  1.00 99.34           C  
ATOM   1529  CG  ASP A   2      87.162  20.210  31.132  1.00 99.34           C  
ATOM   1530  OD1 ASP A   2      88.072  19.579  31.733  1.00 99.34           O  
ATOM   1531  OD2 ASP A   2      87.324  20.793  30.027  1.00 99.34           O  
ATOM   1532  C   ASP A   2      84.516  19.054  33.557  1.00 99.34           C  
ATOM   1533  O   ASP A   2      83.443  19.590  33.275  1.00 99.34           O  
ATOM   1534  N   SER A   3      84.769  18.526  34.773  1.00123.23           N  
ATOM   1535  CA  SER A   3      83.769  18.534  35.795  1.00123.23           C  
ATOM   1536  CB  SER A   3      82.935  17.240  35.799  1.00123.23           C  
ATOM   1537  OG  SER A   3      81.955  17.275  36.824  1.00123.23           O  
ATOM   1538  C   SER A   3      84.445  18.636  37.134  1.00123.23           C  
ATOM   1539  O   SER A   3      85.651  18.426  37.256  1.00123.23           O  
ATOM   1540  N   VAL A   4      83.667  18.992  38.181  1.00100.33           N  
ATOM   1541  CA  VAL A   4      84.182  19.117  39.518  1.00100.33           C  
ATOM   1542  CB  VAL A   4      84.383  20.549  39.917  1.00100.33           C  
ATOM   1543  CG1 VAL A   4      84.744  20.593  41.402  1.00100.33           C  
ATOM   1544  CG2 VAL A   4      85.460  21.170  39.015  1.00100.33           C  
ATOM   1545  C   VAL A   4      83.154  18.538  40.446  1.00100.33           C  
ATOM   1546  O   VAL A   4      81.960  18.619  40.170  1.00100.33           O  
ATOM   1547  N   THR A   5      83.581  17.896  41.556  1.00147.72           N  
ATOM   1548  CA  THR A   5      82.608  17.409  42.500  1.00147.72           C  
ATOM   1549  CB  THR A   5      82.311  15.944  42.415  1.00147.72           C  
ATOM   1550  OG1 THR A   5      83.501  15.193  42.577  1.00147.72           O  
ATOM   1551  CG2 THR A   5      81.657  15.641  41.064  1.00147.72           C  
ATOM   1552  C   THR A   5      83.099  17.682  43.882  1.00147.72           C  
ATOM   1553  O   THR A   5      84.256  17.418  44.207  1.00147.72           O  
ATOM   1554  N   GLN A   6      82.197  18.187  44.747  1.00120.67           N  
ATOM   1555  CA  GLN A   6      82.592  18.575  46.066  1.00120.67           C  
ATOM   1556  CB  GLN A   6      82.465  20.095  46.279  1.00120.67           C  
ATOM   1557  CG  GLN A   6      83.147  20.623  47.538  1.00120.67           C  
ATOM   1558  CD  GLN A   6      83.026  22.142  47.519  1.00120.67           C  
ATOM   1559  OE1 GLN A   6      82.693  22.739  46.496  1.00120.67           O  
ATOM   1560  NE2 GLN A   6      83.308  22.792  48.679  1.00120.67           N  
ATOM   1561  C   GLN A   6      81.737  17.875  47.077  1.00120.67           C  
ATOM   1562  O   GLN A   6      80.646  17.393  46.766  1.00120.67           O  
ATOM   1563  N   THR A   7      82.241  17.834  48.333  1.00 73.14           N  
ATOM   1564  CA  THR A   7      81.609  17.174  49.444  1.00 73.14           C  
ATOM   1565  CB  THR A   7      82.272  17.459  50.760  1.00 73.14           C  
ATOM   1566  OG1 THR A   7      83.629  17.042  50.729  1.00 73.14           O  
ATOM   1567  CG2 THR A   7      81.509  16.713  51.867  1.00 73.14           C  
ATOM   1568  C   THR A   7      80.208  17.672  49.540  1.00 73.14           C  
ATOM   1569  O   THR A   7      79.947  18.862  49.368  1.00 73.14           O  
ATOM   1570  N   GLU A   8      79.259  16.765  49.846  1.00104.50           N  
ATOM   1571  CA  GLU A   8      77.897  17.193  49.778  1.00104.50           C  
ATOM   1572  CB  GLU A   8      76.965  16.258  48.983  1.00104.50           C  
ATOM   1573  CG  GLU A   8      76.765  14.870  49.591  1.00104.50           C  
ATOM   1574  CD  GLU A   8      75.797  14.121  48.684  1.00104.50           C  
ATOM   1575  OE1 GLU A   8      75.661  14.527  47.499  1.00104.50           O  
ATOM   1576  OE2 GLU A   8      75.177  13.135  49.166  1.00104.50           O  
ATOM   1577  C   GLU A   8      77.263  17.446  51.107  1.00104.50           C  
ATOM   1578  O   GLU A   8      77.609  16.845  52.124  1.00104.50           O  
ATOM   1579  N   GLY A   9      76.288  18.385  51.073  1.00 64.84           N  
ATOM   1580  CA  GLY A   9      75.456  18.793  52.167  1.00 64.84           C  
ATOM   1581  C   GLY A   9      76.165  19.799  53.015  1.00 64.84           C  
ATOM   1582  O   GLY A   9      76.962  20.592  52.518  1.00 64.84           O  
ATOM   1583  N   LEU A  10      75.853  19.799  54.331  1.00 59.21           N  
ATOM   1584  CA  LEU A  10      76.414  20.755  55.242  1.00 59.21           C  
ATOM   1585  CB  LEU A  10      75.381  21.267  56.262  1.00 59.21           C  
ATOM   1586  CG  LEU A  10      75.933  22.293  57.267  1.00 59.21           C  
ATOM   1587  CD1 LEU A  10      76.395  23.576  56.560  1.00 59.21           C  
ATOM   1588  CD2 LEU A  10      74.918  22.566  58.391  1.00 59.21           C  
ATOM   1589  C   LEU A  10      77.516  20.099  56.016  1.00 59.21           C  
ATOM   1590  O   LEU A  10      77.407  18.942  56.417  1.00 59.21           O  
ATOM   1591  N   VAL A  11      78.633  20.828  56.224  1.00 42.96           N  
ATOM   1592  CA  VAL A  11      79.703  20.294  57.019  1.00 42.96           C  
ATOM   1593  CB  VAL A  11      81.053  20.434  56.379  1.00 42.96           C  
ATOM   1594  CG1 VAL A  11      82.120  19.930  57.366  1.00 42.96           C  
ATOM   1595  CG2 VAL A  11      81.041  19.675  55.041  1.00 42.96           C  
ATOM   1596  C   VAL A  11      79.723  21.091  58.288  1.00 42.96           C  
ATOM   1597  O   VAL A  11      79.775  22.319  58.258  1.00 42.96           O  
ATOM   1598  N   THR A  12      79.673  20.407  59.449  1.00 35.20           N  
ATOM   1599  CA  THR A  12      79.673  21.116  60.698  1.00 35.20           C  
ATOM   1600  CB  THR A  12      78.505  20.769  61.575  1.00 35.20           C  
ATOM   1601  OG1 THR A  12      77.288  21.041  60.895  1.00 35.20           O  
ATOM   1602  CG2 THR A  12      78.583  21.611  62.859  1.00 35.20           C  
ATOM   1603  C   THR A  12      80.921  20.731  61.425  1.00 35.20           C  
ATOM   1604  O   THR A  12      81.274  19.554  61.487  1.00 35.20           O  
ATOM   1605  N   LEU A  13      81.640  21.729  61.981  1.00 59.92           N  
ATOM   1606  CA  LEU A  13      82.875  21.437  62.650  1.00 59.92           C  
ATOM   1607  CB  LEU A  13      84.088  21.671  61.728  1.00 59.92           C  
ATOM   1608  CG  LEU A  13      85.460  21.379  62.358  1.00 59.92           C  
ATOM   1609  CD1 LEU A  13      85.613  19.890  62.703  1.00 59.92           C  
ATOM   1610  CD2 LEU A  13      86.597  21.901  61.463  1.00 59.92           C  
ATOM   1611  C   LEU A  13      83.003  22.352  63.831  1.00 59.92           C  
ATOM   1612  O   LEU A  13      82.632  23.523  63.767  1.00 59.92           O  
ATOM   1613  N   THR A  14      83.536  21.834  64.956  1.00 26.76           N  
ATOM   1614  CA  THR A  14      83.691  22.661  66.118  1.00 26.76           C  
ATOM   1615  CB  THR A  14      83.920  21.886  67.382  1.00 26.76           C  
ATOM   1616  OG1 THR A  14      82.838  20.996  67.612  1.00 26.76           O  
ATOM   1617  CG2 THR A  14      84.044  22.878  68.551  1.00 26.76           C  
ATOM   1618  C   THR A  14      84.882  23.533  65.889  1.00 26.76           C  
ATOM   1619  O   THR A  14      85.841  23.140  65.227  1.00 26.76           O  
ATOM   1620  N   GLU A  15      84.850  24.755  66.450  1.00 96.55           N  
ATOM   1621  CA  GLU A  15      85.917  25.685  66.242  1.00 96.55           C  
ATOM   1622  CB  GLU A  15      85.642  27.058  66.883  1.00 96.55           C  
ATOM   1623  CG  GLU A  15      84.428  27.767  66.281  1.00 96.55           C  
ATOM   1624  CD  GLU A  15      84.113  28.981  67.142  1.00 96.55           C  
ATOM   1625  OE1 GLU A  15      84.963  29.908  67.197  1.00 96.55           O  
ATOM   1626  OE2 GLU A  15      83.014  28.995  67.759  1.00 96.55           O  
ATOM   1627  C   GLU A  15      87.159  25.117  66.848  1.00 96.55           C  
ATOM   1628  O   GLU A  15      87.116  24.461  67.887  1.00 96.55           O  
ATOM   1629  N   GLY A  16      88.309  25.342  66.180  1.00 32.81           N  
ATOM   1630  CA  GLY A  16      89.569  24.885  66.689  1.00 32.81           C  
ATOM   1631  C   GLY A  16      89.967  23.609  66.011  1.00 32.81           C  
ATOM   1632  O   GLY A  16      91.122  23.197  66.102  1.00 32.81           O  
ATOM   1633  N   LEU A  17      89.025  22.937  65.321  1.00 97.54           N  
ATOM   1634  CA  LEU A  17      89.344  21.701  64.656  1.00 97.54           C  
ATOM   1635  CB  LEU A  17      88.169  20.713  64.593  1.00 97.54           C  
ATOM   1636  CG  LEU A  17      87.726  20.208  65.977  1.00 97.54           C  
ATOM   1637  CD1 LEU A  17      87.171  21.348  66.842  1.00 97.54           C  
ATOM   1638  CD2 LEU A  17      86.746  19.035  65.850  1.00 97.54           C  
ATOM   1639  C   LEU A  17      89.787  21.988  63.249  1.00 97.54           C  
ATOM   1640  O   LEU A  17      89.592  23.085  62.729  1.00 97.54           O  
ATOM   1641  N   PRO A  18      90.421  21.012  62.642  1.00 65.99           N  
ATOM   1642  CA  PRO A  18      90.882  21.166  61.282  1.00 65.99           C  
ATOM   1643  CD  PRO A  18      91.314  20.161  63.414  1.00 65.99           C  
ATOM   1644  CB  PRO A  18      91.943  20.089  61.071  1.00 65.99           C  
ATOM   1645  CG  PRO A  18      92.496  19.842  62.484  1.00 65.99           C  
ATOM   1646  C   PRO A  18      89.768  21.101  60.279  1.00 65.99           C  
ATOM   1647  O   PRO A  18      88.782  20.409  60.524  1.00 65.99           O  
ATOM   1648  N   VAL A  19      89.916  21.795  59.130  1.00 49.71           N  
ATOM   1649  CA  VAL A  19      88.887  21.805  58.129  1.00 49.71           C  
ATOM   1650  CB  VAL A  19      88.610  23.177  57.581  1.00 49.71           C  
ATOM   1651  CG1 VAL A  19      87.571  23.062  56.455  1.00 49.71           C  
ATOM   1652  CG2 VAL A  19      88.179  24.098  58.735  1.00 49.71           C  
ATOM   1653  C   VAL A  19      89.321  20.957  56.972  1.00 49.71           C  
ATOM   1654  O   VAL A  19      90.466  21.026  56.527  1.00 49.71           O  
ATOM   1655  N   MET A  20      88.402  20.106  56.466  1.00 65.81           N  
ATOM   1656  CA  MET A  20      88.718  19.282  55.335  1.00 65.81           C  
ATOM   1657  CB  MET A  20      88.975  17.818  55.729  1.00 65.81           C  
ATOM   1658  CG  MET A  20      89.313  16.922  54.541  1.00 65.81           C  
ATOM   1659  SD  MET A  20      90.939  17.251  53.803  1.00 65.81           S  
ATOM   1660  CE  MET A  20      90.548  16.407  52.246  1.00 65.81           C  
ATOM   1661  C   MET A  20      87.531  19.295  54.417  1.00 65.81           C  
ATOM   1662  O   MET A  20      86.502  18.692  54.719  1.00 65.81           O  
ATOM   1663  N   LEU A  21      87.647  19.980  53.261  1.00 68.14           N  
ATOM   1664  CA  LEU A  21      86.572  20.013  52.305  1.00 68.14           C  
ATOM   1665  CB  LEU A  21      86.170  21.440  51.900  1.00 68.14           C  
ATOM   1666  CG  LEU A  21      85.655  22.285  53.081  1.00 68.14           C  
ATOM   1667  CD1 LEU A  21      85.263  23.701  52.630  1.00 68.14           C  
ATOM   1668  CD2 LEU A  21      84.527  21.562  53.833  1.00 68.14           C  
ATOM   1669  C   LEU A  21      87.091  19.331  51.078  1.00 68.14           C  
ATOM   1670  O   LEU A  21      88.101  19.747  50.511  1.00 68.14           O  
ATOM   1671  N   ASN A  22      86.400  18.268  50.620  1.00 55.32           N  
ATOM   1672  CA  ASN A  22      86.912  17.485  49.528  1.00 55.32           C  
ATOM   1673  CB  ASN A  22      86.449  16.018  49.575  1.00 55.32           C  
ATOM   1674  CG  ASN A  22      87.058  15.354  50.802  1.00 55.32           C  
ATOM   1675  OD1 ASN A  22      88.252  15.483  51.064  1.00 55.32           O  
ATOM   1676  ND2 ASN A  22      86.215  14.625  51.583  1.00 55.32           N  
ATOM   1677  C   ASN A  22      86.480  18.029  48.199  1.00 55.32           C  
ATOM   1678  O   ASN A  22      85.338  18.445  48.022  1.00 55.32           O  
ATOM   1679  N   CYS A  23      87.412  18.031  47.220  1.00 61.32           N  
ATOM   1680  CA  CYS A  23      87.088  18.432  45.877  1.00 61.32           C  
ATOM   1681  CB  CYS A  23      87.506  19.879  45.529  1.00 61.32           C  
ATOM   1682  SG  CYS A  23      87.077  20.348  43.822  1.00 61.32           S  
ATOM   1683  C   CYS A  23      87.808  17.506  44.949  1.00 61.32           C  
ATOM   1684  O   CYS A  23      88.998  17.247  45.118  1.00 61.32           O  
ATOM   1685  N   THR A  24      87.085  16.952  43.952  1.00 50.45           N  
ATOM   1686  CA  THR A  24      87.701  16.102  42.975  1.00 50.45           C  
ATOM   1687  CB  THR A  24      87.365  14.645  43.116  1.00 50.45           C  
ATOM   1688  OG1 THR A  24      85.974  14.432  42.944  1.00 50.45           O  
ATOM   1689  CG2 THR A  24      87.801  14.177  44.514  1.00 50.45           C  
ATOM   1690  C   THR A  24      87.223  16.580  41.642  1.00 50.45           C  
ATOM   1691  O   THR A  24      86.224  17.292  41.553  1.00 50.45           O  
ATOM   1692  N   TYR A  25      87.955  16.235  40.564  1.00 88.73           N  
ATOM   1693  CA  TYR A  25      87.570  16.743  39.280  1.00 88.73           C  
ATOM   1694  CB  TYR A  25      88.242  18.089  38.953  1.00 88.73           C  
ATOM   1695  CG  TYR A  25      89.720  17.879  39.005  1.00 88.73           C  
ATOM   1696  CD1 TYR A  25      90.405  17.406  37.909  1.00 88.73           C  
ATOM   1697  CD2 TYR A  25      90.424  18.155  40.155  1.00 88.73           C  
ATOM   1698  CE1 TYR A  25      91.765  17.211  37.961  1.00 88.73           C  
ATOM   1699  CE2 TYR A  25      91.785  17.963  40.214  1.00 88.73           C  
ATOM   1700  CZ  TYR A  25      92.458  17.490  39.114  1.00 88.73           C  
ATOM   1701  OH  TYR A  25      93.854  17.291  39.169  1.00 88.73           O  
ATOM   1702  C   TYR A  25      87.955  15.787  38.198  1.00 88.73           C  
ATOM   1703  O   TYR A  25      88.660  14.804  38.425  1.00 88.73           O  
ATOM   1704  N   GLN A  26      87.442  16.063  36.981  1.00 85.40           N  
ATOM   1705  CA  GLN A  26      87.784  15.332  35.798  1.00 85.40           C  
ATOM   1706  CB  GLN A  26      86.588  14.572  35.204  1.00 85.40           C  
ATOM   1707  CG  GLN A  26      86.020  13.515  36.153  1.00 85.40           C  
ATOM   1708  CD  GLN A  26      84.842  12.840  35.466  1.00 85.40           C  
ATOM   1709  OE1 GLN A  26      83.745  12.771  36.018  1.00 85.40           O  
ATOM   1710  NE2 GLN A  26      85.073  12.326  34.229  1.00 85.40           N  
ATOM   1711  C   GLN A  26      88.176  16.379  34.800  1.00 85.40           C  
ATOM   1712  O   GLN A  26      87.367  17.229  34.430  1.00 85.40           O  
ATOM   1713  N   SER A  27      89.443  16.364  34.345  1.00 98.09           N  
ATOM   1714  CA  SER A  27      89.851  17.356  33.399  1.00 98.09           C  
ATOM   1715  CB  SER A  27      90.672  18.494  34.033  1.00 98.09           C  
ATOM   1716  OG  SER A  27      91.044  19.448  33.050  1.00 98.09           O  
ATOM   1717  C   SER A  27      90.709  16.677  32.407  1.00 98.09           C  
ATOM   1718  O   SER A  27      91.539  15.846  32.758  1.00 98.09           O  
ATOM   1719  N   THR A  28      90.479  16.958  31.120  1.00177.30           N  
ATOM   1720  CA  THR A  28      91.276  16.296  30.135  1.00177.30           C  
ATOM   1721  CB  THR A  28      90.602  16.277  28.798  1.00177.30           C  
ATOM   1722  OG1 THR A  28      89.250  15.868  28.952  1.00177.30           O  
ATOM   1723  CG2 THR A  28      91.306  15.202  27.954  1.00177.30           C  
ATOM   1724  C   THR A  28      92.613  16.983  30.024  1.00177.30           C  
ATOM   1725  O   THR A  28      93.640  16.355  29.767  1.00177.30           O  
ATOM   1726  N   TYR A  36      92.602  18.320  30.176  1.00214.83           N  
ATOM   1727  CA  TYR A  36      93.770  19.151  30.192  1.00214.83           C  
ATOM   1728  CB  TYR A  36      93.500  20.617  29.968  1.00214.83           C  
ATOM   1729  CG  TYR A  36      93.955  20.876  28.617  1.00214.83           C  
ATOM   1730  CD1 TYR A  36      95.279  21.194  28.483  1.00214.83           C  
ATOM   1731  CD2 TYR A  36      93.130  20.763  27.540  1.00214.83           C  
ATOM   1732  CE1 TYR A  36      95.797  21.467  27.256  1.00214.83           C  
ATOM   1733  CE2 TYR A  36      93.653  21.051  26.314  1.00214.83           C  
ATOM   1734  CZ  TYR A  36      94.965  21.402  26.179  1.00214.83           C  
ATOM   1735  OH  TYR A  36      95.466  21.691  24.908  1.00214.83           O  
ATOM   1736  C   TYR A  36      94.388  19.191  31.529  1.00214.83           C  
ATOM   1737  O   TYR A  36      93.754  18.856  32.526  1.00214.83           O  
ATOM   1738  N   SER A  37      95.675  19.600  31.552  1.00 73.22           N  
ATOM   1739  CA  SER A  37      96.331  19.795  32.804  1.00 73.22           C  
ATOM   1740  CB  SER A  37      97.736  20.413  32.687  1.00 73.22           C  
ATOM   1741  OG  SER A  37      98.310  20.570  33.977  1.00 73.22           O  
ATOM   1742  C   SER A  37      95.448  20.762  33.529  1.00 73.22           C  
ATOM   1743  O   SER A  37      95.052  21.801  33.003  1.00 73.22           O  
ATOM   1744  N   PRO A  38      95.113  20.386  34.727  1.00171.62           N  
ATOM   1745  CA  PRO A  38      94.148  21.093  35.522  1.00171.62           C  
ATOM   1746  CD  PRO A  38      95.267  19.002  35.144  1.00171.62           C  
ATOM   1747  CB  PRO A  38      93.618  20.077  36.541  1.00171.62           C  
ATOM   1748  CG  PRO A  38      94.678  18.962  36.561  1.00171.62           C  
ATOM   1749  C   PRO A  38      94.599  22.360  36.179  1.00171.62           C  
ATOM   1750  O   PRO A  38      95.765  22.470  36.559  1.00171.62           O  
ATOM   1751  N   PHE A  39      93.660  23.322  36.310  1.00170.49           N  
ATOM   1752  CA  PHE A  39      93.832  24.538  37.053  1.00170.49           C  
ATOM   1753  CB  PHE A  39      93.870  25.812  36.191  1.00170.49           C  
ATOM   1754  CG  PHE A  39      95.172  25.877  35.468  1.00170.49           C  
ATOM   1755  CD1 PHE A  39      95.412  25.109  34.353  1.00170.49           C  
ATOM   1756  CD2 PHE A  39      96.154  26.735  35.905  1.00170.49           C  
ATOM   1757  CE1 PHE A  39      96.616  25.188  33.693  1.00170.49           C  
ATOM   1758  CE2 PHE A  39      97.359  26.822  35.250  1.00170.49           C  
ATOM   1759  CZ  PHE A  39      97.592  26.046  34.142  1.00170.49           C  
ATOM   1760  C   PHE A  39      92.606  24.627  37.906  1.00170.49           C  
ATOM   1761  O   PHE A  39      91.488  24.586  37.396  1.00170.49           O  
ATOM   1762  N   LEU A  40      92.796  24.764  39.231  1.00128.63           N  
ATOM   1763  CA  LEU A  40      91.716  24.729  40.172  1.00128.63           C  
ATOM   1764  CB  LEU A  40      91.776  23.439  41.005  1.00128.63           C  
ATOM   1765  CG  LEU A  40      91.468  22.194  40.153  1.00128.63           C  
ATOM   1766  CD1 LEU A  40      91.885  20.895  40.848  1.00128.63           C  
ATOM   1767  CD2 LEU A  40      89.980  22.163  39.770  1.00128.63           C  
ATOM   1768  C   LEU A  40      91.838  25.886  41.115  1.00128.63           C  
ATOM   1769  O   LEU A  40      92.934  26.375  41.392  1.00128.63           O  
ATOM   1770  N   PHE A  41      90.683  26.352  41.634  1.00103.93           N  
ATOM   1771  CA  PHE A  41      90.671  27.463  42.532  1.00103.93           C  
ATOM   1772  CB  PHE A  41      90.298  28.780  41.832  1.00103.93           C  
ATOM   1773  CG  PHE A  41      91.307  28.996  40.762  1.00103.93           C  
ATOM   1774  CD1 PHE A  41      91.188  28.324  39.568  1.00103.93           C  
ATOM   1775  CD2 PHE A  41      92.360  29.864  40.942  1.00103.93           C  
ATOM   1776  CE1 PHE A  41      92.108  28.508  38.565  1.00103.93           C  
ATOM   1777  CE2 PHE A  41      93.284  30.051  39.941  1.00103.93           C  
ATOM   1778  CZ  PHE A  41      93.158  29.373  38.752  1.00103.93           C  
ATOM   1779  C   PHE A  41      89.618  27.227  43.569  1.00103.93           C  
ATOM   1780  O   PHE A  41      88.655  26.498  43.341  1.00103.93           O  
ATOM   1781  N   TRP A  42      89.798  27.833  44.758  1.00100.46           N  
ATOM   1782  CA  TRP A  42      88.791  27.766  45.776  1.00100.46           C  
ATOM   1783  CB  TRP A  42      89.269  27.228  47.144  1.00100.46           C  
ATOM   1784  CG  TRP A  42      89.389  25.722  47.216  1.00100.46           C  
ATOM   1785  CD2 TRP A  42      88.318  24.858  47.630  1.00100.46           C  
ATOM   1786  CD1 TRP A  42      90.442  24.912  46.917  1.00100.46           C  
ATOM   1787  NE1 TRP A  42      90.089  23.595  47.094  1.00100.46           N  
ATOM   1788  CE2 TRP A  42      88.785  23.548  47.538  1.00100.46           C  
ATOM   1789  CE3 TRP A  42      87.048  25.134  48.047  1.00100.46           C  
ATOM   1790  CZ2 TRP A  42      87.985  22.488  47.860  1.00100.46           C  
ATOM   1791  CZ3 TRP A  42      86.247  24.064  48.378  1.00100.46           C  
ATOM   1792  CH2 TRP A  42      86.706  22.767  48.284  1.00100.46           C  
ATOM   1793  C   TRP A  42      88.295  29.157  45.990  1.00100.46           C  
ATOM   1794  O   TRP A  42      89.082  30.097  46.087  1.00100.46           O  
ATOM   1795  N   TYR A  43      86.958  29.312  46.049  1.00 80.85           N  
ATOM   1796  CA  TYR A  43      86.341  30.587  46.281  1.00 80.85           C  
ATOM   1797  CB  TYR A  43      85.379  31.050  45.166  1.00 80.85           C  
ATOM   1798  CG  TYR A  43      86.152  31.495  43.968  1.00 80.85           C  
ATOM   1799  CD1 TYR A  43      86.655  30.584  43.068  1.00 80.85           C  
ATOM   1800  CD2 TYR A  43      86.360  32.837  43.737  1.00 80.85           C  
ATOM   1801  CE1 TYR A  43      87.362  31.004  41.965  1.00 80.85           C  
ATOM   1802  CE2 TYR A  43      87.066  33.262  42.635  1.00 80.85           C  
ATOM   1803  CZ  TYR A  43      87.570  32.343  41.746  1.00 80.85           C  
ATOM   1804  OH  TYR A  43      88.296  32.770  40.614  1.00 80.85           O  
ATOM   1805  C   TYR A  43      85.510  30.450  47.518  1.00 80.85           C  
ATOM   1806  O   TYR A  43      85.058  29.356  47.855  1.00 80.85           O  
ATOM   1807  N   VAL A  44      85.321  31.563  48.258  1.00128.76           N  
ATOM   1808  CA  VAL A  44      84.521  31.491  49.447  1.00128.76           C  
ATOM   1809  CB  VAL A  44      85.308  31.694  50.712  1.00128.76           C  
ATOM   1810  CG1 VAL A  44      86.038  33.040  50.656  1.00128.76           C  
ATOM   1811  CG2 VAL A  44      84.348  31.564  51.901  1.00128.76           C  
ATOM   1812  C   VAL A  44      83.419  32.508  49.374  1.00128.76           C  
ATOM   1813  O   VAL A  44      83.628  33.639  48.943  1.00128.76           O  
ATOM   1814  N   GLN A  45      82.195  32.105  49.783  1.00 98.50           N  
ATOM   1815  CA  GLN A  45      81.050  32.976  49.755  1.00 98.50           C  
ATOM   1816  CB  GLN A  45      79.857  32.417  48.958  1.00 98.50           C  
ATOM   1817  CG  GLN A  45      78.657  33.369  48.968  1.00 98.50           C  
ATOM   1818  CD  GLN A  45      77.428  32.676  48.392  1.00 98.50           C  
ATOM   1819  OE1 GLN A  45      76.516  32.298  49.125  1.00 98.50           O  
ATOM   1820  NE2 GLN A  45      77.389  32.512  47.045  1.00 98.50           N  
ATOM   1821  C   GLN A  45      80.537  33.124  51.153  1.00 98.50           C  
ATOM   1822  O   GLN A  45      80.214  32.141  51.817  1.00 98.50           O  
ATOM   1823  N   HIS A  46      80.448  34.373  51.642  1.00111.01           N  
ATOM   1824  CA  HIS A  46      79.859  34.610  52.926  1.00111.01           C  
ATOM   1825  ND1 HIS A  46      82.761  36.582  54.398  1.00111.01           N  
ATOM   1826  CG  HIS A  46      81.883  35.600  53.999  1.00111.01           C  
ATOM   1827  CB  HIS A  46      80.439  35.829  53.658  1.00111.01           C  
ATOM   1828  NE2 HIS A  46      83.914  34.681  54.351  1.00111.01           N  
ATOM   1829  CD2 HIS A  46      82.604  34.446  53.978  1.00111.01           C  
ATOM   1830  CE1 HIS A  46      83.961  35.977  54.594  1.00111.01           C  
ATOM   1831  C   HIS A  46      78.394  34.789  52.660  1.00111.01           C  
ATOM   1832  O   HIS A  46      77.976  34.878  51.506  1.00111.01           O  
ATOM   1833  N   LEU A  48      77.571  34.876  53.720  1.00191.56           N  
ATOM   1834  CA  LEU A  48      76.149  34.781  53.535  1.00191.56           C  
ATOM   1835  CB  LEU A  48      75.365  35.007  54.835  1.00191.56           C  
ATOM   1836  CG  LEU A  48      75.675  33.961  55.915  1.00191.56           C  
ATOM   1837  CD1 LEU A  48      74.863  34.221  57.192  1.00191.56           C  
ATOM   1838  CD2 LEU A  48      75.506  32.535  55.368  1.00191.56           C  
ATOM   1839  C   LEU A  48      75.600  35.774  52.546  1.00191.56           C  
ATOM   1840  O   LEU A  48      74.999  35.365  51.554  1.00191.56           O  
ATOM   1841  N   ASN A  49      75.790  37.095  52.732  1.00143.74           N  
ATOM   1842  CA  ASN A  49      75.151  37.951  51.764  1.00143.74           C  
ATOM   1843  CB  ASN A  49      74.307  39.056  52.424  1.00143.74           C  
ATOM   1844  CG  ASN A  49      73.127  38.393  53.125  1.00143.74           C  
ATOM   1845  OD1 ASN A  49      73.162  38.150  54.330  1.00143.74           O  
ATOM   1846  ND2 ASN A  49      72.051  38.090  52.351  1.00143.74           N  
ATOM   1847  C   ASN A  49      76.202  38.623  50.946  1.00143.74           C  
ATOM   1848  O   ASN A  49      76.114  39.820  50.673  1.00143.74           O  
ATOM   1849  N   GLU A  50      77.207  37.866  50.472  1.00150.83           N  
ATOM   1850  CA  GLU A  50      78.202  38.566  49.718  1.00150.83           C  
ATOM   1851  CB  GLU A  50      79.476  38.919  50.511  1.00150.83           C  
ATOM   1852  CG  GLU A  50      80.159  37.765  51.236  1.00150.83           C  
ATOM   1853  CD  GLU A  50      81.278  38.384  52.063  1.00150.83           C  
ATOM   1854  OE1 GLU A  50      81.033  39.427  52.726  1.00150.83           O  
ATOM   1855  OE2 GLU A  50      82.399  37.814  52.046  1.00150.83           O  
ATOM   1856  C   GLU A  50      78.530  37.824  48.459  1.00150.83           C  
ATOM   1857  O   GLU A  50      77.928  36.800  48.141  1.00150.83           O  
ATOM   1858  N   ALA A  51      79.433  38.408  47.647  1.00 60.08           N  
ATOM   1859  CA  ALA A  51      79.847  37.797  46.417  1.00 60.08           C  
ATOM   1860  CB  ALA A  51      80.277  38.801  45.333  1.00 60.08           C  
ATOM   1861  C   ALA A  51      81.022  36.922  46.708  1.00 60.08           C  
ATOM   1862  O   ALA A  51      81.747  37.130  47.678  1.00 60.08           O  
ATOM   1863  N   PRO A  52      81.253  35.959  45.867  1.00 94.87           N  
ATOM   1864  CA  PRO A  52      82.345  35.063  46.111  1.00 94.87           C  
ATOM   1865  CD  PRO A  52      80.164  35.308  45.157  1.00 94.87           C  
ATOM   1866  CB  PRO A  52      82.169  33.926  45.108  1.00 94.87           C  
ATOM   1867  CG  PRO A  52      80.641  33.865  44.912  1.00 94.87           C  
ATOM   1868  C   PRO A  52      83.680  35.752  46.072  1.00 94.87           C  
ATOM   1869  O   PRO A  52      83.818  36.744  45.359  1.00 94.87           O  
ATOM   1870  N   LYS A  53      84.662  35.286  46.878  1.00205.54           N  
ATOM   1871  CA  LYS A  53      85.983  35.854  46.813  1.00205.54           C  
ATOM   1872  CB  LYS A  53      86.465  36.637  48.049  1.00205.54           C  
ATOM   1873  CG  LYS A  53      86.460  35.870  49.368  1.00205.54           C  
ATOM   1874  CD  LYS A  53      85.066  35.730  49.965  1.00205.54           C  
ATOM   1875  CE  LYS A  53      84.641  36.978  50.727  1.00205.54           C  
ATOM   1876  NZ  LYS A  53      84.738  38.153  49.840  1.00205.54           N  
ATOM   1877  C   LYS A  53      86.947  34.735  46.570  1.00205.54           C  
ATOM   1878  O   LYS A  53      86.702  33.598  46.968  1.00205.54           O  
ATOM   1879  N   LEU A  54      88.074  35.037  45.892  1.00103.68           N  
ATOM   1880  CA  LEU A  54      89.026  34.023  45.534  1.00103.68           C  
ATOM   1881  CB  LEU A  54      89.907  34.425  44.338  1.00103.68           C  
ATOM   1882  CG  LEU A  54      91.022  33.416  44.006  1.00103.68           C  
ATOM   1883  CD1 LEU A  54      90.460  32.041  43.618  1.00103.68           C  
ATOM   1884  CD2 LEU A  54      91.974  33.988  42.944  1.00103.68           C  
ATOM   1885  C   LEU A  54      89.919  33.759  46.698  1.00103.68           C  
ATOM   1886  O   LEU A  54      90.566  34.663  47.226  1.00103.68           O  
ATOM   1887  N   LEU A  55      89.844  32.517  47.213  1.00119.92           N  
ATOM   1888  CA  LEU A  55      90.675  32.073  48.289  1.00119.92           C  
ATOM   1889  CB  LEU A  55      90.000  30.936  49.069  1.00119.92           C  
ATOM   1890  CG  LEU A  55      90.695  30.578  50.388  1.00119.92           C  
ATOM   1891  CD1 LEU A  55      90.671  31.761  51.370  1.00119.92           C  
ATOM   1892  CD2 LEU A  55      90.079  29.311  50.994  1.00119.92           C  
ATOM   1893  C   LEU A  55      92.042  31.609  47.843  1.00119.92           C  
ATOM   1894  O   LEU A  55      93.054  32.065  48.372  1.00119.92           O  
ATOM   1895  N   LEU A  56      92.115  30.706  46.831  1.00142.15           N  
ATOM   1896  CA  LEU A  56      93.395  30.111  46.508  1.00142.15           C  
ATOM   1897  CB  LEU A  56      93.617  28.695  47.064  1.00142.15           C  
ATOM   1898  CG  LEU A  56      93.542  28.465  48.575  1.00142.15           C  
ATOM   1899  CD1 LEU A  56      93.804  26.980  48.868  1.00142.15           C  
ATOM   1900  CD2 LEU A  56      94.475  29.397  49.353  1.00142.15           C  
ATOM   1901  C   LEU A  56      93.484  29.801  45.050  1.00142.15           C  
ATOM   1902  O   LEU A  56      92.482  29.719  44.346  1.00142.15           O  
ATOM   1903  N   LYS A  57      94.726  29.570  44.577  1.00165.15           N  
ATOM   1904  CA  LYS A  57      94.953  29.159  43.224  1.00165.15           C  
ATOM   1905  CB  LYS A  57      95.756  30.150  42.362  1.00165.15           C  
ATOM   1906  CG  LYS A  57      95.231  31.585  42.303  1.00165.15           C  
ATOM   1907  CD  LYS A  57      95.663  32.434  43.497  1.00165.15           C  
ATOM   1908  CE  LYS A  57      95.486  33.938  43.278  1.00165.15           C  
ATOM   1909  NZ  LYS A  57      96.045  34.683  44.427  1.00165.15           N  
ATOM   1910  C   LYS A  57      95.808  27.926  43.257  1.00165.15           C  
ATOM   1911  O   LYS A  57      96.648  27.752  44.138  1.00165.15           O  
ATOM   1912  N   SER A  58      95.607  27.033  42.270  1.00161.98           N  
ATOM   1913  CA  SER A  58      96.327  25.791  42.180  1.00161.98           C  
ATOM   1914  CB  SER A  58      95.625  24.786  41.253  1.00161.98           C  
ATOM   1915  OG  SER A  58      96.371  23.582  41.185  1.00161.98           O  
ATOM   1916  C   SER A  58      97.737  25.919  41.686  1.00161.98           C  
ATOM   1917  O   SER A  58      98.484  24.959  41.859  1.00161.98           O  
ATOM   1918  N   PHE A  59      98.116  27.083  41.102  1.00360.23           N  
ATOM   1919  CA  PHE A  59      99.321  27.429  40.377  1.00360.23           C  
ATOM   1920  CB  PHE A  59      99.667  28.931  40.365  1.00360.23           C  
ATOM   1921  CG  PHE A  59      98.733  29.521  39.361  1.00360.23           C  
ATOM   1922  CD1 PHE A  59      98.950  29.302  38.020  1.00360.23           C  
ATOM   1923  CD2 PHE A  59      97.627  30.245  39.741  1.00360.23           C  
ATOM   1924  CE1 PHE A  59      98.101  29.818  37.071  1.00360.23           C  
ATOM   1925  CE2 PHE A  59      96.774  30.766  38.796  1.00360.23           C  
ATOM   1926  CZ  PHE A  59      97.009  30.555  37.459  1.00360.23           C  
ATOM   1927  C   PHE A  59     100.587  26.624  40.529  1.00360.23           C  
ATOM   1928  O   PHE A  59     100.625  25.409  40.656  1.00360.23           O  
ATOM   1929  N   THR A  60     101.723  27.313  40.397  1.00330.63           N  
ATOM   1930  CA  THR A  60     102.995  26.665  40.247  1.00330.63           C  
ATOM   1931  CB  THR A  60     104.067  27.630  39.864  1.00330.63           C  
ATOM   1932  OG1 THR A  60     105.291  26.956  39.616  1.00330.63           O  
ATOM   1933  CG2 THR A  60     104.212  28.629  41.023  1.00330.63           C  
ATOM   1934  C   THR A  60     103.371  26.042  41.516  1.00330.63           C  
ATOM   1935  O   THR A  60     102.716  26.291  42.512  1.00330.63           O  
ATOM   1936  N   ASP A  65     104.451  25.238  41.509  1.00205.06           N  
ATOM   1937  CA  ASP A  65     104.797  24.400  42.617  1.00205.06           C  
ATOM   1938  CB  ASP A  65     104.635  25.030  44.010  1.00205.06           C  
ATOM   1939  CG  ASP A  65     105.824  25.945  44.230  0.00205.06           C  
ATOM   1940  OD1 ASP A  65     106.965  25.509  43.921  1.00205.06           O  
ATOM   1941  OD2 ASP A  65     105.610  27.086  44.718  0.00205.06           O  
ATOM   1942  C   ASP A  65     103.818  23.311  42.474  1.00205.06           C  
ATOM   1943  O   ASP A  65     102.622  23.589  42.452  0.00205.06           O  
ATOM   1944  N   ASN A  66     104.306  22.058  42.410  0.00161.92           N  
ATOM   1945  CA  ASN A  66     103.472  21.004  41.937  0.00161.92           C  
ATOM   1946  CB  ASN A  66     104.163  19.628  42.023  0.00161.92           C  
ATOM   1947  CG  ASN A  66     104.626  19.370  43.452  0.00161.92           C  
ATOM   1948  OD1 ASN A  66     105.261  20.217  44.079  0.00161.92           O  
ATOM   1949  ND2 ASN A  66     104.308  18.159  43.980  0.00161.92           N  
ATOM   1950  C   ASN A  66     102.151  20.948  42.624  0.00161.92           C  
ATOM   1951  O   ASN A  66     101.138  21.287  42.020  0.00161.92           O  
ATOM   1952  N   LYS A  67     102.105  20.565  43.896  0.50255.00           N  
ATOM   1953  CA  LYS A  67     100.827  20.443  44.509  0.50255.00           C  
ATOM   1954  CB  LYS A  67     100.762  19.135  45.295  0.50255.00           C  
ATOM   1955  CG  LYS A  67     101.482  18.063  44.456  0.50255.00           C  
ATOM   1956  CD  LYS A  67     101.142  18.095  42.954  0.50255.00           C  
ATOM   1957  CE  LYS A  67     102.181  17.440  42.045  0.00255.00           C  
ATOM   1958  NZ  LYS A  67     101.769  17.583  40.630  0.00255.00           N  
ATOM   1959  C   LYS A  67     100.355  21.651  45.265  0.50255.00           C  
ATOM   1960  O   LYS A  67      99.174  21.709  45.579  0.50255.00           O  
ATOM   1961  N   ARG A  68     101.196  22.633  45.668  0.50262.22           N  
ATOM   1962  CA  ARG A  68     100.479  23.516  46.552  0.50262.22           C  
ATOM   1963  CB  ARG A  68     100.498  23.036  48.014  0.50262.22           C  
ATOM   1964  CG  ARG A  68     101.902  22.902  48.602  0.00262.22           C  
ATOM   1965  CD  ARG A  68     101.923  22.931  50.132  0.00262.22           C  
ATOM   1966  NE  ARG A  68     101.130  21.775  50.627  0.00262.22           N  
ATOM   1967  CZ  ARG A  68     100.452  21.865  51.808  0.00262.22           C  
ATOM   1968  NH1 ARG A  68     100.468  23.031  52.519  0.00262.22           N  
ATOM   1969  NH2 ARG A  68      99.756  20.789  52.277  0.00262.22           N  
ATOM   1970  C   ARG A  68     100.831  24.986  46.593  0.50262.22           C  
ATOM   1971  O   ARG A  68     101.914  25.400  47.002  0.50262.22           O  
ATOM   1972  N   PRO A  69      99.879  25.758  46.115  0.50317.15           N  
ATOM   1973  CA  PRO A  69      99.822  27.198  46.343  0.50317.15           C  
ATOM   1974  CD  PRO A  69      99.487  25.434  44.751  0.00317.15           C  
ATOM   1975  CB  PRO A  69      99.320  27.817  45.041  0.50317.15           C  
ATOM   1976  CG  PRO A  69      99.591  26.749  43.973  0.00317.15           C  
ATOM   1977  C   PRO A  69      98.835  27.433  47.504  0.50317.15           C  
ATOM   1978  O   PRO A  69      98.302  26.430  47.978  0.50317.15           O  
ATOM   1979  N   GLU A  70      98.562  28.697  47.984  0.50427.46           N  
ATOM   1980  CA  GLU A  70      97.585  28.918  49.065  0.50427.46           C  
ATOM   1981  CB  GLU A  70      97.764  27.976  50.279  0.50427.46           C  
ATOM   1982  CG  GLU A  70      99.200  27.761  50.764  0.50427.46           C  
ATOM   1983  CD  GLU A  70      99.664  26.361  50.359  0.50427.46           C  
ATOM   1984  OE1 GLU A  70      98.808  25.440  50.260  0.00427.46           O  
ATOM   1985  OE2 GLU A  70     100.896  26.194  50.158  0.50427.46           O  
ATOM   1986  C   GLU A  70      97.352  30.377  49.548  0.50427.46           C  
ATOM   1987  O   GLU A  70      97.777  31.321  48.878  0.50427.46           O  
ATOM   1988  N   HIS A  72      96.638  30.581  50.727  0.50242.93           N  
ATOM   1989  CA  HIS A  72      96.127  31.867  51.241  0.50242.93           C  
ATOM   1990  ND1 HIS A  72      94.299  34.433  50.245  0.00242.93           N  
ATOM   1991  CG  HIS A  72      94.084  33.410  51.140  0.00242.93           C  
ATOM   1992  CB  HIS A  72      94.618  32.018  50.963  0.00242.93           C  
ATOM   1993  NE2 HIS A  72      93.029  35.268  51.868  0.00242.93           N  
ATOM   1994  CD2 HIS A  72      93.307  33.937  52.126  0.00242.93           C  
ATOM   1995  CE1 HIS A  72      93.646  35.521  50.728  0.00242.93           C  
ATOM   1996  C   HIS A  72      96.341  32.135  52.743  0.50242.93           C  
ATOM   1997  O   HIS A  72      97.465  32.420  53.164  0.50242.93           O  
ATOM   1998  N   GLN A  74      95.242  32.165  53.577  0.50138.45           N  
ATOM   1999  CA  GLN A  74      95.305  32.493  54.999  0.50138.45           C  
ATOM   2000  CB  GLN A  74      94.571  33.796  55.365  0.50138.45           C  
ATOM   2001  CG  GLN A  74      95.238  35.046  54.787  0.50138.45           C  
ATOM   2002  CD  GLN A  74      94.431  36.263  55.214  0.00138.45           C  
ATOM   2003  OE1 GLN A  74      93.203  36.269  55.132  0.00138.45           O  
ATOM   2004  NE2 GLN A  74      95.136  37.323  55.691  0.00138.45           N  
ATOM   2005  C   GLN A  74      94.729  31.399  55.854  0.50138.45           C  
ATOM   2006  O   GLN A  74      93.528  31.322  56.123  0.50138.45           O  
ATOM   2007  N   GLY A  75      95.627  30.528  56.339  1.00203.23           N  
ATOM   2008  CA  GLY A  75      95.307  29.424  57.171  1.00203.23           C  
ATOM   2009  C   GLY A  75      94.895  28.335  56.237  1.00203.23           C  
ATOM   2010  O   GLY A  75      95.195  27.162  56.451  1.00203.23           O  
ATOM   2011  N   PHE A  76      94.216  28.720  55.135  1.00117.56           N  
ATOM   2012  CA  PHE A  76      93.748  27.743  54.205  1.00117.56           C  
ATOM   2013  CB  PHE A  76      92.530  28.168  53.360  1.00117.56           C  
ATOM   2014  CG  PHE A  76      91.302  28.184  54.211  1.00117.56           C  
ATOM   2015  CD1 PHE A  76      90.732  27.003  54.610  1.00117.56           C  
ATOM   2016  CD2 PHE A  76      90.720  29.357  54.631  1.00117.56           C  
ATOM   2017  CE1 PHE A  76      89.602  26.986  55.394  1.00117.56           C  
ATOM   2018  CE2 PHE A  76      89.588  29.346  55.414  1.00117.56           C  
ATOM   2019  CZ  PHE A  76      89.021  28.159  55.800  1.00117.56           C  
ATOM   2020  C   PHE A  76      94.847  27.416  53.250  1.00117.56           C  
ATOM   2021  O   PHE A  76      95.695  28.253  52.944  1.00117.56           O  
ATOM   2022  N   HIS A  77      94.868  26.153  52.778  1.00 75.78           N  
ATOM   2023  CA  HIS A  77      95.841  25.727  51.821  1.00 75.78           C  
ATOM   2024  ND1 HIS A  77      96.710  24.633  54.863  1.00 75.78           N  
ATOM   2025  CG  HIS A  77      97.026  24.302  53.563  1.00 75.78           C  
ATOM   2026  CB  HIS A  77      97.178  25.305  52.460  1.00 75.78           C  
ATOM   2027  NE2 HIS A  77      96.934  22.422  54.808  1.00 75.78           N  
ATOM   2028  CD2 HIS A  77      97.158  22.948  53.547  1.00 75.78           C  
ATOM   2029  CE1 HIS A  77      96.668  23.473  55.563  1.00 75.78           C  
ATOM   2030  C   HIS A  77      95.261  24.546  51.118  1.00 75.78           C  
ATOM   2031  O   HIS A  77      94.387  23.866  51.654  1.00 75.78           O  
ATOM   2032  N   ALA A  78      95.706  24.295  49.872  1.00 75.79           N  
ATOM   2033  CA  ALA A  78      95.200  23.153  49.180  1.00 75.79           C  
ATOM   2034  CB  ALA A  78      94.020  23.489  48.259  1.00 75.79           C  
ATOM   2035  C   ALA A  78      96.304  22.638  48.320  1.00 75.79           C  
ATOM   2036  O   ALA A  78      97.056  23.403  47.716  1.00 75.79           O  
ATOM   2037  N   THR A  79      96.421  21.301  48.249  1.00159.41           N  
ATOM   2038  CA  THR A  79      97.420  20.697  47.428  1.00159.41           C  
ATOM   2039  CB  THR A  79      98.255  19.662  48.119  1.00159.41           C  
ATOM   2040  OG1 THR A  79      97.420  18.692  48.725  1.00159.41           O  
ATOM   2041  CG2 THR A  79      99.144  20.320  49.166  1.00159.41           C  
ATOM   2042  C   THR A  79      96.707  19.980  46.339  1.00159.41           C  
ATOM   2043  O   THR A  79      95.730  19.277  46.575  1.00159.41           O  
ATOM   2044  N   LEU A  80      97.187  20.157  45.102  1.00 93.68           N  
ATOM   2045  CA  LEU A  80      96.630  19.512  43.971  1.00 93.68           C  
ATOM   2046  CB  LEU A  80      96.870  20.280  42.664  1.00 93.68           C  
ATOM   2047  CG  LEU A  80      96.282  19.579  41.429  1.00 93.68           C  
ATOM   2048  CD1 LEU A  80      94.759  19.419  41.552  1.00 93.68           C  
ATOM   2049  CD2 LEU A  80      96.689  20.301  40.135  0.50 93.68           C  
ATOM   2050  C   LEU A  80      97.338  18.216  43.844  1.00 93.68           C  
ATOM   2051  O   LEU A  80      98.563  18.193  43.799  1.00 93.68           O  
ATOM   2052  N   HIS A  82      96.580  17.103  43.831  1.00 68.59           N  
ATOM   2053  CA  HIS A  82      97.160  15.812  43.615  1.00 68.59           C  
ATOM   2054  ND1 HIS A  82      98.600  14.875  46.483  1.00 68.59           N  
ATOM   2055  CG  HIS A  82      97.319  15.147  46.054  1.00 68.59           C  
ATOM   2056  CB  HIS A  82      96.790  14.783  44.697  1.00 68.59           C  
ATOM   2057  NE2 HIS A  82      97.575  15.911  48.162  1.00 68.59           N  
ATOM   2058  CD2 HIS A  82      96.707  15.780  47.092  1.00 68.59           C  
ATOM   2059  CE1 HIS A  82      98.698  15.353  47.749  1.00 68.59           C  
ATOM   2060  C   HIS A  82      96.580  15.344  42.322  1.00 68.59           C  
ATOM   2061  O   HIS A  82      95.440  14.888  42.259  1.00 68.59           O  
ATOM   2062  N   LYS A  84      97.374  15.447  41.247  1.00 95.42           N  
ATOM   2063  CA  LYS A  84      96.910  15.144  39.927  1.00 95.42           C  
ATOM   2064  CB  LYS A  84      97.971  15.454  38.861  1.00 95.42           C  
ATOM   2065  CG  LYS A  84      98.390  16.924  38.864  1.00 95.42           C  
ATOM   2066  CD  LYS A  84      99.667  17.197  38.070  1.00 95.42           C  
ATOM   2067  CE  LYS A  84     100.252  18.587  38.319  1.00 95.42           C  
ATOM   2068  NZ  LYS A  84      99.323  19.624  37.825  1.00 95.42           N  
ATOM   2069  C   LYS A  84      96.565  13.693  39.829  1.00 95.42           C  
ATOM   2070  O   LYS A  84      95.595  13.326  39.169  1.00 95.42           O  
ATOM   2071  N   SER A  85      97.351  12.822  40.487  1.00 44.16           N  
ATOM   2072  CA  SER A  85      97.117  11.414  40.350  1.00 44.16           C  
ATOM   2073  CB  SER A  85      98.095  10.568  41.185  1.00 44.16           C  
ATOM   2074  OG  SER A  85      97.937  10.848  42.568  1.00 44.16           O  
ATOM   2075  C   SER A  85      95.722  11.082  40.791  1.00 44.16           C  
ATOM   2076  O   SER A  85      94.980  10.428  40.058  1.00 44.16           O  
ATOM   2077  N   SER A  86      95.352  11.494  42.020  1.00 60.42           N  
ATOM   2078  CA  SER A  86      94.052  11.258  42.589  1.00 60.42           C  
ATOM   2079  CB  SER A  86      94.060  11.281  44.127  1.00 60.42           C  
ATOM   2080  OG  SER A  86      94.419  12.572  44.597  1.00 60.42           O  
ATOM   2081  C   SER A  86      93.068  12.293  42.117  1.00 60.42           C  
ATOM   2082  O   SER A  86      91.882  12.207  42.431  1.00 60.42           O  
ATOM   2083  N   SER A  87      93.534  13.306  41.359  1.00 74.67           N  
ATOM   2084  CA  SER A  87      92.690  14.372  40.888  1.00 74.67           C  
ATOM   2085  CB  SER A  87      91.694  13.956  39.786  1.00 74.67           C  
ATOM   2086  OG  SER A  87      90.715  13.064  40.298  1.00 74.67           O  
ATOM   2087  C   SER A  87      91.933  14.987  42.027  1.00 74.67           C  
ATOM   2088  O   SER A  87      90.703  14.979  42.037  1.00 74.67           O  
ATOM   2089  N   SER A  88      92.659  15.539  43.028  1.00111.21           N  
ATOM   2090  CA  SER A  88      91.998  16.141  44.154  1.00111.21           C  
ATOM   2091  CB  SER A  88      92.106  15.294  45.433  1.00111.21           C  
ATOM   2092  OG  SER A  88      91.494  14.029  45.235  1.00111.21           O  
ATOM   2093  C   SER A  88      92.626  17.470  44.469  1.00111.21           C  
ATOM   2094  O   SER A  88      93.829  17.666  44.299  1.00111.21           O  
ATOM   2095  N   PHE A  89      91.799  18.442  44.912  1.00189.89           N  
ATOM   2096  CA  PHE A  89      92.320  19.719  45.317  1.00189.89           C  
ATOM   2097  CB  PHE A  89      92.066  20.800  44.246  1.00189.89           C  
ATOM   2098  CG  PHE A  89      92.796  22.051  44.603  1.00189.89           C  
ATOM   2099  CD1 PHE A  89      94.172  22.086  44.579  1.00189.89           C  
ATOM   2100  CD2 PHE A  89      92.112  23.200  44.922  1.00189.89           C  
ATOM   2101  CE1 PHE A  89      94.856  23.237  44.897  1.00189.89           C  
ATOM   2102  CE2 PHE A  89      92.794  24.353  45.238  1.00189.89           C  
ATOM   2103  CZ  PHE A  89      94.167  24.376  45.231  1.00189.89           C  
ATOM   2104  C   PHE A  89      91.583  20.097  46.568  1.00189.89           C  
ATOM   2105  O   PHE A  89      90.849  21.086  46.596  1.00189.89           O  
ATOM   2106  N   HIS A  90      91.825  19.341  47.658  1.00 85.17           N  
ATOM   2107  CA  HIS A  90      91.090  19.502  48.881  1.00 85.17           C  
ATOM   2108  ND1 HIS A  90      91.214  15.768  49.531  1.00 85.17           N  
ATOM   2109  CG  HIS A  90      90.757  17.023  49.198  1.00 85.17           C  
ATOM   2110  CB  HIS A  90      91.250  18.296  49.821  1.00 85.17           C  
ATOM   2111  NE2 HIS A  90      89.662  15.481  47.965  1.00 85.17           N  
ATOM   2112  CD2 HIS A  90      89.808  16.829  48.240  1.00 85.17           C  
ATOM   2113  CE1 HIS A  90      90.527  14.883  48.764  1.00 85.17           C  
ATOM   2114  C   HIS A  90      91.544  20.726  49.610  1.00 85.17           C  
ATOM   2115  O   HIS A  90      92.736  21.014  49.713  1.00 85.17           O  
ATOM   2116  N   LEU A  91      90.565  21.470  50.161  1.00 84.33           N  
ATOM   2117  CA  LEU A  91      90.839  22.659  50.905  1.00 84.33           C  
ATOM   2118  CB  LEU A  91      89.713  23.701  50.813  1.00 84.33           C  
ATOM   2119  CG  LEU A  91      89.993  24.983  51.615  1.00 84.33           C  
ATOM   2120  CD1 LEU A  91      91.264  25.690  51.113  1.00 84.33           C  
ATOM   2121  CD2 LEU A  91      88.767  25.907  51.620  1.00 84.33           C  
ATOM   2122  C   LEU A  91      90.993  22.263  52.336  1.00 84.33           C  
ATOM   2123  O   LEU A  91      90.132  21.583  52.893  1.00 84.33           O  
ATOM   2124  N   GLN A  92      92.111  22.680  52.967  1.00 62.11           N  
ATOM   2125  CA  GLN A  92      92.344  22.284  54.331  1.00 62.11           C  
ATOM   2126  CB  GLN A  92      93.506  21.286  54.468  1.00 62.11           C  
ATOM   2127  CG  GLN A  92      93.263  19.961  53.742  1.00 62.11           C  
ATOM   2128  CD  GLN A  92      94.507  19.098  53.909  1.00 62.11           C  
ATOM   2129  OE1 GLN A  92      95.624  19.607  53.980  1.00 62.11           O  
ATOM   2130  NE2 GLN A  92      94.314  17.754  53.974  1.00 62.11           N  
ATOM   2131  C   GLN A  92      92.709  23.490  55.149  1.00 62.11           C  
ATOM   2132  O   GLN A  92      93.146  24.507  54.614  1.00 62.11           O  
ATOM   2133  N   LYS A  93      92.508  23.396  56.485  1.00140.74           N  
ATOM   2134  CA  LYS A  93      92.816  24.451  57.420  1.00140.74           C  
ATOM   2135  CB  LYS A  93      91.604  25.370  57.669  1.00140.74           C  
ATOM   2136  CG  LYS A  93      91.813  26.521  58.662  1.00140.74           C  
ATOM   2137  CD  LYS A  93      92.558  27.737  58.110  1.00140.74           C  
ATOM   2138  CE  LYS A  93      92.590  28.925  59.078  1.00140.74           C  
ATOM   2139  NZ  LYS A  93      91.244  29.536  59.190  1.00140.74           N  
ATOM   2140  C   LYS A  93      93.114  23.799  58.744  1.00140.74           C  
ATOM   2141  O   LYS A  93      92.457  22.832  59.124  1.00140.74           O  
ATOM   2142  N   SER A  94      94.123  24.313  59.480  1.00 92.10           N  
ATOM   2143  CA  SER A  94      94.522  23.756  60.748  1.00 92.10           C  
ATOM   2144  CB  SER A  94      95.827  24.378  61.275  1.00 92.10           C  
ATOM   2145  OG  SER A  94      95.656  25.771  61.485  1.00 92.10           O  
ATOM   2146  C   SER A  94      93.471  23.938  61.808  1.00 92.10           C  
ATOM   2147  O   SER A  94      92.994  22.959  62.380  1.00 92.10           O  
ATOM   2148  N   SER A  95      93.085  25.197  62.113  1.00105.58           N  
ATOM   2149  CA  SER A  95      92.109  25.401  63.151  1.00105.58           C  
ATOM   2150  CB  SER A  95      92.652  26.120  64.397  1.00105.58           C  
ATOM   2151  OG  SER A  95      93.562  25.284  65.094  1.00105.58           O  
ATOM   2152  C   SER A  95      91.033  26.280  62.612  1.00105.58           C  
ATOM   2153  O   SER A  95      91.269  27.438  62.270  1.00105.58           O  
ATOM   2154  N   ALA A  96      89.800  25.748  62.569  1.00 39.95           N  
ATOM   2155  CA  ALA A  96      88.700  26.491  62.042  1.00 39.95           C  
ATOM   2156  CB  ALA A  96      87.439  25.641  61.810  1.00 39.95           C  
ATOM   2157  C   ALA A  96      88.350  27.573  63.004  1.00 39.95           C  
ATOM   2158  O   ALA A  96      88.480  27.418  64.217  1.00 39.95           O  
ATOM   2159  N   GLN A  97      87.894  28.713  62.451  1.00 77.80           N  
ATOM   2160  CA  GLN A  97      87.498  29.854  63.219  1.00 77.80           C  
ATOM   2161  CB  GLN A  97      88.213  31.139  62.775  1.00 77.80           C  
ATOM   2162  CG  GLN A  97      89.733  31.031  62.835  1.00 77.80           C  
ATOM   2163  CD  GLN A  97      90.330  32.278  62.204  1.00 77.80           C  
ATOM   2164  OE1 GLN A  97      90.039  33.400  62.616  1.00 77.80           O  
ATOM   2165  NE2 GLN A  97      91.190  32.078  61.169  1.00 77.80           N  
ATOM   2166  C   GLN A  97      86.051  30.064  62.913  1.00 77.80           C  
ATOM   2167  O   GLN A  97      85.553  29.628  61.877  1.00 77.80           O  
ATOM   2168  N   LEU A  98      85.342  30.757  63.816  1.00105.75           N  
ATOM   2169  CA  LEU A  98      83.935  30.980  63.669  1.00105.75           C  
ATOM   2170  CB  LEU A  98      83.367  31.757  64.871  1.00105.75           C  
ATOM   2171  CG  LEU A  98      81.840  31.667  65.051  1.00105.75           C  
ATOM   2172  CD1 LEU A  98      81.352  32.653  66.123  1.00105.75           C  
ATOM   2173  CD2 LEU A  98      81.077  31.779  63.727  1.00105.75           C  
ATOM   2174  C   LEU A  98      83.747  31.801  62.424  1.00105.75           C  
ATOM   2175  O   LEU A  98      82.829  31.571  61.639  1.00105.75           O  
ATOM   2176  N   SER A  99      84.658  32.762  62.185  1.00 57.06           N  
ATOM   2177  CA  SER A  99      84.538  33.661  61.070  1.00 57.06           C  
ATOM   2178  CB  SER A  99      85.660  34.712  61.039  1.00 57.06           C  
ATOM   2179  OG  SER A  99      86.917  34.077  60.862  1.00 57.06           O  
ATOM   2180  C   SER A  99      84.603  32.893  59.787  1.00 57.06           C  
ATOM   2181  O   SER A  99      84.208  33.396  58.737  1.00 57.06           O  
ATOM   2182  N   ASP A 100      85.122  31.656  59.842  1.00 87.63           N  
ATOM   2183  CA  ASP A 100      85.300  30.802  58.699  1.00 87.63           C  
ATOM   2184  CB  ASP A 100      86.169  29.568  59.004  1.00 87.63           C  
ATOM   2185  CG  ASP A 100      87.608  30.034  59.190  1.00 87.63           C  
ATOM   2186  OD1 ASP A 100      87.960  31.114  58.645  1.00 87.63           O  
ATOM   2187  OD2 ASP A 100      88.376  29.313  59.882  1.00 87.63           O  
ATOM   2188  C   ASP A 100      83.996  30.312  58.136  1.00 87.63           C  
ATOM   2189  O   ASP A 100      83.968  29.888  56.984  1.00 87.63           O  
ATOM   2190  N   SER A 101      82.896  30.294  58.921  1.00 54.83           N  
ATOM   2191  CA  SER A 101      81.665  29.739  58.414  1.00 54.83           C  
ATOM   2192  CB  SER A 101      80.477  29.853  59.386  1.00 54.83           C  
ATOM   2193  OG  SER A 101      80.691  29.020  60.515  1.00 54.83           O  
ATOM   2194  C   SER A 101      81.283  30.420  57.138  1.00 54.83           C  
ATOM   2195  O   SER A 101      81.249  31.647  57.053  1.00 54.83           O  
ATOM   2196  N   ALA A 102      80.980  29.611  56.099  1.00 51.83           N  
ATOM   2197  CA  ALA A 102      80.624  30.167  54.827  1.00 51.83           C  
ATOM   2198  CB  ALA A 102      81.680  31.133  54.261  1.00 51.83           C  
ATOM   2199  C   ALA A 102      80.478  29.043  53.848  1.00 51.83           C  
ATOM   2200  O   ALA A 102      80.543  27.868  54.207  1.00 51.83           O  
ATOM   2201  N   LEU A 103      80.229  29.396  52.571  1.00 65.79           N  
ATOM   2202  CA  LEU A 103      80.099  28.417  51.534  1.00 65.79           C  
ATOM   2203  CB  LEU A 103      78.892  28.693  50.625  1.00 65.79           C  
ATOM   2204  CG  LEU A 103      78.685  27.677  49.492  1.00 65.79           C  
ATOM   2205  CD1 LEU A 103      78.418  26.261  50.029  1.00 65.79           C  
ATOM   2206  CD2 LEU A 103      77.571  28.160  48.555  1.00 65.79           C  
ATOM   2207  C   LEU A 103      81.359  28.477  50.718  1.00 65.79           C  
ATOM   2208  O   LEU A 103      81.808  29.558  50.341  1.00 65.79           O  
ATOM   2209  N   TYR A 104      81.962  27.301  50.429  1.00 86.25           N  
ATOM   2210  CA  TYR A 104      83.217  27.248  49.727  1.00 86.25           C  
ATOM   2211  CB  TYR A 104      84.293  26.429  50.468  1.00 86.25           C  
ATOM   2212  CG  TYR A 104      84.673  27.126  51.731  1.00 86.25           C  
ATOM   2213  CD1 TYR A 104      83.890  27.024  52.859  1.00 86.25           C  
ATOM   2214  CD2 TYR A 104      85.828  27.872  51.790  1.00 86.25           C  
ATOM   2215  CE1 TYR A 104      84.250  27.665  54.022  1.00 86.25           C  
ATOM   2216  CE2 TYR A 104      86.193  28.515  52.950  1.00 86.25           C  
ATOM   2217  CZ  TYR A 104      85.402  28.412  54.068  1.00 86.25           C  
ATOM   2218  OH  TYR A 104      85.773  29.071  55.259  1.00 86.25           O  
ATOM   2219  C   TYR A 104      83.021  26.567  48.405  1.00 86.25           C  
ATOM   2220  O   TYR A 104      82.472  25.468  48.333  1.00 86.25           O  
ATOM   2221  N   TYR A 105      83.504  27.195  47.310  1.00149.26           N  
ATOM   2222  CA  TYR A 105      83.319  26.599  46.015  1.00149.26           C  
ATOM   2223  CB  TYR A 105      82.684  27.525  44.959  1.00149.26           C  
ATOM   2224  CG  TYR A 105      81.225  27.706  45.209  1.00149.26           C  
ATOM   2225  CD1 TYR A 105      80.756  28.642  46.101  1.00149.26           C  
ATOM   2226  CD2 TYR A 105      80.316  26.935  44.523  1.00149.26           C  
ATOM   2227  CE1 TYR A 105      79.403  28.799  46.307  1.00149.26           C  
ATOM   2228  CE2 TYR A 105      78.965  27.086  44.723  1.00149.26           C  
ATOM   2229  CZ  TYR A 105      78.505  28.019  45.617  1.00149.26           C  
ATOM   2230  OH  TYR A 105      77.115  28.167  45.812  1.00149.26           O  
ATOM   2231  C   TYR A 105      84.641  26.211  45.439  1.00149.26           C  
ATOM   2232  O   TYR A 105      85.592  26.991  45.449  1.00149.26           O  
ATOM   2233  N   CYS A 106      84.746  24.968  44.924  1.00141.81           N  
ATOM   2234  CA  CYS A 106      85.970  24.643  44.263  1.00141.81           C  
ATOM   2235  CB  CYS A 106      86.598  23.262  44.580  1.00141.81           C  
ATOM   2236  SG  CYS A 106      85.674  21.817  44.007  1.00141.81           S  
ATOM   2237  C   CYS A 106      85.716  24.820  42.806  1.00141.81           C  
ATOM   2238  O   CYS A 106      84.586  24.673  42.335  1.00141.81           O  
ATOM   2239  N   ALA A 107      86.766  25.205  42.058  1.00 74.49           N  
ATOM   2240  CA  ALA A 107      86.555  25.502  40.676  1.00 74.49           C  
ATOM   2241  CB  ALA A 107      86.288  26.993  40.413  1.00 74.49           C  
ATOM   2242  C   ALA A 107      87.777  25.144  39.903  1.00 74.49           C  
ATOM   2243  O   ALA A 107      88.851  24.922  40.458  1.00 74.49           O  
ATOM   2244  N   LEU A 108      87.619  25.037  38.572  1.00142.42           N  
ATOM   2245  CA  LEU A 108      88.733  24.742  37.729  1.00142.42           C  
ATOM   2246  CB  LEU A 108      88.816  23.269  37.290  1.00142.42           C  
ATOM   2247  CG  LEU A 108      87.677  22.826  36.350  1.00142.42           C  
ATOM   2248  CD1 LEU A 108      87.821  21.347  35.957  1.00142.42           C  
ATOM   2249  CD2 LEU A 108      86.293  23.147  36.940  1.00142.42           C  
ATOM   2250  C   LEU A 108      88.572  25.550  36.479  1.00142.42           C  
ATOM   2251  O   LEU A 108      87.473  26.008  36.170  1.00142.42           O  
ATOM   2252  N   SER A 109      89.690  25.781  35.762  1.00150.63           N  
ATOM   2253  CA  SER A 109      89.662  26.456  34.492  1.00150.63           C  
ATOM   2254  CB  SER A 109      90.229  27.886  34.545  1.00150.63           C  
ATOM   2255  OG  SER A 109      90.167  28.489  33.260  1.00150.63           O  
ATOM   2256  C   SER A 109      90.586  25.640  33.640  1.00150.63           C  
ATOM   2257  O   SER A 109      91.755  25.408  33.946  1.00150.63           O  
ATOM   2258  N   PRO A 110      90.020  25.165  32.590  1.00258.33           N  
ATOM   2259  CA  PRO A 110      90.746  24.191  31.830  1.00258.33           C  
ATOM   2260  CD  PRO A 110      88.641  24.735  32.784  1.00258.33           C  
ATOM   2261  CB  PRO A 110      89.882  22.932  31.794  1.00258.33           C  
ATOM   2262  CG  PRO A 110      88.457  23.483  31.916  1.00258.33           C  
ATOM   2263  C   PRO A 110      91.215  24.519  30.508  1.00258.33           C  
ATOM   2264  O   PRO A 110      92.293  25.051  30.274  1.00258.33           O  
ATOM   2265  N   SER A 111      90.498  23.893  29.598  1.00413.56           N  
ATOM   2266  CA  SER A 111      90.831  24.271  28.301  1.00413.56           C  
ATOM   2267  CB  SER A 111      91.819  23.354  27.611  1.00413.56           C  
ATOM   2268  OG  SER A 111      91.960  23.736  26.254  1.00413.56           O  
ATOM   2269  C   SER A 111      89.625  24.232  27.494  1.00413.56           C  
ATOM   2270  O   SER A 111      89.393  25.196  26.759  1.00413.56           O  
ATOM   2271  N   ASN A 112      88.863  23.119  27.676  1.00198.61           N  
ATOM   2272  CA  ASN A 112      87.694  22.820  26.903  1.00198.61           C  
ATOM   2273  CB  ASN A 112      86.908  21.611  27.438  1.00198.61           C  
ATOM   2274  CG  ASN A 112      85.781  21.291  26.461  1.00198.61           C  
ATOM   2275  OD1 ASN A 112      85.507  22.047  25.530  1.00198.61           O  
ATOM   2276  ND2 ASN A 112      85.102  20.133  26.680  1.00198.61           N  
ATOM   2277  C   ASN A 112      86.784  24.001  26.967  1.00198.61           C  
ATOM   2278  O   ASN A 112      86.421  24.562  25.937  1.00198.61           O  
ATOM   2279  N   MET A 122      86.414  24.441  28.180  1.00134.50           N  
ATOM   2280  CA  MET A 122      85.590  25.615  28.285  1.00134.50           C  
ATOM   2281  CB  MET A 122      84.571  25.566  29.438  1.00134.50           C  
ATOM   2282  CG  MET A 122      83.444  24.551  29.230  1.00134.50           C  
ATOM   2283  SD  MET A 122      82.298  24.964  27.880  1.00134.50           S  
ATOM   2284  CE  MET A 122      81.156  23.589  28.206  1.00134.50           C  
ATOM   2285  C   MET A 122      86.549  26.724  28.584  1.00134.50           C  
ATOM   2286  O   MET A 122      87.421  26.583  29.440  1.00134.50           O  
ATOM   2287  N   GLY A 123      86.357  27.891  27.941  1.00 88.18           N  
ATOM   2288  CA  GLY A 123      87.357  28.923  27.954  1.00 88.18           C  
ATOM   2289  C   GLY A 123      87.503  29.564  29.288  1.00 88.18           C  
ATOM   2290  O   GLY A 123      87.088  29.016  30.296  1.00 88.18           O  
ATOM   2291  N   TYR A 124      87.989  30.820  29.296  1.00313.65           N  
ATOM   2292  CA  TYR A 124      88.472  31.525  30.457  1.00313.65           C  
ATOM   2293  CB  TYR A 124      88.641  33.020  30.157  1.00313.65           C  
ATOM   2294  CG  TYR A 124      89.141  33.730  31.367  1.00313.65           C  
ATOM   2295  CD1 TYR A 124      88.270  34.167  32.339  1.00313.65           C  
ATOM   2296  CD2 TYR A 124      90.486  33.950  31.530  1.00313.65           C  
ATOM   2297  CE1 TYR A 124      88.729  34.829  33.452  1.00313.65           C  
ATOM   2298  CE2 TYR A 124      90.950  34.612  32.639  1.00313.65           C  
ATOM   2299  CZ  TYR A 124      90.073  35.054  33.600  1.00313.65           C  
ATOM   2300  OH  TYR A 124      90.551  35.735  34.737  1.00313.65           O  
ATOM   2301  C   TYR A 124      87.533  31.371  31.622  1.00313.65           C  
ATOM   2302  O   TYR A 124      87.988  31.336  32.764  1.00313.65           O  
ATOM   2303  N   LYS A 125      86.210  31.297  31.389  1.00238.21           N  
ATOM   2304  CA  LYS A 125      85.274  31.128  32.471  1.00238.21           C  
ATOM   2305  CB  LYS A 125      83.825  30.919  32.002  1.00238.21           C  
ATOM   2306  CG  LYS A 125      83.612  29.613  31.232  1.00238.21           C  
ATOM   2307  CD  LYS A 125      84.415  29.520  29.934  1.00238.21           C  
ATOM   2308  CE  LYS A 125      83.948  30.490  28.847  1.00238.21           C  
ATOM   2309  NZ  LYS A 125      84.513  31.836  29.092  1.00238.21           N  
ATOM   2310  C   LYS A 125      85.661  29.930  33.293  1.00238.21           C  
ATOM   2311  O   LYS A 125      86.439  29.084  32.854  1.00238.21           O  
ATOM   2312  N   LEU A 126      85.141  29.873  34.544  1.00157.02           N  
ATOM   2313  CA  LEU A 126      85.405  28.835  35.507  1.00157.02           C  
ATOM   2314  CB  LEU A 126      85.583  29.365  36.943  1.00157.02           C  
ATOM   2315  CG  LEU A 126      86.914  30.078  37.241  1.00157.02           C  
ATOM   2316  CD1 LEU A 126      88.064  29.068  37.328  1.00157.02           C  
ATOM   2317  CD2 LEU A 126      87.198  31.212  36.247  1.00157.02           C  
ATOM   2318  C   LEU A 126      84.246  27.892  35.592  1.00157.02           C  
ATOM   2319  O   LEU A 126      83.115  28.239  35.261  1.00157.02           O  
ATOM   2320  N   THR A 127      84.525  26.650  36.044  1.00 84.60           N  
ATOM   2321  CA  THR A 127      83.514  25.664  36.274  1.00 84.60           C  
ATOM   2322  CB  THR A 127      83.864  24.315  35.716  1.00 84.60           C  
ATOM   2323  OG1 THR A 127      84.051  24.402  34.311  1.00 84.60           O  
ATOM   2324  CG2 THR A 127      82.736  23.323  36.048  1.00 84.60           C  
ATOM   2325  C   THR A 127      83.473  25.533  37.759  1.00 84.60           C  
ATOM   2326  O   THR A 127      84.515  25.426  38.404  1.00 84.60           O  
ATOM   2327  N   PHE A 128      82.260  25.553  38.341  1.00100.19           N  
ATOM   2328  CA  PHE A 128      82.140  25.523  39.768  1.00100.19           C  
ATOM   2329  CB  PHE A 128      81.278  26.662  40.347  1.00100.19           C  
ATOM   2330  CG  PHE A 128      82.007  27.954  40.195  1.00100.19           C  
ATOM   2331  CD1 PHE A 128      81.987  28.642  39.003  1.00100.19           C  
ATOM   2332  CD2 PHE A 128      82.704  28.486  41.256  1.00100.19           C  
ATOM   2333  CE1 PHE A 128      82.659  29.835  38.869  1.00100.19           C  
ATOM   2334  CE2 PHE A 128      83.377  29.678  41.127  1.00100.19           C  
ATOM   2335  CZ  PHE A 128      83.357  30.355  39.932  1.00100.19           C  
ATOM   2336  C   PHE A 128      81.472  24.256  40.170  1.00100.19           C  
ATOM   2337  O   PHE A 128      80.751  23.625  39.398  1.00100.19           O  
ATOM   2338  N   GLY A 129      81.749  23.826  41.409  1.00 46.81           N  
ATOM   2339  CA  GLY A 129      81.107  22.662  41.926  1.00 46.81           C  
ATOM   2340  C   GLY A 129      79.928  23.142  42.694  1.00 46.81           C  
ATOM   2341  O   GLY A 129      79.680  24.341  42.791  1.00 46.81           O  
ATOM   2342  N   THR A 130      79.199  22.204  43.313  1.00 56.22           N  
ATOM   2343  CA  THR A 130      78.016  22.534  44.053  1.00 56.22           C  
ATOM   2344  CB  THR A 130      77.346  21.326  44.640  1.00 56.22           C  
ATOM   2345  OG1 THR A 130      76.985  20.418  43.611  1.00 56.22           O  
ATOM   2346  CG2 THR A 130      76.091  21.783  45.404  1.00 56.22           C  
ATOM   2347  C   THR A 130      78.398  23.441  45.186  1.00 56.22           C  
ATOM   2348  O   THR A 130      77.612  24.312  45.558  1.00 56.22           O  
ATOM   2349  N   GLY A 131      79.598  23.244  45.787  1.00 56.15           N  
ATOM   2350  CA  GLY A 131      80.022  24.089  46.873  1.00 56.15           C  
ATOM   2351  C   GLY A 131      79.682  23.395  48.154  1.00 56.15           C  
ATOM   2352  O   GLY A 131      78.711  22.643  48.218  1.00 56.15           O  
ATOM   2353  N   THR A 132      80.470  23.629  49.226  1.00126.31           N  
ATOM   2354  CA  THR A 132      80.116  22.952  50.436  1.00126.31           C  
ATOM   2355  CB  THR A 132      81.150  21.969  50.900  1.00126.31           C  
ATOM   2356  OG1 THR A 132      80.577  21.067  51.831  1.00126.31           O  
ATOM   2357  CG2 THR A 132      82.312  22.729  51.554  1.00126.31           C  
ATOM   2358  C   THR A 132      79.902  23.979  51.500  1.00126.31           C  
ATOM   2359  O   THR A 132      80.673  24.928  51.635  1.00126.31           O  
ATOM   2360  N   SER A 133      78.808  23.828  52.272  1.00 42.23           N  
ATOM   2361  CA  SER A 133      78.540  24.760  53.322  1.00 42.23           C  
ATOM   2362  CB  SER A 133      77.048  24.872  53.679  1.00 42.23           C  
ATOM   2363  OG  SER A 133      76.315  25.366  52.568  1.00 42.23           O  
ATOM   2364  C   SER A 133      79.252  24.261  54.530  1.00 42.23           C  
ATOM   2365  O   SER A 133      79.148  23.090  54.891  1.00 42.23           O  
ATOM   2366  N   LEU A 134      80.011  25.157  55.179  1.00 58.07           N  
ATOM   2367  CA  LEU A 134      80.728  24.799  56.361  1.00 58.07           C  
ATOM   2368  CB  LEU A 134      82.234  25.092  56.259  1.00 58.07           C  
ATOM   2369  CG  LEU A 134      83.032  24.723  57.521  1.00 58.07           C  
ATOM   2370  CD1 LEU A 134      83.014  23.207  57.776  1.00 58.07           C  
ATOM   2371  CD2 LEU A 134      84.452  25.307  57.464  1.00 58.07           C  
ATOM   2372  C   LEU A 134      80.193  25.648  57.464  1.00 58.07           C  
ATOM   2373  O   LEU A 134      80.044  26.859  57.309  1.00 58.07           O  
ATOM   2374  N   LEU A 135      79.857  25.020  58.605  1.00 44.38           N  
ATOM   2375  CA  LEU A 135      79.389  25.783  59.722  1.00 44.38           C  
ATOM   2376  CB  LEU A 135      77.958  25.422  60.156  1.00 44.38           C  
ATOM   2377  CG  LEU A 135      76.901  25.731  59.078  1.00 44.38           C  
ATOM   2378  CD1 LEU A 135      75.482  25.417  59.578  1.00 44.38           C  
ATOM   2379  CD2 LEU A 135      77.044  27.168  58.549  1.00 44.38           C  
ATOM   2380  C   LEU A 135      80.300  25.476  60.866  1.00 44.38           C  
ATOM   2381  O   LEU A 135      80.483  24.316  61.231  1.00 44.38           O  
ATOM   2382  N   VAL A 136      80.907  26.521  61.458  1.00 86.91           N  
ATOM   2383  CA  VAL A 136      81.791  26.301  62.562  1.00 86.91           C  
ATOM   2384  CB  VAL A 136      83.045  27.129  62.493  1.00 86.91           C  
ATOM   2385  CG1 VAL A 136      83.852  26.667  61.270  0.50 86.91           C  
ATOM   2386  CG2 VAL A 136      82.677  28.619  62.427  1.00 86.91           C  
ATOM   2387  C   VAL A 136      81.037  26.653  63.841  1.00 86.91           C  
ATOM   2388  O   VAL A 136      80.560  27.813  63.965  1.00 86.91           O  
ATOM   2389  OXT VAL A 136      80.924  25.753  64.715  1.00 86.91           O  
TER
ATOM   2390  N   VAL B   3      83.636  44.765  40.867  1.00 35.21           N  
ATOM   2391  CA  VAL B   3      82.602  44.840  39.810  1.00 35.21           C  
ATOM   2392  CB  VAL B   3      82.419  43.507  39.148  1.00 35.21           C  
ATOM   2393  CG1 VAL B   3      81.252  43.616  38.152  1.00 35.21           C  
ATOM   2394  CG2 VAL B   3      83.752  43.090  38.503  1.00 35.21           C  
ATOM   2395  C   VAL B   3      81.296  45.257  40.391  1.00 35.21           C  
ATOM   2396  O   VAL B   3      80.949  44.865  41.504  1.00 35.21           O  
ATOM   2397  N   THR B   4      80.534  46.072  39.636  1.00 40.92           N  
ATOM   2398  CA  THR B   4      79.282  46.550  40.138  1.00 40.92           C  
ATOM   2399  CB  THR B   4      79.137  48.041  40.051  1.00 40.92           C  
ATOM   2400  OG1 THR B   4      80.173  48.677  40.786  1.00 40.92           O  
ATOM   2401  CG2 THR B   4      77.766  48.436  40.622  1.00 40.92           C  
ATOM   2402  C   THR B   4      78.197  45.952  39.311  1.00 40.92           C  
ATOM   2403  O   THR B   4      78.326  45.799  38.097  1.00 40.92           O  
ATOM   2404  N   GLN B   5      77.092  45.573  39.977  1.00 90.25           N  
ATOM   2405  CA  GLN B   5      76.006  44.977  39.268  1.00 90.25           C  
ATOM   2406  CB  GLN B   5      75.909  43.468  39.523  1.00 90.25           C  
ATOM   2407  CG  GLN B   5      74.854  42.765  38.677  1.00 90.25           C  
ATOM   2408  CD  GLN B   5      74.902  41.298  39.062  1.00 90.25           C  
ATOM   2409  OE1 GLN B   5      74.375  40.893  40.095  1.00 90.25           O  
ATOM   2410  NE2 GLN B   5      75.565  40.475  38.212  1.00 90.25           N  
ATOM   2411  C   GLN B   5      74.750  45.602  39.767  1.00 90.25           C  
ATOM   2412  O   GLN B   5      74.495  45.615  40.969  1.00 90.25           O  
ATOM   2413  N   SER B   6      73.935  46.141  38.839  1.00 91.80           N  
ATOM   2414  CA  SER B   6      72.698  46.771  39.194  1.00 91.80           C  
ATOM   2415  CB  SER B   6      72.807  48.306  39.214  1.00 91.80           C  
ATOM   2416  OG  SER B   6      71.566  48.897  39.568  1.00 91.80           O  
ATOM   2417  C   SER B   6      71.721  46.394  38.129  1.00 91.80           C  
ATOM   2418  O   SER B   6      72.116  46.155  36.989  1.00 91.80           O  
ATOM   2419  N   PRO B   7      70.456  46.319  38.442  1.00 84.09           N  
ATOM   2420  CA  PRO B   7      69.949  46.583  39.760  1.00 84.09           C  
ATOM   2421  CD  PRO B   7      69.427  46.446  37.426  1.00 84.09           C  
ATOM   2422  CB  PRO B   7      68.444  46.812  39.601  1.00 84.09           C  
ATOM   2423  CG  PRO B   7      68.113  46.270  38.199  1.00 84.09           C  
ATOM   2424  C   PRO B   7      70.286  45.477  40.705  1.00 84.09           C  
ATOM   2425  O   PRO B   7      70.632  44.386  40.254  1.00 84.09           O  
ATOM   2426  N   ARG B   8      70.270  45.775  42.021  1.00 94.45           N  
ATOM   2427  CA  ARG B   8      70.550  44.793  43.025  1.00 94.45           C  
ATOM   2428  CB  ARG B   8      70.717  45.415  44.422  1.00 94.45           C  
ATOM   2429  CG  ARG B   8      71.839  46.457  44.488  1.00 94.45           C  
ATOM   2430  CD  ARG B   8      73.253  45.871  44.503  1.00 94.45           C  
ATOM   2431  NE  ARG B   8      73.433  45.139  45.788  1.00 94.45           N  
ATOM   2432  CZ  ARG B   8      74.655  45.128  46.396  1.00 94.45           C  
ATOM   2433  NH1 ARG B   8      75.694  45.826  45.852  1.00 94.45           N  
ATOM   2434  NH2 ARG B   8      74.838  44.427  47.553  1.00 94.45           N  
ATOM   2435  C   ARG B   8      69.432  43.795  43.098  1.00 94.45           C  
ATOM   2436  O   ARG B   8      69.671  42.589  43.098  1.00 94.45           O  
ATOM   2437  N   ASN B   9      68.169  44.271  43.149  1.00 55.67           N  
ATOM   2438  CA  ASN B   9      67.061  43.362  43.275  1.00 55.67           C  
ATOM   2439  CB  ASN B   9      66.334  43.451  44.628  1.00 55.67           C  
ATOM   2440  CG  ASN B   9      67.233  42.876  45.711  1.00 55.67           C  
ATOM   2441  OD1 ASN B   9      66.814  42.019  46.486  1.00 55.67           O  
ATOM   2442  ND2 ASN B   9      68.501  43.363  45.775  1.00 55.67           N  
ATOM   2443  C   ASN B   9      66.051  43.715  42.229  1.00 55.67           C  
ATOM   2444  O   ASN B   9      65.877  44.885  41.893  1.00 55.67           O  
ATOM   2445  N   LYS B  10      65.364  42.696  41.671  1.00 97.10           N  
ATOM   2446  CA  LYS B  10      64.380  42.984  40.669  1.00 97.10           C  
ATOM   2447  CB  LYS B  10      64.973  43.085  39.253  1.00 97.10           C  
ATOM   2448  CG  LYS B  10      63.914  43.245  38.161  1.00 97.10           C  
ATOM   2449  CD  LYS B  10      63.113  44.543  38.251  1.00 97.10           C  
ATOM   2450  CE  LYS B  10      62.063  44.673  37.145  1.00 97.10           C  
ATOM   2451  NZ  LYS B  10      61.233  45.875  37.374  1.00 97.10           N  
ATOM   2452  C   LYS B  10      63.348  41.900  40.637  1.00 97.10           C  
ATOM   2453  O   LYS B  10      63.666  40.713  40.680  1.00 97.10           O  
ATOM   2454  N   VAL B  11      62.064  42.307  40.563  1.00108.04           N  
ATOM   2455  CA  VAL B  11      60.979  41.379  40.430  1.00108.04           C  
ATOM   2456  CB  VAL B  11      59.957  41.439  41.524  1.00108.04           C  
ATOM   2457  CG1 VAL B  11      60.568  40.879  42.812  1.00108.04           C  
ATOM   2458  CG2 VAL B  11      59.480  42.894  41.651  1.00108.04           C  
ATOM   2459  C   VAL B  11      60.261  41.738  39.176  1.00108.04           C  
ATOM   2460  O   VAL B  11      60.092  42.913  38.854  1.00108.04           O  
ATOM   2461  N   ALA B  12      59.824  40.712  38.424  1.00 49.90           N  
ATOM   2462  CA  ALA B  12      59.134  40.970  37.200  1.00 49.90           C  
ATOM   2463  CB  ALA B  12      60.066  41.064  35.980  1.00 49.90           C  
ATOM   2464  C   ALA B  12      58.196  39.834  36.960  1.00 49.90           C  
ATOM   2465  O   ALA B  12      58.305  38.775  37.576  1.00 49.90           O  
ATOM   2466  N   VAL B  13      57.220  40.058  36.061  1.00109.31           N  
ATOM   2467  CA  VAL B  13      56.243  39.072  35.698  1.00109.31           C  
ATOM   2468  CB  VAL B  13      54.922  39.661  35.298  1.00109.31           C  
ATOM   2469  CG1 VAL B  13      54.287  40.327  36.529  1.00109.31           C  
ATOM   2470  CG2 VAL B  13      55.162  40.636  34.134  1.00109.31           C  
ATOM   2471  C   VAL B  13      56.761  38.296  34.532  1.00109.31           C  
ATOM   2472  O   VAL B  13      57.672  38.731  33.830  1.00109.31           O  
ATOM   2473  N   THR B  14      56.187  37.099  34.305  1.00120.31           N  
ATOM   2474  CA  THR B  14      56.637  36.276  33.222  1.00120.31           C  
ATOM   2475  CB  THR B  14      55.976  34.928  33.177  1.00120.31           C  
ATOM   2476  OG1 THR B  14      54.575  35.070  33.001  1.00120.31           O  
ATOM   2477  CG2 THR B  14      56.266  34.196  34.497  1.00120.31           C  
ATOM   2478  C   THR B  14      56.341  36.987  31.943  1.00120.31           C  
ATOM   2479  O   THR B  14      55.408  37.783  31.859  1.00120.31           O  
ATOM   2480  N   GLY B  15      57.178  36.744  30.916  1.00 22.81           N  
ATOM   2481  CA  GLY B  15      56.988  37.357  29.635  1.00 22.81           C  
ATOM   2482  C   GLY B  15      57.633  38.703  29.680  1.00 22.81           C  
ATOM   2483  O   GLY B  15      57.749  39.384  28.662  1.00 22.81           O  
ATOM   2484  N   GLY B  16      58.103  39.112  30.873  1.00 25.24           N  
ATOM   2485  CA  GLY B  16      58.682  40.415  31.011  1.00 25.24           C  
ATOM   2486  C   GLY B  16      60.055  40.402  30.423  1.00 25.24           C  
ATOM   2487  O   GLY B  16      60.614  39.347  30.125  1.00 25.24           O  
ATOM   2488  N   LYS B  17      60.622  41.610  30.227  1.00 60.98           N  
ATOM   2489  CA  LYS B  17      61.946  41.761  29.700  1.00 60.98           C  
ATOM   2490  CB  LYS B  17      61.993  42.603  28.413  1.00 60.98           C  
ATOM   2491  CG  LYS B  17      63.400  42.776  27.839  1.00 60.98           C  
ATOM   2492  CD  LYS B  17      63.422  43.408  26.446  1.00 60.98           C  
ATOM   2493  CE  LYS B  17      64.832  43.658  25.909  1.00 60.98           C  
ATOM   2494  NZ  LYS B  17      64.763  44.312  24.583  1.00 60.98           N  
ATOM   2495  C   LYS B  17      62.725  42.517  30.723  1.00 60.98           C  
ATOM   2496  O   LYS B  17      62.289  43.567  31.191  1.00 60.98           O  
ATOM   2497  N   VAL B  18      63.907  42.009  31.113  1.00117.67           N  
ATOM   2498  CA  VAL B  18      64.635  42.755  32.092  1.00117.67           C  
ATOM   2499  CB  VAL B  18      64.600  42.131  33.455  1.00117.67           C  
ATOM   2500  CG1 VAL B  18      65.696  41.062  33.544  1.00117.67           C  
ATOM   2501  CG2 VAL B  18      64.693  43.238  34.507  1.00117.67           C  
ATOM   2502  C   VAL B  18      66.060  42.812  31.648  1.00117.67           C  
ATOM   2503  O   VAL B  18      66.541  41.932  30.934  1.00117.67           O  
ATOM   2504  N   THR B  19      66.767  43.890  32.033  1.00 59.70           N  
ATOM   2505  CA  THR B  19      68.146  43.994  31.675  1.00 59.70           C  
ATOM   2506  CB  THR B  19      68.424  45.181  30.798  1.00 59.70           C  
ATOM   2507  OG1 THR B  19      67.635  45.108  29.620  1.00 59.70           O  
ATOM   2508  CG2 THR B  19      69.917  45.197  30.429  1.00 59.70           C  
ATOM   2509  C   THR B  19      68.915  44.177  32.945  1.00 59.70           C  
ATOM   2510  O   THR B  19      68.717  45.155  33.663  1.00 59.70           O  
ATOM   2511  N   LEU B  20      69.814  43.227  33.259  1.00 81.57           N  
ATOM   2512  CA  LEU B  20      70.624  43.348  34.437  1.00 81.57           C  
ATOM   2513  CB  LEU B  20      70.927  42.002  35.117  1.00 81.57           C  
ATOM   2514  CG  LEU B  20      69.679  41.189  35.500  1.00 81.57           C  
ATOM   2515  CD1 LEU B  20      70.061  39.889  36.225  1.00 81.57           C  
ATOM   2516  CD2 LEU B  20      68.667  42.040  36.278  1.00 81.57           C  
ATOM   2517  C   LEU B  20      71.939  43.851  33.946  1.00 81.57           C  
ATOM   2518  O   LEU B  20      72.536  43.244  33.060  1.00 81.57           O  
ATOM   2519  N   SER B  21      72.421  44.980  34.497  1.00 54.71           N  
ATOM   2520  CA  SER B  21      73.644  45.549  34.010  1.00 54.71           C  
ATOM   2521  CB  SER B  21      73.608  47.084  33.940  1.00 54.71           C  
ATOM   2522  OG  SER B  21      72.613  47.500  33.016  1.00 54.71           O  
ATOM   2523  C   SER B  21      74.799  45.155  34.876  1.00 54.71           C  
ATOM   2524  O   SER B  21      74.640  44.556  35.938  1.00 54.71           O  
ATOM   2525  N   CYS B  22      76.017  45.479  34.397  1.00 66.33           N  
ATOM   2526  CA  CYS B  22      77.244  45.185  35.079  1.00 66.33           C  
ATOM   2527  CB  CYS B  22      77.770  43.782  34.720  1.00 66.33           C  
ATOM   2528  SG  CYS B  22      79.409  43.392  35.394  1.00 66.33           S  
ATOM   2529  C   CYS B  22      78.252  46.185  34.600  1.00 66.33           C  
ATOM   2530  O   CYS B  22      78.319  46.477  33.406  1.00 66.33           O  
ATOM   2531  N   ASN B  23      79.064  46.744  35.520  1.00 94.27           N  
ATOM   2532  CA  ASN B  23      80.034  47.715  35.102  1.00 94.27           C  
ATOM   2533  CB  ASN B  23      79.683  49.144  35.548  1.00 94.27           C  
ATOM   2534  CG  ASN B  23      80.482  50.114  34.694  1.00 94.27           C  
ATOM   2535  OD1 ASN B  23      81.331  49.708  33.902  1.00 94.27           O  
ATOM   2536  ND2 ASN B  23      80.202  51.435  34.854  1.00 94.27           N  
ATOM   2537  C   ASN B  23      81.338  47.356  35.743  1.00 94.27           C  
ATOM   2538  O   ASN B  23      81.358  46.862  36.869  1.00 94.27           O  
ATOM   2539  N   GLN B  24      82.468  47.564  35.028  1.00189.09           N  
ATOM   2540  CA  GLN B  24      83.748  47.269  35.612  1.00189.09           C  
ATOM   2541  CB  GLN B  24      84.214  45.815  35.399  1.00189.09           C  
ATOM   2542  CG  GLN B  24      84.425  45.407  33.942  1.00189.09           C  
ATOM   2543  CD  GLN B  24      85.844  45.723  33.505  1.00189.09           C  
ATOM   2544  OE1 GLN B  24      86.149  45.697  32.314  1.00189.09           O  
ATOM   2545  NE2 GLN B  24      86.738  46.015  34.484  1.00189.09           N  
ATOM   2546  C   GLN B  24      84.790  48.212  35.075  1.00189.09           C  
ATOM   2547  O   GLN B  24      84.949  48.378  33.868  1.00189.09           O  
ATOM   2548  N   THR B  25      85.479  48.889  36.017  1.00 91.78           N  
ATOM   2549  CA  THR B  25      86.526  49.871  35.881  1.00 91.78           C  
ATOM   2550  CB  THR B  25      86.601  50.763  37.086  1.00 91.78           C  
ATOM   2551  OG1 THR B  25      85.342  51.386  37.298  1.00 91.78           O  
ATOM   2552  CG2 THR B  25      87.672  51.840  36.851  1.00 91.78           C  
ATOM   2553  C   THR B  25      87.879  49.248  35.677  1.00 91.78           C  
ATOM   2554  O   THR B  25      88.832  49.917  35.281  1.00 91.78           O  
ATOM   2555  N   ASN B  26      87.986  47.946  35.975  1.00134.92           N  
ATOM   2556  CA  ASN B  26      89.185  47.168  36.073  1.00134.92           C  
ATOM   2557  CB  ASN B  26      88.875  45.697  36.384  1.00134.92           C  
ATOM   2558  CG  ASN B  26      88.073  45.663  37.675  1.00134.92           C  
ATOM   2559  OD1 ASN B  26      88.338  46.421  38.607  1.00134.92           O  
ATOM   2560  ND2 ASN B  26      87.050  44.769  37.727  1.00134.92           N  
ATOM   2561  C   ASN B  26      89.992  47.181  34.809  1.00134.92           C  
ATOM   2562  O   ASN B  26      91.158  46.805  34.861  1.00134.92           O  
ATOM   2563  N   ASN B  33      89.418  47.571  33.653  1.00155.22           N  
ATOM   2564  CA  ASN B  33      90.039  47.509  32.349  1.00155.22           C  
ATOM   2565  CB  ASN B  33      91.240  48.451  32.070  1.00155.22           C  
ATOM   2566  CG  ASN B  33      92.490  48.120  32.861  1.00155.22           C  
ATOM   2567  OD1 ASN B  33      93.209  47.169  32.556  1.00155.22           O  
ATOM   2568  ND2 ASN B  33      92.782  48.967  33.883  1.00155.22           N  
ATOM   2569  C   ASN B  33      90.337  46.079  32.031  1.00155.22           C  
ATOM   2570  O   ASN B  33      91.404  45.712  31.540  1.00155.22           O  
ATOM   2571  N   HIS B  34      89.333  45.224  32.304  1.00 63.39           N  
ATOM   2572  CA  HIS B  34      89.424  43.822  32.033  1.00 63.39           C  
ATOM   2573  ND1 HIS B  34      89.084  42.494  35.618  1.00 63.39           N  
ATOM   2574  CG  HIS B  34      89.585  42.948  34.419  1.00 63.39           C  
ATOM   2575  CB  HIS B  34      88.813  42.938  33.133  1.00 63.39           C  
ATOM   2576  NE2 HIS B  34      91.170  43.155  36.012  1.00 63.39           N  
ATOM   2577  CD2 HIS B  34      90.860  43.349  34.677  1.00 63.39           C  
ATOM   2578  CE1 HIS B  34      90.072  42.640  36.536  1.00 63.39           C  
ATOM   2579  C   HIS B  34      88.655  43.531  30.780  1.00 63.39           C  
ATOM   2580  O   HIS B  34      87.562  44.052  30.564  1.00 63.39           O  
ATOM   2581  N   ASN B  35      89.269  42.721  29.896  1.00 75.15           N  
ATOM   2582  CA  ASN B  35      88.700  42.278  28.653  1.00 75.15           C  
ATOM   2583  CB  ASN B  35      89.750  41.681  27.700  1.00 75.15           C  
ATOM   2584  CG  ASN B  35      90.671  42.804  27.245  1.00 75.15           C  
ATOM   2585  OD1 ASN B  35      91.558  43.234  27.982  1.00 75.15           O  
ATOM   2586  ND2 ASN B  35      90.462  43.291  25.993  1.00 75.15           N  
ATOM   2587  C   ASN B  35      87.653  41.212  28.875  1.00 75.15           C  
ATOM   2588  O   ASN B  35      86.712  41.119  28.089  1.00 75.15           O  
ATOM   2589  N   ASN B  36      87.794  40.355  29.919  1.00 85.10           N  
ATOM   2590  CA  ASN B  36      86.872  39.247  30.068  1.00 85.10           C  
ATOM   2591  CB  ASN B  36      87.561  37.942  30.503  1.00 85.10           C  
ATOM   2592  CG  ASN B  36      88.383  37.434  29.327  1.00 85.10           C  
ATOM   2593  OD1 ASN B  36      87.852  37.186  28.245  1.00 85.10           O  
ATOM   2594  ND2 ASN B  36      89.718  37.280  29.537  1.00 85.10           N  
ATOM   2595  C   ASN B  36      85.793  39.539  31.077  1.00 85.10           C  
ATOM   2596  O   ASN B  36      86.052  40.098  32.143  1.00 85.10           O  
ATOM   2597  N   MET B  37      84.534  39.155  30.740  1.00 83.10           N  
ATOM   2598  CA  MET B  37      83.396  39.350  31.607  1.00 83.10           C  
ATOM   2599  CB  MET B  37      82.564  40.594  31.242  1.00 83.10           C  
ATOM   2600  CG  MET B  37      83.353  41.896  31.415  1.00 83.10           C  
ATOM   2601  SD  MET B  37      82.448  43.418  31.006  1.00 83.10           S  
ATOM   2602  CE  MET B  37      81.429  43.400  32.510  1.00 83.10           C  
ATOM   2603  C   MET B  37      82.499  38.136  31.522  1.00 83.10           C  
ATOM   2604  O   MET B  37      82.420  37.480  30.482  1.00 83.10           O  
ATOM   2605  N   TYR B  38      81.805  37.801  32.640  1.00121.41           N  
ATOM   2606  CA  TYR B  38      81.015  36.595  32.708  1.00121.41           C  
ATOM   2607  CB  TYR B  38      81.757  35.477  33.466  1.00121.41           C  
ATOM   2608  CG  TYR B  38      82.987  35.246  32.669  1.00121.41           C  
ATOM   2609  CD1 TYR B  38      84.095  36.046  32.834  1.00121.41           C  
ATOM   2610  CD2 TYR B  38      83.027  34.225  31.756  1.00121.41           C  
ATOM   2611  CE1 TYR B  38      85.221  35.843  32.073  1.00121.41           C  
ATOM   2612  CE2 TYR B  38      84.147  34.016  30.992  1.00121.41           C  
ATOM   2613  CZ  TYR B  38      85.240  34.829  31.148  1.00121.41           C  
ATOM   2614  OH  TYR B  38      86.381  34.617  30.354  1.00121.41           O  
ATOM   2615  C   TYR B  38      79.725  36.825  33.454  1.00121.41           C  
ATOM   2616  O   TYR B  38      79.609  37.757  34.247  1.00121.41           O  
ATOM   2617  N   TRP B  39      78.704  35.973  33.184  1.00106.09           N  
ATOM   2618  CA  TRP B  39      77.469  35.991  33.929  1.00106.09           C  
ATOM   2619  CB  TRP B  39      76.221  36.430  33.137  1.00106.09           C  
ATOM   2620  CG  TRP B  39      76.076  37.918  32.936  1.00106.09           C  
ATOM   2621  CD2 TRP B  39      75.440  38.786  33.887  1.00106.09           C  
ATOM   2622  CD1 TRP B  39      76.470  38.707  31.898  1.00106.09           C  
ATOM   2623  NE1 TRP B  39      76.125  40.015  32.143  1.00106.09           N  
ATOM   2624  CE2 TRP B  39      75.489  40.078  33.364  1.00106.09           C  
ATOM   2625  CE3 TRP B  39      74.863  38.526  35.096  1.00106.09           C  
ATOM   2626  CZ2 TRP B  39      74.960  41.135  34.047  1.00106.09           C  
ATOM   2627  CZ3 TRP B  39      74.329  39.595  35.780  1.00106.09           C  
ATOM   2628  CH2 TRP B  39      74.377  40.874  35.267  1.00106.09           C  
ATOM   2629  C   TRP B  39      77.203  34.586  34.384  1.00106.09           C  
ATOM   2630  O   TRP B  39      77.145  33.669  33.566  1.00106.09           O  
ATOM   2631  N   TYR B  40      76.994  34.395  35.707  1.00171.36           N  
ATOM   2632  CA  TYR B  40      76.770  33.103  36.300  1.00171.36           C  
ATOM   2633  CB  TYR B  40      77.761  32.718  37.420  1.00171.36           C  
ATOM   2634  CG  TYR B  40      79.142  32.505  36.896  1.00171.36           C  
ATOM   2635  CD1 TYR B  40      79.543  31.254  36.485  1.00171.36           C  
ATOM   2636  CD2 TYR B  40      80.041  33.545  36.826  1.00171.36           C  
ATOM   2637  CE1 TYR B  40      80.816  31.043  36.009  1.00171.36           C  
ATOM   2638  CE2 TYR B  40      81.316  33.340  36.351  1.00171.36           C  
ATOM   2639  CZ  TYR B  40      81.706  32.087  35.942  1.00171.36           C  
ATOM   2640  OH  TYR B  40      83.014  31.874  35.455  1.00171.36           O  
ATOM   2641  C   TYR B  40      75.437  33.137  36.987  1.00171.36           C  
ATOM   2642  O   TYR B  40      74.903  34.204  37.285  1.00171.36           O  
ATOM   2643  N   ARG B  41      74.855  31.945  37.235  1.00195.17           N  
ATOM   2644  CA  ARG B  41      73.568  31.846  37.869  1.00195.17           C  
ATOM   2645  CB  ARG B  41      72.578  31.194  36.886  1.00195.17           C  
ATOM   2646  CG  ARG B  41      71.211  30.780  37.416  1.00195.17           C  
ATOM   2647  CD  ARG B  41      70.356  30.153  36.311  1.00195.17           C  
ATOM   2648  NE  ARG B  41      69.138  29.578  36.941  1.00195.17           N  
ATOM   2649  CZ  ARG B  41      68.133  29.087  36.158  1.00195.17           C  
ATOM   2650  NH1 ARG B  41      68.210  29.190  34.799  1.00195.17           N  
ATOM   2651  NH2 ARG B  41      67.058  28.480  36.736  1.00195.17           N  
ATOM   2652  C   ARG B  41      73.710  30.981  39.083  1.00195.17           C  
ATOM   2653  O   ARG B  41      74.121  29.827  38.990  1.00195.17           O  
ATOM   2654  N   GLN B  42      73.353  31.513  40.269  1.00101.60           N  
ATOM   2655  CA  GLN B  42      73.516  30.726  41.458  1.00101.60           C  
ATOM   2656  CB  GLN B  42      74.156  31.490  42.630  1.00101.60           C  
ATOM   2657  CG  GLN B  42      74.340  30.621  43.875  1.00101.60           C  
ATOM   2658  CD  GLN B  42      74.981  31.472  44.959  1.00101.60           C  
ATOM   2659  OE1 GLN B  42      75.249  32.655  44.759  1.00101.60           O  
ATOM   2660  NE2 GLN B  42      75.239  30.852  46.142  1.00101.60           N  
ATOM   2661  C   GLN B  42      72.176  30.235  41.905  1.00101.60           C  
ATOM   2662  O   GLN B  42      71.256  31.020  42.140  1.00101.60           O  
ATOM   2663  N   ASP B  43      72.064  28.890  42.001  1.00140.53           N  
ATOM   2664  CA  ASP B  43      70.910  28.157  42.442  1.00140.53           C  
ATOM   2665  CB  ASP B  43      70.264  27.301  41.339  1.00140.53           C  
ATOM   2666  CG  ASP B  43      69.756  28.228  40.247  1.00140.53           C  
ATOM   2667  OD1 ASP B  43      70.062  29.444  40.325  1.00140.53           O  
ATOM   2668  OD2 ASP B  43      69.069  27.735  39.314  1.00140.53           O  
ATOM   2669  C   ASP B  43      71.428  27.184  43.456  1.00140.53           C  
ATOM   2670  O   ASP B  43      72.612  26.848  43.458  1.00140.53           O  
ATOM   2671  N   THR B  44      70.535  26.688  44.330  1.00173.64           N  
ATOM   2672  CA  THR B  44      70.925  25.882  45.451  1.00173.64           C  
ATOM   2673  CB  THR B  44      69.764  25.559  46.341  1.00173.64           C  
ATOM   2674  OG1 THR B  44      69.149  26.757  46.789  1.00173.64           O  
ATOM   2675  CG2 THR B  44      70.283  24.758  47.547  1.00173.64           C  
ATOM   2676  C   THR B  44      71.590  24.579  45.106  1.00173.64           C  
ATOM   2677  O   THR B  44      72.663  24.320  45.624  1.00173.64           O  
ATOM   2678  N   GLY B  45      70.991  23.710  44.270  1.00281.38           N  
ATOM   2679  CA  GLY B  45      71.506  22.398  43.971  1.00281.38           C  
ATOM   2680  C   GLY B  45      72.751  22.414  43.136  1.00281.38           C  
ATOM   2681  O   GLY B  45      73.613  21.558  43.304  1.00281.38           O  
ATOM   2682  N   HIS B  46      72.795  23.296  42.121  1.00190.91           N  
ATOM   2683  CA  HIS B  46      73.851  23.380  41.143  1.00190.91           C  
ATOM   2684  ND1 HIS B  46      72.147  21.879  38.959  1.00190.91           N  
ATOM   2685  CG  HIS B  46      72.122  23.193  39.365  1.00190.91           C  
ATOM   2686  CB  HIS B  46      73.328  23.950  39.821  1.00190.91           C  
ATOM   2687  NE2 HIS B  46      70.030  22.545  38.830  1.00190.91           N  
ATOM   2688  CD2 HIS B  46      70.822  23.586  39.279  1.00190.91           C  
ATOM   2689  CE1 HIS B  46      70.870  21.542  38.651  1.00190.91           C  
ATOM   2690  C   HIS B  46      75.071  24.180  41.515  1.00190.91           C  
ATOM   2691  O   HIS B  46      76.178  23.839  41.099  1.00190.91           O  
ATOM   2692  N   GLY B  47      74.916  25.294  42.259  1.00 68.83           N  
ATOM   2693  CA  GLY B  47      76.042  26.164  42.475  1.00 68.83           C  
ATOM   2694  C   GLY B  47      76.068  27.087  41.296  1.00 68.83           C  
ATOM   2695  O   GLY B  47      75.106  27.117  40.538  1.00 68.83           O  
ATOM   2696  N   LEU B  48      77.164  27.854  41.097  1.00158.39           N  
ATOM   2697  CA  LEU B  48      77.263  28.787  40.008  1.00158.39           C  
ATOM   2698  CB  LEU B  48      78.555  29.624  40.038  1.00158.39           C  
ATOM   2699  CG  LEU B  48      78.570  30.745  41.092  1.00158.39           C  
ATOM   2700  CD1 LEU B  48      78.262  30.215  42.497  1.00158.39           C  
ATOM   2701  CD2 LEU B  48      79.901  31.509  41.051  1.00158.39           C  
ATOM   2702  C   LEU B  48      77.242  28.055  38.699  1.00158.39           C  
ATOM   2703  O   LEU B  48      77.767  26.950  38.575  1.00158.39           O  
ATOM   2704  N   ARG B  49      76.590  28.664  37.683  1.00177.80           N  
ATOM   2705  CA  ARG B  49      76.525  28.089  36.369  1.00177.80           C  
ATOM   2706  CB  ARG B  49      75.146  27.468  36.097  1.00177.80           C  
ATOM   2707  CG  ARG B  49      74.754  26.378  37.095  1.00177.80           C  
ATOM   2708  CD  ARG B  49      73.240  26.203  37.237  1.00177.80           C  
ATOM   2709  NE  ARG B  49      72.742  25.461  36.049  1.00177.80           N  
ATOM   2710  CZ  ARG B  49      71.405  25.464  35.777  1.00177.80           C  
ATOM   2711  NH1 ARG B  49      70.557  26.213  36.539  1.00177.80           N  
ATOM   2712  NH2 ARG B  49      70.917  24.708  34.751  1.00177.80           N  
ATOM   2713  C   ARG B  49      76.729  29.229  35.403  1.00177.80           C  
ATOM   2714  O   ARG B  49      76.171  30.309  35.593  1.00177.80           O  
ATOM   2715  N   LEU B  50      77.502  29.004  34.316  1.00120.03           N  
ATOM   2716  CA  LEU B  50      77.869  30.050  33.389  1.00120.03           C  
ATOM   2717  CB  LEU B  50      79.223  29.777  32.715  1.00120.03           C  
ATOM   2718  CG  LEU B  50      79.633  30.847  31.691  1.00120.03           C  
ATOM   2719  CD1 LEU B  50      79.913  32.198  32.365  1.00120.03           C  
ATOM   2720  CD2 LEU B  50      80.790  30.353  30.811  1.00120.03           C  
ATOM   2721  C   LEU B  50      76.858  30.165  32.280  1.00120.03           C  
ATOM   2722  O   LEU B  50      76.605  29.203  31.557  1.00120.03           O  
ATOM   2723  N   ILE B  51      76.174  31.331  32.194  1.00102.18           N  
ATOM   2724  CA  ILE B  51      75.230  31.624  31.146  1.00102.18           C  
ATOM   2725  CB  ILE B  51      74.262  32.682  31.584  1.00102.18           C  
ATOM   2726  CG1 ILE B  51      73.554  32.219  32.869  1.00102.18           C  
ATOM   2727  CG2 ILE B  51      73.296  32.971  30.423  1.00102.18           C  
ATOM   2728  CD1 ILE B  51      72.836  33.340  33.615  1.00102.18           C  
ATOM   2729  C   ILE B  51      75.878  32.092  29.869  1.00102.18           C  
ATOM   2730  O   ILE B  51      75.696  31.489  28.813  1.00102.18           O  
ATOM   2731  N   HIS B  52      76.682  33.179  29.950  1.00 77.26           N  
ATOM   2732  CA  HIS B  52      77.302  33.775  28.789  1.00 77.26           C  
ATOM   2733  ND1 HIS B  52      75.277  33.563  26.185  1.00 77.26           N  
ATOM   2734  CG  HIS B  52      75.228  34.242  27.382  1.00 77.26           C  
ATOM   2735  CB  HIS B  52      76.430  34.818  28.067  1.00 77.26           C  
ATOM   2736  NE2 HIS B  52      73.140  33.621  26.795  1.00 77.26           N  
ATOM   2737  CD2 HIS B  52      73.915  34.268  27.741  1.00 77.26           C  
ATOM   2738  CE1 HIS B  52      74.001  33.215  25.881  1.00 77.26           C  
ATOM   2739  C   HIS B  52      78.522  34.515  29.244  1.00 77.26           C  
ATOM   2740  O   HIS B  52      78.590  34.969  30.385  1.00 77.26           O  
ATOM   2741  N   TYR B  53      79.524  34.647  28.345  1.00101.79           N  
ATOM   2742  CA  TYR B  53      80.757  35.323  28.655  1.00101.79           C  
ATOM   2743  CB  TYR B  53      81.884  34.362  29.052  1.00101.79           C  
ATOM   2744  CG  TYR B  53      82.000  33.293  28.022  1.00101.79           C  
ATOM   2745  CD1 TYR B  53      81.115  32.241  28.037  1.00101.79           C  
ATOM   2746  CD2 TYR B  53      82.987  33.323  27.065  1.00101.79           C  
ATOM   2747  CE1 TYR B  53      81.198  31.235  27.107  1.00101.79           C  
ATOM   2748  CE2 TYR B  53      83.076  32.318  26.130  1.00101.79           C  
ATOM   2749  CZ  TYR B  53      82.181  31.274  26.149  1.00101.79           C  
ATOM   2750  OH  TYR B  53      82.270  30.242  25.191  1.00101.79           O  
ATOM   2751  C   TYR B  53      81.220  36.108  27.463  1.00101.79           C  
ATOM   2752  O   TYR B  53      80.680  35.963  26.367  1.00101.79           O  
ATOM   2753  N   SER B  54      82.220  37.002  27.665  1.00124.26           N  
ATOM   2754  CA  SER B  54      82.734  37.773  26.563  1.00124.26           C  
ATOM   2755  CB  SER B  54      81.996  39.100  26.357  1.00124.26           C  
ATOM   2756  OG  SER B  54      82.314  39.974  27.426  1.00124.26           O  
ATOM   2757  C   SER B  54      84.180  38.123  26.801  1.00124.26           C  
ATOM   2758  O   SER B  54      84.585  38.460  27.912  1.00124.26           O  
ATOM   2759  N   TYR B  55      84.988  38.024  25.723  1.00261.44           N  
ATOM   2760  CA  TYR B  55      86.396  38.329  25.620  1.00261.44           C  
ATOM   2761  CB  TYR B  55      87.073  37.889  24.315  1.00261.44           C  
ATOM   2762  CG  TYR B  55      86.896  36.438  24.082  1.00261.44           C  
ATOM   2763  CD1 TYR B  55      87.578  35.513  24.834  1.00261.44           C  
ATOM   2764  CD2 TYR B  55      86.024  36.012  23.110  1.00261.44           C  
ATOM   2765  CE1 TYR B  55      87.403  34.171  24.602  1.00261.44           C  
ATOM   2766  CE2 TYR B  55      85.849  34.672  22.875  1.00261.44           C  
ATOM   2767  CZ  TYR B  55      86.541  33.750  23.620  1.00261.44           C  
ATOM   2768  OH  TYR B  55      86.364  32.372  23.381  1.00261.44           O  
ATOM   2769  C   TYR B  55      86.613  39.804  25.589  1.00261.44           C  
ATOM   2770  O   TYR B  55      87.735  40.274  25.777  1.00261.44           O  
ATOM   2771  N   GLY B  56      85.598  40.561  25.141  1.00115.90           N  
ATOM   2772  CA  GLY B  56      85.820  41.970  25.084  1.00115.90           C  
ATOM   2773  C   GLY B  56      84.736  42.556  24.302  1.00115.90           C  
ATOM   2774  O   GLY B  56      83.835  41.858  23.844  1.00115.90           O  
ATOM   2775  N   ALA B  57      84.852  43.873  24.099  1.00 59.55           N  
ATOM   2776  CA  ALA B  57      83.813  44.584  23.453  1.00 59.55           C  
ATOM   2777  CB  ALA B  57      84.133  46.072  23.227  1.00 59.55           C  
ATOM   2778  C   ALA B  57      83.535  43.964  22.125  1.00 59.55           C  
ATOM   2779  O   ALA B  57      84.442  43.572  21.389  1.00 59.55           O  
ATOM   2780  N   GLY B  58      82.231  43.816  21.826  1.00 51.25           N  
ATOM   2781  CA  GLY B  58      81.799  43.357  20.540  1.00 51.25           C  
ATOM   2782  C   GLY B  58      81.766  41.867  20.450  1.00 51.25           C  
ATOM   2783  O   GLY B  58      81.410  41.328  19.405  1.00 51.25           O  
ATOM   2784  N   SER B  59      82.125  41.146  21.525  1.00 78.39           N  
ATOM   2785  CA  SER B  59      82.103  39.715  21.412  1.00 78.39           C  
ATOM   2786  CB  SER B  59      83.498  39.075  21.547  1.00 78.39           C  
ATOM   2787  OG  SER B  59      83.412  37.663  21.426  1.00 78.39           O  
ATOM   2788  C   SER B  59      81.254  39.175  22.527  1.00 78.39           C  
ATOM   2789  O   SER B  59      81.234  39.719  23.630  1.00 78.39           O  
ATOM   2790  N   THR B  60      80.476  38.110  22.238  1.00 51.92           N  
ATOM   2791  CA  THR B  60      79.715  37.449  23.260  1.00 51.92           C  
ATOM   2792  CB  THR B  60      78.275  37.873  23.320  1.00 51.92           C  
ATOM   2793  OG1 THR B  60      78.185  39.265  23.585  1.00 51.92           O  
ATOM   2794  CG2 THR B  60      77.572  37.076  24.432  1.00 51.92           C  
ATOM   2795  C   THR B  60      79.742  35.981  22.944  1.00 51.92           C  
ATOM   2796  O   THR B  60      79.661  35.593  21.779  1.00 51.92           O  
ATOM   2797  N   GLU B  61      79.876  35.119  23.975  1.00 91.42           N  
ATOM   2798  CA  GLU B  61      79.885  33.703  23.728  1.00 91.42           C  
ATOM   2799  CB  GLU B  61      81.246  33.007  23.919  1.00 91.42           C  
ATOM   2800  CG  GLU B  61      82.230  33.204  22.765  1.00 91.42           C  
ATOM   2801  CD  GLU B  61      82.902  34.552  22.933  1.00 91.42           C  
ATOM   2802  OE1 GLU B  61      83.006  35.023  24.097  1.00 91.42           O  
ATOM   2803  OE2 GLU B  61      83.327  35.126  21.896  1.00 91.42           O  
ATOM   2804  C   GLU B  61      78.947  33.037  24.679  1.00 91.42           C  
ATOM   2805  O   GLU B  61      78.761  33.478  25.812  1.00 91.42           O  
ATOM   2806  N   LYS B  69      78.326  31.933  24.219  1.00 62.04           N  
ATOM   2807  CA  LYS B  69      77.401  31.206  25.037  1.00 62.04           C  
ATOM   2808  CB  LYS B  69      76.507  30.229  24.255  1.00 62.04           C  
ATOM   2809  CG  LYS B  69      75.448  30.914  23.391  1.00 62.04           C  
ATOM   2810  CD  LYS B  69      74.766  29.967  22.401  0.00 62.04           C  
ATOM   2811  CE  LYS B  69      73.540  30.575  21.718  1.00 62.04           C  
ATOM   2812  NZ  LYS B  69      72.445  30.736  22.701  1.00 62.04           N  
ATOM   2813  C   LYS B  69      78.165  30.403  26.036  1.00 62.04           C  
ATOM   2814  O   LYS B  69      79.239  29.877  25.746  1.00 62.04           O  
ATOM   2815  N   GLY B  70      77.607  30.302  27.258  1.00 26.29           N  
ATOM   2816  CA  GLY B  70      78.208  29.540  28.310  1.00 26.29           C  
ATOM   2817  C   GLY B  70      77.585  28.186  28.264  1.00 26.29           C  
ATOM   2818  O   GLY B  70      77.181  27.706  27.207  1.00 26.29           O  
ATOM   2819  N   ASP B  71      77.557  27.503  29.420  1.00 87.73           N  
ATOM   2820  CA  ASP B  71      76.983  26.193  29.482  1.00 87.73           C  
ATOM   2821  CB  ASP B  71      77.303  25.493  30.811  1.00 87.73           C  
ATOM   2822  CG  ASP B  71      78.812  25.320  30.893  1.00 87.73           C  
ATOM   2823  OD1 ASP B  71      79.433  24.968  29.855  1.00 87.73           O  
ATOM   2824  OD2 ASP B  71      79.367  25.543  32.002  1.00 87.73           O  
ATOM   2825  C   ASP B  71      75.481  26.267  29.379  1.00 87.73           C  
ATOM   2826  O   ASP B  71      74.837  25.462  28.710  1.00 87.73           O  
ATOM   2827  N   ILE B  72      74.917  27.257  30.093  1.00271.77           N  
ATOM   2828  CA  ILE B  72      73.555  27.652  30.372  1.00271.77           C  
ATOM   2829  CB  ILE B  72      73.466  28.579  31.566  1.00271.77           C  
ATOM   2830  CG1 ILE B  72      74.338  28.116  32.725  1.00271.77           C  
ATOM   2831  CG2 ILE B  72      72.021  28.611  32.094  1.00271.77           C  
ATOM   2832  CD1 ILE B  72      74.228  29.127  33.860  1.00271.77           C  
ATOM   2833  C   ILE B  72      72.792  28.373  29.250  1.00271.77           C  
ATOM   2834  O   ILE B  72      71.595  28.570  29.427  1.00271.77           O  
ATOM   2835  N   PRO B  73      73.313  28.859  28.149  1.00210.79           N  
ATOM   2836  CA  PRO B  73      72.657  29.886  27.354  1.00210.79           C  
ATOM   2837  CD  PRO B  73      74.190  28.042  27.326  1.00210.79           C  
ATOM   2838  CB  PRO B  73      73.366  29.873  25.998  1.00210.79           C  
ATOM   2839  CG  PRO B  73      73.899  28.440  25.875  1.00210.79           C  
ATOM   2840  C   PRO B  73      71.164  30.032  27.155  1.00210.79           C  
ATOM   2841  O   PRO B  73      70.716  31.177  27.204  1.00210.79           O  
ATOM   2842  N   ASP B  74      70.360  28.974  26.953  1.00118.15           N  
ATOM   2843  CA  ASP B  74      68.979  29.184  26.583  1.00118.15           C  
ATOM   2844  CB  ASP B  74      68.179  27.876  26.442  1.00118.15           C  
ATOM   2845  CG  ASP B  74      68.129  27.192  27.801  1.00118.15           C  
ATOM   2846  OD1 ASP B  74      69.121  27.317  28.567  1.00118.15           O  
ATOM   2847  OD2 ASP B  74      67.091  26.539  28.093  1.00118.15           O  
ATOM   2848  C   ASP B  74      68.218  30.084  27.529  1.00118.15           C  
ATOM   2849  O   ASP B  74      68.280  29.941  28.750  1.00118.15           O  
ATOM   2850  N   GLY B  75      67.450  31.039  26.939  1.00 39.59           N  
ATOM   2851  CA  GLY B  75      66.583  31.948  27.647  1.00 39.59           C  
ATOM   2852  C   GLY B  75      67.280  33.250  27.904  1.00 39.59           C  
ATOM   2853  O   GLY B  75      66.654  34.205  28.365  1.00 39.59           O  
ATOM   2854  N   TYR B  76      68.590  33.340  27.602  1.00102.36           N  
ATOM   2855  CA  TYR B  76      69.288  34.556  27.911  1.00102.36           C  
ATOM   2856  CB  TYR B  76      70.345  34.405  29.022  1.00102.36           C  
ATOM   2857  CG  TYR B  76      69.710  33.909  30.279  1.00102.36           C  
ATOM   2858  CD1 TYR B  76      68.974  34.750  31.072  1.00102.36           C  
ATOM   2859  CD2 TYR B  76      69.835  32.596  30.665  1.00102.36           C  
ATOM   2860  CE1 TYR B  76      68.390  34.295  32.231  1.00102.36           C  
ATOM   2861  CE2 TYR B  76      69.255  32.133  31.823  1.00102.36           C  
ATOM   2862  CZ  TYR B  76      68.530  32.985  32.614  1.00102.36           C  
ATOM   2863  OH  TYR B  76      67.934  32.514  33.803  1.00102.36           O  
ATOM   2864  C   TYR B  76      70.057  35.020  26.711  1.00102.36           C  
ATOM   2865  O   TYR B  76      70.457  34.226  25.860  1.00102.36           O  
ATOM   2866  N   LYS B  77      70.259  36.353  26.627  1.00122.92           N  
ATOM   2867  CA  LYS B  77      71.047  36.982  25.604  1.00122.92           C  
ATOM   2868  CB  LYS B  77      70.268  37.957  24.700  1.00122.92           C  
ATOM   2869  CG  LYS B  77      69.124  37.339  23.891  1.00122.92           C  
ATOM   2870  CD  LYS B  77      67.857  37.067  24.705  1.00122.92           C  
ATOM   2871  CE  LYS B  77      66.684  36.579  23.855  1.00122.92           C  
ATOM   2872  NZ  LYS B  77      66.333  37.600  22.843  0.50122.92           N  
ATOM   2873  C   LYS B  77      72.037  37.829  26.342  1.00122.92           C  
ATOM   2874  O   LYS B  77      71.785  38.230  27.477  1.00122.92           O  
ATOM   2875  N   ALA B  78      73.202  38.116  25.729  1.00 45.51           N  
ATOM   2876  CA  ALA B  78      74.170  38.937  26.404  1.00 45.51           C  
ATOM   2877  CB  ALA B  78      75.407  38.156  26.877  1.00 45.51           C  
ATOM   2878  C   ALA B  78      74.643  39.978  25.437  1.00 45.51           C  
ATOM   2879  O   ALA B  78      74.575  39.781  24.226  1.00 45.51           O  
ATOM   2880  N   SER B  79      75.103  41.141  25.947  1.00 57.49           N  
ATOM   2881  CA  SER B  79      75.597  42.142  25.043  1.00 57.49           C  
ATOM   2882  CB  SER B  79      74.556  43.228  24.717  1.00 57.49           C  
ATOM   2883  OG  SER B  79      75.106  44.181  23.819  1.00 57.49           O  
ATOM   2884  C   SER B  79      76.785  42.828  25.652  1.00 57.49           C  
ATOM   2885  O   SER B  79      76.746  43.233  26.813  1.00 57.49           O  
ATOM   2886  N   ARG B  80      77.885  42.969  24.872  1.00209.30           N  
ATOM   2887  CA  ARG B  80      79.057  43.676  25.334  1.00209.30           C  
ATOM   2888  CB  ARG B  80      80.389  42.916  25.204  1.00209.30           C  
ATOM   2889  CG  ARG B  80      80.755  42.027  26.384  1.00209.30           C  
ATOM   2890  CD  ARG B  80      81.239  42.798  27.617  1.00209.30           C  
ATOM   2891  NE  ARG B  80      82.420  43.624  27.230  1.00209.30           N  
ATOM   2892  CZ  ARG B  80      83.696  43.218  27.507  1.00209.30           C  
ATOM   2893  NH1 ARG B  80      83.926  42.024  28.122  1.00209.30           N  
ATOM   2894  NH2 ARG B  80      84.752  44.018  27.182  1.00209.30           N  
ATOM   2895  C   ARG B  80      79.261  44.872  24.463  1.00209.30           C  
ATOM   2896  O   ARG B  80      80.032  44.825  23.504  1.00209.30           O  
ATOM   2897  N   PRO B  81      78.595  45.943  24.767  1.00 89.09           N  
ATOM   2898  CA  PRO B  81      78.716  47.176  24.043  1.00 89.09           C  
ATOM   2899  CD  PRO B  81      77.602  45.995  25.824  1.00 89.09           C  
ATOM   2900  CB  PRO B  81      77.592  48.067  24.573  1.00 89.09           C  
ATOM   2901  CG  PRO B  81      77.286  47.493  25.970  1.00 89.09           C  
ATOM   2902  C   PRO B  81      80.055  47.822  24.197  1.00 89.09           C  
ATOM   2903  O   PRO B  81      80.536  48.428  23.241  1.00 89.09           O  
ATOM   2904  N   SER B  82      80.665  47.715  25.392  1.00102.45           N  
ATOM   2905  CA  SER B  82      81.907  48.382  25.645  1.00102.45           C  
ATOM   2906  CB  SER B  82      81.713  49.740  26.339  1.00102.45           C  
ATOM   2907  OG  SER B  82      82.968  50.358  26.570  1.00102.45           O  
ATOM   2908  C   SER B  82      82.682  47.515  26.580  1.00102.45           C  
ATOM   2909  O   SER B  82      82.130  46.607  27.196  1.00102.45           O  
ATOM   2910  N   GLN B  83      83.988  47.799  26.739  1.00 80.80           N  
ATOM   2911  CA  GLN B  83      84.816  46.969  27.569  1.00 80.80           C  
ATOM   2912  CB  GLN B  83      86.261  47.481  27.721  1.00 80.80           C  
ATOM   2913  CG  GLN B  83      87.103  46.563  28.615  1.00 80.80           C  
ATOM   2914  CD  GLN B  83      88.459  47.201  28.894  1.00 80.80           C  
ATOM   2915  OE1 GLN B  83      89.316  46.594  29.535  1.00 80.80           O  
ATOM   2916  NE2 GLN B  83      88.666  48.456  28.415  1.00 80.80           N  
ATOM   2917  C   GLN B  83      84.239  46.971  28.951  1.00 80.80           C  
ATOM   2918  O   GLN B  83      84.230  45.944  29.627  1.00 80.80           O  
ATOM   2919  N   GLU B  84      83.767  48.144  29.409  1.00101.72           N  
ATOM   2920  CA  GLU B  84      83.269  48.303  30.747  1.00101.72           C  
ATOM   2921  CB  GLU B  84      83.060  49.779  31.123  1.00101.72           C  
ATOM   2922  CG  GLU B  84      84.363  50.576  31.202  1.00101.72           C  
ATOM   2923  CD  GLU B  84      84.823  50.862  29.780  1.00101.72           C  
ATOM   2924  OE1 GLU B  84      83.943  50.954  28.884  1.00101.72           O  
ATOM   2925  OE2 GLU B  84      86.059  50.994  29.571  1.00101.72           O  
ATOM   2926  C   GLU B  84      81.958  47.607  30.993  1.00101.72           C  
ATOM   2927  O   GLU B  84      81.774  47.000  32.047  1.00101.72           O  
ATOM   2928  N   ASN B  85      81.006  47.657  30.040  1.00 69.61           N  
ATOM   2929  CA  ASN B  85      79.688  47.182  30.371  1.00 69.61           C  
ATOM   2930  CB  ASN B  85      78.578  48.118  29.861  1.00 69.61           C  
ATOM   2931  CG  ASN B  85      78.743  49.479  30.524  1.00 69.61           C  
ATOM   2932  OD1 ASN B  85      79.180  49.581  31.669  1.00 69.61           O  
ATOM   2933  ND2 ASN B  85      78.385  50.561  29.783  1.00 69.61           N  
ATOM   2934  C   ASN B  85      79.409  45.836  29.773  1.00 69.61           C  
ATOM   2935  O   ASN B  85      79.831  45.531  28.658  1.00 69.61           O  
ATOM   2936  N   PHE B  86      78.695  44.983  30.545  1.00113.71           N  
ATOM   2937  CA  PHE B  86      78.264  43.700  30.060  1.00113.71           C  
ATOM   2938  CB  PHE B  86      79.240  42.567  30.440  1.00113.71           C  
ATOM   2939  CG  PHE B  86      78.865  41.305  29.735  1.00113.71           C  
ATOM   2940  CD1 PHE B  86      78.646  41.299  28.377  1.00113.71           C  
ATOM   2941  CD2 PHE B  86      78.805  40.112  30.417  1.00113.71           C  
ATOM   2942  CE1 PHE B  86      78.319  40.137  27.718  1.00113.71           C  
ATOM   2943  CE2 PHE B  86      78.482  38.946  29.762  1.00113.71           C  
ATOM   2944  CZ  PHE B  86      78.232  38.956  28.412  1.00113.71           C  
ATOM   2945  C   PHE B  86      76.918  43.475  30.676  1.00113.71           C  
ATOM   2946  O   PHE B  86      76.755  43.600  31.891  1.00113.71           O  
ATOM   2947  N   SER B  87      75.907  43.139  29.848  1.00 59.15           N  
ATOM   2948  CA  SER B  87      74.583  43.015  30.381  1.00 59.15           C  
ATOM   2949  CB  SER B  87      73.664  44.186  29.991  1.00 59.15           C  
ATOM   2950  OG  SER B  87      73.538  44.261  28.579  1.00 59.15           O  
ATOM   2951  C   SER B  87      73.944  41.750  29.908  1.00 59.15           C  
ATOM   2952  O   SER B  87      74.266  41.214  28.848  1.00 59.15           O  
ATOM   2953  N   LEU B  88      73.003  41.242  30.727  1.00 75.90           N  
ATOM   2954  CA  LEU B  88      72.306  40.028  30.427  1.00 75.90           C  
ATOM   2955  CB  LEU B  88      72.276  39.061  31.622  1.00 75.90           C  
ATOM   2956  CG  LEU B  88      71.543  37.741  31.345  1.00 75.90           C  
ATOM   2957  CD1 LEU B  88      72.222  36.954  30.216  1.00 75.90           C  
ATOM   2958  CD2 LEU B  88      71.396  36.920  32.636  1.00 75.90           C  
ATOM   2959  C   LEU B  88      70.892  40.384  30.084  1.00 75.90           C  
ATOM   2960  O   LEU B  88      70.292  41.245  30.725  1.00 75.90           O  
ATOM   2961  N   ILE B  89      70.317  39.735  29.048  1.00 62.84           N  
ATOM   2962  CA  ILE B  89      68.982  40.094  28.651  1.00 62.84           C  
ATOM   2963  CB  ILE B  89      68.919  40.685  27.272  1.00 62.84           C  
ATOM   2964  CG1 ILE B  89      69.736  41.985  27.205  1.00 62.84           C  
ATOM   2965  CG2 ILE B  89      67.439  40.861  26.888  1.00 62.84           C  
ATOM   2966  CD1 ILE B  89      69.982  42.474  25.778  1.00 62.84           C  
ATOM   2967  C   ILE B  89      68.106  38.877  28.623  1.00 62.84           C  
ATOM   2968  O   ILE B  89      68.484  37.827  28.108  1.00 62.84           O  
ATOM   2969  N   LEU B  90      66.900  38.991  29.210  1.00154.42           N  
ATOM   2970  CA  LEU B  90      65.940  37.931  29.131  1.00154.42           C  
ATOM   2971  CB  LEU B  90      65.531  37.316  30.486  1.00154.42           C  
ATOM   2972  CG  LEU B  90      65.475  38.291  31.676  1.00154.42           C  
ATOM   2973  CD1 LEU B  90      64.848  37.616  32.903  1.00154.42           C  
ATOM   2974  CD2 LEU B  90      66.871  38.828  32.023  1.00154.42           C  
ATOM   2975  C   LEU B  90      64.731  38.500  28.463  1.00154.42           C  
ATOM   2976  O   LEU B  90      63.923  39.196  29.076  1.00154.42           O  
ATOM   2977  N   GLU B  91      64.589  38.188  27.163  1.00139.70           N  
ATOM   2978  CA  GLU B  91      63.547  38.725  26.342  1.00139.70           C  
ATOM   2979  CB  GLU B  91      63.686  38.227  24.898  1.00139.70           C  
ATOM   2980  CG  GLU B  91      63.021  39.129  23.868  1.00139.70           C  
ATOM   2981  CD  GLU B  91      63.945  40.315  23.637  1.00139.70           C  
ATOM   2982  OE1 GLU B  91      64.840  40.205  22.758  1.00139.70           O  
ATOM   2983  OE2 GLU B  91      63.774  41.344  24.344  1.00139.70           O  
ATOM   2984  C   GLU B  91      62.220  38.270  26.863  1.00139.70           C  
ATOM   2985  O   GLU B  91      61.319  39.081  27.074  1.00139.70           O  
ATOM   2986  N   LEU B  92      62.071  36.952  27.098  1.00160.62           N  
ATOM   2987  CA  LEU B  92      60.847  36.425  27.627  1.00160.62           C  
ATOM   2988  CB  LEU B  92      60.254  35.266  26.802  1.00160.62           C  
ATOM   2989  CG  LEU B  92      59.851  35.634  25.361  1.00160.62           C  
ATOM   2990  CD1 LEU B  92      58.700  36.654  25.328  1.00160.62           C  
ATOM   2991  CD2 LEU B  92      61.070  36.071  24.534  1.00160.62           C  
ATOM   2992  C   LEU B  92      61.213  35.850  28.954  1.00160.62           C  
ATOM   2993  O   LEU B  92      62.012  34.919  29.039  1.00160.62           O  
ATOM   2994  N   ALA B  93      60.625  36.394  30.031  1.00 62.15           N  
ATOM   2995  CA  ALA B  93      60.951  35.961  31.357  1.00 62.15           C  
ATOM   2996  CB  ALA B  93      60.485  36.939  32.450  1.00 62.15           C  
ATOM   2997  C   ALA B  93      60.311  34.637  31.627  1.00 62.15           C  
ATOM   2998  O   ALA B  93      59.393  34.212  30.927  1.00 62.15           O  
ATOM   2999  N   THR B  94      60.849  33.924  32.638  1.00 86.39           N  
ATOM   3000  CA  THR B  94      60.319  32.654  33.044  1.00 86.39           C  
ATOM   3001  CB  THR B  94      61.062  31.506  32.431  1.00 86.39           C  
ATOM   3002  OG1 THR B  94      61.021  31.580  31.018  1.00 86.39           O  
ATOM   3003  CG2 THR B  94      60.425  30.196  32.895  1.00 86.39           C  
ATOM   3004  C   THR B  94      60.546  32.536  34.520  1.00 86.39           C  
ATOM   3005  O   THR B  94      61.562  32.995  35.036  1.00 86.39           O  
ATOM   3006  N   PRO B  95      59.637  31.910  35.215  1.00166.37           N  
ATOM   3007  CA  PRO B  95      59.784  31.733  36.636  1.00166.37           C  
ATOM   3008  CD  PRO B  95      58.243  31.916  34.805  1.00166.37           C  
ATOM   3009  CB  PRO B  95      58.437  31.208  37.126  1.00166.37           C  
ATOM   3010  CG  PRO B  95      57.434  31.779  36.106  1.00166.37           C  
ATOM   3011  C   PRO B  95      60.935  30.827  36.918  1.00166.37           C  
ATOM   3012  O   PRO B  95      61.427  30.811  38.046  1.00166.37           O  
ATOM   3013  N   SER B  96      61.360  30.045  35.911  1.00 45.42           N  
ATOM   3014  CA  SER B  96      62.459  29.142  36.078  1.00 45.42           C  
ATOM   3015  CB  SER B  96      62.697  28.276  34.829  1.00 45.42           C  
ATOM   3016  OG  SER B  96      63.034  29.098  33.720  1.00 45.42           O  
ATOM   3017  C   SER B  96      63.686  29.965  36.305  1.00 45.42           C  
ATOM   3018  O   SER B  96      64.627  29.538  36.969  1.00 45.42           O  
ATOM   3019  N   GLN B  97      63.673  31.185  35.744  1.00100.91           N  
ATOM   3020  CA  GLN B  97      64.728  32.156  35.750  1.00100.91           C  
ATOM   3021  CB  GLN B  97      64.501  33.253  34.701  1.00100.91           C  
ATOM   3022  CG  GLN B  97      64.567  32.664  33.289  1.00100.91           C  
ATOM   3023  CD  GLN B  97      64.335  33.768  32.275  1.00100.91           C  
ATOM   3024  OE1 GLN B  97      64.223  34.939  32.628  1.00100.91           O  
ATOM   3025  NE2 GLN B  97      64.260  33.383  30.973  1.00100.91           N  
ATOM   3026  C   GLN B  97      64.976  32.764  37.105  1.00100.91           C  
ATOM   3027  O   GLN B  97      66.036  33.347  37.312  1.00100.91           O  
ATOM   3028  N   THR B  98      64.003  32.726  38.041  1.00148.41           N  
ATOM   3029  CA  THR B  98      64.189  33.354  39.329  1.00148.41           C  
ATOM   3030  CB  THR B  98      63.108  33.035  40.318  1.00148.41           C  
ATOM   3031  OG1 THR B  98      63.122  31.653  40.636  1.00148.41           O  
ATOM   3032  CG2 THR B  98      61.758  33.391  39.693  1.00148.41           C  
ATOM   3033  C   THR B  98      65.465  32.860  39.939  1.00148.41           C  
ATOM   3034  O   THR B  98      65.657  31.654  40.081  1.00148.41           O  
ATOM   3035  N   SER B  99      66.383  33.786  40.310  1.00 87.21           N  
ATOM   3036  CA  SER B  99      67.634  33.346  40.856  1.00 87.21           C  
ATOM   3037  CB  SER B  99      68.398  32.458  39.849  1.00 87.21           C  
ATOM   3038  OG  SER B  99      69.617  31.974  40.390  1.00 87.21           O  
ATOM   3039  C   SER B  99      68.484  34.545  41.196  1.00 87.21           C  
ATOM   3040  O   SER B  99      68.044  35.692  41.087  1.00 87.21           O  
ATOM   3041  N   VAL B 100      69.730  34.283  41.663  1.00 92.38           N  
ATOM   3042  CA  VAL B 100      70.689  35.301  41.985  1.00 92.38           C  
ATOM   3043  CB  VAL B 100      71.366  35.074  43.304  1.00 92.38           C  
ATOM   3044  CG1 VAL B 100      72.389  36.199  43.533  1.00 92.38           C  
ATOM   3045  CG2 VAL B 100      70.289  34.969  44.396  1.00 92.38           C  
ATOM   3046  C   VAL B 100      71.755  35.236  40.934  1.00 92.38           C  
ATOM   3047  O   VAL B 100      72.346  34.184  40.699  1.00 92.38           O  
ATOM   3048  N   TYR B 101      72.062  36.383  40.299  1.00 88.98           N  
ATOM   3049  CA  TYR B 101      73.002  36.371  39.216  1.00 88.98           C  
ATOM   3050  CB  TYR B 101      72.476  37.020  37.921  1.00 88.98           C  
ATOM   3051  CG  TYR B 101      71.316  36.241  37.397  1.00 88.98           C  
ATOM   3052  CD1 TYR B 101      70.044  36.472  37.869  1.00 88.98           C  
ATOM   3053  CD2 TYR B 101      71.498  35.285  36.422  1.00 88.98           C  
ATOM   3054  CE1 TYR B 101      68.973  35.760  37.382  1.00 88.98           C  
ATOM   3055  CE2 TYR B 101      70.431  34.570  35.930  1.00 88.98           C  
ATOM   3056  CZ  TYR B 101      69.166  34.807  36.410  1.00 88.98           C  
ATOM   3057  OH  TYR B 101      68.072  34.074  35.905  1.00 88.98           O  
ATOM   3058  C   TYR B 101      74.195  37.169  39.618  1.00 88.98           C  
ATOM   3059  O   TYR B 101      74.126  38.054  40.470  1.00 88.98           O  
ATOM   3060  N   PHE B 102      75.355  36.816  39.037  1.00 94.40           N  
ATOM   3061  CA  PHE B 102      76.549  37.544  39.318  1.00 94.40           C  
ATOM   3062  CB  PHE B 102      77.558  36.789  40.203  1.00 94.40           C  
ATOM   3063  CG  PHE B 102      76.994  36.537  41.560  1.00 94.40           C  
ATOM   3064  CD1 PHE B 102      76.206  35.434  41.795  1.00 94.40           C  
ATOM   3065  CD2 PHE B 102      77.266  37.394  42.601  1.00 94.40           C  
ATOM   3066  CE1 PHE B 102      75.690  35.193  43.047  1.00 94.40           C  
ATOM   3067  CE2 PHE B 102      76.753  37.158  43.856  1.00 94.40           C  
ATOM   3068  CZ  PHE B 102      75.963  36.056  44.081  1.00 94.40           C  
ATOM   3069  C   PHE B 102      77.266  37.731  38.021  1.00 94.40           C  
ATOM   3070  O   PHE B 102      77.353  36.816  37.202  1.00 94.40           O  
ATOM   3071  N   CYS B 103      77.802  38.945  37.819  1.00 83.94           N  
ATOM   3072  CA  CYS B 103      78.608  39.272  36.687  1.00 83.94           C  
ATOM   3073  CB  CYS B 103      78.330  40.710  36.212  1.00 83.94           C  
ATOM   3074  SG  CYS B 103      79.570  41.389  35.076  1.00 83.94           S  
ATOM   3075  C   CYS B 103      80.007  39.224  37.216  1.00 83.94           C  
ATOM   3076  O   CYS B 103      80.228  39.493  38.393  1.00 83.94           O  
ATOM   3077  N   ALA B 104      80.991  38.842  36.382  1.00 57.47           N  
ATOM   3078  CA  ALA B 104      82.338  38.786  36.878  1.00 57.47           C  
ATOM   3079  CB  ALA B 104      82.774  37.371  37.295  1.00 57.47           C  
ATOM   3080  C   ALA B 104      83.258  39.228  35.787  1.00 57.47           C  
ATOM   3081  O   ALA B 104      82.937  39.106  34.608  1.00 57.47           O  
ATOM   3082  N   SER B 105      84.429  39.776  36.169  1.00101.96           N  
ATOM   3083  CA  SER B 105      85.420  40.186  35.216  1.00101.96           C  
ATOM   3084  CB  SER B 105      85.870  41.649  35.373  1.00101.96           C  
ATOM   3085  OG  SER B 105      84.785  42.530  35.125  1.00101.96           O  
ATOM   3086  C   SER B 105      86.611  39.340  35.518  1.00101.96           C  
ATOM   3087  O   SER B 105      86.715  38.778  36.606  1.00101.96           O  
ATOM   3088  N   GLY B 106      87.542  39.191  34.560  1.00 64.69           N  
ATOM   3089  CA  GLY B 106      88.664  38.367  34.891  1.00 64.69           C  
ATOM   3090  C   GLY B 106      89.820  38.761  34.031  1.00 64.69           C  
ATOM   3091  O   GLY B 106      89.646  39.118  32.867  1.00 64.69           O  
ATOM   3092  N   ASP B 107      91.046  38.724  34.595  1.00136.36           N  
ATOM   3093  CA  ASP B 107      92.177  39.017  33.766  1.00136.36           C  
ATOM   3094  CB  ASP B 107      92.678  40.464  33.908  1.00136.36           C  
ATOM   3095  CG  ASP B 107      93.493  40.788  32.666  1.00136.36           C  
ATOM   3096  OD1 ASP B 107      93.745  39.849  31.865  1.00136.36           O  
ATOM   3097  OD2 ASP B 107      93.876  41.977  32.501  1.00136.36           O  
ATOM   3098  C   ASP B 107      93.303  38.090  34.132  1.00136.36           C  
ATOM   3099  O   ASP B 107      93.876  38.193  35.207  1.00136.36           O  
ATOM   3100  N   ALA B 124      93.739  37.202  33.224  1.00 65.56           N  
ATOM   3101  CA  ALA B 124      94.779  36.274  33.589  1.00 65.56           C  
ATOM   3102  CB  ALA B 124      96.058  36.952  34.111  1.00 65.56           C  
ATOM   3103  C   ALA B 124      94.324  35.293  34.638  1.00 65.56           C  
ATOM   3104  O   ALA B 124      95.071  34.960  35.559  1.00 65.56           O  
ATOM   3105  N   SER B 125      93.085  34.787  34.468  1.00114.14           N  
ATOM   3106  CA  SER B 125      92.453  33.710  35.194  1.00114.14           C  
ATOM   3107  CB  SER B 125      93.410  32.526  35.416  1.00114.14           C  
ATOM   3108  OG  SER B 125      93.805  31.979  34.166  1.00114.14           O  
ATOM   3109  C   SER B 125      91.864  34.065  36.533  1.00114.14           C  
ATOM   3110  O   SER B 125      91.043  33.301  37.037  1.00114.14           O  
ATOM   3111  N   GLU B 126      92.178  35.221  37.140  1.00 83.43           N  
ATOM   3112  CA  GLU B 126      91.522  35.494  38.394  1.00 83.43           C  
ATOM   3113  CB  GLU B 126      92.194  36.643  39.165  1.00 83.43           C  
ATOM   3114  CG  GLU B 126      93.651  36.369  39.541  1.00 83.43           C  
ATOM   3115  CD  GLU B 126      93.664  35.638  40.872  1.00 83.43           C  
ATOM   3116  OE1 GLU B 126      93.142  36.220  41.860  1.00 83.43           O  
ATOM   3117  OE2 GLU B 126      94.192  34.495  40.921  1.00 83.43           O  
ATOM   3118  C   GLU B 126      90.146  35.976  38.035  1.00 83.43           C  
ATOM   3119  O   GLU B 126      89.994  36.706  37.061  1.00 83.43           O  
ATOM   3120  N   GLN B 127      89.091  35.590  38.783  1.00123.63           N  
ATOM   3121  CA  GLN B 127      87.801  36.128  38.444  1.00123.63           C  
ATOM   3122  CB  GLN B 127      86.718  35.068  38.182  1.00123.63           C  
ATOM   3123  CG  GLN B 127      85.452  35.657  37.556  1.00123.63           C  
ATOM   3124  CD  GLN B 127      84.630  34.514  36.977  1.00123.63           C  
ATOM   3125  OE1 GLN B 127      84.257  33.577  37.680  1.00123.63           O  
ATOM   3126  NE2 GLN B 127      84.350  34.590  35.648  1.00123.63           N  
ATOM   3127  C   GLN B 127      87.381  37.024  39.568  1.00123.63           C  
ATOM   3128  O   GLN B 127      87.663  36.739  40.730  1.00123.63           O  
ATOM   3129  N   TYR B 128      86.742  38.169  39.242  1.00126.09           N  
ATOM   3130  CA  TYR B 128      86.275  39.067  40.262  1.00126.09           C  
ATOM   3131  CB  TYR B 128      86.782  40.515  40.139  1.00126.09           C  
ATOM   3132  CG  TYR B 128      88.232  40.581  40.476  1.00126.09           C  
ATOM   3133  CD1 TYR B 128      89.198  40.408  39.511  1.00126.09           C  
ATOM   3134  CD2 TYR B 128      88.622  40.828  41.772  1.00126.09           C  
ATOM   3135  CE1 TYR B 128      90.533  40.479  39.839  1.00126.09           C  
ATOM   3136  CE2 TYR B 128      89.953  40.900  42.105  1.00126.09           C  
ATOM   3137  CZ  TYR B 128      90.911  40.727  41.137  1.00126.09           C  
ATOM   3138  OH  TYR B 128      92.279  40.801  41.475  1.00126.09           O  
ATOM   3139  C   TYR B 128      84.791  39.146  40.117  1.00126.09           C  
ATOM   3140  O   TYR B 128      84.279  39.537  39.069  1.00126.09           O  
ATOM   3141  N   PHE B 129      84.067  38.806  41.198  1.00 89.85           N  
ATOM   3142  CA  PHE B 129      82.635  38.721  41.161  1.00 89.85           C  
ATOM   3143  CB  PHE B 129      82.088  37.563  42.022  1.00 89.85           C  
ATOM   3144  CG  PHE B 129      82.550  36.256  41.458  1.00 89.85           C  
ATOM   3145  CD1 PHE B 129      83.851  35.834  41.625  1.00 89.85           C  
ATOM   3146  CD2 PHE B 129      81.676  35.436  40.783  1.00 89.85           C  
ATOM   3147  CE1 PHE B 129      84.274  34.629  41.112  1.00 89.85           C  
ATOM   3148  CE2 PHE B 129      82.092  34.229  40.269  1.00 89.85           C  
ATOM   3149  CZ  PHE B 129      83.395  33.823  40.430  1.00 89.85           C  
ATOM   3150  C   PHE B 129      82.025  39.977  41.710  1.00 89.85           C  
ATOM   3151  O   PHE B 129      82.621  40.677  42.528  1.00 89.85           O  
ATOM   3152  N   GLY B 130      80.802  40.295  41.230  1.00 42.08           N  
ATOM   3153  CA  GLY B 130      80.065  41.446  41.675  1.00 42.08           C  
ATOM   3154  C   GLY B 130      79.152  41.033  42.794  1.00 42.08           C  
ATOM   3155  O   GLY B 130      79.001  39.853  43.100  1.00 42.08           O  
ATOM   3156  N   PRO B 131      78.518  42.017  43.380  1.00181.52           N  
ATOM   3157  CA  PRO B 131      77.642  41.850  44.513  1.00181.52           C  
ATOM   3158  CD  PRO B 131      78.248  43.255  42.672  1.00181.52           C  
ATOM   3159  CB  PRO B 131      76.951  43.199  44.717  1.00181.52           C  
ATOM   3160  CG  PRO B 131      77.670  44.169  43.760  1.00181.52           C  
ATOM   3161  C   PRO B 131      76.604  40.797  44.282  1.00181.52           C  
ATOM   3162  O   PRO B 131      76.455  39.917  45.129  1.00181.52           O  
ATOM   3163  N   GLY B 132      75.875  40.869  43.150  1.00 58.22           N  
ATOM   3164  CA  GLY B 132      74.865  39.890  42.864  1.00 58.22           C  
ATOM   3165  C   GLY B 132      73.541  40.568  42.684  1.00 58.22           C  
ATOM   3166  O   GLY B 132      73.364  41.739  43.017  1.00 58.22           O  
ATOM   3167  N   THR B 133      72.564  39.826  42.121  1.00144.32           N  
ATOM   3168  CA  THR B 133      71.272  40.410  41.904  1.00144.32           C  
ATOM   3169  CB  THR B 133      71.074  40.867  40.491  1.00144.32           C  
ATOM   3170  OG1 THR B 133      69.992  41.780  40.416  1.00144.32           O  
ATOM   3171  CG2 THR B 133      70.783  39.638  39.616  1.00144.32           C  
ATOM   3172  C   THR B 133      70.221  39.383  42.211  1.00144.32           C  
ATOM   3173  O   THR B 133      70.376  38.198  41.916  1.00144.32           O  
ATOM   3174  N   ARG B 134      69.101  39.815  42.824  1.00121.53           N  
ATOM   3175  CA  ARG B 134      68.062  38.876  43.118  1.00121.53           C  
ATOM   3176  CB  ARG B 134      67.525  38.983  44.555  1.00121.53           C  
ATOM   3177  CG  ARG B 134      68.588  38.621  45.595  1.00121.53           C  
ATOM   3178  CD  ARG B 134      68.053  38.423  47.014  1.00121.53           C  
ATOM   3179  NE  ARG B 134      67.701  39.757  47.570  1.00121.53           N  
ATOM   3180  CZ  ARG B 134      67.535  39.894  48.918  0.50121.53           C  
ATOM   3181  NH1 ARG B 134      67.698  38.813  49.734  0.50121.53           N  
ATOM   3182  NH2 ARG B 134      67.212  41.109  49.451  0.50121.53           N  
ATOM   3183  C   ARG B 134      66.937  39.143  42.177  1.00121.53           C  
ATOM   3184  O   ARG B 134      66.285  40.183  42.242  1.00121.53           O  
ATOM   3185  N   LEU B 135      66.684  38.190  41.261  1.00 64.77           N  
ATOM   3186  CA  LEU B 135      65.623  38.386  40.323  1.00 64.77           C  
ATOM   3187  CB  LEU B 135      66.072  38.231  38.860  1.00 64.77           C  
ATOM   3188  CG  LEU B 135      64.942  38.436  37.835  1.00 64.77           C  
ATOM   3189  CD1 LEU B 135      64.402  39.876  37.878  1.00 64.77           C  
ATOM   3190  CD2 LEU B 135      65.383  38.008  36.427  1.00 64.77           C  
ATOM   3191  C   LEU B 135      64.596  37.340  40.588  1.00 64.77           C  
ATOM   3192  O   LEU B 135      64.890  36.145  40.578  1.00 64.77           O  
ATOM   3193  N   THR B 136      63.352  37.776  40.856  1.00 42.27           N  
ATOM   3194  CA  THR B 136      62.292  36.841  41.065  1.00 42.27           C  
ATOM   3195  CB  THR B 136      61.597  36.999  42.385  1.00 42.27           C  
ATOM   3196  OG1 THR B 136      62.524  36.836  43.448  1.00 42.27           O  
ATOM   3197  CG2 THR B 136      60.486  35.941  42.487  1.00 42.27           C  
ATOM   3198  C   THR B 136      61.287  37.101  39.995  1.00 42.27           C  
ATOM   3199  O   THR B 136      60.864  38.236  39.784  1.00 42.27           O  
ATOM   3200  N   VAL B 137      60.898  36.036  39.273  1.00 55.83           N  
ATOM   3201  CA  VAL B 137      59.932  36.155  38.225  1.00 55.83           C  
ATOM   3202  CB  VAL B 137      60.267  35.322  37.023  1.00 55.83           C  
ATOM   3203  CG1 VAL B 137      59.163  35.513  35.970  1.00 55.83           C  
ATOM   3204  CG2 VAL B 137      61.673  35.709  36.537  1.00 55.83           C  
ATOM   3205  C   VAL B 137      58.653  35.635  38.786  1.00 55.83           C  
ATOM   3206  O   VAL B 137      58.550  34.470  39.166  1.00 55.83           O  
ATOM   3207  N   LEU B 138      57.632  36.505  38.858  1.00 29.41           N  
ATOM   3208  CA  LEU B 138      56.383  36.090  39.410  1.00 29.41           C  
ATOM   3209  CB  LEU B 138      55.774  37.147  40.348  1.00 29.41           C  
ATOM   3210  CG  LEU B 138      56.670  37.468  41.560  1.00 29.41           C  
ATOM   3211  CD1 LEU B 138      56.027  38.525  42.472  1.00 29.41           C  
ATOM   3212  CD2 LEU B 138      57.069  36.191  42.314  1.00 29.41           C  
ATOM   3213  C   LEU B 138      55.418  35.895  38.249  1.00 29.41           C  
ATOM   3214  O   LEU B 138      55.742  36.360  37.124  1.00 29.41           O  
ATOM   3215  OXT LEU B 138      54.340  35.282  38.473  1.00 29.41           O  
TER
END
