# Supplementary material for: Predicting T cell receptor functionality against mutant epitopes
Source: Cell Genom. 2024 Aug 15;4(9):100634. doi: 10.1016/j.xgen.2024.100634 (PMC11480844; doi:10.1016/j.xgen.2024.100634)
Supplement: Data S7. Structural models of the murine dataset, related to Figure 3 and STAR Methods, Structural modeling — PDB files containing the structural models of the 36 murine TCRs, SIINFEKL, and the H-2Kb allele. [file mmc8.zip › SIINFEKL/G2_SIINFEKL.pdb]

ATOM      1  N   GLY M   1     120.996  18.400  21.061  1.00 13.36           N  
ATOM      2  CA  GLY M   1     120.900  19.730  20.417  1.00 13.36           C  
ATOM      3  C   GLY M   1     119.709  20.473  20.918  1.00 13.36           C  
ATOM      4  O   GLY M   1     118.744  19.884  21.403  1.00 13.36           O  
ATOM      5  N   PRO M   2     119.771  21.770  20.808  1.00114.57           N  
ATOM      6  CA  PRO M   2     118.671  22.578  21.250  1.00114.57           C  
ATOM      7  CD  PRO M   2     121.045  22.452  20.975  1.00114.57           C  
ATOM      8  CB  PRO M   2     119.213  24.002  21.351  1.00114.57           C  
ATOM      9  CG  PRO M   2     120.709  23.795  21.642  1.00114.57           C  
ATOM     10  C   PRO M   2     117.521  22.441  20.309  1.00114.57           C  
ATOM     11  O   PRO M   2     117.738  22.123  19.140  1.00114.57           O  
ATOM     12  N   HIS M   3     116.288  22.655  20.801  1.00 56.09           N  
ATOM     13  CA  HIS M   3     115.150  22.557  19.940  1.00 56.09           C  
ATOM     14  ND1 HIS M   3     115.605  19.800  18.260  1.00 56.09           N  
ATOM     15  CG  HIS M   3     115.349  20.092  19.581  1.00 56.09           C  
ATOM     16  CB  HIS M   3     114.441  21.199  20.032  1.00 56.09           C  
ATOM     17  NE2 HIS M   3     116.809  18.374  19.466  1.00 56.09           N  
ATOM     18  CD2 HIS M   3     116.093  19.210  20.304  1.00 56.09           C  
ATOM     19  CE1 HIS M   3     116.484  18.766  18.248  1.00 56.09           C  
ATOM     20  C   HIS M   3     114.213  23.636  20.358  1.00 56.09           C  
ATOM     21  O   HIS M   3     114.430  24.289  21.377  1.00 56.09           O  
ATOM     22  N   SER M   4     113.159  23.891  19.561  1.00 51.31           N  
ATOM     23  CA  SER M   4     112.283  24.941  19.973  1.00 51.31           C  
ATOM     24  CB  SER M   4     112.766  26.336  19.539  1.00 51.31           C  
ATOM     25  OG  SER M   4     112.816  26.421  18.123  1.00 51.31           O  
ATOM     26  C   SER M   4     110.924  24.720  19.405  1.00 51.31           C  
ATOM     27  O   SER M   4     110.741  23.968  18.449  1.00 51.31           O  
ATOM     28  N   LEU M   5     109.923  25.365  20.035  1.00 77.95           N  
ATOM     29  CA  LEU M   5     108.570  25.308  19.577  1.00 77.95           C  
ATOM     30  CB  LEU M   5     107.631  24.632  20.588  1.00 77.95           C  
ATOM     31  CG  LEU M   5     106.169  24.531  20.125  1.00 77.95           C  
ATOM     32  CD1 LEU M   5     106.043  23.616  18.895  1.00 77.95           C  
ATOM     33  CD2 LEU M   5     105.253  24.103  21.283  1.00 77.95           C  
ATOM     34  C   LEU M   5     108.138  26.733  19.440  1.00 77.95           C  
ATOM     35  O   LEU M   5     108.118  27.479  20.419  1.00 77.95           O  
ATOM     36  N   ARG M   6     107.778  27.155  18.213  1.00132.46           N  
ATOM     37  CA  ARG M   6     107.400  28.526  18.021  1.00132.46           C  
ATOM     38  CB  ARG M   6     108.415  29.302  17.163  1.00132.46           C  
ATOM     39  CG  ARG M   6     109.768  29.477  17.856  1.00132.46           C  
ATOM     40  CD  ARG M   6     110.929  29.776  16.903  1.00132.46           C  
ATOM     41  NE  ARG M   6     110.779  31.165  16.392  1.00132.46           N  
ATOM     42  CZ  ARG M   6     111.632  31.627  15.430  1.00132.46           C  
ATOM     43  NH1 ARG M   6     112.619  30.818  14.947  1.00132.46           N  
ATOM     44  NH2 ARG M   6     111.496  32.897  14.949  1.00132.46           N  
ATOM     45  C   ARG M   6     106.090  28.545  17.304  1.00132.46           C  
ATOM     46  O   ARG M   6     105.733  27.584  16.628  1.00132.46           O  
ATOM     47  N   TYR M   7     105.315  29.636  17.476  1.00 97.26           N  
ATOM     48  CA  TYR M   7     104.061  29.765  16.793  1.00 97.26           C  
ATOM     49  CB  TYR M   7     102.820  29.745  17.709  1.00 97.26           C  
ATOM     50  CG  TYR M   7     102.601  28.370  18.246  1.00 97.26           C  
ATOM     51  CD1 TYR M   7     101.850  27.462  17.537  1.00 97.26           C  
ATOM     52  CD2 TYR M   7     103.140  27.981  19.450  1.00 97.26           C  
ATOM     53  CE1 TYR M   7     101.636  26.193  18.020  1.00 97.26           C  
ATOM     54  CE2 TYR M   7     102.929  26.712  19.939  1.00 97.26           C  
ATOM     55  CZ  TYR M   7     102.173  25.814  19.225  1.00 97.26           C  
ATOM     56  OH  TYR M   7     101.953  24.511  19.721  1.00 97.26           O  
ATOM     57  C   TYR M   7     104.033  31.088  16.091  1.00 97.26           C  
ATOM     58  O   TYR M   7     104.264  32.133  16.695  1.00 97.26           O  
ATOM     59  N   PHE M   8     103.728  31.076  14.781  1.00 58.84           N  
ATOM     60  CA  PHE M   8     103.631  32.306  14.058  1.00 58.84           C  
ATOM     61  CB  PHE M   8     104.176  32.225  12.626  1.00 58.84           C  
ATOM     62  CG  PHE M   8     105.646  32.018  12.714  1.00 58.84           C  
ATOM     63  CD1 PHE M   8     106.157  30.771  12.992  1.00 58.84           C  
ATOM     64  CD2 PHE M   8     106.514  33.065  12.505  1.00 58.84           C  
ATOM     65  CE1 PHE M   8     107.514  30.575  13.072  1.00 58.84           C  
ATOM     66  CE2 PHE M   8     107.872  32.875  12.583  1.00 58.84           C  
ATOM     67  CZ  PHE M   8     108.373  31.626  12.867  1.00 58.84           C  
ATOM     68  C   PHE M   8     102.175  32.609  13.935  1.00 58.84           C  
ATOM     69  O   PHE M   8     101.414  31.836  13.354  1.00 58.84           O  
ATOM     70  N   VAL M   9     101.749  33.760  14.482  1.00 46.06           N  
ATOM     71  CA  VAL M   9     100.363  34.116  14.420  1.00 46.06           C  
ATOM     72  CB  VAL M   9      99.803  34.506  15.758  1.00 46.06           C  
ATOM     73  CG1 VAL M   9      98.335  34.920  15.574  1.00 46.06           C  
ATOM     74  CG2 VAL M   9     100.016  33.346  16.744  1.00 46.06           C  
ATOM     75  C   VAL M   9     100.259  35.317  13.538  1.00 46.06           C  
ATOM     76  O   VAL M   9     101.160  36.152  13.523  1.00 46.06           O  
ATOM     77  N   THR M  10      99.176  35.417  12.739  1.00123.04           N  
ATOM     78  CA  THR M  10      99.032  36.575  11.905  1.00123.04           C  
ATOM     79  CB  THR M  10      99.614  36.383  10.535  1.00123.04           C  
ATOM     80  OG1 THR M  10      99.485  37.576   9.777  1.00123.04           O  
ATOM     81  CG2 THR M  10      98.885  35.221   9.839  1.00123.04           C  
ATOM     82  C   THR M  10      97.577  36.901  11.743  1.00123.04           C  
ATOM     83  O   THR M  10      96.737  36.009  11.631  1.00123.04           O  
ATOM     84  N   ALA M  11      97.247  38.212  11.741  1.00 48.91           N  
ATOM     85  CA  ALA M  11      95.896  38.644  11.523  1.00 48.91           C  
ATOM     86  CB  ALA M  11      95.158  39.018  12.817  1.00 48.91           C  
ATOM     87  C   ALA M  11      95.959  39.878  10.683  1.00 48.91           C  
ATOM     88  O   ALA M  11      96.650  40.836  11.027  1.00 48.91           O  
ATOM     89  N   VAL M  12      95.213  39.891   9.560  1.00 65.07           N  
ATOM     90  CA  VAL M  12      95.234  41.028   8.687  1.00 65.07           C  
ATOM     91  CB  VAL M  12      95.696  40.702   7.297  1.00 65.07           C  
ATOM     92  CG1 VAL M  12      95.538  41.953   6.422  1.00 65.07           C  
ATOM     93  CG2 VAL M  12      97.131  40.166   7.355  1.00 65.07           C  
ATOM     94  C   VAL M  12      93.833  41.519   8.539  1.00 65.07           C  
ATOM     95  O   VAL M  12      92.926  40.747   8.234  1.00 65.07           O  
ATOM     96  N   SER M  13      93.629  42.837   8.732  1.00100.38           N  
ATOM     97  CA  SER M  13      92.319  43.407   8.615  1.00100.38           C  
ATOM     98  CB  SER M  13      92.213  44.844   9.149  1.00100.38           C  
ATOM     99  OG  SER M  13      92.511  44.889  10.533  1.00100.38           O  
ATOM    100  C   SER M  13      91.983  43.531   7.168  1.00100.38           C  
ATOM    101  O   SER M  13      92.861  43.717   6.327  1.00100.38           O  
ATOM    102  N   ARG M  14      90.680  43.421   6.849  1.00195.31           N  
ATOM    103  CA  ARG M  14      90.233  43.621   5.505  1.00195.31           C  
ATOM    104  CB  ARG M  14      89.698  42.325   4.877  1.00195.31           C  
ATOM    105  CG  ARG M  14      90.688  41.161   4.951  1.00195.31           C  
ATOM    106  CD  ARG M  14      90.070  39.801   4.625  1.00195.31           C  
ATOM    107  NE  ARG M  14      90.621  39.347   3.320  1.00195.31           N  
ATOM    108  CZ  ARG M  14      90.575  38.019   3.008  1.00195.31           C  
ATOM    109  NH1 ARG M  14      89.965  37.143   3.858  1.00195.31           N  
ATOM    110  NH2 ARG M  14      91.149  37.563   1.856  1.00195.31           N  
ATOM    111  C   ARG M  14      89.066  44.544   5.626  1.00195.31           C  
ATOM    112  O   ARG M  14      87.934  44.097   5.812  1.00195.31           O  
ATOM    113  N   PRO M  15      89.289  45.823   5.537  1.00144.65           N  
ATOM    114  CA  PRO M  15      88.157  46.689   5.673  1.00144.65           C  
ATOM    115  CD  PRO M  15      90.486  46.411   6.116  1.00144.65           C  
ATOM    116  CB  PRO M  15      88.718  48.078   5.965  1.00144.65           C  
ATOM    117  CG  PRO M  15      90.046  47.772   6.684  1.00144.65           C  
ATOM    118  C   PRO M  15      87.243  46.603   4.502  1.00144.65           C  
ATOM    119  O   PRO M  15      87.673  46.882   3.384  1.00144.65           O  
ATOM    120  N   GLY M  16      85.972  46.240   4.755  1.00 28.21           N  
ATOM    121  CA  GLY M  16      84.960  46.175   3.745  1.00 28.21           C  
ATOM    122  C   GLY M  16      84.933  44.798   3.160  1.00 28.21           C  
ATOM    123  O   GLY M  16      83.871  44.288   2.806  1.00 28.21           O  
ATOM    124  N   LEU M  17      86.109  44.152   3.049  1.00164.78           N  
ATOM    125  CA  LEU M  17      86.162  42.854   2.443  1.00164.78           C  
ATOM    126  CB  LEU M  17      87.594  42.324   2.240  1.00164.78           C  
ATOM    127  CG  LEU M  17      88.378  43.040   1.121  1.00164.78           C  
ATOM    128  CD1 LEU M  17      87.751  42.770  -0.257  1.00164.78           C  
ATOM    129  CD2 LEU M  17      88.547  44.540   1.416  1.00164.78           C  
ATOM    130  C   LEU M  17      85.432  41.864   3.286  1.00164.78           C  
ATOM    131  O   LEU M  17      84.652  41.062   2.777  1.00164.78           O  
ATOM    132  N   GLY M  18      85.652  41.900   4.611  1.00 42.49           N  
ATOM    133  CA  GLY M  18      85.024  40.925   5.451  1.00 42.49           C  
ATOM    134  C   GLY M  18      85.851  40.825   6.690  1.00 42.49           C  
ATOM    135  O   GLY M  18      86.674  41.696   6.970  1.00 42.49           O  
ATOM    136  N   GLU M  19      85.656  39.742   7.466  1.00101.49           N  
ATOM    137  CA  GLU M  19      86.390  39.601   8.688  1.00101.49           C  
ATOM    138  CB  GLU M  19      85.929  38.417   9.562  1.00101.49           C  
ATOM    139  CG  GLU M  19      84.476  38.517  10.045  1.00101.49           C  
ATOM    140  CD  GLU M  19      84.334  39.699  10.999  1.00101.49           C  
ATOM    141  OE1 GLU M  19      85.269  40.541  11.057  1.00101.49           O  
ATOM    142  OE2 GLU M  19      83.279  39.773  11.685  1.00101.49           O  
ATOM    143  C   GLU M  19      87.828  39.394   8.329  1.00101.49           C  
ATOM    144  O   GLU M  19      88.169  38.824   7.295  1.00101.49           O  
ATOM    145  N   PRO M  20      88.678  39.868   9.190  1.00 79.22           N  
ATOM    146  CA  PRO M  20      90.093  39.778   8.951  1.00 79.22           C  
ATOM    147  CD  PRO M  20      88.331  41.026   9.999  1.00 79.22           C  
ATOM    148  CB  PRO M  20      90.736  40.676  10.007  1.00 79.22           C  
ATOM    149  CG  PRO M  20      89.660  41.745  10.274  1.00 79.22           C  
ATOM    150  C   PRO M  20      90.577  38.358   8.961  1.00 79.22           C  
ATOM    151  O   PRO M  20      89.971  37.527   9.634  1.00 79.22           O  
ATOM    152  N   ARG M  21      91.651  38.060   8.200  0.91179.13           N  
ATOM    153  CA  ARG M  21      92.208  36.738   8.113  0.91179.13           C  
ATOM    154  CB  ARG M  21      93.072  36.564   6.851  0.91179.13           C  
ATOM    155  CG  ARG M  21      93.859  35.256   6.792  0.91179.13           C  
ATOM    156  CD  ARG M  21      94.948  35.251   5.716  0.91179.13           C  
ATOM    157  NE  ARG M  21      94.326  34.910   4.407  0.91179.13           N  
ATOM    158  CZ  ARG M  21      94.446  33.641   3.921  0.91179.13           C  
ATOM    159  NH1 ARG M  21      95.129  32.705   4.642  0.91179.13           N  
ATOM    160  NH2 ARG M  21      93.906  33.310   2.713  0.91179.13           N  
ATOM    161  C   ARG M  21      93.095  36.514   9.300  0.91179.13           C  
ATOM    162  O   ARG M  21      93.920  37.360   9.641  0.91179.13           O  
ATOM    163  N   TYR M  22      92.950  35.343   9.955  1.00 73.64           N  
ATOM    164  CA  TYR M  22      93.719  35.016  11.125  1.00 73.64           C  
ATOM    165  CB  TYR M  22      92.823  34.932  12.376  1.00 73.64           C  
ATOM    166  CG  TYR M  22      93.617  34.558  13.582  1.00 73.64           C  
ATOM    167  CD1 TYR M  22      94.388  35.487  14.241  1.00 73.64           C  
ATOM    168  CD2 TYR M  22      93.564  33.273  14.071  1.00 73.64           C  
ATOM    169  CE1 TYR M  22      95.105  35.132  15.360  1.00 73.64           C  
ATOM    170  CE2 TYR M  22      94.278  32.911  15.189  1.00 73.64           C  
ATOM    171  CZ  TYR M  22      95.054  33.844  15.834  1.00 73.64           C  
ATOM    172  OH  TYR M  22      95.791  33.485  16.982  1.00 73.64           O  
ATOM    173  C   TYR M  22      94.340  33.668  10.897  1.00 73.64           C  
ATOM    174  O   TYR M  22      93.674  32.743  10.433  1.00 73.64           O  
ATOM    175  N   MET M  23      95.648  33.521  11.211  1.00 89.79           N  
ATOM    176  CA  MET M  23      96.284  32.249  10.998  1.00 89.79           C  
ATOM    177  CB  MET M  23      97.145  32.213   9.727  1.00 89.79           C  
ATOM    178  CG  MET M  23      96.341  32.372   8.436  1.00 89.79           C  
ATOM    179  SD  MET M  23      97.355  32.582   6.945  1.00 89.79           S  
ATOM    180  CE  MET M  23      97.999  30.889   7.002  1.00 89.79           C  
ATOM    181  C   MET M  23      97.213  31.954  12.133  1.00 89.79           C  
ATOM    182  O   MET M  23      97.842  32.848  12.699  1.00 89.79           O  
ATOM    183  N   GLU M  24      97.307  30.660  12.501  1.00 58.26           N  
ATOM    184  CA  GLU M  24      98.229  30.255  13.520  1.00 58.26           C  
ATOM    185  CB  GLU M  24      97.561  29.780  14.826  1.00 58.26           C  
ATOM    186  CG  GLU M  24      96.862  30.902  15.597  1.00 58.26           C  
ATOM    187  CD  GLU M  24      96.285  30.322  16.880  1.00 58.26           C  
ATOM    188  OE1 GLU M  24      96.953  29.446  17.490  1.00 58.26           O  
ATOM    189  OE2 GLU M  24      95.167  30.751  17.270  1.00 58.26           O  
ATOM    190  C   GLU M  24      99.000  29.107  12.956  1.00 58.26           C  
ATOM    191  O   GLU M  24      98.420  28.114  12.515  1.00 58.26           O  
ATOM    192  N   VAL M  25     100.341  29.230  12.938  1.00 52.19           N  
ATOM    193  CA  VAL M  25     101.140  28.160  12.419  1.00 52.19           C  
ATOM    194  CB  VAL M  25     101.837  28.515  11.134  1.00 52.19           C  
ATOM    195  CG1 VAL M  25     102.682  27.316  10.682  1.00 52.19           C  
ATOM    196  CG2 VAL M  25     100.779  28.962  10.112  1.00 52.19           C  
ATOM    197  C   VAL M  25     102.188  27.852  13.445  1.00 52.19           C  
ATOM    198  O   VAL M  25     102.821  28.754  13.991  1.00 52.19           O  
ATOM    199  N   GLY M  26     102.412  26.553  13.728  1.00 42.77           N  
ATOM    200  CA  GLY M  26     103.382  26.206  14.728  1.00 42.77           C  
ATOM    201  C   GLY M  26     104.536  25.542  14.057  1.00 42.77           C  
ATOM    202  O   GLY M  26     104.378  24.900  13.021  1.00 42.77           O  
ATOM    203  N   TYR M  27     105.746  25.696  14.632  1.00 64.35           N  
ATOM    204  CA  TYR M  27     106.890  25.063  14.046  1.00 64.35           C  
ATOM    205  CB  TYR M  27     107.851  26.031  13.330  1.00 64.35           C  
ATOM    206  CG  TYR M  27     107.217  26.572  12.093  1.00 64.35           C  
ATOM    207  CD1 TYR M  27     106.377  27.661  12.143  1.00 64.35           C  
ATOM    208  CD2 TYR M  27     107.484  25.994  10.873  1.00 64.35           C  
ATOM    209  CE1 TYR M  27     105.805  28.156  10.993  1.00 64.35           C  
ATOM    210  CE2 TYR M  27     106.915  26.483   9.721  1.00 64.35           C  
ATOM    211  CZ  TYR M  27     106.074  27.566   9.781  1.00 64.35           C  
ATOM    212  OH  TYR M  27     105.489  28.071   8.600  1.00 64.35           O  
ATOM    213  C   TYR M  27     107.702  24.411  15.117  1.00 64.35           C  
ATOM    214  O   TYR M  27     107.868  24.951  16.211  1.00 64.35           O  
ATOM    215  N   VAL M  28     108.217  23.204  14.812  1.00 58.14           N  
ATOM    216  CA  VAL M  28     109.132  22.546  15.691  1.00 58.14           C  
ATOM    217  CB  VAL M  28     108.735  21.143  16.048  1.00 58.14           C  
ATOM    218  CG1 VAL M  28     109.882  20.501  16.850  1.00 58.14           C  
ATOM    219  CG2 VAL M  28     107.394  21.190  16.804  1.00 58.14           C  
ATOM    220  C   VAL M  28     110.401  22.469  14.912  1.00 58.14           C  
ATOM    221  O   VAL M  28     110.463  21.820  13.868  1.00 58.14           O  
ATOM    222  N   ASP M  29     111.464  23.123  15.411  1.00 56.38           N  
ATOM    223  CA  ASP M  29     112.700  23.116  14.690  1.00 56.38           C  
ATOM    224  CB  ASP M  29     113.308  21.711  14.552  1.00 56.38           C  
ATOM    225  CG  ASP M  29     113.731  21.249  15.937  1.00 56.38           C  
ATOM    226  OD1 ASP M  29     113.879  22.122  16.834  1.00 56.38           O  
ATOM    227  OD2 ASP M  29     113.909  20.014  16.117  1.00 56.38           O  
ATOM    228  C   ASP M  29     112.443  23.637  13.310  1.00 56.38           C  
ATOM    229  O   ASP M  29     112.933  23.092  12.323  1.00 56.38           O  
ATOM    230  N   ASP M  30     111.656  24.723  13.213  1.00 56.31           N  
ATOM    231  CA  ASP M  30     111.413  25.360  11.953  1.00 56.31           C  
ATOM    232  CB  ASP M  30     112.715  25.813  11.278  1.00 56.31           C  
ATOM    233  CG  ASP M  30     113.340  26.858  12.188  1.00 56.31           C  
ATOM    234  OD1 ASP M  30     112.626  27.343  13.107  1.00 56.31           O  
ATOM    235  OD2 ASP M  30     114.540  27.182  11.986  1.00 56.31           O  
ATOM    236  C   ASP M  30     110.737  24.409  11.020  1.00 56.31           C  
ATOM    237  O   ASP M  30     110.856  24.543   9.803  1.00 56.31           O  
ATOM    238  N   THR M  31     109.997  23.424  11.558  1.00 59.89           N  
ATOM    239  CA  THR M  31     109.273  22.536  10.693  1.00 59.89           C  
ATOM    240  CB  THR M  31     109.593  21.089  10.933  1.00 59.89           C  
ATOM    241  OG1 THR M  31     110.982  20.860  10.763  1.00 59.89           O  
ATOM    242  CG2 THR M  31     108.805  20.236   9.930  1.00 59.89           C  
ATOM    243  C   THR M  31     107.821  22.727  11.019  1.00 59.89           C  
ATOM    244  O   THR M  31     107.407  22.498  12.154  1.00 59.89           O  
ATOM    245  N   GLU M  32     107.002  23.134  10.025  1.00 87.39           N  
ATOM    246  CA  GLU M  32     105.610  23.414  10.277  1.00 87.39           C  
ATOM    247  CB  GLU M  32     104.886  24.083   9.097  1.00 87.39           C  
ATOM    248  CG  GLU M  32     103.393  24.287   9.363  1.00 87.39           C  
ATOM    249  CD  GLU M  32     102.773  24.919   8.129  1.00 87.39           C  
ATOM    250  OE1 GLU M  32     103.549  25.438   7.282  1.00 87.39           O  
ATOM    251  OE2 GLU M  32     101.518  24.891   8.016  1.00 87.39           O  
ATOM    252  C   GLU M  32     104.871  22.139  10.523  1.00 87.39           C  
ATOM    253  O   GLU M  32     104.721  21.319   9.620  1.00 87.39           O  
ATOM    254  N   PHE M  33     104.494  21.905  11.797  1.00146.10           N  
ATOM    255  CA  PHE M  33     103.717  20.776  12.219  1.00146.10           C  
ATOM    256  CB  PHE M  33     104.156  20.228  13.589  1.00146.10           C  
ATOM    257  CG  PHE M  33     103.928  21.216  14.677  1.00146.10           C  
ATOM    258  CD1 PHE M  33     104.810  22.249  14.897  1.00146.10           C  
ATOM    259  CD2 PHE M  33     102.827  21.103  15.488  1.00146.10           C  
ATOM    260  CE1 PHE M  33     104.589  23.149  15.913  1.00146.10           C  
ATOM    261  CE2 PHE M  33     102.604  21.998  16.504  1.00146.10           C  
ATOM    262  CZ  PHE M  33     103.486  23.026  16.720  1.00146.10           C  
ATOM    263  C   PHE M  33     102.227  20.968  12.186  1.00146.10           C  
ATOM    264  O   PHE M  33     101.505  19.999  11.971  1.00146.10           O  
ATOM    265  N   VAL M  34     101.710  22.190  12.456  1.00 59.27           N  
ATOM    266  CA  VAL M  34     100.280  22.345  12.537  1.00 59.27           C  
ATOM    267  CB  VAL M  34      99.756  22.147  13.928  1.00 59.27           C  
ATOM    268  CG1 VAL M  34     100.037  20.693  14.347  1.00 59.27           C  
ATOM    269  CG2 VAL M  34     100.413  23.192  14.848  1.00 59.27           C  
ATOM    270  C   VAL M  34      99.887  23.729  12.114  1.00 59.27           C  
ATOM    271  O   VAL M  34     100.671  24.670  12.221  1.00 59.27           O  
ATOM    272  N   ARG M  35      98.635  23.891  11.627  1.00194.01           N  
ATOM    273  CA  ARG M  35      98.230  25.186  11.153  1.00194.01           C  
ATOM    274  CB  ARG M  35      98.544  25.366   9.656  1.00194.01           C  
ATOM    275  CG  ARG M  35      98.140  26.716   9.067  1.00194.01           C  
ATOM    276  CD  ARG M  35      98.162  26.723   7.536  1.00194.01           C  
ATOM    277  NE  ARG M  35      99.563  26.465   7.097  1.00194.01           N  
ATOM    278  CZ  ARG M  35     100.334  27.480   6.608  1.00194.01           C  
ATOM    279  NH1 ARG M  35      99.834  28.746   6.529  1.00194.01           N  
ATOM    280  NH2 ARG M  35     101.604  27.234   6.173  1.00194.01           N  
ATOM    281  C   ARG M  35      96.748  25.350  11.316  1.00194.01           C  
ATOM    282  O   ARG M  35      95.993  24.379  11.347  1.00194.01           O  
ATOM    283  N   PHE M  36      96.310  26.620  11.448  1.00 82.12           N  
ATOM    284  CA  PHE M  36      94.930  26.999  11.550  1.00 82.12           C  
ATOM    285  CB  PHE M  36      94.580  27.508  12.960  1.00 82.12           C  
ATOM    286  CG  PHE M  36      93.193  28.045  12.952  1.00 82.12           C  
ATOM    287  CD1 PHE M  36      92.109  27.202  13.021  1.00 82.12           C  
ATOM    288  CD2 PHE M  36      92.981  29.403  12.891  1.00 82.12           C  
ATOM    289  CE1 PHE M  36      90.830  27.707  13.014  1.00 82.12           C  
ATOM    290  CE2 PHE M  36      91.706  29.915  12.884  1.00 82.12           C  
ATOM    291  CZ  PHE M  36      90.628  29.064  12.946  1.00 82.12           C  
ATOM    292  C   PHE M  36      94.741  28.139  10.589  1.00 82.12           C  
ATOM    293  O   PHE M  36      95.542  29.071  10.576  1.00 82.12           O  
ATOM    294  N   ASP M  37      93.690  28.087   9.739  1.00 72.87           N  
ATOM    295  CA  ASP M  37      93.451  29.152   8.797  1.00 72.87           C  
ATOM    296  CB  ASP M  37      93.744  28.768   7.334  1.00 72.87           C  
ATOM    297  CG  ASP M  37      93.621  30.009   6.449  1.00 72.87           C  
ATOM    298  OD1 ASP M  37      93.235  31.086   6.977  1.00 72.87           O  
ATOM    299  OD2 ASP M  37      93.910  29.895   5.228  1.00 72.87           O  
ATOM    300  C   ASP M  37      92.005  29.528   8.876  1.00 72.87           C  
ATOM    301  O   ASP M  37      91.116  28.704   8.662  1.00 72.87           O  
ATOM    302  N   SER M  38      91.746  30.810   9.186  1.00105.38           N  
ATOM    303  CA  SER M  38      90.416  31.308   9.372  1.00105.38           C  
ATOM    304  CB  SER M  38      90.400  32.746   9.908  1.00105.38           C  
ATOM    305  OG  SER M  38      89.059  33.182  10.066  1.00105.38           O  
ATOM    306  C   SER M  38      89.664  31.315   8.079  1.00105.38           C  
ATOM    307  O   SER M  38      88.438  31.211   8.079  1.00105.38           O  
ATOM    308  N   ASP M  39      90.358  31.433   6.932  1.00146.96           N  
ATOM    309  CA  ASP M  39      89.605  31.556   5.715  1.00146.96           C  
ATOM    310  CB  ASP M  39      90.348  32.268   4.572  1.00146.96           C  
ATOM    311  CG  ASP M  39      90.310  33.765   4.842  1.00146.96           C  
ATOM    312  OD1 ASP M  39      89.827  34.162   5.937  1.00146.96           O  
ATOM    313  OD2 ASP M  39      90.752  34.535   3.948  1.00146.96           O  
ATOM    314  C   ASP M  39      89.175  30.222   5.211  1.00146.96           C  
ATOM    315  O   ASP M  39      89.686  29.713   4.214  1.00146.96           O  
ATOM    316  N   ALA M  40      88.180  29.631   5.891  1.00 80.97           N  
ATOM    317  CA  ALA M  40      87.640  28.391   5.433  1.00 80.97           C  
ATOM    318  CB  ALA M  40      88.436  27.158   5.899  1.00 80.97           C  
ATOM    319  C   ALA M  40      86.267  28.290   6.002  1.00 80.97           C  
ATOM    320  O   ALA M  40      85.929  28.960   6.976  1.00 80.97           O  
ATOM    321  N   GLU M  41      85.414  27.464   5.378  1.00112.55           N  
ATOM    322  CA  GLU M  41      84.094  27.337   5.904  1.00112.55           C  
ATOM    323  CB  GLU M  41      83.198  26.437   5.046  1.00112.55           C  
ATOM    324  CG  GLU M  41      81.771  26.338   5.579  1.00112.55           C  
ATOM    325  CD  GLU M  41      80.990  25.438   4.636  1.00112.55           C  
ATOM    326  OE1 GLU M  41      81.545  25.081   3.562  1.00112.55           O  
ATOM    327  OE2 GLU M  41      79.825  25.100   4.976  1.00112.55           O  
ATOM    328  C   GLU M  41      84.215  26.715   7.257  1.00112.55           C  
ATOM    329  O   GLU M  41      83.569  27.154   8.209  1.00112.55           O  
ATOM    330  N   ASN M  42      85.068  25.675   7.375  1.00137.05           N  
ATOM    331  CA  ASN M  42      85.221  25.027   8.643  1.00137.05           C  
ATOM    332  CB  ASN M  42      84.854  23.535   8.561  1.00137.05           C  
ATOM    333  CG  ASN M  42      84.613  23.008   9.965  1.00137.05           C  
ATOM    334  OD1 ASN M  42      84.085  23.714  10.823  1.00137.05           O  
ATOM    335  ND2 ASN M  42      85.012  21.730  10.209  1.00137.05           N  
ATOM    336  C   ASN M  42      86.666  25.114   9.030  1.00137.05           C  
ATOM    337  O   ASN M  42      87.442  24.185   8.808  1.00137.05           O  
ATOM    338  N   PRO M  43      87.059  26.200   9.627  1.00108.91           N  
ATOM    339  CA  PRO M  43      88.430  26.310  10.023  1.00108.91           C  
ATOM    340  CD  PRO M  43      86.477  27.496   9.335  1.00108.91           C  
ATOM    341  CB  PRO M  43      88.708  27.803  10.223  1.00108.91           C  
ATOM    342  CG  PRO M  43      87.318  28.466  10.177  1.00108.91           C  
ATOM    343  C   PRO M  43      88.670  25.461  11.222  1.00108.91           C  
ATOM    344  O   PRO M  43      87.792  25.371  12.079  1.00108.91           O  
ATOM    345  N   ARG M  44      89.835  24.798  11.289  1.00261.39           N  
ATOM    346  CA  ARG M  44      90.148  24.056  12.468  1.00261.39           C  
ATOM    347  CB  ARG M  44      89.381  22.728  12.645  1.00261.39           C  
ATOM    348  CG  ARG M  44      89.560  21.682  11.547  1.00261.39           C  
ATOM    349  CD  ARG M  44      88.777  20.397  11.836  1.00261.39           C  
ATOM    350  NE  ARG M  44      89.444  19.691  12.970  1.00261.39           N  
ATOM    351  CZ  ARG M  44      88.709  18.927  13.834  1.00261.39           C  
ATOM    352  NH1 ARG M  44      87.351  18.874  13.713  1.00261.39           N  
ATOM    353  NH2 ARG M  44      89.326  18.211  14.819  1.00261.39           N  
ATOM    354  C   ARG M  44      91.611  23.786  12.429  1.00261.39           C  
ATOM    355  O   ARG M  44      92.249  23.922  11.385  1.00261.39           O  
ATOM    356  N   TYR M  45      92.190  23.448  13.597  1.00121.72           N  
ATOM    357  CA  TYR M  45      93.574  23.089  13.645  1.00121.72           C  
ATOM    358  CB  TYR M  45      94.121  22.843  15.060  1.00121.72           C  
ATOM    359  CG  TYR M  45      94.929  24.001  15.526  1.00121.72           C  
ATOM    360  CD1 TYR M  45      94.402  25.203  15.941  1.00121.72           C  
ATOM    361  CD2 TYR M  45      96.291  23.822  15.548  1.00121.72           C  
ATOM    362  CE1 TYR M  45      95.248  26.209  16.359  1.00121.72           C  
ATOM    363  CE2 TYR M  45      97.134  24.816  15.964  1.00121.72           C  
ATOM    364  CZ  TYR M  45      96.611  26.014  16.368  1.00121.72           C  
ATOM    365  OH  TYR M  45      97.492  27.028  16.794  1.00121.72           O  
ATOM    366  C   TYR M  45      93.752  21.815  12.895  1.00121.72           C  
ATOM    367  O   TYR M  45      93.025  20.849  13.114  1.00121.72           O  
ATOM    368  N   GLU M  46      94.739  21.797  11.978  1.00118.15           N  
ATOM    369  CA  GLU M  46      94.997  20.633  11.176  1.00118.15           C  
ATOM    370  CB  GLU M  46      94.800  20.864   9.669  1.00118.15           C  
ATOM    371  CG  GLU M  46      93.355  21.097   9.240  1.00118.15           C  
ATOM    372  CD  GLU M  46      93.379  21.464   7.766  1.00118.15           C  
ATOM    373  OE1 GLU M  46      94.423  22.002   7.312  1.00118.15           O  
ATOM    374  OE2 GLU M  46      92.357  21.213   7.074  1.00118.15           O  
ATOM    375  C   GLU M  46      96.444  20.281  11.312  1.00118.15           C  
ATOM    376  O   GLU M  46      97.303  21.154  11.435  1.00118.15           O  
ATOM    377  N   PRO M  47      96.727  19.003  11.321  1.00114.19           N  
ATOM    378  CA  PRO M  47      98.087  18.544  11.372  1.00114.19           C  
ATOM    379  CD  PRO M  47      95.784  17.991  11.759  1.00114.19           C  
ATOM    380  CB  PRO M  47      98.033  17.096  11.858  1.00114.19           C  
ATOM    381  CG  PRO M  47      96.568  16.673  11.639  1.00114.19           C  
ATOM    382  C   PRO M  47      98.776  18.710  10.052  1.00114.19           C  
ATOM    383  O   PRO M  47      98.302  18.163   9.056  1.00114.19           O  
ATOM    384  N   ARG M  48      99.867  19.496  10.011  1.00122.09           N  
ATOM    385  CA  ARG M  48     100.670  19.626   8.832  1.00122.09           C  
ATOM    386  CB  ARG M  48     101.565  20.875   8.858  1.00122.09           C  
ATOM    387  CG  ARG M  48     100.762  22.172   8.732  1.00122.09           C  
ATOM    388  CD  ARG M  48      99.616  22.044   7.727  1.00122.09           C  
ATOM    389  NE  ARG M  48     100.202  21.473   6.482  1.00122.09           N  
ATOM    390  CZ  ARG M  48     100.425  22.253   5.385  1.00122.09           C  
ATOM    391  NH1 ARG M  48     100.019  23.555   5.369  1.00122.09           N  
ATOM    392  NH2 ARG M  48     101.045  21.719   4.293  1.00122.09           N  
ATOM    393  C   ARG M  48     101.531  18.416   8.660  1.00122.09           C  
ATOM    394  O   ARG M  48     101.573  17.811   7.590  1.00122.09           O  
ATOM    395  N   ALA M  49     102.225  18.020   9.744  1.00 50.74           N  
ATOM    396  CA  ALA M  49     103.141  16.914   9.711  1.00 50.74           C  
ATOM    397  CB  ALA M  49     104.254  17.019  10.766  1.00 50.74           C  
ATOM    398  C   ALA M  49     102.388  15.646   9.961  1.00 50.74           C  
ATOM    399  O   ALA M  49     101.372  15.636  10.652  1.00 50.74           O  
ATOM    400  N   ARG M  50     102.905  14.532   9.410  1.00101.81           N  
ATOM    401  CA  ARG M  50     102.302  13.229   9.480  1.00101.81           C  
ATOM    402  CB  ARG M  50     103.130  12.189   8.705  1.00101.81           C  
ATOM    403  CG  ARG M  50     102.418  10.856   8.483  1.00101.81           C  
ATOM    404  CD  ARG M  50     101.278  10.965   7.472  1.00101.81           C  
ATOM    405  NE  ARG M  50     100.832   9.586   7.139  1.00101.81           N  
ATOM    406  CZ  ARG M  50      99.977   9.392   6.094  1.00101.81           C  
ATOM    407  NH1 ARG M  50      99.515  10.463   5.386  1.00101.81           N  
ATOM    408  NH2 ARG M  50      99.584   8.130   5.757  1.00101.81           N  
ATOM    409  C   ARG M  50     102.236  12.751  10.901  1.00101.81           C  
ATOM    410  O   ARG M  50     101.229  12.195  11.337  1.00101.81           O  
ATOM    411  N   TRP M  51     103.311  12.993  11.668  1.00104.43           N  
ATOM    412  CA  TRP M  51     103.490  12.502  13.007  1.00104.43           C  
ATOM    413  CB  TRP M  51     104.901  12.795  13.552  1.00104.43           C  
ATOM    414  CG  TRP M  51     105.393  14.206  13.330  1.00104.43           C  
ATOM    415  CD2 TRP M  51     105.281  15.287  14.269  1.00104.43           C  
ATOM    416  CD1 TRP M  51     106.047  14.708  12.244  1.00104.43           C  
ATOM    417  NE1 TRP M  51     106.354  16.030  12.445  1.00104.43           N  
ATOM    418  CE2 TRP M  51     105.889  16.402  13.688  1.00104.43           C  
ATOM    419  CE3 TRP M  51     104.723  15.344  15.514  1.00104.43           C  
ATOM    420  CZ2 TRP M  51     105.949  17.596  14.345  1.00104.43           C  
ATOM    421  CZ3 TRP M  51     104.783  16.553  16.172  1.00104.43           C  
ATOM    422  CH2 TRP M  51     105.384  17.657  15.600  1.00104.43           C  
ATOM    423  C   TRP M  51     102.448  13.029  13.950  1.00104.43           C  
ATOM    424  O   TRP M  51     102.198  12.419  14.988  1.00104.43           O  
ATOM    425  N   MET M  52     101.838  14.182  13.629  1.00121.39           N  
ATOM    426  CA  MET M  52     100.857  14.836  14.455  1.00121.39           C  
ATOM    427  CB  MET M  52     100.433  16.214  13.924  1.00121.39           C  
ATOM    428  CG  MET M  52     101.490  17.295  14.145  1.00121.39           C  
ATOM    429  SD  MET M  52     101.832  17.621  15.900  1.00121.39           S  
ATOM    430  CE  MET M  52     100.114  18.034  16.318  1.00121.39           C  
ATOM    431  C   MET M  52      99.619  14.007  14.592  1.00121.39           C  
ATOM    432  O   MET M  52      98.879  14.136  15.568  1.00121.39           O  
ATOM    433  N   GLU M  53      99.359  13.134  13.611  1.00 74.02           N  
ATOM    434  CA  GLU M  53      98.161  12.354  13.549  1.00 74.02           C  
ATOM    435  CB  GLU M  53      98.208  11.378  12.363  1.00 74.02           C  
ATOM    436  CG  GLU M  53      98.257  12.131  11.030  1.00 74.02           C  
ATOM    437  CD  GLU M  53      98.529  11.147   9.904  1.00 74.02           C  
ATOM    438  OE1 GLU M  53      99.031  10.030  10.197  1.00 74.02           O  
ATOM    439  OE2 GLU M  53      98.245  11.508   8.730  1.00 74.02           O  
ATOM    440  C   GLU M  53      98.007  11.600  14.835  1.00 74.02           C  
ATOM    441  O   GLU M  53      96.895  11.261  15.236  1.00 74.02           O  
ATOM    442  N   GLN M  54      99.126  11.323  15.523  1.00126.78           N  
ATOM    443  CA  GLN M  54      99.108  10.579  16.750  1.00126.78           C  
ATOM    444  CB  GLN M  54     100.515  10.367  17.335  1.00126.78           C  
ATOM    445  CG  GLN M  54     101.447   9.587  16.402  1.00126.78           C  
ATOM    446  CD  GLN M  54     100.882   8.186  16.215  1.00126.78           C  
ATOM    447  OE1 GLN M  54     100.250   7.633  17.114  1.00126.78           O  
ATOM    448  NE2 GLN M  54     101.113   7.597  15.012  1.00126.78           N  
ATOM    449  C   GLN M  54      98.278  11.296  17.786  1.00126.78           C  
ATOM    450  O   GLN M  54      97.660  10.646  18.626  1.00126.78           O  
ATOM    451  N   GLU M  55      98.242  12.645  17.771  1.00255.69           N  
ATOM    452  CA  GLU M  55      97.542  13.418  18.767  1.00255.69           C  
ATOM    453  CB  GLU M  55      97.628  14.933  18.521  1.00255.69           C  
ATOM    454  CG  GLU M  55      99.052  15.485  18.568  1.00255.69           C  
ATOM    455  CD  GLU M  55      99.511  15.452  20.014  1.00255.69           C  
ATOM    456  OE1 GLU M  55      98.642  15.636  20.907  1.00255.69           O  
ATOM    457  OE2 GLU M  55     100.731  15.240  20.246  1.00255.69           O  
ATOM    458  C   GLU M  55      96.095  13.067  18.740  1.00255.69           C  
ATOM    459  O   GLU M  55      95.539  12.764  17.684  1.00255.69           O  
ATOM    460  N   GLY M  56      95.463  13.106  19.935  1.00149.57           N  
ATOM    461  CA  GLY M  56      94.087  12.730  20.085  1.00149.57           C  
ATOM    462  C   GLY M  56      93.204  13.910  19.838  1.00149.57           C  
ATOM    463  O   GLY M  56      93.643  15.033  19.599  1.00149.57           O  
ATOM    464  N   PRO M  58      91.934  13.613  19.905  1.00156.33           N  
ATOM    465  CA  PRO M  58      90.909  14.587  19.656  1.00156.33           C  
ATOM    466  CD  PRO M  58      91.493  12.270  19.561  1.00156.33           C  
ATOM    467  CB  PRO M  58      89.609  13.801  19.502  1.00156.33           C  
ATOM    468  CG  PRO M  58      90.082  12.435  18.976  1.00156.33           C  
ATOM    469  C   PRO M  58      90.824  15.691  20.660  1.00156.33           C  
ATOM    470  O   PRO M  58      90.371  16.771  20.287  1.00156.33           O  
ATOM    471  N   GLU M  59      91.237  15.466  21.923  1.00149.58           N  
ATOM    472  CA  GLU M  59      91.117  16.510  22.895  1.00149.58           C  
ATOM    473  CB  GLU M  59      91.666  16.110  24.276  1.00149.58           C  
ATOM    474  CG  GLU M  59      90.740  15.184  25.057  1.00149.58           C  
ATOM    475  CD  GLU M  59      89.573  16.043  25.503  1.00149.58           C  
ATOM    476  OE1 GLU M  59      89.486  17.203  25.018  1.00149.58           O  
ATOM    477  OE2 GLU M  59      88.755  15.561  26.331  1.00149.58           O  
ATOM    478  C   GLU M  59      91.959  17.631  22.417  1.00149.58           C  
ATOM    479  O   GLU M  59      91.562  18.795  22.422  1.00149.58           O  
ATOM    480  N   TYR M  60      93.147  17.263  21.928  1.00121.91           N  
ATOM    481  CA  TYR M  60      94.117  18.209  21.489  1.00121.91           C  
ATOM    482  CB  TYR M  60      95.303  17.470  20.841  1.00121.91           C  
ATOM    483  CG  TYR M  60      96.339  18.429  20.368  1.00121.91           C  
ATOM    484  CD1 TYR M  60      97.345  18.836  21.211  1.00121.91           C  
ATOM    485  CD2 TYR M  60      96.315  18.911  19.081  1.00121.91           C  
ATOM    486  CE1 TYR M  60      98.309  19.714  20.780  1.00121.91           C  
ATOM    487  CE2 TYR M  60      97.277  19.791  18.642  1.00121.91           C  
ATOM    488  CZ  TYR M  60      98.278  20.193  19.493  1.00121.91           C  
ATOM    489  OH  TYR M  60      99.270  21.094  19.051  1.00121.91           O  
ATOM    490  C   TYR M  60      93.535  19.091  20.425  1.00121.91           C  
ATOM    491  O   TYR M  60      93.490  20.309  20.586  1.00121.91           O  
ATOM    492  N   TRP M  61      93.012  18.497  19.338  1.00106.43           N  
ATOM    493  CA  TRP M  61      92.573  19.269  18.205  1.00106.43           C  
ATOM    494  CB  TRP M  61      92.184  18.394  17.005  1.00106.43           C  
ATOM    495  CG  TRP M  61      93.371  17.655  16.446  1.00106.43           C  
ATOM    496  CD2 TRP M  61      94.457  18.304  15.769  1.00106.43           C  
ATOM    497  CD1 TRP M  61      93.684  16.329  16.502  1.00106.43           C  
ATOM    498  NE1 TRP M  61      94.900  16.110  15.896  1.00106.43           N  
ATOM    499  CE2 TRP M  61      95.387  17.319  15.444  1.00106.43           C  
ATOM    500  CE3 TRP M  61      94.662  19.615  15.448  1.00106.43           C  
ATOM    501  CZ2 TRP M  61      96.544  17.633  14.790  1.00106.43           C  
ATOM    502  CZ3 TRP M  61      95.828  19.928  14.787  1.00106.43           C  
ATOM    503  CH2 TRP M  61      96.750  18.956  14.465  1.00106.43           C  
ATOM    504  C   TRP M  61      91.411  20.133  18.543  1.00106.43           C  
ATOM    505  O   TRP M  61      91.433  21.337  18.288  1.00106.43           O  
ATOM    506  N   GLU M  62      90.376  19.547  19.164  1.00111.95           N  
ATOM    507  CA  GLU M  62      89.191  20.303  19.423  1.00111.95           C  
ATOM    508  CB  GLU M  62      88.109  19.475  20.145  1.00111.95           C  
ATOM    509  CG  GLU M  62      86.749  20.171  20.248  1.00111.95           C  
ATOM    510  CD  GLU M  62      86.620  20.837  21.612  1.00111.95           C  
ATOM    511  OE1 GLU M  62      87.240  20.342  22.591  1.00111.95           O  
ATOM    512  OE2 GLU M  62      85.881  21.853  21.690  1.00111.95           O  
ATOM    513  C   GLU M  62      89.592  21.418  20.312  1.00111.95           C  
ATOM    514  O   GLU M  62      89.157  22.557  20.145  1.00111.95           O  
ATOM    515  N   ARG M  63      90.466  21.119  21.284  1.00212.73           N  
ATOM    516  CA  ARG M  63      90.784  22.196  22.163  1.00212.73           C  
ATOM    517  CB  ARG M  63      91.553  21.793  23.432  1.00212.73           C  
ATOM    518  CG  ARG M  63      92.936  21.191  23.213  1.00212.73           C  
ATOM    519  CD  ARG M  63      93.661  20.962  24.539  1.00212.73           C  
ATOM    520  NE  ARG M  63      94.253  19.600  24.494  1.00212.73           N  
ATOM    521  CZ  ARG M  63      95.471  19.422  23.908  1.00212.73           C  
ATOM    522  NH1 ARG M  63      96.123  20.489  23.361  1.00212.73           N  
ATOM    523  NH2 ARG M  63      96.029  18.178  23.855  1.00212.73           N  
ATOM    524  C   ARG M  63      91.547  23.269  21.451  1.00212.73           C  
ATOM    525  O   ARG M  63      91.239  24.450  21.609  1.00212.73           O  
ATOM    526  N   GLU M  64      92.548  22.893  20.629  1.00119.51           N  
ATOM    527  CA  GLU M  64      93.338  23.895  19.962  1.00119.51           C  
ATOM    528  CB  GLU M  64      94.493  23.310  19.132  1.00119.51           C  
ATOM    529  CG  GLU M  64      95.585  22.693  20.003  1.00119.51           C  
ATOM    530  CD  GLU M  64      96.008  23.752  21.010  1.00119.51           C  
ATOM    531  OE1 GLU M  64      96.195  24.926  20.594  1.00119.51           O  
ATOM    532  OE2 GLU M  64      96.141  23.401  22.212  1.00119.51           O  
ATOM    533  C   GLU M  64      92.473  24.666  19.018  1.00119.51           C  
ATOM    534  O   GLU M  64      92.595  25.886  18.900  1.00119.51           O  
ATOM    535  N   THR M  65      91.561  23.961  18.326  1.00 57.89           N  
ATOM    536  CA  THR M  65      90.747  24.603  17.334  1.00 57.89           C  
ATOM    537  CB  THR M  65      89.805  23.649  16.662  1.00 57.89           C  
ATOM    538  OG1 THR M  65      90.531  22.582  16.069  1.00 57.89           O  
ATOM    539  CG2 THR M  65      89.029  24.419  15.579  1.00 57.89           C  
ATOM    540  C   THR M  65      89.936  25.668  17.986  1.00 57.89           C  
ATOM    541  O   THR M  65      89.852  26.796  17.505  1.00 57.89           O  
ATOM    542  N   GLN M  66      89.331  25.335  19.130  1.00119.62           N  
ATOM    543  CA  GLN M  66      88.526  26.277  19.842  1.00119.62           C  
ATOM    544  CB  GLN M  66      87.986  25.652  21.134  1.00119.62           C  
ATOM    545  CG  GLN M  66      86.966  24.545  20.890  1.00119.62           C  
ATOM    546  CD  GLN M  66      85.610  25.207  20.727  1.00119.62           C  
ATOM    547  OE1 GLN M  66      85.125  25.868  21.643  1.00119.62           O  
ATOM    548  NE2 GLN M  66      84.977  25.027  19.536  1.00119.62           N  
ATOM    549  C   GLN M  66      89.411  27.410  20.249  1.00119.62           C  
ATOM    550  O   GLN M  66      89.041  28.576  20.128  1.00119.62           O  
ATOM    551  N   LYS M  67      90.630  27.079  20.712  1.00100.07           N  
ATOM    552  CA  LYS M  67      91.558  28.054  21.201  1.00100.07           C  
ATOM    553  CB  LYS M  67      92.899  27.393  21.554  1.00100.07           C  
ATOM    554  CG  LYS M  67      93.966  28.343  22.092  1.00100.07           C  
ATOM    555  CD  LYS M  67      95.253  27.618  22.488  1.00100.07           C  
ATOM    556  CE  LYS M  67      95.057  26.511  23.526  1.00100.07           C  
ATOM    557  NZ  LYS M  67      96.315  25.748  23.689  1.00100.07           N  
ATOM    558  C   LYS M  67      91.819  29.015  20.096  1.00100.07           C  
ATOM    559  O   LYS M  67      91.812  30.228  20.296  1.00100.07           O  
ATOM    560  N   ALA M  68      92.028  28.483  18.882  1.00 49.27           N  
ATOM    561  CA  ALA M  68      92.332  29.333  17.776  1.00 49.27           C  
ATOM    562  CB  ALA M  68      92.544  28.550  16.469  1.00 49.27           C  
ATOM    563  C   ALA M  68      91.192  30.279  17.557  1.00 49.27           C  
ATOM    564  O   ALA M  68      91.399  31.485  17.445  1.00 49.27           O  
ATOM    565  N   LYS M  69      89.947  29.770  17.571  0.96135.56           N  
ATOM    566  CA  LYS M  69      88.823  30.616  17.291  0.96135.56           C  
ATOM    567  CB  LYS M  69      87.470  29.891  17.370  0.96135.56           C  
ATOM    568  CG  LYS M  69      87.119  29.153  16.081  0.96135.56           C  
ATOM    569  CD  LYS M  69      86.966  30.105  14.894  0.96135.56           C  
ATOM    570  CE  LYS M  69      86.606  29.424  13.573  0.96135.56           C  
ATOM    571  NZ  LYS M  69      86.458  30.455  12.520  0.96135.56           N  
ATOM    572  C   LYS M  69      88.795  31.727  18.278  0.96135.56           C  
ATOM    573  O   LYS M  69      88.502  32.868  17.924  0.96135.56           O  
ATOM    574  N   GLY M  70      89.085  31.423  19.553  1.00 58.81           N  
ATOM    575  CA  GLY M  70      89.053  32.474  20.516  1.00 58.81           C  
ATOM    576  C   GLY M  70      90.133  33.467  20.191  1.00 58.81           C  
ATOM    577  O   GLY M  70      89.882  34.667  20.120  1.00 58.81           O  
ATOM    578  N   ASN M  71      91.361  32.987  19.914  1.00 68.50           N  
ATOM    579  CA  ASN M  71      92.458  33.883  19.664  1.00 68.50           C  
ATOM    580  CB  ASN M  71      93.772  33.160  19.316  1.00 68.50           C  
ATOM    581  CG  ASN M  71      94.313  32.504  20.579  1.00 68.50           C  
ATOM    582  OD1 ASN M  71      94.415  33.138  21.628  1.00 68.50           O  
ATOM    583  ND2 ASN M  71      94.667  31.195  20.480  1.00 68.50           N  
ATOM    584  C   ASN M  71      92.095  34.745  18.505  1.00 68.50           C  
ATOM    585  O   ASN M  71      92.444  35.924  18.473  1.00 68.50           O  
ATOM    586  N   GLU M  72      91.370  34.182  17.524  1.00 79.14           N  
ATOM    587  CA  GLU M  72      91.032  34.953  16.365  1.00 79.14           C  
ATOM    588  CB  GLU M  72      90.157  34.183  15.367  1.00 79.14           C  
ATOM    589  CG  GLU M  72      89.804  35.021  14.137  1.00 79.14           C  
ATOM    590  CD  GLU M  72      88.781  34.260  13.310  1.00 79.14           C  
ATOM    591  OE1 GLU M  72      88.632  33.029  13.533  1.00 79.14           O  
ATOM    592  OE2 GLU M  72      88.130  34.905  12.445  1.00 79.14           O  
ATOM    593  C   GLU M  72      90.230  36.152  16.783  1.00 79.14           C  
ATOM    594  O   GLU M  72      90.572  37.285  16.452  1.00 79.14           O  
ATOM    595  N   GLN M  73      89.170  35.945  17.582  1.00 62.80           N  
ATOM    596  CA  GLN M  73      88.321  37.043  17.944  1.00 62.80           C  
ATOM    597  CB  GLN M  73      87.152  36.620  18.849  1.00 62.80           C  
ATOM    598  CG  GLN M  73      86.139  35.715  18.146  1.00 62.80           C  
ATOM    599  CD  GLN M  73      85.430  36.531  17.074  1.00 62.80           C  
ATOM    600  OE1 GLN M  73      84.931  37.624  17.335  1.00 62.80           O  
ATOM    601  NE2 GLN M  73      85.387  35.988  15.827  1.00 62.80           N  
ATOM    602  C   GLN M  73      89.141  38.032  18.701  1.00 62.80           C  
ATOM    603  O   GLN M  73      89.023  39.235  18.489  1.00 62.80           O  
ATOM    604  N   SER M  74      90.033  37.549  19.580  1.00 77.84           N  
ATOM    605  CA  SER M  74      90.794  38.422  20.424  1.00 77.84           C  
ATOM    606  CB  SER M  74      91.760  37.653  21.330  1.00 77.84           C  
ATOM    607  OG  SER M  74      91.014  36.825  22.207  1.00 77.84           O  
ATOM    608  C   SER M  74      91.591  39.374  19.606  1.00 77.84           C  
ATOM    609  O   SER M  74      91.631  40.563  19.910  1.00 77.84           O  
ATOM    610  N   PHE M  75      92.247  38.880  18.547  1.00 77.02           N  
ATOM    611  CA  PHE M  75      93.057  39.721  17.719  1.00 77.02           C  
ATOM    612  CB  PHE M  75      93.934  38.949  16.714  1.00 77.02           C  
ATOM    613  CG  PHE M  75      95.054  38.304  17.471  1.00 77.02           C  
ATOM    614  CD1 PHE M  75      94.899  37.074  18.067  1.00 77.02           C  
ATOM    615  CD2 PHE M  75      96.271  38.939  17.584  1.00 77.02           C  
ATOM    616  CE1 PHE M  75      95.932  36.488  18.762  1.00 77.02           C  
ATOM    617  CE2 PHE M  75      97.309  38.359  18.277  1.00 77.02           C  
ATOM    618  CZ  PHE M  75      97.143  37.131  18.870  1.00 77.02           C  
ATOM    619  C   PHE M  75      92.200  40.687  16.969  1.00 77.02           C  
ATOM    620  O   PHE M  75      92.619  41.822  16.745  1.00 77.02           O  
ATOM    621  N   ARG M  76      90.978  40.275  16.560  0.93138.26           N  
ATOM    622  CA  ARG M  76      90.191  41.164  15.752  0.93138.26           C  
ATOM    623  CB  ARG M  76      88.819  40.638  15.261  0.93138.26           C  
ATOM    624  CG  ARG M  76      87.766  40.352  16.331  0.93138.26           C  
ATOM    625  CD  ARG M  76      86.375  40.052  15.761  0.93138.26           C  
ATOM    626  NE  ARG M  76      85.757  41.348  15.360  0.93138.26           N  
ATOM    627  CZ  ARG M  76      84.509  41.373  14.805  0.93138.26           C  
ATOM    628  NH1 ARG M  76      83.865  40.200  14.532  0.93138.26           N  
ATOM    629  NH2 ARG M  76      83.914  42.568  14.517  0.93138.26           N  
ATOM    630  C   ARG M  76      89.963  42.427  16.512  0.93138.26           C  
ATOM    631  O   ARG M  76      90.019  43.507  15.928  0.93138.26           O  
ATOM    632  N   VAL M  77      89.690  42.339  17.828  1.00139.95           N  
ATOM    633  CA  VAL M  77      89.525  43.547  18.584  1.00139.95           C  
ATOM    634  CB  VAL M  77      88.892  43.367  19.928  1.00139.95           C  
ATOM    635  CG1 VAL M  77      87.412  43.056  19.699  1.00139.95           C  
ATOM    636  CG2 VAL M  77      89.604  42.241  20.678  1.00139.95           C  
ATOM    637  C   VAL M  77      90.836  44.262  18.717  1.00139.95           C  
ATOM    638  O   VAL M  77      90.875  45.491  18.705  1.00139.95           O  
ATOM    639  N   ASP M  78      91.954  43.519  18.813  1.00 53.86           N  
ATOM    640  CA  ASP M  78      93.237  44.144  18.980  1.00 53.86           C  
ATOM    641  CB  ASP M  78      94.411  43.150  18.958  1.00 53.86           C  
ATOM    642  CG  ASP M  78      94.438  42.398  20.278  1.00 53.86           C  
ATOM    643  OD1 ASP M  78      93.935  42.959  21.288  1.00 53.86           O  
ATOM    644  OD2 ASP M  78      94.971  41.256  20.295  1.00 53.86           O  
ATOM    645  C   ASP M  78      93.441  45.068  17.830  1.00 53.86           C  
ATOM    646  O   ASP M  78      94.026  46.143  17.971  1.00 53.86           O  
ATOM    647  N   LEU M  79      92.949  44.672  16.648  1.00 56.22           N  
ATOM    648  CA  LEU M  79      93.139  45.493  15.492  1.00 56.22           C  
ATOM    649  CB  LEU M  79      92.488  44.889  14.241  1.00 56.22           C  
ATOM    650  CG  LEU M  79      93.099  43.529  13.857  1.00 56.22           C  
ATOM    651  CD1 LEU M  79      92.435  42.953  12.600  1.00 56.22           C  
ATOM    652  CD2 LEU M  79      94.631  43.613  13.739  1.00 56.22           C  
ATOM    653  C   LEU M  79      92.488  46.814  15.763  1.00 56.22           C  
ATOM    654  O   LEU M  79      93.082  47.861  15.505  1.00 56.22           O  
ATOM    655  N   ARG M  80      91.262  46.803  16.329  1.00111.62           N  
ATOM    656  CA  ARG M  80      90.565  48.039  16.558  1.00111.62           C  
ATOM    657  CB  ARG M  80      89.224  47.878  17.287  1.00111.62           C  
ATOM    658  CG  ARG M  80      88.162  47.042  16.578  1.00111.62           C  
ATOM    659  CD  ARG M  80      86.834  47.070  17.338  1.00111.62           C  
ATOM    660  NE  ARG M  80      86.020  45.910  16.888  1.00111.62           N  
ATOM    661  CZ  ARG M  80      85.223  45.273  17.793  1.00111.62           C  
ATOM    662  NH1 ARG M  80      85.178  45.714  19.084  1.00111.62           N  
ATOM    663  NH2 ARG M  80      84.475  44.198  17.411  1.00111.62           N  
ATOM    664  C   ARG M  80      91.375  48.863  17.501  1.00111.62           C  
ATOM    665  O   ARG M  80      91.623  50.044  17.261  1.00111.62           O  
ATOM    666  N   THR M  81      91.855  48.217  18.577  1.00 65.45           N  
ATOM    667  CA  THR M  81      92.499  48.900  19.656  1.00 65.45           C  
ATOM    668  CB  THR M  81      92.994  47.922  20.681  1.00 65.45           C  
ATOM    669  OG1 THR M  81      91.943  47.041  21.046  1.00 65.45           O  
ATOM    670  CG2 THR M  81      93.430  48.690  21.935  1.00 65.45           C  
ATOM    671  C   THR M  81      93.671  49.656  19.107  1.00 65.45           C  
ATOM    672  O   THR M  81      93.870  50.828  19.426  1.00 65.45           O  
ATOM    673  N   LEU M  82      94.459  49.011  18.228  1.00 59.26           N  
ATOM    674  CA  LEU M  82      95.641  49.620  17.686  1.00 59.26           C  
ATOM    675  CB  LEU M  82      96.413  48.667  16.759  1.00 59.26           C  
ATOM    676  CG  LEU M  82      96.938  47.425  17.505  1.00 59.26           C  
ATOM    677  CD1 LEU M  82      97.714  46.481  16.580  1.00 59.26           C  
ATOM    678  CD2 LEU M  82      97.746  47.830  18.749  1.00 59.26           C  
ATOM    679  C   LEU M  82      95.248  50.831  16.909  1.00 59.26           C  
ATOM    680  O   LEU M  82      95.906  51.868  16.990  1.00 59.26           O  
ATOM    681  N   LEU M  83      94.129  50.743  16.172  1.00 48.82           N  
ATOM    682  CA  LEU M  83      93.697  51.838  15.363  1.00 48.82           C  
ATOM    683  CB  LEU M  83      92.345  51.563  14.686  1.00 48.82           C  
ATOM    684  CG  LEU M  83      92.371  50.362  13.725  1.00 48.82           C  
ATOM    685  CD1 LEU M  83      90.992  50.132  13.089  1.00 48.82           C  
ATOM    686  CD2 LEU M  83      93.493  50.501  12.684  1.00 48.82           C  
ATOM    687  C   LEU M  83      93.507  53.000  16.281  1.00 48.82           C  
ATOM    688  O   LEU M  83      93.776  54.135  15.903  1.00 48.82           O  
ATOM    689  N   GLY M  84      92.995  52.755  17.500  1.00 31.22           N  
ATOM    690  CA  GLY M  84      92.787  53.815  18.446  1.00 31.22           C  
ATOM    691  C   GLY M  84      94.089  54.410  18.910  1.00 31.22           C  
ATOM    692  O   GLY M  84      94.231  55.631  18.955  1.00 31.22           O  
ATOM    693  N   TYR M  85      95.090  53.574  19.259  1.00 84.07           N  
ATOM    694  CA  TYR M  85      96.305  54.122  19.804  1.00 84.07           C  
ATOM    695  CB  TYR M  85      97.383  53.072  20.137  1.00 84.07           C  
ATOM    696  CG  TYR M  85      96.883  52.123  21.167  1.00 84.07           C  
ATOM    697  CD1 TYR M  85      96.784  52.486  22.488  1.00 84.07           C  
ATOM    698  CD2 TYR M  85      96.537  50.845  20.803  1.00 84.07           C  
ATOM    699  CE1 TYR M  85      96.327  51.591  23.426  1.00 84.07           C  
ATOM    700  CE2 TYR M  85      96.082  49.947  21.736  1.00 84.07           C  
ATOM    701  CZ  TYR M  85      95.972  50.319  23.051  1.00 84.07           C  
ATOM    702  OH  TYR M  85      95.503  49.400  24.012  1.00 84.07           O  
ATOM    703  C   TYR M  85      96.933  54.981  18.754  1.00 84.07           C  
ATOM    704  O   TYR M  85      97.409  56.083  19.027  1.00 84.07           O  
ATOM    705  N   TYR M  86      96.975  54.439  17.525  1.00 85.49           N  
ATOM    706  CA  TYR M  86      97.549  55.043  16.358  1.00 85.49           C  
ATOM    707  CB  TYR M  86      97.838  54.037  15.231  1.00 85.49           C  
ATOM    708  CG  TYR M  86      99.016  53.251  15.702  1.00 85.49           C  
ATOM    709  CD1 TYR M  86     100.259  53.841  15.727  1.00 85.49           C  
ATOM    710  CD2 TYR M  86      98.897  51.941  16.105  1.00 85.49           C  
ATOM    711  CE1 TYR M  86     101.363  53.147  16.157  1.00 85.49           C  
ATOM    712  CE2 TYR M  86     100.001  51.240  16.537  1.00 85.49           C  
ATOM    713  CZ  TYR M  86     101.236  51.842  16.563  1.00 85.49           C  
ATOM    714  OH  TYR M  86     102.372  51.131  17.005  1.00 85.49           O  
ATOM    715  C   TYR M  86      96.730  56.187  15.843  1.00 85.49           C  
ATOM    716  O   TYR M  86      97.265  57.119  15.248  1.00 85.49           O  
ATOM    717  N   ASN M  87      95.404  56.152  16.047  1.00 97.89           N  
ATOM    718  CA  ASN M  87      94.535  57.158  15.507  1.00 97.89           C  
ATOM    719  CB  ASN M  87      94.972  58.584  15.876  1.00 97.89           C  
ATOM    720  CG  ASN M  87      93.835  59.535  15.530  1.00 97.89           C  
ATOM    721  OD1 ASN M  87      92.741  59.441  16.084  1.00 97.89           O  
ATOM    722  ND2 ASN M  87      94.099  60.485  14.593  1.00 97.89           N  
ATOM    723  C   ASN M  87      94.549  57.033  14.015  1.00 97.89           C  
ATOM    724  O   ASN M  87      94.563  58.029  13.295  1.00 97.89           O  
ATOM    725  N   GLN M  88      94.549  55.778  13.523  1.00 55.94           N  
ATOM    726  CA  GLN M  88      94.573  55.487  12.118  1.00 55.94           C  
ATOM    727  CB  GLN M  88      95.214  54.124  11.812  1.00 55.94           C  
ATOM    728  CG  GLN M  88      96.683  54.050  12.232  1.00 55.94           C  
ATOM    729  CD  GLN M  88      97.177  52.632  11.995  1.00 55.94           C  
ATOM    730  OE1 GLN M  88      96.397  51.681  11.979  1.00 55.94           O  
ATOM    731  NE2 GLN M  88      98.516  52.484  11.814  1.00 55.94           N  
ATOM    732  C   GLN M  88      93.168  55.445  11.601  1.00 55.94           C  
ATOM    733  O   GLN M  88      92.216  55.265  12.360  1.00 55.94           O  
ATOM    734  N   SER M  89      93.001  55.646  10.277  1.00 93.27           N  
ATOM    735  CA  SER M  89      91.698  55.563   9.683  1.00 93.27           C  
ATOM    736  CB  SER M  89      91.605  56.157   8.267  1.00 93.27           C  
ATOM    737  OG  SER M  89      91.773  57.565   8.312  1.00 93.27           O  
ATOM    738  C   SER M  89      91.360  54.116   9.566  1.00 93.27           C  
ATOM    739  O   SER M  89      92.236  53.264   9.437  1.00 93.27           O  
ATOM    740  N   LYS M  90      90.056  53.809   9.627  1.00102.39           N  
ATOM    741  CA  LYS M  90      89.586  52.461   9.536  1.00102.39           C  
ATOM    742  CB  LYS M  90      88.088  52.306   9.831  1.00102.39           C  
ATOM    743  CG  LYS M  90      87.582  50.907   9.484  1.00102.39           C  
ATOM    744  CD  LYS M  90      88.259  49.786  10.273  1.00102.39           C  
ATOM    745  CE  LYS M  90      87.874  48.391   9.777  1.00102.39           C  
ATOM    746  NZ  LYS M  90      88.820  47.385  10.309  1.00102.39           N  
ATOM    747  C   LYS M  90      89.817  51.892   8.172  1.00102.39           C  
ATOM    748  O   LYS M  90      90.096  50.703   8.039  1.00102.39           O  
ATOM    749  N   GLY M  91      89.750  52.727   7.123  1.00 40.23           N  
ATOM    750  CA  GLY M  91      89.710  52.229   5.774  1.00 40.23           C  
ATOM    751  C   GLY M  91      90.868  51.338   5.426  1.00 40.23           C  
ATOM    752  O   GLY M  91      90.671  50.313   4.774  1.00 40.23           O  
ATOM    753  N   GLY M  92      92.104  51.675   5.831  1.00 26.69           N  
ATOM    754  CA  GLY M  92      93.216  50.872   5.392  1.00 26.69           C  
ATOM    755  C   GLY M  92      93.242  49.560   6.117  1.00 26.69           C  
ATOM    756  O   GLY M  92      92.572  49.374   7.132  1.00 26.69           O  
ATOM    757  N   SER M  93      94.040  48.602   5.588  1.00 94.37           N  
ATOM    758  CA  SER M  93      94.169  47.311   6.204  1.00 94.37           C  
ATOM    759  CB  SER M  93      94.230  46.132   5.214  1.00 94.37           C  
ATOM    760  OG  SER M  93      95.488  46.100   4.559  1.00 94.37           O  
ATOM    761  C   SER M  93      95.452  47.303   6.978  1.00 94.37           C  
ATOM    762  O   SER M  93      96.389  48.033   6.654  1.00 94.37           O  
ATOM    763  N   HIS M  94      95.528  46.474   8.041  1.00 71.81           N  
ATOM    764  CA  HIS M  94      96.721  46.448   8.842  1.00 71.81           C  
ATOM    765  ND1 HIS M  94      96.771  49.584   9.165  1.00 71.81           N  
ATOM    766  CG  HIS M  94      96.094  48.636   9.897  1.00 71.81           C  
ATOM    767  CB  HIS M  94      96.587  47.244  10.145  1.00 71.81           C  
ATOM    768  NE2 HIS M  94      94.879  50.534   9.841  1.00 71.81           N  
ATOM    769  CD2 HIS M  94      94.942  49.233  10.302  1.00 71.81           C  
ATOM    770  CE1 HIS M  94      96.000  50.700   9.162  1.00 71.81           C  
ATOM    771  C   HIS M  94      97.002  45.029   9.225  1.00 71.81           C  
ATOM    772  O   HIS M  94      96.167  44.147   9.027  1.00 71.81           O  
ATOM    773  N   THR M  95      98.206  44.763   9.782  0.90 47.35           N  
ATOM    774  CA  THR M  95      98.529  43.404  10.116  0.90 47.35           C  
ATOM    775  CB  THR M  95      99.478  42.774   9.137  0.90 47.35           C  
ATOM    776  OG1 THR M  95      98.930  42.817   7.827  0.90 47.35           O  
ATOM    777  CG2 THR M  95      99.721  41.313   9.551  0.90 47.35           C  
ATOM    778  C   THR M  95      99.185  43.326  11.462  0.90 47.35           C  
ATOM    779  O   THR M  95      99.904  44.232  11.884  0.90 47.35           O  
ATOM    780  N   ILE M  96      98.927  42.211  12.178  1.00 43.96           N  
ATOM    781  CA  ILE M  96      99.535  41.959  13.452  1.00 43.96           C  
ATOM    782  CB  ILE M  96      98.562  41.957  14.596  1.00 43.96           C  
ATOM    783  CG1 ILE M  96      97.930  43.347  14.766  1.00 43.96           C  
ATOM    784  CG2 ILE M  96      99.297  41.455  15.849  1.00 43.96           C  
ATOM    785  CD1 ILE M  96      96.778  43.369  15.769  1.00 43.96           C  
ATOM    786  C   ILE M  96     100.129  40.590  13.373  1.00 43.96           C  
ATOM    787  O   ILE M  96      99.494  39.662  12.870  1.00 43.96           O  
ATOM    788  N   GLN M  97     101.383  40.442  13.848  1.00 43.88           N  
ATOM    789  CA  GLN M  97     102.028  39.161  13.812  1.00 43.88           C  
ATOM    790  CB  GLN M  97     103.132  39.067  12.749  1.00 43.88           C  
ATOM    791  CG  GLN M  97     102.607  39.211  11.320  1.00 43.88           C  
ATOM    792  CD  GLN M  97     103.790  39.101  10.370  1.00 43.88           C  
ATOM    793  OE1 GLN M  97     103.944  38.103   9.670  1.00 43.88           O  
ATOM    794  NE2 GLN M  97     104.658  40.150  10.346  1.00 43.88           N  
ATOM    795  C   GLN M  97     102.668  38.938  15.143  1.00 43.88           C  
ATOM    796  O   GLN M  97     103.090  39.885  15.804  1.00 43.88           O  
ATOM    797  N   VAL M  98     102.738  37.668  15.593  1.00122.97           N  
ATOM    798  CA  VAL M  98     103.358  37.433  16.862  1.00122.97           C  
ATOM    799  CB  VAL M  98     102.380  37.293  17.990  1.00122.97           C  
ATOM    800  CG1 VAL M  98     101.721  38.658  18.231  1.00122.97           C  
ATOM    801  CG2 VAL M  98     101.362  36.204  17.622  1.00122.97           C  
ATOM    802  C   VAL M  98     104.182  36.191  16.806  1.00122.97           C  
ATOM    803  O   VAL M  98     103.842  35.219  16.131  1.00122.97           O  
ATOM    804  N   ILE M  99     105.322  36.219  17.523  1.00102.89           N  
ATOM    805  CA  ILE M  99     106.166  35.068  17.608  1.00102.89           C  
ATOM    806  CB  ILE M  99     107.603  35.326  17.232  1.00102.89           C  
ATOM    807  CG1 ILE M  99     107.738  35.647  15.731  1.00102.89           C  
ATOM    808  CG2 ILE M  99     108.427  34.100  17.651  1.00102.89           C  
ATOM    809  CD1 ILE M  99     107.169  36.997  15.306  1.00102.89           C  
ATOM    810  C   ILE M  99     106.134  34.637  19.037  1.00102.89           C  
ATOM    811  O   ILE M  99     106.513  35.387  19.935  1.00102.89           O  
ATOM    812  N   SER M 100     105.642  33.409  19.286  1.00 93.80           N  
ATOM    813  CA  SER M 100     105.609  32.898  20.622  1.00 93.80           C  
ATOM    814  CB  SER M 100     104.195  32.616  21.159  1.00 93.80           C  
ATOM    815  OG  SER M 100     103.482  33.828  21.345  1.00 93.80           O  
ATOM    816  C   SER M 100     106.322  31.594  20.582  1.00 93.80           C  
ATOM    817  O   SER M 100     106.211  30.855  19.606  1.00 93.80           O  
ATOM    818  N   GLY M 101     107.093  31.271  21.638  1.00 34.80           N  
ATOM    819  CA  GLY M 101     107.774  30.013  21.589  1.00 34.80           C  
ATOM    820  C   GLY M 101     108.800  29.960  22.671  1.00 34.80           C  
ATOM    821  O   GLY M 101     108.987  30.913  23.427  1.00 34.80           O  
ATOM    822  N   CYS M 102     109.492  28.805  22.761  1.00 50.83           N  
ATOM    823  CA  CYS M 102     110.495  28.607  23.763  1.00 50.83           C  
ATOM    824  CB  CYS M 102     109.955  27.886  25.017  1.00 50.83           C  
ATOM    825  SG  CYS M 102     109.303  26.223  24.660  1.00 50.83           S  
ATOM    826  C   CYS M 102     111.573  27.748  23.175  1.00 50.83           C  
ATOM    827  O   CYS M 102     111.327  26.949  22.272  1.00 50.83           O  
ATOM    828  N   GLU M 103     112.821  27.915  23.661  1.00110.85           N  
ATOM    829  CA  GLU M 103     113.880  27.074  23.183  1.00110.85           C  
ATOM    830  CB  GLU M 103     114.978  27.812  22.392  1.00110.85           C  
ATOM    831  CG  GLU M 103     115.651  28.953  23.149  1.00110.85           C  
ATOM    832  CD  GLU M 103     116.760  29.510  22.267  1.00110.85           C  
ATOM    833  OE1 GLU M 103     116.544  29.630  21.032  1.00110.85           O  
ATOM    834  OE2 GLU M 103     117.849  29.814  22.820  1.00110.85           O  
ATOM    835  C   GLU M 103     114.491  26.394  24.366  1.00110.85           C  
ATOM    836  O   GLU M 103     114.691  27.005  25.415  1.00110.85           O  
ATOM    837  N   VAL M 104     114.789  25.088  24.216  1.00 39.58           N  
ATOM    838  CA  VAL M 104     115.310  24.303  25.298  1.00 39.58           C  
ATOM    839  CB  VAL M 104     114.408  23.155  25.652  1.00 39.58           C  
ATOM    840  CG1 VAL M 104     113.065  23.728  26.139  1.00 39.58           C  
ATOM    841  CG2 VAL M 104     114.272  22.246  24.418  1.00 39.58           C  
ATOM    842  C   VAL M 104     116.624  23.724  24.874  1.00 39.58           C  
ATOM    843  O   VAL M 104     116.888  23.547  23.686  1.00 39.58           O  
ATOM    844  N   GLY M 105     117.503  23.443  25.858  1.00 21.15           N  
ATOM    845  CA  GLY M 105     118.789  22.882  25.567  1.00 21.15           C  
ATOM    846  C   GLY M 105     118.679  21.392  25.606  1.00 21.15           C  
ATOM    847  O   GLY M 105     117.603  20.829  25.802  1.00 21.15           O  
ATOM    848  N   SER M 106     119.828  20.716  25.424  1.00 25.89           N  
ATOM    849  CA  SER M 106     119.879  19.285  25.418  1.00 25.89           C  
ATOM    850  CB  SER M 106     121.288  18.757  25.099  1.00 25.89           C  
ATOM    851  OG  SER M 106     121.294  17.338  25.101  1.00 25.89           O  
ATOM    852  C   SER M 106     119.514  18.820  26.788  1.00 25.89           C  
ATOM    853  O   SER M 106     118.910  17.762  26.960  1.00 25.89           O  
ATOM    854  N   ASP M 107     119.887  19.615  27.806  1.00 55.88           N  
ATOM    855  CA  ASP M 107     119.617  19.268  29.170  1.00 55.88           C  
ATOM    856  CB  ASP M 107     120.370  20.138  30.192  1.00 55.88           C  
ATOM    857  CG  ASP M 107     119.925  21.579  30.052  1.00 55.88           C  
ATOM    858  OD1 ASP M 107     120.033  22.146  28.933  1.00 55.88           O  
ATOM    859  OD2 ASP M 107     119.481  22.140  31.085  1.00 55.88           O  
ATOM    860  C   ASP M 107     118.141  19.324  29.435  1.00 55.88           C  
ATOM    861  O   ASP M 107     117.629  18.567  30.259  1.00 55.88           O  
ATOM    862  N   GLY M 108     117.400  20.202  28.730  1.00 32.73           N  
ATOM    863  CA  GLY M 108     115.986  20.282  28.976  1.00 32.73           C  
ATOM    864  C   GLY M 108     115.694  21.575  29.670  1.00 32.73           C  
ATOM    865  O   GLY M 108     114.542  21.880  29.977  1.00 32.73           O  
ATOM    866  N   ARG M 109     116.743  22.370  29.947  1.00 79.41           N  
ATOM    867  CA  ARG M 109     116.536  23.648  30.563  1.00 79.41           C  
ATOM    868  CB  ARG M 109     117.810  24.309  31.113  1.00 79.41           C  
ATOM    869  CG  ARG M 109     117.564  25.672  31.762  1.00 79.41           C  
ATOM    870  CD  ARG M 109     118.828  26.325  32.328  1.00 79.41           C  
ATOM    871  NE  ARG M 109     118.437  27.664  32.854  1.00 79.41           N  
ATOM    872  CZ  ARG M 109     119.186  28.284  33.812  1.00 79.41           C  
ATOM    873  NH1 ARG M 109     120.293  27.668  34.322  1.00 79.41           N  
ATOM    874  NH2 ARG M 109     118.824  29.523  34.254  1.00 79.41           N  
ATOM    875  C   ARG M 109     115.972  24.560  29.530  1.00 79.41           C  
ATOM    876  O   ARG M 109     116.041  24.275  28.337  1.00 79.41           O  
ATOM    877  N   LEU M 110     115.367  25.679  29.972  1.00 67.18           N  
ATOM    878  CA  LEU M 110     114.778  26.590  29.035  1.00 67.18           C  
ATOM    879  CB  LEU M 110     113.547  27.325  29.602  1.00 67.18           C  
ATOM    880  CG  LEU M 110     112.898  28.309  28.610  1.00 67.18           C  
ATOM    881  CD1 LEU M 110     112.392  27.577  27.360  1.00 67.18           C  
ATOM    882  CD2 LEU M 110     111.810  29.168  29.282  1.00 67.18           C  
ATOM    883  C   LEU M 110     115.801  27.614  28.662  1.00 67.18           C  
ATOM    884  O   LEU M 110     116.179  28.459  29.472  1.00 67.18           O  
ATOM    885  N   LEU M 111     116.301  27.535  27.412  1.00 60.05           N  
ATOM    886  CA  LEU M 111     117.300  28.444  26.923  1.00 60.05           C  
ATOM    887  CB  LEU M 111     117.814  28.023  25.535  1.00 60.05           C  
ATOM    888  CG  LEU M 111     118.440  26.614  25.532  1.00 60.05           C  
ATOM    889  CD1 LEU M 111     118.943  26.221  24.132  1.00 60.05           C  
ATOM    890  CD2 LEU M 111     119.522  26.481  26.615  1.00 60.05           C  
ATOM    891  C   LEU M 111     116.730  29.828  26.805  1.00 60.05           C  
ATOM    892  O   LEU M 111     117.274  30.778  27.365  1.00 60.05           O  
ATOM    893  N   ARG M 112     115.595  29.984  26.090  1.00171.21           N  
ATOM    894  CA  ARG M 112     115.033  31.300  25.951  1.00171.21           C  
ATOM    895  CB  ARG M 112     115.578  32.117  24.774  1.00171.21           C  
ATOM    896  CG  ARG M 112     116.970  32.692  25.005  0.93171.21           C  
ATOM    897  CD  ARG M 112     117.231  33.908  24.120  0.96171.21           C  
ATOM    898  NE  ARG M 112     116.241  34.940  24.535  0.94171.21           N  
ATOM    899  CZ  ARG M 112     116.152  36.126  23.868  0.91171.21           C  
ATOM    900  NH1 ARG M 112     116.962  36.376  22.799  1.00171.21           N  
ATOM    901  NH2 ARG M 112     115.250  37.064  24.280  1.00171.21           N  
ATOM    902  C   ARG M 112     113.562  31.204  25.703  1.00171.21           C  
ATOM    903  O   ARG M 112     113.052  30.174  25.266  1.00171.21           O  
ATOM    904  N   GLY M 113     112.844  32.317  25.971  1.00 45.27           N  
ATOM    905  CA  GLY M 113     111.426  32.366  25.749  1.00 45.27           C  
ATOM    906  C   GLY M 113     111.146  33.604  24.956  1.00 45.27           C  
ATOM    907  O   GLY M 113     111.716  34.659  25.231  1.00 45.27           O  
ATOM    908  N   TYR M 114     110.223  33.511  23.970  1.00119.83           N  
ATOM    909  CA  TYR M 114     109.986  34.633  23.103  1.00119.83           C  
ATOM    910  CB  TYR M 114     110.179  34.345  21.601  1.00119.83           C  
ATOM    911  CG  TYR M 114     111.430  33.605  21.257  1.00119.83           C  
ATOM    912  CD1 TYR M 114     112.622  34.241  20.991  1.00119.83           C  
ATOM    913  CD2 TYR M 114     111.388  32.233  21.177  1.00119.83           C  
ATOM    914  CE1 TYR M 114     113.744  33.514  20.656  1.00119.83           C  
ATOM    915  CE2 TYR M 114     112.503  31.503  20.842  1.00119.83           C  
ATOM    916  CZ  TYR M 114     113.686  32.144  20.580  1.00119.83           C  
ATOM    917  OH  TYR M 114     114.828  31.392  20.235  1.00119.83           O  
ATOM    918  C   TYR M 114     108.522  34.963  23.122  1.00119.83           C  
ATOM    919  O   TYR M 114     107.670  34.077  23.183  1.00119.83           O  
ATOM    920  N   GLN M 115     108.204  36.271  23.066  1.00 87.95           N  
ATOM    921  CA  GLN M 115     106.856  36.742  22.916  1.00 87.95           C  
ATOM    922  CB  GLN M 115     106.166  37.063  24.256  1.00 87.95           C  
ATOM    923  CG  GLN M 115     104.730  37.570  24.108  1.00 87.95           C  
ATOM    924  CD  GLN M 115     103.799  36.390  23.854  1.00 87.95           C  
ATOM    925  OE1 GLN M 115     104.219  35.235  23.834  1.00 87.95           O  
ATOM    926  NE2 GLN M 115     102.487  36.689  23.666  1.00 87.95           N  
ATOM    927  C   GLN M 115     107.022  38.038  22.188  1.00 87.95           C  
ATOM    928  O   GLN M 115     107.412  39.040  22.787  1.00 87.95           O  
ATOM    929  N   GLN M 116     106.723  38.071  20.876  1.00 64.31           N  
ATOM    930  CA  GLN M 116     106.998  39.277  20.145  1.00 64.31           C  
ATOM    931  CB  GLN M 116     108.096  39.080  19.089  1.00 64.31           C  
ATOM    932  CG  GLN M 116     109.441  38.662  19.682  1.00 64.31           C  
ATOM    933  CD  GLN M 116     110.355  38.302  18.523  1.00 64.31           C  
ATOM    934  OE1 GLN M 116     110.997  37.252  18.526  1.00 64.31           O  
ATOM    935  NE2 GLN M 116     110.412  39.194  17.499  1.00 64.31           N  
ATOM    936  C   GLN M 116     105.768  39.707  19.405  1.00 64.31           C  
ATOM    937  O   GLN M 116     105.062  38.893  18.811  1.00 64.31           O  
ATOM    938  N   TYR M 117     105.487  41.025  19.417  1.00 84.71           N  
ATOM    939  CA  TYR M 117     104.344  41.545  18.723  1.00 84.71           C  
ATOM    940  CB  TYR M 117     103.342  42.282  19.631  1.00 84.71           C  
ATOM    941  CG  TYR M 117     102.464  41.277  20.294  1.00 84.71           C  
ATOM    942  CD1 TYR M 117     102.938  40.444  21.281  1.00 84.71           C  
ATOM    943  CD2 TYR M 117     101.140  41.189  19.928  1.00 84.71           C  
ATOM    944  CE1 TYR M 117     102.102  39.529  21.876  1.00 84.71           C  
ATOM    945  CE2 TYR M 117     100.301  40.275  20.521  1.00 84.71           C  
ATOM    946  CZ  TYR M 117     100.784  39.440  21.498  1.00 84.71           C  
ATOM    947  OH  TYR M 117      99.933  38.498  22.114  1.00 84.71           O  
ATOM    948  C   TYR M 117     104.799  42.523  17.689  1.00 84.71           C  
ATOM    949  O   TYR M 117     105.595  43.417  17.971  1.00 84.71           O  
ATOM    950  N   ALA M 118     104.294  42.370  16.447  1.00 33.00           N  
ATOM    951  CA  ALA M 118     104.649  43.274  15.392  1.00 33.00           C  
ATOM    952  CB  ALA M 118     105.496  42.631  14.279  1.00 33.00           C  
ATOM    953  C   ALA M 118     103.387  43.763  14.760  1.00 33.00           C  
ATOM    954  O   ALA M 118     102.434  43.012  14.557  1.00 33.00           O  
ATOM    955  N   TYR M 119     103.361  45.066  14.433  1.00 65.56           N  
ATOM    956  CA  TYR M 119     102.206  45.664  13.842  1.00 65.56           C  
ATOM    957  CB  TYR M 119     101.631  46.764  14.749  1.00 65.56           C  
ATOM    958  CG  TYR M 119     100.386  47.327  14.164  1.00 65.56           C  
ATOM    959  CD1 TYR M 119      99.251  46.558  14.072  1.00 65.56           C  
ATOM    960  CD2 TYR M 119     100.339  48.637  13.747  1.00 65.56           C  
ATOM    961  CE1 TYR M 119      98.091  47.078  13.551  1.00 65.56           C  
ATOM    962  CE2 TYR M 119      99.182  49.165  13.226  1.00 65.56           C  
ATOM    963  CZ  TYR M 119      98.058  48.383  13.127  1.00 65.56           C  
ATOM    964  OH  TYR M 119      96.867  48.917  12.597  1.00 65.56           O  
ATOM    965  C   TYR M 119     102.655  46.271  12.549  1.00 65.56           C  
ATOM    966  O   TYR M 119     103.620  47.032  12.510  1.00 65.56           O  
ATOM    967  N   ASP M 120     101.973  45.918  11.443  1.00 48.80           N  
ATOM    968  CA  ASP M 120     102.290  46.450  10.149  1.00 48.80           C  
ATOM    969  CB  ASP M 120     101.908  47.932   9.975  1.00 48.80           C  
ATOM    970  CG  ASP M 120     100.392  48.018   9.863  1.00 48.80           C  
ATOM    971  OD1 ASP M 120      99.748  46.947   9.704  1.00 48.80           O  
ATOM    972  OD2 ASP M 120      99.856  49.156   9.930  1.00 48.80           O  
ATOM    973  C   ASP M 120     103.755  46.288   9.875  1.00 48.80           C  
ATOM    974  O   ASP M 120     104.395  47.180   9.320  1.00 48.80           O  
ATOM    975  N   GLY M 121     104.326  45.133  10.264  1.00 23.49           N  
ATOM    976  CA  GLY M 121     105.696  44.841   9.948  1.00 23.49           C  
ATOM    977  C   GLY M 121     106.645  45.552  10.868  1.00 23.49           C  
ATOM    978  O   GLY M 121     107.831  45.651  10.557  1.00 23.49           O  
ATOM    979  N   CYS M 122     106.174  46.075  12.020  1.00 34.29           N  
ATOM    980  CA  CYS M 122     107.103  46.744  12.893  1.00 34.29           C  
ATOM    981  CB  CYS M 122     106.896  48.266  12.977  1.00 34.29           C  
ATOM    982  SG  CYS M 122     107.287  49.115  11.417  1.00 34.29           S  
ATOM    983  C   CYS M 122     106.947  46.197  14.281  1.00 34.29           C  
ATOM    984  O   CYS M 122     105.854  45.805  14.682  1.00 34.29           O  
ATOM    985  N   ASP M 123     108.053  46.159  15.057  1.00109.34           N  
ATOM    986  CA  ASP M 123     108.025  45.610  16.389  1.00109.34           C  
ATOM    987  CB  ASP M 123     109.428  45.387  16.992  1.00109.34           C  
ATOM    988  CG  ASP M 123     110.179  46.711  17.061  1.00109.34           C  
ATOM    989  OD1 ASP M 123     109.807  47.648  16.306  1.00109.34           O  
ATOM    990  OD2 ASP M 123     111.142  46.801  17.869  1.00109.34           O  
ATOM    991  C   ASP M 123     107.231  46.488  17.311  1.00109.34           C  
ATOM    992  O   ASP M 123     107.608  47.627  17.578  1.00109.34           O  
ATOM    993  N   TYR M 124     106.046  45.991  17.737  1.00 93.69           N  
ATOM    994  CA  TYR M 124     105.187  46.682  18.660  1.00 93.69           C  
ATOM    995  CB  TYR M 124     103.758  46.110  18.583  1.00 93.69           C  
ATOM    996  CG  TYR M 124     102.839  46.949  19.396  1.00 93.69           C  
ATOM    997  CD1 TYR M 124     102.476  48.201  18.956  1.00 93.69           C  
ATOM    998  CD2 TYR M 124     102.311  46.476  20.574  1.00 93.69           C  
ATOM    999  CE1 TYR M 124     101.622  48.982  19.695  1.00 93.69           C  
ATOM   1000  CE2 TYR M 124     101.453  47.254  21.317  1.00 93.69           C  
ATOM   1001  CZ  TYR M 124     101.111  48.512  20.880  1.00 93.69           C  
ATOM   1002  OH  TYR M 124     100.235  49.320  21.635  1.00 93.69           O  
ATOM   1003  C   TYR M 124     105.676  46.577  20.084  1.00 93.69           C  
ATOM   1004  O   TYR M 124     105.945  47.587  20.734  1.00 93.69           O  
ATOM   1005  N   ILE M 125     105.827  45.334  20.602  1.00 97.03           N  
ATOM   1006  CA  ILE M 125     106.285  45.151  21.956  1.00 97.03           C  
ATOM   1007  CB  ILE M 125     105.224  45.249  23.019  1.00 97.03           C  
ATOM   1008  CG1 ILE M 125     104.229  44.088  22.938  1.00 97.03           C  
ATOM   1009  CG2 ILE M 125     104.557  46.626  22.898  1.00 97.03           C  
ATOM   1010  CD1 ILE M 125     103.336  44.014  24.176  1.00 97.03           C  
ATOM   1011  C   ILE M 125     106.852  43.770  22.065  1.00 97.03           C  
ATOM   1012  O   ILE M 125     106.531  42.895  21.261  1.00 97.03           O  
ATOM   1013  N   ALA M 126     107.721  43.535  23.071  1.00 44.97           N  
ATOM   1014  CA  ALA M 126     108.256  42.211  23.214  1.00 44.97           C  
ATOM   1015  CB  ALA M 126     109.541  41.974  22.399  1.00 44.97           C  
ATOM   1016  C   ALA M 126     108.593  41.954  24.650  1.00 44.97           C  
ATOM   1017  O   ALA M 126     108.833  42.874  25.430  1.00 44.97           O  
ATOM   1018  N   LEU M 127     108.590  40.659  25.031  1.00 63.05           N  
ATOM   1019  CA  LEU M 127     108.924  40.237  26.363  1.00 63.05           C  
ATOM   1020  CB  LEU M 127     108.340  38.851  26.703  1.00 63.05           C  
ATOM   1021  CG  LEU M 127     108.651  38.327  28.117  1.00 63.05           C  
ATOM   1022  CD1 LEU M 127     108.024  39.225  29.193  1.00 63.05           C  
ATOM   1023  CD2 LEU M 127     108.233  36.851  28.259  1.00 63.05           C  
ATOM   1024  C   LEU M 127     110.419  40.154  26.426  1.00 63.05           C  
ATOM   1025  O   LEU M 127     111.061  39.658  25.501  1.00 63.05           O  
ATOM   1026  N   ASN M 128     111.008  40.642  27.535  1.00 64.01           N  
ATOM   1027  CA  ASN M 128     112.432  40.666  27.706  1.00 64.01           C  
ATOM   1028  CB  ASN M 128     112.887  41.604  28.837  1.00 64.01           C  
ATOM   1029  CG  ASN M 128     112.612  43.038  28.404  1.00 64.01           C  
ATOM   1030  OD1 ASN M 128     113.532  43.834  28.226  1.00 64.01           O  
ATOM   1031  ND2 ASN M 128     111.310  43.380  28.219  1.00 64.01           N  
ATOM   1032  C   ASN M 128     112.906  39.286  28.044  1.00 64.01           C  
ATOM   1033  O   ASN M 128     112.114  38.373  28.265  1.00 64.01           O  
ATOM   1034  N   GLU M 129     114.239  39.111  28.074  0.92114.59           N  
ATOM   1035  CA  GLU M 129     114.865  37.853  28.360  0.92114.59           C  
ATOM   1036  CB  GLU M 129     116.398  37.939  28.263  0.92114.59           C  
ATOM   1037  CG  GLU M 129     116.997  38.988  29.200  0.78114.59           C  
ATOM   1038  CD  GLU M 129     118.471  39.141  28.862  0.75114.59           C  
ATOM   1039  OE1 GLU M 129     118.949  38.405  27.957  0.90114.59           O  
ATOM   1040  OE2 GLU M 129     119.138  39.998  29.502  0.92114.59           O  
ATOM   1041  C   GLU M 129     114.510  37.449  29.757  0.92114.59           C  
ATOM   1042  O   GLU M 129     114.349  36.265  30.051  0.92114.59           O  
ATOM   1043  N   ASP M 130     114.370  38.440  30.655  1.00 75.74           N  
ATOM   1044  CA  ASP M 130     114.075  38.197  32.038  1.00 75.74           C  
ATOM   1045  CB  ASP M 130     114.154  39.467  32.920  1.00 75.74           C  
ATOM   1046  CG  ASP M 130     113.158  40.547  32.497  1.00 75.74           C  
ATOM   1047  OD1 ASP M 130     112.212  40.253  31.721  1.00 75.74           O  
ATOM   1048  OD2 ASP M 130     113.346  41.705  32.955  1.00 75.74           O  
ATOM   1049  C   ASP M 130     112.730  37.543  32.156  1.00 75.74           C  
ATOM   1050  O   ASP M 130     112.442  36.888  33.156  1.00 75.74           O  
ATOM   1051  N   LEU M 131     111.868  37.732  31.138  1.00108.74           N  
ATOM   1052  CA  LEU M 131     110.543  37.178  31.089  1.00108.74           C  
ATOM   1053  CB  LEU M 131     110.473  35.697  31.516  1.00108.74           C  
ATOM   1054  CG  LEU M 131     111.173  34.715  30.556  1.00108.74           C  
ATOM   1055  CD1 LEU M 131     111.045  33.266  31.055  1.00108.74           C  
ATOM   1056  CD2 LEU M 131     110.676  34.888  29.112  1.00108.74           C  
ATOM   1057  C   LEU M 131     109.673  37.960  32.024  1.00108.74           C  
ATOM   1058  O   LEU M 131     108.459  37.766  32.072  1.00108.74           O  
ATOM   1059  N   LYS M 132     110.290  38.821  32.850  1.00 99.80           N  
ATOM   1060  CA  LYS M 132     109.572  39.672  33.756  1.00 99.80           C  
ATOM   1061  CB  LYS M 132     110.388  40.047  35.004  1.00 99.80           C  
ATOM   1062  CG  LYS M 132     110.705  38.829  35.868  1.00 99.80           C  
ATOM   1063  CD  LYS M 132     111.677  39.101  37.015  1.00 99.80           C  
ATOM   1064  CE  LYS M 132     112.014  37.834  37.803  1.00 99.80           C  
ATOM   1065  NZ  LYS M 132     112.947  38.148  38.908  1.00 99.80           N  
ATOM   1066  C   LYS M 132     109.078  40.957  33.153  1.00 99.80           C  
ATOM   1067  O   LYS M 132     107.980  41.403  33.481  1.00 99.80           O  
ATOM   1068  N   THR M 133     109.870  41.591  32.258  1.00 76.38           N  
ATOM   1069  CA  THR M 133     109.578  42.956  31.896  1.00 76.38           C  
ATOM   1070  CB  THR M 133     110.778  43.840  32.139  1.00 76.38           C  
ATOM   1071  OG1 THR M 133     111.294  43.601  33.439  1.00 76.38           O  
ATOM   1072  CG2 THR M 133     110.368  45.321  32.074  1.00 76.38           C  
ATOM   1073  C   THR M 133     109.215  43.046  30.439  1.00 76.38           C  
ATOM   1074  O   THR M 133     109.232  42.050  29.719  1.00 76.38           O  
ATOM   1075  N   TRP M 134     108.847  44.262  29.970  1.00 83.12           N  
ATOM   1076  CA  TRP M 134     108.437  44.437  28.606  1.00 83.12           C  
ATOM   1077  CB  TRP M 134     106.960  44.832  28.465  1.00 83.12           C  
ATOM   1078  CG  TRP M 134     105.993  43.817  29.006  1.00 83.12           C  
ATOM   1079  CD2 TRP M 134     105.718  42.557  28.380  1.00 83.12           C  
ATOM   1080  CD1 TRP M 134     105.235  43.863  30.138  1.00 83.12           C  
ATOM   1081  NE1 TRP M 134     104.494  42.711  30.253  1.00 83.12           N  
ATOM   1082  CE2 TRP M 134     104.785  41.897  29.177  1.00 83.12           C  
ATOM   1083  CE3 TRP M 134     106.205  41.998  27.235  1.00 83.12           C  
ATOM   1084  CZ2 TRP M 134     104.321  40.657  28.838  1.00 83.12           C  
ATOM   1085  CZ3 TRP M 134     105.734  40.749  26.896  1.00 83.12           C  
ATOM   1086  CH2 TRP M 134     104.811  40.091  27.682  1.00 83.12           C  
ATOM   1087  C   TRP M 134     109.201  45.572  27.994  1.00 83.12           C  
ATOM   1088  O   TRP M 134     109.650  46.491  28.679  1.00 83.12           O  
ATOM   1089  N   THR M 135     109.380  45.514  26.659  1.00 38.81           N  
ATOM   1090  CA  THR M 135     110.000  46.591  25.943  1.00 38.81           C  
ATOM   1091  CB  THR M 135     111.223  46.190  25.170  1.00 38.81           C  
ATOM   1092  OG1 THR M 135     112.201  45.641  26.043  1.00 38.81           O  
ATOM   1093  CG2 THR M 135     111.785  47.437  24.465  1.00 38.81           C  
ATOM   1094  C   THR M 135     108.982  47.064  24.950  1.00 38.81           C  
ATOM   1095  O   THR M 135     108.415  46.261  24.208  1.00 38.81           O  
ATOM   1096  N   ALA M 136     108.720  48.388  24.915  1.00 48.25           N  
ATOM   1097  CA  ALA M 136     107.730  48.925  24.019  1.00 48.25           C  
ATOM   1098  CB  ALA M 136     106.708  49.842  24.712  1.00 48.25           C  
ATOM   1099  C   ALA M 136     108.428  49.751  22.981  1.00 48.25           C  
ATOM   1100  O   ALA M 136     109.388  50.461  23.273  1.00 48.25           O  
ATOM   1101  N   ALA M 137     107.997  49.604  21.712  1.00 53.46           N  
ATOM   1102  CA  ALA M 137     108.566  50.315  20.600  1.00 53.46           C  
ATOM   1103  CB  ALA M 137     108.107  49.749  19.246  1.00 53.46           C  
ATOM   1104  C   ALA M 137     108.227  51.776  20.596  1.00 53.46           C  
ATOM   1105  O   ALA M 137     109.106  52.619  20.423  1.00 53.46           O  
ATOM   1106  N   ASP M 138     106.934  52.114  20.790  1.00 62.12           N  
ATOM   1107  CA  ASP M 138     106.526  53.486  20.677  1.00 62.12           C  
ATOM   1108  CB  ASP M 138     105.892  53.829  19.318  1.00 62.12           C  
ATOM   1109  CG  ASP M 138     104.628  52.995  19.165  1.00 62.12           C  
ATOM   1110  OD1 ASP M 138     104.685  51.774  19.467  1.00 62.12           O  
ATOM   1111  OD2 ASP M 138     103.583  53.571  18.760  1.00 62.12           O  
ATOM   1112  C   ASP M 138     105.503  53.768  21.722  1.00 62.12           C  
ATOM   1113  O   ASP M 138     105.231  52.936  22.583  1.00 62.12           O  
ATOM   1114  N   MET M 139     104.879  54.960  21.632  1.00163.77           N  
ATOM   1115  CA  MET M 139     103.948  55.414  22.622  1.00163.77           C  
ATOM   1116  CB  MET M 139     103.435  56.845  22.359  1.00163.77           C  
ATOM   1117  CG  MET M 139     102.386  56.992  21.255  1.00163.77           C  
ATOM   1118  SD  MET M 139     100.702  56.506  21.738  1.00163.77           S  
ATOM   1119  CE  MET M 139      99.968  56.897  20.125  1.00163.77           C  
ATOM   1120  C   MET M 139     102.787  54.467  22.700  1.00163.77           C  
ATOM   1121  O   MET M 139     102.293  54.186  23.790  1.00163.77           O  
ATOM   1122  N   ALA M 140     102.327  53.932  21.553  1.00 39.10           N  
ATOM   1123  CA  ALA M 140     101.189  53.054  21.555  1.00 39.10           C  
ATOM   1124  CB  ALA M 140     100.829  52.550  20.146  1.00 39.10           C  
ATOM   1125  C   ALA M 140     101.494  51.853  22.400  1.00 39.10           C  
ATOM   1126  O   ALA M 140     100.668  51.413  23.199  1.00 39.10           O  
ATOM   1127  N   ALA M 141     102.718  51.319  22.274  1.00 46.67           N  
ATOM   1128  CA  ALA M 141     103.111  50.137  22.982  1.00 46.67           C  
ATOM   1129  CB  ALA M 141     104.559  49.712  22.684  1.00 46.67           C  
ATOM   1130  C   ALA M 141     103.016  50.393  24.454  1.00 46.67           C  
ATOM   1131  O   ALA M 141     102.662  49.492  25.214  1.00 46.67           O  
ATOM   1132  N   LEU M 142     103.324  51.628  24.900  1.00103.94           N  
ATOM   1133  CA  LEU M 142     103.317  51.917  26.308  1.00103.94           C  
ATOM   1134  CB  LEU M 142     103.609  53.386  26.675  1.00103.94           C  
ATOM   1135  CG  LEU M 142     105.075  53.836  26.577  1.00103.94           C  
ATOM   1136  CD1 LEU M 142     105.956  53.064  27.566  1.00103.94           C  
ATOM   1137  CD2 LEU M 142     105.602  53.800  25.144  1.00103.94           C  
ATOM   1138  C   LEU M 142     101.964  51.651  26.881  1.00103.94           C  
ATOM   1139  O   LEU M 142     101.860  51.059  27.954  1.00103.94           O  
ATOM   1140  N   ILE M 143     100.889  52.065  26.183  1.00 36.68           N  
ATOM   1141  CA  ILE M 143      99.579  51.886  26.735  1.00 36.68           C  
ATOM   1142  CB  ILE M 143      98.483  52.377  25.833  1.00 36.68           C  
ATOM   1143  CG1 ILE M 143      98.601  53.897  25.627  1.00 36.68           C  
ATOM   1144  CG2 ILE M 143      97.133  51.940  26.428  1.00 36.68           C  
ATOM   1145  CD1 ILE M 143      97.692  54.431  24.520  1.00 36.68           C  
ATOM   1146  C   ILE M 143      99.392  50.426  26.937  1.00 36.68           C  
ATOM   1147  O   ILE M 143      98.854  49.992  27.953  1.00 36.68           O  
ATOM   1148  N   THR M 144      99.845  49.626  25.961  1.00 54.37           N  
ATOM   1149  CA  THR M 144      99.729  48.206  26.054  1.00 54.37           C  
ATOM   1150  CB  THR M 144     100.192  47.506  24.812  1.00 54.37           C  
ATOM   1151  OG1 THR M 144      99.417  47.919  23.695  1.00 54.37           O  
ATOM   1152  CG2 THR M 144     100.055  45.992  25.030  1.00 54.37           C  
ATOM   1153  C   THR M 144     100.561  47.706  27.195  1.00 54.37           C  
ATOM   1154  O   THR M 144     100.179  46.762  27.880  1.00 54.37           O  
ATOM   1155  N   LYS M 145     101.745  48.300  27.415  1.00 97.31           N  
ATOM   1156  CA  LYS M 145     102.635  47.822  28.438  1.00 97.31           C  
ATOM   1157  CB  LYS M 145     103.991  48.548  28.412  1.00 97.31           C  
ATOM   1158  CG  LYS M 145     105.050  47.912  29.310  1.00 97.31           C  
ATOM   1159  CD  LYS M 145     106.446  48.487  29.079  1.00 97.31           C  
ATOM   1160  CE  LYS M 145     106.906  49.431  30.189  1.00 97.31           C  
ATOM   1161  NZ  LYS M 145     107.632  48.670  31.229  1.00 97.31           N  
ATOM   1162  C   LYS M 145     102.053  48.011  29.809  1.00 97.31           C  
ATOM   1163  O   LYS M 145     102.004  47.074  30.606  1.00 97.31           O  
ATOM   1164  N   HIS M 146     101.555  49.223  30.116  1.00111.86           N  
ATOM   1165  CA  HIS M 146     101.082  49.468  31.447  1.00111.86           C  
ATOM   1166  ND1 HIS M 146     102.639  52.005  32.734  1.00111.86           N  
ATOM   1167  CG  HIS M 146     101.757  51.872  31.685  1.00111.86           C  
ATOM   1168  CB  HIS M 146     100.609  50.910  31.681  1.00111.86           C  
ATOM   1169  NE2 HIS M 146     103.297  53.438  31.167  1.00111.86           N  
ATOM   1170  CD2 HIS M 146     102.173  52.755  30.737  1.00111.86           C  
ATOM   1171  CE1 HIS M 146     103.539  52.955  32.372  1.00111.86           C  
ATOM   1172  C   HIS M 146      99.946  48.550  31.700  1.00111.86           C  
ATOM   1173  O   HIS M 146      99.839  47.951  32.769  1.00111.86           O  
ATOM   1174  N   LYS M 147      99.074  48.398  30.696  1.00 90.43           N  
ATOM   1175  CA  LYS M 147      97.939  47.548  30.876  1.00 90.43           C  
ATOM   1176  CB  LYS M 147      97.011  47.545  29.654  1.00 90.43           C  
ATOM   1177  CG  LYS M 147      96.392  48.922  29.423  1.00 90.43           C  
ATOM   1178  CD  LYS M 147      95.589  49.050  28.131  1.00 90.43           C  
ATOM   1179  CE  LYS M 147      94.808  50.365  28.038  1.00 90.43           C  
ATOM   1180  NZ  LYS M 147      94.138  50.472  26.724  1.00 90.43           N  
ATOM   1181  C   LYS M 147      98.416  46.151  31.120  1.00 90.43           C  
ATOM   1182  O   LYS M 147      97.911  45.473  32.013  1.00 90.43           O  
ATOM   1183  N   TRP M 148      99.417  45.684  30.350  1.00114.01           N  
ATOM   1184  CA  TRP M 148      99.848  44.324  30.520  1.00114.01           C  
ATOM   1185  CB  TRP M 148     100.832  43.820  29.448  1.00114.01           C  
ATOM   1186  CG  TRP M 148     100.165  43.501  28.133  1.00114.01           C  
ATOM   1187  CD2 TRP M 148     100.705  42.607  27.147  1.00114.01           C  
ATOM   1188  CD1 TRP M 148      98.965  43.930  27.647  1.00114.01           C  
ATOM   1189  NE1 TRP M 148      98.726  43.365  26.418  1.00114.01           N  
ATOM   1190  CE2 TRP M 148      99.787  42.545  26.099  1.00114.01           C  
ATOM   1191  CE3 TRP M 148     101.866  41.890  27.122  1.00114.01           C  
ATOM   1192  CZ2 TRP M 148     100.016  41.764  25.003  1.00114.01           C  
ATOM   1193  CZ3 TRP M 148     102.096  41.108  26.012  1.00114.01           C  
ATOM   1194  CH2 TRP M 148     101.190  41.045  24.974  1.00114.01           C  
ATOM   1195  C   TRP M 148     100.466  44.105  31.865  1.00114.01           C  
ATOM   1196  O   TRP M 148     100.175  43.106  32.519  1.00114.01           O  
ATOM   1197  N   GLU M 149     101.308  45.042  32.337  1.00 74.63           N  
ATOM   1198  CA  GLU M 149     102.001  44.837  33.578  1.00 74.63           C  
ATOM   1199  CB  GLU M 149     102.791  46.079  34.017  1.00 74.63           C  
ATOM   1200  CG  GLU M 149     103.902  46.491  33.056  1.00 74.63           C  
ATOM   1201  CD  GLU M 149     104.454  47.827  33.537  1.00 74.63           C  
ATOM   1202  OE1 GLU M 149     103.712  48.550  34.256  1.00 74.63           O  
ATOM   1203  OE2 GLU M 149     105.622  48.145  33.190  1.00 74.63           O  
ATOM   1204  C   GLU M 149     100.989  44.618  34.658  1.00 74.63           C  
ATOM   1205  O   GLU M 149     101.095  43.694  35.462  1.00 74.63           O  
ATOM   1206  N   GLN M 150      99.947  45.458  34.667  1.00100.95           N  
ATOM   1207  CA  GLN M 150      98.942  45.460  35.688  1.00100.95           C  
ATOM   1208  CB  GLN M 150      98.010  46.674  35.558  1.00100.95           C  
ATOM   1209  CG  GLN M 150      98.782  47.975  35.800  1.00100.95           C  
ATOM   1210  CD  GLN M 150      97.837  49.155  35.669  1.00100.95           C  
ATOM   1211  OE1 GLN M 150      98.190  50.285  36.005  1.00100.95           O  
ATOM   1212  NE2 GLN M 150      96.600  48.890  35.172  1.00100.95           N  
ATOM   1213  C   GLN M 150      98.147  44.178  35.678  1.00100.95           C  
ATOM   1214  O   GLN M 150      97.610  43.766  36.705  1.00100.95           O  
ATOM   1215  N   ALA M 151      97.982  43.552  34.499  1.00 61.50           N  
ATOM   1216  CA  ALA M 151      97.256  42.314  34.343  1.00 61.50           C  
ATOM   1217  CB  ALA M 151      97.078  41.911  32.869  1.00 61.50           C  
ATOM   1218  C   ALA M 151      97.988  41.198  35.017  1.00 61.50           C  
ATOM   1219  O   ALA M 151      97.373  40.270  35.543  1.00 61.50           O  
ATOM   1220  N   GLY M 152      99.332  41.247  35.009  1.00 46.96           N  
ATOM   1221  CA  GLY M 152     100.073  40.144  35.553  1.00 46.96           C  
ATOM   1222  C   GLY M 152     100.406  39.256  34.396  1.00 46.96           C  
ATOM   1223  O   GLY M 152     100.731  38.080  34.556  1.00 46.96           O  
ATOM   1224  N   GLU M 153     100.364  39.841  33.187  1.00124.03           N  
ATOM   1225  CA  GLU M 153     100.599  39.128  31.966  1.00124.03           C  
ATOM   1226  CB  GLU M 153     100.588  40.047  30.737  1.00124.03           C  
ATOM   1227  CG  GLU M 153     101.147  39.364  29.487  1.00124.03           C  
ATOM   1228  CD  GLU M 153     100.098  38.390  28.993  1.00124.03           C  
ATOM   1229  OE1 GLU M 153      98.900  38.726  29.160  1.00124.03           O  
ATOM   1230  OE2 GLU M 153     100.462  37.312  28.453  1.00124.03           O  
ATOM   1231  C   GLU M 153     101.945  38.473  31.950  1.00124.03           C  
ATOM   1232  O   GLU M 153     102.060  37.322  31.537  1.00124.03           O  
ATOM   1233  N   ALA M 154     103.004  39.159  32.409  1.00 53.81           N  
ATOM   1234  CA  ALA M 154     104.315  38.580  32.280  1.00 53.81           C  
ATOM   1235  CB  ALA M 154     105.425  39.472  32.861  1.00 53.81           C  
ATOM   1236  C   ALA M 154     104.371  37.282  33.021  1.00 53.81           C  
ATOM   1237  O   ALA M 154     104.930  36.304  32.526  1.00 53.81           O  
ATOM   1238  N   GLU M 155     103.782  37.233  34.228  1.00 69.52           N  
ATOM   1239  CA  GLU M 155     103.891  36.047  35.030  1.00 69.52           C  
ATOM   1240  CB  GLU M 155     103.276  36.234  36.419  1.00 69.52           C  
ATOM   1241  CG  GLU M 155     104.047  37.250  37.257  1.00 69.52           C  
ATOM   1242  CD  GLU M 155     103.211  37.530  38.489  1.00 69.52           C  
ATOM   1243  OE1 GLU M 155     102.669  36.551  39.067  1.00 69.52           O  
ATOM   1244  OE2 GLU M 155     103.099  38.726  38.867  1.00 69.52           O  
ATOM   1245  C   GLU M 155     103.183  34.909  34.365  1.00 69.52           C  
ATOM   1246  O   GLU M 155     103.697  33.795  34.288  1.00 69.52           O  
ATOM   1247  N   ARG M 156     101.981  35.184  33.835  1.00158.11           N  
ATOM   1248  CA  ARG M 156     101.171  34.202  33.203  1.00158.11           C  
ATOM   1249  CB  ARG M 156      99.912  34.871  32.644  1.00158.11           C  
ATOM   1250  CG  ARG M 156      98.706  33.963  32.504  1.00158.11           C  
ATOM   1251  CD  ARG M 156      97.592  34.568  31.653  1.00158.11           C  
ATOM   1252  NE  ARG M 156      97.510  33.776  30.398  1.00158.11           N  
ATOM   1253  CZ  ARG M 156      98.267  34.116  29.317  1.00158.11           C  
ATOM   1254  NH1 ARG M 156      99.070  35.216  29.360  1.00158.11           N  
ATOM   1255  NH2 ARG M 156      98.223  33.352  28.189  1.00158.11           N  
ATOM   1256  C   ARG M 156     101.971  33.660  32.064  1.00158.11           C  
ATOM   1257  O   ARG M 156     102.055  32.453  31.854  1.00158.11           O  
ATOM   1258  N   LEU M 158     102.626  34.554  31.311  1.00153.78           N  
ATOM   1259  CA  LEU M 158     103.408  34.124  30.186  1.00153.78           C  
ATOM   1260  CB  LEU M 158     104.167  35.256  29.465  1.00153.78           C  
ATOM   1261  CG  LEU M 158     103.323  36.095  28.495  1.00153.78           C  
ATOM   1262  CD1 LEU M 158     104.171  37.192  27.827  1.00153.78           C  
ATOM   1263  CD2 LEU M 158     102.634  35.185  27.463  1.00153.78           C  
ATOM   1264  C   LEU M 158     104.473  33.196  30.654  1.00153.78           C  
ATOM   1265  O   LEU M 158     104.605  32.095  30.129  1.00153.78           O  
ATOM   1266  N   ARG M 159     105.206  33.574  31.717  1.00200.62           N  
ATOM   1267  CA  ARG M 159     106.380  32.832  32.073  1.00200.62           C  
ATOM   1268  CB  ARG M 159     107.182  33.411  33.259  1.00200.62           C  
ATOM   1269  CG  ARG M 159     106.492  33.351  34.620  1.00200.62           C  
ATOM   1270  CD  ARG M 159     107.157  34.244  35.671  1.00200.62           C  
ATOM   1271  NE  ARG M 159     108.622  33.976  35.656  1.00200.62           N  
ATOM   1272  CZ  ARG M 159     109.468  34.883  36.228  1.00200.62           C  
ATOM   1273  NH1 ARG M 159     108.955  35.967  36.879  1.00200.62           N  
ATOM   1274  NH2 ARG M 159     110.819  34.707  36.155  1.00200.62           N  
ATOM   1275  C   ARG M 159     105.993  31.431  32.398  1.00200.62           C  
ATOM   1276  O   ARG M 159     106.751  30.499  32.141  1.00200.62           O  
ATOM   1277  N   ALA M 160     104.805  31.240  32.988  1.00 56.38           N  
ATOM   1278  CA  ALA M 160     104.377  29.924  33.323  1.00 56.38           C  
ATOM   1279  CB  ALA M 160     103.008  29.936  34.021  1.00 56.38           C  
ATOM   1280  C   ALA M 160     104.245  29.124  32.063  1.00 56.38           C  
ATOM   1281  O   ALA M 160     104.704  27.988  31.992  1.00 56.38           O  
ATOM   1282  N   TYR M 161     103.634  29.708  31.019  1.00 92.66           N  
ATOM   1283  CA  TYR M 161     103.440  29.029  29.769  1.00 92.66           C  
ATOM   1284  CB  TYR M 161     102.704  29.937  28.761  1.00 92.66           C  
ATOM   1285  CG  TYR M 161     102.807  29.393  27.375  1.00 92.66           C  
ATOM   1286  CD1 TYR M 161     102.025  28.345  26.947  1.00 92.66           C  
ATOM   1287  CD2 TYR M 161     103.688  29.966  26.486  1.00 92.66           C  
ATOM   1288  CE1 TYR M 161     102.137  27.870  25.659  1.00 92.66           C  
ATOM   1289  CE2 TYR M 161     103.806  29.498  25.199  1.00 92.66           C  
ATOM   1290  CZ  TYR M 161     103.028  28.445  24.783  1.00 92.66           C  
ATOM   1291  OH  TYR M 161     103.144  27.958  23.463  1.00 92.66           O  
ATOM   1292  C   TYR M 161     104.769  28.669  29.192  1.00 92.66           C  
ATOM   1293  O   TYR M 161     105.022  27.507  28.883  1.00 92.66           O  
ATOM   1294  N   LEU M 162     105.682  29.647  29.083  1.00117.01           N  
ATOM   1295  CA  LEU M 162     106.933  29.349  28.455  1.00117.01           C  
ATOM   1296  CB  LEU M 162     107.844  30.570  28.258  1.00117.01           C  
ATOM   1297  CG  LEU M 162     107.277  31.608  27.276  1.00117.01           C  
ATOM   1298  CD1 LEU M 162     106.146  32.430  27.896  1.00117.01           C  
ATOM   1299  CD2 LEU M 162     108.390  32.471  26.680  1.00117.01           C  
ATOM   1300  C   LEU M 162     107.686  28.354  29.268  1.00117.01           C  
ATOM   1301  O   LEU M 162     108.226  27.387  28.735  1.00117.01           O  
ATOM   1302  N   GLU M 163     107.758  28.563  30.591  1.00 89.79           N  
ATOM   1303  CA  GLU M 163     108.530  27.638  31.356  1.00 89.79           C  
ATOM   1304  CB  GLU M 163     108.673  28.092  32.823  1.00 89.79           C  
ATOM   1305  CG  GLU M 163     109.479  29.387  32.985  1.00 89.79           C  
ATOM   1306  CD  GLU M 163     109.351  29.859  34.430  1.00 89.79           C  
ATOM   1307  OE1 GLU M 163     108.192  29.973  34.909  1.00 89.79           O  
ATOM   1308  OE2 GLU M 163     110.405  30.111  35.072  1.00 89.79           O  
ATOM   1309  C   GLU M 163     107.870  26.293  31.340  1.00 89.79           C  
ATOM   1310  O   GLU M 163     108.483  25.289  30.988  1.00 89.79           O  
ATOM   1311  N   GLY M 164     106.609  26.218  31.793  1.00 88.80           N  
ATOM   1312  CA  GLY M 164     105.964  24.938  31.856  1.00 88.80           C  
ATOM   1313  C   GLY M 164     105.319  24.393  30.613  1.00 88.80           C  
ATOM   1314  O   GLY M 164     105.730  23.350  30.111  1.00 88.80           O  
ATOM   1315  N   THR M 165     104.303  25.106  30.070  1.00 80.17           N  
ATOM   1316  CA  THR M 165     103.484  24.531  29.027  1.00 80.17           C  
ATOM   1317  CB  THR M 165     102.331  25.385  28.597  1.00 80.17           C  
ATOM   1318  OG1 THR M 165     101.462  25.616  29.687  1.00 80.17           O  
ATOM   1319  CG2 THR M 165     101.575  24.664  27.468  1.00 80.17           C  
ATOM   1320  C   THR M 165     104.266  24.319  27.782  1.00 80.17           C  
ATOM   1321  O   THR M 165     104.273  23.227  27.214  1.00 80.17           O  
ATOM   1322  N   CYS M 166     104.986  25.367  27.357  1.00 62.46           N  
ATOM   1323  CA  CYS M 166     105.654  25.316  26.095  1.00 62.46           C  
ATOM   1324  CB  CYS M 166     106.491  26.587  25.814  1.00 62.46           C  
ATOM   1325  SG  CYS M 166     107.344  26.536  24.206  1.00 62.46           S  
ATOM   1326  C   CYS M 166     106.599  24.160  26.109  1.00 62.46           C  
ATOM   1327  O   CYS M 166     106.657  23.393  25.150  1.00 62.46           O  
ATOM   1328  N   VAL M 167     107.342  24.006  27.219  1.00 54.46           N  
ATOM   1329  CA  VAL M 167     108.354  22.999  27.360  1.00 54.46           C  
ATOM   1330  CB  VAL M 167     109.157  23.151  28.617  1.00 54.46           C  
ATOM   1331  CG1 VAL M 167     110.169  21.995  28.681  1.00 54.46           C  
ATOM   1332  CG2 VAL M 167     109.798  24.550  28.635  1.00 54.46           C  
ATOM   1333  C   VAL M 167     107.768  21.622  27.387  1.00 54.46           C  
ATOM   1334  O   VAL M 167     108.324  20.697  26.797  1.00 54.46           O  
ATOM   1335  N   GLU M 168     106.635  21.436  28.086  1.00 49.61           N  
ATOM   1336  CA  GLU M 168     106.090  20.116  28.213  1.00 49.61           C  
ATOM   1337  CB  GLU M 168     104.834  20.101  29.100  1.00 49.61           C  
ATOM   1338  CG  GLU M 168     105.146  20.430  30.563  1.00 49.61           C  
ATOM   1339  CD  GLU M 168     103.833  20.577  31.318  1.00 49.61           C  
ATOM   1340  OE1 GLU M 168     102.763  20.506  30.657  1.00 49.61           O  
ATOM   1341  OE2 GLU M 168     103.880  20.767  32.562  1.00 49.61           O  
ATOM   1342  C   GLU M 168     105.724  19.607  26.852  1.00 49.61           C  
ATOM   1343  O   GLU M 168     106.023  18.465  26.507  1.00 49.61           O  
ATOM   1344  N   TRP M 169     105.068  20.456  26.040  1.00 80.25           N  
ATOM   1345  CA  TRP M 169     104.629  20.077  24.729  1.00 80.25           C  
ATOM   1346  CB  TRP M 169     103.688  21.111  24.092  1.00 80.25           C  
ATOM   1347  CG  TRP M 169     102.336  21.124  24.759  1.00 80.25           C  
ATOM   1348  CD2 TRP M 169     101.350  20.101  24.555  1.00 80.25           C  
ATOM   1349  CD1 TRP M 169     101.806  22.001  25.659  1.00 80.25           C  
ATOM   1350  NE1 TRP M 169     100.548  21.586  26.030  1.00 80.25           N  
ATOM   1351  CE2 TRP M 169     100.256  20.417  25.358  1.00 80.25           C  
ATOM   1352  CE3 TRP M 169     101.359  18.987  23.765  1.00 80.25           C  
ATOM   1353  CZ2 TRP M 169      99.147  19.621  25.384  1.00 80.25           C  
ATOM   1354  CZ3 TRP M 169     100.238  18.188  23.792  1.00 80.25           C  
ATOM   1355  CH2 TRP M 169      99.155  18.500  24.586  1.00 80.25           C  
ATOM   1356  C   TRP M 169     105.775  19.847  23.805  1.00 80.25           C  
ATOM   1357  O   TRP M 169     105.785  18.876  23.051  1.00 80.25           O  
ATOM   1358  N   LEU M 170     106.788  20.725  23.856  1.00128.71           N  
ATOM   1359  CA  LEU M 170     107.892  20.633  22.950  1.00128.71           C  
ATOM   1360  CB  LEU M 170     108.956  21.711  23.255  1.00128.71           C  
ATOM   1361  CG  LEU M 170     110.204  21.726  22.345  1.00128.71           C  
ATOM   1362  CD1 LEU M 170     111.109  20.506  22.550  1.00128.71           C  
ATOM   1363  CD2 LEU M 170     109.813  21.928  20.877  1.00128.71           C  
ATOM   1364  C   LEU M 170     108.497  19.280  23.133  1.00128.71           C  
ATOM   1365  O   LEU M 170     108.834  18.611  22.157  1.00128.71           O  
ATOM   1366  N   ARG M 171     108.639  18.829  24.393  1.00 59.54           N  
ATOM   1367  CA  ARG M 171     109.234  17.545  24.623  1.00 59.54           C  
ATOM   1368  CB  ARG M 171     109.398  17.182  26.109  1.00 59.54           C  
ATOM   1369  CG  ARG M 171     110.307  18.121  26.906  1.00 59.54           C  
ATOM   1370  CD  ARG M 171     110.891  17.467  28.161  1.00 59.54           C  
ATOM   1371  NE  ARG M 171     109.778  16.787  28.881  1.00 59.54           N  
ATOM   1372  CZ  ARG M 171     109.102  17.411  29.891  1.00 59.54           C  
ATOM   1373  NH1 ARG M 171     109.430  18.683  30.260  1.00 59.54           N  
ATOM   1374  NH2 ARG M 171     108.101  16.750  30.542  1.00 59.54           N  
ATOM   1375  C   ARG M 171     108.345  16.504  24.033  1.00 59.54           C  
ATOM   1376  O   ARG M 171     108.805  15.577  23.370  1.00 59.54           O  
ATOM   1377  N   ARG M 172     107.029  16.653  24.249  1.00 87.42           N  
ATOM   1378  CA  ARG M 172     106.099  15.672  23.782  1.00 87.42           C  
ATOM   1379  CB  ARG M 172     104.654  16.019  24.165  1.00 87.42           C  
ATOM   1380  CG  ARG M 172     103.635  14.998  23.670  1.00 87.42           C  
ATOM   1381  CD  ARG M 172     102.206  15.332  24.085  1.00 87.42           C  
ATOM   1382  NE  ARG M 172     101.312  14.393  23.359  1.00 87.42           N  
ATOM   1383  CZ  ARG M 172     100.309  13.756  24.026  0.93 87.42           C  
ATOM   1384  NH1 ARG M 172     100.151  13.954  25.366  1.00 87.42           N  
ATOM   1385  NH2 ARG M 172      99.467  12.919  23.354  1.00 87.42           N  
ATOM   1386  C   ARG M 172     106.169  15.586  22.291  1.00 87.42           C  
ATOM   1387  O   ARG M 172     106.198  14.492  21.728  1.00 87.42           O  
ATOM   1388  N   TYR M 173     106.230  16.742  21.605  1.00 98.97           N  
ATOM   1389  CA  TYR M 173     106.232  16.712  20.171  1.00 98.97           C  
ATOM   1390  CB  TYR M 173     106.286  18.099  19.502  1.00 98.97           C  
ATOM   1391  CG  TYR M 173     105.024  18.843  19.783  1.00 98.97           C  
ATOM   1392  CD1 TYR M 173     103.815  18.361  19.334  1.00 98.97           C  
ATOM   1393  CD2 TYR M 173     105.051  20.046  20.452  1.00 98.97           C  
ATOM   1394  CE1 TYR M 173     102.648  19.048  19.574  1.00 98.97           C  
ATOM   1395  CE2 TYR M 173     103.888  20.740  20.694  1.00 98.97           C  
ATOM   1396  CZ  TYR M 173     102.684  20.239  20.258  1.00 98.97           C  
ATOM   1397  OH  TYR M 173     101.491  20.950  20.506  1.00 98.97           O  
ATOM   1398  C   TYR M 173     107.445  15.978  19.711  1.00 98.97           C  
ATOM   1399  O   TYR M 173     107.349  15.114  18.844  1.00 98.97           O  
ATOM   1400  N   LEU M 174     108.619  16.261  20.304  1.00120.63           N  
ATOM   1401  CA  LEU M 174     109.797  15.607  19.816  1.00120.63           C  
ATOM   1402  CB  LEU M 174     111.103  15.997  20.524  1.00120.63           C  
ATOM   1403  CG  LEU M 174     111.728  17.311  20.022  1.00120.63           C  
ATOM   1404  CD1 LEU M 174     110.899  18.550  20.362  1.00120.63           C  
ATOM   1405  CD2 LEU M 174     113.182  17.417  20.487  1.00120.63           C  
ATOM   1406  C   LEU M 174     109.646  14.128  19.943  1.00120.63           C  
ATOM   1407  O   LEU M 174     110.072  13.390  19.056  1.00120.63           O  
ATOM   1408  N   LYS M 175     109.005  13.651  21.024  1.00138.32           N  
ATOM   1409  CA  LYS M 175     108.887  12.232  21.201  1.00138.32           C  
ATOM   1410  CB  LYS M 175     108.070  11.843  22.439  1.00138.32           C  
ATOM   1411  CG  LYS M 175     108.761  12.244  23.740  1.00138.32           C  
ATOM   1412  CD  LYS M 175     110.163  11.649  23.880  1.00138.32           C  
ATOM   1413  CE  LYS M 175     110.891  12.082  25.154  1.00138.32           C  
ATOM   1414  NZ  LYS M 175     112.310  11.661  25.092  1.00138.32           N  
ATOM   1415  C   LYS M 175     108.182  11.655  20.015  1.00138.32           C  
ATOM   1416  O   LYS M 175     108.617  10.643  19.468  1.00138.32           O  
ATOM   1417  N   ASN M 176     107.075  12.281  19.573  1.00236.70           N  
ATOM   1418  CA  ASN M 176     106.410  11.765  18.414  1.00236.70           C  
ATOM   1419  CB  ASN M 176     104.877  11.908  18.449  1.00236.70           C  
ATOM   1420  CG  ASN M 176     104.291  10.993  19.514  1.00236.70           C  
ATOM   1421  OD1 ASN M 176     103.159  11.182  19.955  1.00236.70           O  
ATOM   1422  ND2 ASN M 176     105.077   9.971  19.941  1.00236.70           N  
ATOM   1423  C   ASN M 176     106.852  12.630  17.274  1.00236.70           C  
ATOM   1424  O   ASN M 176     106.313  13.701  17.036  1.00236.70           O  
ATOM   1425  N   GLY M 177     107.782  12.175  16.441  1.00238.37           N  
ATOM   1426  CA  GLY M 177     108.199  13.089  15.421  1.00238.37           C  
ATOM   1427  C   GLY M 177     109.680  13.213  15.462  1.00238.37           C  
ATOM   1428  O   GLY M 177     110.272  13.910  14.642  1.00238.37           O  
ATOM   1429  N   ASN M 178     110.324  12.530  16.419  1.00122.87           N  
ATOM   1430  CA  ASN M 178     111.750  12.602  16.514  1.00122.87           C  
ATOM   1431  CB  ASN M 178     112.294  11.796  17.704  1.00122.87           C  
ATOM   1432  CG  ASN M 178     113.771  12.111  17.862  1.00122.87           C  
ATOM   1433  OD1 ASN M 178     114.542  12.041  16.906  1.00122.87           O  
ATOM   1434  ND2 ASN M 178     114.181  12.471  19.107  1.00122.87           N  
ATOM   1435  C   ASN M 178     112.342  12.035  15.263  1.00122.87           C  
ATOM   1436  O   ASN M 178     113.295  12.585  14.711  1.00122.87           O  
ATOM   1437  N   ALA M 179     111.777  10.927  14.753  1.00 40.37           N  
ATOM   1438  CA  ALA M 179     112.394  10.310  13.615  1.00 40.37           C  
ATOM   1439  CB  ALA M 179     111.654   9.044  13.156  1.00 40.37           C  
ATOM   1440  C   ALA M 179     112.391  11.273  12.470  1.00 40.37           C  
ATOM   1441  O   ALA M 179     113.406  11.454  11.796  1.00 40.37           O  
ATOM   1442  N   THR M 180     111.240  11.923  12.217  0.88123.08           N  
ATOM   1443  CA  THR M 180     111.181  12.823  11.101  0.88123.08           C  
ATOM   1444  CB  THR M 180     109.793  13.312  10.817  0.88123.08           C  
ATOM   1445  OG1 THR M 180     109.283  14.032  11.929  0.88123.08           O  
ATOM   1446  CG2 THR M 180     108.903  12.099  10.508  0.88123.08           C  
ATOM   1447  C   THR M 180     112.032  14.029  11.347  0.88123.08           C  
ATOM   1448  O   THR M 180     112.846  14.405  10.507  0.88123.08           O  
ATOM   1449  N   LEU M 181     111.885  14.656  12.530  1.00 54.56           N  
ATOM   1450  CA  LEU M 181     112.605  15.864  12.817  1.00 54.56           C  
ATOM   1451  CB  LEU M 181     112.388  16.385  14.250  1.00 54.56           C  
ATOM   1452  CG  LEU M 181     110.930  16.781  14.545  1.00 54.56           C  
ATOM   1453  CD1 LEU M 181     110.774  17.318  15.979  1.00 54.56           C  
ATOM   1454  CD2 LEU M 181     110.391  17.750  13.479  1.00 54.56           C  
ATOM   1455  C   LEU M 181     114.095  15.595  12.639  1.00 54.56           C  
ATOM   1456  O   LEU M 181     114.844  16.584  12.414  1.00 54.56           O  
ATOM   1457  OXT LEU M 181     114.502  14.404  12.720  1.00 54.56           O  
TER
ATOM   1458  N   SER P   1     100.686  22.987  22.205  1.00 74.18           N  
ATOM   1459  CA  SER P   1      99.628  24.018  22.300  1.00 74.18           C  
ATOM   1460  CB  SER P   1      98.795  23.809  23.575  1.00 74.18           C  
ATOM   1461  OG  SER P   1      98.171  22.535  23.547  1.00 74.18           O  
ATOM   1462  C   SER P   1     100.201  25.385  22.344  1.00 74.18           C  
ATOM   1463  O   SER P   1     101.260  25.609  22.925  1.00 74.18           O  
ATOM   1464  N   ILE P   2      99.486  26.331  21.715  1.00 88.76           N  
ATOM   1465  CA  ILE P   2      99.868  27.706  21.673  1.00 88.76           C  
ATOM   1466  CB  ILE P   2      99.407  28.417  20.433  1.00 88.76           C  
ATOM   1467  CG1 ILE P   2      99.953  29.854  20.393  1.00 88.76           C  
ATOM   1468  CG2 ILE P   2      97.875  28.317  20.361  1.00 88.76           C  
ATOM   1469  CD1 ILE P   2      99.776  30.535  19.036  1.00 88.76           C  
ATOM   1470  C   ILE P   2      99.220  28.351  22.848  1.00 88.76           C  
ATOM   1471  O   ILE P   2      98.243  27.845  23.396  1.00 88.76           O  
ATOM   1472  N   ILE P   3      99.818  29.454  23.319  1.00175.90           N  
ATOM   1473  CA  ILE P   3      99.307  30.178  24.441  1.00175.90           C  
ATOM   1474  CB  ILE P   3     100.276  31.185  24.994  1.00175.90           C  
ATOM   1475  CG1 ILE P   3      99.772  31.744  26.335  1.00175.90           C  
ATOM   1476  CG2 ILE P   3     100.527  32.256  23.921  1.00175.90           C  
ATOM   1477  CD1 ILE P   3     100.827  32.554  27.087  1.00175.90           C  
ATOM   1478  C   ILE P   3      98.064  30.908  24.033  1.00175.90           C  
ATOM   1479  O   ILE P   3      97.810  31.126  22.853  1.00175.90           O  
ATOM   1480  N   ASN P   4      97.180  31.210  25.000  1.00 99.07           N  
ATOM   1481  CA  ASN P   4      96.028  31.998  24.676  1.00 99.07           C  
ATOM   1482  CB  ASN P   4      94.870  31.754  25.647  1.00 99.07           C  
ATOM   1483  CG  ASN P   4      94.532  30.280  25.521  1.00 99.07           C  
ATOM   1484  OD1 ASN P   4      94.452  29.740  24.421  1.00 99.07           O  
ATOM   1485  ND2 ASN P   4      94.322  29.595  26.673  1.00 99.07           N  
ATOM   1486  C   ASN P   4      96.468  33.415  24.840  1.00 99.07           C  
ATOM   1487  O   ASN P   4      96.945  33.793  25.902  1.00 99.07           O  
ATOM   1488  N   PHE P   5      96.305  34.251  23.803  1.00178.20           N  
ATOM   1489  CA  PHE P   5      96.812  35.593  23.855  1.00178.20           C  
ATOM   1490  CB  PHE P   5      97.046  36.198  22.461  1.00178.20           C  
ATOM   1491  CG  PHE P   5      98.103  35.362  21.819  1.00178.20           C  
ATOM   1492  CD1 PHE P   5      97.775  34.241  21.095  1.00178.20           C  
ATOM   1493  CD2 PHE P   5      99.430  35.688  21.951  1.00178.20           C  
ATOM   1494  CE1 PHE P   5      98.747  33.465  20.507  1.00178.20           C  
ATOM   1495  CE2 PHE P   5     100.407  34.916  21.366  1.00178.20           C  
ATOM   1496  CZ  PHE P   5     100.070  33.802  20.641  1.00178.20           C  
ATOM   1497  C   PHE P   5      95.874  36.483  24.602  1.00178.20           C  
ATOM   1498  O   PHE P   5      94.685  36.200  24.739  1.00178.20           O  
ATOM   1499  N   GLU P   6      96.427  37.596  25.125  1.00114.92           N  
ATOM   1500  CA  GLU P   6      95.682  38.557  25.886  1.00114.92           C  
ATOM   1501  CB  GLU P   6      96.376  38.921  27.205  1.00114.92           C  
ATOM   1502  CG  GLU P   6      96.599  37.696  28.093  1.00114.92           C  
ATOM   1503  CD  GLU P   6      95.256  37.039  28.350  1.00114.92           C  
ATOM   1504  OE1 GLU P   6      94.233  37.771  28.406  1.00114.92           O  
ATOM   1505  OE2 GLU P   6      95.237  35.790  28.510  1.00114.92           O  
ATOM   1506  C   GLU P   6      95.610  39.791  25.047  1.00114.92           C  
ATOM   1507  O   GLU P   6      96.467  40.028  24.199  1.00114.92           O  
ATOM   1508  N   LYS P   7      94.577  40.620  25.281  1.00172.37           N  
ATOM   1509  CA  LYS P   7      94.302  41.756  24.452  1.00172.37           C  
ATOM   1510  CB  LYS P   7      92.923  42.357  24.757  1.00172.37           C  
ATOM   1511  CG  LYS P   7      92.222  42.895  23.514  1.00172.37           C  
ATOM   1512  CD  LYS P   7      91.813  41.759  22.570  1.00172.37           C  
ATOM   1513  CE  LYS P   7      90.948  40.685  23.241  1.00172.37           C  
ATOM   1514  NZ  LYS P   7      91.788  39.771  24.049  1.00172.37           N  
ATOM   1515  C   LYS P   7      95.341  42.815  24.666  1.00172.37           C  
ATOM   1516  O   LYS P   7      95.920  42.934  25.745  1.00172.37           O  
ATOM   1517  N   LEU P   8      95.610  43.603  23.604  1.00 93.85           N  
ATOM   1518  CA  LEU P   8      96.565  44.669  23.653  1.00 93.85           C  
ATOM   1519  CB  LEU P   8      96.997  45.143  22.256  1.00 93.85           C  
ATOM   1520  CG  LEU P   8      97.744  44.062  21.452  1.00 93.85           C  
ATOM   1521  CD1 LEU P   8      98.156  44.574  20.063  1.00 93.85           C  
ATOM   1522  CD2 LEU P   8      98.937  43.502  22.244  1.00 93.85           C  
ATOM   1523  C   LEU P   8      95.881  45.845  24.333  1.00 93.85           C  
ATOM   1524  O   LEU P   8      94.621  45.867  24.349  1.00 93.85           O  
ATOM   1525  OXT LEU P   8      96.607  46.746  24.830  1.00 93.85           O  
TER
ATOM   1526  N   LEU A  11      80.937  19.423  53.616  1.00 45.09           N  
ATOM   1527  CA  LEU A  11      81.929  18.843  54.546  1.00 45.09           C  
ATOM   1528  CB  LEU A  11      83.356  19.002  53.997  1.00 45.09           C  
ATOM   1529  CG  LEU A  11      84.419  18.406  54.937  1.00 45.09           C  
ATOM   1530  CD1 LEU A  11      84.233  16.886  55.088  1.00 45.09           C  
ATOM   1531  CD2 LEU A  11      85.838  18.794  54.493  1.00 45.09           C  
ATOM   1532  C   LEU A  11      81.872  19.516  55.876  1.00 45.09           C  
ATOM   1533  O   LEU A  11      81.843  20.741  55.967  1.00 45.09           O  
ATOM   1534  N   SER A  12      81.843  18.708  56.950  1.00 34.13           N  
ATOM   1535  CA  SER A  12      81.798  19.253  58.271  1.00 34.13           C  
ATOM   1536  CB  SER A  12      80.704  18.624  59.149  1.00 34.13           C  
ATOM   1537  OG  SER A  12      80.712  19.206  60.445  1.00 34.13           O  
ATOM   1538  C   SER A  12      83.106  18.930  58.911  1.00 34.13           C  
ATOM   1539  O   SER A  12      83.596  17.807  58.803  1.00 34.13           O  
ATOM   1540  N   VAL A  13      83.713  19.926  59.587  1.00105.42           N  
ATOM   1541  CA  VAL A  13      84.978  19.719  60.232  1.00105.42           C  
ATOM   1542  CB  VAL A  13      86.139  20.247  59.445  1.00105.42           C  
ATOM   1543  CG1 VAL A  13      86.316  19.389  58.186  1.00105.42           C  
ATOM   1544  CG2 VAL A  13      85.873  21.729  59.132  1.00105.42           C  
ATOM   1545  C   VAL A  13      84.978  20.453  61.535  1.00105.42           C  
ATOM   1546  O   VAL A  13      84.264  21.437  61.715  1.00105.42           O  
ATOM   1547  N   ARG A  14      85.791  19.964  62.492  1.00108.19           N  
ATOM   1548  CA  ARG A  14      85.894  20.586  63.778  1.00108.19           C  
ATOM   1549  CB  ARG A  14      86.407  19.624  64.864  1.00108.19           C  
ATOM   1550  CG  ARG A  14      85.490  18.407  65.031  1.00108.19           C  
ATOM   1551  CD  ARG A  14      84.672  18.387  66.324  1.00108.19           C  
ATOM   1552  NE  ARG A  14      85.561  17.891  67.411  1.00108.19           N  
ATOM   1553  CZ  ARG A  14      85.031  17.238  68.488  1.00108.19           C  
ATOM   1554  NH1 ARG A  14      83.679  17.086  68.603  1.00108.19           N  
ATOM   1555  NH2 ARG A  14      85.857  16.726  69.447  1.00108.19           N  
ATOM   1556  C   ARG A  14      86.863  21.708  63.627  1.00108.19           C  
ATOM   1557  O   ARG A  14      87.741  21.663  62.767  1.00108.19           O  
ATOM   1558  N   GLU A  15      86.720  22.766  64.450  1.00 48.77           N  
ATOM   1559  CA  GLU A  15      87.620  23.871  64.311  1.00 48.77           C  
ATOM   1560  CB  GLU A  15      87.265  25.110  65.152  1.00 48.77           C  
ATOM   1561  CG  GLU A  15      88.232  26.278  64.924  1.00 48.77           C  
ATOM   1562  CD  GLU A  15      87.834  27.415  65.851  1.00 48.77           C  
ATOM   1563  OE1 GLU A  15      86.873  27.221  66.642  1.00 48.77           O  
ATOM   1564  OE2 GLU A  15      88.480  28.494  65.778  1.00 48.77           O  
ATOM   1565  C   GLU A  15      88.980  23.430  64.734  1.00 48.77           C  
ATOM   1566  O   GLU A  15      89.132  22.659  65.679  1.00 48.77           O  
ATOM   1567  N   GLY A  16      90.011  23.909  64.008  1.00 27.84           N  
ATOM   1568  CA  GLY A  16      91.374  23.605  64.331  1.00 27.84           C  
ATOM   1569  C   GLY A  16      91.798  22.397  63.557  1.00 27.84           C  
ATOM   1570  O   GLY A  16      92.984  22.076  63.509  1.00 27.84           O  
ATOM   1571  N   ASP A  17      90.835  21.686  62.938  1.00 51.40           N  
ATOM   1572  CA  ASP A  17      91.161  20.512  62.175  1.00 51.40           C  
ATOM   1573  CB  ASP A  17      89.973  19.549  61.977  1.00 51.40           C  
ATOM   1574  CG  ASP A  17      89.631  18.884  63.303  1.00 51.40           C  
ATOM   1575  OD1 ASP A  17      90.439  19.019  64.261  1.00 51.40           O  
ATOM   1576  OD2 ASP A  17      88.555  18.232  63.376  1.00 51.40           O  
ATOM   1577  C   ASP A  17      91.575  20.942  60.805  1.00 51.40           C  
ATOM   1578  O   ASP A  17      91.281  22.056  60.377  1.00 51.40           O  
ATOM   1579  N   SER A  18      92.297  20.058  60.087  1.00 32.54           N  
ATOM   1580  CA  SER A  18      92.680  20.345  58.734  1.00 32.54           C  
ATOM   1581  CB  SER A  18      93.984  19.656  58.299  1.00 32.54           C  
ATOM   1582  OG  SER A  18      95.075  20.162  59.054  1.00 32.54           O  
ATOM   1583  C   SER A  18      91.584  19.844  57.848  1.00 32.54           C  
ATOM   1584  O   SER A  18      90.825  18.954  58.231  1.00 32.54           O  
ATOM   1585  N   ALA A  19      91.465  20.412  56.632  1.00 42.75           N  
ATOM   1586  CA  ALA A  19      90.435  19.964  55.743  1.00 42.75           C  
ATOM   1587  CB  ALA A  19      89.174  20.844  55.761  1.00 42.75           C  
ATOM   1588  C   ALA A  19      90.980  19.987  54.354  1.00 42.75           C  
ATOM   1589  O   ALA A  19      91.936  20.700  54.050  1.00 42.75           O  
ATOM   1590  N   VAL A  20      90.392  19.158  53.474  1.00 98.21           N  
ATOM   1591  CA  VAL A  20      90.824  19.143  52.111  1.00 98.21           C  
ATOM   1592  CB  VAL A  20      91.565  17.890  51.745  1.00 98.21           C  
ATOM   1593  CG1 VAL A  20      91.972  17.989  50.269  1.00 98.21           C  
ATOM   1594  CG2 VAL A  20      92.750  17.713  52.710  1.00 98.21           C  
ATOM   1595  C   VAL A  20      89.587  19.190  51.272  1.00 98.21           C  
ATOM   1596  O   VAL A  20      88.616  18.481  51.539  1.00 98.21           O  
ATOM   1597  N   ILE A  21      89.592  20.036  50.224  1.00 97.73           N  
ATOM   1598  CA  ILE A  21      88.448  20.151  49.367  1.00 97.73           C  
ATOM   1599  CB  ILE A  21      87.890  21.543  49.299  1.00 97.73           C  
ATOM   1600  CG1 ILE A  21      87.342  21.958  50.674  1.00 97.73           C  
ATOM   1601  CG2 ILE A  21      86.835  21.589  48.181  1.00 97.73           C  
ATOM   1602  CD1 ILE A  21      88.422  22.126  51.743  1.00 97.73           C  
ATOM   1603  C   ILE A  21      88.884  19.757  47.995  1.00 97.73           C  
ATOM   1604  O   ILE A  21      89.982  20.097  47.558  1.00 97.73           O  
ATOM   1605  N   ILE A  22      88.022  19.016  47.274  1.00164.85           N  
ATOM   1606  CA  ILE A  22      88.383  18.516  45.980  1.00164.85           C  
ATOM   1607  CB  ILE A  22      88.257  17.015  45.916  1.00164.85           C  
ATOM   1608  CG1 ILE A  22      88.902  16.392  44.661  1.00164.85           C  
ATOM   1609  CG2 ILE A  22      86.767  16.682  46.081  1.00164.85           C  
ATOM   1610  CD1 ILE A  22      88.163  16.654  43.350  1.00164.85           C  
ATOM   1611  C   ILE A  22      87.489  19.142  44.962  1.00164.85           C  
ATOM   1612  O   ILE A  22      86.322  19.438  45.221  1.00164.85           O  
ATOM   1613  N   CYS A  23      88.062  19.432  43.780  1.00133.52           N  
ATOM   1614  CA  CYS A  23      87.280  20.001  42.732  1.00133.52           C  
ATOM   1615  CB  CYS A  23      87.484  21.509  42.608  1.00133.52           C  
ATOM   1616  SG  CYS A  23      89.198  21.876  42.159  1.00133.52           S  
ATOM   1617  C   CYS A  23      87.762  19.416  41.456  1.00133.52           C  
ATOM   1618  O   CYS A  23      88.947  19.114  41.313  1.00133.52           O  
ATOM   1619  N   THR A  24      86.835  19.255  40.495  1.00 89.49           N  
ATOM   1620  CA  THR A  24      87.175  18.701  39.226  1.00 89.49           C  
ATOM   1621  CB  THR A  24      86.376  17.486  38.865  1.00 89.49           C  
ATOM   1622  OG1 THR A  24      86.542  16.480  39.854  1.00 89.49           O  
ATOM   1623  CG2 THR A  24      86.870  16.970  37.503  1.00 89.49           C  
ATOM   1624  C   THR A  24      86.900  19.739  38.190  1.00 89.49           C  
ATOM   1625  O   THR A  24      85.857  20.385  38.145  1.00 89.49           O  
ATOM   1626  N   TYR A  25      87.898  19.845  37.318  1.00291.64           N  
ATOM   1627  CA  TYR A  25      88.232  20.713  36.238  1.00291.64           C  
ATOM   1628  CB  TYR A  25      89.755  20.549  36.271  1.00291.64           C  
ATOM   1629  CG  TYR A  25      90.710  21.525  35.718  1.00291.64           C  
ATOM   1630  CD1 TYR A  25      91.040  22.622  36.469  1.00291.64           C  
ATOM   1631  CD2 TYR A  25      91.337  21.292  34.518  1.00291.64           C  
ATOM   1632  CE1 TYR A  25      91.968  23.510  35.997  1.00291.64           C  
ATOM   1633  CE2 TYR A  25      92.267  22.184  34.048  1.00291.64           C  
ATOM   1634  CZ  TYR A  25      92.582  23.294  34.790  1.00291.64           C  
ATOM   1635  OH  TYR A  25      93.543  24.208  34.318  1.00291.64           O  
ATOM   1636  C   TYR A  25      87.737  20.006  35.013  1.00291.64           C  
ATOM   1637  O   TYR A  25      87.849  18.785  34.925  1.00291.64           O  
ATOM   1638  N   THR A  26      87.104  20.724  34.068  1.00152.26           N  
ATOM   1639  CA  THR A  26      86.656  20.040  32.888  1.00152.26           C  
ATOM   1640  CB  THR A  26      85.615  20.817  32.135  1.00152.26           C  
ATOM   1641  OG1 THR A  26      85.036  20.005  31.123  1.00152.26           O  
ATOM   1642  CG2 THR A  26      86.263  22.063  31.512  1.00152.26           C  
ATOM   1643  C   THR A  26      87.761  19.669  31.914  1.00152.26           C  
ATOM   1644  O   THR A  26      87.838  18.512  31.497  1.00152.26           O  
ATOM   1645  N   ASP A  27      88.681  20.606  31.555  1.00153.62           N  
ATOM   1646  CA  ASP A  27      89.534  20.312  30.421  1.00153.62           C  
ATOM   1647  CB  ASP A  27      89.208  21.245  29.225  1.00153.62           C  
ATOM   1648  CG  ASP A  27      89.748  20.705  27.901  1.00153.62           C  
ATOM   1649  OD1 ASP A  27      90.978  20.468  27.782  1.00153.62           O  
ATOM   1650  OD2 ASP A  27      88.915  20.537  26.971  1.00153.62           O  
ATOM   1651  C   ASP A  27      91.033  20.379  30.660  1.00153.62           C  
ATOM   1652  O   ASP A  27      91.574  21.250  31.338  1.00153.62           O  
ATOM   1653  N   PRO A  28      91.686  19.429  30.021  1.00326.05           N  
ATOM   1654  CA  PRO A  28      93.125  19.231  30.036  1.00326.05           C  
ATOM   1655  CD  PRO A  28      90.983  18.180  29.779  1.00326.05           C  
ATOM   1656  CB  PRO A  28      93.359  17.840  29.452  1.00326.05           C  
ATOM   1657  CG  PRO A  28      92.059  17.085  29.767  1.00326.05           C  
ATOM   1658  C   PRO A  28      93.939  20.262  29.305  1.00326.05           C  
ATOM   1659  O   PRO A  28      95.152  20.129  29.213  1.00326.05           O  
ATOM   1660  N   ASN A  36      93.349  21.217  28.605  1.00147.52           N  
ATOM   1661  CA  ASN A  36      94.229  22.202  28.037  1.00147.52           C  
ATOM   1662  CB  ASN A  36      93.608  22.921  26.821  1.00147.52           C  
ATOM   1663  CG  ASN A  36      94.621  23.919  26.275  1.00147.52           C  
ATOM   1664  OD1 ASN A  36      95.482  23.573  25.467  1.00147.52           O  
ATOM   1665  ND2 ASN A  36      94.507  25.200  26.719  1.00147.52           N  
ATOM   1666  C   ASN A  36      94.537  23.268  29.045  1.00147.52           C  
ATOM   1667  O   ASN A  36      95.612  23.867  29.043  1.00147.52           O  
ATOM   1668  N   SER A  37      93.571  23.523  29.942  1.00 86.51           N  
ATOM   1669  CA  SER A  37      93.571  24.686  30.786  1.00 86.51           C  
ATOM   1670  CB  SER A  37      92.429  24.668  31.812  1.00 86.51           C  
ATOM   1671  OG  SER A  37      91.174  24.660  31.148  1.00 86.51           O  
ATOM   1672  C   SER A  37      94.861  24.900  31.504  1.00 86.51           C  
ATOM   1673  O   SER A  37      95.321  24.079  32.296  1.00 86.51           O  
ATOM   1674  N   TYR A  38      95.500  26.043  31.189  1.00193.58           N  
ATOM   1675  CA  TYR A  38      96.702  26.457  31.843  1.00193.58           C  
ATOM   1676  CB  TYR A  38      97.518  27.535  31.117  1.00193.58           C  
ATOM   1677  CG  TYR A  38      98.815  27.505  31.850  1.00193.58           C  
ATOM   1678  CD1 TYR A  38      99.666  26.453  31.633  1.00193.58           C  
ATOM   1679  CD2 TYR A  38      99.194  28.481  32.743  1.00193.58           C  
ATOM   1680  CE1 TYR A  38     100.869  26.365  32.287  1.00193.58           C  
ATOM   1681  CE2 TYR A  38     100.401  28.402  33.398  1.00193.58           C  
ATOM   1682  CZ  TYR A  38     101.241  27.336  33.174  1.00193.58           C  
ATOM   1683  OH  TYR A  38     102.481  27.225  33.836  1.00193.58           O  
ATOM   1684  C   TYR A  38      96.394  26.990  33.221  1.00193.58           C  
ATOM   1685  O   TYR A  38      97.187  26.800  34.142  1.00193.58           O  
ATOM   1686  N   TYR A  39      95.233  27.671  33.410  1.00175.10           N  
ATOM   1687  CA  TYR A  39      95.036  28.429  34.631  1.00175.10           C  
ATOM   1688  CB  TYR A  39      94.749  29.912  34.345  1.00175.10           C  
ATOM   1689  CG  TYR A  39      95.935  30.353  33.557  1.00175.10           C  
ATOM   1690  CD1 TYR A  39      97.073  30.825  34.166  1.00175.10           C  
ATOM   1691  CD2 TYR A  39      95.913  30.266  32.186  1.00175.10           C  
ATOM   1692  CE1 TYR A  39      98.157  31.209  33.410  1.00175.10           C  
ATOM   1693  CE2 TYR A  39      96.988  30.646  31.422  1.00175.10           C  
ATOM   1694  CZ  TYR A  39      98.113  31.128  32.038  1.00175.10           C  
ATOM   1695  OH  TYR A  39      99.229  31.523  31.272  1.00175.10           O  
ATOM   1696  C   TYR A  39      93.984  27.873  35.514  1.00175.10           C  
ATOM   1697  O   TYR A  39      92.886  27.548  35.076  1.00175.10           O  
ATOM   1698  N   PHE A  40      94.332  27.793  36.816  1.00117.14           N  
ATOM   1699  CA  PHE A  40      93.528  27.167  37.827  1.00117.14           C  
ATOM   1700  CB  PHE A  40      94.291  26.031  38.541  1.00117.14           C  
ATOM   1701  CG  PHE A  40      94.863  25.064  37.555  1.00117.14           C  
ATOM   1702  CD1 PHE A  40      95.873  25.444  36.700  1.00117.14           C  
ATOM   1703  CD2 PHE A  40      94.448  23.757  37.530  1.00117.14           C  
ATOM   1704  CE1 PHE A  40      96.414  24.566  35.793  1.00117.14           C  
ATOM   1705  CE2 PHE A  40      94.979  22.868  36.626  1.00117.14           C  
ATOM   1706  CZ  PHE A  40      95.960  23.272  35.753  1.00117.14           C  
ATOM   1707  C   PHE A  40      93.353  28.174  38.927  1.00117.14           C  
ATOM   1708  O   PHE A  40      94.269  28.944  39.221  1.00117.14           O  
ATOM   1709  N   PHE A  41      92.174  28.181  39.585  1.00101.38           N  
ATOM   1710  CA  PHE A  41      91.963  29.119  40.654  1.00101.38           C  
ATOM   1711  CB  PHE A  41      91.200  30.379  40.207  1.00101.38           C  
ATOM   1712  CG  PHE A  41      91.952  31.062  39.118  1.00101.38           C  
ATOM   1713  CD1 PHE A  41      91.818  30.635  37.815  1.00101.38           C  
ATOM   1714  CD2 PHE A  41      92.775  32.130  39.395  1.00101.38           C  
ATOM   1715  CE1 PHE A  41      92.500  31.261  36.799  1.00101.38           C  
ATOM   1716  CE2 PHE A  41      93.460  32.760  38.382  1.00101.38           C  
ATOM   1717  CZ  PHE A  41      93.320  32.322  37.087  1.00101.38           C  
ATOM   1718  C   PHE A  41      91.071  28.480  41.681  1.00101.38           C  
ATOM   1719  O   PHE A  41      90.354  27.525  41.389  1.00101.38           O  
ATOM   1720  N   TRP A  42      91.117  28.992  42.931  1.00122.33           N  
ATOM   1721  CA  TRP A  42      90.211  28.572  43.967  1.00122.33           C  
ATOM   1722  CB  TRP A  42      90.870  27.994  45.235  1.00122.33           C  
ATOM   1723  CG  TRP A  42      91.339  26.564  45.128  1.00122.33           C  
ATOM   1724  CD2 TRP A  42      90.511  25.434  45.454  1.00122.33           C  
ATOM   1725  CD1 TRP A  42      92.548  26.062  44.748  1.00122.33           C  
ATOM   1726  NE1 TRP A  42      92.528  24.688  44.820  1.00122.33           N  
ATOM   1727  CE2 TRP A  42      91.279  24.288  45.251  1.00122.33           C  
ATOM   1728  CE3 TRP A  42      89.219  25.360  45.893  1.00122.33           C  
ATOM   1729  CZ2 TRP A  42      90.765  23.043  45.486  1.00122.33           C  
ATOM   1730  CZ3 TRP A  42      88.701  24.104  46.118  1.00122.33           C  
ATOM   1731  CH2 TRP A  42      89.459  22.969  45.918  1.00122.33           C  
ATOM   1732  C   TRP A  42      89.479  29.799  44.420  1.00122.33           C  
ATOM   1733  O   TRP A  42      90.095  30.834  44.668  1.00122.33           O  
ATOM   1734  N   TYR A  43      88.136  29.710  44.546  1.00 95.12           N  
ATOM   1735  CA  TYR A  43      87.363  30.846  44.982  1.00 95.12           C  
ATOM   1736  CB  TYR A  43      86.341  31.394  43.966  1.00 95.12           C  
ATOM   1737  CG  TYR A  43      87.031  32.226  42.938  1.00 95.12           C  
ATOM   1738  CD1 TYR A  43      87.301  33.548  43.210  1.00 95.12           C  
ATOM   1739  CD2 TYR A  43      87.410  31.714  41.720  1.00 95.12           C  
ATOM   1740  CE1 TYR A  43      87.933  34.347  42.287  1.00 95.12           C  
ATOM   1741  CE2 TYR A  43      88.043  32.508  40.790  1.00 95.12           C  
ATOM   1742  CZ  TYR A  43      88.306  33.828  41.072  1.00 95.12           C  
ATOM   1743  OH  TYR A  43      88.956  34.645  40.121  1.00 95.12           O  
ATOM   1744  C   TYR A  43      86.575  30.490  46.209  1.00 95.12           C  
ATOM   1745  O   TYR A  43      86.227  29.333  46.435  1.00 95.12           O  
ATOM   1746  N   LYS A  44      86.290  31.511  47.048  1.00 79.49           N  
ATOM   1747  CA  LYS A  44      85.575  31.341  48.286  1.00 79.49           C  
ATOM   1748  CB  LYS A  44      86.410  31.837  49.482  1.00 79.49           C  
ATOM   1749  CG  LYS A  44      85.757  31.673  50.853  1.00 79.49           C  
ATOM   1750  CD  LYS A  44      86.630  32.187  52.000  1.00 79.49           C  
ATOM   1751  CE  LYS A  44      85.945  32.112  53.364  1.00 79.49           C  
ATOM   1752  NZ  LYS A  44      86.541  33.106  54.283  1.00 79.49           N  
ATOM   1753  C   LYS A  44      84.334  32.180  48.230  1.00 79.49           C  
ATOM   1754  O   LYS A  44      84.364  33.327  47.788  1.00 79.49           O  
ATOM   1755  N   GLN A  45      83.189  31.629  48.678  1.00 83.34           N  
ATOM   1756  CA  GLN A  45      81.988  32.411  48.627  1.00 83.34           C  
ATOM   1757  CB  GLN A  45      80.938  31.807  47.686  1.00 83.34           C  
ATOM   1758  CG  GLN A  45      79.686  32.664  47.543  1.00 83.34           C  
ATOM   1759  CD  GLN A  45      78.856  32.028  46.448  1.00 83.34           C  
ATOM   1760  OE1 GLN A  45      78.505  30.852  46.527  1.00 83.34           O  
ATOM   1761  NE2 GLN A  45      78.550  32.816  45.381  1.00 83.34           N  
ATOM   1762  C   GLN A  45      81.395  32.473  49.998  1.00 83.34           C  
ATOM   1763  O   GLN A  45      81.256  31.457  50.675  1.00 83.34           O  
ATOM   1764  N   GLU A  46      81.020  33.694  50.428  1.00 90.11           N  
ATOM   1765  CA  GLU A  46      80.441  33.939  51.721  1.00 90.11           C  
ATOM   1766  CB  GLU A  46      81.273  34.930  52.550  1.00 90.11           C  
ATOM   1767  CG  GLU A  46      82.656  34.374  52.894  1.00 90.11           C  
ATOM   1768  CD  GLU A  46      83.400  35.407  53.724  1.00 90.11           C  
ATOM   1769  OE1 GLU A  46      82.756  36.404  54.146  1.00 90.11           O  
ATOM   1770  OE2 GLU A  46      84.621  35.205  53.959  1.00 90.11           O  
ATOM   1771  C   GLU A  46      79.071  34.519  51.483  1.00 90.11           C  
ATOM   1772  O   GLU A  46      78.813  35.120  50.437  1.00 90.11           O  
ATOM   1773  N   PRO A  48      78.196  34.355  52.456  1.00183.92           N  
ATOM   1774  CA  PRO A  48      76.801  34.687  52.313  1.00183.92           C  
ATOM   1775  CD  PRO A  48      78.606  34.344  53.853  1.00183.92           C  
ATOM   1776  CB  PRO A  48      76.203  34.617  53.718  1.00183.92           C  
ATOM   1777  CG  PRO A  48      77.405  34.908  54.632  1.00183.92           C  
ATOM   1778  C   PRO A  48      76.480  35.973  51.614  1.00183.92           C  
ATOM   1779  O   PRO A  48      75.902  35.905  50.533  1.00183.92           O  
ATOM   1780  N   GLY A  49      76.818  37.138  52.192  1.00147.00           N  
ATOM   1781  CA  GLY A  49      76.516  38.418  51.604  1.00147.00           C  
ATOM   1782  C   GLY A  49      77.382  38.700  50.422  1.00147.00           C  
ATOM   1783  O   GLY A  49      76.976  39.415  49.512  1.00147.00           O  
ATOM   1784  N   ALA A  50      78.619  38.179  50.447  1.00236.92           N  
ATOM   1785  CA  ALA A  50      79.679  38.506  49.534  1.00236.92           C  
ATOM   1786  CB  ALA A  50      81.067  38.177  50.105  1.00236.92           C  
ATOM   1787  C   ALA A  50      79.605  37.836  48.200  1.00236.92           C  
ATOM   1788  O   ALA A  50      78.712  37.056  47.871  1.00236.92           O  
ATOM   1789  N   GLY A  51      80.590  38.220  47.369  1.00148.59           N  
ATOM   1790  CA  GLY A  51      80.796  37.702  46.054  1.00148.59           C  
ATOM   1791  C   GLY A  51      82.033  36.881  46.148  1.00148.59           C  
ATOM   1792  O   GLY A  51      82.778  36.986  47.119  1.00148.59           O  
ATOM   1793  N   LEU A  52      82.304  36.070  45.114  1.00130.91           N  
ATOM   1794  CA  LEU A  52      83.422  35.180  45.175  1.00130.91           C  
ATOM   1795  CB  LEU A  52      83.633  34.350  43.894  1.00130.91           C  
ATOM   1796  CG  LEU A  52      82.499  33.354  43.578  1.00130.91           C  
ATOM   1797  CD1 LEU A  52      81.181  34.077  43.265  1.00130.91           C  
ATOM   1798  CD2 LEU A  52      82.915  32.380  42.465  1.00130.91           C  
ATOM   1799  C   LEU A  52      84.677  35.953  45.432  1.00130.91           C  
ATOM   1800  O   LEU A  52      84.868  37.059  44.932  1.00130.91           O  
ATOM   1801  N   GLN A  53      85.553  35.386  46.284  1.00 67.37           N  
ATOM   1802  CA  GLN A  53      86.812  35.998  46.591  1.00 67.37           C  
ATOM   1803  CB  GLN A  53      87.033  36.216  48.093  1.00 67.37           C  
ATOM   1804  CG  GLN A  53      86.070  37.233  48.704  1.00 67.37           C  
ATOM   1805  CD  GLN A  53      86.390  37.335  50.185  1.00 67.37           C  
ATOM   1806  OE1 GLN A  53      85.728  38.059  50.927  1.00 67.37           O  
ATOM   1807  NE2 GLN A  53      87.427  36.580  50.635  1.00 67.37           N  
ATOM   1808  C   GLN A  53      87.863  35.041  46.125  1.00 67.37           C  
ATOM   1809  O   GLN A  53      87.693  33.827  46.235  1.00 67.37           O  
ATOM   1810  N   LEU A  54      88.983  35.565  45.586  1.00106.12           N  
ATOM   1811  CA  LEU A  54      89.990  34.690  45.061  1.00106.12           C  
ATOM   1812  CB  LEU A  54      90.748  35.279  43.857  1.00106.12           C  
ATOM   1813  CG  LEU A  54      91.832  34.336  43.296  1.00106.12           C  
ATOM   1814  CD1 LEU A  54      91.230  33.012  42.805  1.00106.12           C  
ATOM   1815  CD2 LEU A  54      92.671  35.028  42.210  1.00106.12           C  
ATOM   1816  C   LEU A  54      90.993  34.401  46.131  1.00106.12           C  
ATOM   1817  O   LEU A  54      91.640  35.311  46.648  1.00106.12           O  
ATOM   1818  N   LEU A  55      91.052  33.125  46.572  1.00134.01           N  
ATOM   1819  CA  LEU A  55      92.045  32.696  47.516  1.00134.01           C  
ATOM   1820  CB  LEU A  55      91.720  31.394  48.272  1.00134.01           C  
ATOM   1821  CG  LEU A  55      90.601  31.500  49.320  1.00134.01           C  
ATOM   1822  CD1 LEU A  55      90.601  30.273  50.252  1.00134.01           C  
ATOM   1823  CD2 LEU A  55      90.667  32.832  50.080  1.00134.01           C  
ATOM   1824  C   LEU A  55      93.384  32.431  46.888  1.00134.01           C  
ATOM   1825  O   LEU A  55      94.413  32.819  47.440  1.00134.01           O  
ATOM   1826  N   MET A  56      93.427  31.717  45.736  1.00172.71           N  
ATOM   1827  CA  MET A  56      94.729  31.390  45.211  1.00172.71           C  
ATOM   1828  CB  MET A  56      95.450  30.270  45.984  1.00172.71           C  
ATOM   1829  CG  MET A  56      96.936  30.146  45.630  1.00172.71           C  
ATOM   1830  SD  MET A  56      97.974  31.501  46.260  1.00172.71           S  
ATOM   1831  CE  MET A  56      99.498  30.927  45.457  1.00172.71           C  
ATOM   1832  C   MET A  56      94.634  30.938  43.789  1.00172.71           C  
ATOM   1833  O   MET A  56      93.548  30.714  43.254  1.00172.71           O  
ATOM   1834  N   LYS A  57      95.805  30.823  43.126  1.00182.07           N  
ATOM   1835  CA  LYS A  57      95.830  30.345  41.777  1.00182.07           C  
ATOM   1836  CB  LYS A  57      95.859  31.436  40.684  1.00182.07           C  
ATOM   1837  CG  LYS A  57      97.159  32.234  40.557  1.00182.07           C  
ATOM   1838  CD  LYS A  57      97.469  33.163  41.730  1.00182.07           C  
ATOM   1839  CE  LYS A  57      98.709  34.027  41.485  1.00182.07           C  
ATOM   1840  NZ  LYS A  57      98.850  35.038  42.558  1.00182.07           N  
ATOM   1841  C   LYS A  57      97.032  29.474  41.597  1.00182.07           C  
ATOM   1842  O   LYS A  57      98.002  29.571  42.348  1.00182.07           O  
ATOM   1843  N   VAL A  58      96.959  28.558  40.607  1.00127.53           N  
ATOM   1844  CA  VAL A  58      98.059  27.687  40.282  1.00127.53           C  
ATOM   1845  CB  VAL A  58      97.923  26.299  40.841  1.00127.53           C  
ATOM   1846  CG1 VAL A  58      97.939  26.397  42.376  1.00127.53           C  
ATOM   1847  CG2 VAL A  58      96.654  25.641  40.266  1.00127.53           C  
ATOM   1848  C   VAL A  58      98.103  27.563  38.786  1.00127.53           C  
ATOM   1849  O   VAL A  58      97.063  27.513  38.131  1.00127.53           O  
ATOM   1850  N   PHE A  59      99.323  27.504  38.209  1.00174.61           N  
ATOM   1851  CA  PHE A  59      99.513  27.453  36.785  1.00174.61           C  
ATOM   1852  CB  PHE A  59     100.713  28.301  36.317  1.00174.61           C  
ATOM   1853  CG  PHE A  59     100.421  29.728  36.661  1.00174.61           C  
ATOM   1854  CD1 PHE A  59      99.369  30.390  36.070  1.00174.61           C  
ATOM   1855  CD2 PHE A  59     101.214  30.422  37.548  1.00174.61           C  
ATOM   1856  CE1 PHE A  59      99.097  31.702  36.379  1.00174.61           C  
ATOM   1857  CE2 PHE A  59     100.947  31.735  37.859  1.00174.61           C  
ATOM   1858  CZ  PHE A  59      99.883  32.378  37.277  1.00174.61           C  
ATOM   1859  C   PHE A  59      99.753  26.038  36.367  1.00174.61           C  
ATOM   1860  O   PHE A  59     100.366  25.253  37.081  1.00174.61           O  
ATOM   1861  N   SER A  60      99.363  25.698  35.130  1.00208.01           N  
ATOM   1862  CA  SER A  60      99.324  24.328  34.719  1.00208.01           C  
ATOM   1863  CB  SER A  60      98.893  24.136  33.259  1.00208.01           C  
ATOM   1864  OG  SER A  60      99.007  22.769  32.895  1.00208.01           O  
ATOM   1865  C   SER A  60     100.622  23.648  34.869  1.00208.01           C  
ATOM   1866  O   SER A  60     100.650  22.436  34.975  1.00208.01           O  
ATOM   1867  N   SER A  65     101.743  24.354  34.847  1.00 77.78           N  
ATOM   1868  CA  SER A  65     102.992  23.657  34.960  1.00 77.78           C  
ATOM   1869  CB  SER A  65     104.172  24.485  34.417  1.00 77.78           C  
ATOM   1870  OG  SER A  65     104.358  25.649  35.209  1.00 77.78           O  
ATOM   1871  C   SER A  65     103.345  23.269  36.377  1.00 77.78           C  
ATOM   1872  O   SER A  65     104.435  22.734  36.581  1.00 77.78           O  
ATOM   1873  N   THR A  66     102.488  23.519  37.396  1.00131.16           N  
ATOM   1874  CA  THR A  66     102.947  23.254  38.745  1.00131.16           C  
ATOM   1875  CB  THR A  66     102.968  24.474  39.623  1.00131.16           C  
ATOM   1876  OG1 THR A  66     103.617  24.181  40.852  1.00131.16           O  
ATOM   1877  CG2 THR A  66     101.521  24.929  39.878  1.00131.16           C  
ATOM   1878  C   THR A  66     102.122  22.214  39.458  1.00131.16           C  
ATOM   1879  O   THR A  66     100.978  21.948  39.096  1.00131.16           O  
ATOM   1880  N   GLU A  67     102.776  21.501  40.414  1.00 97.35           N  
ATOM   1881  CA  GLU A  67     102.205  20.506  41.293  1.00 97.35           C  
ATOM   1882  CB  GLU A  67     103.240  19.536  41.887  1.00 97.35           C  
ATOM   1883  CG  GLU A  67     103.841  18.525  40.913  1.00 97.35           C  
ATOM   1884  CD  GLU A  67     104.787  17.644  41.724  1.00 97.35           C  
ATOM   1885  OE1 GLU A  67     105.225  18.096  42.816  1.00 97.35           O  
ATOM   1886  OE2 GLU A  67     105.079  16.508  41.263  1.00 97.35           O  
ATOM   1887  C   GLU A  67     101.527  21.052  42.510  1.00 97.35           C  
ATOM   1888  O   GLU A  67     100.459  20.580  42.883  1.00 97.35           O  
ATOM   1889  N   ILE A  68     102.154  22.014  43.216  1.00161.98           N  
ATOM   1890  CA  ILE A  68     101.573  22.396  44.474  1.00161.98           C  
ATOM   1891  CB  ILE A  68     102.056  21.493  45.586  1.00161.98           C  
ATOM   1892  CG1 ILE A  68     101.294  21.672  46.916  1.00161.98           C  
ATOM   1893  CG2 ILE A  68     103.574  21.709  45.706  1.00161.98           C  
ATOM   1894  CD1 ILE A  68     101.599  22.964  47.676  1.00161.98           C  
ATOM   1895  C   ILE A  68     101.986  23.796  44.791  1.00161.98           C  
ATOM   1896  O   ILE A  68     103.096  24.215  44.467  1.00161.98           O  
ATOM   1897  N   ASN A  69     101.085  24.570  45.425  1.00 79.25           N  
ATOM   1898  CA  ASN A  69     101.463  25.882  45.840  1.00 79.25           C  
ATOM   1899  CB  ASN A  69     100.843  27.006  44.989  1.00 79.25           C  
ATOM   1900  CG  ASN A  69     101.536  26.981  43.636  1.00 79.25           C  
ATOM   1901  OD1 ASN A  69     101.209  26.171  42.770  1.00 79.25           O  
ATOM   1902  ND2 ASN A  69     102.530  27.891  43.449  1.00 79.25           N  
ATOM   1903  C   ASN A  69     100.980  26.062  47.239  1.00 79.25           C  
ATOM   1904  O   ASN A  69      99.811  25.834  47.543  1.00 79.25           O  
ATOM   1905  N   GLU A  70     101.894  26.438  48.148  1.00173.36           N  
ATOM   1906  CA  GLU A  70     101.479  26.712  49.485  1.00173.36           C  
ATOM   1907  CB  GLU A  70     102.062  25.737  50.518  1.00173.36           C  
ATOM   1908  CG  GLU A  70     101.619  26.035  51.950  1.00173.36           C  
ATOM   1909  CD  GLU A  70     102.297  25.024  52.861  1.00173.36           C  
ATOM   1910  OE1 GLU A  70     102.991  24.117  52.327  1.00173.36           O  
ATOM   1911  OE2 GLU A  70     102.131  25.150  54.104  1.00173.36           O  
ATOM   1912  C   GLU A  70     102.021  28.055  49.804  1.00173.36           C  
ATOM   1913  O   GLU A  70     102.856  28.206  50.693  1.00173.36           O  
ATOM   1914  N   GLY A  72     101.532  29.088  49.105  1.00 55.12           N  
ATOM   1915  CA  GLY A  72     102.064  30.373  49.420  1.00 55.12           C  
ATOM   1916  C   GLY A  72     101.238  30.886  50.554  1.00 55.12           C  
ATOM   1917  O   GLY A  72     100.021  31.009  50.435  1.00 55.12           O  
ATOM   1918  N   GLN A  74     101.893  31.206  51.686  1.00172.61           N  
ATOM   1919  CA  GLN A  74     101.191  31.722  52.828  1.00172.61           C  
ATOM   1920  CB  GLN A  74     100.153  32.812  52.490  1.00172.61           C  
ATOM   1921  CG  GLN A  74      99.245  33.199  53.663  1.00172.61           C  
ATOM   1922  CD  GLN A  74      99.977  34.189  54.554  1.00172.61           C  
ATOM   1923  OE1 GLN A  74      99.370  34.828  55.413  1.00172.61           O  
ATOM   1924  NE2 GLN A  74     101.312  34.337  54.341  1.00172.61           N  
ATOM   1925  C   GLN A  74     100.473  30.610  53.520  1.00172.61           C  
ATOM   1926  O   GLN A  74      99.962  29.681  52.895  1.00172.61           O  
ATOM   1927  N   GLY A  75     100.396  30.727  54.858  1.00137.83           N  
ATOM   1928  CA  GLY A  75      99.846  29.736  55.732  1.00137.83           C  
ATOM   1929  C   GLY A  75      98.487  29.346  55.318  1.00137.83           C  
ATOM   1930  O   GLY A  75      97.921  29.912  54.386  1.00137.83           O  
ATOM   1931  N   PHE A  76      97.972  28.305  56.008  1.00419.13           N  
ATOM   1932  CA  PHE A  76      96.633  27.857  55.823  1.00419.13           C  
ATOM   1933  CB  PHE A  76      95.626  29.013  55.551  1.00419.13           C  
ATOM   1934  CG  PHE A  76      94.220  28.621  55.161  1.00419.13           C  
ATOM   1935  CD1 PHE A  76      93.907  28.156  53.901  1.00419.13           C  
ATOM   1936  CD2 PHE A  76      93.192  28.741  56.066  1.00419.13           C  
ATOM   1937  CE1 PHE A  76      92.617  27.822  53.550  1.00419.13           C  
ATOM   1938  CE2 PHE A  76      91.900  28.410  55.725  1.00419.13           C  
ATOM   1939  CZ  PHE A  76      91.603  27.949  54.465  1.00419.13           C  
ATOM   1940  C   PHE A  76      96.563  27.042  54.589  1.00419.13           C  
ATOM   1941  O   PHE A  76      96.364  25.827  54.611  1.00419.13           O  
ATOM   1942  N   THR A  77      96.733  27.764  53.470  1.00111.24           N  
ATOM   1943  CA  THR A  77      96.436  27.288  52.163  1.00111.24           C  
ATOM   1944  CB  THR A  77      96.144  28.399  51.186  1.00111.24           C  
ATOM   1945  OG1 THR A  77      95.076  29.220  51.629  1.00111.24           O  
ATOM   1946  CG2 THR A  77      95.776  27.772  49.837  1.00111.24           C  
ATOM   1947  C   THR A  77      97.561  26.547  51.521  1.00111.24           C  
ATOM   1948  O   THR A  77      98.671  27.051  51.354  1.00111.24           O  
ATOM   1949  N   VAL A  78      97.244  25.305  51.111  1.00 57.00           N  
ATOM   1950  CA  VAL A  78      98.126  24.478  50.345  1.00 57.00           C  
ATOM   1951  CB  VAL A  78      98.641  23.296  51.113  1.00 57.00           C  
ATOM   1952  CG1 VAL A  78      99.486  22.427  50.167  1.00 57.00           C  
ATOM   1953  CG2 VAL A  78      99.407  23.811  52.344  1.00 57.00           C  
ATOM   1954  C   VAL A  78      97.282  23.954  49.215  1.00 57.00           C  
ATOM   1955  O   VAL A  78      96.142  23.549  49.438  1.00 57.00           O  
ATOM   1956  N   LEU A  79      97.801  23.962  47.968  1.00148.65           N  
ATOM   1957  CA  LEU A  79      97.016  23.487  46.857  1.00148.65           C  
ATOM   1958  CB  LEU A  79      96.636  24.579  45.846  1.00148.65           C  
ATOM   1959  CG  LEU A  79      95.928  25.805  46.429  1.00148.65           C  
ATOM   1960  CD1 LEU A  79      96.862  26.567  47.378  1.00148.65           C  
ATOM   1961  CD2 LEU A  79      95.374  26.703  45.311  1.00148.65           C  
ATOM   1962  C   LEU A  79      97.861  22.578  46.029  1.00148.65           C  
ATOM   1963  O   LEU A  79      99.050  22.824  45.838  1.00148.65           O  
ATOM   1964  N   LEU A  80      97.242  21.516  45.483  1.00 88.44           N  
ATOM   1965  CA  LEU A  80      97.928  20.563  44.655  1.00 88.44           C  
ATOM   1966  CB  LEU A  80      97.936  19.170  45.309  1.00 88.44           C  
ATOM   1967  CG  LEU A  80      98.548  18.047  44.461  1.00 88.44           C  
ATOM   1968  CD1 LEU A  80     100.052  18.253  44.262  1.00 88.44           C  
ATOM   1969  CD2 LEU A  80      98.197  16.667  45.037  1.00 88.44           C  
ATOM   1970  C   LEU A  80      97.150  20.436  43.379  1.00 88.44           C  
ATOM   1971  O   LEU A  80      95.923  20.524  43.385  1.00 88.44           O  
ATOM   1972  N   ASN A  82      97.850  20.236  42.240  1.00102.85           N  
ATOM   1973  CA  ASN A  82      97.178  20.120  40.978  1.00102.85           C  
ATOM   1974  CB  ASN A  82      97.452  21.309  40.039  1.00102.85           C  
ATOM   1975  CG  ASN A  82      96.715  21.132  38.715  1.00102.85           C  
ATOM   1976  OD1 ASN A  82      95.617  20.580  38.642  1.00102.85           O  
ATOM   1977  ND2 ASN A  82      97.361  21.629  37.628  1.00102.85           N  
ATOM   1978  C   ASN A  82      97.639  18.899  40.267  1.00102.85           C  
ATOM   1979  O   ASN A  82      98.827  18.699  40.023  1.00102.85           O  
ATOM   1980  N   LYS A  84      96.673  18.036  39.924  1.00106.37           N  
ATOM   1981  CA  LYS A  84      96.955  16.900  39.112  1.00106.37           C  
ATOM   1982  CB  LYS A  84      96.123  15.672  39.518  1.00106.37           C  
ATOM   1983  CG  LYS A  84      96.377  14.417  38.685  1.00106.37           C  
ATOM   1984  CD  LYS A  84      95.650  13.190  39.239  1.00106.37           C  
ATOM   1985  CE  LYS A  84      95.650  11.987  38.296  1.00106.37           C  
ATOM   1986  NZ  LYS A  84      94.596  11.030  38.695  1.00106.37           N  
ATOM   1987  C   LYS A  84      96.459  17.363  37.786  1.00106.37           C  
ATOM   1988  O   LYS A  84      95.291  17.718  37.638  1.00106.37           O  
ATOM   1989  N   LYS A  85      97.321  17.312  36.763  1.00141.86           N  
ATOM   1990  CA  LYS A  85      97.022  17.836  35.460  1.00141.86           C  
ATOM   1991  CB  LYS A  85      98.188  17.702  34.470  1.00141.86           C  
ATOM   1992  CG  LYS A  85      97.933  18.404  33.134  1.00141.86           C  
ATOM   1993  CD  LYS A  85      99.200  18.593  32.297  1.00141.86           C  
ATOM   1994  CE  LYS A  85      98.951  19.244  30.936  1.00141.86           C  
ATOM   1995  NZ  LYS A  85      98.442  20.622  31.120  1.00141.86           N  
ATOM   1996  C   LYS A  85      95.815  17.125  34.902  1.00141.86           C  
ATOM   1997  O   LYS A  85      95.279  17.512  33.868  1.00141.86           O  
ATOM   1998  N   ASP A  86      95.424  16.019  35.554  1.00158.99           N  
ATOM   1999  CA  ASP A  86      94.329  15.115  35.314  1.00158.99           C  
ATOM   2000  CB  ASP A  86      94.459  13.806  36.105  1.00158.99           C  
ATOM   2001  CG  ASP A  86      95.623  13.032  35.506  1.00158.99           C  
ATOM   2002  OD1 ASP A  86      95.411  12.331  34.481  1.00158.99           O  
ATOM   2003  OD2 ASP A  86      96.744  13.130  36.071  1.00158.99           O  
ATOM   2004  C   ASP A  86      92.986  15.732  35.645  1.00158.99           C  
ATOM   2005  O   ASP A  86      91.997  15.011  35.756  1.00158.99           O  
ATOM   2006  N   LYS A  87      92.924  17.054  35.909  1.00185.33           N  
ATOM   2007  CA  LYS A  87      91.711  17.767  36.247  1.00185.33           C  
ATOM   2008  CB  LYS A  87      90.477  17.396  35.406  1.00185.33           C  
ATOM   2009  CG  LYS A  87      90.559  17.814  33.939  1.00185.33           C  
ATOM   2010  CD  LYS A  87      91.408  16.882  33.074  1.00185.33           C  
ATOM   2011  CE  LYS A  87      90.700  15.563  32.748  1.00185.33           C  
ATOM   2012  NZ  LYS A  87      91.401  14.860  31.650  1.00185.33           N  
ATOM   2013  C   LYS A  87      91.342  17.585  37.683  1.00185.33           C  
ATOM   2014  O   LYS A  87      90.210  17.862  38.087  1.00185.33           O  
ATOM   2015  N   GLN A  88      92.321  17.168  38.500  1.00 91.38           N  
ATOM   2016  CA  GLN A  88      92.120  17.027  39.911  1.00 91.38           C  
ATOM   2017  CB  GLN A  88      92.845  15.804  40.490  1.00 91.38           C  
ATOM   2018  CG  GLN A  88      92.641  15.642  42.000  1.00 91.38           C  
ATOM   2019  CD  GLN A  88      93.615  14.592  42.514  1.00 91.38           C  
ATOM   2020  OE1 GLN A  88      94.830  14.770  42.450  1.00 91.38           O  
ATOM   2021  NE2 GLN A  88      93.070  13.463  43.040  1.00 91.38           N  
ATOM   2022  C   GLN A  88      92.755  18.207  40.575  1.00 91.38           C  
ATOM   2023  O   GLN A  88      93.903  18.546  40.289  1.00 91.38           O  
ATOM   2024  N   LEU A  89      92.013  18.875  41.481  1.00112.05           N  
ATOM   2025  CA  LEU A  89      92.575  20.014  42.149  1.00112.05           C  
ATOM   2026  CB  LEU A  89      92.116  21.350  41.533  1.00112.05           C  
ATOM   2027  CG  LEU A  89      92.908  22.580  42.006  1.00112.05           C  
ATOM   2028  CD1 LEU A  89      94.395  22.454  41.634  1.00112.05           C  
ATOM   2029  CD2 LEU A  89      92.299  23.877  41.451  1.00112.05           C  
ATOM   2030  C   LEU A  89      92.171  19.936  43.595  1.00112.05           C  
ATOM   2031  O   LEU A  89      91.046  19.546  43.915  1.00112.05           O  
ATOM   2032  N   SER A  90      93.096  20.294  44.516  1.00118.23           N  
ATOM   2033  CA  SER A  90      92.791  20.173  45.916  1.00118.23           C  
ATOM   2034  CB  SER A  90      93.532  18.990  46.567  1.00118.23           C  
ATOM   2035  OG  SER A  90      94.934  19.146  46.404  1.00118.23           O  
ATOM   2036  C   SER A  90      93.192  21.415  46.657  1.00118.23           C  
ATOM   2037  O   SER A  90      94.192  22.053  46.332  1.00118.23           O  
ATOM   2038  N   LEU A  91      92.386  21.802  47.674  1.00190.60           N  
ATOM   2039  CA  LEU A  91      92.720  22.913  48.526  1.00190.60           C  
ATOM   2040  CB  LEU A  91      91.709  24.091  48.489  1.00190.60           C  
ATOM   2041  CG  LEU A  91      91.972  25.302  49.436  1.00190.60           C  
ATOM   2042  CD1 LEU A  91      91.485  25.036  50.865  1.00190.60           C  
ATOM   2043  CD2 LEU A  91      93.439  25.763  49.415  1.00190.60           C  
ATOM   2044  C   LEU A  91      92.810  22.371  49.911  1.00190.60           C  
ATOM   2045  O   LEU A  91      91.845  21.831  50.449  1.00190.60           O  
ATOM   2046  N   ASN A  92      94.004  22.497  50.516  1.00 54.56           N  
ATOM   2047  CA  ASN A  92      94.218  21.971  51.829  1.00 54.56           C  
ATOM   2048  CB  ASN A  92      95.559  21.233  51.960  1.00 54.56           C  
ATOM   2049  CG  ASN A  92      95.497  19.968  51.117  1.00 54.56           C  
ATOM   2050  OD1 ASN A  92      94.868  18.982  51.496  1.00 54.56           O  
ATOM   2051  ND2 ASN A  92      96.165  19.996  49.932  1.00 54.56           N  
ATOM   2052  C   ASN A  92      94.247  23.120  52.786  1.00 54.56           C  
ATOM   2053  O   ASN A  92      95.110  23.993  52.687  1.00 54.56           O  
ATOM   2054  N   LEU A  93      93.294  23.153  53.744  1.00110.05           N  
ATOM   2055  CA  LEU A  93      93.301  24.236  54.685  1.00110.05           C  
ATOM   2056  CB  LEU A  93      91.975  25.014  54.826  1.00110.05           C  
ATOM   2057  CG  LEU A  93      90.745  24.185  55.239  1.00110.05           C  
ATOM   2058  CD1 LEU A  93      89.499  25.074  55.363  1.00110.05           C  
ATOM   2059  CD2 LEU A  93      90.500  23.021  54.269  1.00110.05           C  
ATOM   2060  C   LEU A  93      93.676  23.735  56.040  1.00110.05           C  
ATOM   2061  O   LEU A  93      93.024  22.859  56.608  1.00110.05           O  
ATOM   2062  N   THR A  94      94.762  24.303  56.597  1.00101.23           N  
ATOM   2063  CA  THR A  94      95.201  23.929  57.906  1.00101.23           C  
ATOM   2064  CB  THR A  94      96.676  24.092  58.124  1.00101.23           C  
ATOM   2065  OG1 THR A  94      97.046  23.529  59.374  1.00101.23           O  
ATOM   2066  CG2 THR A  94      97.017  25.590  58.102  1.00101.23           C  
ATOM   2067  C   THR A  94      94.512  24.831  58.879  1.00101.23           C  
ATOM   2068  O   THR A  94      93.984  25.872  58.490  1.00101.23           O  
ATOM   2069  N   ALA A  95      94.504  24.430  60.170  1.00 54.86           N  
ATOM   2070  CA  ALA A  95      93.928  25.182  61.253  1.00 54.86           C  
ATOM   2071  CB  ALA A  95      94.821  26.333  61.751  1.00 54.86           C  
ATOM   2072  C   ALA A  95      92.615  25.754  60.836  1.00 54.86           C  
ATOM   2073  O   ALA A  95      92.477  26.971  60.730  1.00 54.86           O  
ATOM   2074  N   ALA A  96      91.619  24.892  60.570  1.00 35.54           N  
ATOM   2075  CA  ALA A  96      90.357  25.399  60.123  1.00 35.54           C  
ATOM   2076  CB  ALA A  96      89.325  24.298  59.816  1.00 35.54           C  
ATOM   2077  C   ALA A  96      89.789  26.277  61.195  1.00 35.54           C  
ATOM   2078  O   ALA A  96      89.875  25.974  62.384  1.00 35.54           O  
ATOM   2079  N   HIS A  97      89.186  27.409  60.780  1.00 66.89           N  
ATOM   2080  CA  HIS A  97      88.613  28.336  61.713  1.00 66.89           C  
ATOM   2081  ND1 HIS A  97      91.010  29.411  63.562  1.00 66.89           N  
ATOM   2082  CG  HIS A  97      90.701  29.612  62.237  1.00 66.89           C  
ATOM   2083  CB  HIS A  97      89.303  29.705  61.720  1.00 66.89           C  
ATOM   2084  NE2 HIS A  97      92.942  29.536  62.467  1.00 66.89           N  
ATOM   2085  CD2 HIS A  97      91.891  29.686  61.580  1.00 66.89           C  
ATOM   2086  CE1 HIS A  97      92.363  29.373  63.644  1.00 66.89           C  
ATOM   2087  C   HIS A  97      87.183  28.557  61.333  1.00 66.89           C  
ATOM   2088  O   HIS A  97      86.723  28.112  60.282  1.00 66.89           O  
ATOM   2089  N   PRO A  98      86.458  29.209  62.203  1.00162.77           N  
ATOM   2090  CA  PRO A  98      85.070  29.482  61.951  1.00162.77           C  
ATOM   2091  CD  PRO A  98      86.753  29.159  63.626  1.00162.77           C  
ATOM   2092  CB  PRO A  98      84.499  29.994  63.273  1.00162.77           C  
ATOM   2093  CG  PRO A  98      85.400  29.338  64.336  1.00162.77           C  
ATOM   2094  C   PRO A  98      84.868  30.411  60.796  1.00162.77           C  
ATOM   2095  O   PRO A  98      83.853  30.295  60.112  1.00162.77           O  
ATOM   2096  N   GLY A  99      85.822  31.328  60.558  1.00 48.07           N  
ATOM   2097  CA  GLY A  99      85.735  32.304  59.509  1.00 48.07           C  
ATOM   2098  C   GLY A  99      85.725  31.594  58.193  1.00 48.07           C  
ATOM   2099  O   GLY A  99      85.157  32.082  57.218  1.00 48.07           O  
ATOM   2100  N   ASP A 100      86.392  30.429  58.148  1.00 86.08           N  
ATOM   2101  CA  ASP A 100      86.593  29.619  56.978  1.00 86.08           C  
ATOM   2102  CB  ASP A 100      87.455  28.378  57.261  1.00 86.08           C  
ATOM   2103  CG  ASP A 100      88.867  28.853  57.565  1.00 86.08           C  
ATOM   2104  OD1 ASP A 100      89.237  29.955  57.080  1.00 86.08           O  
ATOM   2105  OD2 ASP A 100      89.595  28.120  58.286  1.00 86.08           O  
ATOM   2106  C   ASP A 100      85.291  29.117  56.434  1.00 86.08           C  
ATOM   2107  O   ASP A 100      85.229  28.769  55.256  1.00 86.08           O  
ATOM   2108  N   SER A 101      84.234  29.006  57.266  1.00107.58           N  
ATOM   2109  CA  SER A 101      82.994  28.458  56.783  1.00107.58           C  
ATOM   2110  CB  SER A 101      81.866  28.501  57.827  1.00107.58           C  
ATOM   2111  OG  SER A 101      80.673  27.948  57.293  1.00107.58           O  
ATOM   2112  C   SER A 101      82.559  29.231  55.579  1.00107.58           C  
ATOM   2113  O   SER A 101      82.422  30.453  55.619  1.00107.58           O  
ATOM   2114  N   ALA A 102      82.351  28.513  54.455  1.00 60.27           N  
ATOM   2115  CA  ALA A 102      81.959  29.146  53.229  1.00 60.27           C  
ATOM   2116  CB  ALA A 102      82.950  30.225  52.752  1.00 60.27           C  
ATOM   2117  C   ALA A 102      81.901  28.088  52.172  1.00 60.27           C  
ATOM   2118  O   ALA A 102      82.131  26.908  52.436  1.00 60.27           O  
ATOM   2119  N   VAL A 103      81.555  28.499  50.937  1.00 67.02           N  
ATOM   2120  CA  VAL A 103      81.502  27.572  49.849  1.00 67.02           C  
ATOM   2121  CB  VAL A 103      80.321  27.763  48.945  1.00 67.02           C  
ATOM   2122  CG1 VAL A 103      80.386  26.707  47.831  1.00 67.02           C  
ATOM   2123  CG2 VAL A 103      79.034  27.723  49.781  1.00 67.02           C  
ATOM   2124  C   VAL A 103      82.719  27.841  49.018  1.00 67.02           C  
ATOM   2125  O   VAL A 103      83.065  28.996  48.774  1.00 67.02           O  
ATOM   2126  N   TYR A 104      83.394  26.772  48.551  1.00110.74           N  
ATOM   2127  CA  TYR A 104      84.616  26.917  47.805  1.00110.74           C  
ATOM   2128  CB  TYR A 104      85.800  26.119  48.404  1.00110.74           C  
ATOM   2129  CG  TYR A 104      86.213  26.658  49.741  1.00110.74           C  
ATOM   2130  CD1 TYR A 104      85.458  26.426  50.870  1.00110.74           C  
ATOM   2131  CD2 TYR A 104      87.387  27.371  49.876  1.00110.74           C  
ATOM   2132  CE1 TYR A 104      85.849  26.917  52.096  1.00110.74           C  
ATOM   2133  CE2 TYR A 104      87.788  27.865  51.097  1.00110.74           C  
ATOM   2134  CZ  TYR A 104      87.014  27.639  52.210  1.00110.74           C  
ATOM   2135  OH  TYR A 104      87.421  28.145  53.463  1.00110.74           O  
ATOM   2136  C   TYR A 104      84.404  26.374  46.421  1.00110.74           C  
ATOM   2137  O   TYR A 104      83.795  25.319  46.256  1.00110.74           O  
ATOM   2138  N   PHE A 105      84.894  27.093  45.381  1.00106.23           N  
ATOM   2139  CA  PHE A 105      84.716  26.637  44.022  1.00106.23           C  
ATOM   2140  CB  PHE A 105      83.853  27.565  43.143  1.00106.23           C  
ATOM   2141  CG  PHE A 105      82.499  27.810  43.714  1.00106.23           C  
ATOM   2142  CD1 PHE A 105      81.526  26.837  43.704  1.00106.23           C  
ATOM   2143  CD2 PHE A 105      82.193  29.051  44.225  1.00106.23           C  
ATOM   2144  CE1 PHE A 105      80.279  27.093  44.224  1.00106.23           C  
ATOM   2145  CE2 PHE A 105      80.948  29.313  44.746  1.00106.23           C  
ATOM   2146  CZ  PHE A 105      79.988  28.331  44.746  1.00106.23           C  
ATOM   2147  C   PHE A 105      86.047  26.699  43.321  1.00106.23           C  
ATOM   2148  O   PHE A 105      86.826  27.626  43.537  1.00106.23           O  
ATOM   2149  N   CYS A 106      86.351  25.709  42.451  1.00149.50           N  
ATOM   2150  CA  CYS A 106      87.525  25.844  41.627  1.00149.50           C  
ATOM   2151  CB  CYS A 106      88.200  24.522  41.228  1.00149.50           C  
ATOM   2152  SG  CYS A 106      89.302  23.864  42.498  1.00149.50           S  
ATOM   2153  C   CYS A 106      87.024  26.465  40.345  1.00149.50           C  
ATOM   2154  O   CYS A 106      85.915  26.145  39.923  1.00149.50           O  
ATOM   2155  N   ALA A 107      87.796  27.390  39.712  1.00106.25           N  
ATOM   2156  CA  ALA A 107      87.389  28.001  38.467  1.00106.25           C  
ATOM   2157  CB  ALA A 107      86.995  29.476  38.626  1.00106.25           C  
ATOM   2158  C   ALA A 107      88.560  27.964  37.537  1.00106.25           C  
ATOM   2159  O   ALA A 107      89.692  28.177  37.965  1.00106.25           O  
ATOM   2160  N   VAL A 108      88.306  27.719  36.232  1.00 94.43           N  
ATOM   2161  CA  VAL A 108      89.380  27.585  35.283  1.00 94.43           C  
ATOM   2162  CB  VAL A 108      89.525  26.161  34.830  1.00 94.43           C  
ATOM   2163  CG1 VAL A 108      90.694  26.065  33.840  1.00 94.43           C  
ATOM   2164  CG2 VAL A 108      89.595  25.244  36.058  1.00 94.43           C  
ATOM   2165  C   VAL A 108      88.990  28.354  34.055  1.00 94.43           C  
ATOM   2166  O   VAL A 108      87.803  28.554  33.805  1.00 94.43           O  
ATOM   2167  N   ARG A 109      89.976  28.811  33.249  1.00212.86           N  
ATOM   2168  CA  ARG A 109      89.609  29.519  32.048  1.00212.86           C  
ATOM   2169  CB  ARG A 109      90.408  30.800  31.790  1.00212.86           C  
ATOM   2170  CG  ARG A 109      91.896  30.517  31.618  1.00212.86           C  
ATOM   2171  CD  ARG A 109      92.518  31.391  30.541  1.00212.86           C  
ATOM   2172  NE  ARG A 109      93.883  30.864  30.273  1.00212.86           N  
ATOM   2173  CZ  ARG A 109      94.039  29.728  29.530  1.00212.86           C  
ATOM   2174  NH1 ARG A 109      92.952  29.037  29.077  1.00212.86           N  
ATOM   2175  NH2 ARG A 109      95.292  29.265  29.252  1.00212.86           N  
ATOM   2176  C   ARG A 109      89.899  28.613  30.877  1.00212.86           C  
ATOM   2177  O   ARG A 109      90.994  28.070  30.779  1.00212.86           O  
ATOM   2178  N   THR A 110      88.910  28.360  29.987  1.00229.05           N  
ATOM   2179  CA  THR A 110      89.127  27.404  28.925  1.00229.05           C  
ATOM   2180  CB  THR A 110      87.844  26.744  28.483  1.00229.05           C  
ATOM   2181  OG1 THR A 110      88.124  25.669  27.600  1.00229.05           O  
ATOM   2182  CG2 THR A 110      86.921  27.774  27.812  1.00229.05           C  
ATOM   2183  C   THR A 110      89.888  27.822  27.719  1.00229.05           C  
ATOM   2184  O   THR A 110      90.938  27.295  27.377  1.00229.05           O  
ATOM   2185  N   ASN A 111      89.414  28.861  27.068  1.00220.00           N  
ATOM   2186  CA  ASN A 111      89.905  29.257  25.807  1.00220.00           C  
ATOM   2187  CB  ASN A 111      91.423  29.382  25.677  1.00220.00           C  
ATOM   2188  CG  ASN A 111      91.725  30.777  26.215  1.00220.00           C  
ATOM   2189  OD1 ASN A 111      92.012  31.697  25.451  1.00220.00           O  
ATOM   2190  ND2 ASN A 111      91.625  30.962  27.558  1.00220.00           N  
ATOM   2191  C   ASN A 111      89.338  28.431  24.751  1.00220.00           C  
ATOM   2192  O   ASN A 111      89.360  28.871  23.613  1.00220.00           O  
ATOM   2193  N   GLN A 112      88.723  27.286  25.079  1.00105.23           N  
ATOM   2194  CA  GLN A 112      88.094  26.598  24.001  1.00105.23           C  
ATOM   2195  CB  GLN A 112      87.486  25.244  24.425  1.00105.23           C  
ATOM   2196  CG  GLN A 112      86.356  25.356  25.455  1.00105.23           C  
ATOM   2197  CD  GLN A 112      85.845  23.961  25.785  1.00105.23           C  
ATOM   2198  OE1 GLN A 112      84.638  23.746  25.877  1.00105.23           O  
ATOM   2199  NE2 GLN A 112      86.777  22.989  25.980  1.00105.23           N  
ATOM   2200  C   GLN A 112      86.987  27.492  23.559  1.00105.23           C  
ATOM   2201  O   GLN A 112      86.826  27.788  22.378  1.00105.23           O  
ATOM   2202  N   GLY A 122      86.211  28.012  24.521  1.00 48.84           N  
ATOM   2203  CA  GLY A 122      85.148  28.877  24.118  1.00 48.84           C  
ATOM   2204  C   GLY A 122      85.312  30.137  24.890  1.00 48.84           C  
ATOM   2205  O   GLY A 122      84.729  30.307  25.959  1.00 48.84           O  
ATOM   2206  N   GLY A 123      86.103  31.076  24.341  1.00 46.60           N  
ATOM   2207  CA  GLY A 123      86.342  32.287  25.063  1.00 46.60           C  
ATOM   2208  C   GLY A 123      87.262  31.927  26.198  1.00 46.60           C  
ATOM   2209  O   GLY A 123      87.674  30.777  26.324  1.00 46.60           O  
ATOM   2210  N   ARG A 124      87.636  32.952  26.995  1.00213.39           N  
ATOM   2211  CA  ARG A 124      88.431  33.039  28.200  1.00213.39           C  
ATOM   2212  CB  ARG A 124      89.073  34.425  28.352  1.00213.39           C  
ATOM   2213  CG  ARG A 124      90.450  34.461  27.674  1.00213.39           C  
ATOM   2214  CD  ARG A 124      90.713  35.700  26.821  1.00213.39           C  
ATOM   2215  NE  ARG A 124      90.131  35.417  25.478  1.00213.39           N  
ATOM   2216  CZ  ARG A 124      90.888  34.784  24.532  1.00213.39           C  
ATOM   2217  NH1 ARG A 124      92.191  34.469  24.793  1.00213.39           N  
ATOM   2218  NH2 ARG A 124      90.336  34.451  23.329  1.00213.39           N  
ATOM   2219  C   ARG A 124      87.669  32.653  29.422  1.00213.39           C  
ATOM   2220  O   ARG A 124      88.251  32.528  30.494  1.00213.39           O  
ATOM   2221  N   ALA A 125      86.342  32.512  29.304  1.00112.87           N  
ATOM   2222  CA  ALA A 125      85.440  32.301  30.404  1.00112.87           C  
ATOM   2223  CB  ALA A 125      84.041  31.862  29.957  1.00112.87           C  
ATOM   2224  C   ALA A 125      85.928  31.271  31.360  1.00112.87           C  
ATOM   2225  O   ALA A 125      86.701  30.376  31.030  1.00112.87           O  
ATOM   2226  N   LEU A 126      85.487  31.433  32.623  1.00133.01           N  
ATOM   2227  CA  LEU A 126      85.831  30.526  33.671  1.00133.01           C  
ATOM   2228  CB  LEU A 126      85.941  31.174  35.062  1.00133.01           C  
ATOM   2229  CG  LEU A 126      87.095  32.182  35.201  1.00133.01           C  
ATOM   2230  CD1 LEU A 126      87.139  32.778  36.618  1.00133.01           C  
ATOM   2231  CD2 LEU A 126      88.436  31.566  34.773  1.00133.01           C  
ATOM   2232  C   LEU A 126      84.778  29.475  33.781  1.00133.01           C  
ATOM   2233  O   LEU A 126      83.591  29.744  33.607  1.00133.01           O  
ATOM   2234  N   ILE A 127      85.207  28.226  34.055  1.00118.52           N  
ATOM   2235  CA  ILE A 127      84.277  27.160  34.260  1.00118.52           C  
ATOM   2236  CB  ILE A 127      84.538  25.954  33.412  1.00118.52           C  
ATOM   2237  CG1 ILE A 127      84.345  26.314  31.929  1.00118.52           C  
ATOM   2238  CG2 ILE A 127      83.609  24.827  33.899  1.00118.52           C  
ATOM   2239  CD1 ILE A 127      82.932  26.799  31.598  1.00118.52           C  
ATOM   2240  C   ILE A 127      84.418  26.765  35.681  1.00118.52           C  
ATOM   2241  O   ILE A 127      85.480  26.337  36.131  1.00118.52           O  
ATOM   2242  N   PHE A 128      83.326  26.937  36.432  1.00 89.15           N  
ATOM   2243  CA  PHE A 128      83.340  26.643  37.823  1.00 89.15           C  
ATOM   2244  CB  PHE A 128      82.377  27.521  38.643  1.00 89.15           C  
ATOM   2245  CG  PHE A 128      82.887  28.920  38.617  1.00 89.15           C  
ATOM   2246  CD1 PHE A 128      82.693  29.715  37.513  1.00 89.15           C  
ATOM   2247  CD2 PHE A 128      83.549  29.442  39.704  1.00 89.15           C  
ATOM   2248  CE1 PHE A 128      83.163  31.007  37.491  1.00 89.15           C  
ATOM   2249  CE2 PHE A 128      84.021  30.734  39.687  1.00 89.15           C  
ATOM   2250  CZ  PHE A 128      83.828  31.520  38.578  1.00 89.15           C  
ATOM   2251  C   PHE A 128      82.906  25.243  38.001  1.00 89.15           C  
ATOM   2252  O   PHE A 128      82.187  24.672  37.184  1.00 89.15           O  
ATOM   2253  N   GLY A 129      83.388  24.638  39.087  1.00 87.58           N  
ATOM   2254  CA  GLY A 129      82.960  23.323  39.402  1.00 87.58           C  
ATOM   2255  C   GLY A 129      81.778  23.525  40.289  1.00 87.58           C  
ATOM   2256  O   GLY A 129      81.394  24.652  40.596  1.00 87.58           O  
ATOM   2257  N   THR A 130      81.209  22.422  40.781  1.00301.61           N  
ATOM   2258  CA  THR A 130      79.983  22.498  41.514  1.00301.61           C  
ATOM   2259  CB  THR A 130      79.438  21.139  41.869  1.00301.61           C  
ATOM   2260  OG1 THR A 130      78.107  21.256  42.352  1.00301.61           O  
ATOM   2261  CG2 THR A 130      80.338  20.488  42.933  1.00301.61           C  
ATOM   2262  C   THR A 130      80.072  23.320  42.773  1.00301.61           C  
ATOM   2263  O   THR A 130      79.185  24.139  43.038  1.00301.61           O  
ATOM   2264  N   GLY A 131      81.142  23.123  43.571  1.00118.46           N  
ATOM   2265  CA  GLY A 131      81.345  23.839  44.806  1.00118.46           C  
ATOM   2266  C   GLY A 131      81.169  22.912  45.975  1.00118.46           C  
ATOM   2267  O   GLY A 131      80.473  21.903  45.886  1.00118.46           O  
ATOM   2268  N   THR A 132      81.826  23.246  47.111  1.00 76.05           N  
ATOM   2269  CA  THR A 132      81.750  22.450  48.308  1.00 76.05           C  
ATOM   2270  CB  THR A 132      83.053  21.787  48.649  1.00 76.05           C  
ATOM   2271  OG1 THR A 132      83.450  20.926  47.592  1.00 76.05           O  
ATOM   2272  CG2 THR A 132      82.891  20.996  49.959  1.00 76.05           C  
ATOM   2273  C   THR A 132      81.411  23.340  49.462  1.00 76.05           C  
ATOM   2274  O   THR A 132      82.079  24.345  49.699  1.00 76.05           O  
ATOM   2275  N   THR A 133      80.363  22.977  50.229  1.00116.16           N  
ATOM   2276  CA  THR A 133      80.011  23.764  51.372  1.00116.16           C  
ATOM   2277  CB  THR A 133      78.532  23.800  51.663  1.00116.16           C  
ATOM   2278  OG1 THR A 133      78.262  24.707  52.723  1.00116.16           O  
ATOM   2279  CG2 THR A 133      78.040  22.386  52.022  1.00116.16           C  
ATOM   2280  C   THR A 133      80.731  23.176  52.535  1.00116.16           C  
ATOM   2281  O   THR A 133      80.625  21.986  52.826  1.00116.16           O  
ATOM   2282  N   VAL A 134      81.518  24.011  53.229  1.00129.66           N  
ATOM   2283  CA  VAL A 134      82.275  23.515  54.333  1.00129.66           C  
ATOM   2284  CB  VAL A 134      83.738  23.760  54.109  1.00129.66           C  
ATOM   2285  CG1 VAL A 134      83.921  25.235  53.739  1.00129.66           C  
ATOM   2286  CG2 VAL A 134      84.544  23.321  55.333  1.00129.66           C  
ATOM   2287  C   VAL A 134      81.785  24.220  55.558  1.00129.66           C  
ATOM   2288  O   VAL A 134      81.612  25.438  55.557  1.00129.66           O  
ATOM   2289  N   SER A 135      81.509  23.455  56.634  1.00 76.92           N  
ATOM   2290  CA  SER A 135      81.023  24.059  57.840  1.00 76.92           C  
ATOM   2291  CB  SER A 135      79.632  23.557  58.253  1.00 76.92           C  
ATOM   2292  OG  SER A 135      79.216  24.193  59.452  1.00 76.92           O  
ATOM   2293  C   SER A 135      81.963  23.707  58.947  1.00 76.92           C  
ATOM   2294  O   SER A 135      82.325  22.543  59.123  1.00 76.92           O  
ATOM   2295  N   VAL A 136      82.373  24.724  59.735  1.00110.76           N  
ATOM   2296  CA  VAL A 136      83.286  24.489  60.817  1.00110.76           C  
ATOM   2297  CB  VAL A 136      84.432  25.467  60.855  1.00110.76           C  
ATOM   2298  CG1 VAL A 136      85.320  25.223  59.625  1.00110.76           C  
ATOM   2299  CG2 VAL A 136      83.879  26.904  60.904  1.00110.76           C  
ATOM   2300  C   VAL A 136      82.546  24.596  62.117  1.00110.76           C  
ATOM   2301  O   VAL A 136      82.023  25.651  62.473  1.00110.76           O  
ATOM   2302  N   SER A 137      82.489  23.481  62.872  1.00 38.53           N  
ATOM   2303  CA  SER A 137      81.800  23.499  64.127  1.00 38.53           C  
ATOM   2304  CB  SER A 137      81.494  22.098  64.687  1.00 38.53           C  
ATOM   2305  OG  SER A 137      82.702  21.439  65.041  1.00 38.53           O  
ATOM   2306  C   SER A 137      82.673  24.203  65.109  1.00 38.53           C  
ATOM   2307  O   SER A 137      83.890  24.023  65.147  1.00 38.53           O  
ATOM   2308  N   PRO A 138      82.040  25.007  65.908  1.00 60.81           N  
ATOM   2309  CA  PRO A 138      82.784  25.734  66.898  1.00 60.81           C  
ATOM   2310  CD  PRO A 138      80.958  25.809  65.357  1.00 60.81           C  
ATOM   2311  CB  PRO A 138      82.222  27.155  66.899  1.00 60.81           C  
ATOM   2312  CG  PRO A 138      80.811  26.998  66.312  1.00 60.81           C  
ATOM   2313  C   PRO A 138      82.597  25.055  68.216  1.00 60.81           C  
ATOM   2314  O   PRO A 138      82.502  23.798  68.238  1.00 60.81           O  
ATOM   2315  OXT PRO A 138      82.551  25.779  69.246  1.00 60.81           O  
TER
ATOM   2316  N   VAL B   3      84.861  45.135  41.176  1.00124.72           N  
ATOM   2317  CA  VAL B   3      83.853  45.537  40.163  1.00124.72           C  
ATOM   2318  CB  VAL B   3      83.730  44.512  39.069  1.00124.72           C  
ATOM   2319  CG1 VAL B   3      84.989  44.562  38.196  1.00124.72           C  
ATOM   2320  CG2 VAL B   3      83.526  43.130  39.702  1.00124.72           C  
ATOM   2321  C   VAL B   3      82.501  45.819  40.732  1.00124.72           C  
ATOM   2322  O   VAL B   3      82.020  45.112  41.619  1.00124.72           O  
ATOM   2323  N   THR B   4      81.857  46.886  40.215  1.00134.05           N  
ATOM   2324  CA  THR B   4      80.574  47.291  40.705  1.00134.05           C  
ATOM   2325  CB  THR B   4      80.338  48.775  40.683  1.00134.05           C  
ATOM   2326  OG1 THR B   4      80.449  49.273  39.358  1.00134.05           O  
ATOM   2327  CG2 THR B   4      81.348  49.465  41.606  1.00134.05           C  
ATOM   2328  C   THR B   4      79.515  46.698  39.845  1.00134.05           C  
ATOM   2329  O   THR B   4      79.661  46.579  38.628  1.00134.05           O  
ATOM   2330  N   GLN B   5      78.407  46.296  40.490  1.00 83.30           N  
ATOM   2331  CA  GLN B   5      77.313  45.747  39.755  1.00 83.30           C  
ATOM   2332  CB  GLN B   5      77.285  44.209  39.820  1.00 83.30           C  
ATOM   2333  CG  GLN B   5      76.150  43.546  39.039  1.00 83.30           C  
ATOM   2334  CD  GLN B   5      76.298  42.040  39.224  1.00 83.30           C  
ATOM   2335  OE1 GLN B   5      75.459  41.259  38.780  1.00 83.30           O  
ATOM   2336  NE2 GLN B   5      77.397  41.619  39.906  1.00 83.30           N  
ATOM   2337  C   GLN B   5      76.069  46.268  40.398  1.00 83.30           C  
ATOM   2338  O   GLN B   5      75.814  45.986  41.568  1.00 83.30           O  
ATOM   2339  N   SER B   6      75.271  47.050  39.640  1.00 97.40           N  
ATOM   2340  CA  SER B   6      74.054  47.615  40.150  1.00 97.40           C  
ATOM   2341  CB  SER B   6      74.199  49.095  40.545  1.00 97.40           C  
ATOM   2342  OG  SER B   6      75.112  49.224  41.626  1.00 97.40           O  
ATOM   2343  C   SER B   6      73.053  47.533  39.045  1.00 97.40           C  
ATOM   2344  O   SER B   6      73.426  47.506  37.872  1.00 97.40           O  
ATOM   2345  N   PRO B   7      71.783  47.493  39.359  1.00 78.85           N  
ATOM   2346  CA  PRO B   7      71.254  47.553  40.696  1.00 78.85           C  
ATOM   2347  CD  PRO B   7      70.752  47.636  38.348  1.00 78.85           C  
ATOM   2348  CB  PRO B   7      69.747  47.771  40.541  1.00 78.85           C  
ATOM   2349  CG  PRO B   7      69.444  47.341  39.095  1.00 78.85           C  
ATOM   2350  C   PRO B   7      71.580  46.330  41.488  1.00 78.85           C  
ATOM   2351  O   PRO B   7      71.916  45.301  40.901  1.00 78.85           O  
ATOM   2352  N   ARG B   8      71.562  46.461  42.831  1.00156.60           N  
ATOM   2353  CA  ARG B   8      71.837  45.371  43.719  1.00156.60           C  
ATOM   2354  CB  ARG B   8      72.012  45.837  45.173  1.00156.60           C  
ATOM   2355  CG  ARG B   8      72.565  44.752  46.094  1.00156.60           C  
ATOM   2356  CD  ARG B   8      74.071  44.530  45.950  1.00156.60           C  
ATOM   2357  NE  ARG B   8      74.452  43.441  46.893  1.00156.60           N  
ATOM   2358  CZ  ARG B   8      75.656  43.486  47.533  1.00156.60           C  
ATOM   2359  NH1 ARG B   8      76.475  44.566  47.378  1.00156.60           N  
ATOM   2360  NH2 ARG B   8      76.040  42.445  48.328  1.00156.60           N  
ATOM   2361  C   ARG B   8      70.721  44.366  43.701  1.00156.60           C  
ATOM   2362  O   ARG B   8      70.958  43.167  43.560  1.00156.60           O  
ATOM   2363  N   SER B   9      69.458  44.833  43.825  1.00 79.21           N  
ATOM   2364  CA  SER B   9      68.370  43.896  43.872  1.00 79.21           C  
ATOM   2365  CB  SER B   9      67.718  43.756  45.258  1.00 79.21           C  
ATOM   2366  OG  SER B   9      66.658  42.813  45.196  1.00 79.21           O  
ATOM   2367  C   SER B   9      67.312  44.384  42.941  1.00 79.21           C  
ATOM   2368  O   SER B   9      67.120  45.588  42.778  1.00 79.21           O  
ATOM   2369  N   LYS B  10      66.599  43.445  42.287  1.00145.90           N  
ATOM   2370  CA  LYS B  10      65.589  43.894  41.380  1.00145.90           C  
ATOM   2371  CB  LYS B  10      66.142  44.122  39.961  1.00145.90           C  
ATOM   2372  CG  LYS B  10      65.326  45.099  39.111  1.00145.90           C  
ATOM   2373  CD  LYS B  10      63.857  44.732  38.936  1.00145.90           C  
ATOM   2374  CE  LYS B  10      63.073  45.804  38.180  1.00145.90           C  
ATOM   2375  NZ  LYS B  10      63.104  47.075  38.939  1.00145.90           N  
ATOM   2376  C   LYS B  10      64.535  42.835  41.287  1.00145.90           C  
ATOM   2377  O   LYS B  10      64.834  41.647  41.172  1.00145.90           O  
ATOM   2378  N   VAL B  11      63.257  43.257  41.349  1.00 42.44           N  
ATOM   2379  CA  VAL B  11      62.154  42.352  41.198  1.00 42.44           C  
ATOM   2380  CB  VAL B  11      61.190  42.376  42.346  1.00 42.44           C  
ATOM   2381  CG1 VAL B  11      59.994  41.481  41.989  1.00 42.44           C  
ATOM   2382  CG2 VAL B  11      61.931  41.954  43.627  1.00 42.44           C  
ATOM   2383  C   VAL B  11      61.402  42.823  39.994  1.00 42.44           C  
ATOM   2384  O   VAL B  11      61.202  44.024  39.812  1.00 42.44           O  
ATOM   2385  N   ALA B  12      60.968  41.884  39.129  1.00 57.01           N  
ATOM   2386  CA  ALA B  12      60.279  42.285  37.935  1.00 57.01           C  
ATOM   2387  CB  ALA B  12      61.208  42.502  36.727  1.00 57.01           C  
ATOM   2388  C   ALA B  12      59.294  41.228  37.548  1.00 57.01           C  
ATOM   2389  O   ALA B  12      59.310  40.109  38.059  1.00 57.01           O  
ATOM   2390  N   VAL B  13      58.386  41.607  36.628  1.00 78.33           N  
ATOM   2391  CA  VAL B  13      57.336  40.782  36.102  1.00 78.33           C  
ATOM   2392  CB  VAL B  13      56.146  41.601  35.685  1.00 78.33           C  
ATOM   2393  CG1 VAL B  13      55.046  40.714  35.077  1.00 78.33           C  
ATOM   2394  CG2 VAL B  13      55.679  42.359  36.934  1.00 78.33           C  
ATOM   2395  C   VAL B  13      57.869  40.045  34.911  1.00 78.33           C  
ATOM   2396  O   VAL B  13      58.882  40.427  34.329  1.00 78.33           O  
ATOM   2397  N   THR B  14      57.175  38.960  34.516  1.00224.54           N  
ATOM   2398  CA  THR B  14      57.623  38.072  33.483  1.00224.54           C  
ATOM   2399  CB  THR B  14      56.716  36.888  33.314  1.00224.54           C  
ATOM   2400  OG1 THR B  14      57.266  35.976  32.377  1.00224.54           O  
ATOM   2401  CG2 THR B  14      55.331  37.360  32.857  1.00224.54           C  
ATOM   2402  C   THR B  14      57.833  38.751  32.154  1.00224.54           C  
ATOM   2403  O   THR B  14      58.819  38.508  31.491  1.00224.54           O  
ATOM   2404  N   GLY B  15      56.956  39.613  31.661  1.00131.69           N  
ATOM   2405  CA  GLY B  15      57.192  40.223  30.377  1.00131.69           C  
ATOM   2406  C   GLY B  15      58.314  41.213  30.420  1.00131.69           C  
ATOM   2407  O   GLY B  15      58.882  41.559  29.385  1.00131.69           O  
ATOM   2408  N   GLY B  16      58.616  41.731  31.621  1.00 63.97           N  
ATOM   2409  CA  GLY B  16      59.479  42.860  31.820  1.00 63.97           C  
ATOM   2410  C   GLY B  16      60.838  42.707  31.217  1.00 63.97           C  
ATOM   2411  O   GLY B  16      61.297  41.618  30.878  1.00 63.97           O  
ATOM   2412  N   LYS B  17      61.491  43.875  31.037  1.00 55.74           N  
ATOM   2413  CA  LYS B  17      62.827  43.965  30.532  1.00 55.74           C  
ATOM   2414  CB  LYS B  17      62.956  44.860  29.288  1.00 55.74           C  
ATOM   2415  CG  LYS B  17      64.388  44.983  28.760  1.00 55.74           C  
ATOM   2416  CD  LYS B  17      64.469  45.600  27.361  1.00 55.74           C  
ATOM   2417  CE  LYS B  17      65.894  45.731  26.819  1.00 55.74           C  
ATOM   2418  NZ  LYS B  17      65.874  46.437  25.519  1.00 55.74           N  
ATOM   2419  C   LYS B  17      63.642  44.593  31.614  1.00 55.74           C  
ATOM   2420  O   LYS B  17      63.224  45.578  32.221  1.00 55.74           O  
ATOM   2421  N   VAL B  18      64.834  44.031  31.896  1.00 63.60           N  
ATOM   2422  CA  VAL B  18      65.640  44.569  32.948  1.00 63.60           C  
ATOM   2423  CB  VAL B  18      65.733  43.666  34.141  1.00 63.60           C  
ATOM   2424  CG1 VAL B  18      66.662  44.324  35.172  1.00 63.60           C  
ATOM   2425  CG2 VAL B  18      64.313  43.383  34.655  1.00 63.60           C  
ATOM   2426  C   VAL B  18      67.030  44.716  32.430  1.00 63.60           C  
ATOM   2427  O   VAL B  18      67.464  43.956  31.566  1.00 63.60           O  
ATOM   2428  N   THR B  19      67.758  45.732  32.931  1.00 66.37           N  
ATOM   2429  CA  THR B  19      69.112  45.909  32.509  1.00 66.37           C  
ATOM   2430  CB  THR B  19      69.322  47.200  31.777  1.00 66.37           C  
ATOM   2431  OG1 THR B  19      68.469  47.265  30.643  1.00 66.37           O  
ATOM   2432  CG2 THR B  19      70.792  47.282  31.336  1.00 66.37           C  
ATOM   2433  C   THR B  19      69.960  45.956  33.741  1.00 66.37           C  
ATOM   2434  O   THR B  19      69.831  46.867  34.556  1.00 66.37           O  
ATOM   2435  N   LEU B  20      70.857  44.968  33.919  1.00134.01           N  
ATOM   2436  CA  LEU B  20      71.721  45.015  35.062  1.00134.01           C  
ATOM   2437  CB  LEU B  20      72.058  43.646  35.678  1.00134.01           C  
ATOM   2438  CG  LEU B  20      70.838  42.793  36.069  1.00134.01           C  
ATOM   2439  CD1 LEU B  20      70.213  42.094  34.856  1.00134.01           C  
ATOM   2440  CD2 LEU B  20      71.176  41.815  37.191  1.00134.01           C  
ATOM   2441  C   LEU B  20      73.022  45.553  34.556  1.00134.01           C  
ATOM   2442  O   LEU B  20      73.554  45.056  33.567  1.00134.01           O  
ATOM   2443  N   SER B  21      73.567  46.592  35.217  1.00 55.88           N  
ATOM   2444  CA  SER B  21      74.784  47.196  34.752  1.00 55.88           C  
ATOM   2445  CB  SER B  21      74.771  48.732  34.871  1.00 55.88           C  
ATOM   2446  OG  SER B  21      73.740  49.278  34.060  1.00 55.88           O  
ATOM   2447  C   SER B  21      75.961  46.677  35.530  1.00 55.88           C  
ATOM   2448  O   SER B  21      75.809  45.946  36.505  1.00 55.88           O  
ATOM   2449  N   CYS B  22      77.185  47.029  35.072  1.00 61.99           N  
ATOM   2450  CA  CYS B  22      78.417  46.644  35.714  1.00 61.99           C  
ATOM   2451  CB  CYS B  22      78.905  45.237  35.299  1.00 61.99           C  
ATOM   2452  SG  CYS B  22      80.490  44.751  36.052  1.00 61.99           S  
ATOM   2453  C   CYS B  22      79.463  47.635  35.285  1.00 61.99           C  
ATOM   2454  O   CYS B  22      79.512  48.018  34.118  1.00 61.99           O  
ATOM   2455  N   HIS B  23      80.331  48.082  36.223  1.00 68.42           N  
ATOM   2456  CA  HIS B  23      81.348  49.048  35.892  1.00 68.42           C  
ATOM   2457  ND1 HIS B  23      83.158  51.843  36.820  1.00 68.42           N  
ATOM   2458  CG  HIS B  23      82.049  51.484  36.088  1.00 68.42           C  
ATOM   2459  CB  HIS B  23      81.073  50.430  36.508  1.00 68.42           C  
ATOM   2460  NE2 HIS B  23      83.155  53.121  35.001  1.00 68.42           N  
ATOM   2461  CD2 HIS B  23      82.062  52.272  34.979  1.00 68.42           C  
ATOM   2462  CE1 HIS B  23      83.783  52.826  36.125  1.00 68.42           C  
ATOM   2463  C   HIS B  23      82.656  48.547  36.431  1.00 68.42           C  
ATOM   2464  O   HIS B  23      82.683  47.887  37.468  1.00 68.42           O  
ATOM   2465  N   GLN B  24      83.780  48.834  35.730  1.00136.84           N  
ATOM   2466  CA  GLN B  24      85.050  48.328  36.182  1.00136.84           C  
ATOM   2467  CB  GLN B  24      85.262  46.888  35.686  1.00136.84           C  
ATOM   2468  CG  GLN B  24      86.665  46.324  35.860  1.00136.84           C  
ATOM   2469  CD  GLN B  24      87.314  46.434  34.493  1.00136.84           C  
ATOM   2470  OE1 GLN B  24      86.838  45.859  33.516  1.00136.84           O  
ATOM   2471  NE2 GLN B  24      88.426  47.206  34.410  1.00136.84           N  
ATOM   2472  C   GLN B  24      86.181  49.221  35.733  1.00136.84           C  
ATOM   2473  O   GLN B  24      86.351  49.501  34.549  1.00136.84           O  
ATOM   2474  N   THR B  25      86.941  49.722  36.730  1.00169.34           N  
ATOM   2475  CA  THR B  25      88.075  50.618  36.710  1.00169.34           C  
ATOM   2476  CB  THR B  25      88.205  51.376  37.999  1.00169.34           C  
ATOM   2477  OG1 THR B  25      88.244  50.469  39.090  1.00169.34           O  
ATOM   2478  CG2 THR B  25      87.015  52.340  38.150  1.00169.34           C  
ATOM   2479  C   THR B  25      89.403  49.961  36.423  1.00169.34           C  
ATOM   2480  O   THR B  25      90.387  50.651  36.155  1.00169.34           O  
ATOM   2481  N   ASN B  26      89.474  48.623  36.523  1.00111.07           N  
ATOM   2482  CA  ASN B  26      90.662  47.814  36.507  1.00111.07           C  
ATOM   2483  CB  ASN B  26      90.319  46.327  36.692  1.00111.07           C  
ATOM   2484  CG  ASN B  26      89.563  46.186  38.008  1.00111.07           C  
ATOM   2485  OD1 ASN B  26      89.890  46.831  39.002  1.00111.07           O  
ATOM   2486  ND2 ASN B  26      88.504  45.333  38.013  1.00111.07           N  
ATOM   2487  C   ASN B  26      91.446  47.936  35.237  1.00111.07           C  
ATOM   2488  O   ASN B  26      92.617  47.568  35.220  1.00111.07           O  
ATOM   2489  N   ASN B  33      90.849  48.431  34.140  1.00 95.87           N  
ATOM   2490  CA  ASN B  33      91.506  48.460  32.865  1.00 95.87           C  
ATOM   2491  CB  ASN B  33      92.883  49.148  32.872  1.00 95.87           C  
ATOM   2492  CG  ASN B  33      93.171  49.565  31.437  1.00 95.87           C  
ATOM   2493  OD1 ASN B  33      92.814  50.667  31.025  1.00 95.87           O  
ATOM   2494  ND2 ASN B  33      93.818  48.671  30.645  1.00 95.87           N  
ATOM   2495  C   ASN B  33      91.646  47.039  32.411  1.00 95.87           C  
ATOM   2496  O   ASN B  33      92.667  46.619  31.869  1.00 95.87           O  
ATOM   2497  N   HIS B  34      90.580  46.248  32.645  1.00 69.01           N  
ATOM   2498  CA  HIS B  34      90.544  44.889  32.209  1.00 69.01           C  
ATOM   2499  ND1 HIS B  34      90.166  43.105  35.591  1.00 69.01           N  
ATOM   2500  CG  HIS B  34      90.673  43.698  34.456  1.00 69.01           C  
ATOM   2501  CB  HIS B  34      89.873  43.928  33.207  1.00 69.01           C  
ATOM   2502  NE2 HIS B  34      92.297  43.573  36.019  1.00 69.01           N  
ATOM   2503  CD2 HIS B  34      91.976  43.977  34.735  1.00 69.01           C  
ATOM   2504  CE1 HIS B  34      91.178  43.055  36.493  1.00 69.01           C  
ATOM   2505  C   HIS B  34      89.750  44.832  30.942  1.00 69.01           C  
ATOM   2506  O   HIS B  34      88.695  45.455  30.810  1.00 69.01           O  
ATOM   2507  N   ASP B  35      90.310  44.122  29.945  1.00 76.90           N  
ATOM   2508  CA  ASP B  35      89.692  43.932  28.665  1.00 76.90           C  
ATOM   2509  CB  ASP B  35      90.695  43.489  27.587  1.00 76.90           C  
ATOM   2510  CG  ASP B  35      91.618  44.670  27.306  1.00 76.90           C  
ATOM   2511  OD1 ASP B  35      91.135  45.833  27.357  1.00 76.90           O  
ATOM   2512  OD2 ASP B  35      92.826  44.423  27.045  1.00 76.90           O  
ATOM   2513  C   ASP B  35      88.596  42.907  28.743  1.00 76.90           C  
ATOM   2514  O   ASP B  35      87.661  42.947  27.944  1.00 76.90           O  
ATOM   2515  N   TYR B  36      88.680  41.945  29.694  1.00160.12           N  
ATOM   2516  CA  TYR B  36      87.724  40.862  29.697  1.00160.12           C  
ATOM   2517  CB  TYR B  36      88.363  39.506  30.048  1.00160.12           C  
ATOM   2518  CG  TYR B  36      89.517  39.310  29.125  1.00160.12           C  
ATOM   2519  CD1 TYR B  36      89.329  38.796  27.864  1.00160.12           C  
ATOM   2520  CD2 TYR B  36      90.789  39.666  29.519  1.00160.12           C  
ATOM   2521  CE1 TYR B  36      90.397  38.625  27.015  1.00160.12           C  
ATOM   2522  CE2 TYR B  36      91.862  39.495  28.675  1.00160.12           C  
ATOM   2523  CZ  TYR B  36      91.663  38.972  27.419  1.00160.12           C  
ATOM   2524  OH  TYR B  36      92.755  38.794  26.542  1.00160.12           O  
ATOM   2525  C   TYR B  36      86.659  41.091  30.749  1.00160.12           C  
ATOM   2526  O   TYR B  36      86.952  41.507  31.870  1.00160.12           O  
ATOM   2527  N   MET B  37      85.377  40.824  30.392  1.00153.54           N  
ATOM   2528  CA  MET B  37      84.244  40.990  31.280  1.00153.54           C  
ATOM   2529  CB  MET B  37      83.395  42.229  30.945  1.00153.54           C  
ATOM   2530  CG  MET B  37      84.113  43.567  31.122  1.00153.54           C  
ATOM   2531  SD  MET B  37      84.296  44.114  32.842  1.00153.54           S  
ATOM   2532  CE  MET B  37      82.567  44.624  33.048  1.00153.54           C  
ATOM   2533  C   MET B  37      83.318  39.808  31.098  1.00153.54           C  
ATOM   2534  O   MET B  37      83.237  39.240  30.008  1.00153.54           O  
ATOM   2535  N   TYR B  38      82.572  39.421  32.163  1.00103.96           N  
ATOM   2536  CA  TYR B  38      81.751  38.239  32.124  1.00103.96           C  
ATOM   2537  CB  TYR B  38      82.438  37.030  32.780  1.00103.96           C  
ATOM   2538  CG  TYR B  38      83.763  36.810  32.132  1.00103.96           C  
ATOM   2539  CD1 TYR B  38      84.857  37.550  32.525  1.00103.96           C  
ATOM   2540  CD2 TYR B  38      83.917  35.861  31.149  1.00103.96           C  
ATOM   2541  CE1 TYR B  38      86.085  37.351  31.939  1.00103.96           C  
ATOM   2542  CE2 TYR B  38      85.143  35.658  30.561  1.00103.96           C  
ATOM   2543  CZ  TYR B  38      86.227  36.404  30.954  1.00103.96           C  
ATOM   2544  OH  TYR B  38      87.485  36.195  30.351  1.00103.96           O  
ATOM   2545  C   TYR B  38      80.491  38.433  32.924  1.00103.96           C  
ATOM   2546  O   TYR B  38      80.418  39.293  33.799  1.00103.96           O  
ATOM   2547  N   TRP B  39      79.452  37.618  32.618  1.00104.49           N  
ATOM   2548  CA  TRP B  39      78.240  37.589  33.397  1.00104.49           C  
ATOM   2549  CB  TRP B  39      76.988  38.130  32.679  1.00104.49           C  
ATOM   2550  CG  TRP B  39      76.923  39.632  32.515  1.00104.49           C  
ATOM   2551  CD2 TRP B  39      76.447  40.530  33.531  1.00104.49           C  
ATOM   2552  CD1 TRP B  39      77.266  40.407  31.447  1.00104.49           C  
ATOM   2553  NE1 TRP B  39      77.031  41.732  31.731  1.00104.49           N  
ATOM   2554  CE2 TRP B  39      76.527  41.822  33.012  1.00104.49           C  
ATOM   2555  CE3 TRP B  39      75.975  40.296  34.790  1.00104.49           C  
ATOM   2556  CZ2 TRP B  39      76.136  42.905  33.748  1.00104.49           C  
ATOM   2557  CZ3 TRP B  39      75.591  41.390  35.534  1.00104.49           C  
ATOM   2558  CH2 TRP B  39      75.670  42.670  35.023  1.00104.49           C  
ATOM   2559  C   TRP B  39      77.961  36.141  33.691  1.00104.49           C  
ATOM   2560  O   TRP B  39      77.863  35.335  32.768  1.00104.49           O  
ATOM   2561  N   TYR B  40      77.784  35.789  34.987  1.00100.12           N  
ATOM   2562  CA  TYR B  40      77.580  34.429  35.427  1.00100.12           C  
ATOM   2563  CB  TYR B  40      78.596  33.925  36.473  1.00100.12           C  
ATOM   2564  CG  TYR B  40      79.984  33.882  35.935  1.00100.12           C  
ATOM   2565  CD1 TYR B  40      80.797  34.990  36.003  1.00100.12           C  
ATOM   2566  CD2 TYR B  40      80.479  32.726  35.376  1.00100.12           C  
ATOM   2567  CE1 TYR B  40      82.081  34.949  35.514  1.00100.12           C  
ATOM   2568  CE2 TYR B  40      81.762  32.679  34.886  1.00100.12           C  
ATOM   2569  CZ  TYR B  40      82.564  33.790  34.955  1.00100.12           C  
ATOM   2570  OH  TYR B  40      83.879  33.735  34.452  1.00100.12           O  
ATOM   2571  C   TYR B  40      76.277  34.374  36.166  1.00100.12           C  
ATOM   2572  O   TYR B  40      75.740  35.398  36.585  1.00100.12           O  
ATOM   2573  N   ARG B  41      75.735  33.148  36.330  1.00196.98           N  
ATOM   2574  CA  ARG B  41      74.484  32.933  36.998  1.00196.98           C  
ATOM   2575  CB  ARG B  41      73.478  32.351  35.999  1.00196.98           C  
ATOM   2576  CG  ARG B  41      72.079  32.032  36.503  1.00196.98           C  
ATOM   2577  CD  ARG B  41      71.236  31.492  35.352  1.00196.98           C  
ATOM   2578  NE  ARG B  41      69.886  31.144  35.860  1.00196.98           N  
ATOM   2579  CZ  ARG B  41      69.104  30.357  35.068  1.00196.98           C  
ATOM   2580  NH1 ARG B  41      69.603  29.880  33.892  1.00196.98           N  
ATOM   2581  NH2 ARG B  41      67.829  30.051  35.434  1.00196.98           N  
ATOM   2582  C   ARG B  41      74.709  31.926  38.083  1.00196.98           C  
ATOM   2583  O   ARG B  41      75.113  30.793  37.830  1.00196.98           O  
ATOM   2584  N   GLN B  42      74.432  32.311  39.340  1.00 93.09           N  
ATOM   2585  CA  GLN B  42      74.634  31.402  40.428  1.00 93.09           C  
ATOM   2586  CB  GLN B  42      75.220  32.075  41.679  1.00 93.09           C  
ATOM   2587  CG  GLN B  42      75.435  31.117  42.852  1.00 93.09           C  
ATOM   2588  CD  GLN B  42      75.993  31.921  44.016  1.00 93.09           C  
ATOM   2589  OE1 GLN B  42      76.301  33.103  43.873  1.00 93.09           O  
ATOM   2590  NE2 GLN B  42      76.128  31.268  45.202  1.00 93.09           N  
ATOM   2591  C   GLN B  42      73.315  30.835  40.815  1.00 93.09           C  
ATOM   2592  O   GLN B  42      72.375  31.565  41.135  1.00 93.09           O  
ATOM   2593  N   ASP B  43      73.241  29.493  40.757  1.00122.42           N  
ATOM   2594  CA  ASP B  43      72.090  28.736  41.128  1.00122.42           C  
ATOM   2595  CB  ASP B  43      71.294  28.223  39.916  1.00122.42           C  
ATOM   2596  CG  ASP B  43      70.711  29.416  39.176  1.00122.42           C  
ATOM   2597  OD1 ASP B  43      69.739  30.030  39.688  1.00122.42           O  
ATOM   2598  OD2 ASP B  43      71.249  29.738  38.084  1.00122.42           O  
ATOM   2599  C   ASP B  43      72.638  27.527  41.812  1.00122.42           C  
ATOM   2600  O   ASP B  43      73.765  27.100  41.552  1.00122.42           O  
ATOM   2601  N   THR B  44      71.848  26.946  42.726  1.00156.96           N  
ATOM   2602  CA  THR B  44      72.325  25.782  43.403  1.00156.96           C  
ATOM   2603  CB  THR B  44      71.479  25.402  44.582  1.00156.96           C  
ATOM   2604  OG1 THR B  44      70.157  25.104  44.156  1.00156.96           O  
ATOM   2605  CG2 THR B  44      71.460  26.571  45.582  1.00156.96           C  
ATOM   2606  C   THR B  44      72.272  24.648  42.434  1.00156.96           C  
ATOM   2607  O   THR B  44      71.455  24.633  41.516  1.00156.96           O  
ATOM   2608  N   GLY B  45      73.186  23.678  42.599  1.00203.01           N  
ATOM   2609  CA  GLY B  45      73.153  22.502  41.784  1.00203.01           C  
ATOM   2610  C   GLY B  45      74.141  22.616  40.673  1.00203.01           C  
ATOM   2611  O   GLY B  45      74.664  21.607  40.202  1.00203.01           O  
ATOM   2612  N   HIS B  46      74.450  23.846  40.225  1.00179.03           N  
ATOM   2613  CA  HIS B  46      75.353  23.904  39.116  1.00179.03           C  
ATOM   2614  ND1 HIS B  46      73.741  22.300  36.805  1.00179.03           N  
ATOM   2615  CG  HIS B  46      73.556  23.536  37.381  1.00179.03           C  
ATOM   2616  CB  HIS B  46      74.679  24.423  37.835  1.00179.03           C  
ATOM   2617  NE2 HIS B  46      71.545  22.627  36.905  1.00179.03           N  
ATOM   2618  CD2 HIS B  46      72.208  23.721  37.433  1.00179.03           C  
ATOM   2619  CE1 HIS B  46      72.508  21.800  36.542  1.00179.03           C  
ATOM   2620  C   HIS B  46      76.469  24.843  39.436  1.00179.03           C  
ATOM   2621  O   HIS B  46      77.556  24.748  38.865  1.00179.03           O  
ATOM   2622  N   GLY B  47      76.241  25.773  40.378  1.00 68.29           N  
ATOM   2623  CA  GLY B  47      77.274  26.711  40.678  1.00 68.29           C  
ATOM   2624  C   GLY B  47      77.203  27.757  39.635  1.00 68.29           C  
ATOM   2625  O   GLY B  47      76.225  27.816  38.903  1.00 68.29           O  
ATOM   2626  N   LEU B  48      78.247  28.592  39.513  1.00160.34           N  
ATOM   2627  CA  LEU B  48      78.196  29.652  38.549  1.00160.34           C  
ATOM   2628  CB  LEU B  48      79.402  30.605  38.619  1.00160.34           C  
ATOM   2629  CG  LEU B  48      79.370  31.567  39.823  1.00160.34           C  
ATOM   2630  CD1 LEU B  48      79.219  30.813  41.150  1.00160.34           C  
ATOM   2631  CD2 LEU B  48      80.601  32.487  39.825  1.00160.34           C  
ATOM   2632  C   LEU B  48      78.122  29.081  37.157  1.00160.34           C  
ATOM   2633  O   LEU B  48      78.694  28.027  36.873  1.00160.34           O  
ATOM   2634  N   ARG B  49      77.356  29.766  36.266  1.00126.15           N  
ATOM   2635  CA  ARG B  49      77.215  29.398  34.879  1.00126.15           C  
ATOM   2636  CB  ARG B  49      75.855  28.760  34.532  1.00126.15           C  
ATOM   2637  CG  ARG B  49      75.671  27.362  35.133  1.00126.15           C  
ATOM   2638  CD  ARG B  49      74.328  26.705  34.805  1.00126.15           C  
ATOM   2639  NE  ARG B  49      73.276  27.469  35.530  1.00126.15           N  
ATOM   2640  CZ  ARG B  49      71.986  27.029  35.517  1.00126.15           C  
ATOM   2641  NH1 ARG B  49      71.658  25.907  34.813  1.00126.15           N  
ATOM   2642  NH2 ARG B  49      71.028  27.706  36.215  1.00126.15           N  
ATOM   2643  C   ARG B  49      77.350  30.665  34.069  1.00126.15           C  
ATOM   2644  O   ARG B  49      76.818  31.710  34.435  1.00126.15           O  
ATOM   2645  N   LEU B  50      78.037  30.594  32.909  1.00129.00           N  
ATOM   2646  CA  LEU B  50      78.369  31.767  32.133  1.00129.00           C  
ATOM   2647  CB  LEU B  50      79.717  31.614  31.411  1.00129.00           C  
ATOM   2648  CG  LEU B  50      80.081  32.811  30.522  1.00129.00           C  
ATOM   2649  CD1 LEU B  50      80.400  34.062  31.351  1.00129.00           C  
ATOM   2650  CD2 LEU B  50      81.187  32.440  29.528  1.00129.00           C  
ATOM   2651  C   LEU B  50      77.348  32.048  31.069  1.00129.00           C  
ATOM   2652  O   LEU B  50      77.040  31.189  30.245  1.00129.00           O  
ATOM   2653  N   ILE B  51      76.723  33.248  31.141  1.00111.12           N  
ATOM   2654  CA  ILE B  51      75.768  33.716  30.167  1.00111.12           C  
ATOM   2655  CB  ILE B  51      74.846  34.719  30.788  1.00111.12           C  
ATOM   2656  CG1 ILE B  51      74.181  34.083  32.019  1.00111.12           C  
ATOM   2657  CG2 ILE B  51      73.839  35.184  29.723  1.00111.12           C  
ATOM   2658  CD1 ILE B  51      73.533  35.097  32.955  1.00111.12           C  
ATOM   2659  C   ILE B  51      76.386  34.319  28.933  1.00111.12           C  
ATOM   2660  O   ILE B  51      76.143  33.859  27.818  1.00111.12           O  
ATOM   2661  N   HIS B  52      77.235  35.358  29.119  1.00 81.34           N  
ATOM   2662  CA  HIS B  52      77.836  36.073  28.017  1.00 81.34           C  
ATOM   2663  ND1 HIS B  52      75.790  36.129  25.469  1.00 81.34           N  
ATOM   2664  CG  HIS B  52      75.753  36.748  26.698  1.00 81.34           C  
ATOM   2665  CB  HIS B  52      76.975  37.208  27.432  1.00 81.34           C  
ATOM   2666  NE2 HIS B  52      73.645  36.297  26.032  1.00 81.34           N  
ATOM   2667  CD2 HIS B  52      74.436  36.843  27.028  1.00 81.34           C  
ATOM   2668  CE1 HIS B  52      74.502  35.881  25.118  1.00 81.34           C  
ATOM   2669  C   HIS B  52      79.077  36.744  28.527  1.00 81.34           C  
ATOM   2670  O   HIS B  52      79.174  37.053  29.714  1.00 81.34           O  
ATOM   2671  N   TYR B  53      80.064  36.978  27.629  1.00 90.91           N  
ATOM   2672  CA  TYR B  53      81.295  37.618  28.013  1.00 90.91           C  
ATOM   2673  CB  TYR B  53      82.416  36.625  28.371  1.00 90.91           C  
ATOM   2674  CG  TYR B  53      82.684  35.757  27.187  1.00 90.91           C  
ATOM   2675  CD1 TYR B  53      81.815  34.739  26.868  1.00 90.91           C  
ATOM   2676  CD2 TYR B  53      83.807  35.935  26.409  1.00 90.91           C  
ATOM   2677  CE1 TYR B  53      82.043  33.924  25.785  1.00 90.91           C  
ATOM   2678  CE2 TYR B  53      84.042  35.123  25.322  1.00 90.91           C  
ATOM   2679  CZ  TYR B  53      83.158  34.117  25.007  1.00 90.91           C  
ATOM   2680  OH  TYR B  53      83.390  33.279  23.896  1.00 90.91           O  
ATOM   2681  C   TYR B  53      81.790  38.502  26.900  1.00 90.91           C  
ATOM   2682  O   TYR B  53      81.213  38.528  25.813  1.00 90.91           O  
ATOM   2683  N   SER B  54      82.865  39.285  27.175  1.00 86.86           N  
ATOM   2684  CA  SER B  54      83.418  40.187  26.195  1.00 86.86           C  
ATOM   2685  CB  SER B  54      82.782  41.584  26.270  1.00 86.86           C  
ATOM   2686  OG  SER B  54      83.508  42.486  25.449  1.00 86.86           O  
ATOM   2687  C   SER B  54      84.898  40.380  26.433  1.00 86.86           C  
ATOM   2688  O   SER B  54      85.342  40.567  27.564  1.00 86.86           O  
ATOM   2689  N   TYR B  55      85.707  40.279  25.352  1.00180.62           N  
ATOM   2690  CA  TYR B  55      87.130  40.523  25.335  1.00180.62           C  
ATOM   2691  CB  TYR B  55      87.984  39.615  24.425  1.00180.62           C  
ATOM   2692  CG  TYR B  55      87.454  39.520  23.047  1.00180.62           C  
ATOM   2693  CD1 TYR B  55      87.716  40.481  22.104  1.00180.62           C  
ATOM   2694  CD2 TYR B  55      86.711  38.419  22.701  1.00180.62           C  
ATOM   2695  CE1 TYR B  55      87.213  40.340  20.832  1.00180.62           C  
ATOM   2696  CE2 TYR B  55      86.207  38.271  21.436  1.00180.62           C  
ATOM   2697  CZ  TYR B  55      86.461  39.239  20.500  1.00180.62           C  
ATOM   2698  OH  TYR B  55      85.953  39.108  19.193  1.00180.62           O  
ATOM   2699  C   TYR B  55      87.513  41.970  25.234  1.00180.62           C  
ATOM   2700  O   TYR B  55      88.694  42.311  25.349  1.00180.62           O  
ATOM   2701  N   VAL B  56      86.576  42.842  24.815  1.00180.61           N  
ATOM   2702  CA  VAL B  56      86.948  44.226  24.763  1.00180.61           C  
ATOM   2703  CB  VAL B  56      88.067  44.485  23.791  1.00180.61           C  
ATOM   2704  CG1 VAL B  56      87.519  44.314  22.365  1.00180.61           C  
ATOM   2705  CG2 VAL B  56      88.699  45.857  24.079  1.00180.61           C  
ATOM   2706  C   VAL B  56      85.767  45.001  24.334  1.00180.61           C  
ATOM   2707  O   VAL B  56      84.727  44.443  23.988  1.00180.61           O  
ATOM   2708  N   ALA B  57      85.926  46.331  24.330  1.00 61.59           N  
ATOM   2709  CA  ALA B  57      84.832  47.164  23.984  1.00 61.59           C  
ATOM   2710  CB  ALA B  57      85.171  48.666  23.981  1.00 61.59           C  
ATOM   2711  C   ALA B  57      84.352  46.790  22.615  1.00 61.59           C  
ATOM   2712  O   ALA B  57      85.129  46.415  21.736  1.00 61.59           O  
ATOM   2713  N   ASP B  58      83.021  46.887  22.431  1.00 82.83           N  
ATOM   2714  CA  ASP B  58      82.328  46.649  21.193  1.00 82.83           C  
ATOM   2715  CB  ASP B  58      82.917  47.448  20.014  1.00 82.83           C  
ATOM   2716  CG  ASP B  58      82.563  48.917  20.196  1.00 82.83           C  
ATOM   2717  OD1 ASP B  58      81.594  49.211  20.946  1.00 82.83           O  
ATOM   2718  OD2 ASP B  58      83.265  49.768  19.588  1.00 82.83           O  
ATOM   2719  C   ASP B  58      82.301  45.212  20.782  1.00 82.83           C  
ATOM   2720  O   ASP B  58      81.953  44.912  19.642  1.00 82.83           O  
ATOM   2721  N   SER B  59      82.603  44.266  21.683  1.00 58.36           N  
ATOM   2722  CA  SER B  59      82.496  42.896  21.270  1.00 58.36           C  
ATOM   2723  CB  SER B  59      83.863  42.211  21.091  1.00 58.36           C  
ATOM   2724  OG  SER B  59      83.693  40.863  20.681  1.00 58.36           O  
ATOM   2725  C   SER B  59      81.746  42.175  22.354  1.00 58.36           C  
ATOM   2726  O   SER B  59      81.802  42.556  23.522  1.00 58.36           O  
ATOM   2727  N   THR B  60      80.967  41.140  21.978  1.00 42.99           N  
ATOM   2728  CA  THR B  60      80.265  40.347  22.950  1.00 42.99           C  
ATOM   2729  CB  THR B  60      78.832  40.756  23.141  1.00 42.99           C  
ATOM   2730  OG1 THR B  60      78.765  42.103  23.586  1.00 42.99           O  
ATOM   2731  CG2 THR B  60      78.171  39.821  24.171  1.00 42.99           C  
ATOM   2732  C   THR B  60      80.263  38.933  22.451  1.00 42.99           C  
ATOM   2733  O   THR B  60      80.216  38.696  21.245  1.00 42.99           O  
ATOM   2734  N   GLU B  61      80.314  37.945  23.370  1.00 77.18           N  
ATOM   2735  CA  GLU B  61      80.322  36.573  22.944  1.00 77.18           C  
ATOM   2736  CB  GLU B  61      81.706  35.909  23.057  1.00 77.18           C  
ATOM   2737  CG  GLU B  61      82.767  36.536  22.149  1.00 77.18           C  
ATOM   2738  CD  GLU B  61      82.465  36.122  20.719  1.00 77.18           C  
ATOM   2739  OE1 GLU B  61      82.309  34.894  20.484  1.00 77.18           O  
ATOM   2740  OE2 GLU B  61      82.381  37.024  19.843  1.00 77.18           O  
ATOM   2741  C   GLU B  61      79.389  35.792  23.820  1.00 77.18           C  
ATOM   2742  O   GLU B  61      79.214  36.095  24.999  1.00 77.18           O  
ATOM   2743  N   LYS B  69      78.759  34.749  23.243  1.00 41.06           N  
ATOM   2744  CA  LYS B  69      77.832  33.929  23.972  1.00 41.06           C  
ATOM   2745  CB  LYS B  69      77.013  32.956  23.104  1.00 41.06           C  
ATOM   2746  CG  LYS B  69      76.008  33.588  22.143  1.00 41.06           C  
ATOM   2747  CD  LYS B  69      75.400  32.555  21.189  0.00 41.06           C  
ATOM   2748  CE  LYS B  69      74.320  33.109  20.259  1.00 41.06           C  
ATOM   2749  NZ  LYS B  69      73.823  32.032  19.374  1.00 41.06           N  
ATOM   2750  C   LYS B  69      78.599  33.040  24.895  1.00 41.06           C  
ATOM   2751  O   LYS B  69      79.684  32.564  24.563  1.00 41.06           O  
ATOM   2752  N   GLY B  70      78.025  32.795  26.090  1.00 27.80           N  
ATOM   2753  CA  GLY B  70      78.612  31.903  27.043  1.00 27.80           C  
ATOM   2754  C   GLY B  70      77.950  30.577  26.844  1.00 27.80           C  
ATOM   2755  O   GLY B  70      77.496  30.253  25.747  1.00 27.80           O  
ATOM   2756  N   ASP B  71      77.933  29.745  27.900  1.00 83.50           N  
ATOM   2757  CA  ASP B  71      77.320  28.451  27.804  1.00 83.50           C  
ATOM   2758  CB  ASP B  71      77.634  27.568  29.023  1.00 83.50           C  
ATOM   2759  CG  ASP B  71      79.124  27.248  29.003  1.00 83.50           C  
ATOM   2760  OD1 ASP B  71      79.723  27.261  27.895  1.00 83.50           O  
ATOM   2761  OD2 ASP B  71      79.685  26.991  30.102  1.00 83.50           O  
ATOM   2762  C   ASP B  71      75.815  28.566  27.722  1.00 83.50           C  
ATOM   2763  O   ASP B  71      75.164  27.910  26.913  1.00 83.50           O  
ATOM   2764  N   ILE B  72      75.250  29.401  28.613  1.00284.46           N  
ATOM   2765  CA  ILE B  72      73.885  29.753  28.937  1.00284.46           C  
ATOM   2766  CB  ILE B  72      73.688  29.971  30.428  1.00284.46           C  
ATOM   2767  CG1 ILE B  72      72.217  29.902  30.852  1.00284.46           C  
ATOM   2768  CG2 ILE B  72      74.374  31.249  30.870  1.00284.46           C  
ATOM   2769  CD1 ILE B  72      72.039  29.872  32.370  1.00284.46           C  
ATOM   2770  C   ILE B  72      73.162  30.776  28.053  1.00284.46           C  
ATOM   2771  O   ILE B  72      72.067  31.168  28.444  1.00284.46           O  
ATOM   2772  N   PRO B  73      73.665  31.352  26.981  1.00208.79           N  
ATOM   2773  CA  PRO B  73      73.060  32.520  26.363  1.00208.79           C  
ATOM   2774  CD  PRO B  73      74.384  30.564  25.994  1.00208.79           C  
ATOM   2775  CB  PRO B  73      73.713  32.644  24.986  1.00208.79           C  
ATOM   2776  CG  PRO B  73      74.076  31.199  24.633  1.00208.79           C  
ATOM   2777  C   PRO B  73      71.565  32.725  26.242  1.00208.79           C  
ATOM   2778  O   PRO B  73      71.151  33.865  26.442  1.00208.79           O  
ATOM   2779  N   ASP B  74      70.727  31.714  25.948  1.00 61.07           N  
ATOM   2780  CA  ASP B  74      69.335  31.979  25.652  1.00 61.07           C  
ATOM   2781  CB  ASP B  74      68.497  30.701  25.470  1.00 61.07           C  
ATOM   2782  CG  ASP B  74      68.950  30.005  24.195  1.00 61.07           C  
ATOM   2783  OD1 ASP B  74      69.750  30.617  23.439  1.00 61.07           O  
ATOM   2784  OD2 ASP B  74      68.498  28.853  23.959  1.00 61.07           O  
ATOM   2785  C   ASP B  74      68.639  32.791  26.717  1.00 61.07           C  
ATOM   2786  O   ASP B  74      68.744  32.504  27.909  1.00 61.07           O  
ATOM   2787  N   GLY B  75      67.880  33.827  26.269  1.00 42.30           N  
ATOM   2788  CA  GLY B  75      67.058  34.669  27.104  1.00 42.30           C  
ATOM   2789  C   GLY B  75      67.801  35.905  27.513  1.00 42.30           C  
ATOM   2790  O   GLY B  75      67.216  36.801  28.123  1.00 42.30           O  
ATOM   2791  N   TYR B  76      69.101  36.001  27.176  1.00105.66           N  
ATOM   2792  CA  TYR B  76      69.870  37.129  27.625  1.00105.66           C  
ATOM   2793  CB  TYR B  76      70.963  36.750  28.644  1.00105.66           C  
ATOM   2794  CG  TYR B  76      70.372  36.054  29.832  1.00105.66           C  
ATOM   2795  CD1 TYR B  76      69.933  36.760  30.919  1.00105.66           C  
ATOM   2796  CD2 TYR B  76      70.258  34.684  29.878  1.00105.66           C  
ATOM   2797  CE1 TYR B  76      69.398  36.126  32.018  1.00105.66           C  
ATOM   2798  CE2 TYR B  76      69.724  34.039  30.973  1.00105.66           C  
ATOM   2799  CZ  TYR B  76      69.289  34.761  32.051  1.00105.66           C  
ATOM   2800  OH  TYR B  76      68.742  34.106  33.175  1.00105.66           O  
ATOM   2801  C   TYR B  76      70.615  37.719  26.460  1.00105.66           C  
ATOM   2802  O   TYR B  76      70.946  37.027  25.498  1.00105.66           O  
ATOM   2803  N   LYS B  77      70.879  39.043  26.528  1.00 53.59           N  
ATOM   2804  CA  LYS B  77      71.646  39.754  25.540  1.00 53.59           C  
ATOM   2805  CB  LYS B  77      70.804  40.739  24.710  1.00 53.59           C  
ATOM   2806  CG  LYS B  77      69.776  40.037  23.816  1.00 53.59           C  
ATOM   2807  CD  LYS B  77      68.727  40.966  23.200  1.00 53.59           C  
ATOM   2808  CE  LYS B  77      67.724  40.233  22.305  1.00 53.59           C  
ATOM   2809  NZ  LYS B  77      66.747  41.189  21.739  0.50 53.59           N  
ATOM   2810  C   LYS B  77      72.674  40.535  26.308  1.00 53.59           C  
ATOM   2811  O   LYS B  77      72.473  40.824  27.484  1.00 53.59           O  
ATOM   2812  N   ALA B  78      73.820  40.882  25.681  1.00 45.47           N  
ATOM   2813  CA  ALA B  78      74.834  41.598  26.415  1.00 45.47           C  
ATOM   2814  CB  ALA B  78      76.063  40.738  26.752  1.00 45.47           C  
ATOM   2815  C   ALA B  78      75.316  42.752  25.590  1.00 45.47           C  
ATOM   2816  O   ALA B  78      75.207  42.732  24.365  1.00 45.47           O  
ATOM   2817  N   SER B  79      75.843  43.812  26.246  1.00 49.40           N  
ATOM   2818  CA  SER B  79      76.327  44.940  25.497  1.00 49.40           C  
ATOM   2819  CB  SER B  79      75.311  46.095  25.438  1.00 49.40           C  
ATOM   2820  OG  SER B  79      75.839  47.171  24.677  1.00 49.40           O  
ATOM   2821  C   SER B  79      77.586  45.469  26.135  1.00 49.40           C  
ATOM   2822  O   SER B  79      77.640  45.670  27.348  1.00 49.40           O  
ATOM   2823  N   ARG B  80      78.639  45.717  25.319  1.00113.17           N  
ATOM   2824  CA  ARG B  80      79.883  46.239  25.837  1.00113.17           C  
ATOM   2825  CB  ARG B  80      81.087  45.322  25.534  1.00113.17           C  
ATOM   2826  CG  ARG B  80      82.396  45.740  26.213  1.00113.17           C  
ATOM   2827  CD  ARG B  80      82.477  45.335  27.689  1.00113.17           C  
ATOM   2828  NE  ARG B  80      83.773  45.831  28.234  1.00113.17           N  
ATOM   2829  CZ  ARG B  80      84.916  45.103  28.076  1.00113.17           C  
ATOM   2830  NH1 ARG B  80      84.886  43.927  27.385  1.00113.17           N  
ATOM   2831  NH2 ARG B  80      86.090  45.553  28.608  1.00113.17           N  
ATOM   2832  C   ARG B  80      80.159  47.544  25.147  1.00113.17           C  
ATOM   2833  O   ARG B  80      80.883  47.594  24.154  1.00113.17           O  
ATOM   2834  N   PRO B  81      79.595  48.605  25.650  1.00 85.89           N  
ATOM   2835  CA  PRO B  81      79.751  49.927  25.099  1.00 85.89           C  
ATOM   2836  CD  PRO B  81      78.526  48.526  26.627  1.00 85.89           C  
ATOM   2837  CB  PRO B  81      78.673  50.782  25.770  1.00 85.89           C  
ATOM   2838  CG  PRO B  81      78.275  49.988  27.028  1.00 85.89           C  
ATOM   2839  C   PRO B  81      81.122  50.507  25.245  1.00 85.89           C  
ATOM   2840  O   PRO B  81      81.523  51.286  24.381  1.00 85.89           O  
ATOM   2841  N   SER B  82      81.845  50.170  26.331  1.00 57.05           N  
ATOM   2842  CA  SER B  82      83.156  50.713  26.549  1.00 57.05           C  
ATOM   2843  CB  SER B  82      83.162  52.032  27.344  1.00 57.05           C  
ATOM   2844  OG  SER B  82      82.700  51.813  28.669  1.00 57.05           O  
ATOM   2845  C   SER B  82      83.908  49.706  27.356  1.00 57.05           C  
ATOM   2846  O   SER B  82      83.326  48.737  27.839  1.00 57.05           O  
ATOM   2847  N   GLN B  83      85.225  49.919  27.547  1.00120.67           N  
ATOM   2848  CA  GLN B  83      86.014  48.948  28.260  1.00120.67           C  
ATOM   2849  CB  GLN B  83      87.470  49.361  28.527  1.00120.67           C  
ATOM   2850  CG  GLN B  83      88.410  49.327  27.329  1.00120.67           C  
ATOM   2851  CD  GLN B  83      89.789  49.645  27.891  1.00120.67           C  
ATOM   2852  OE1 GLN B  83      89.921  50.426  28.832  1.00120.67           O  
ATOM   2853  NE2 GLN B  83      90.847  49.007  27.322  1.00120.67           N  
ATOM   2854  C   GLN B  83      85.441  48.787  29.633  1.00120.67           C  
ATOM   2855  O   GLN B  83      85.393  47.683  30.172  1.00120.67           O  
ATOM   2856  N   GLU B  84      85.032  49.909  30.250  1.00103.77           N  
ATOM   2857  CA  GLU B  84      84.553  49.931  31.605  1.00103.77           C  
ATOM   2858  CB  GLU B  84      84.451  51.356  32.167  1.00103.77           C  
ATOM   2859  CG  GLU B  84      85.809  52.017  32.403  1.00103.77           C  
ATOM   2860  CD  GLU B  84      86.398  52.408  31.056  1.00103.77           C  
ATOM   2861  OE1 GLU B  84      85.612  52.580  30.086  1.00103.77           O  
ATOM   2862  OE2 GLU B  84      87.649  52.544  30.983  1.00103.77           O  
ATOM   2863  C   GLU B  84      83.204  49.286  31.808  1.00103.77           C  
ATOM   2864  O   GLU B  84      83.002  48.587  32.801  1.00103.77           O  
ATOM   2865  N   ASN B  85      82.235  49.488  30.891  1.00 77.46           N  
ATOM   2866  CA  ASN B  85      80.894  49.050  31.195  1.00 77.46           C  
ATOM   2867  CB  ASN B  85      79.833  50.100  30.820  1.00 77.46           C  
ATOM   2868  CG  ASN B  85      80.101  51.360  31.634  1.00 77.46           C  
ATOM   2869  OD1 ASN B  85      80.571  52.367  31.106  1.00 77.46           O  
ATOM   2870  ND2 ASN B  85      79.802  51.304  32.959  1.00 77.46           N  
ATOM   2871  C   ASN B  85      80.530  47.800  30.452  1.00 77.46           C  
ATOM   2872  O   ASN B  85      80.935  47.603  29.308  1.00 77.46           O  
ATOM   2873  N   PHE B  86      79.761  46.905  31.123  1.00109.50           N  
ATOM   2874  CA  PHE B  86      79.262  45.707  30.500  1.00109.50           C  
ATOM   2875  CB  PHE B  86      80.199  44.502  30.727  1.00109.50           C  
ATOM   2876  CG  PHE B  86      79.820  43.377  29.824  1.00109.50           C  
ATOM   2877  CD1 PHE B  86      79.677  43.590  28.472  1.00109.50           C  
ATOM   2878  CD2 PHE B  86      79.682  42.097  30.309  1.00109.50           C  
ATOM   2879  CE1 PHE B  86      79.344  42.557  27.628  1.00109.50           C  
ATOM   2880  CE2 PHE B  86      79.351  41.060  29.468  1.00109.50           C  
ATOM   2881  CZ  PHE B  86      79.175  41.289  28.125  1.00109.50           C  
ATOM   2882  C   PHE B  86      77.919  45.457  31.117  1.00109.50           C  
ATOM   2883  O   PHE B  86      77.786  45.462  32.341  1.00109.50           O  
ATOM   2884  N   SER B  87      76.877  45.226  30.289  1.00103.74           N  
ATOM   2885  CA  SER B  87      75.562  45.107  30.853  1.00103.74           C  
ATOM   2886  CB  SER B  87      74.714  46.365  30.591  1.00103.74           C  
ATOM   2887  OG  SER B  87      73.483  46.296  31.291  1.00103.74           O  
ATOM   2888  C   SER B  87      74.847  43.931  30.255  1.00103.74           C  
ATOM   2889  O   SER B  87      75.110  43.532  29.120  1.00103.74           O  
ATOM   2890  N   LEU B  88      73.907  43.343  31.031  1.00 78.87           N  
ATOM   2891  CA  LEU B  88      73.150  42.200  30.589  1.00 78.87           C  
ATOM   2892  CB  LEU B  88      73.140  41.059  31.621  1.00 78.87           C  
ATOM   2893  CG  LEU B  88      72.347  39.813  31.192  1.00 78.87           C  
ATOM   2894  CD1 LEU B  88      72.947  39.181  29.925  1.00 78.87           C  
ATOM   2895  CD2 LEU B  88      72.232  38.817  32.359  1.00 78.87           C  
ATOM   2896  C   LEU B  88      71.730  42.640  30.355  1.00 78.87           C  
ATOM   2897  O   LEU B  88      71.192  43.455  31.104  1.00 78.87           O  
ATOM   2898  N   ILE B  89      71.081  42.109  29.293  1.00 62.74           N  
ATOM   2899  CA  ILE B  89      69.751  42.543  28.944  1.00 62.74           C  
ATOM   2900  CB  ILE B  89      69.701  43.171  27.578  1.00 62.74           C  
ATOM   2901  CG1 ILE B  89      70.591  44.424  27.522  1.00 62.74           C  
ATOM   2902  CG2 ILE B  89      68.231  43.442  27.213  1.00 62.74           C  
ATOM   2903  CD1 ILE B  89      70.846  44.916  26.099  1.00 62.74           C  
ATOM   2904  C   ILE B  89      68.817  41.364  28.901  1.00 62.74           C  
ATOM   2905  O   ILE B  89      69.149  40.310  28.361  1.00 62.74           O  
ATOM   2906  N   LEU B  90      67.613  41.524  29.493  1.00163.40           N  
ATOM   2907  CA  LEU B  90      66.591  40.509  29.489  1.00163.40           C  
ATOM   2908  CB  LEU B  90      66.003  40.232  30.885  1.00163.40           C  
ATOM   2909  CG  LEU B  90      66.999  39.822  31.985  1.00163.40           C  
ATOM   2910  CD1 LEU B  90      67.666  38.481  31.674  1.00163.40           C  
ATOM   2911  CD2 LEU B  90      67.996  40.942  32.301  1.00163.40           C  
ATOM   2912  C   LEU B  90      65.422  41.101  28.762  1.00163.40           C  
ATOM   2913  O   LEU B  90      64.571  41.740  29.379  1.00163.40           O  
ATOM   2914  N   GLU B  91      65.311  40.861  27.444  1.00134.52           N  
ATOM   2915  CA  GLU B  91      64.257  41.481  26.690  1.00134.52           C  
ATOM   2916  CB  GLU B  91      64.327  41.051  25.218  1.00134.52           C  
ATOM   2917  CG  GLU B  91      63.841  42.113  24.242  1.00134.52           C  
ATOM   2918  CD  GLU B  91      65.008  43.068  24.024  1.00134.52           C  
ATOM   2919  OE1 GLU B  91      65.791  43.270  24.991  1.00134.52           O  
ATOM   2920  OE2 GLU B  91      65.138  43.600  22.888  1.00134.52           O  
ATOM   2921  C   GLU B  91      62.933  41.032  27.233  1.00134.52           C  
ATOM   2922  O   GLU B  91      62.072  41.847  27.570  1.00134.52           O  
ATOM   2923  N   LEU B  92      62.736  39.706  27.348  1.00161.94           N  
ATOM   2924  CA  LEU B  92      61.508  39.209  27.906  1.00161.94           C  
ATOM   2925  CB  LEU B  92      60.714  38.305  26.946  1.00161.94           C  
ATOM   2926  CG  LEU B  92      60.243  39.020  25.663  1.00161.94           C  
ATOM   2927  CD1 LEU B  92      61.434  39.446  24.788  1.00161.94           C  
ATOM   2928  CD2 LEU B  92      59.220  38.174  24.888  1.00161.94           C  
ATOM   2929  C   LEU B  92      61.916  38.372  29.075  1.00161.94           C  
ATOM   2930  O   LEU B  92      62.603  37.366  28.926  1.00161.94           O  
ATOM   2931  N   ALA B  93      61.493  38.770  30.281  1.00 67.53           N  
ATOM   2932  CA  ALA B  93      61.875  38.092  31.485  1.00 67.53           C  
ATOM   2933  CB  ALA B  93      61.563  38.898  32.758  1.00 67.53           C  
ATOM   2934  C   ALA B  93      61.172  36.774  31.594  1.00 67.53           C  
ATOM   2935  O   ALA B  93      60.210  36.498  30.878  1.00 67.53           O  
ATOM   2936  N   SER B  94      61.702  35.883  32.459  1.00 56.13           N  
ATOM   2937  CA  SER B  94      61.023  34.649  32.708  1.00 56.13           C  
ATOM   2938  CB  SER B  94      61.463  33.500  31.786  1.00 56.13           C  
ATOM   2939  OG  SER B  94      62.825  33.178  32.022  1.00 56.13           O  
ATOM   2940  C   SER B  94      61.329  34.258  34.117  1.00 56.13           C  
ATOM   2941  O   SER B  94      62.341  34.671  34.679  1.00 56.13           O  
ATOM   2942  N   LEU B  95      60.449  33.423  34.703  1.00 69.52           N  
ATOM   2943  CA  LEU B  95      60.515  32.989  36.066  1.00 69.52           C  
ATOM   2944  CB  LEU B  95      59.303  32.125  36.447  1.00 69.52           C  
ATOM   2945  CG  LEU B  95      57.970  32.875  36.246  1.00 69.52           C  
ATOM   2946  CD1 LEU B  95      56.766  32.017  36.663  1.00 69.52           C  
ATOM   2947  CD2 LEU B  95      58.000  34.253  36.925  1.00 69.52           C  
ATOM   2948  C   LEU B  95      61.763  32.191  36.238  1.00 69.52           C  
ATOM   2949  O   LEU B  95      62.386  32.200  37.298  1.00 69.52           O  
ATOM   2950  N   SER B  96      62.159  31.475  35.176  1.00 49.88           N  
ATOM   2951  CA  SER B  96      63.318  30.644  35.225  1.00 49.88           C  
ATOM   2952  CB  SER B  96      63.568  29.925  33.892  1.00 49.88           C  
ATOM   2953  OG  SER B  96      63.760  30.873  32.853  1.00 49.88           O  
ATOM   2954  C   SER B  96      64.519  31.486  35.523  1.00 49.88           C  
ATOM   2955  O   SER B  96      65.466  31.018  36.149  1.00 49.88           O  
ATOM   2956  N   GLN B  97      64.486  32.763  35.101  1.00 95.08           N  
ATOM   2957  CA  GLN B  97      65.561  33.712  35.214  1.00 95.08           C  
ATOM   2958  CB  GLN B  97      65.334  35.001  34.411  1.00 95.08           C  
ATOM   2959  CG  GLN B  97      65.361  34.756  32.901  1.00 95.08           C  
ATOM   2960  CD  GLN B  97      65.203  36.092  32.196  1.00 95.08           C  
ATOM   2961  OE1 GLN B  97      65.277  37.147  32.823  1.00 95.08           O  
ATOM   2962  NE2 GLN B  97      64.978  36.053  30.855  1.00 95.08           N  
ATOM   2963  C   GLN B  97      65.880  34.099  36.631  1.00 95.08           C  
ATOM   2964  O   GLN B  97      66.970  34.605  36.882  1.00 95.08           O  
ATOM   2965  N   THR B  98      64.941  33.957  37.586  1.00 76.02           N  
ATOM   2966  CA  THR B  98      65.202  34.405  38.932  1.00 76.02           C  
ATOM   2967  CB  THR B  98      64.099  34.062  39.893  1.00 76.02           C  
ATOM   2968  OG1 THR B  98      62.875  34.635  39.456  1.00 76.02           O  
ATOM   2969  CG2 THR B  98      64.466  34.604  41.286  1.00 76.02           C  
ATOM   2970  C   THR B  98      66.474  33.789  39.443  1.00 76.02           C  
ATOM   2971  O   THR B  98      66.633  32.569  39.436  1.00 76.02           O  
ATOM   2972  N   ALA B  99      67.431  34.639  39.889  1.00 77.16           N  
ATOM   2973  CA  ALA B  99      68.684  34.116  40.362  1.00 77.16           C  
ATOM   2974  CB  ALA B  99      69.444  33.306  39.296  1.00 77.16           C  
ATOM   2975  C   ALA B  99      69.574  35.248  40.781  1.00 77.16           C  
ATOM   2976  O   ALA B  99      69.160  36.407  40.824  1.00 77.16           O  
ATOM   2977  N   VAL B 100      70.829  34.915  41.160  1.00159.57           N  
ATOM   2978  CA  VAL B 100      71.763  35.942  41.517  1.00159.57           C  
ATOM   2979  CB  VAL B 100      72.435  35.729  42.845  1.00159.57           C  
ATOM   2980  CG1 VAL B 100      73.366  34.512  42.759  1.00159.57           C  
ATOM   2981  CG2 VAL B 100      73.142  37.033  43.243  1.00159.57           C  
ATOM   2982  C   VAL B 100      72.807  35.984  40.446  1.00159.57           C  
ATOM   2983  O   VAL B 100      73.366  34.959  40.057  1.00159.57           O  
ATOM   2984  N   TYR B 101      73.115  37.200  39.954  1.00105.99           N  
ATOM   2985  CA  TYR B 101      74.025  37.337  38.856  1.00105.99           C  
ATOM   2986  CB  TYR B 101      73.441  38.123  37.661  1.00105.99           C  
ATOM   2987  CG  TYR B 101      72.275  37.382  37.086  1.00105.99           C  
ATOM   2988  CD1 TYR B 101      71.012  37.553  37.609  1.00105.99           C  
ATOM   2989  CD2 TYR B 101      72.438  36.524  36.019  1.00105.99           C  
ATOM   2990  CE1 TYR B 101      69.935  36.879  37.081  1.00105.99           C  
ATOM   2991  CE2 TYR B 101      71.364  35.847  35.487  1.00105.99           C  
ATOM   2992  CZ  TYR B 101      70.109  36.024  36.019  1.00105.99           C  
ATOM   2993  OH  TYR B 101      69.005  35.333  35.477  1.00105.99           O  
ATOM   2994  C   TYR B 101      75.224  38.095  39.328  1.00105.99           C  
ATOM   2995  O   TYR B 101      75.184  38.823  40.319  1.00105.99           O  
ATOM   2996  N   PHE B 102      76.364  37.878  38.648  1.00100.29           N  
ATOM   2997  CA  PHE B 102      77.553  38.589  38.993  1.00100.29           C  
ATOM   2998  CB  PHE B 102      78.557  37.759  39.817  1.00100.29           C  
ATOM   2999  CG  PHE B 102      77.960  37.370  41.128  1.00100.29           C  
ATOM   3000  CD1 PHE B 102      77.223  36.213  41.252  1.00100.29           C  
ATOM   3001  CD2 PHE B 102      78.149  38.156  42.240  1.00100.29           C  
ATOM   3002  CE1 PHE B 102      76.679  35.851  42.462  1.00100.29           C  
ATOM   3003  CE2 PHE B 102      77.607  37.800  43.453  1.00100.29           C  
ATOM   3004  CZ  PHE B 102      76.870  36.645  43.567  1.00100.29           C  
ATOM   3005  C   PHE B 102      78.264  38.894  37.714  1.00100.29           C  
ATOM   3006  O   PHE B 102      78.362  38.042  36.831  1.00100.29           O  
ATOM   3007  N   CYS B 103      78.772  40.133  37.573  1.00126.03           N  
ATOM   3008  CA  CYS B 103      79.585  40.424  36.431  1.00126.03           C  
ATOM   3009  CB  CYS B 103      79.462  41.871  35.910  1.00126.03           C  
ATOM   3010  SG  CYS B 103      80.061  43.079  37.130  1.00126.03           S  
ATOM   3011  C   CYS B 103      80.989  40.267  36.932  1.00126.03           C  
ATOM   3012  O   CYS B 103      81.230  40.447  38.124  1.00126.03           O  
ATOM   3013  N   ALA B 104      81.953  39.899  36.060  1.00 67.48           N  
ATOM   3014  CA  ALA B 104      83.301  39.740  36.542  1.00 67.48           C  
ATOM   3015  CB  ALA B 104      83.632  38.302  36.977  1.00 67.48           C  
ATOM   3016  C   ALA B 104      84.265  40.104  35.452  1.00 67.48           C  
ATOM   3017  O   ALA B 104      83.959  39.940  34.278  1.00 67.48           O  
ATOM   3018  N   SER B 105      85.474  40.592  35.808  1.00 59.98           N  
ATOM   3019  CA  SER B 105      86.434  40.999  34.811  1.00 59.98           C  
ATOM   3020  CB  SER B 105      86.687  42.517  34.801  1.00 59.98           C  
ATOM   3021  OG  SER B 105      87.282  42.916  36.027  1.00 59.98           O  
ATOM   3022  C   SER B 105      87.751  40.342  35.112  1.00 59.98           C  
ATOM   3023  O   SER B 105      87.995  39.930  36.246  1.00 59.98           O  
ATOM   3024  N   SER B 106      88.632  40.213  34.087  1.00114.55           N  
ATOM   3025  CA  SER B 106      89.915  39.596  34.280  1.00114.55           C  
ATOM   3026  CB  SER B 106      89.935  38.110  33.887  1.00114.55           C  
ATOM   3027  OG  SER B 106      89.031  37.384  34.706  1.00114.55           O  
ATOM   3028  C   SER B 106      90.922  40.299  33.413  1.00114.55           C  
ATOM   3029  O   SER B 106      90.593  40.824  32.349  1.00114.55           O  
ATOM   3030  N   GLY B 107      92.165  40.402  33.930  1.00118.92           N  
ATOM   3031  CA  GLY B 107      93.292  41.052  33.311  1.00118.92           C  
ATOM   3032  C   GLY B 107      94.026  40.303  32.233  1.00118.92           C  
ATOM   3033  O   GLY B 107      94.531  40.883  31.277  1.00118.92           O  
ATOM   3034  N   THR B 108      94.235  38.997  32.389  1.00174.97           N  
ATOM   3035  CA  THR B 108      95.039  38.377  31.378  1.00174.97           C  
ATOM   3036  CB  THR B 108      96.466  38.279  31.833  1.00174.97           C  
ATOM   3037  OG1 THR B 108      97.273  37.662  30.842  1.00174.97           O  
ATOM   3038  CG2 THR B 108      96.518  37.510  33.166  1.00174.97           C  
ATOM   3039  C   THR B 108      94.536  36.999  31.200  1.00174.97           C  
ATOM   3040  O   THR B 108      95.311  36.045  31.184  1.00174.97           O  
ATOM   3041  N   ASP B 124      93.211  36.907  31.031  1.00215.37           N  
ATOM   3042  CA  ASP B 124      92.374  35.749  30.940  1.00215.37           C  
ATOM   3043  CB  ASP B 124      92.770  34.697  29.860  1.00215.37           C  
ATOM   3044  CG  ASP B 124      94.033  33.877  30.151  1.00215.37           C  
ATOM   3045  OD1 ASP B 124      94.396  33.689  31.343  1.00215.37           O  
ATOM   3046  OD2 ASP B 124      94.653  33.408  29.159  1.00215.37           O  
ATOM   3047  C   ASP B 124      92.293  35.132  32.307  1.00215.37           C  
ATOM   3048  O   ASP B 124      91.232  34.647  32.684  1.00215.37           O  
ATOM   3049  N   THR B 125      93.327  35.376  33.147  1.00 98.19           N  
ATOM   3050  CA  THR B 125      93.595  34.726  34.402  1.00 98.19           C  
ATOM   3051  CB  THR B 125      94.987  35.052  34.898  1.00 98.19           C  
ATOM   3052  OG1 THR B 125      95.899  34.853  33.833  1.00 98.19           O  
ATOM   3053  CG2 THR B 125      95.416  34.090  36.026  1.00 98.19           C  
ATOM   3054  C   THR B 125      92.575  35.127  35.436  1.00 98.19           C  
ATOM   3055  O   THR B 125      91.381  35.193  35.154  1.00 98.19           O  
ATOM   3056  N   GLU B 126      93.030  35.395  36.678  1.00 92.85           N  
ATOM   3057  CA  GLU B 126      92.179  35.636  37.803  1.00 92.85           C  
ATOM   3058  CB  GLU B 126      92.943  36.097  39.058  1.00 92.85           C  
ATOM   3059  CG  GLU B 126      93.778  37.360  38.845  1.00 92.85           C  
ATOM   3060  CD  GLU B 126      94.476  37.701  40.156  1.00 92.85           C  
ATOM   3061  OE1 GLU B 126      94.035  37.186  41.218  1.00 92.85           O  
ATOM   3062  OE2 GLU B 126      95.451  38.496  40.115  1.00 92.85           O  
ATOM   3063  C   GLU B 126      91.146  36.653  37.470  1.00 92.85           C  
ATOM   3064  O   GLU B 126      91.415  37.698  36.880  1.00 92.85           O  
ATOM   3065  N   VAL B 127      89.901  36.331  37.860  1.00128.52           N  
ATOM   3066  CA  VAL B 127      88.780  37.175  37.603  1.00128.52           C  
ATOM   3067  CB  VAL B 127      87.602  36.440  37.031  1.00128.52           C  
ATOM   3068  CG1 VAL B 127      87.149  35.369  38.036  1.00128.52           C  
ATOM   3069  CG2 VAL B 127      86.510  37.467  36.690  1.00128.52           C  
ATOM   3070  C   VAL B 127      88.348  37.801  38.888  1.00128.52           C  
ATOM   3071  O   VAL B 127      88.509  37.228  39.964  1.00128.52           O  
ATOM   3072  N   PHE B 128      87.811  39.032  38.790  1.00 65.08           N  
ATOM   3073  CA  PHE B 128      87.324  39.744  39.933  1.00 65.08           C  
ATOM   3074  CB  PHE B 128      87.782  41.215  39.985  1.00 65.08           C  
ATOM   3075  CG  PHE B 128      89.267  41.241  40.129  1.00 65.08           C  
ATOM   3076  CD1 PHE B 128      90.083  41.130  39.025  1.00 65.08           C  
ATOM   3077  CD2 PHE B 128      89.847  41.383  41.368  1.00 65.08           C  
ATOM   3078  CE1 PHE B 128      91.450  41.154  39.158  1.00 65.08           C  
ATOM   3079  CE2 PHE B 128      91.214  41.406  41.506  1.00 65.08           C  
ATOM   3080  CZ  PHE B 128      92.022  41.293  40.400  1.00 65.08           C  
ATOM   3081  C   PHE B 128      85.833  39.763  39.790  1.00 65.08           C  
ATOM   3082  O   PHE B 128      85.314  40.005  38.702  1.00 65.08           O  
ATOM   3083  N   PHE B 129      85.101  39.514  40.896  1.00 74.68           N  
ATOM   3084  CA  PHE B 129      83.668  39.433  40.839  1.00 74.68           C  
ATOM   3085  CB  PHE B 129      83.100  38.192  41.554  1.00 74.68           C  
ATOM   3086  CG  PHE B 129      83.474  36.972  40.783  1.00 74.68           C  
ATOM   3087  CD1 PHE B 129      84.745  36.446  40.861  1.00 74.68           C  
ATOM   3088  CD2 PHE B 129      82.544  36.338  39.992  1.00 74.68           C  
ATOM   3089  CE1 PHE B 129      85.080  35.316  40.150  1.00 74.68           C  
ATOM   3090  CE2 PHE B 129      82.872  35.208  39.280  1.00 74.68           C  
ATOM   3091  CZ  PHE B 129      84.143  34.694  39.357  1.00 74.68           C  
ATOM   3092  C   PHE B 129      83.078  40.614  41.533  1.00 74.68           C  
ATOM   3093  O   PHE B 129      83.684  41.206  42.426  1.00 74.68           O  
ATOM   3094  N   GLY B 130      81.863  40.995  41.096  1.00 35.37           N  
ATOM   3095  CA  GLY B 130      81.168  42.104  41.677  1.00 35.37           C  
ATOM   3096  C   GLY B 130      80.301  41.596  42.783  1.00 35.37           C  
ATOM   3097  O   GLY B 130      80.191  40.393  43.004  1.00 35.37           O  
ATOM   3098  N   LYS B 131      79.608  42.523  43.469  1.00113.26           N  
ATOM   3099  CA  LYS B 131      78.797  42.190  44.603  1.00113.26           C  
ATOM   3100  CB  LYS B 131      78.038  43.408  45.147  1.00113.26           C  
ATOM   3101  CG  LYS B 131      78.916  44.430  45.871  1.00113.26           C  
ATOM   3102  CD  LYS B 131      79.493  43.925  47.193  1.00113.26           C  
ATOM   3103  CE  LYS B 131      80.298  44.987  47.944  1.00113.26           C  
ATOM   3104  NZ  LYS B 131      80.602  44.519  49.315  1.00113.26           N  
ATOM   3105  C   LYS B 131      77.756  41.190  44.207  1.00113.26           C  
ATOM   3106  O   LYS B 131      77.599  40.174  44.883  1.00113.26           O  
ATOM   3107  N   GLY B 132      77.026  41.437  43.098  1.00 61.27           N  
ATOM   3108  CA  GLY B 132      76.025  40.490  42.683  1.00 61.27           C  
ATOM   3109  C   GLY B 132      74.698  41.182  42.596  1.00 61.27           C  
ATOM   3110  O   GLY B 132      74.548  42.323  43.031  1.00 61.27           O  
ATOM   3111  N   THR B 133      73.696  40.499  41.998  1.00 90.64           N  
ATOM   3112  CA  THR B 133      72.378  41.058  41.904  1.00 90.64           C  
ATOM   3113  CB  THR B 133      72.051  41.597  40.541  1.00 90.64           C  
ATOM   3114  OG1 THR B 133      72.964  42.624  40.188  1.00 90.64           O  
ATOM   3115  CG2 THR B 133      70.614  42.147  40.552  1.00 90.64           C  
ATOM   3116  C   THR B 133      71.374  39.984  42.194  1.00 90.64           C  
ATOM   3117  O   THR B 133      71.520  38.839  41.767  1.00 90.64           O  
ATOM   3118  N   ARG B 134      70.309  40.327  42.945  1.00 83.43           N  
ATOM   3119  CA  ARG B 134      69.299  39.342  43.179  1.00 83.43           C  
ATOM   3120  CB  ARG B 134      68.843  39.209  44.642  1.00 83.43           C  
ATOM   3121  CG  ARG B 134      69.857  38.478  45.524  1.00 83.43           C  
ATOM   3122  CD  ARG B 134      69.267  37.974  46.844  1.00 83.43           C  
ATOM   3123  NE  ARG B 134      70.334  37.208  47.550  1.00 83.43           N  
ATOM   3124  CZ  ARG B 134      70.511  35.880  47.287  0.50 83.43           C  
ATOM   3125  NH1 ARG B 134      69.714  35.259  46.371  0.50 83.43           N  
ATOM   3126  NH2 ARG B 134      71.482  35.176  47.940  0.50 83.43           N  
ATOM   3127  C   ARG B 134      68.121  39.736  42.369  1.00 83.43           C  
ATOM   3128  O   ARG B 134      67.461  40.739  42.633  1.00 83.43           O  
ATOM   3129  N   LEU B 135      67.833  38.933  41.335  1.00 79.77           N  
ATOM   3130  CA  LEU B 135      66.742  39.245  40.474  1.00 79.77           C  
ATOM   3131  CB  LEU B 135      67.146  39.256  38.992  1.00 79.77           C  
ATOM   3132  CG  LEU B 135      66.000  39.602  38.026  1.00 79.77           C  
ATOM   3133  CD1 LEU B 135      65.510  41.046  38.219  1.00 79.77           C  
ATOM   3134  CD2 LEU B 135      66.402  39.284  36.576  1.00 79.77           C  
ATOM   3135  C   LEU B 135      65.709  38.192  40.655  1.00 79.77           C  
ATOM   3136  O   LEU B 135      65.972  37.005  40.473  1.00 79.77           O  
ATOM   3137  N   THR B 136      64.495  38.614  41.042  1.00123.31           N  
ATOM   3138  CA  THR B 136      63.430  37.675  41.177  1.00123.31           C  
ATOM   3139  CB  THR B 136      62.857  37.629  42.566  1.00123.31           C  
ATOM   3140  OG1 THR B 136      61.935  36.558  42.679  1.00123.31           O  
ATOM   3141  CG2 THR B 136      62.174  38.964  42.892  1.00123.31           C  
ATOM   3142  C   THR B 136      62.370  38.102  40.217  1.00123.31           C  
ATOM   3143  O   THR B 136      61.976  39.267  40.174  1.00123.31           O  
ATOM   3144  N   VAL B 137      61.903  37.166  39.375  1.00131.18           N  
ATOM   3145  CA  VAL B 137      60.872  37.542  38.459  1.00131.18           C  
ATOM   3146  CB  VAL B 137      61.116  37.111  37.047  1.00131.18           C  
ATOM   3147  CG1 VAL B 137      62.288  37.914  36.465  1.00131.18           C  
ATOM   3148  CG2 VAL B 137      61.388  35.606  37.075  1.00131.18           C  
ATOM   3149  C   VAL B 137      59.619  36.894  38.932  1.00131.18           C  
ATOM   3150  O   VAL B 137      59.555  35.679  39.120  1.00131.18           O  
ATOM   3151  N   VAL B 138      58.584  37.720  39.153  1.00 79.95           N  
ATOM   3152  CA  VAL B 138      57.332  37.203  39.603  1.00 79.95           C  
ATOM   3153  CB  VAL B 138      56.683  38.045  40.664  1.00 79.95           C  
ATOM   3154  CG1 VAL B 138      57.577  38.046  41.915  1.00 79.95           C  
ATOM   3155  CG2 VAL B 138      56.420  39.445  40.085  1.00 79.95           C  
ATOM   3156  C   VAL B 138      56.402  37.215  38.402  1.00 79.95           C  
ATOM   3157  O   VAL B 138      56.773  37.838  37.372  1.00 79.95           O  
ATOM   3158  OXT VAL B 138      55.306  36.603  38.498  1.00 79.95           O  
TER
END
