# Supplementary material for: Predicting T cell receptor functionality against mutant epitopes
Source: Cell Genom. 2024 Aug 15;4(9):100634. doi: 10.1016/j.xgen.2024.100634 (PMC11480844; doi:10.1016/j.xgen.2024.100634)
Supplement: Data S7. Structural models of the murine dataset, related to Figure 3 and STAR Methods, Structural modeling — PDB files containing the structural models of the 36 murine TCRs, SIINFEKL, and the H-2Kb allele. [file mmc8.zip › SIINFEKL/G6_SIINFEKL.pdb]

ATOM      1  N   GLY M   1     120.738  19.442  29.404  1.00 11.91           N  
ATOM      2  CA  GLY M   1     120.652  20.535  28.410  1.00 11.91           C  
ATOM      3  C   GLY M   1     119.353  21.253  28.542  1.00 11.91           C  
ATOM      4  O   GLY M   1     118.382  20.734  29.088  1.00 11.91           O  
ATOM      5  N   PRO M   2     119.335  22.455  28.043  1.00116.12           N  
ATOM      6  CA  PRO M   2     118.130  23.228  28.111  1.00116.12           C  
ATOM      7  CD  PRO M   2     120.522  23.295  28.108  1.00116.12           C  
ATOM      8  CB  PRO M   2     118.541  24.673  27.831  1.00116.12           C  
ATOM      9  CG  PRO M   2     120.003  24.729  28.307  1.00116.12           C  
ATOM     10  C   PRO M   2     117.114  22.689  27.159  1.00116.12           C  
ATOM     11  O   PRO M   2     117.490  22.071  26.164  1.00116.12           O  
ATOM     12  N   HIS M   3     115.819  22.895  27.466  1.00 45.97           N  
ATOM     13  CA  HIS M   3     114.773  22.424  26.612  1.00 45.97           C  
ATOM     14  ND1 HIS M   3     115.502  19.269  26.061  1.00 45.97           N  
ATOM     15  CG  HIS M   3     115.106  19.994  27.162  1.00 45.97           C  
ATOM     16  CB  HIS M   3     114.123  21.125  27.112  1.00 45.97           C  
ATOM     17  NE2 HIS M   3     116.609  18.435  27.801  1.00 45.97           N  
ATOM     18  CD2 HIS M   3     115.791  19.470  28.217  1.00 45.97           C  
ATOM     19  CE1 HIS M   3     116.401  18.351  26.499  1.00 45.97           C  
ATOM     20  C   HIS M   3     113.733  23.494  26.579  1.00 45.97           C  
ATOM     21  O   HIS M   3     113.814  24.470  27.324  1.00 45.97           O  
ATOM     22  N   SER M   4     112.738  23.370  25.680  1.00 46.97           N  
ATOM     23  CA  SER M   4     111.753  24.406  25.649  1.00 46.97           C  
ATOM     24  CB  SER M   4     112.127  25.586  24.735  1.00 46.97           C  
ATOM     25  OG  SER M   4     112.156  25.163  23.379  1.00 46.97           O  
ATOM     26  C   SER M   4     110.467  23.857  25.134  1.00 46.97           C  
ATOM     27  O   SER M   4     110.429  22.814  24.481  1.00 46.97           O  
ATOM     28  N   LEU M   5     109.366  24.557  25.461  1.00 77.82           N  
ATOM     29  CA  LEU M   5     108.069  24.191  24.984  1.00 77.82           C  
ATOM     30  CB  LEU M   5     107.127  23.734  26.108  1.00 77.82           C  
ATOM     31  CG  LEU M   5     105.729  23.337  25.608  1.00 77.82           C  
ATOM     32  CD1 LEU M   5     105.795  22.090  24.712  1.00 77.82           C  
ATOM     33  CD2 LEU M   5     104.738  23.193  26.770  1.00 77.82           C  
ATOM     34  C   LEU M   5     107.497  25.435  24.387  1.00 77.82           C  
ATOM     35  O   LEU M   5     107.273  26.422  25.086  1.00 77.82           O  
ATOM     36  N   ARG M   6     107.251  25.426  23.063  1.00128.96           N  
ATOM     37  CA  ARG M   6     106.717  26.609  22.458  1.00128.96           C  
ATOM     38  CB  ARG M   6     107.695  27.340  21.512  1.00128.96           C  
ATOM     39  CG  ARG M   6     108.799  28.103  22.258  1.00128.96           C  
ATOM     40  CD  ARG M   6     109.609  29.063  21.381  1.00128.96           C  
ATOM     41  NE  ARG M   6     110.614  28.265  20.624  1.00128.96           N  
ATOM     42  CZ  ARG M   6     111.245  28.804  19.540  1.00128.96           C  
ATOM     43  NH1 ARG M   6     110.918  30.058  19.111  1.00128.96           N  
ATOM     44  NH2 ARG M   6     112.208  28.093  18.886  1.00128.96           N  
ATOM     45  C   ARG M   6     105.498  26.223  21.687  1.00128.96           C  
ATOM     46  O   ARG M   6     105.333  25.068  21.301  1.00128.96           O  
ATOM     47  N   TYR M   7     104.574  27.186  21.500  1.00 97.80           N  
ATOM     48  CA  TYR M   7     103.388  26.930  20.741  1.00 97.80           C  
ATOM     49  CB  TYR M   7     102.073  27.023  21.539  1.00 97.80           C  
ATOM     50  CG  TYR M   7     101.950  25.875  22.484  1.00 97.80           C  
ATOM     51  CD1 TYR M   7     101.366  24.704  22.065  1.00 97.80           C  
ATOM     52  CD2 TYR M   7     102.406  25.961  23.778  1.00 97.80           C  
ATOM     53  CE1 TYR M   7     101.236  23.637  22.920  1.00 97.80           C  
ATOM     54  CE2 TYR M   7     102.279  24.895  24.639  1.00 97.80           C  
ATOM     55  CZ  TYR M   7     101.691  23.730  24.210  1.00 97.80           C  
ATOM     56  OH  TYR M   7     101.556  22.631  25.083  1.00 97.80           O  
ATOM     57  C   TYR M   7     103.292  27.963  19.666  1.00 97.80           C  
ATOM     58  O   TYR M   7     103.335  29.165  19.929  1.00 97.80           O  
ATOM     59  N   PHE M   8     103.146  27.515  18.407  1.00 53.30           N  
ATOM     60  CA  PHE M   8     103.012  28.459  17.343  1.00 53.30           C  
ATOM     61  CB  PHE M   8     103.750  28.050  16.054  1.00 53.30           C  
ATOM     62  CG  PHE M   8     105.217  28.093  16.332  1.00 53.30           C  
ATOM     63  CD1 PHE M   8     105.836  27.049  16.982  1.00 53.30           C  
ATOM     64  CD2 PHE M   8     105.978  29.172  15.941  1.00 53.30           C  
ATOM     65  CE1 PHE M   8     107.187  27.081  17.241  1.00 53.30           C  
ATOM     66  CE2 PHE M   8     107.330  29.213  16.195  1.00 53.30           C  
ATOM     67  CZ  PHE M   8     107.936  28.165  16.849  1.00 53.30           C  
ATOM     68  C   PHE M   8     101.556  28.530  17.026  1.00 53.30           C  
ATOM     69  O   PHE M   8     100.938  27.536  16.646  1.00 53.30           O  
ATOM     70  N   VAL M   9     100.965  29.726  17.181  1.00 47.64           N  
ATOM     71  CA  VAL M   9      99.567  29.873  16.919  1.00 47.64           C  
ATOM     72  CB  VAL M   9      98.826  30.590  18.011  1.00 47.64           C  
ATOM     73  CG1 VAL M   9      97.360  30.756  17.579  1.00 47.64           C  
ATOM     74  CG2 VAL M   9      99.014  29.817  19.328  1.00 47.64           C  
ATOM     75  C   VAL M   9      99.443  30.717  15.696  1.00 47.64           C  
ATOM     76  O   VAL M   9     100.272  31.593  15.459  1.00 47.64           O  
ATOM     77  N   THR M  10      98.433  30.440  14.849  1.00127.93           N  
ATOM     78  CA  THR M  10      98.267  31.271  13.695  1.00127.93           C  
ATOM     79  CB  THR M  10      99.023  30.774  12.496  1.00127.93           C  
ATOM     80  OG1 THR M  10      98.921  31.702  11.426  1.00127.93           O  
ATOM     81  CG2 THR M  10      98.465  29.403  12.085  1.00127.93           C  
ATOM     82  C   THR M  10      96.812  31.343  13.351  1.00127.93           C  
ATOM     83  O   THR M  10      96.081  30.360  13.477  1.00127.93           O  
ATOM     84  N   ALA M  11      96.354  32.541  12.927  1.00 47.63           N  
ATOM     85  CA  ALA M  11      94.989  32.708  12.519  1.00 47.63           C  
ATOM     86  CB  ALA M  11      94.109  33.382  13.583  1.00 47.63           C  
ATOM     87  C   ALA M  11      94.998  33.602  11.321  1.00 47.63           C  
ATOM     88  O   ALA M  11      95.564  34.693  11.355  1.00 47.63           O  
ATOM     89  N   VAL M  12      94.348  33.161  10.228  1.00 65.76           N  
ATOM     90  CA  VAL M  12      94.332  33.949   9.031  1.00 65.76           C  
ATOM     91  CB  VAL M  12      94.965  33.247   7.870  1.00 65.76           C  
ATOM     92  CG1 VAL M  12      94.766  34.101   6.612  1.00 65.76           C  
ATOM     93  CG2 VAL M  12      96.439  32.980   8.212  1.00 65.76           C  
ATOM     94  C   VAL M  12      92.908  34.196   8.663  1.00 65.76           C  
ATOM     95  O   VAL M  12      92.102  33.272   8.584  1.00 65.76           O  
ATOM     96  N   SER M  13      92.566  35.470   8.414  1.00 96.56           N  
ATOM     97  CA  SER M  13      91.222  35.823   8.079  1.00 96.56           C  
ATOM     98  CB  SER M  13      90.969  37.325   8.279  1.00 96.56           C  
ATOM     99  OG  SER M  13      89.633  37.660   7.946  1.00 96.56           O  
ATOM    100  C   SER M  13      90.993  35.500   6.641  1.00 96.56           C  
ATOM    101  O   SER M  13      91.915  35.550   5.831  1.00 96.56           O  
ATOM    102  N   ARG M  14      89.747  35.120   6.299  1.00169.03           N  
ATOM    103  CA  ARG M  14      89.398  34.874   4.932  1.00169.03           C  
ATOM    104  CB  ARG M  14      89.079  33.398   4.652  1.00169.03           C  
ATOM    105  CG  ARG M  14      90.256  32.443   4.848  1.00169.03           C  
ATOM    106  CD  ARG M  14      89.847  30.972   4.748  1.00169.03           C  
ATOM    107  NE  ARG M  14      91.081  30.149   4.874  1.00169.03           N  
ATOM    108  CZ  ARG M  14      91.041  28.830   4.525  1.00169.03           C  
ATOM    109  NH1 ARG M  14      89.869  28.285   4.093  1.00169.03           N  
ATOM    110  NH2 ARG M  14      92.164  28.057   4.596  1.00169.03           N  
ATOM    111  C   ARG M  14      88.127  35.622   4.706  1.00169.03           C  
ATOM    112  O   ARG M  14      87.043  35.123   5.012  1.00169.03           O  
ATOM    113  N   PRO M  15      88.215  36.809   4.181  1.00144.07           N  
ATOM    114  CA  PRO M  15      86.996  37.530   3.984  1.00144.07           C  
ATOM    115  CD  PRO M  15      89.312  37.699   4.531  1.00144.07           C  
ATOM    116  CB  PRO M  15      87.392  38.989   3.780  1.00144.07           C  
ATOM    117  CG  PRO M  15      88.702  39.112   4.580  1.00144.07           C  
ATOM    118  C   PRO M  15      86.180  36.939   2.888  1.00144.07           C  
ATOM    119  O   PRO M  15      86.683  36.805   1.774  1.00144.07           O  
ATOM    120  N   GLY M  16      84.915  36.595   3.185  1.00 28.13           N  
ATOM    121  CA  GLY M  16      84.004  36.085   2.205  1.00 28.13           C  
ATOM    122  C   GLY M  16      84.123  34.598   2.162  1.00 28.13           C  
ATOM    123  O   GLY M  16      83.134  33.894   1.963  1.00 28.13           O  
ATOM    124  N   LEU M  17      85.346  34.074   2.363  1.00118.07           N  
ATOM    125  CA  LEU M  17      85.518  32.656   2.268  1.00118.07           C  
ATOM    126  CB  LEU M  17      86.994  32.215   2.338  1.00118.07           C  
ATOM    127  CG  LEU M  17      87.234  30.710   2.081  1.00118.07           C  
ATOM    128  CD1 LEU M  17      86.735  29.821   3.234  1.00118.07           C  
ATOM    129  CD2 LEU M  17      86.657  30.290   0.719  1.00118.07           C  
ATOM    130  C   LEU M  17      84.775  32.011   3.392  1.00118.07           C  
ATOM    131  O   LEU M  17      84.062  31.031   3.189  1.00118.07           O  
ATOM    132  N   GLY M  18      84.897  32.564   4.612  1.00 48.50           N  
ATOM    133  CA  GLY M  18      84.258  31.925   5.724  1.00 48.50           C  
ATOM    134  C   GLY M  18      85.063  32.230   6.945  1.00 48.50           C  
ATOM    135  O   GLY M  18      85.758  33.243   7.017  1.00 48.50           O  
ATOM    136  N   GLU M  19      84.987  31.331   7.940  1.00101.59           N  
ATOM    137  CA  GLU M  19      85.670  31.513   9.187  1.00101.59           C  
ATOM    138  CB  GLU M  19      85.391  30.362  10.171  1.00101.59           C  
ATOM    139  CG  GLU M  19      83.907  30.156  10.494  1.00101.59           C  
ATOM    140  CD  GLU M  19      83.484  31.102  11.612  1.00101.59           C  
ATOM    141  OE1 GLU M  19      83.716  32.333  11.480  1.00101.59           O  
ATOM    142  OE2 GLU M  19      82.916  30.596  12.617  1.00101.59           O  
ATOM    143  C   GLU M  19      87.145  31.492   8.911  1.00101.59           C  
ATOM    144  O   GLU M  19      87.627  30.740   8.067  1.00101.59           O  
ATOM    145  N   PRO M  20      87.879  32.310   9.614  1.00 73.49           N  
ATOM    146  CA  PRO M  20      89.306  32.348   9.430  1.00 73.49           C  
ATOM    147  CD  PRO M  20      87.350  33.603  10.019  1.00 73.49           C  
ATOM    148  CB  PRO M  20      89.774  33.611  10.152  1.00 73.49           C  
ATOM    149  CG  PRO M  20      88.558  34.551  10.064  1.00 73.49           C  
ATOM    150  C   PRO M  20      89.918  31.082   9.942  1.00 73.49           C  
ATOM    151  O   PRO M  20      89.334  30.467  10.833  1.00 73.49           O  
ATOM    152  N   ARG M  21      91.073  30.652   9.387  0.91142.65           N  
ATOM    153  CA  ARG M  21      91.635  29.428   9.879  0.91142.65           C  
ATOM    154  CB  ARG M  21      92.517  28.638   8.897  0.91142.65           C  
ATOM    155  CG  ARG M  21      93.777  29.373   8.453  0.91142.65           C  
ATOM    156  CD  ARG M  21      94.870  28.435   7.935  0.91142.65           C  
ATOM    157  NE  ARG M  21      94.267  27.515   6.931  0.91142.65           N  
ATOM    158  CZ  ARG M  21      94.533  26.178   6.976  0.91142.65           C  
ATOM    159  NH1 ARG M  21      95.281  25.667   7.996  0.91142.65           N  
ATOM    160  NH2 ARG M  21      94.054  25.351   6.002  0.91142.65           N  
ATOM    161  C   ARG M  21      92.492  29.733  11.062  0.91142.65           C  
ATOM    162  O   ARG M  21      93.211  30.730  11.092  0.91142.65           O  
ATOM    163  N   TYR M  22      92.431  28.850  12.076  1.00 78.95           N  
ATOM    164  CA  TYR M  22      93.177  29.016  13.288  1.00 78.95           C  
ATOM    165  CB  TYR M  22      92.242  29.251  14.491  1.00 78.95           C  
ATOM    166  CG  TYR M  22      92.997  29.328  15.772  1.00 78.95           C  
ATOM    167  CD1 TYR M  22      93.645  30.483  16.141  1.00 78.95           C  
ATOM    168  CD2 TYR M  22      93.033  28.240  16.615  1.00 78.95           C  
ATOM    169  CE1 TYR M  22      94.329  30.543  17.329  1.00 78.95           C  
ATOM    170  CE2 TYR M  22      93.716  28.292  17.807  1.00 78.95           C  
ATOM    171  CZ  TYR M  22      94.366  29.452  18.160  1.00 78.95           C  
ATOM    172  OH  TYR M  22      95.078  29.548  19.373  1.00 78.95           O  
ATOM    173  C   TYR M  22      93.933  27.743  13.515  1.00 78.95           C  
ATOM    174  O   TYR M  22      93.388  26.654  13.333  1.00 78.95           O  
ATOM    175  N   MET M  23      95.220  27.848  13.915  1.00 94.35           N  
ATOM    176  CA  MET M  23      96.007  26.658  14.085  1.00 94.35           C  
ATOM    177  CB  MET M  23      97.013  26.464  12.945  1.00 94.35           C  
ATOM    178  CG  MET M  23      96.373  26.250  11.574  1.00 94.35           C  
ATOM    179  SD  MET M  23      97.501  26.582  10.188  1.00 94.35           S  
ATOM    180  CE  MET M  23      98.749  25.364  10.686  1.00 94.35           C  
ATOM    181  C   MET M  23      96.840  26.794  15.320  1.00 94.35           C  
ATOM    182  O   MET M  23      97.327  27.878  15.639  1.00 94.35           O  
ATOM    183  N   GLU M  24      97.016  25.677  16.053  1.00 61.74           N  
ATOM    184  CA  GLU M  24      97.872  25.685  17.202  1.00 61.74           C  
ATOM    185  CB  GLU M  24      97.136  25.512  18.546  1.00 61.74           C  
ATOM    186  CG  GLU M  24      96.299  26.740  18.923  1.00 61.74           C  
ATOM    187  CD  GLU M  24      95.641  26.498  20.283  1.00 61.74           C  
ATOM    188  OE1 GLU M  24      95.568  25.317  20.710  1.00 61.74           O  
ATOM    189  OE2 GLU M  24      95.203  27.491  20.921  1.00 61.74           O  
ATOM    190  C   GLU M  24      98.808  24.536  17.041  1.00 61.74           C  
ATOM    191  O   GLU M  24      98.383  23.395  16.863  1.00 61.74           O  
ATOM    192  N   VAL M  25     100.123  24.822  17.076  1.00 54.18           N  
ATOM    193  CA  VAL M  25     101.070  23.756  16.947  1.00 54.18           C  
ATOM    194  CB  VAL M  25     101.848  23.817  15.667  1.00 54.18           C  
ATOM    195  CG1 VAL M  25     102.842  22.645  15.635  1.00 54.18           C  
ATOM    196  CG2 VAL M  25     100.850  23.823  14.500  1.00 54.18           C  
ATOM    197  C   VAL M  25     102.037  23.888  18.079  1.00 54.18           C  
ATOM    198  O   VAL M  25     102.535  24.976  18.363  1.00 54.18           O  
ATOM    199  N   GLY M  26     102.346  22.771  18.761  1.00 40.25           N  
ATOM    200  CA  GLY M  26     103.249  22.862  19.871  1.00 40.25           C  
ATOM    201  C   GLY M  26     104.521  22.177  19.495  1.00 40.25           C  
ATOM    202  O   GLY M  26     104.521  21.242  18.696  1.00 40.25           O  
ATOM    203  N   TYR M  27     105.656  22.644  20.056  1.00 62.95           N  
ATOM    204  CA  TYR M  27     106.911  22.025  19.747  1.00 62.95           C  
ATOM    205  CB  TYR M  27     107.826  22.875  18.845  1.00 62.95           C  
ATOM    206  CG  TYR M  27     107.259  22.980  17.471  1.00 62.95           C  
ATOM    207  CD1 TYR M  27     106.317  23.934  17.162  1.00 62.95           C  
ATOM    208  CD2 TYR M  27     107.691  22.127  16.482  1.00 62.95           C  
ATOM    209  CE1 TYR M  27     105.809  24.027  15.886  1.00 62.95           C  
ATOM    210  CE2 TYR M  27     107.187  22.216  15.206  1.00 62.95           C  
ATOM    211  CZ  TYR M  27     106.243  23.167  14.905  1.00 62.95           C  
ATOM    212  OH  TYR M  27     105.724  23.262  13.595  1.00 62.95           O  
ATOM    213  C   TYR M  27     107.684  21.817  21.009  1.00 62.95           C  
ATOM    214  O   TYR M  27     107.689  22.663  21.904  1.00 62.95           O  
ATOM    215  N   VAL M  28     108.355  20.652  21.106  1.00 57.81           N  
ATOM    216  CA  VAL M  28     109.236  20.398  22.204  1.00 57.81           C  
ATOM    217  CB  VAL M  28     108.927  19.118  22.930  1.00 57.81           C  
ATOM    218  CG1 VAL M  28     109.989  18.897  24.023  1.00 57.81           C  
ATOM    219  CG2 VAL M  28     107.491  19.200  23.477  1.00 57.81           C  
ATOM    220  C   VAL M  28     110.583  20.255  21.571  1.00 57.81           C  
ATOM    221  O   VAL M  28     110.812  19.332  20.791  1.00 57.81           O  
ATOM    222  N   ASP M  29     111.525  21.157  21.906  1.00 56.22           N  
ATOM    223  CA  ASP M  29     112.818  21.101  21.287  1.00 56.22           C  
ATOM    224  CB  ASP M  29     113.603  19.822  21.622  1.00 56.22           C  
ATOM    225  CG  ASP M  29     114.007  19.878  23.085  1.00 56.22           C  
ATOM    226  OD1 ASP M  29     113.831  20.959  23.707  1.00 56.22           O  
ATOM    227  OD2 ASP M  29     114.501  18.839  23.599  1.00 56.22           O  
ATOM    228  C   ASP M  29     112.631  21.137  19.802  1.00 56.22           C  
ATOM    229  O   ASP M  29     113.242  20.366  19.063  1.00 56.22           O  
ATOM    230  N   ASP M  30     111.761  22.046  19.330  1.00 58.25           N  
ATOM    231  CA  ASP M  30     111.535  22.233  17.926  1.00 58.25           C  
ATOM    232  CB  ASP M  30     112.788  22.681  17.161  1.00 58.25           C  
ATOM    233  CG  ASP M  30     113.165  24.071  17.653  1.00 58.25           C  
ATOM    234  OD1 ASP M  30     112.902  24.370  18.849  1.00 58.25           O  
ATOM    235  OD2 ASP M  30     113.714  24.855  16.834  1.00 58.25           O  
ATOM    236  C   ASP M  30     111.059  20.960  17.304  1.00 58.25           C  
ATOM    237  O   ASP M  30     111.295  20.718  16.121  1.00 58.25           O  
ATOM    238  N   THR M  31     110.362  20.110  18.079  1.00 59.42           N  
ATOM    239  CA  THR M  31     109.816  18.917  17.501  1.00 59.42           C  
ATOM    240  CB  THR M  31     110.255  17.666  18.195  1.00 59.42           C  
ATOM    241  OG1 THR M  31     111.668  17.551  18.149  1.00 59.42           O  
ATOM    242  CG2 THR M  31     109.605  16.465  17.494  1.00 59.42           C  
ATOM    243  C   THR M  31     108.333  19.006  17.678  1.00 59.42           C  
ATOM    244  O   THR M  31     107.845  19.054  18.806  1.00 59.42           O  
ATOM    245  N   GLU M  32     107.570  18.994  16.564  1.00 83.31           N  
ATOM    246  CA  GLU M  32     106.143  19.160  16.657  1.00 83.31           C  
ATOM    247  CB  GLU M  32     105.456  19.408  15.304  1.00 83.31           C  
ATOM    248  CG  GLU M  32     103.939  19.582  15.421  1.00 83.31           C  
ATOM    249  CD  GLU M  32     103.384  19.819  14.023  1.00 83.31           C  
ATOM    250  OE1 GLU M  32     104.201  20.094  13.105  1.00 83.31           O  
ATOM    251  OE2 GLU M  32     102.138  19.733  13.852  1.00 83.31           O  
ATOM    252  C   GLU M  32     105.523  17.921  17.223  1.00 83.31           C  
ATOM    253  O   GLU M  32     105.565  16.855  16.611  1.00 83.31           O  
ATOM    254  N   PHE M  33     105.041  18.030  18.478  1.00145.46           N  
ATOM    255  CA  PHE M  33     104.346  16.989  19.176  1.00145.46           C  
ATOM    256  CB  PHE M  33     104.706  16.933  20.672  1.00145.46           C  
ATOM    257  CG  PHE M  33     104.288  18.178  21.368  1.00145.46           C  
ATOM    258  CD1 PHE M  33     105.042  19.326  21.294  1.00145.46           C  
ATOM    259  CD2 PHE M  33     103.130  18.194  22.105  1.00145.46           C  
ATOM    260  CE1 PHE M  33     104.641  20.467  21.948  1.00145.46           C  
ATOM    261  CE2 PHE M  33     102.727  19.331  22.761  1.00145.46           C  
ATOM    262  CZ  PHE M  33     103.484  20.472  22.687  1.00145.46           C  
ATOM    263  C   PHE M  33     102.855  16.976  18.987  1.00145.46           C  
ATOM    264  O   PHE M  33     102.255  15.906  19.039  1.00145.46           O  
ATOM    265  N   VAL M  34     102.202  18.154  18.834  1.00 60.64           N  
ATOM    266  CA  VAL M  34     100.763  18.160  18.751  1.00 60.64           C  
ATOM    267  CB  VAL M  34     100.104  18.307  20.096  1.00 60.64           C  
ATOM    268  CG1 VAL M  34     100.484  17.099  20.971  1.00 60.64           C  
ATOM    269  CG2 VAL M  34     100.524  19.658  20.701  1.00 60.64           C  
ATOM    270  C   VAL M  34     100.300  19.309  17.900  1.00 60.64           C  
ATOM    271  O   VAL M  34     100.974  20.332  17.797  1.00 60.64           O  
ATOM    272  N   ARG M  35      99.112  19.164  17.268  1.00188.23           N  
ATOM    273  CA  ARG M  35      98.625  20.201  16.398  1.00188.23           C  
ATOM    274  CB  ARG M  35      99.042  19.966  14.937  1.00188.23           C  
ATOM    275  CG  ARG M  35      98.542  21.032  13.966  1.00188.23           C  
ATOM    276  CD  ARG M  35      98.610  20.611  12.496  1.00188.23           C  
ATOM    277  NE  ARG M  35     100.042  20.554  12.089  1.00188.23           N  
ATOM    278  CZ  ARG M  35     100.639  21.679  11.596  1.00188.23           C  
ATOM    279  NH1 ARG M  35      99.957  22.859  11.594  1.00188.23           N  
ATOM    280  NH2 ARG M  35     101.908  21.634  11.094  1.00188.23           N  
ATOM    281  C   ARG M  35      97.125  20.228  16.411  1.00188.23           C  
ATOM    282  O   ARG M  35      96.468  19.222  16.677  1.00188.23           O  
ATOM    283  N   PHE M  36      96.553  21.418  16.119  1.00 83.20           N  
ATOM    284  CA  PHE M  36      95.136  21.636  16.015  1.00 83.20           C  
ATOM    285  CB  PHE M  36      94.599  22.449  17.209  1.00 83.20           C  
ATOM    286  CG  PHE M  36      93.169  22.798  16.992  1.00 83.20           C  
ATOM    287  CD1 PHE M  36      92.176  21.859  17.156  1.00 83.20           C  
ATOM    288  CD2 PHE M  36      92.827  24.084  16.645  1.00 83.20           C  
ATOM    289  CE1 PHE M  36      90.858  22.196  16.959  1.00 83.20           C  
ATOM    290  CE2 PHE M  36      91.512  24.428  16.449  1.00 83.20           C  
ATOM    291  CZ  PHE M  36      90.527  23.482  16.608  1.00 83.20           C  
ATOM    292  C   PHE M  36      94.924  22.442  14.768  1.00 83.20           C  
ATOM    293  O   PHE M  36      95.620  23.433  14.555  1.00 83.20           O  
ATOM    294  N   ASP M  37      93.976  22.031  13.895  1.00 73.47           N  
ATOM    295  CA  ASP M  37      93.730  22.787  12.693  1.00 73.47           C  
ATOM    296  CB  ASP M  37      94.246  22.114  11.407  1.00 73.47           C  
ATOM    297  CG  ASP M  37      94.126  23.102  10.250  1.00 73.47           C  
ATOM    298  OD1 ASP M  37      93.575  24.214  10.466  1.00 73.47           O  
ATOM    299  OD2 ASP M  37      94.585  22.752   9.130  1.00 73.47           O  
ATOM    300  C   ASP M  37      92.250  22.978  12.547  1.00 73.47           C  
ATOM    301  O   ASP M  37      91.483  22.019  12.472  1.00 73.47           O  
ATOM    302  N   SER M  38      91.823  24.251  12.477  1.00106.66           N  
ATOM    303  CA  SER M  38      90.436  24.608  12.413  1.00106.66           C  
ATOM    304  CB  SER M  38      90.216  26.129  12.460  1.00106.66           C  
ATOM    305  OG  SER M  38      88.829  26.416  12.371  1.00106.66           O  
ATOM    306  C   SER M  38      89.810  24.129  11.140  1.00106.66           C  
ATOM    307  O   SER M  38      88.607  23.874  11.108  1.00106.66           O  
ATOM    308  N   ASP M  39      90.589  23.983  10.052  1.00152.05           N  
ATOM    309  CA  ASP M  39      89.937  23.657   8.815  1.00152.05           C  
ATOM    310  CB  ASP M  39      90.699  24.127   7.566  1.00152.05           C  
ATOM    311  CG  ASP M  39      90.460  25.624   7.433  1.00152.05           C  
ATOM    312  OD1 ASP M  39      90.108  26.265   8.459  1.00152.05           O  
ATOM    313  OD2 ASP M  39      90.609  26.143   6.295  1.00152.05           O  
ATOM    314  C   ASP M  39      89.704  22.192   8.695  1.00152.05           C  
ATOM    315  O   ASP M  39      90.364  21.496   7.925  1.00152.05           O  
ATOM    316  N   ALA M  40      88.708  21.692   9.443  1.00 79.43           N  
ATOM    317  CA  ALA M  40      88.378  20.307   9.340  1.00 79.43           C  
ATOM    318  CB  ALA M  40      89.180  19.411  10.299  1.00 79.43           C  
ATOM    319  C   ALA M  40      86.940  20.189   9.704  1.00 79.43           C  
ATOM    320  O   ALA M  40      86.357  21.115  10.265  1.00 79.43           O  
ATOM    321  N   GLU M  41      86.323  19.041   9.373  1.00 82.71           N  
ATOM    322  CA  GLU M  41      84.935  18.874   9.684  1.00 82.71           C  
ATOM    323  CB  GLU M  41      84.427  17.462   9.375  1.00 82.71           C  
ATOM    324  CG  GLU M  41      84.518  17.076   7.904  1.00 82.71           C  
ATOM    325  CD  GLU M  41      84.093  15.619   7.805  1.00 82.71           C  
ATOM    326  OE1 GLU M  41      83.708  15.043   8.858  1.00 82.71           O  
ATOM    327  OE2 GLU M  41      84.147  15.062   6.677  1.00 82.71           O  
ATOM    328  C   GLU M  41      84.832  18.997  11.160  1.00 82.71           C  
ATOM    329  O   GLU M  41      84.032  19.771  11.682  1.00 82.71           O  
ATOM    330  N   ASN M  42      85.664  18.220  11.874  1.00141.74           N  
ATOM    331  CA  ASN M  42      85.656  18.338  13.294  1.00141.74           C  
ATOM    332  CB  ASN M  42      85.108  17.096  14.018  1.00141.74           C  
ATOM    333  CG  ASN M  42      84.716  17.510  15.431  1.00141.74           C  
ATOM    334  OD1 ASN M  42      84.744  18.692  15.771  1.00141.74           O  
ATOM    335  ND2 ASN M  42      84.343  16.514  16.280  1.00141.74           N  
ATOM    336  C   ASN M  42      87.088  18.494  13.694  1.00141.74           C  
ATOM    337  O   ASN M  42      87.814  17.515  13.857  1.00141.74           O  
ATOM    338  N   PRO M  43      87.513  19.710  13.866  1.00104.52           N  
ATOM    339  CA  PRO M  43      88.866  20.010  14.231  1.00104.52           C  
ATOM    340  CD  PRO M  43      86.738  20.889  13.529  1.00104.52           C  
ATOM    341  CB  PRO M  43      89.001  21.528  14.108  1.00104.52           C  
ATOM    342  CG  PRO M  43      87.549  22.046  14.135  1.00104.52           C  
ATOM    343  C   PRO M  43      89.108  19.506  15.610  1.00104.52           C  
ATOM    344  O   PRO M  43      88.195  19.578  16.430  1.00104.52           O  
ATOM    345  N   ARG M  44      90.313  18.972  15.879  1.00219.24           N  
ATOM    346  CA  ARG M  44      90.616  18.502  17.197  1.00219.24           C  
ATOM    347  CB  ARG M  44      90.179  17.056  17.476  1.00219.24           C  
ATOM    348  CG  ARG M  44      88.691  16.894  17.771  1.00219.24           C  
ATOM    349  CD  ARG M  44      88.305  15.467  18.158  1.00219.24           C  
ATOM    350  NE  ARG M  44      89.159  15.063  19.310  1.00219.24           N  
ATOM    351  CZ  ARG M  44      88.596  14.400  20.361  1.00219.24           C  
ATOM    352  NH1 ARG M  44      87.253  14.152  20.369  1.00219.24           N  
ATOM    353  NH2 ARG M  44      89.365  13.988  21.410  1.00219.24           N  
ATOM    354  C   ARG M  44      92.099  18.499  17.350  1.00219.24           C  
ATOM    355  O   ARG M  44      92.839  18.490  16.366  1.00219.24           O  
ATOM    356  N   TYR M  45      92.565  18.527  18.614  1.00119.12           N  
ATOM    357  CA  TYR M  45      93.965  18.375  18.872  1.00119.12           C  
ATOM    358  CB  TYR M  45      94.394  18.577  20.337  1.00119.12           C  
ATOM    359  CG  TYR M  45      95.044  19.897  20.560  1.00119.12           C  
ATOM    360  CD1 TYR M  45      94.382  21.104  20.588  1.00119.12           C  
ATOM    361  CD2 TYR M  45      96.402  19.879  20.772  1.00119.12           C  
ATOM    362  CE1 TYR M  45      95.086  22.269  20.814  1.00119.12           C  
ATOM    363  CE2 TYR M  45      97.107  21.030  20.999  1.00119.12           C  
ATOM    364  CZ  TYR M  45      96.448  22.230  21.021  1.00119.12           C  
ATOM    365  OH  TYR M  45      97.187  23.407  21.258  1.00119.12           O  
ATOM    366  C   TYR M  45      94.335  16.966  18.541  1.00119.12           C  
ATOM    367  O   TYR M  45      93.648  16.028  18.940  1.00119.12           O  
ATOM    368  N   GLU M  46      95.436  16.790  17.781  1.00136.25           N  
ATOM    369  CA  GLU M  46      95.889  15.473  17.424  1.00136.25           C  
ATOM    370  CB  GLU M  46      95.881  15.195  15.913  1.00136.25           C  
ATOM    371  CG  GLU M  46      94.497  15.094  15.277  1.00136.25           C  
ATOM    372  CD  GLU M  46      94.710  15.048  13.770  1.00136.25           C  
ATOM    373  OE1 GLU M  46      95.593  14.270  13.321  1.00136.25           O  
ATOM    374  OE2 GLU M  46      94.005  15.802  13.049  1.00136.25           O  
ATOM    375  C   GLU M  46      97.329  15.342  17.813  1.00136.25           C  
ATOM    376  O   GLU M  46      98.089  16.307  17.747  1.00136.25           O  
ATOM    377  N   PRO M  47      97.719  14.166  18.243  1.00105.96           N  
ATOM    378  CA  PRO M  47      99.098  13.920  18.569  1.00105.96           C  
ATOM    379  CD  PRO M  47      96.824  13.241  18.914  1.00105.96           C  
ATOM    380  CB  PRO M  47      99.117  12.672  19.456  1.00105.96           C  
ATOM    381  CG  PRO M  47      97.725  12.043  19.258  1.00105.96           C  
ATOM    382  C   PRO M  47      99.929  13.792  17.336  1.00105.96           C  
ATOM    383  O   PRO M  47      99.636  12.931  16.508  1.00105.96           O  
ATOM    384  N   ARG M  48     100.943  14.656  17.166  1.00133.36           N  
ATOM    385  CA  ARG M  48     101.848  14.520  16.065  1.00133.36           C  
ATOM    386  CB  ARG M  48     102.639  15.805  15.791  1.00133.36           C  
ATOM    387  CG  ARG M  48     101.718  16.981  15.462  1.00133.36           C  
ATOM    388  CD  ARG M  48     100.828  16.738  14.241  1.00133.36           C  
ATOM    389  NE  ARG M  48     101.709  16.714  13.040  1.00133.36           N  
ATOM    390  CZ  ARG M  48     101.216  16.302  11.837  1.00133.36           C  
ATOM    391  NH1 ARG M  48      99.923  15.877  11.735  1.00133.36           N  
ATOM    392  NH2 ARG M  48     102.017  16.322  10.732  1.00133.36           N  
ATOM    393  C   ARG M  48     102.815  13.412  16.342  1.00133.36           C  
ATOM    394  O   ARG M  48     103.025  12.529  15.514  1.00133.36           O  
ATOM    395  N   ALA M  49     103.413  13.431  17.551  1.00 50.78           N  
ATOM    396  CA  ALA M  49     104.414  12.470  17.928  1.00 50.78           C  
ATOM    397  CB  ALA M  49     105.446  13.026  18.921  1.00 50.78           C  
ATOM    398  C   ALA M  49     103.751  11.290  18.566  1.00 50.78           C  
ATOM    399  O   ALA M  49     102.704  11.418  19.194  1.00 50.78           O  
ATOM    400  N   ARG M  50     104.372  10.102  18.423  1.00125.38           N  
ATOM    401  CA  ARG M  50     103.834   8.872  18.938  1.00125.38           C  
ATOM    402  CB  ARG M  50     104.647   7.630  18.558  1.00125.38           C  
ATOM    403  CG  ARG M  50     104.329   6.475  19.507  1.00125.38           C  
ATOM    404  CD  ARG M  50     104.784   5.106  19.021  1.00125.38           C  
ATOM    405  NE  ARG M  50     103.696   4.567  18.159  1.00125.38           N  
ATOM    406  CZ  ARG M  50     103.963   3.586  17.251  1.00125.38           C  
ATOM    407  NH1 ARG M  50     105.250   3.176  17.049  1.00125.38           N  
ATOM    408  NH2 ARG M  50     102.941   3.007  16.557  1.00125.38           N  
ATOM    409  C   ARG M  50     103.757   8.872  20.435  1.00125.38           C  
ATOM    410  O   ARG M  50     102.795   8.362  21.009  1.00125.38           O  
ATOM    411  N   TRP M  51     104.758   9.466  21.103  1.00104.32           N  
ATOM    412  CA  TRP M  51     104.875   9.426  22.534  1.00104.32           C  
ATOM    413  CB  TRP M  51     106.202  10.023  23.046  1.00104.32           C  
ATOM    414  CG  TRP M  51     106.623  11.308  22.382  1.00104.32           C  
ATOM    415  CD2 TRP M  51     106.293  12.632  22.829  1.00104.32           C  
ATOM    416  CD1 TRP M  51     107.400  11.461  21.271  1.00104.32           C  
ATOM    417  NE1 TRP M  51     107.578  12.794  21.001  1.00104.32           N  
ATOM    418  CE2 TRP M  51     106.902  13.526  21.952  1.00104.32           C  
ATOM    419  CE3 TRP M  51     105.549  13.065  23.886  1.00104.32           C  
ATOM    420  CZ2 TRP M  51     106.774  14.875  22.118  1.00104.32           C  
ATOM    421  CZ3 TRP M  51     105.418  14.426  24.049  1.00104.32           C  
ATOM    422  CH2 TRP M  51     106.020  15.313  23.182  1.00104.32           C  
ATOM    423  C   TRP M  51     103.695  10.076  23.187  1.00104.32           C  
ATOM    424  O   TRP M  51     103.410   9.812  24.353  1.00104.32           O  
ATOM    425  N   MET M  52     102.988  10.949  22.451  1.00102.93           N  
ATOM    426  CA  MET M  52     101.841  11.681  22.914  1.00102.93           C  
ATOM    427  CB  MET M  52     101.352  12.724  21.898  1.00102.93           C  
ATOM    428  CG  MET M  52     102.200  13.998  21.899  1.00102.93           C  
ATOM    429  SD  MET M  52     101.803  15.130  23.267  1.00102.93           S  
ATOM    430  CE  MET M  52     102.328  14.036  24.617  1.00102.93           C  
ATOM    431  C   MET M  52     100.698  10.761  23.237  1.00102.93           C  
ATOM    432  O   MET M  52      99.812  11.114  24.014  1.00102.93           O  
ATOM    433  N   GLU M  53     100.688   9.556  22.647  1.00 86.07           N  
ATOM    434  CA  GLU M  53      99.629   8.591  22.770  1.00 86.07           C  
ATOM    435  CB  GLU M  53     100.025   7.228  22.170  1.00 86.07           C  
ATOM    436  CG  GLU M  53     100.286   7.252  20.663  1.00 86.07           C  
ATOM    437  CD  GLU M  53     100.724   5.857  20.232  1.00 86.07           C  
ATOM    438  OE1 GLU M  53     100.861   4.973  21.119  1.00 86.07           O  
ATOM    439  OE2 GLU M  53     100.934   5.660  19.005  1.00 86.07           O  
ATOM    440  C   GLU M  53      99.349   8.344  24.225  1.00 86.07           C  
ATOM    441  O   GLU M  53      98.245   7.949  24.593  1.00 86.07           O  
ATOM    442  N   GLN M  54     100.356   8.551  25.084  1.00117.83           N  
ATOM    443  CA  GLN M  54     100.331   8.298  26.501  1.00117.83           C  
ATOM    444  CB  GLN M  54     101.677   8.649  27.162  1.00117.83           C  
ATOM    445  CG  GLN M  54     102.884   7.897  26.596  1.00117.83           C  
ATOM    446  CD  GLN M  54     103.180   6.692  27.471  1.00117.83           C  
ATOM    447  OE1 GLN M  54     104.336   6.424  27.794  1.00117.83           O  
ATOM    448  NE2 GLN M  54     102.117   5.942  27.868  1.00117.83           N  
ATOM    449  C   GLN M  54      99.311   9.155  27.216  1.00117.83           C  
ATOM    450  O   GLN M  54      98.829   8.782  28.283  1.00117.83           O  
ATOM    451  N   GLU M  55      98.970  10.330  26.657  1.00229.94           N  
ATOM    452  CA  GLU M  55      98.298  11.403  27.351  1.00229.94           C  
ATOM    453  CB  GLU M  55      98.217  12.632  26.443  1.00229.94           C  
ATOM    454  CG  GLU M  55      98.160  13.930  27.226  1.00229.94           C  
ATOM    455  CD  GLU M  55      99.307  13.947  28.226  1.00229.94           C  
ATOM    456  OE1 GLU M  55     100.495  13.981  27.807  1.00229.94           O  
ATOM    457  OE2 GLU M  55      98.991  13.929  29.444  1.00229.94           O  
ATOM    458  C   GLU M  55      96.955  11.141  28.000  1.00229.94           C  
ATOM    459  O   GLU M  55      96.815  11.434  29.185  1.00229.94           O  
ATOM    460  N   GLY M  56      95.937  10.574  27.321  1.00 59.60           N  
ATOM    461  CA  GLY M  56      94.663  10.396  27.981  1.00 59.60           C  
ATOM    462  C   GLY M  56      93.640  11.220  27.261  1.00 59.60           C  
ATOM    463  O   GLY M  56      93.906  12.321  26.784  1.00 59.60           O  
ATOM    464  N   PRO M  58      92.460  10.662  27.179  1.00134.96           N  
ATOM    465  CA  PRO M  58      91.372  11.264  26.452  1.00134.96           C  
ATOM    466  CD  PRO M  58      92.338   9.216  27.236  1.00134.96           C  
ATOM    467  CB  PRO M  58      90.295  10.185  26.344  1.00134.96           C  
ATOM    468  CG  PRO M  58      91.098   8.873  26.395  1.00134.96           C  
ATOM    469  C   PRO M  58      90.874  12.558  26.997  1.00134.96           C  
ATOM    470  O   PRO M  58      90.430  13.393  26.210  1.00134.96           O  
ATOM    471  N   GLU M  59      90.928  12.762  28.325  1.00139.68           N  
ATOM    472  CA  GLU M  59      90.420  13.997  28.834  1.00139.68           C  
ATOM    473  CB  GLU M  59      90.447  14.109  30.375  1.00139.68           C  
ATOM    474  CG  GLU M  59      91.841  14.040  31.006  1.00139.68           C  
ATOM    475  CD  GLU M  59      92.138  12.595  31.386  1.00139.68           C  
ATOM    476  OE1 GLU M  59      91.194  11.763  31.337  1.00139.68           O  
ATOM    477  OE2 GLU M  59      93.313  12.307  31.742  1.00139.68           O  
ATOM    478  C   GLU M  59      91.286  15.069  28.262  1.00139.68           C  
ATOM    479  O   GLU M  59      90.808  16.137  27.887  1.00139.68           O  
ATOM    480  N   TYR M  60      92.590  14.763  28.132  1.00197.21           N  
ATOM    481  CA  TYR M  60      93.593  15.685  27.685  1.00197.21           C  
ATOM    482  CB  TYR M  60      94.960  14.987  27.574  1.00197.21           C  
ATOM    483  CG  TYR M  60      96.015  15.934  27.113  1.00197.21           C  
ATOM    484  CD1 TYR M  60      96.266  16.114  25.771  1.00197.21           C  
ATOM    485  CD2 TYR M  60      96.771  16.630  28.026  1.00197.21           C  
ATOM    486  CE1 TYR M  60      97.249  16.974  25.345  1.00197.21           C  
ATOM    487  CE2 TYR M  60      97.760  17.491  27.605  1.00197.21           C  
ATOM    488  CZ  TYR M  60      97.996  17.668  26.264  1.00197.21           C  
ATOM    489  OH  TYR M  60      99.007  18.552  25.830  1.00197.21           O  
ATOM    490  C   TYR M  60      93.236  16.183  26.316  1.00197.21           C  
ATOM    491  O   TYR M  60      93.217  17.389  26.081  1.00197.21           O  
ATOM    492  N   TRP M  61      92.919  15.272  25.378  1.00 98.98           N  
ATOM    493  CA  TRP M  61      92.665  15.667  24.019  1.00 98.98           C  
ATOM    494  CB  TRP M  61      92.469  14.470  23.078  1.00 98.98           C  
ATOM    495  CG  TRP M  61      93.707  13.620  22.968  1.00 98.98           C  
ATOM    496  CD2 TRP M  61      94.983  14.135  22.567  1.00 98.98           C  
ATOM    497  CD1 TRP M  61      93.895  12.304  23.268  1.00 98.98           C  
ATOM    498  NE1 TRP M  61      95.212  11.962  23.069  1.00 98.98           N  
ATOM    499  CE2 TRP M  61      95.894  13.083  22.643  1.00 98.98           C  
ATOM    500  CE3 TRP M  61      95.368  15.387  22.179  1.00 98.98           C  
ATOM    501  CZ2 TRP M  61      97.209  13.267  22.327  1.00 98.98           C  
ATOM    502  CZ3 TRP M  61      96.692  15.569  21.854  1.00 98.98           C  
ATOM    503  CH2 TRP M  61      97.592  14.528  21.928  1.00 98.98           C  
ATOM    504  C   TRP M  61      91.435  16.504  23.922  1.00 98.98           C  
ATOM    505  O   TRP M  61      91.471  17.616  23.396  1.00 98.98           O  
ATOM    506  N   GLU M  62      90.316  16.008  24.479  1.00 95.98           N  
ATOM    507  CA  GLU M  62      89.070  16.698  24.322  1.00 95.98           C  
ATOM    508  CB  GLU M  62      87.907  16.002  25.051  1.00 95.98           C  
ATOM    509  CG  GLU M  62      86.574  16.734  24.887  1.00 95.98           C  
ATOM    510  CD  GLU M  62      86.064  16.493  23.471  1.00 95.98           C  
ATOM    511  OE1 GLU M  62      85.551  15.373  23.208  1.00 95.98           O  
ATOM    512  OE2 GLU M  62      86.177  17.428  22.634  1.00 95.98           O  
ATOM    513  C   GLU M  62      89.246  18.048  24.917  1.00 95.98           C  
ATOM    514  O   GLU M  62      88.742  19.052  24.413  1.00 95.98           O  
ATOM    515  N   ARG M  63      89.998  18.084  26.021  1.00181.11           N  
ATOM    516  CA  ARG M  63      90.221  19.302  26.738  1.00181.11           C  
ATOM    517  CB  ARG M  63      91.033  19.059  28.007  1.00181.11           C  
ATOM    518  CG  ARG M  63      91.360  20.346  28.745  1.00181.11           C  
ATOM    519  CD  ARG M  63      92.431  20.141  29.804  1.00181.11           C  
ATOM    520  NE  ARG M  63      93.753  20.077  29.130  1.00181.11           N  
ATOM    521  CZ  ARG M  63      94.677  19.144  29.497  1.00181.11           C  
ATOM    522  NH1 ARG M  63      94.372  18.148  30.377  1.00181.11           N  
ATOM    523  NH2 ARG M  63      95.933  19.215  28.979  1.00181.11           N  
ATOM    524  C   ARG M  63      90.984  20.307  25.927  1.00181.11           C  
ATOM    525  O   ARG M  63      90.551  21.449  25.780  1.00181.11           O  
ATOM    526  N   GLU M  64      92.131  19.906  25.348  1.00125.44           N  
ATOM    527  CA  GLU M  64      92.920  20.852  24.616  1.00125.44           C  
ATOM    528  CB  GLU M  64      94.241  20.266  24.097  1.00125.44           C  
ATOM    529  CG  GLU M  64      95.249  20.057  25.224  1.00125.44           C  
ATOM    530  CD  GLU M  64      95.596  21.427  25.788  1.00125.44           C  
ATOM    531  OE1 GLU M  64      95.068  22.446  25.273  1.00125.44           O  
ATOM    532  OE2 GLU M  64      96.400  21.475  26.754  1.00125.44           O  
ATOM    533  C   GLU M  64      92.102  21.295  23.460  1.00125.44           C  
ATOM    534  O   GLU M  64      92.149  22.461  23.073  1.00125.44           O  
ATOM    535  N   THR M  65      91.310  20.365  22.897  1.00 67.07           N  
ATOM    536  CA  THR M  65      90.524  20.660  21.739  1.00 67.07           C  
ATOM    537  CB  THR M  65      89.703  19.485  21.291  1.00 67.07           C  
ATOM    538  OG1 THR M  65      90.545  18.377  21.012  1.00 67.07           O  
ATOM    539  CG2 THR M  65      88.916  19.877  20.028  1.00 67.07           C  
ATOM    540  C   THR M  65      89.575  21.776  22.040  1.00 67.07           C  
ATOM    541  O   THR M  65      89.507  22.754  21.302  1.00 67.07           O  
ATOM    542  N   GLN M  66      88.823  21.683  23.145  1.00119.12           N  
ATOM    543  CA  GLN M  66      87.868  22.710  23.440  1.00119.12           C  
ATOM    544  CB  GLN M  66      86.947  22.270  24.582  1.00119.12           C  
ATOM    545  CG  GLN M  66      86.081  21.064  24.213  1.00119.12           C  
ATOM    546  CD  GLN M  66      85.349  20.615  25.467  1.00119.12           C  
ATOM    547  OE1 GLN M  66      84.121  20.558  25.499  1.00119.12           O  
ATOM    548  NE2 GLN M  66      86.124  20.286  26.535  1.00119.12           N  
ATOM    549  C   GLN M  66      88.627  23.972  23.754  1.00119.12           C  
ATOM    550  O   GLN M  66      88.184  25.064  23.412  1.00119.12           O  
ATOM    551  N   LYS M  67      89.810  23.859  24.394  1.00131.48           N  
ATOM    552  CA  LYS M  67      90.633  24.993  24.734  1.00131.48           C  
ATOM    553  CB  LYS M  67      91.958  24.565  25.386  1.00131.48           C  
ATOM    554  CG  LYS M  67      92.874  25.729  25.764  1.00131.48           C  
ATOM    555  CD  LYS M  67      94.155  25.297  26.483  1.00131.48           C  
ATOM    556  CE  LYS M  67      93.910  24.576  27.809  1.00131.48           C  
ATOM    557  NZ  LYS M  67      93.805  23.117  27.584  1.00131.48           N  
ATOM    558  C   LYS M  67      90.986  25.676  23.473  1.00131.48           C  
ATOM    559  O   LYS M  67      90.929  26.900  23.382  1.00131.48           O  
ATOM    560  N   ALA M  68      91.344  24.878  22.459  1.00 44.04           N  
ATOM    561  CA  ALA M  68      91.711  25.445  21.207  1.00 44.04           C  
ATOM    562  CB  ALA M  68      92.081  24.385  20.153  1.00 44.04           C  
ATOM    563  C   ALA M  68      90.518  26.189  20.709  1.00 44.04           C  
ATOM    564  O   ALA M  68      90.633  27.329  20.269  1.00 44.04           O  
ATOM    565  N   LYS M  69      89.319  25.591  20.836  0.96159.96           N  
ATOM    566  CA  LYS M  69      88.130  26.209  20.325  0.96159.96           C  
ATOM    567  CB  LYS M  69      86.863  25.387  20.634  0.96159.96           C  
ATOM    568  CG  LYS M  69      86.820  24.006  19.971  0.96159.96           C  
ATOM    569  CD  LYS M  69      86.768  24.028  18.441  0.96159.96           C  
ATOM    570  CE  LYS M  69      85.364  24.264  17.882  0.96159.96           C  
ATOM    571  NZ  LYS M  69      85.393  24.243  16.402  0.96159.96           N  
ATOM    572  C   LYS M  69      87.950  27.550  20.977  0.96159.96           C  
ATOM    573  O   LYS M  69      87.601  28.524  20.312  0.96159.96           O  
ATOM    574  N   GLY M  70      88.165  27.651  22.304  1.00 62.32           N  
ATOM    575  CA  GLY M  70      87.961  28.923  22.945  1.00 62.32           C  
ATOM    576  C   GLY M  70      88.960  29.913  22.399  1.00 62.32           C  
ATOM    577  O   GLY M  70      88.612  31.050  22.077  1.00 62.32           O  
ATOM    578  N   ASN M  71      90.237  29.496  22.262  1.00 68.99           N  
ATOM    579  CA  ASN M  71      91.288  30.372  21.800  1.00 68.99           C  
ATOM    580  CB  ASN M  71      92.668  29.687  21.752  1.00 68.99           C  
ATOM    581  CG  ASN M  71      93.133  29.395  23.171  1.00 68.99           C  
ATOM    582  OD1 ASN M  71      93.060  30.250  24.053  1.00 68.99           O  
ATOM    583  ND2 ASN M  71      93.631  28.148  23.395  1.00 68.99           N  
ATOM    584  C   ASN M  71      90.985  30.799  20.400  1.00 68.99           C  
ATOM    585  O   ASN M  71      91.251  31.937  20.010  1.00 68.99           O  
ATOM    586  N   GLU M  72      90.419  29.882  19.597  1.00 65.96           N  
ATOM    587  CA  GLU M  72      90.162  30.213  18.231  1.00 65.96           C  
ATOM    588  CB  GLU M  72      89.465  29.079  17.469  1.00 65.96           C  
ATOM    589  CG  GLU M  72      89.191  29.419  16.004  1.00 65.96           C  
ATOM    590  CD  GLU M  72      88.506  28.219  15.374  1.00 65.96           C  
ATOM    591  OE1 GLU M  72      88.739  27.082  15.864  1.00 65.96           O  
ATOM    592  OE2 GLU M  72      87.732  28.425  14.402  1.00 65.96           O  
ATOM    593  C   GLU M  72      89.246  31.376  18.222  1.00 65.96           C  
ATOM    594  O   GLU M  72      89.461  32.358  17.513  1.00 65.96           O  
ATOM    595  N   GLN M  73      88.217  31.307  19.071  1.00159.48           N  
ATOM    596  CA  GLN M  73      87.270  32.364  19.093  1.00159.48           C  
ATOM    597  CB  GLN M  73      86.175  32.141  20.148  1.00159.48           C  
ATOM    598  CG  GLN M  73      84.978  33.071  19.978  1.00159.48           C  
ATOM    599  CD  GLN M  73      84.291  32.667  18.681  1.00159.48           C  
ATOM    600  OE1 GLN M  73      84.351  33.389  17.688  1.00159.48           O  
ATOM    601  NE2 GLN M  73      83.626  31.479  18.686  1.00159.48           N  
ATOM    602  C   GLN M  73      88.006  33.610  19.464  1.00159.48           C  
ATOM    603  O   GLN M  73      87.835  34.642  18.821  1.00159.48           O  
ATOM    604  N   SER M  74      88.925  33.518  20.447  1.00100.32           N  
ATOM    605  CA  SER M  74      89.547  34.694  20.980  1.00100.32           C  
ATOM    606  CB  SER M  74      90.601  34.359  22.047  1.00100.32           C  
ATOM    607  OG  SER M  74      89.981  33.715  23.150  1.00100.32           O  
ATOM    608  C   SER M  74      90.231  35.451  19.884  1.00100.32           C  
ATOM    609  O   SER M  74      90.124  36.673  19.802  1.00100.32           O  
ATOM    610  N   PHE M  75      90.959  34.736  19.013  1.00 85.20           N  
ATOM    611  CA  PHE M  75      91.710  35.341  17.952  1.00 85.20           C  
ATOM    612  CB  PHE M  75      92.678  34.358  17.268  1.00 85.20           C  
ATOM    613  CG  PHE M  75      93.806  34.103  18.214  1.00 85.20           C  
ATOM    614  CD1 PHE M  75      93.716  33.131  19.184  1.00 85.20           C  
ATOM    615  CD2 PHE M  75      94.960  34.848  18.125  1.00 85.20           C  
ATOM    616  CE1 PHE M  75      94.763  32.909  20.047  1.00 85.20           C  
ATOM    617  CE2 PHE M  75      96.009  34.630  18.985  1.00 85.20           C  
ATOM    618  CZ  PHE M  75      95.910  33.660  19.950  1.00 85.20           C  
ATOM    619  C   PHE M  75      90.815  35.920  16.905  1.00 85.20           C  
ATOM    620  O   PHE M  75      91.111  36.973  16.341  1.00 85.20           O  
ATOM    621  N   ARG M  76      89.685  35.247  16.632  0.93192.96           N  
ATOM    622  CA  ARG M  76      88.791  35.649  15.586  0.93192.96           C  
ATOM    623  CB  ARG M  76      87.505  34.807  15.620  0.93192.96           C  
ATOM    624  CG  ARG M  76      86.569  35.004  14.433  0.93192.96           C  
ATOM    625  CD  ARG M  76      85.315  34.133  14.532  0.93192.96           C  
ATOM    626  NE  ARG M  76      85.769  32.721  14.687  0.93192.96           N  
ATOM    627  CZ  ARG M  76      84.845  31.741  14.900  0.93192.96           C  
ATOM    628  NH1 ARG M  76      83.520  32.066  14.939  0.93192.96           N  
ATOM    629  NH2 ARG M  76      85.238  30.445  15.072  0.93192.96           N  
ATOM    630  C   ARG M  76      88.428  37.084  15.802  0.93192.96           C  
ATOM    631  O   ARG M  76      88.447  37.877  14.861  0.93192.96           O  
ATOM    632  N   VAL M  77      88.098  37.465  17.048  1.00161.48           N  
ATOM    633  CA  VAL M  77      87.770  38.841  17.329  1.00161.48           C  
ATOM    634  CB  VAL M  77      87.181  39.121  18.685  1.00161.48           C  
ATOM    635  CG1 VAL M  77      85.736  38.622  18.708  1.00161.48           C  
ATOM    636  CG2 VAL M  77      88.050  38.460  19.755  1.00161.48           C  
ATOM    637  C   VAL M  77      88.987  39.682  17.177  1.00161.48           C  
ATOM    638  O   VAL M  77      88.895  40.799  16.674  1.00161.48           O  
ATOM    639  N   ASP M  78      90.165  39.153  17.568  1.00 73.86           N  
ATOM    640  CA  ASP M  78      91.355  39.947  17.569  1.00 73.86           C  
ATOM    641  CB  ASP M  78      92.605  39.142  17.971  1.00 73.86           C  
ATOM    642  CG  ASP M  78      92.525  38.846  19.465  1.00 73.86           C  
ATOM    643  OD1 ASP M  78      91.946  39.689  20.201  1.00 73.86           O  
ATOM    644  OD2 ASP M  78      93.039  37.777  19.890  1.00 73.86           O  
ATOM    645  C   ASP M  78      91.566  40.453  16.181  1.00 73.86           C  
ATOM    646  O   ASP M  78      91.973  41.600  15.993  1.00 73.86           O  
ATOM    647  N   LEU M  79      91.258  39.622  15.168  1.00 66.07           N  
ATOM    648  CA  LEU M  79      91.437  40.044  13.814  1.00 66.07           C  
ATOM    649  CB  LEU M  79      90.965  38.985  12.803  1.00 66.07           C  
ATOM    650  CG  LEU M  79      91.786  37.684  12.845  1.00 66.07           C  
ATOM    651  CD1 LEU M  79      91.272  36.667  11.817  1.00 66.07           C  
ATOM    652  CD2 LEU M  79      93.289  37.959  12.692  1.00 66.07           C  
ATOM    653  C   LEU M  79      90.619  41.277  13.592  1.00 66.07           C  
ATOM    654  O   LEU M  79      91.109  42.270  13.056  1.00 66.07           O  
ATOM    655  N   ARG M  80      89.360  41.264  14.057  1.00134.91           N  
ATOM    656  CA  ARG M  80      88.463  42.369  13.862  1.00134.91           C  
ATOM    657  CB  ARG M  80      87.095  42.134  14.528  1.00134.91           C  
ATOM    658  CG  ARG M  80      86.317  40.943  13.961  1.00134.91           C  
ATOM    659  CD  ARG M  80      84.895  40.828  14.513  1.00134.91           C  
ATOM    660  NE  ARG M  80      84.231  39.688  13.821  1.00134.91           N  
ATOM    661  CZ  ARG M  80      84.347  38.423  14.318  1.00134.91           C  
ATOM    662  NH1 ARG M  80      85.069  38.201  15.454  1.00134.91           N  
ATOM    663  NH2 ARG M  80      83.731  37.381  13.686  1.00134.91           N  
ATOM    664  C   ARG M  80      89.063  43.583  14.499  1.00134.91           C  
ATOM    665  O   ARG M  80      89.063  44.671  13.927  1.00134.91           O  
ATOM    666  N   THR M  81      89.632  43.398  15.699  1.00 87.78           N  
ATOM    667  CA  THR M  81      90.099  44.470  16.525  1.00 87.78           C  
ATOM    668  CB  THR M  81      90.630  43.967  17.834  1.00 87.78           C  
ATOM    669  OG1 THR M  81      89.670  43.134  18.465  1.00 87.78           O  
ATOM    670  CG2 THR M  81      90.895  45.175  18.741  1.00 87.78           C  
ATOM    671  C   THR M  81      91.208  45.192  15.846  1.00 87.78           C  
ATOM    672  O   THR M  81      91.247  46.422  15.834  1.00 87.78           O  
ATOM    673  N   LEU M  82      92.137  44.428  15.252  1.00 64.69           N  
ATOM    674  CA  LEU M  82      93.296  44.987  14.622  1.00 64.69           C  
ATOM    675  CB  LEU M  82      94.254  43.898  14.128  1.00 64.69           C  
ATOM    676  CG  LEU M  82      94.810  43.076  15.306  1.00 64.69           C  
ATOM    677  CD1 LEU M  82      95.774  41.977  14.840  1.00 64.69           C  
ATOM    678  CD2 LEU M  82      95.436  43.998  16.366  1.00 64.69           C  
ATOM    679  C   LEU M  82      92.840  45.817  13.476  1.00 64.69           C  
ATOM    680  O   LEU M  82      93.385  46.892  13.223  1.00 64.69           O  
ATOM    681  N   LEU M  83      91.783  45.355  12.787  1.00 52.75           N  
ATOM    682  CA  LEU M  83      91.287  46.053  11.647  1.00 52.75           C  
ATOM    683  CB  LEU M  83      90.001  45.428  11.084  1.00 52.75           C  
ATOM    684  CG  LEU M  83      90.174  43.960  10.657  1.00 52.75           C  
ATOM    685  CD1 LEU M  83      88.860  43.389  10.099  1.00 52.75           C  
ATOM    686  CD2 LEU M  83      91.366  43.786   9.704  1.00 52.75           C  
ATOM    687  C   LEU M  83      90.933  47.421  12.113  1.00 52.75           C  
ATOM    688  O   LEU M  83      91.142  48.393  11.396  1.00 52.75           O  
ATOM    689  N   GLY M  84      90.359  47.529  13.322  1.00 36.58           N  
ATOM    690  CA  GLY M  84      89.996  48.810  13.848  1.00 36.58           C  
ATOM    691  C   GLY M  84      91.193  49.664  14.159  1.00 36.58           C  
ATOM    692  O   GLY M  84      91.207  50.848  13.831  1.00 36.58           O  
ATOM    693  N   TYR M  85      92.238  49.100  14.802  1.00 81.66           N  
ATOM    694  CA  TYR M  85      93.351  49.925  15.198  1.00 81.66           C  
ATOM    695  CB  TYR M  85      94.490  49.173  15.908  1.00 81.66           C  
ATOM    696  CG  TYR M  85      94.022  48.673  17.225  1.00 81.66           C  
ATOM    697  CD1 TYR M  85      93.897  49.516  18.305  1.00 81.66           C  
ATOM    698  CD2 TYR M  85      93.734  47.340  17.373  1.00 81.66           C  
ATOM    699  CE1 TYR M  85      93.468  49.029  19.516  1.00 81.66           C  
ATOM    700  CE2 TYR M  85      93.308  46.851  18.580  1.00 81.66           C  
ATOM    701  CZ  TYR M  85      93.171  47.695  19.653  1.00 81.66           C  
ATOM    702  OH  TYR M  85      92.731  47.190  20.893  1.00 81.66           O  
ATOM    703  C   TYR M  85      93.976  50.476  13.967  1.00 81.66           C  
ATOM    704  O   TYR M  85      94.348  51.648  13.913  1.00 81.66           O  
ATOM    705  N   TYR M  86      94.146  49.594  12.971  1.00 91.55           N  
ATOM    706  CA  TYR M  86      94.720  49.891  11.694  1.00 91.55           C  
ATOM    707  CB  TYR M  86      95.135  48.634  10.914  1.00 91.55           C  
ATOM    708  CG  TYR M  86      96.354  48.113  11.599  1.00 91.55           C  
ATOM    709  CD1 TYR M  86      97.555  48.764  11.433  1.00 91.55           C  
ATOM    710  CD2 TYR M  86      96.313  46.985  12.390  1.00 91.55           C  
ATOM    711  CE1 TYR M  86      98.697  48.309  12.049  1.00 91.55           C  
ATOM    712  CE2 TYR M  86      97.453  46.523  13.009  1.00 91.55           C  
ATOM    713  CZ  TYR M  86      98.646  47.185  12.839  1.00 91.55           C  
ATOM    714  OH  TYR M  86      99.815  46.714  13.473  1.00 91.55           O  
ATOM    715  C   TYR M  86      93.800  50.730  10.854  1.00 91.55           C  
ATOM    716  O   TYR M  86      94.253  51.503  10.014  1.00 91.55           O  
ATOM    717  N   ASN M  87      92.475  50.594  11.044  1.00 75.82           N  
ATOM    718  CA  ASN M  87      91.513  51.241  10.192  1.00 75.82           C  
ATOM    719  CB  ASN M  87      91.644  52.776  10.136  1.00 75.82           C  
ATOM    720  CG  ASN M  87      91.087  53.358  11.430  1.00 75.82           C  
ATOM    721  OD1 ASN M  87      91.812  53.960  12.221  1.00 75.82           O  
ATOM    722  ND2 ASN M  87      89.757  53.180  11.651  1.00 75.82           N  
ATOM    723  C   ASN M  87      91.692  50.690   8.814  1.00 75.82           C  
ATOM    724  O   ASN M  87      91.691  51.425   7.828  1.00 75.82           O  
ATOM    725  N   GLN M  88      91.852  49.353   8.735  1.00 74.04           N  
ATOM    726  CA  GLN M  88      92.061  48.639   7.508  1.00 74.04           C  
ATOM    727  CB  GLN M  88      92.817  47.322   7.717  1.00 74.04           C  
ATOM    728  CG  GLN M  88      94.214  47.508   8.303  1.00 74.04           C  
ATOM    729  CD  GLN M  88      94.748  46.124   8.629  1.00 74.04           C  
ATOM    730  OE1 GLN M  88      95.203  45.396   7.751  1.00 74.04           O  
ATOM    731  NE2 GLN M  88      94.684  45.743   9.932  1.00 74.04           N  
ATOM    732  C   GLN M  88      90.738  48.274   6.916  1.00 74.04           C  
ATOM    733  O   GLN M  88      89.709  48.285   7.591  1.00 74.04           O  
ATOM    734  N   SER M  89      90.744  47.964   5.603  1.00 44.77           N  
ATOM    735  CA  SER M  89      89.552  47.544   4.929  1.00 44.77           C  
ATOM    736  CB  SER M  89      89.662  47.611   3.398  1.00 44.77           C  
ATOM    737  OG  SER M  89      90.683  46.733   2.947  1.00 44.77           O  
ATOM    738  C   SER M  89      89.304  46.122   5.316  1.00 44.77           C  
ATOM    739  O   SER M  89      90.233  45.352   5.553  1.00 44.77           O  
ATOM    740  N   LYS M  90      88.015  45.750   5.407  1.00136.38           N  
ATOM    741  CA  LYS M  90      87.614  44.433   5.812  1.00136.38           C  
ATOM    742  CB  LYS M  90      86.099  44.336   6.068  1.00136.38           C  
ATOM    743  CG  LYS M  90      85.705  43.157   6.958  1.00136.38           C  
ATOM    744  CD  LYS M  90      86.010  41.784   6.365  1.00136.38           C  
ATOM    745  CE  LYS M  90      86.053  40.661   7.403  1.00136.38           C  
ATOM    746  NZ  LYS M  90      87.277  40.783   8.231  1.00136.38           N  
ATOM    747  C   LYS M  90      87.976  43.428   4.757  1.00136.38           C  
ATOM    748  O   LYS M  90      88.359  42.300   5.060  1.00136.38           O  
ATOM    749  N   GLY M  91      87.919  43.832   3.476  1.00 39.67           N  
ATOM    750  CA  GLY M  91      88.009  42.896   2.392  1.00 39.67           C  
ATOM    751  C   GLY M  91      89.253  42.054   2.415  1.00 39.67           C  
ATOM    752  O   GLY M  91      89.164  40.848   2.190  1.00 39.67           O  
ATOM    753  N   GLY M  92      90.438  42.629   2.693  1.00 29.28           N  
ATOM    754  CA  GLY M  92      91.645  41.849   2.568  1.00 29.28           C  
ATOM    755  C   GLY M  92      91.794  40.881   3.702  1.00 29.28           C  
ATOM    756  O   GLY M  92      91.140  41.002   4.736  1.00 29.28           O  
ATOM    757  N   SER M  93      92.671  39.868   3.503  1.00102.07           N  
ATOM    758  CA  SER M  93      92.963  38.886   4.515  1.00102.07           C  
ATOM    759  CB  SER M  93      93.378  37.503   3.988  1.00102.07           C  
ATOM    760  OG  SER M  93      92.241  36.758   3.589  1.00102.07           O  
ATOM    761  C   SER M  93      94.121  39.349   5.338  1.00102.07           C  
ATOM    762  O   SER M  93      94.945  40.143   4.889  1.00102.07           O  
ATOM    763  N   HIS M  94      94.219  38.837   6.582  1.00 76.71           N  
ATOM    764  CA  HIS M  94      95.308  39.226   7.429  1.00 76.71           C  
ATOM    765  ND1 HIS M  94      95.014  42.216   6.695  1.00 76.71           N  
ATOM    766  CG  HIS M  94      94.361  41.523   7.687  1.00 76.71           C  
ATOM    767  CB  HIS M  94      94.935  40.344   8.404  1.00 76.71           C  
ATOM    768  NE2 HIS M  94      93.039  43.201   6.965  1.00 76.71           N  
ATOM    769  CD2 HIS M  94      93.157  42.136   7.840  1.00 76.71           C  
ATOM    770  CE1 HIS M  94      94.178  43.208   6.298  1.00 76.71           C  
ATOM    771  C   HIS M  94      95.703  38.042   8.256  1.00 76.71           C  
ATOM    772  O   HIS M  94      94.990  37.041   8.305  1.00 76.71           O  
ATOM    773  N   THR M  95      96.875  38.122   8.926  0.90 49.52           N  
ATOM    774  CA  THR M  95      97.304  36.999   9.710  0.90 49.52           C  
ATOM    775  CB  THR M  95      98.393  36.202   9.049  0.90 49.52           C  
ATOM    776  OG1 THR M  95      97.957  35.735   7.781  0.90 49.52           O  
ATOM    777  CG2 THR M  95      98.764  35.017   9.957  0.90 49.52           C  
ATOM    778  C   THR M  95      97.854  37.452  11.030  0.90 49.52           C  
ATOM    779  O   THR M  95      98.465  38.513  11.147  0.90 49.52           O  
ATOM    780  N   ILE M  96      97.627  36.622  12.070  1.00 51.13           N  
ATOM    781  CA  ILE M  96      98.152  36.854  13.384  1.00 51.13           C  
ATOM    782  CB  ILE M  96      97.113  37.098  14.442  1.00 51.13           C  
ATOM    783  CG1 ILE M  96      96.285  38.353  14.122  1.00 51.13           C  
ATOM    784  CG2 ILE M  96      97.833  37.167  15.799  1.00 51.13           C  
ATOM    785  CD1 ILE M  96      95.057  38.516  15.017  1.00 51.13           C  
ATOM    786  C   ILE M  96      98.851  35.594  13.772  1.00 51.13           C  
ATOM    787  O   ILE M  96      98.350  34.493  13.540  1.00 51.13           O  
ATOM    788  N   GLN M  97     100.055  35.728  14.355  1.00120.07           N  
ATOM    789  CA  GLN M  97     100.778  34.563  14.757  1.00120.07           C  
ATOM    790  CB  GLN M  97     101.722  34.084  13.640  1.00120.07           C  
ATOM    791  CG  GLN M  97     102.679  35.161  13.139  1.00120.07           C  
ATOM    792  CD  GLN M  97     103.088  34.791  11.718  1.00120.07           C  
ATOM    793  OE1 GLN M  97     103.533  33.678  11.446  1.00120.07           O  
ATOM    794  NE2 GLN M  97     102.906  35.755  10.775  1.00120.07           N  
ATOM    795  C   GLN M  97     101.476  34.858  16.047  1.00120.07           C  
ATOM    796  O   GLN M  97     101.996  35.954  16.241  1.00120.07           O  
ATOM    797  N   VAL M  98     101.469  33.885  16.986  1.00128.08           N  
ATOM    798  CA  VAL M  98     102.062  34.144  18.266  1.00128.08           C  
ATOM    799  CB  VAL M  98     101.073  34.333  19.382  1.00128.08           C  
ATOM    800  CG1 VAL M  98     100.315  35.643  19.136  1.00128.08           C  
ATOM    801  CG2 VAL M  98     100.150  33.109  19.450  1.00128.08           C  
ATOM    802  C   VAL M  98     102.969  33.038  18.665  1.00128.08           C  
ATOM    803  O   VAL M  98     102.759  31.870  18.339  1.00128.08           O  
ATOM    804  N   ILE M  99     104.029  33.418  19.400  1.00 63.72           N  
ATOM    805  CA  ILE M  99     104.971  32.474  19.901  1.00 63.72           C  
ATOM    806  CB  ILE M  99     106.387  32.817  19.530  1.00 63.72           C  
ATOM    807  CG1 ILE M  99     106.538  32.756  17.999  1.00 63.72           C  
ATOM    808  CG2 ILE M  99     107.345  31.881  20.285  1.00 63.72           C  
ATOM    809  CD1 ILE M  99     107.854  33.317  17.468  1.00 63.72           C  
ATOM    810  C   ILE M  99     104.828  32.507  21.383  1.00 63.72           C  
ATOM    811  O   ILE M  99     105.018  33.541  22.023  1.00 63.72           O  
ATOM    812  N   SER M 100     104.443  31.361  21.967  1.00 59.18           N  
ATOM    813  CA  SER M 100     104.283  31.302  23.383  1.00 59.18           C  
ATOM    814  CB  SER M 100     102.827  31.024  23.794  1.00 59.18           C  
ATOM    815  OG  SER M 100     102.687  31.091  25.203  1.00 59.18           O  
ATOM    816  C   SER M 100     105.126  30.154  23.816  1.00 59.18           C  
ATOM    817  O   SER M 100     105.157  29.126  23.145  1.00 59.18           O  
ATOM    818  N   GLY M 101     105.858  30.291  24.936  1.00 35.24           N  
ATOM    819  CA  GLY M 101     106.660  29.172  25.326  1.00 35.24           C  
ATOM    820  C   GLY M 101     107.591  29.573  26.421  1.00 35.24           C  
ATOM    821  O   GLY M 101     107.633  30.731  26.837  1.00 35.24           O  
ATOM    822  N   CYS M 102     108.369  28.585  26.913  1.00 52.20           N  
ATOM    823  CA  CYS M 102     109.292  28.820  27.985  1.00 52.20           C  
ATOM    824  CB  CYS M 102     108.707  28.455  29.369  1.00 52.20           C  
ATOM    825  SG  CYS M 102     108.184  26.714  29.500  1.00 52.20           S  
ATOM    826  C   CYS M 102     110.505  27.966  27.755  1.00 52.20           C  
ATOM    827  O   CYS M 102     110.431  26.919  27.114  1.00 52.20           O  
ATOM    828  N   GLU M 103     111.671  28.418  28.265  1.00 63.33           N  
ATOM    829  CA  GLU M 103     112.894  27.672  28.149  1.00 63.33           C  
ATOM    830  CB  GLU M 103     114.035  28.447  27.472  1.00 63.33           C  
ATOM    831  CG  GLU M 103     113.907  28.589  25.960  1.00 63.33           C  
ATOM    832  CD  GLU M 103     115.118  29.378  25.482  1.00 63.33           C  
ATOM    833  OE1 GLU M 103     115.860  29.902  26.354  1.00 63.33           O  
ATOM    834  OE2 GLU M 103     115.320  29.466  24.243  1.00 63.33           O  
ATOM    835  C   GLU M 103     113.380  27.397  29.537  1.00 63.33           C  
ATOM    836  O   GLU M 103     113.402  28.292  30.381  1.00 63.33           O  
ATOM    837  N   VAL M 104     113.806  26.145  29.801  1.00 40.79           N  
ATOM    838  CA  VAL M 104     114.274  25.794  31.111  1.00 40.79           C  
ATOM    839  CB  VAL M 104     113.416  24.755  31.769  1.00 40.79           C  
ATOM    840  CG1 VAL M 104     111.999  25.332  31.934  1.00 40.79           C  
ATOM    841  CG2 VAL M 104     113.467  23.467  30.929  1.00 40.79           C  
ATOM    842  C   VAL M 104     115.648  25.215  30.971  1.00 40.79           C  
ATOM    843  O   VAL M 104     116.029  24.733  29.906  1.00 40.79           O  
ATOM    844  N   GLY M 105     116.442  25.275  32.060  1.00 25.42           N  
ATOM    845  CA  GLY M 105     117.783  24.766  32.026  1.00 25.42           C  
ATOM    846  C   GLY M 105     117.769  23.373  32.569  1.00 25.42           C  
ATOM    847  O   GLY M 105     116.716  22.829  32.889  1.00 25.42           O  
ATOM    848  N   SER M 106     118.965  22.768  32.702  1.00 71.99           N  
ATOM    849  CA  SER M 106     119.087  21.438  33.226  1.00 71.99           C  
ATOM    850  CB  SER M 106     120.532  20.905  33.200  1.00 71.99           C  
ATOM    851  OG  SER M 106     120.954  20.677  31.863  1.00 71.99           O  
ATOM    852  C   SER M 106     118.661  21.478  34.653  1.00 71.99           C  
ATOM    853  O   SER M 106     118.144  20.500  35.191  1.00 71.99           O  
ATOM    854  N   ASP M 107     118.895  22.633  35.297  1.00 60.38           N  
ATOM    855  CA  ASP M 107     118.563  22.852  36.671  1.00 60.38           C  
ATOM    856  CB  ASP M 107     119.181  24.153  37.227  1.00 60.38           C  
ATOM    857  CG  ASP M 107     118.714  25.345  36.405  1.00 60.38           C  
ATOM    858  OD1 ASP M 107     118.105  25.134  35.324  1.00 60.38           O  
ATOM    859  OD2 ASP M 107     118.968  26.493  36.848  1.00 60.38           O  
ATOM    860  C   ASP M 107     117.073  22.855  36.846  1.00 60.38           C  
ATOM    861  O   ASP M 107     116.570  22.440  37.888  1.00 60.38           O  
ATOM    862  N   GLY M 108     116.312  23.294  35.824  1.00 33.09           N  
ATOM    863  CA  GLY M 108     114.885  23.352  35.973  1.00 33.09           C  
ATOM    864  C   GLY M 108     114.502  24.787  36.161  1.00 33.09           C  
ATOM    865  O   GLY M 108     113.327  25.110  36.334  1.00 33.09           O  
ATOM    866  N   ARG M 109     115.507  25.684  36.125  1.00155.22           N  
ATOM    867  CA  ARG M 109     115.273  27.095  36.249  1.00155.22           C  
ATOM    868  CB  ARG M 109     116.555  27.944  36.361  1.00155.22           C  
ATOM    869  CG  ARG M 109     117.394  27.904  35.075  1.00155.22           C  
ATOM    870  CD  ARG M 109     118.726  28.662  35.128  1.00155.22           C  
ATOM    871  NE  ARG M 109     118.441  30.119  35.267  1.00155.22           N  
ATOM    872  CZ  ARG M 109     119.380  31.031  34.877  1.00155.22           C  
ATOM    873  NH1 ARG M 109     120.547  30.604  34.312  1.00155.22           N  
ATOM    874  NH2 ARG M 109     119.155  32.366  35.048  1.00155.22           N  
ATOM    875  C   ARG M 109     114.660  27.520  34.961  1.00155.22           C  
ATOM    876  O   ARG M 109     114.767  26.826  33.952  1.00155.22           O  
ATOM    877  N   LEU M 110     113.978  28.676  34.971  1.00 71.45           N  
ATOM    878  CA  LEU M 110     113.363  29.123  33.759  1.00 71.45           C  
ATOM    879  CB  LEU M 110     112.022  29.839  34.005  1.00 71.45           C  
ATOM    880  CG  LEU M 110     111.328  30.339  32.724  1.00 71.45           C  
ATOM    881  CD1 LEU M 110     110.979  29.169  31.793  1.00 71.45           C  
ATOM    882  CD2 LEU M 110     110.109  31.219  33.050  1.00 71.45           C  
ATOM    883  C   LEU M 110     114.297  30.097  33.116  1.00 71.45           C  
ATOM    884  O   LEU M 110     114.498  31.196  33.627  1.00 71.45           O  
ATOM    885  N   LEU M 111     114.926  29.698  31.991  1.00120.51           N  
ATOM    886  CA  LEU M 111     115.816  30.612  31.338  1.00120.51           C  
ATOM    887  CB  LEU M 111     116.644  30.003  30.200  1.00120.51           C  
ATOM    888  CG  LEU M 111     117.783  29.118  30.716  1.00120.51           C  
ATOM    889  CD1 LEU M 111     117.246  27.899  31.458  1.00120.51           C  
ATOM    890  CD2 LEU M 111     118.754  28.745  29.597  1.00120.51           C  
ATOM    891  C   LEU M 111     115.072  31.763  30.747  1.00120.51           C  
ATOM    892  O   LEU M 111     115.395  32.916  31.026  1.00120.51           O  
ATOM    893  N   ARG M 112     114.035  31.492  29.928  1.00151.82           N  
ATOM    894  CA  ARG M 112     113.364  32.607  29.326  1.00151.82           C  
ATOM    895  CB  ARG M 112     113.934  33.040  27.967  1.00151.82           C  
ATOM    896  CG  ARG M 112     115.249  33.805  28.041  0.93151.82           C  
ATOM    897  CD  ARG M 112     115.702  34.329  26.679  0.96151.82           C  
ATOM    898  NE  ARG M 112     114.911  35.553  26.367  0.94151.82           N  
ATOM    899  CZ  ARG M 112     115.506  36.574  25.684  0.91151.82           C  
ATOM    900  NH1 ARG M 112     116.815  36.462  25.312  1.00151.82           N  
ATOM    901  NH2 ARG M 112     114.800  37.702  25.378  1.00151.82           N  
ATOM    902  C   ARG M 112     111.939  32.263  29.061  1.00151.82           C  
ATOM    903  O   ARG M 112     111.569  31.095  28.951  1.00151.82           O  
ATOM    904  N   GLY M 113     111.098  33.309  28.942  1.00 46.38           N  
ATOM    905  CA  GLY M 113     109.709  33.114  28.653  1.00 46.38           C  
ATOM    906  C   GLY M 113     109.382  34.017  27.508  1.00 46.38           C  
ATOM    907  O   GLY M 113     109.809  35.172  27.484  1.00 46.38           O  
ATOM    908  N   TYR M 114     108.584  33.512  26.539  1.00119.80           N  
ATOM    909  CA  TYR M 114     108.300  34.295  25.371  1.00119.80           C  
ATOM    910  CB  TYR M 114     108.691  33.643  24.029  1.00119.80           C  
ATOM    911  CG  TYR M 114     110.099  33.165  23.973  1.00119.80           C  
ATOM    912  CD1 TYR M 114     111.128  33.978  23.561  1.00119.80           C  
ATOM    913  CD2 TYR M 114     110.375  31.866  24.321  1.00119.80           C  
ATOM    914  CE1 TYR M 114     112.414  33.493  23.505  1.00119.80           C  
ATOM    915  CE2 TYR M 114     111.656  31.377  24.266  1.00119.80           C  
ATOM    916  CZ  TYR M 114     112.679  32.192  23.854  1.00119.80           C  
ATOM    917  OH  TYR M 114     113.995  31.690  23.794  1.00119.80           O  
ATOM    918  C   TYR M 114     106.817  34.410  25.202  1.00119.80           C  
ATOM    919  O   TYR M 114     106.061  33.485  25.497  1.00119.80           O  
ATOM    920  N   GLN M 115     106.370  35.585  24.726  1.00 86.49           N  
ATOM    921  CA  GLN M 115     105.003  35.798  24.351  1.00 86.49           C  
ATOM    922  CB  GLN M 115     104.137  36.383  25.485  1.00 86.49           C  
ATOM    923  CG  GLN M 115     102.668  36.621  25.114  1.00 86.49           C  
ATOM    924  CD  GLN M 115     101.939  35.281  25.045  1.00 86.49           C  
ATOM    925  OE1 GLN M 115     102.434  34.256  25.510  1.00 86.49           O  
ATOM    926  NE2 GLN M 115     100.717  35.284  24.450  1.00 86.49           N  
ATOM    927  C   GLN M 115     105.105  36.816  23.262  1.00 86.49           C  
ATOM    928  O   GLN M 115     105.317  37.997  23.529  1.00 86.49           O  
ATOM    929  N   GLN M 116     104.952  36.389  21.995  1.00 61.16           N  
ATOM    930  CA  GLN M 116     105.177  37.332  20.940  1.00 61.16           C  
ATOM    931  CB  GLN M 116     106.403  36.966  20.085  1.00 61.16           C  
ATOM    932  CG  GLN M 116     107.712  36.970  20.880  1.00 61.16           C  
ATOM    933  CD  GLN M 116     108.829  36.478  19.971  1.00 61.16           C  
ATOM    934  OE1 GLN M 116     109.540  35.530  20.300  1.00 61.16           O  
ATOM    935  NE2 GLN M 116     108.992  37.135  18.791  1.00 61.16           N  
ATOM    936  C   GLN M 116     103.990  37.358  20.031  1.00 61.16           C  
ATOM    937  O   GLN M 116     103.413  36.323  19.704  1.00 61.16           O  
ATOM    938  N   TYR M 117     103.603  38.572  19.591  1.00 82.29           N  
ATOM    939  CA  TYR M 117     102.497  38.720  18.692  1.00 82.29           C  
ATOM    940  CB  TYR M 117     101.367  39.629  19.218  1.00 82.29           C  
ATOM    941  CG  TYR M 117     100.498  38.843  20.135  1.00 82.29           C  
ATOM    942  CD1 TYR M 117     100.916  38.468  21.391  1.00 82.29           C  
ATOM    943  CD2 TYR M 117      99.232  38.496  19.722  1.00 82.29           C  
ATOM    944  CE1 TYR M 117     100.084  37.744  22.215  1.00 82.29           C  
ATOM    945  CE2 TYR M 117      98.398  37.775  20.541  1.00 82.29           C  
ATOM    946  CZ  TYR M 117      98.824  37.396  21.790  1.00 82.29           C  
ATOM    947  OH  TYR M 117      97.968  36.656  22.632  1.00 82.29           O  
ATOM    948  C   TYR M 117     102.981  39.343  17.423  1.00 82.29           C  
ATOM    949  O   TYR M 117     103.703  40.339  17.435  1.00 82.29           O  
ATOM    950  N   ALA M 118     102.593  38.747  16.278  1.00 34.79           N  
ATOM    951  CA  ALA M 118     102.975  39.294  15.010  1.00 34.79           C  
ATOM    952  CB  ALA M 118     103.978  38.416  14.242  1.00 34.79           C  
ATOM    953  C   ALA M 118     101.736  39.406  14.180  1.00 34.79           C  
ATOM    954  O   ALA M 118     100.883  38.519  14.179  1.00 34.79           O  
ATOM    955  N   TYR M 119     101.604  40.526  13.448  1.00 70.13           N  
ATOM    956  CA  TYR M 119     100.446  40.726  12.633  1.00 70.13           C  
ATOM    957  CB  TYR M 119      99.653  41.961  13.080  1.00 70.13           C  
ATOM    958  CG  TYR M 119      98.360  42.048  12.348  1.00 70.13           C  
ATOM    959  CD1 TYR M 119      97.395  41.088  12.540  1.00 70.13           C  
ATOM    960  CD2 TYR M 119      98.091  43.099  11.503  1.00 70.13           C  
ATOM    961  CE1 TYR M 119      96.186  41.162  11.891  1.00 70.13           C  
ATOM    962  CE2 TYR M 119      96.882  43.179  10.850  1.00 70.13           C  
ATOM    963  CZ  TYR M 119      95.928  42.209  11.043  1.00 70.13           C  
ATOM    964  OH  TYR M 119      94.685  42.288  10.381  1.00 70.13           O  
ATOM    965  C   TYR M 119     100.945  40.941  11.243  1.00 70.13           C  
ATOM    966  O   TYR M 119     101.839  41.753  11.014  1.00 70.13           O  
ATOM    967  N   ASP M 120     100.394  40.180  10.280  1.00 49.35           N  
ATOM    968  CA  ASP M 120     100.767  40.306   8.902  1.00 49.35           C  
ATOM    969  CB  ASP M 120     100.276  41.611   8.251  1.00 49.35           C  
ATOM    970  CG  ASP M 120      98.758  41.528   8.143  1.00 49.35           C  
ATOM    971  OD1 ASP M 120      98.195  40.462   8.511  1.00 49.35           O  
ATOM    972  OD2 ASP M 120      98.142  42.529   7.690  1.00 49.35           O  
ATOM    973  C   ASP M 120     102.255  40.231   8.773  1.00 49.35           C  
ATOM    974  O   ASP M 120     102.855  40.968   7.993  1.00 49.35           O  
ATOM    975  N   GLY M 121     102.893  39.333   9.544  1.00 24.45           N  
ATOM    976  CA  GLY M 121     104.304  39.123   9.395  1.00 24.45           C  
ATOM    977  C   GLY M 121     105.098  40.217  10.048  1.00 24.45           C  
ATOM    978  O   GLY M 121     106.270  40.397   9.720  1.00 24.45           O  
ATOM    979  N   CYS M 122     104.505  40.992  10.978  1.00 35.80           N  
ATOM    980  CA  CYS M 122     105.290  42.014  11.621  1.00 35.80           C  
ATOM    981  CB  CYS M 122     104.885  43.446  11.235  1.00 35.80           C  
ATOM    982  SG  CYS M 122     105.242  43.829   9.496  1.00 35.80           S  
ATOM    983  C   CYS M 122     105.101  41.896  13.104  1.00 35.80           C  
ATOM    984  O   CYS M 122     104.052  41.458  13.570  1.00 35.80           O  
ATOM    985  N   ASP M 123     106.120  42.300  13.893  1.00110.40           N  
ATOM    986  CA  ASP M 123     106.025  42.177  15.323  1.00110.40           C  
ATOM    987  CB  ASP M 123     107.382  42.296  16.041  1.00110.40           C  
ATOM    988  CG  ASP M 123     107.974  43.669  15.764  1.00110.40           C  
ATOM    989  OD1 ASP M 123     107.785  44.192  14.633  1.00110.40           O  
ATOM    990  OD2 ASP M 123     108.629  44.213  16.689  1.00110.40           O  
ATOM    991  C   ASP M 123     105.086  43.212  15.863  1.00110.40           C  
ATOM    992  O   ASP M 123     105.334  44.412  15.757  1.00110.40           O  
ATOM    993  N   TYR M 124     103.916  42.758  16.360  1.00 98.28           N  
ATOM    994  CA  TYR M 124     102.934  43.623  16.951  1.00 98.28           C  
ATOM    995  CB  TYR M 124     101.557  42.927  16.960  1.00 98.28           C  
ATOM    996  CG  TYR M 124     100.478  43.883  17.337  1.00 98.28           C  
ATOM    997  CD1 TYR M 124     100.073  44.850  16.447  1.00 98.28           C  
ATOM    998  CD2 TYR M 124      99.838  43.784  18.551  1.00 98.28           C  
ATOM    999  CE1 TYR M 124      99.071  45.730  16.777  1.00 98.28           C  
ATOM   1000  CE2 TYR M 124      98.834  44.663  18.888  1.00 98.28           C  
ATOM   1001  CZ  TYR M 124      98.453  45.641  18.001  1.00 98.28           C  
ATOM   1002  OH  TYR M 124      97.426  46.548  18.340  1.00 98.28           O  
ATOM   1003  C   TYR M 124     103.291  44.022  18.361  1.00 98.28           C  
ATOM   1004  O   TYR M 124     103.381  45.207  18.679  1.00 98.28           O  
ATOM   1005  N   ILE M 125     103.530  43.026  19.246  1.00155.99           N  
ATOM   1006  CA  ILE M 125     103.790  43.313  20.634  1.00155.99           C  
ATOM   1007  CB  ILE M 125     102.522  43.554  21.406  1.00155.99           C  
ATOM   1008  CG1 ILE M 125     102.818  44.076  22.817  1.00155.99           C  
ATOM   1009  CG2 ILE M 125     101.681  42.269  21.374  1.00155.99           C  
ATOM   1010  CD1 ILE M 125     101.563  44.567  23.540  1.00155.99           C  
ATOM   1011  C   ILE M 125     104.484  42.128  21.235  1.00155.99           C  
ATOM   1012  O   ILE M 125     104.339  41.012  20.741  1.00155.99           O  
ATOM   1013  N   ALA M 126     105.258  42.333  22.325  1.00 46.27           N  
ATOM   1014  CA  ALA M 126     105.915  41.203  22.921  1.00 46.27           C  
ATOM   1015  CB  ALA M 126     107.277  40.894  22.280  1.00 46.27           C  
ATOM   1016  C   ALA M 126     106.158  41.459  24.379  1.00 46.27           C  
ATOM   1017  O   ALA M 126     106.284  42.600  24.821  1.00 46.27           O  
ATOM   1018  N   LEU M 127     106.221  40.368  25.170  1.00 63.59           N  
ATOM   1019  CA  LEU M 127     106.481  40.459  26.578  1.00 63.59           C  
ATOM   1020  CB  LEU M 127     105.946  39.245  27.359  1.00 63.59           C  
ATOM   1021  CG  LEU M 127     106.189  39.291  28.880  1.00 63.59           C  
ATOM   1022  CD1 LEU M 127     105.483  40.485  29.538  1.00 63.59           C  
ATOM   1023  CD2 LEU M 127     105.786  37.956  29.531  1.00 63.59           C  
ATOM   1024  C   LEU M 127     107.964  40.549  26.751  1.00 63.59           C  
ATOM   1025  O   LEU M 127     108.726  39.855  26.080  1.00 63.59           O  
ATOM   1026  N   ASN M 128     108.408  41.417  27.678  1.00 79.60           N  
ATOM   1027  CA  ASN M 128     109.802  41.653  27.911  1.00 79.60           C  
ATOM   1028  CB  ASN M 128     110.070  42.950  28.694  1.00 79.60           C  
ATOM   1029  CG  ASN M 128     109.696  44.104  27.779  1.00 79.60           C  
ATOM   1030  OD1 ASN M 128     108.810  44.898  28.087  1.00 79.60           O  
ATOM   1031  ND2 ASN M 128     110.384  44.192  26.612  1.00 79.60           N  
ATOM   1032  C   ASN M 128     110.366  40.517  28.700  1.00 79.60           C  
ATOM   1033  O   ASN M 128     109.650  39.621  29.142  1.00 79.60           O  
ATOM   1034  N   GLU M 129     111.702  40.546  28.860  0.92127.96           N  
ATOM   1035  CA  GLU M 129     112.464  39.557  29.559  0.92127.96           C  
ATOM   1036  CB  GLU M 129     113.961  39.905  29.571  0.92127.96           C  
ATOM   1037  CG  GLU M 129     114.827  38.882  30.295  0.78127.96           C  
ATOM   1038  CD  GLU M 129     115.153  37.787  29.296  0.75127.96           C  
ATOM   1039  OE1 GLU M 129     116.159  37.949  28.554  0.92127.96           O  
ATOM   1040  OE2 GLU M 129     114.396  36.781  29.254  0.90127.96           O  
ATOM   1041  C   GLU M 129     112.016  39.559  30.983  0.92127.96           C  
ATOM   1042  O   GLU M 129     111.944  38.513  31.627  0.92127.96           O  
ATOM   1043  N   ASP M 130     111.699  40.754  31.510  1.00 78.14           N  
ATOM   1044  CA  ASP M 130     111.308  40.905  32.881  1.00 78.14           C  
ATOM   1045  CB  ASP M 130     111.185  42.381  33.331  1.00 78.14           C  
ATOM   1046  CG  ASP M 130     110.159  43.152  32.506  1.00 78.14           C  
ATOM   1047  OD1 ASP M 130     109.292  42.522  31.848  1.00 78.14           O  
ATOM   1048  OD2 ASP M 130     110.243  44.409  32.519  1.00 78.14           O  
ATOM   1049  C   ASP M 130     110.032  40.155  33.118  1.00 78.14           C  
ATOM   1050  O   ASP M 130     109.728  39.792  34.253  1.00 78.14           O  
ATOM   1051  N   LEU M 131     109.241  39.922  32.051  1.00 95.14           N  
ATOM   1052  CA  LEU M 131     107.992  39.212  32.117  1.00 95.14           C  
ATOM   1053  CB  LEU M 131     108.062  37.952  33.004  1.00 95.14           C  
ATOM   1054  CG  LEU M 131     109.031  36.885  32.465  1.00 95.14           C  
ATOM   1055  CD1 LEU M 131     109.068  35.645  33.372  1.00 95.14           C  
ATOM   1056  CD2 LEU M 131     108.710  36.540  31.004  1.00 95.14           C  
ATOM   1057  C   LEU M 131     106.970  40.135  32.701  1.00 95.14           C  
ATOM   1058  O   LEU M 131     105.779  39.828  32.746  1.00 95.14           O  
ATOM   1059  N   LYS M 132     107.444  41.270  33.234  1.00110.28           N  
ATOM   1060  CA  LYS M 132     106.624  42.303  33.786  1.00110.28           C  
ATOM   1061  CB  LYS M 132     107.356  43.047  34.909  1.00110.28           C  
ATOM   1062  CG  LYS M 132     107.597  42.109  36.092  1.00110.28           C  
ATOM   1063  CD  LYS M 132     108.626  42.587  37.113  1.00110.28           C  
ATOM   1064  CE  LYS M 132     108.777  41.612  38.282  1.00110.28           C  
ATOM   1065  NZ  LYS M 132     109.831  42.081  39.205  1.00110.28           N  
ATOM   1066  C   LYS M 132     106.100  43.301  32.787  1.00110.28           C  
ATOM   1067  O   LYS M 132     104.964  43.752  32.920  1.00110.28           O  
ATOM   1068  N   THR M 133     106.900  43.671  31.757  1.00 84.85           N  
ATOM   1069  CA  THR M 133     106.549  44.821  30.955  1.00 84.85           C  
ATOM   1070  CB  THR M 133     107.684  45.814  30.936  1.00 84.85           C  
ATOM   1071  OG1 THR M 133     108.147  46.023  32.260  1.00 84.85           O  
ATOM   1072  CG2 THR M 133     107.179  47.172  30.424  1.00 84.85           C  
ATOM   1073  C   THR M 133     106.244  44.406  29.535  1.00 84.85           C  
ATOM   1074  O   THR M 133     106.272  43.223  29.202  1.00 84.85           O  
ATOM   1075  N   TRP M 134     105.919  45.388  28.656  1.00 87.65           N  
ATOM   1076  CA  TRP M 134     105.562  45.088  27.295  1.00 87.65           C  
ATOM   1077  CB  TRP M 134     104.076  45.350  26.997  1.00 87.65           C  
ATOM   1078  CG  TRP M 134     103.099  44.526  27.800  1.00 87.65           C  
ATOM   1079  CD2 TRP M 134     102.859  43.127  27.592  1.00 87.65           C  
ATOM   1080  CD1 TRP M 134     102.293  44.905  28.835  1.00 87.65           C  
ATOM   1081  NE1 TRP M 134     101.556  43.831  29.275  1.00 87.65           N  
ATOM   1082  CE2 TRP M 134     101.897  42.730  28.521  1.00 87.65           C  
ATOM   1083  CE3 TRP M 134     103.397  42.246  26.699  1.00 87.65           C  
ATOM   1084  CZ2 TRP M 134     101.457  41.438  28.568  1.00 87.65           C  
ATOM   1085  CZ3 TRP M 134     102.953  40.944  26.749  1.00 87.65           C  
ATOM   1086  CH2 TRP M 134     102.000  40.549  27.666  1.00 87.65           C  
ATOM   1087  C   TRP M 134     106.301  46.005  26.358  1.00 87.65           C  
ATOM   1088  O   TRP M 134     106.659  47.130  26.708  1.00 87.65           O  
ATOM   1089  N   THR M 135     106.557  45.528  25.121  1.00 42.82           N  
ATOM   1090  CA  THR M 135     107.157  46.357  24.112  1.00 42.82           C  
ATOM   1091  CB  THR M 135     108.449  45.829  23.561  1.00 42.82           C  
ATOM   1092  OG1 THR M 135     109.416  45.700  24.592  1.00 42.82           O  
ATOM   1093  CG2 THR M 135     108.946  46.814  22.492  1.00 42.82           C  
ATOM   1094  C   THR M 135     106.182  46.401  22.972  1.00 42.82           C  
ATOM   1095  O   THR M 135     105.723  45.357  22.509  1.00 42.82           O  
ATOM   1096  N   ALA M 136     105.842  47.614  22.485  1.00 50.05           N  
ATOM   1097  CA  ALA M 136     104.882  47.737  21.419  1.00 50.05           C  
ATOM   1098  CB  ALA M 136     103.755  48.738  21.721  1.00 50.05           C  
ATOM   1099  C   ALA M 136     105.581  48.234  20.192  1.00 50.05           C  
ATOM   1100  O   ALA M 136     106.489  49.059  20.271  1.00 50.05           O  
ATOM   1101  N   ALA M 137     105.220  47.659  19.027  1.00 55.52           N  
ATOM   1102  CA  ALA M 137     105.784  48.017  17.754  1.00 55.52           C  
ATOM   1103  CB  ALA M 137     105.422  47.001  16.659  1.00 55.52           C  
ATOM   1104  C   ALA M 137     105.328  49.361  17.259  1.00 55.52           C  
ATOM   1105  O   ALA M 137     106.143  50.186  16.847  1.00 55.52           O  
ATOM   1106  N   ASP M 138     104.003  49.618  17.298  1.00 67.31           N  
ATOM   1107  CA  ASP M 138     103.485  50.819  16.704  1.00 67.31           C  
ATOM   1108  CB  ASP M 138     102.952  50.608  15.274  1.00 67.31           C  
ATOM   1109  CG  ASP M 138     101.806  49.604  15.327  1.00 67.31           C  
ATOM   1110  OD1 ASP M 138     101.957  48.573  16.035  1.00 67.31           O  
ATOM   1111  OD2 ASP M 138     100.761  49.855  14.668  1.00 67.31           O  
ATOM   1112  C   ASP M 138     102.353  51.335  17.531  1.00 67.31           C  
ATOM   1113  O   ASP M 138     102.104  50.870  18.638  1.00 67.31           O  
ATOM   1114  N   MET M 139     101.620  52.315  16.974  1.00140.64           N  
ATOM   1115  CA  MET M 139     100.552  52.975  17.667  1.00140.64           C  
ATOM   1116  CB  MET M 139      99.853  54.017  16.781  1.00140.64           C  
ATOM   1117  CG  MET M 139      98.702  54.757  17.463  1.00140.64           C  
ATOM   1118  SD  MET M 139      97.814  55.906  16.370  1.00140.64           S  
ATOM   1119  CE  MET M 139      96.606  56.452  17.613  1.00140.64           C  
ATOM   1120  C   MET M 139      99.513  51.968  18.055  1.00140.64           C  
ATOM   1121  O   MET M 139      98.997  52.006  19.171  1.00140.64           O  
ATOM   1122  N   ALA M 140      99.193  51.023  17.152  1.00 44.12           N  
ATOM   1123  CA  ALA M 140      98.155  50.069  17.416  1.00 44.12           C  
ATOM   1124  CB  ALA M 140      97.952  49.079  16.257  1.00 44.12           C  
ATOM   1125  C   ALA M 140      98.517  49.264  18.623  1.00 44.12           C  
ATOM   1126  O   ALA M 140      97.684  49.030  19.497  1.00 44.12           O  
ATOM   1127  N   ALA M 141      99.791  48.852  18.720  1.00 45.74           N  
ATOM   1128  CA  ALA M 141     100.238  48.011  19.793  1.00 45.74           C  
ATOM   1129  CB  ALA M 141     101.731  47.660  19.685  1.00 45.74           C  
ATOM   1130  C   ALA M 141     100.030  48.710  21.103  1.00 45.74           C  
ATOM   1131  O   ALA M 141      99.674  48.079  22.098  1.00 45.74           O  
ATOM   1132  N   LEU M 142     100.241  50.038  21.146  1.00124.27           N  
ATOM   1133  CA  LEU M 142     100.122  50.738  22.393  1.00124.27           C  
ATOM   1134  CB  LEU M 142     100.488  52.228  22.320  1.00124.27           C  
ATOM   1135  CG  LEU M 142     102.009  52.467  22.318  1.00124.27           C  
ATOM   1136  CD1 LEU M 142     102.703  51.785  21.136  1.00124.27           C  
ATOM   1137  CD2 LEU M 142     102.330  53.962  22.406  1.00124.27           C  
ATOM   1138  C   LEU M 142      98.739  50.607  22.942  1.00124.27           C  
ATOM   1139  O   LEU M 142      98.573  50.422  24.146  1.00124.27           O  
ATOM   1140  N   ILE M 143      97.707  50.672  22.084  1.00 41.71           N  
ATOM   1141  CA  ILE M 143      96.374  50.558  22.596  1.00 41.71           C  
ATOM   1142  CB  ILE M 143      95.324  50.640  21.523  1.00 41.71           C  
ATOM   1143  CG1 ILE M 143      95.368  52.024  20.852  1.00 41.71           C  
ATOM   1144  CG2 ILE M 143      93.963  50.302  22.157  1.00 41.71           C  
ATOM   1145  CD1 ILE M 143      94.551  52.112  19.564  1.00 41.71           C  
ATOM   1146  C   ILE M 143      96.265  49.225  23.266  1.00 41.71           C  
ATOM   1147  O   ILE M 143      95.673  49.099  24.337  1.00 41.71           O  
ATOM   1148  N   THR M 144      96.850  48.189  22.642  1.00 60.89           N  
ATOM   1149  CA  THR M 144      96.834  46.858  23.169  1.00 60.89           C  
ATOM   1150  CB  THR M 144      97.484  45.878  22.231  1.00 60.89           C  
ATOM   1151  OG1 THR M 144      96.827  45.892  20.971  1.00 60.89           O  
ATOM   1152  CG2 THR M 144      97.418  44.472  22.850  1.00 60.89           C  
ATOM   1153  C   THR M 144      97.597  46.824  24.460  1.00 60.89           C  
ATOM   1154  O   THR M 144      97.229  46.119  25.395  1.00 60.89           O  
ATOM   1155  N   LYS M 145      98.712  47.568  24.531  1.00 98.92           N  
ATOM   1156  CA  LYS M 145      99.572  47.572  25.682  1.00 98.92           C  
ATOM   1157  CB  LYS M 145     100.814  48.441  25.427  1.00 98.92           C  
ATOM   1158  CG  LYS M 145     101.808  48.530  26.584  1.00 98.92           C  
ATOM   1159  CD  LYS M 145     103.098  49.243  26.175  1.00 98.92           C  
ATOM   1160  CE  LYS M 145     103.967  49.681  27.355  1.00 98.92           C  
ATOM   1161  NZ  LYS M 145     104.689  48.520  27.919  1.00 98.92           N  
ATOM   1162  C   LYS M 145      98.893  48.132  26.889  1.00 98.92           C  
ATOM   1163  O   LYS M 145      98.863  47.496  27.943  1.00 98.92           O  
ATOM   1164  N   HIS M 146      98.289  49.326  26.758  1.00 83.12           N  
ATOM   1165  CA  HIS M 146      97.753  49.956  27.923  1.00 83.12           C  
ATOM   1166  ND1 HIS M 146      95.894  51.983  29.760  1.00 83.12           N  
ATOM   1167  CG  HIS M 146      96.983  52.106  28.928  1.00 83.12           C  
ATOM   1168  CB  HIS M 146      97.161  51.343  27.654  1.00 83.12           C  
ATOM   1169  NE2 HIS M 146      97.259  53.455  30.715  1.00 83.12           N  
ATOM   1170  CD2 HIS M 146      97.808  53.009  29.526  1.00 83.12           C  
ATOM   1171  CE1 HIS M 146      96.110  52.811  30.813  1.00 83.12           C  
ATOM   1172  C   HIS M 146      96.681  49.075  28.439  1.00 83.12           C  
ATOM   1173  O   HIS M 146      96.553  48.866  29.644  1.00 83.12           O  
ATOM   1174  N   LYS M 147      95.890  48.510  27.516  1.00 92.35           N  
ATOM   1175  CA  LYS M 147      94.819  47.676  27.950  1.00 92.35           C  
ATOM   1176  CB  LYS M 147      93.933  47.159  26.804  1.00 92.35           C  
ATOM   1177  CG  LYS M 147      93.020  48.233  26.213  1.00 92.35           C  
ATOM   1178  CD  LYS M 147      92.351  47.825  24.898  1.00 92.35           C  
ATOM   1179  CE  LYS M 147      91.264  48.802  24.445  1.00 92.35           C  
ATOM   1180  NZ  LYS M 147      90.550  48.261  23.270  1.00 92.35           N  
ATOM   1181  C   LYS M 147      95.367  46.486  28.654  1.00 92.35           C  
ATOM   1182  O   LYS M 147      94.872  46.089  29.707  1.00 92.35           O  
ATOM   1183  N   TRP M 148      96.429  45.886  28.100  1.00111.91           N  
ATOM   1184  CA  TRP M 148      96.942  44.689  28.694  1.00111.91           C  
ATOM   1185  CB  TRP M 148      98.034  44.010  27.861  1.00111.91           C  
ATOM   1186  CG  TRP M 148      97.466  43.291  26.667  1.00111.91           C  
ATOM   1187  CD2 TRP M 148      98.112  42.177  26.042  1.00111.91           C  
ATOM   1188  CD1 TRP M 148      96.288  43.482  26.009  1.00111.91           C  
ATOM   1189  NE1 TRP M 148      96.159  42.550  25.005  1.00111.91           N  
ATOM   1190  CE2 TRP M 148      97.276  41.739  25.017  1.00111.91           C  
ATOM   1191  CE3 TRP M 148      99.299  41.565  26.313  1.00111.91           C  
ATOM   1192  CZ2 TRP M 148      97.622  40.672  24.236  1.00111.91           C  
ATOM   1193  CZ3 TRP M 148      99.648  40.496  25.522  1.00111.91           C  
ATOM   1194  CH2 TRP M 148      98.826  40.058  24.505  1.00111.91           C  
ATOM   1195  C   TRP M 148      97.479  44.942  30.058  1.00111.91           C  
ATOM   1196  O   TRP M 148      97.210  44.174  30.980  1.00111.91           O  
ATOM   1197  N   GLU M 149      98.224  46.043  30.236  1.00 76.88           N  
ATOM   1198  CA  GLU M 149      98.854  46.286  31.498  1.00 76.88           C  
ATOM   1199  CB  GLU M 149      99.584  47.637  31.517  1.00 76.88           C  
ATOM   1200  CG  GLU M 149     100.767  47.695  30.549  1.00 76.88           C  
ATOM   1201  CD  GLU M 149     101.258  49.135  30.496  1.00 76.88           C  
ATOM   1202  OE1 GLU M 149     101.460  49.728  31.589  1.00 76.88           O  
ATOM   1203  OE2 GLU M 149     101.428  49.666  29.367  1.00 76.88           O  
ATOM   1204  C   GLU M 149      97.802  46.334  32.557  1.00 76.88           C  
ATOM   1205  O   GLU M 149      97.935  45.714  33.611  1.00 76.88           O  
ATOM   1206  N   GLN M 150      96.696  47.031  32.263  1.00102.56           N  
ATOM   1207  CA  GLN M 150      95.634  47.241  33.202  1.00102.56           C  
ATOM   1208  CB  GLN M 150      94.511  48.132  32.641  1.00102.56           C  
ATOM   1209  CG  GLN M 150      94.927  49.592  32.448  1.00102.56           C  
ATOM   1210  CD  GLN M 150      94.937  50.263  33.815  1.00102.56           C  
ATOM   1211  OE1 GLN M 150      94.236  49.837  34.731  1.00102.56           O  
ATOM   1212  NE2 GLN M 150      95.753  51.343  33.956  1.00102.56           N  
ATOM   1213  C   GLN M 150      95.014  45.926  33.587  1.00102.56           C  
ATOM   1214  O   GLN M 150      94.509  45.768  34.699  1.00102.56           O  
ATOM   1215  N   ALA M 151      94.994  44.960  32.654  1.00 77.53           N  
ATOM   1216  CA  ALA M 151      94.386  43.674  32.876  1.00 77.53           C  
ATOM   1217  CB  ALA M 151      94.409  42.781  31.624  1.00 77.53           C  
ATOM   1218  C   ALA M 151      95.107  42.946  33.955  1.00 77.53           C  
ATOM   1219  O   ALA M 151      94.503  42.214  34.739  1.00 77.53           O  
ATOM   1220  N   GLY M 152      96.432  43.136  34.031  1.00 58.99           N  
ATOM   1221  CA  GLY M 152      97.171  42.340  34.966  1.00 58.99           C  
ATOM   1222  C   GLY M 152      97.629  41.179  34.147  1.00 58.99           C  
ATOM   1223  O   GLY M 152      98.051  40.148  34.663  1.00 58.99           O  
ATOM   1224  N   GLU M 153      97.585  41.363  32.813  1.00139.10           N  
ATOM   1225  CA  GLU M 153      97.912  40.347  31.857  1.00139.10           C  
ATOM   1226  CB  GLU M 153      97.819  40.869  30.413  1.00139.10           C  
ATOM   1227  CG  GLU M 153      97.972  39.753  29.392  1.00139.10           C  
ATOM   1228  CD  GLU M 153      96.867  38.774  29.738  1.00139.10           C  
ATOM   1229  OE1 GLU M 153      95.679  39.191  29.712  1.00139.10           O  
ATOM   1230  OE2 GLU M 153      97.198  37.601  30.052  1.00139.10           O  
ATOM   1231  C   GLU M 153      99.305  39.839  32.065  1.00139.10           C  
ATOM   1232  O   GLU M 153      99.549  38.636  31.986  1.00139.10           O  
ATOM   1233  N   ALA M 154     100.266  40.730  32.354  1.00 54.05           N  
ATOM   1234  CA  ALA M 154     101.623  40.273  32.481  1.00 54.05           C  
ATOM   1235  CB  ALA M 154     102.601  41.406  32.840  1.00 54.05           C  
ATOM   1236  C   ALA M 154     101.685  39.264  33.587  1.00 54.05           C  
ATOM   1237  O   ALA M 154     102.341  38.232  33.452  1.00 54.05           O  
ATOM   1238  N   GLU M 155     100.991  39.523  34.713  1.00124.50           N  
ATOM   1239  CA  GLU M 155     101.117  38.626  35.828  1.00124.50           C  
ATOM   1240  CB  GLU M 155     100.482  39.154  37.122  1.00124.50           C  
ATOM   1241  CG  GLU M 155      98.962  39.273  37.089  1.00124.50           C  
ATOM   1242  CD  GLU M 155      98.561  40.103  38.294  1.00124.50           C  
ATOM   1243  OE1 GLU M 155      99.456  40.810  38.831  1.00124.50           O  
ATOM   1244  OE2 GLU M 155      97.367  40.044  38.693  1.00124.50           O  
ATOM   1245  C   GLU M 155     100.525  37.284  35.520  1.00124.50           C  
ATOM   1246  O   GLU M 155     101.151  36.267  35.808  1.00124.50           O  
ATOM   1247  N   ARG M 156      99.323  37.228  34.906  1.00197.58           N  
ATOM   1248  CA  ARG M 156      98.728  35.949  34.628  1.00197.58           C  
ATOM   1249  CB  ARG M 156      97.368  36.068  33.927  1.00197.58           C  
ATOM   1250  CG  ARG M 156      96.704  34.725  33.617  1.00197.58           C  
ATOM   1251  CD  ARG M 156      95.863  34.791  32.344  1.00197.58           C  
ATOM   1252  NE  ARG M 156      96.841  34.740  31.221  1.00197.58           N  
ATOM   1253  CZ  ARG M 156      96.456  34.822  29.913  1.00197.58           C  
ATOM   1254  NH1 ARG M 156      95.138  34.928  29.588  1.00197.58           N  
ATOM   1255  NH2 ARG M 156      97.398  34.756  28.931  1.00197.58           N  
ATOM   1256  C   ARG M 156      99.659  35.228  33.702  1.00197.58           C  
ATOM   1257  O   ARG M 156      99.852  34.021  33.839  1.00197.58           O  
ATOM   1258  N   LEU M 158     100.268  35.947  32.734  1.00135.95           N  
ATOM   1259  CA  LEU M 158     101.179  35.298  31.823  1.00135.95           C  
ATOM   1260  CB  LEU M 158     101.833  36.246  30.802  1.00135.95           C  
ATOM   1261  CG  LEU M 158     100.932  36.653  29.628  1.00135.95           C  
ATOM   1262  CD1 LEU M 158     101.668  37.600  28.669  1.00135.95           C  
ATOM   1263  CD2 LEU M 158     100.393  35.410  28.906  1.00135.95           C  
ATOM   1264  C   LEU M 158     102.317  34.708  32.590  1.00135.95           C  
ATOM   1265  O   LEU M 158     102.635  33.533  32.422  1.00135.95           O  
ATOM   1266  N   ARG M 159     102.907  35.489  33.513  1.00148.79           N  
ATOM   1267  CA  ARG M 159     104.077  35.053  34.218  1.00148.79           C  
ATOM   1268  CB  ARG M 159     104.543  36.049  35.297  1.00148.79           C  
ATOM   1269  CG  ARG M 159     105.801  35.587  36.040  1.00148.79           C  
ATOM   1270  CD  ARG M 159     106.284  36.549  37.130  1.00148.79           C  
ATOM   1271  NE  ARG M 159     106.468  37.876  36.484  1.00148.79           N  
ATOM   1272  CZ  ARG M 159     105.582  38.881  36.739  1.00148.79           C  
ATOM   1273  NH1 ARG M 159     104.652  38.743  37.730  1.00148.79           N  
ATOM   1274  NH2 ARG M 159     105.621  40.029  36.003  1.00148.79           N  
ATOM   1275  C   ARG M 159     103.766  33.768  34.910  1.00148.79           C  
ATOM   1276  O   ARG M 159     104.617  32.886  34.992  1.00148.79           O  
ATOM   1277  N   ALA M 160     102.540  33.630  35.438  1.00 38.98           N  
ATOM   1278  CA  ALA M 160     102.190  32.427  36.134  1.00 38.98           C  
ATOM   1279  CB  ALA M 160     100.753  32.455  36.687  1.00 38.98           C  
ATOM   1280  C   ALA M 160     102.279  31.265  35.188  1.00 38.98           C  
ATOM   1281  O   ALA M 160     102.878  30.242  35.510  1.00 38.98           O  
ATOM   1282  N   TYR M 161     101.725  31.404  33.970  1.00 79.38           N  
ATOM   1283  CA  TYR M 161     101.713  30.316  33.031  1.00 79.38           C  
ATOM   1284  CB  TYR M 161     101.003  30.716  31.721  1.00 79.38           C  
ATOM   1285  CG  TYR M 161     101.245  29.677  30.680  1.00 79.38           C  
ATOM   1286  CD1 TYR M 161     100.539  28.497  30.666  1.00 79.38           C  
ATOM   1287  CD2 TYR M 161     102.184  29.900  29.698  1.00 79.38           C  
ATOM   1288  CE1 TYR M 161     100.777  27.552  29.695  1.00 79.38           C  
ATOM   1289  CE2 TYR M 161     102.427  28.962  28.725  1.00 79.38           C  
ATOM   1290  CZ  TYR M 161     101.723  27.784  28.723  1.00 79.38           C  
ATOM   1291  OH  TYR M 161     101.973  26.821  27.723  1.00 79.38           O  
ATOM   1292  C   TYR M 161     103.124  29.943  32.698  1.00 79.38           C  
ATOM   1293  O   TYR M 161     103.520  28.785  32.819  1.00 79.38           O  
ATOM   1294  N   LEU M 162     103.939  30.942  32.330  1.00 64.63           N  
ATOM   1295  CA  LEU M 162     105.284  30.694  31.905  1.00 64.63           C  
ATOM   1296  CB  LEU M 162     106.007  32.000  31.531  1.00 64.63           C  
ATOM   1297  CG  LEU M 162     105.303  32.797  30.416  1.00 64.63           C  
ATOM   1298  CD1 LEU M 162     106.066  34.087  30.077  1.00 64.63           C  
ATOM   1299  CD2 LEU M 162     105.035  31.919  29.185  1.00 64.63           C  
ATOM   1300  C   LEU M 162     106.053  30.074  33.025  1.00 64.63           C  
ATOM   1301  O   LEU M 162     106.719  29.055  32.853  1.00 64.63           O  
ATOM   1302  N   GLU M 163     105.992  30.680  34.221  1.00 80.74           N  
ATOM   1303  CA  GLU M 163     106.764  30.118  35.283  1.00 80.74           C  
ATOM   1304  CB  GLU M 163     106.746  31.003  36.541  1.00 80.74           C  
ATOM   1305  CG  GLU M 163     107.401  32.370  36.338  1.00 80.74           C  
ATOM   1306  CD  GLU M 163     107.216  33.170  37.620  1.00 80.74           C  
ATOM   1307  OE1 GLU M 163     106.049  33.282  38.083  1.00 80.74           O  
ATOM   1308  OE2 GLU M 163     108.236  33.682  38.152  1.00 80.74           O  
ATOM   1309  C   GLU M 163     106.214  28.775  35.671  1.00 80.74           C  
ATOM   1310  O   GLU M 163     106.939  27.785  35.707  1.00 80.74           O  
ATOM   1311  N   GLY M 164     104.924  28.714  36.049  1.00 83.48           N  
ATOM   1312  CA  GLY M 164     104.380  27.463  36.510  1.00 83.48           C  
ATOM   1313  C   GLY M 164     103.886  26.455  35.505  1.00 83.48           C  
ATOM   1314  O   GLY M 164     104.428  25.356  35.404  1.00 83.48           O  
ATOM   1315  N   THR M 165     102.850  26.821  34.714  1.00 66.31           N  
ATOM   1316  CA  THR M 165     102.161  25.852  33.895  1.00 66.31           C  
ATOM   1317  CB  THR M 165     100.931  26.397  33.236  1.00 66.31           C  
ATOM   1318  OG1 THR M 165     100.028  26.888  34.216  1.00 66.31           O  
ATOM   1319  CG2 THR M 165     100.261  25.261  32.443  1.00 66.31           C  
ATOM   1320  C   THR M 165     103.049  25.345  32.808  1.00 66.31           C  
ATOM   1321  O   THR M 165     103.190  24.139  32.617  1.00 66.31           O  
ATOM   1322  N   CYS M 166     103.722  26.266  32.103  1.00 52.62           N  
ATOM   1323  CA  CYS M 166     104.504  25.909  30.956  1.00 52.62           C  
ATOM   1324  CB  CYS M 166     105.269  27.116  30.366  1.00 52.62           C  
ATOM   1325  SG  CYS M 166     106.242  26.702  28.881  1.00 52.62           S  
ATOM   1326  C   CYS M 166     105.533  24.917  31.379  1.00 52.62           C  
ATOM   1327  O   CYS M 166     105.743  23.903  30.716  1.00 52.62           O  
ATOM   1328  N   VAL M 167     106.190  25.203  32.514  1.00 49.79           N  
ATOM   1329  CA  VAL M 167     107.264  24.411  33.035  1.00 49.79           C  
ATOM   1330  CB  VAL M 167     107.916  25.049  34.225  1.00 49.79           C  
ATOM   1331  CG1 VAL M 167     109.042  24.134  34.733  1.00 49.79           C  
ATOM   1332  CG2 VAL M 167     108.409  26.444  33.809  1.00 49.79           C  
ATOM   1333  C   VAL M 167     106.771  23.063  33.461  1.00 49.79           C  
ATOM   1334  O   VAL M 167     107.453  22.059  33.264  1.00 49.79           O  
ATOM   1335  N   GLU M 168     105.574  23.000  34.070  1.00 84.37           N  
ATOM   1336  CA  GLU M 168     105.094  21.744  34.572  1.00 84.37           C  
ATOM   1337  CB  GLU M 168     103.702  21.877  35.207  1.00 84.37           C  
ATOM   1338  CG  GLU M 168     103.675  22.751  36.462  1.00 84.37           C  
ATOM   1339  CD  GLU M 168     104.086  21.886  37.641  1.00 84.37           C  
ATOM   1340  OE1 GLU M 168     103.410  20.849  37.872  1.00 84.37           O  
ATOM   1341  OE2 GLU M 168     105.079  22.251  38.326  1.00 84.37           O  
ATOM   1342  C   GLU M 168     104.955  20.784  33.435  1.00 84.37           C  
ATOM   1343  O   GLU M 168     105.410  19.644  33.511  1.00 84.37           O  
ATOM   1344  N   TRP M 169     104.311  21.232  32.344  1.00 98.24           N  
ATOM   1345  CA  TRP M 169     104.052  20.380  31.221  1.00 98.24           C  
ATOM   1346  CB  TRP M 169     103.071  20.983  30.207  1.00 98.24           C  
ATOM   1347  CG  TRP M 169     101.650  21.005  30.714  1.00 98.24           C  
ATOM   1348  CD2 TRP M 169     100.823  19.835  30.779  1.00 98.24           C  
ATOM   1349  CD1 TRP M 169     100.898  22.038  31.194  1.00 98.24           C  
ATOM   1350  NE1 TRP M 169      99.643  21.586  31.535  1.00 98.24           N  
ATOM   1351  CE2 TRP M 169      99.587  20.230  31.288  1.00 98.24           C  
ATOM   1352  CE3 TRP M 169     101.076  18.536  30.438  1.00 98.24           C  
ATOM   1353  CZ2 TRP M 169      98.577  19.329  31.463  1.00 98.24           C  
ATOM   1354  CZ3 TRP M 169     100.058  17.628  30.618  1.00 98.24           C  
ATOM   1355  CH2 TRP M 169      98.834  18.020  31.120  1.00 98.24           C  
ATOM   1356  C   TRP M 169     105.318  20.023  30.502  1.00 98.24           C  
ATOM   1357  O   TRP M 169     105.512  18.870  30.118  1.00 98.24           O  
ATOM   1358  N   LEU M 170     106.231  20.995  30.331  1.00124.39           N  
ATOM   1359  CA  LEU M 170     107.419  20.762  29.560  1.00124.39           C  
ATOM   1360  CB  LEU M 170     108.346  22.000  29.547  1.00124.39           C  
ATOM   1361  CG  LEU M 170     109.639  21.895  28.707  1.00124.39           C  
ATOM   1362  CD1 LEU M 170     110.646  20.896  29.289  1.00124.39           C  
ATOM   1363  CD2 LEU M 170     109.331  21.636  27.227  1.00124.39           C  
ATOM   1364  C   LEU M 170     108.148  19.614  30.179  1.00124.39           C  
ATOM   1365  O   LEU M 170     108.627  18.727  29.474  1.00124.39           O  
ATOM   1366  N   ARG M 171     108.242  19.595  31.519  1.00 92.00           N  
ATOM   1367  CA  ARG M 171     108.936  18.522  32.166  1.00 92.00           C  
ATOM   1368  CB  ARG M 171     109.200  18.793  33.653  1.00 92.00           C  
ATOM   1369  CG  ARG M 171     110.320  19.823  33.833  1.00 92.00           C  
ATOM   1370  CD  ARG M 171     110.471  20.335  35.261  1.00 92.00           C  
ATOM   1371  NE  ARG M 171     109.211  21.058  35.583  1.00 92.00           N  
ATOM   1372  CZ  ARG M 171     108.756  21.091  36.868  1.00 92.00           C  
ATOM   1373  NH1 ARG M 171     109.455  20.459  37.854  1.00 92.00           N  
ATOM   1374  NH2 ARG M 171     107.602  21.753  37.170  1.00 92.00           N  
ATOM   1375  C   ARG M 171     108.179  17.248  31.975  1.00 92.00           C  
ATOM   1376  O   ARG M 171     108.768  16.196  31.727  1.00 92.00           O  
ATOM   1377  N   ARG M 172     106.839  17.311  32.056  1.00 75.56           N  
ATOM   1378  CA  ARG M 172     106.067  16.112  31.903  1.00 75.56           C  
ATOM   1379  CB  ARG M 172     104.557  16.338  32.077  1.00 75.56           C  
ATOM   1380  CG  ARG M 172     103.751  15.038  32.090  1.00 75.56           C  
ATOM   1381  CD  ARG M 172     102.245  15.240  32.269  1.00 75.56           C  
ATOM   1382  NE  ARG M 172     101.620  13.887  32.294  1.00 75.56           N  
ATOM   1383  CZ  ARG M 172     100.359  13.727  32.790  0.93 75.56           C  
ATOM   1384  NH1 ARG M 172      99.663  14.810  33.247  1.00 75.56           N  
ATOM   1385  NH2 ARG M 172      99.794  12.485  32.826  1.00 75.56           N  
ATOM   1386  C   ARG M 172     106.277  15.565  30.529  1.00 75.56           C  
ATOM   1387  O   ARG M 172     106.453  14.359  30.355  1.00 75.56           O  
ATOM   1388  N   TYR M 173     106.285  16.441  29.508  1.00100.15           N  
ATOM   1389  CA  TYR M 173     106.417  15.949  28.165  1.00100.15           C  
ATOM   1390  CB  TYR M 173     106.417  17.037  27.074  1.00100.15           C  
ATOM   1391  CG  TYR M 173     105.086  17.699  27.013  1.00100.15           C  
ATOM   1392  CD1 TYR M 173     103.968  16.967  26.695  1.00100.15           C  
ATOM   1393  CD2 TYR M 173     104.964  19.054  27.229  1.00100.15           C  
ATOM   1394  CE1 TYR M 173     102.740  17.573  26.623  1.00100.15           C  
ATOM   1395  CE2 TYR M 173     103.735  19.668  27.156  1.00100.15           C  
ATOM   1396  CZ  TYR M 173     102.621  18.919  26.854  1.00100.15           C  
ATOM   1397  OH  TYR M 173     101.349  19.517  26.771  1.00100.15           O  
ATOM   1398  C   TYR M 173     107.734  15.255  28.038  1.00100.15           C  
ATOM   1399  O   TYR M 173     107.807  14.156  27.496  1.00100.15           O  
ATOM   1400  N   LEU M 174     108.810  15.853  28.578  1.00 57.41           N  
ATOM   1401  CA  LEU M 174     110.112  15.283  28.402  1.00 57.41           C  
ATOM   1402  CB  LEU M 174     111.208  16.064  29.147  1.00 57.41           C  
ATOM   1403  CG  LEU M 174     111.378  17.515  28.660  1.00 57.41           C  
ATOM   1404  CD1 LEU M 174     112.484  18.238  29.444  1.00 57.41           C  
ATOM   1405  CD2 LEU M 174     111.601  17.578  27.141  1.00 57.41           C  
ATOM   1406  C   LEU M 174     110.104  13.898  28.961  1.00 57.41           C  
ATOM   1407  O   LEU M 174     110.659  12.981  28.358  1.00 57.41           O  
ATOM   1408  N   LYS M 175     109.438  13.696  30.112  1.00153.96           N  
ATOM   1409  CA  LYS M 175     109.452  12.391  30.700  1.00153.96           C  
ATOM   1410  CB  LYS M 175     108.655  12.296  32.008  1.00153.96           C  
ATOM   1411  CG  LYS M 175     109.420  12.870  33.199  1.00153.96           C  
ATOM   1412  CD  LYS M 175     110.753  12.153  33.444  1.00153.96           C  
ATOM   1413  CE  LYS M 175     111.567  12.723  34.610  1.00153.96           C  
ATOM   1414  NZ  LYS M 175     112.080  14.070  34.269  1.00153.96           N  
ATOM   1415  C   LYS M 175     108.875  11.417  29.728  1.00153.96           C  
ATOM   1416  O   LYS M 175     109.424  10.333  29.540  1.00153.96           O  
ATOM   1417  N   ASN M 176     107.763  11.772  29.062  1.00229.95           N  
ATOM   1418  CA  ASN M 176     107.222  10.846  28.111  1.00229.95           C  
ATOM   1419  CB  ASN M 176     105.692  10.915  27.986  1.00229.95           C  
ATOM   1420  CG  ASN M 176     105.033  10.703  29.340  1.00229.95           C  
ATOM   1421  OD1 ASN M 176     105.200   9.670  29.984  1.00229.95           O  
ATOM   1422  ND2 ASN M 176     104.248  11.719  29.786  1.00229.95           N  
ATOM   1423  C   ASN M 176     107.704  11.316  26.774  1.00229.95           C  
ATOM   1424  O   ASN M 176     107.085  12.158  26.141  1.00229.95           O  
ATOM   1425  N   GLY M 177     108.762  10.738  26.210  1.00236.29           N  
ATOM   1426  CA  GLY M 177     109.170  11.311  24.961  1.00236.29           C  
ATOM   1427  C   GLY M 177     110.626  11.616  25.014  1.00236.29           C  
ATOM   1428  O   GLY M 177     111.213  12.068  24.033  1.00236.29           O  
ATOM   1429  N   ASN M 178     111.254  11.364  26.169  1.00125.67           N  
ATOM   1430  CA  ASN M 178     112.651  11.622  26.304  1.00125.67           C  
ATOM   1431  CB  ASN M 178     113.166  11.328  27.719  1.00125.67           C  
ATOM   1432  CG  ASN M 178     114.631  11.720  27.735  1.00125.67           C  
ATOM   1433  OD1 ASN M 178     115.501  10.899  27.452  1.00125.67           O  
ATOM   1434  ND2 ASN M 178     114.914  13.014  28.045  1.00125.67           N  
ATOM   1435  C   ASN M 178     113.409  10.758  25.352  1.00125.67           C  
ATOM   1436  O   ASN M 178     114.361  11.216  24.723  1.00125.67           O  
ATOM   1437  N   ALA M 179     113.003   9.483  25.200  1.00 39.66           N  
ATOM   1438  CA  ALA M 179     113.792   8.620  24.369  1.00 39.66           C  
ATOM   1439  CB  ALA M 179     113.229   7.193  24.280  1.00 39.66           C  
ATOM   1440  C   ALA M 179     113.830   9.168  22.977  1.00 39.66           C  
ATOM   1441  O   ALA M 179     114.899   9.275  22.376  1.00 39.66           O  
ATOM   1442  N   THR M 180     112.662   9.548  22.426  0.88119.95           N  
ATOM   1443  CA  THR M 180     112.661  10.029  21.075  0.88119.95           C  
ATOM   1444  CB  THR M 180     111.278  10.191  20.518  0.88119.95           C  
ATOM   1445  OG1 THR M 180     110.562  11.166  21.262  0.88119.95           O  
ATOM   1446  CG2 THR M 180     110.557   8.834  20.591  0.88119.95           C  
ATOM   1447  C   THR M 180     113.342  11.358  20.988  0.88119.95           C  
ATOM   1448  O   THR M 180     114.240  11.555  20.172  0.88119.95           O  
ATOM   1449  N   LEU M 181     112.952  12.304  21.862  1.00 48.85           N  
ATOM   1450  CA  LEU M 181     113.488  13.634  21.798  1.00 48.85           C  
ATOM   1451  CB  LEU M 181     112.970  14.550  22.919  1.00 48.85           C  
ATOM   1452  CG  LEU M 181     111.487  14.921  22.752  1.00 48.85           C  
ATOM   1453  CD1 LEU M 181     111.007  15.839  23.889  1.00 48.85           C  
ATOM   1454  CD2 LEU M 181     111.229  15.524  21.359  1.00 48.85           C  
ATOM   1455  C   LEU M 181     115.004  13.584  21.879  1.00 48.85           C  
ATOM   1456  O   LEU M 181     115.648  14.142  20.949  1.00 48.85           O  
ATOM   1457  OXT LEU M 181     115.538  13.006  22.864  1.00 48.85           O  
TER
ATOM   1458  N   SER P   1      99.952  21.617  27.840  1.00 74.45           N  
ATOM   1459  CA  SER P   1      98.866  22.567  27.538  1.00 74.45           C  
ATOM   1460  CB  SER P   1      97.952  22.736  28.763  1.00 74.45           C  
ATOM   1461  OG  SER P   1      97.391  21.486  29.133  1.00 74.45           O  
ATOM   1462  C   SER P   1      99.365  23.916  27.155  1.00 74.45           C  
ATOM   1463  O   SER P   1     100.374  24.401  27.662  1.00 74.45           O  
ATOM   1464  N   ILE P   2      98.639  24.553  26.224  1.00102.95           N  
ATOM   1465  CA  ILE P   2      98.942  25.871  25.764  1.00102.95           C  
ATOM   1466  CB  ILE P   2      98.546  26.100  24.334  1.00102.95           C  
ATOM   1467  CG1 ILE P   2      98.932  27.523  23.897  1.00102.95           C  
ATOM   1468  CG2 ILE P   2      97.057  25.749  24.178  1.00102.95           C  
ATOM   1469  CD1 ILE P   2      98.817  27.759  22.393  1.00102.95           C  
ATOM   1470  C   ILE P   2      98.134  26.789  26.628  1.00102.95           C  
ATOM   1471  O   ILE P   2      97.165  26.368  27.254  1.00102.95           O  
ATOM   1472  N   ILE P   3      98.577  28.051  26.746  1.00194.43           N  
ATOM   1473  CA  ILE P   3      97.963  29.081  27.540  1.00194.43           C  
ATOM   1474  CB  ILE P   3      98.797  30.324  27.571  1.00194.43           C  
ATOM   1475  CG1 ILE P   3      98.215  31.361  28.539  1.00194.43           C  
ATOM   1476  CG2 ILE P   3      98.934  30.817  26.124  1.00194.43           C  
ATOM   1477  CD1 ILE P   3      99.190  32.491  28.856  1.00194.43           C  
ATOM   1478  C   ILE P   3      96.624  29.439  26.960  1.00194.43           C  
ATOM   1479  O   ILE P   3      96.339  29.101  25.819  1.00194.43           O  
ATOM   1480  N   ASN P   4      95.698  30.022  27.756  1.00139.53           N  
ATOM   1481  CA  ASN P   4      94.496  30.481  27.112  1.00139.53           C  
ATOM   1482  CB  ASN P   4      93.198  30.162  27.853  1.00139.53           C  
ATOM   1483  CG  ASN P   4      92.979  28.656  27.900  1.00139.53           C  
ATOM   1484  OD1 ASN P   4      93.711  27.887  27.282  1.00139.53           O  
ATOM   1485  ND2 ASN P   4      91.927  28.215  28.640  1.00139.53           N  
ATOM   1486  C   ASN P   4      94.595  31.968  27.018  1.00139.53           C  
ATOM   1487  O   ASN P   4      94.557  32.683  28.020  1.00139.53           O  
ATOM   1488  N   PHE P   5      94.658  32.447  25.766  1.00206.75           N  
ATOM   1489  CA  PHE P   5      94.932  33.806  25.372  1.00206.75           C  
ATOM   1490  CB  PHE P   5      95.156  33.940  23.857  1.00206.75           C  
ATOM   1491  CG  PHE P   5      96.314  33.066  23.503  1.00206.75           C  
ATOM   1492  CD1 PHE P   5      96.128  31.730  23.242  1.00206.75           C  
ATOM   1493  CD2 PHE P   5      97.591  33.568  23.431  1.00206.75           C  
ATOM   1494  CE1 PHE P   5      97.188  30.914  22.918  1.00206.75           C  
ATOM   1495  CE2 PHE P   5      98.654  32.756  23.106  1.00206.75           C  
ATOM   1496  CZ  PHE P   5      98.459  31.423  22.848  1.00206.75           C  
ATOM   1497  C   PHE P   5      93.819  34.750  25.751  1.00206.75           C  
ATOM   1498  O   PHE P   5      92.669  34.374  25.976  1.00206.75           O  
ATOM   1499  N   GLU P   6      94.208  36.036  25.854  1.00198.96           N  
ATOM   1500  CA  GLU P   6      93.433  37.198  26.189  1.00198.96           C  
ATOM   1501  CB  GLU P   6      94.098  38.018  27.307  1.00198.96           C  
ATOM   1502  CG  GLU P   6      95.475  38.606  26.950  1.00198.96           C  
ATOM   1503  CD  GLU P   6      96.477  37.501  26.631  1.00198.96           C  
ATOM   1504  OE1 GLU P   6      96.561  37.117  25.433  1.00198.96           O  
ATOM   1505  OE2 GLU P   6      97.166  37.028  27.572  1.00198.96           O  
ATOM   1506  C   GLU P   6      93.441  38.083  24.967  1.00198.96           C  
ATOM   1507  O   GLU P   6      94.394  38.065  24.190  1.00198.96           O  
ATOM   1508  N   LYS P   7      92.386  38.911  24.796  1.00199.73           N  
ATOM   1509  CA  LYS P   7      92.177  39.751  23.643  1.00199.73           C  
ATOM   1510  CB  LYS P   7      90.825  40.486  23.633  1.00199.73           C  
ATOM   1511  CG  LYS P   7      89.606  39.570  23.545  1.00199.73           C  
ATOM   1512  CD  LYS P   7      89.607  38.621  22.346  1.00199.73           C  
ATOM   1513  CE  LYS P   7      89.688  37.141  22.733  1.00199.73           C  
ATOM   1514  NZ  LYS P   7      90.830  36.910  23.644  1.00199.73           N  
ATOM   1515  C   LYS P   7      93.236  40.805  23.473  1.00199.73           C  
ATOM   1516  O   LYS P   7      93.984  41.145  24.391  1.00199.73           O  
ATOM   1517  N   LEU P   8      93.340  41.313  22.220  1.00119.19           N  
ATOM   1518  CA  LEU P   8      94.245  42.377  21.891  1.00119.19           C  
ATOM   1519  CB  LEU P   8      94.683  42.357  20.415  1.00119.19           C  
ATOM   1520  CG  LEU P   8      95.604  41.180  20.048  1.00119.19           C  
ATOM   1521  CD1 LEU P   8      95.997  41.225  18.564  1.00119.19           C  
ATOM   1522  CD2 LEU P   8      96.833  41.146  20.966  1.00119.19           C  
ATOM   1523  C   LEU P   8      93.490  43.676  22.107  1.00119.19           C  
ATOM   1524  O   LEU P   8      92.255  43.674  21.864  1.00119.19           O  
ATOM   1525  OXT LEU P   8      94.130  44.685  22.507  1.00119.19           O  
TER
ATOM   1526  N   GLN A   2      82.184  21.606  32.365  1.00130.14           N  
ATOM   1527  CA  GLN A   2      82.440  22.782  33.232  1.00130.14           C  
ATOM   1528  CB  GLN A   2      82.355  24.038  32.346  1.00130.14           C  
ATOM   1529  CG  GLN A   2      82.609  25.361  33.053  1.00130.14           C  
ATOM   1530  CD  GLN A   2      82.611  26.448  31.993  1.00130.14           C  
ATOM   1531  OE1 GLN A   2      83.315  26.344  30.989  1.00130.14           O  
ATOM   1532  NE2 GLN A   2      81.817  27.527  32.220  1.00130.14           N  
ATOM   1533  C   GLN A   2      81.440  22.872  34.365  1.00130.14           C  
ATOM   1534  O   GLN A   2      80.299  23.292  34.162  1.00130.14           O  
ATOM   1535  N   SER A   3      81.844  22.473  35.600  1.00107.46           N  
ATOM   1536  CA  SER A   3      80.930  22.491  36.717  1.00107.46           C  
ATOM   1537  CB  SER A   3      80.105  21.198  36.842  1.00107.46           C  
ATOM   1538  OG  SER A   3      80.969  20.109  37.132  1.00107.46           O  
ATOM   1539  C   SER A   3      81.659  22.668  38.034  1.00107.46           C  
ATOM   1540  O   SER A   3      82.883  22.606  38.103  1.00107.46           O  
ATOM   1541  N   VAL A   4      80.905  22.934  39.131  1.00147.78           N  
ATOM   1542  CA  VAL A   4      81.464  23.077  40.458  1.00147.78           C  
ATOM   1543  CB  VAL A   4      81.778  24.498  40.815  1.00147.78           C  
ATOM   1544  CG1 VAL A   4      80.454  25.272  40.892  1.00147.78           C  
ATOM   1545  CG2 VAL A   4      82.597  24.515  42.115  1.00147.78           C  
ATOM   1546  C   VAL A   4      80.424  22.585  41.428  1.00147.78           C  
ATOM   1547  O   VAL A   4      79.233  22.613  41.129  1.00147.78           O  
ATOM   1548  N   THR A   5      80.836  22.089  42.616  1.00 71.07           N  
ATOM   1549  CA  THR A   5      79.859  21.600  43.545  1.00 71.07           C  
ATOM   1550  CB  THR A   5      79.652  20.117  43.442  1.00 71.07           C  
ATOM   1551  OG1 THR A   5      79.233  19.771  42.129  1.00 71.07           O  
ATOM   1552  CG2 THR A   5      78.592  19.691  44.470  1.00 71.07           C  
ATOM   1553  C   THR A   5      80.264  21.892  44.961  1.00 71.07           C  
ATOM   1554  O   THR A   5      81.336  21.491  45.414  1.00 71.07           O  
ATOM   1555  N   GLN A   6      79.386  22.592  45.708  1.00 79.44           N  
ATOM   1556  CA  GLN A   6      79.599  22.814  47.110  1.00 79.44           C  
ATOM   1557  CB  GLN A   6      79.365  24.266  47.572  1.00 79.44           C  
ATOM   1558  CG  GLN A   6      80.367  25.262  46.980  1.00 79.44           C  
ATOM   1559  CD  GLN A   6      80.032  26.646  47.513  1.00 79.44           C  
ATOM   1560  OE1 GLN A   6      80.148  27.644  46.804  1.00 79.44           O  
ATOM   1561  NE2 GLN A   6      79.618  26.710  48.807  1.00 79.44           N  
ATOM   1562  C   GLN A   6      78.596  21.928  47.787  1.00 79.44           C  
ATOM   1563  O   GLN A   6      77.392  22.034  47.555  1.00 79.44           O  
ATOM   1564  N   PRO A   7      79.086  21.030  48.600  1.00142.81           N  
ATOM   1565  CA  PRO A   7      78.236  20.057  49.236  1.00142.81           C  
ATOM   1566  CD  PRO A   7      80.444  20.536  48.435  1.00142.81           C  
ATOM   1567  CB  PRO A   7      79.175  19.026  49.855  1.00142.81           C  
ATOM   1568  CG  PRO A   7      80.424  19.091  48.960  1.00142.81           C  
ATOM   1569  C   PRO A   7      77.225  20.579  50.210  1.00142.81           C  
ATOM   1570  O   PRO A   7      76.184  19.940  50.360  1.00142.81           O  
ATOM   1571  N   ASP A   8      77.494  21.704  50.900  1.00100.53           N  
ATOM   1572  CA  ASP A   8      76.535  22.125  51.883  1.00100.53           C  
ATOM   1573  CB  ASP A   8      77.089  22.123  53.315  1.00100.53           C  
ATOM   1574  CG  ASP A   8      77.209  20.670  53.755  1.00100.53           C  
ATOM   1575  OD1 ASP A   8      76.207  19.920  53.601  1.00100.53           O  
ATOM   1576  OD2 ASP A   8      78.306  20.284  54.239  1.00100.53           O  
ATOM   1577  C   ASP A   8      76.046  23.505  51.580  1.00100.53           C  
ATOM   1578  O   ASP A   8      76.827  24.446  51.447  1.00100.53           O  
ATOM   1579  N   ALA A   9      74.713  23.629  51.431  1.00 50.89           N  
ATOM   1580  CA  ALA A   9      74.047  24.873  51.174  1.00 50.89           C  
ATOM   1581  CB  ALA A   9      72.551  24.696  50.863  1.00 50.89           C  
ATOM   1582  C   ALA A   9      74.152  25.771  52.364  1.00 50.89           C  
ATOM   1583  O   ALA A   9      74.335  26.977  52.217  1.00 50.89           O  
ATOM   1584  N   ARG A  10      74.008  25.229  53.591  1.00113.43           N  
ATOM   1585  CA  ARG A  10      74.095  26.141  54.694  1.00113.43           C  
ATOM   1586  CB  ARG A  10      72.733  26.590  55.244  1.00113.43           C  
ATOM   1587  CG  ARG A  10      71.878  25.465  55.819  1.00113.43           C  
ATOM   1588  CD  ARG A  10      70.443  25.915  56.085  1.00113.43           C  
ATOM   1589  NE  ARG A  10      69.810  24.907  56.979  1.00113.43           N  
ATOM   1590  CZ  ARG A  10      69.223  23.790  56.459  1.00113.43           C  
ATOM   1591  NH1 ARG A  10      69.256  23.556  55.116  1.00113.43           N  
ATOM   1592  NH2 ARG A  10      68.614  22.899  57.295  1.00113.43           N  
ATOM   1593  C   ARG A  10      74.878  25.530  55.807  1.00113.43           C  
ATOM   1594  O   ARG A  10      74.729  24.353  56.133  1.00113.43           O  
ATOM   1595  N   VAL A  11      75.752  26.353  56.421  1.00 51.28           N  
ATOM   1596  CA  VAL A  11      76.579  25.901  57.498  1.00 51.28           C  
ATOM   1597  CB  VAL A  11      78.038  25.897  57.143  1.00 51.28           C  
ATOM   1598  CG1 VAL A  11      78.854  25.477  58.377  1.00 51.28           C  
ATOM   1599  CG2 VAL A  11      78.239  25.001  55.909  1.00 51.28           C  
ATOM   1600  C   VAL A  11      76.413  26.865  58.632  1.00 51.28           C  
ATOM   1601  O   VAL A  11      76.213  28.060  58.423  1.00 51.28           O  
ATOM   1602  N   THR A  12      76.463  26.354  59.878  1.00120.76           N  
ATOM   1603  CA  THR A  12      76.366  27.210  61.026  1.00120.76           C  
ATOM   1604  CB  THR A  12      75.072  27.071  61.769  1.00120.76           C  
ATOM   1605  OG1 THR A  12      74.879  25.723  62.170  1.00120.76           O  
ATOM   1606  CG2 THR A  12      73.924  27.536  60.860  1.00120.76           C  
ATOM   1607  C   THR A  12      77.472  26.843  61.964  1.00120.76           C  
ATOM   1608  O   THR A  12      77.739  25.664  62.195  1.00120.76           O  
ATOM   1609  N   VAL A  13      78.156  27.861  62.529  1.00113.47           N  
ATOM   1610  CA  VAL A  13      79.246  27.585  63.419  1.00113.47           C  
ATOM   1611  CB  VAL A  13      80.562  27.554  62.696  1.00113.47           C  
ATOM   1612  CG1 VAL A  13      80.736  28.894  61.963  1.00113.47           C  
ATOM   1613  CG2 VAL A  13      81.687  27.236  63.691  1.00113.47           C  
ATOM   1614  C   VAL A  13      79.299  28.667  64.454  1.00113.47           C  
ATOM   1615  O   VAL A  13      78.911  29.805  64.198  1.00113.47           O  
ATOM   1616  N   SER A  14      79.786  28.333  65.665  1.00 23.91           N  
ATOM   1617  CA  SER A  14      79.863  29.307  66.716  1.00 23.91           C  
ATOM   1618  CB  SER A  14      80.131  28.701  68.103  1.00 23.91           C  
ATOM   1619  OG  SER A  14      79.026  27.907  68.509  1.00 23.91           O  
ATOM   1620  C   SER A  14      80.985  30.234  66.390  1.00 23.91           C  
ATOM   1621  O   SER A  14      81.938  29.861  65.708  1.00 23.91           O  
ATOM   1622  N   GLU A  15      80.900  31.486  66.877  1.00 37.87           N  
ATOM   1623  CA  GLU A  15      81.925  32.438  66.576  1.00 37.87           C  
ATOM   1624  CB  GLU A  15      81.597  33.870  67.039  1.00 37.87           C  
ATOM   1625  CG  GLU A  15      82.662  34.904  66.662  1.00 37.87           C  
ATOM   1626  CD  GLU A  15      82.104  36.286  66.975  1.00 37.87           C  
ATOM   1627  OE1 GLU A  15      80.854  36.437  66.925  1.00 37.87           O  
ATOM   1628  OE2 GLU A  15      82.913  37.208  67.264  1.00 37.87           O  
ATOM   1629  C   GLU A  15      83.188  32.005  67.245  1.00 37.87           C  
ATOM   1630  O   GLU A  15      83.175  31.454  68.345  1.00 37.87           O  
ATOM   1631  N   GLY A  16      84.327  32.227  66.564  1.00 24.38           N  
ATOM   1632  CA  GLY A  16      85.601  31.897  67.134  1.00 24.38           C  
ATOM   1633  C   GLY A  16      86.004  30.512  66.722  1.00 24.38           C  
ATOM   1634  O   GLY A  16      87.114  30.079  67.028  1.00 24.38           O  
ATOM   1635  N   ALA A  17      85.115  29.775  66.027  1.00 42.59           N  
ATOM   1636  CA  ALA A  17      85.425  28.435  65.601  1.00 42.59           C  
ATOM   1637  CB  ALA A  17      84.187  27.531  65.452  1.00 42.59           C  
ATOM   1638  C   ALA A  17      86.111  28.475  64.267  1.00 42.59           C  
ATOM   1639  O   ALA A  17      86.228  29.530  63.643  1.00 42.59           O  
ATOM   1640  N   SER A  18      86.626  27.305  63.821  1.00 79.26           N  
ATOM   1641  CA  SER A  18      87.292  27.183  62.548  1.00 79.26           C  
ATOM   1642  CB  SER A  18      88.271  26.001  62.475  1.00 79.26           C  
ATOM   1643  OG  SER A  18      89.358  26.220  63.362  1.00 79.26           O  
ATOM   1644  C   SER A  18      86.258  26.983  61.477  1.00 79.26           C  
ATOM   1645  O   SER A  18      85.116  26.630  61.767  1.00 79.26           O  
ATOM   1646  N   LEU A  19      86.637  27.208  60.197  1.00 82.69           N  
ATOM   1647  CA  LEU A  19      85.672  27.115  59.135  1.00 82.69           C  
ATOM   1648  CB  LEU A  19      85.286  28.499  58.583  1.00 82.69           C  
ATOM   1649  CG  LEU A  19      84.256  28.455  57.444  1.00 82.69           C  
ATOM   1650  CD1 LEU A  19      82.978  27.723  57.879  1.00 82.69           C  
ATOM   1651  CD2 LEU A  19      83.967  29.869  56.911  1.00 82.69           C  
ATOM   1652  C   LEU A  19      86.178  26.277  57.994  1.00 82.69           C  
ATOM   1653  O   LEU A  19      87.335  26.368  57.585  1.00 82.69           O  
ATOM   1654  N   GLN A  20      85.289  25.418  57.448  1.00110.52           N  
ATOM   1655  CA  GLN A  20      85.624  24.580  56.329  1.00110.52           C  
ATOM   1656  CB  GLN A  20      85.691  23.088  56.701  1.00110.52           C  
ATOM   1657  CG  GLN A  20      85.956  22.151  55.519  1.00110.52           C  
ATOM   1658  CD  GLN A  20      87.457  22.061  55.285  1.00110.52           C  
ATOM   1659  OE1 GLN A  20      88.221  22.915  55.730  1.00110.52           O  
ATOM   1660  NE2 GLN A  20      87.894  20.992  54.567  1.00110.52           N  
ATOM   1661  C   GLN A  20      84.525  24.701  55.318  1.00110.52           C  
ATOM   1662  O   GLN A  20      83.395  24.283  55.567  1.00110.52           O  
ATOM   1663  N   LEU A  21      84.829  25.274  54.137  1.00 75.56           N  
ATOM   1664  CA  LEU A  21      83.847  25.349  53.093  1.00 75.56           C  
ATOM   1665  CB  LEU A  21      83.691  26.759  52.497  1.00 75.56           C  
ATOM   1666  CG  LEU A  21      83.269  27.838  53.513  1.00 75.56           C  
ATOM   1667  CD1 LEU A  21      83.133  29.208  52.828  1.00 75.56           C  
ATOM   1668  CD2 LEU A  21      82.018  27.424  54.305  1.00 75.56           C  
ATOM   1669  C   LEU A  21      84.374  24.476  51.985  1.00 75.56           C  
ATOM   1670  O   LEU A  21      85.406  24.784  51.392  1.00 75.56           O  
ATOM   1671  N   ARG A  22      83.674  23.367  51.663  1.00282.95           N  
ATOM   1672  CA  ARG A  22      84.160  22.422  50.685  1.00282.95           C  
ATOM   1673  CB  ARG A  22      83.594  21.006  50.887  1.00282.95           C  
ATOM   1674  CG  ARG A  22      83.977  20.349  52.210  1.00282.95           C  
ATOM   1675  CD  ARG A  22      83.202  19.062  52.499  1.00282.95           C  
ATOM   1676  NE  ARG A  22      83.294  18.186  51.297  1.00282.95           N  
ATOM   1677  CZ  ARG A  22      84.371  17.368  51.117  1.00282.95           C  
ATOM   1678  NH1 ARG A  22      85.412  17.401  51.999  1.00282.95           N  
ATOM   1679  NH2 ARG A  22      84.405  16.521  50.047  1.00282.95           N  
ATOM   1680  C   ARG A  22      83.753  22.815  49.292  1.00282.95           C  
ATOM   1681  O   ARG A  22      82.644  23.298  49.077  1.00282.95           O  
ATOM   1682  N   CYS A  23      84.651  22.593  48.300  1.00 76.89           N  
ATOM   1683  CA  CYS A  23      84.336  22.888  46.925  1.00 76.89           C  
ATOM   1684  CB  CYS A  23      84.843  24.271  46.468  1.00 76.89           C  
ATOM   1685  SG  CYS A  23      84.586  24.591  44.696  1.00 76.89           S  
ATOM   1686  C   CYS A  23      84.969  21.863  46.031  1.00 76.89           C  
ATOM   1687  O   CYS A  23      86.101  21.441  46.251  1.00 76.89           O  
ATOM   1688  N   LYS A  24      84.235  21.415  44.993  1.00113.17           N  
ATOM   1689  CA  LYS A  24      84.791  20.507  44.028  1.00113.17           C  
ATOM   1690  CB  LYS A  24      84.288  19.066  44.181  1.00113.17           C  
ATOM   1691  CG  LYS A  24      84.820  18.448  45.474  1.00113.17           C  
ATOM   1692  CD  LYS A  24      84.197  17.108  45.843  1.00113.17           C  
ATOM   1693  CE  LYS A  24      84.736  16.545  47.160  1.00113.17           C  
ATOM   1694  NZ  LYS A  24      86.208  16.397  47.087  1.00113.17           N  
ATOM   1695  C   LYS A  24      84.411  21.045  42.682  1.00113.17           C  
ATOM   1696  O   LYS A  24      83.391  21.708  42.565  1.00113.17           O  
ATOM   1697  N   TYR A  25      85.222  20.830  41.625  1.00108.81           N  
ATOM   1698  CA  TYR A  25      84.874  21.386  40.341  1.00108.81           C  
ATOM   1699  CB  TYR A  25      85.654  22.666  40.008  1.00108.81           C  
ATOM   1700  CG  TYR A  25      87.104  22.326  39.985  1.00108.81           C  
ATOM   1701  CD1 TYR A  25      87.689  21.867  38.828  1.00108.81           C  
ATOM   1702  CD2 TYR A  25      87.875  22.464  41.118  1.00108.81           C  
ATOM   1703  CE1 TYR A  25      89.027  21.554  38.799  1.00108.81           C  
ATOM   1704  CE2 TYR A  25      89.214  22.152  41.093  1.00108.81           C  
ATOM   1705  CZ  TYR A  25      89.790  21.696  39.932  1.00108.81           C  
ATOM   1706  OH  TYR A  25      91.164  21.377  39.905  1.00108.81           O  
ATOM   1707  C   TYR A  25      85.177  20.386  39.283  1.00108.81           C  
ATOM   1708  O   TYR A  25      85.959  19.454  39.483  1.00108.81           O  
ATOM   1709  N   SER A  26      84.512  20.545  38.124  1.00 99.81           N  
ATOM   1710  CA  SER A  26      84.805  19.669  37.040  1.00 99.81           C  
ATOM   1711  CB  SER A  26      83.617  18.774  36.645  1.00 99.81           C  
ATOM   1712  OG  SER A  26      83.973  17.927  35.562  1.00 99.81           O  
ATOM   1713  C   SER A  26      85.138  20.511  35.866  1.00 99.81           C  
ATOM   1714  O   SER A  26      84.263  21.093  35.223  1.00 99.81           O  
ATOM   1715  N   TYR A  27      86.440  20.673  35.593  1.00279.98           N  
ATOM   1716  CA  TYR A  27      86.726  21.259  34.345  1.00279.98           C  
ATOM   1717  CB  TYR A  27      86.762  22.781  34.274  1.00279.98           C  
ATOM   1718  CG  TYR A  27      86.479  22.611  32.855  1.00279.98           C  
ATOM   1719  CD1 TYR A  27      85.225  22.155  32.535  1.00279.98           C  
ATOM   1720  CD2 TYR A  27      87.417  22.791  31.892  1.00279.98           C  
ATOM   1721  CE1 TYR A  27      84.840  21.904  31.249  1.00279.98           C  
ATOM   1722  CE2 TYR A  27      87.011  22.532  30.620  1.00279.98           C  
ATOM   1723  CZ  TYR A  27      85.763  22.093  30.269  1.00279.98           C  
ATOM   1724  OH  TYR A  27      85.430  21.840  28.920  1.00279.98           O  
ATOM   1725  C   TYR A  27      88.023  20.677  33.905  1.00279.98           C  
ATOM   1726  O   TYR A  27      88.993  20.641  34.657  1.00279.98           O  
ATOM   1727  N   PHE A  28      88.072  20.172  32.668  1.00279.52           N  
ATOM   1728  CA  PHE A  28      89.253  19.506  32.211  1.00279.52           C  
ATOM   1729  CB  PHE A  28      89.051  18.770  30.874  1.00279.52           C  
ATOM   1730  CG  PHE A  28      88.053  17.680  31.082  1.00279.52           C  
ATOM   1731  CD1 PHE A  28      88.452  16.431  31.498  1.00279.52           C  
ATOM   1732  CD2 PHE A  28      86.713  17.910  30.869  1.00279.52           C  
ATOM   1733  CE1 PHE A  28      87.532  15.427  31.690  1.00279.52           C  
ATOM   1734  CE2 PHE A  28      85.789  16.910  31.059  1.00279.52           C  
ATOM   1735  CZ  PHE A  28      86.196  15.663  31.470  1.00279.52           C  
ATOM   1736  C   PHE A  28      90.384  20.460  32.003  1.00279.52           C  
ATOM   1737  O   PHE A  28      91.509  20.094  32.354  1.00279.52           O  
ATOM   1738  N   GLY A  36      90.112  21.669  31.418  1.00 90.63           N  
ATOM   1739  CA  GLY A  36      91.151  22.607  31.093  1.00 90.63           C  
ATOM   1740  C   GLY A  36      91.656  23.171  32.374  1.00 90.63           C  
ATOM   1741  O   GLY A  36      91.031  22.962  33.411  1.00 90.63           O  
ATOM   1742  N   THR A  37      92.806  23.892  32.323  1.00163.82           N  
ATOM   1743  CA  THR A  37      93.431  24.447  33.499  1.00163.82           C  
ATOM   1744  CB  THR A  37      94.827  24.936  33.268  1.00163.82           C  
ATOM   1745  OG1 THR A  37      94.829  25.960  32.283  1.00163.82           O  
ATOM   1746  CG2 THR A  37      95.697  23.751  32.826  1.00163.82           C  
ATOM   1747  C   THR A  37      92.626  25.614  33.962  1.00163.82           C  
ATOM   1748  O   THR A  37      92.397  26.606  33.269  1.00163.82           O  
ATOM   1749  N   PRO A  38      92.216  25.423  35.178  1.00273.29           N  
ATOM   1750  CA  PRO A  38      91.337  26.310  35.870  1.00273.29           C  
ATOM   1751  CD  PRO A  38      92.167  24.073  35.723  1.00273.29           C  
ATOM   1752  CB  PRO A  38      90.696  25.476  36.987  1.00273.29           C  
ATOM   1753  CG  PRO A  38      90.892  24.019  36.569  1.00273.29           C  
ATOM   1754  C   PRO A  38      92.017  27.405  36.581  1.00273.29           C  
ATOM   1755  O   PRO A  38      93.203  27.312  36.884  1.00273.29           O  
ATOM   1756  N   TYR A  39      91.216  28.420  36.908  1.00216.84           N  
ATOM   1757  CA  TYR A  39      91.584  29.466  37.776  1.00216.84           C  
ATOM   1758  CB  TYR A  39      91.587  30.779  36.999  1.00216.84           C  
ATOM   1759  CG  TYR A  39      92.395  30.258  35.862  1.00216.84           C  
ATOM   1760  CD1 TYR A  39      93.701  29.873  36.072  1.00216.84           C  
ATOM   1761  CD2 TYR A  39      91.853  30.097  34.608  1.00216.84           C  
ATOM   1762  CE1 TYR A  39      94.468  29.359  35.056  1.00216.84           C  
ATOM   1763  CE2 TYR A  39      92.621  29.587  33.585  1.00216.84           C  
ATOM   1764  CZ  TYR A  39      93.928  29.214  33.806  1.00216.84           C  
ATOM   1765  OH  TYR A  39      94.708  28.699  32.751  1.00216.84           O  
ATOM   1766  C   TYR A  39      90.493  29.329  38.781  1.00216.84           C  
ATOM   1767  O   TYR A  39      89.331  29.177  38.406  1.00216.84           O  
ATOM   1768  N   LEU A  40      90.837  29.277  40.082  1.00150.73           N  
ATOM   1769  CA  LEU A  40      89.792  29.011  41.027  1.00150.73           C  
ATOM   1770  CB  LEU A  40      90.005  27.770  41.915  1.00150.73           C  
ATOM   1771  CG  LEU A  40      90.093  26.443  41.137  1.00150.73           C  
ATOM   1772  CD1 LEU A  40      91.480  26.243  40.514  1.00150.73           C  
ATOM   1773  CD2 LEU A  40      89.627  25.255  41.986  1.00150.73           C  
ATOM   1774  C   LEU A  40      89.628  30.174  41.930  1.00150.73           C  
ATOM   1775  O   LEU A  40      90.583  30.886  42.230  1.00150.73           O  
ATOM   1776  N   PHE A  41      88.386  30.391  42.401  1.00128.74           N  
ATOM   1777  CA  PHE A  41      88.154  31.562  43.184  1.00128.74           C  
ATOM   1778  CB  PHE A  41      87.430  32.663  42.404  1.00128.74           C  
ATOM   1779  CG  PHE A  41      88.141  32.874  41.123  1.00128.74           C  
ATOM   1780  CD1 PHE A  41      87.802  32.120  40.022  1.00128.74           C  
ATOM   1781  CD2 PHE A  41      89.130  33.816  41.025  1.00128.74           C  
ATOM   1782  CE1 PHE A  41      88.445  32.298  38.821  1.00128.74           C  
ATOM   1783  CE2 PHE A  41      89.767  33.993  39.829  1.00128.74           C  
ATOM   1784  CZ  PHE A  41      89.437  33.242  38.727  1.00128.74           C  
ATOM   1785  C   PHE A  41      87.180  31.255  44.272  1.00128.74           C  
ATOM   1786  O   PHE A  41      86.435  30.275  44.231  1.00128.74           O  
ATOM   1787  N   TRP A  42      87.197  32.126  45.298  1.00103.20           N  
ATOM   1788  CA  TRP A  42      86.215  32.121  46.338  1.00103.20           C  
ATOM   1789  CB  TRP A  42      86.728  31.718  47.732  1.00103.20           C  
ATOM   1790  CG  TRP A  42      86.811  30.227  47.945  1.00103.20           C  
ATOM   1791  CD2 TRP A  42      85.675  29.440  48.331  1.00103.20           C  
ATOM   1792  CD1 TRP A  42      87.858  29.366  47.824  1.00103.20           C  
ATOM   1793  NE1 TRP A  42      87.445  28.084  48.108  1.00103.20           N  
ATOM   1794  CE2 TRP A  42      86.102  28.118  48.421  1.00103.20           C  
ATOM   1795  CE3 TRP A  42      84.382  29.794  48.587  1.00103.20           C  
ATOM   1796  CZ2 TRP A  42      85.234  27.121  48.769  1.00103.20           C  
ATOM   1797  CZ3 TRP A  42      83.510  28.789  48.941  1.00103.20           C  
ATOM   1798  CH2 TRP A  42      83.929  27.478  49.029  1.00103.20           C  
ATOM   1799  C   TRP A  42      85.702  33.519  46.438  1.00103.20           C  
ATOM   1800  O   TRP A  42      86.481  34.469  46.483  1.00103.20           O  
ATOM   1801  N   TYR A  43      84.362  33.663  46.477  1.00 86.22           N  
ATOM   1802  CA  TYR A  43      83.717  34.944  46.546  1.00 86.22           C  
ATOM   1803  CB  TYR A  43      82.764  35.252  45.373  1.00 86.22           C  
ATOM   1804  CG  TYR A  43      83.519  35.631  44.148  1.00 86.22           C  
ATOM   1805  CD1 TYR A  43      84.053  34.684  43.305  1.00 86.22           C  
ATOM   1806  CD2 TYR A  43      83.671  36.963  43.835  1.00 86.22           C  
ATOM   1807  CE1 TYR A  43      84.736  35.067  42.174  1.00 86.22           C  
ATOM   1808  CE2 TYR A  43      84.353  37.351  42.706  1.00 86.22           C  
ATOM   1809  CZ  TYR A  43      84.889  36.399  41.876  1.00 86.22           C  
ATOM   1810  OH  TYR A  43      85.591  36.784  40.714  1.00 86.22           O  
ATOM   1811  C   TYR A  43      82.820  34.972  47.745  1.00 86.22           C  
ATOM   1812  O   TYR A  43      82.347  33.934  48.206  1.00 86.22           O  
ATOM   1813  N   VAL A  44      82.581  36.184  48.293  1.00141.94           N  
ATOM   1814  CA  VAL A  44      81.660  36.305  49.388  1.00141.94           C  
ATOM   1815  CB  VAL A  44      82.229  36.863  50.660  1.00141.94           C  
ATOM   1816  CG1 VAL A  44      83.274  35.897  51.222  1.00141.94           C  
ATOM   1817  CG2 VAL A  44      82.756  38.275  50.384  1.00141.94           C  
ATOM   1818  C   VAL A  44      80.582  37.262  48.999  1.00141.94           C  
ATOM   1819  O   VAL A  44      80.829  38.311  48.406  1.00141.94           O  
ATOM   1820  N   GLN A  45      79.333  36.910  49.338  1.00 90.79           N  
ATOM   1821  CA  GLN A  45      78.248  37.792  49.069  1.00 90.79           C  
ATOM   1822  CB  GLN A  45      77.122  37.180  48.222  1.00 90.79           C  
ATOM   1823  CG  GLN A  45      76.040  38.206  47.881  1.00 90.79           C  
ATOM   1824  CD  GLN A  45      75.108  37.607  46.846  1.00 90.79           C  
ATOM   1825  OE1 GLN A  45      74.631  36.485  46.998  1.00 90.79           O  
ATOM   1826  NE2 GLN A  45      74.839  38.371  45.753  1.00 90.79           N  
ATOM   1827  C   GLN A  45      77.692  38.177  50.397  1.00 90.79           C  
ATOM   1828  O   GLN A  45      77.437  37.337  51.259  1.00 90.79           O  
ATOM   1829  N   TYR A  46      77.472  39.485  50.578  1.00149.69           N  
ATOM   1830  CA  TYR A  46      76.949  39.998  51.805  1.00149.69           C  
ATOM   1831  CB  TYR A  46      77.648  41.272  52.316  1.00149.69           C  
ATOM   1832  CG  TYR A  46      79.050  40.912  52.684  1.00149.69           C  
ATOM   1833  CD1 TYR A  46      79.300  40.216  53.843  1.00149.69           C  
ATOM   1834  CD2 TYR A  46      80.111  41.237  51.870  1.00149.69           C  
ATOM   1835  CE1 TYR A  46      80.581  39.867  54.200  1.00149.69           C  
ATOM   1836  CE2 TYR A  46      81.396  40.892  52.224  1.00149.69           C  
ATOM   1837  CZ  TYR A  46      81.634  40.208  53.391  1.00149.69           C  
ATOM   1838  OH  TYR A  46      82.949  39.850  53.758  1.00149.69           O  
ATOM   1839  C   TYR A  46      75.543  40.352  51.458  1.00149.69           C  
ATOM   1840  O   TYR A  46      75.098  40.017  50.364  1.00149.69           O  
ATOM   1841  N   PRO A  48      74.782  40.933  52.331  1.00227.95           N  
ATOM   1842  CA  PRO A  48      73.402  41.150  52.006  1.00227.95           C  
ATOM   1843  CD  PRO A  48      75.003  40.827  53.763  1.00227.95           C  
ATOM   1844  CB  PRO A  48      72.771  41.701  53.284  1.00227.95           C  
ATOM   1845  CG  PRO A  48      73.620  41.056  54.402  1.00227.95           C  
ATOM   1846  C   PRO A  48      73.048  41.893  50.743  1.00227.95           C  
ATOM   1847  O   PRO A  48      72.510  41.272  49.828  1.00227.95           O  
ATOM   1848  N   ARG A  49      73.322  43.210  50.666  1.00195.88           N  
ATOM   1849  CA  ARG A  49      72.997  44.038  49.530  1.00195.88           C  
ATOM   1850  CB  ARG A  49      72.881  45.543  49.847  1.00195.88           C  
ATOM   1851  CG  ARG A  49      71.565  45.952  50.515  1.00195.88           C  
ATOM   1852  CD  ARG A  49      71.309  47.467  50.522  1.00195.88           C  
ATOM   1853  NE  ARG A  49      70.673  47.844  49.224  1.00195.88           N  
ATOM   1854  CZ  ARG A  49      70.413  49.157  48.940  1.00195.88           C  
ATOM   1855  NH1 ARG A  49      70.779  50.133  49.819  1.00195.88           N  
ATOM   1856  NH2 ARG A  49      69.788  49.499  47.775  1.00195.88           N  
ATOM   1857  C   ARG A  49      73.966  43.913  48.398  1.00195.88           C  
ATOM   1858  O   ARG A  49      73.625  44.250  47.269  1.00195.88           O  
ATOM   1859  N   GLN A  50      75.200  43.467  48.688  1.00161.56           N  
ATOM   1860  CA  GLN A  50      76.346  43.585  47.826  1.00161.56           C  
ATOM   1861  CB  GLN A  50      77.650  43.399  48.612  1.00161.56           C  
ATOM   1862  CG  GLN A  50      77.743  44.322  49.825  1.00161.56           C  
ATOM   1863  CD  GLN A  50      77.697  45.760  49.339  1.00161.56           C  
ATOM   1864  OE1 GLN A  50      76.758  46.170  48.659  1.00161.56           O  
ATOM   1865  NE2 GLN A  50      78.738  46.554  49.707  1.00161.56           N  
ATOM   1866  C   GLN A  50      76.412  42.631  46.668  1.00161.56           C  
ATOM   1867  O   GLN A  50      75.590  41.733  46.487  1.00161.56           O  
ATOM   1868  N   GLY A  51      77.404  42.910  45.790  1.00 67.10           N  
ATOM   1869  CA  GLY A  51      77.749  42.060  44.694  1.00 67.10           C  
ATOM   1870  C   GLY A  51      78.863  41.206  45.198  1.00 67.10           C  
ATOM   1871  O   GLY A  51      79.512  41.554  46.180  1.00 67.10           O  
ATOM   1872  N   LEU A  52      79.169  40.101  44.499  1.00137.27           N  
ATOM   1873  CA  LEU A  52      80.176  39.210  44.995  1.00137.27           C  
ATOM   1874  CB  LEU A  52      80.372  37.973  44.104  1.00137.27           C  
ATOM   1875  CG  LEU A  52      79.204  36.970  44.172  1.00137.27           C  
ATOM   1876  CD1 LEU A  52      77.870  37.615  43.767  1.00137.27           C  
ATOM   1877  CD2 LEU A  52      79.522  35.707  43.357  1.00137.27           C  
ATOM   1878  C   LEU A  52      81.493  39.935  45.111  1.00137.27           C  
ATOM   1879  O   LEU A  52      81.784  40.851  44.344  1.00137.27           O  
ATOM   1880  N   GLN A  53      82.304  39.568  46.134  1.00125.39           N  
ATOM   1881  CA  GLN A  53      83.607  40.150  46.335  1.00125.39           C  
ATOM   1882  CB  GLN A  53      83.767  40.866  47.686  1.00125.39           C  
ATOM   1883  CG  GLN A  53      82.906  42.123  47.808  1.00125.39           C  
ATOM   1884  CD  GLN A  53      83.488  43.187  46.886  1.00125.39           C  
ATOM   1885  OE1 GLN A  53      84.613  43.644  47.076  1.00125.39           O  
ATOM   1886  NE2 GLN A  53      82.702  43.594  45.854  1.00125.39           N  
ATOM   1887  C   GLN A  53      84.589  39.025  46.307  1.00125.39           C  
ATOM   1888  O   GLN A  53      84.302  37.935  46.797  1.00125.39           O  
ATOM   1889  N   LEU A  54      85.794  39.267  45.754  1.00145.93           N  
ATOM   1890  CA  LEU A  54      86.729  38.197  45.562  1.00145.93           C  
ATOM   1891  CB  LEU A  54      87.562  38.371  44.283  1.00145.93           C  
ATOM   1892  CG  LEU A  54      88.574  37.243  44.039  1.00145.93           C  
ATOM   1893  CD1 LEU A  54      87.882  35.876  43.945  1.00145.93           C  
ATOM   1894  CD2 LEU A  54      89.437  37.553  42.803  1.00145.93           C  
ATOM   1895  C   LEU A  54      87.649  38.076  46.732  1.00145.93           C  
ATOM   1896  O   LEU A  54      88.361  39.017  47.082  1.00145.93           O  
ATOM   1897  N   LEU A  55      87.530  36.934  47.445  1.00209.79           N  
ATOM   1898  CA  LEU A  55      88.410  36.537  48.507  1.00209.79           C  
ATOM   1899  CB  LEU A  55      87.810  35.480  49.450  1.00209.79           C  
ATOM   1900  CG  LEU A  55      86.857  36.046  50.513  1.00209.79           C  
ATOM   1901  CD1 LEU A  55      85.712  36.825  49.876  1.00209.79           C  
ATOM   1902  CD2 LEU A  55      86.346  34.931  51.433  1.00209.79           C  
ATOM   1903  C   LEU A  55      89.701  35.956  48.008  1.00209.79           C  
ATOM   1904  O   LEU A  55      90.773  36.297  48.507  1.00209.79           O  
ATOM   1905  N   LEU A  56      89.646  35.044  47.010  1.00102.31           N  
ATOM   1906  CA  LEU A  56      90.871  34.382  46.654  1.00102.31           C  
ATOM   1907  CB  LEU A  56      91.016  32.988  47.280  1.00102.31           C  
ATOM   1908  CG  LEU A  56      91.084  33.006  48.816  1.00102.31           C  
ATOM   1909  CD1 LEU A  56      91.249  31.583  49.371  1.00102.31           C  
ATOM   1910  CD2 LEU A  56      92.166  33.977  49.318  1.00102.31           C  
ATOM   1911  C   LEU A  56      90.993  34.187  45.185  1.00102.31           C  
ATOM   1912  O   LEU A  56      90.013  34.168  44.440  1.00102.31           O  
ATOM   1913  N   LYS A  57      92.259  34.036  44.759  1.00128.18           N  
ATOM   1914  CA  LYS A  57      92.620  33.834  43.387  1.00128.18           C  
ATOM   1915  CB  LYS A  57      93.393  35.022  42.792  1.00128.18           C  
ATOM   1916  CG  LYS A  57      92.731  36.399  42.817  1.00128.18           C  
ATOM   1917  CD  LYS A  57      93.751  37.492  42.482  1.00128.18           C  
ATOM   1918  CE  LYS A  57      93.260  38.929  42.654  1.00128.18           C  
ATOM   1919  NZ  LYS A  57      94.367  39.863  42.343  1.00128.18           N  
ATOM   1920  C   LYS A  57      93.675  32.766  43.370  1.00128.18           C  
ATOM   1921  O   LYS A  57      94.650  32.864  44.112  1.00128.18           O  
ATOM   1922  N   TYR A  58      93.523  31.717  42.535  1.00148.17           N  
ATOM   1923  CA  TYR A  58      94.583  30.747  42.435  1.00148.17           C  
ATOM   1924  CB  TYR A  58      94.147  29.365  42.953  1.00148.17           C  
ATOM   1925  CG  TYR A  58      95.135  28.327  42.538  1.00148.17           C  
ATOM   1926  CD1 TYR A  58      96.309  28.130  43.229  1.00148.17           C  
ATOM   1927  CD2 TYR A  58      94.865  27.533  41.447  1.00148.17           C  
ATOM   1928  CE1 TYR A  58      97.197  27.158  42.827  1.00148.17           C  
ATOM   1929  CE2 TYR A  58      95.748  26.561  41.040  1.00148.17           C  
ATOM   1930  CZ  TYR A  58      96.918  26.372  41.733  1.00148.17           C  
ATOM   1931  OH  TYR A  58      97.829  25.376  41.321  1.00148.17           O  
ATOM   1932  C   TYR A  58      94.971  30.589  40.998  1.00148.17           C  
ATOM   1933  O   TYR A  58      94.216  29.976  40.242  1.00148.17           O  
ATOM   1934  N   TYR A  59      96.072  31.242  40.534  1.00248.73           N  
ATOM   1935  CA  TYR A  59      96.445  30.992  39.166  1.00248.73           C  
ATOM   1936  CB  TYR A  59      97.276  32.139  38.525  1.00248.73           C  
ATOM   1937  CG  TYR A  59      96.823  33.534  38.741  1.00248.73           C  
ATOM   1938  CD1 TYR A  59      96.661  34.036  40.007  1.00248.73           C  
ATOM   1939  CD2 TYR A  59      96.682  34.377  37.669  1.00248.73           C  
ATOM   1940  CE1 TYR A  59      96.277  35.343  40.187  1.00248.73           C  
ATOM   1941  CE2 TYR A  59      96.307  35.685  37.835  1.00248.73           C  
ATOM   1942  CZ  TYR A  59      96.089  36.165  39.102  1.00248.73           C  
ATOM   1943  OH  TYR A  59      95.699  37.507  39.290  1.00248.73           O  
ATOM   1944  C   TYR A  59      97.251  29.684  39.046  1.00248.73           C  
ATOM   1945  O   TYR A  59      96.748  28.760  38.405  1.00248.73           O  
ATOM   1946  N   PRO A  60      98.482  29.520  39.591  1.00194.09           N  
ATOM   1947  CA  PRO A  60      99.079  28.208  39.550  1.00194.09           C  
ATOM   1948  CD  PRO A  60      99.553  30.395  39.108  1.00194.09           C  
ATOM   1949  CB  PRO A  60      99.797  28.153  38.216  1.00194.09           C  
ATOM   1950  CG  PRO A  60     100.379  29.569  38.101  1.00194.09           C  
ATOM   1951  C   PRO A  60     100.078  28.175  40.677  1.00194.09           C  
ATOM   1952  O   PRO A  60     100.078  29.065  41.526  1.00194.09           O  
ATOM   1953  N   GLY A  65     101.012  27.200  40.637  1.00 39.52           N  
ATOM   1954  CA  GLY A  65     102.104  27.188  41.571  1.00 39.52           C  
ATOM   1955  C   GLY A  65     101.672  26.587  42.866  1.00 39.52           C  
ATOM   1956  O   GLY A  65     101.093  25.503  42.889  1.00 39.52           O  
ATOM   1957  N   ASP A  66     101.995  27.271  43.984  1.00 45.83           N  
ATOM   1958  CA  ASP A  66     101.664  26.784  45.292  1.00 45.83           C  
ATOM   1959  CB  ASP A  66     102.066  27.772  46.408  1.00 45.83           C  
ATOM   1960  CG  ASP A  66     101.865  27.143  47.784  1.00 45.83           C  
ATOM   1961  OD1 ASP A  66     101.165  26.100  47.878  1.00 45.83           O  
ATOM   1962  OD2 ASP A  66     102.412  27.711  48.767  1.00 45.83           O  
ATOM   1963  C   ASP A  66     100.180  26.585  45.335  1.00 45.83           C  
ATOM   1964  O   ASP A  66      99.398  27.446  44.931  1.00 45.83           O  
ATOM   1965  N   PRO A  67      99.796  25.425  45.800  1.00161.78           N  
ATOM   1966  CA  PRO A  67      98.402  25.086  45.882  1.00161.78           C  
ATOM   1967  CD  PRO A  67     100.629  24.246  45.627  1.00161.78           C  
ATOM   1968  CB  PRO A  67      98.350  23.583  46.141  1.00161.78           C  
ATOM   1969  CG  PRO A  67      99.651  23.066  45.510  1.00161.78           C  
ATOM   1970  C   PRO A  67      97.672  25.881  46.910  1.00161.78           C  
ATOM   1971  O   PRO A  67      96.450  25.985  46.809  1.00161.78           O  
ATOM   1972  N   VAL A  68      98.382  26.434  47.910  1.00 65.21           N  
ATOM   1973  CA  VAL A  68      97.698  27.145  48.945  1.00 65.21           C  
ATOM   1974  CB  VAL A  68      98.357  26.998  50.282  1.00 65.21           C  
ATOM   1975  CG1 VAL A  68      97.546  27.794  51.317  1.00 65.21           C  
ATOM   1976  CG2 VAL A  68      98.511  25.501  50.594  1.00 65.21           C  
ATOM   1977  C   VAL A  68      97.731  28.602  48.607  1.00 65.21           C  
ATOM   1978  O   VAL A  68      98.791  29.162  48.330  1.00 65.21           O  
ATOM   1979  N   VAL A  69      96.551  29.257  48.620  1.00 40.82           N  
ATOM   1980  CA  VAL A  69      96.509  30.658  48.318  1.00 40.82           C  
ATOM   1981  CB  VAL A  69      95.556  31.014  47.213  1.00 40.82           C  
ATOM   1982  CG1 VAL A  69      96.036  30.344  45.915  1.00 40.82           C  
ATOM   1983  CG2 VAL A  69      94.136  30.605  47.637  1.00 40.82           C  
ATOM   1984  C   VAL A  69      96.043  31.359  49.551  1.00 40.82           C  
ATOM   1985  O   VAL A  69      95.252  30.818  50.321  1.00 40.82           O  
ATOM   1986  N   GLN A  70      96.535  32.590  49.788  1.00103.53           N  
ATOM   1987  CA  GLN A  70      96.129  33.267  50.982  1.00103.53           C  
ATOM   1988  CB  GLN A  70      97.293  33.666  51.908  1.00103.53           C  
ATOM   1989  CG  GLN A  70      98.021  32.453  52.495  1.00103.53           C  
ATOM   1990  CD  GLN A  70      98.978  32.931  53.579  1.00103.53           C  
ATOM   1991  OE1 GLN A  70      99.962  32.264  53.893  1.00103.53           O  
ATOM   1992  NE2 GLN A  70      98.675  34.114  54.178  1.00103.53           N  
ATOM   1993  C   GLN A  70      95.365  34.489  50.603  1.00103.53           C  
ATOM   1994  O   GLN A  70      95.591  35.098  49.557  1.00103.53           O  
ATOM   1995  N   GLY A  72      94.404  34.863  51.465  1.00 46.72           N  
ATOM   1996  CA  GLY A  72      93.589  36.000  51.183  1.00 46.72           C  
ATOM   1997  C   GLY A  72      93.471  36.785  52.438  1.00 46.72           C  
ATOM   1998  O   GLY A  72      94.068  36.450  53.460  1.00 46.72           O  
ATOM   1999  N   VAL A  73      92.679  37.867  52.374  1.00 52.59           N  
ATOM   2000  CA  VAL A  73      92.506  38.737  53.492  1.00 52.59           C  
ATOM   2001  CB  VAL A  73      91.849  40.041  53.142  1.00 52.59           C  
ATOM   2002  CG1 VAL A  73      92.757  40.802  52.159  1.00 52.59           C  
ATOM   2003  CG2 VAL A  73      90.437  39.751  52.602  1.00 52.59           C  
ATOM   2004  C   VAL A  73      91.636  38.065  54.502  1.00 52.59           C  
ATOM   2005  O   VAL A  73      90.861  37.163  54.187  1.00 52.59           O  
ATOM   2006  N   ASN A  74      91.781  38.507  55.764  1.00 92.51           N  
ATOM   2007  CA  ASN A  74      90.985  38.056  56.866  1.00 92.51           C  
ATOM   2008  CB  ASN A  74      89.475  38.286  56.645  1.00 92.51           C  
ATOM   2009  CG  ASN A  74      89.201  39.783  56.569  1.00 92.51           C  
ATOM   2010  OD1 ASN A  74      89.801  40.574  57.296  1.00 92.51           O  
ATOM   2011  ND2 ASN A  74      88.271  40.187  55.662  1.00 92.51           N  
ATOM   2012  C   ASN A  74      91.170  36.593  57.169  1.00 92.51           C  
ATOM   2013  O   ASN A  74      90.215  35.922  57.550  1.00 92.51           O  
ATOM   2014  N   GLY A  75      92.386  36.039  57.011  1.00 39.02           N  
ATOM   2015  CA  GLY A  75      92.618  34.688  57.455  1.00 39.02           C  
ATOM   2016  C   GLY A  75      91.962  33.695  56.544  1.00 39.02           C  
ATOM   2017  O   GLY A  75      91.823  32.526  56.904  1.00 39.02           O  
ATOM   2018  N   PHE A  76      91.526  34.117  55.343  1.00160.73           N  
ATOM   2019  CA  PHE A  76      90.943  33.152  54.458  1.00160.73           C  
ATOM   2020  CB  PHE A  76      89.906  33.717  53.465  1.00160.73           C  
ATOM   2021  CG  PHE A  76      88.642  34.059  54.183  1.00160.73           C  
ATOM   2022  CD1 PHE A  76      87.755  33.068  54.530  1.00160.73           C  
ATOM   2023  CD2 PHE A  76      88.332  35.355  54.521  1.00160.73           C  
ATOM   2024  CE1 PHE A  76      86.585  33.363  55.189  1.00160.73           C  
ATOM   2025  CE2 PHE A  76      87.161  35.656  55.180  1.00160.73           C  
ATOM   2026  CZ  PHE A  76      86.280  34.660  55.517  1.00160.73           C  
ATOM   2027  C   PHE A  76      92.040  32.558  53.625  1.00160.73           C  
ATOM   2028  O   PHE A  76      92.930  33.264  53.153  1.00160.73           O  
ATOM   2029  N   GLU A  77      91.993  31.223  53.431  1.00174.77           N  
ATOM   2030  CA  GLU A  77      92.971  30.526  52.641  1.00174.77           C  
ATOM   2031  CB  GLU A  77      94.077  29.856  53.471  1.00174.77           C  
ATOM   2032  CG  GLU A  77      94.992  30.818  54.222  1.00174.77           C  
ATOM   2033  CD  GLU A  77      95.953  29.980  55.054  1.00174.77           C  
ATOM   2034  OE1 GLU A  77      95.852  28.726  54.984  1.00174.77           O  
ATOM   2035  OE2 GLU A  77      96.796  30.579  55.774  1.00174.77           O  
ATOM   2036  C   GLU A  77      92.268  29.380  51.993  1.00174.77           C  
ATOM   2037  O   GLU A  77      91.276  28.875  52.516  1.00174.77           O  
ATOM   2038  N   ALA A  78      92.771  28.940  50.823  1.00 48.38           N  
ATOM   2039  CA  ALA A  78      92.185  27.806  50.170  1.00 48.38           C  
ATOM   2040  CB  ALA A  78      91.212  28.176  49.038  1.00 48.38           C  
ATOM   2041  C   ALA A  78      93.298  27.025  49.548  1.00 48.38           C  
ATOM   2042  O   ALA A  78      94.306  27.596  49.136  1.00 48.38           O  
ATOM   2043  N   GLU A  79      93.139  25.687  49.467  1.00 56.36           N  
ATOM   2044  CA  GLU A  79      94.169  24.873  48.888  1.00 56.36           C  
ATOM   2045  CB  GLU A  79      94.669  23.766  49.836  1.00 56.36           C  
ATOM   2046  CG  GLU A  79      95.899  23.006  49.332  1.00 56.36           C  
ATOM   2047  CD  GLU A  79      96.261  21.959  50.378  1.00 56.36           C  
ATOM   2048  OE1 GLU A  79      95.501  21.841  51.377  1.00 56.36           O  
ATOM   2049  OE2 GLU A  79      97.296  21.265  50.194  1.00 56.36           O  
ATOM   2050  C   GLU A  79      93.616  24.217  47.656  1.00 56.36           C  
ATOM   2051  O   GLU A  79      92.504  23.693  47.657  1.00 56.36           O  
ATOM   2052  N   PHE A  80      94.404  24.233  46.563  1.00 91.56           N  
ATOM   2053  CA  PHE A  80      94.018  23.667  45.299  1.00 91.56           C  
ATOM   2054  CB  PHE A  80      94.597  24.474  44.119  1.00 91.56           C  
ATOM   2055  CG  PHE A  80      94.514  23.718  42.837  1.00 91.56           C  
ATOM   2056  CD1 PHE A  80      93.318  23.526  42.186  1.00 91.56           C  
ATOM   2057  CD2 PHE A  80      95.665  23.223  42.269  1.00 91.56           C  
ATOM   2058  CE1 PHE A  80      93.279  22.834  40.998  1.00 91.56           C  
ATOM   2059  CE2 PHE A  80      95.632  22.533  41.083  1.00 91.56           C  
ATOM   2060  CZ  PHE A  80      94.434  22.335  40.444  1.00 91.56           C  
ATOM   2061  C   PHE A  80      94.547  22.269  45.239  1.00 91.56           C  
ATOM   2062  O   PHE A  80      95.702  22.018  45.573  1.00 91.56           O  
ATOM   2063  N   SER A  82      93.685  21.307  44.842  1.00 79.74           N  
ATOM   2064  CA  SER A  82      94.090  19.937  44.718  1.00 79.74           C  
ATOM   2065  CB  SER A  82      93.310  19.002  45.665  1.00 79.74           C  
ATOM   2066  OG  SER A  82      93.736  17.657  45.500  1.00 79.74           O  
ATOM   2067  C   SER A  82      93.762  19.503  43.326  1.00 79.74           C  
ATOM   2068  O   SER A  82      92.596  19.363  42.976  1.00 79.74           O  
ATOM   2069  N   LYS A  84      94.787  19.284  42.486  1.00 58.02           N  
ATOM   2070  CA  LYS A  84      94.582  18.864  41.128  1.00 58.02           C  
ATOM   2071  CB  LYS A  84      95.892  18.892  40.328  1.00 58.02           C  
ATOM   2072  CG  LYS A  84      95.753  18.538  38.847  1.00 58.02           C  
ATOM   2073  CD  LYS A  84      97.032  18.842  38.066  1.00 58.02           C  
ATOM   2074  CE  LYS A  84      96.987  18.427  36.597  1.00 58.02           C  
ATOM   2075  NZ  LYS A  84      98.266  18.778  35.943  1.00 58.02           N  
ATOM   2076  C   LYS A  84      94.067  17.462  41.128  1.00 58.02           C  
ATOM   2077  O   LYS A  84      93.197  17.104  40.337  1.00 58.02           O  
ATOM   2078  N   SER A  85      94.613  16.622  42.025  1.00 51.33           N  
ATOM   2079  CA  SER A  85      94.229  15.241  42.050  1.00 51.33           C  
ATOM   2080  CB  SER A  85      95.019  14.418  43.083  1.00 51.33           C  
ATOM   2081  OG  SER A  85      94.740  14.871  44.401  1.00 51.33           O  
ATOM   2082  C   SER A  85      92.782  15.133  42.406  1.00 51.33           C  
ATOM   2083  O   SER A  85      92.030  14.389  41.776  1.00 51.33           O  
ATOM   2084  N   ASN A  86      92.387  15.859  43.466  1.00157.75           N  
ATOM   2085  CA  ASN A  86      91.065  15.897  44.022  1.00157.75           C  
ATOM   2086  CB  ASN A  86      91.047  16.408  45.468  1.00157.75           C  
ATOM   2087  CG  ASN A  86      89.711  15.974  46.026  1.00157.75           C  
ATOM   2088  OD1 ASN A  86      89.029  15.153  45.417  1.00157.75           O  
ATOM   2089  ND2 ASN A  86      89.313  16.533  47.199  1.00157.75           N  
ATOM   2090  C   ASN A  86      90.124  16.771  43.233  1.00157.75           C  
ATOM   2091  O   ASN A  86      88.907  16.604  43.318  1.00157.75           O  
ATOM   2092  N   SER A  87      90.641  17.741  42.453  1.00136.10           N  
ATOM   2093  CA  SER A  87      89.793  18.712  41.814  1.00136.10           C  
ATOM   2094  CB  SER A  87      88.751  18.069  40.885  1.00136.10           C  
ATOM   2095  OG  SER A  87      89.402  17.327  39.865  1.00136.10           O  
ATOM   2096  C   SER A  87      89.038  19.443  42.895  1.00136.10           C  
ATOM   2097  O   SER A  87      87.813  19.517  42.855  1.00136.10           O  
ATOM   2098  N   SER A  88      89.748  19.994  43.910  1.00143.14           N  
ATOM   2099  CA  SER A  88      89.068  20.694  44.974  1.00143.14           C  
ATOM   2100  CB  SER A  88      89.000  19.899  46.285  1.00143.14           C  
ATOM   2101  OG  SER A  88      88.204  18.742  46.101  1.00143.14           O  
ATOM   2102  C   SER A  88      89.773  21.977  45.301  1.00143.14           C  
ATOM   2103  O   SER A  88      90.979  22.112  45.103  1.00143.14           O  
ATOM   2104  N   PHE A  89      89.011  22.977  45.798  1.00209.03           N  
ATOM   2105  CA  PHE A  89      89.589  24.234  46.193  1.00209.03           C  
ATOM   2106  CB  PHE A  89      89.347  25.297  45.097  1.00209.03           C  
ATOM   2107  CG  PHE A  89      90.062  26.577  45.372  1.00209.03           C  
ATOM   2108  CD1 PHE A  89      91.435  26.639  45.316  1.00209.03           C  
ATOM   2109  CD2 PHE A  89      89.357  27.730  45.634  1.00209.03           C  
ATOM   2110  CE1 PHE A  89      92.098  27.820  45.554  1.00209.03           C  
ATOM   2111  CE2 PHE A  89      90.017  28.913  45.871  1.00209.03           C  
ATOM   2112  CZ  PHE A  89      91.388  28.960  45.836  1.00209.03           C  
ATOM   2113  C   PHE A  89      88.887  24.656  47.458  1.00209.03           C  
ATOM   2114  O   PHE A  89      88.169  25.656  47.469  1.00209.03           O  
ATOM   2115  N   HIS A  90      89.130  23.941  48.581  1.00100.36           N  
ATOM   2116  CA  HIS A  90      88.408  24.203  49.801  1.00100.36           C  
ATOM   2117  ND1 HIS A  90      86.751  21.398  50.029  1.00100.36           N  
ATOM   2118  CG  HIS A  90      88.059  21.720  50.306  1.00100.36           C  
ATOM   2119  CB  HIS A  90      88.516  23.056  50.825  1.00100.36           C  
ATOM   2120  NE2 HIS A  90      87.953  19.585  49.579  1.00100.36           N  
ATOM   2121  CD2 HIS A  90      88.780  20.600  50.026  1.00100.36           C  
ATOM   2122  CE1 HIS A  90      86.743  20.112  49.597  1.00100.36           C  
ATOM   2123  C   HIS A  90      88.914  25.450  50.469  1.00100.36           C  
ATOM   2124  O   HIS A  90      90.119  25.671  50.567  1.00100.36           O  
ATOM   2125  N   LEU A  91      87.984  26.292  50.975  1.00 93.31           N  
ATOM   2126  CA  LEU A  91      88.339  27.504  51.669  1.00 93.31           C  
ATOM   2127  CB  LEU A  91      87.378  28.672  51.389  1.00 93.31           C  
ATOM   2128  CG  LEU A  91      87.726  29.979  52.134  1.00 93.31           C  
ATOM   2129  CD1 LEU A  91      89.025  30.614  51.615  1.00 93.31           C  
ATOM   2130  CD2 LEU A  91      86.544  30.960  52.116  1.00 93.31           C  
ATOM   2131  C   LEU A  91      88.249  27.223  53.138  1.00 93.31           C  
ATOM   2132  O   LEU A  91      87.287  26.607  53.593  1.00 93.31           O  
ATOM   2133  N   ARG A  92      89.257  27.670  53.922  1.00232.24           N  
ATOM   2134  CA  ARG A  92      89.263  27.423  55.344  1.00232.24           C  
ATOM   2135  CB  ARG A  92      90.372  26.467  55.816  1.00232.24           C  
ATOM   2136  CG  ARG A  92      90.239  25.007  55.389  1.00232.24           C  
ATOM   2137  CD  ARG A  92      91.392  24.152  55.924  1.00232.24           C  
ATOM   2138  NE  ARG A  92      91.184  22.734  55.505  1.00232.24           N  
ATOM   2139  CZ  ARG A  92      90.651  21.816  56.366  1.00232.24           C  
ATOM   2140  NH1 ARG A  92      90.188  22.200  57.592  1.00232.24           N  
ATOM   2141  NH2 ARG A  92      90.602  20.501  56.006  1.00232.24           N  
ATOM   2142  C   ARG A  92      89.587  28.702  56.058  1.00232.24           C  
ATOM   2143  O   ARG A  92      90.144  29.626  55.468  1.00232.24           O  
ATOM   2144  N   LYS A  93      89.220  28.775  57.361  1.00 70.49           N  
ATOM   2145  CA  LYS A  93      89.539  29.904  58.200  1.00 70.49           C  
ATOM   2146  CB  LYS A  93      88.438  30.980  58.209  1.00 70.49           C  
ATOM   2147  CG  LYS A  93      88.842  32.263  58.933  1.00 70.49           C  
ATOM   2148  CD  LYS A  93      87.919  33.450  58.651  1.00 70.49           C  
ATOM   2149  CE  LYS A  93      88.395  34.755  59.299  1.00 70.49           C  
ATOM   2150  NZ  LYS A  93      87.471  35.863  58.962  1.00 70.49           N  
ATOM   2151  C   LYS A  93      89.699  29.396  59.611  1.00 70.49           C  
ATOM   2152  O   LYS A  93      88.997  28.476  60.024  1.00 70.49           O  
ATOM   2153  N   ALA A  94      90.678  29.948  60.367  1.00 52.53           N  
ATOM   2154  CA  ALA A  94      90.961  29.531  61.722  1.00 52.53           C  
ATOM   2155  CB  ALA A  94      92.274  30.124  62.258  1.00 52.53           C  
ATOM   2156  C   ALA A  94      89.883  29.909  62.700  1.00 52.53           C  
ATOM   2157  O   ALA A  94      89.417  29.065  63.465  1.00 52.53           O  
ATOM   2158  N   SER A  95      89.455  31.191  62.704  1.00 61.07           N  
ATOM   2159  CA  SER A  95      88.459  31.604  63.651  1.00 61.07           C  
ATOM   2160  CB  SER A  95      89.039  32.334  64.876  1.00 61.07           C  
ATOM   2161  OG  SER A  95      89.636  33.561  64.483  1.00 61.07           O  
ATOM   2162  C   SER A  95      87.546  32.552  62.948  1.00 61.07           C  
ATOM   2163  O   SER A  95      87.947  33.639  62.533  1.00 61.07           O  
ATOM   2164  N   VAL A  96      86.270  32.161  62.825  1.00130.23           N  
ATOM   2165  CA  VAL A  96      85.317  32.941  62.102  1.00130.23           C  
ATOM   2166  CB  VAL A  96      84.245  32.074  61.506  1.00130.23           C  
ATOM   2167  CG1 VAL A  96      83.260  32.957  60.738  1.00130.23           C  
ATOM   2168  CG2 VAL A  96      84.903  30.992  60.645  1.00130.23           C  
ATOM   2169  C   VAL A  96      84.666  33.884  63.061  1.00130.23           C  
ATOM   2170  O   VAL A  96      84.545  33.586  64.250  1.00130.23           O  
ATOM   2171  N   HIS A  97      84.241  35.063  62.569  1.00 84.35           N  
ATOM   2172  CA  HIS A  97      83.589  35.998  63.433  1.00 84.35           C  
ATOM   2173  ND1 HIS A  97      85.623  36.746  65.873  1.00 84.35           N  
ATOM   2174  CG  HIS A  97      85.639  36.924  64.507  1.00 84.35           C  
ATOM   2175  CB  HIS A  97      84.423  37.262  63.696  1.00 84.35           C  
ATOM   2176  NE2 HIS A  97      87.716  36.395  65.210  1.00 84.35           N  
ATOM   2177  CD2 HIS A  97      86.924  36.707  64.119  1.00 84.35           C  
ATOM   2178  CE1 HIS A  97      86.891  36.431  66.240  1.00 84.35           C  
ATOM   2179  C   HIS A  97      82.265  36.363  62.828  1.00 84.35           C  
ATOM   2180  O   HIS A  97      81.945  35.989  61.702  1.00 84.35           O  
ATOM   2181  N   TRP A  98      81.460  37.130  63.586  1.00 70.17           N  
ATOM   2182  CA  TRP A  98      80.111  37.471  63.226  1.00 70.17           C  
ATOM   2183  CB  TRP A  98      79.442  38.409  64.250  1.00 70.17           C  
ATOM   2184  CG  TRP A  98      78.033  38.821  63.885  1.00 70.17           C  
ATOM   2185  CD2 TRP A  98      77.681  40.083  63.292  1.00 70.17           C  
ATOM   2186  CD1 TRP A  98      76.867  38.129  64.036  1.00 70.17           C  
ATOM   2187  NE1 TRP A  98      75.813  38.875  63.566  1.00 70.17           N  
ATOM   2188  CE2 TRP A  98      76.297  40.081  63.107  1.00 70.17           C  
ATOM   2189  CE3 TRP A  98      78.443  41.156  62.929  1.00 70.17           C  
ATOM   2190  CZ2 TRP A  98      75.657  41.155  62.558  1.00 70.17           C  
ATOM   2191  CZ3 TRP A  98      77.791  42.236  62.373  1.00 70.17           C  
ATOM   2192  CH2 TRP A  98      76.423  42.238  62.190  1.00 70.17           C  
ATOM   2193  C   TRP A  98      80.083  38.179  61.909  1.00 70.17           C  
ATOM   2194  O   TRP A  98      79.236  37.889  61.066  1.00 70.17           O  
ATOM   2195  N   SER A  99      81.027  39.107  61.683  1.00 99.17           N  
ATOM   2196  CA  SER A  99      81.019  39.923  60.501  1.00 99.17           C  
ATOM   2197  CB  SER A  99      82.231  40.864  60.454  1.00 99.17           C  
ATOM   2198  OG  SER A  99      82.248  41.668  61.623  1.00 99.17           O  
ATOM   2199  C   SER A  99      81.105  39.041  59.300  1.00 99.17           C  
ATOM   2200  O   SER A  99      80.705  39.427  58.204  1.00 99.17           O  
ATOM   2201  N   ASP A 100      81.645  37.831  59.497  1.00101.49           N  
ATOM   2202  CA  ASP A 100      81.877  36.843  58.485  1.00101.49           C  
ATOM   2203  CB  ASP A 100      82.788  35.708  58.968  1.00101.49           C  
ATOM   2204  CG  ASP A 100      84.184  36.294  59.087  1.00101.49           C  
ATOM   2205  OD1 ASP A 100      84.504  37.223  58.298  1.00101.49           O  
ATOM   2206  OD2 ASP A 100      84.948  35.824  59.971  1.00101.49           O  
ATOM   2207  C   ASP A 100      80.615  36.223  57.965  1.00101.49           C  
ATOM   2208  O   ASP A 100      80.658  35.565  56.929  1.00101.49           O  
ATOM   2209  N   TRP A 101      79.482  36.325  58.685  1.00136.26           N  
ATOM   2210  CA  TRP A 101      78.272  35.696  58.223  1.00136.26           C  
ATOM   2211  CB  TRP A 101      77.062  35.998  59.132  1.00136.26           C  
ATOM   2212  CG  TRP A 101      75.730  35.491  58.628  1.00136.26           C  
ATOM   2213  CD2 TRP A 101      74.774  36.306  57.930  1.00136.26           C  
ATOM   2214  CD1 TRP A 101      75.173  34.251  58.732  1.00136.26           C  
ATOM   2215  NE1 TRP A 101      73.931  34.242  58.142  1.00136.26           N  
ATOM   2216  CE2 TRP A 101      73.674  35.501  57.645  1.00136.26           C  
ATOM   2217  CE3 TRP A 101      74.811  37.620  57.562  1.00136.26           C  
ATOM   2218  CZ2 TRP A 101      72.588  36.003  56.984  1.00136.26           C  
ATOM   2219  CZ3 TRP A 101      73.718  38.123  56.890  1.00136.26           C  
ATOM   2220  CH2 TRP A 101      72.629  37.327  56.608  1.00136.26           C  
ATOM   2221  C   TRP A 101      77.962  36.199  56.846  1.00136.26           C  
ATOM   2222  O   TRP A 101      77.916  37.404  56.606  1.00136.26           O  
ATOM   2223  N   ALA A 102      77.747  35.264  55.894  1.00 60.84           N  
ATOM   2224  CA  ALA A 102      77.471  35.652  54.541  1.00 60.84           C  
ATOM   2225  CB  ALA A 102      78.557  36.548  53.917  1.00 60.84           C  
ATOM   2226  C   ALA A 102      77.389  34.410  53.709  1.00 60.84           C  
ATOM   2227  O   ALA A 102      77.407  33.296  54.226  1.00 60.84           O  
ATOM   2228  N   VAL A 103      77.252  34.587  52.380  1.00 77.09           N  
ATOM   2229  CA  VAL A 103      77.188  33.459  51.496  1.00 77.09           C  
ATOM   2230  CB  VAL A 103      76.028  33.549  50.549  1.00 77.09           C  
ATOM   2231  CG1 VAL A 103      76.020  32.313  49.641  1.00 77.09           C  
ATOM   2232  CG2 VAL A 103      74.738  33.724  51.369  1.00 77.09           C  
ATOM   2233  C   VAL A 103      78.459  33.458  50.695  1.00 77.09           C  
ATOM   2234  O   VAL A 103      78.849  34.490  50.163  1.00 77.09           O  
ATOM   2235  N   TYR A 104      79.133  32.288  50.578  1.00 94.73           N  
ATOM   2236  CA  TYR A 104      80.412  32.211  49.916  1.00 94.73           C  
ATOM   2237  CB  TYR A 104      81.486  31.497  50.758  1.00 94.73           C  
ATOM   2238  CG  TYR A 104      81.787  32.278  51.993  1.00 94.73           C  
ATOM   2239  CD1 TYR A 104      80.920  32.272  53.063  1.00 94.73           C  
ATOM   2240  CD2 TYR A 104      82.956  32.998  52.090  1.00 94.73           C  
ATOM   2241  CE1 TYR A 104      81.208  32.983  54.203  1.00 94.73           C  
ATOM   2242  CE2 TYR A 104      83.250  33.711  53.228  1.00 94.73           C  
ATOM   2243  CZ  TYR A 104      82.373  33.708  54.286  1.00 94.73           C  
ATOM   2244  OH  TYR A 104      82.665  34.438  55.458  1.00 94.73           O  
ATOM   2245  C   TYR A 104      80.276  31.384  48.674  1.00 94.73           C  
ATOM   2246  O   TYR A 104      79.698  30.299  48.706  1.00 94.73           O  
ATOM   2247  N   PHE A 105      80.828  31.869  47.537  1.00 87.75           N  
ATOM   2248  CA  PHE A 105      80.670  31.122  46.320  1.00 87.75           C  
ATOM   2249  CB  PHE A 105      80.062  31.925  45.157  1.00 87.75           C  
ATOM   2250  CG  PHE A 105      78.667  32.318  45.508  1.00 87.75           C  
ATOM   2251  CD1 PHE A 105      77.652  31.391  45.474  1.00 87.75           C  
ATOM   2252  CD2 PHE A 105      78.372  33.619  45.847  1.00 87.75           C  
ATOM   2253  CE1 PHE A 105      76.364  31.753  45.790  1.00 87.75           C  
ATOM   2254  CE2 PHE A 105      77.085  33.984  46.162  1.00 87.75           C  
ATOM   2255  CZ  PHE A 105      76.078  33.050  46.139  1.00 87.75           C  
ATOM   2256  C   PHE A 105      82.003  30.656  45.827  1.00 87.75           C  
ATOM   2257  O   PHE A 105      82.968  31.414  45.748  1.00 87.75           O  
ATOM   2258  N   CYS A 106      82.083  29.359  45.486  1.00 74.49           N  
ATOM   2259  CA  CYS A 106      83.278  28.831  44.911  1.00 74.49           C  
ATOM   2260  CB  CYS A 106      83.412  27.321  45.184  1.00 74.49           C  
ATOM   2261  SG  CYS A 106      84.918  26.585  44.495  1.00 74.49           S  
ATOM   2262  C   CYS A 106      83.151  29.067  43.435  1.00 74.49           C  
ATOM   2263  O   CYS A 106      82.039  29.094  42.909  1.00 74.49           O  
ATOM   2264  N   ALA A 107      84.277  29.309  42.733  1.00 86.94           N  
ATOM   2265  CA  ALA A 107      84.220  29.444  41.306  1.00 86.94           C  
ATOM   2266  CB  ALA A 107      84.242  30.902  40.826  1.00 86.94           C  
ATOM   2267  C   ALA A 107      85.444  28.773  40.774  1.00 86.94           C  
ATOM   2268  O   ALA A 107      86.521  28.890  41.352  1.00 86.94           O  
ATOM   2269  N   VAL A 108      85.310  28.043  39.653  1.00168.89           N  
ATOM   2270  CA  VAL A 108      86.446  27.354  39.103  1.00168.89           C  
ATOM   2271  CB  VAL A 108      86.320  25.866  39.172  1.00168.89           C  
ATOM   2272  CG1 VAL A 108      86.195  25.485  40.656  1.00168.89           C  
ATOM   2273  CG2 VAL A 108      85.135  25.428  38.289  1.00168.89           C  
ATOM   2274  C   VAL A 108      86.535  27.718  37.646  1.00168.89           C  
ATOM   2275  O   VAL A 108      85.533  28.082  37.033  1.00168.89           O  
ATOM   2276  N   THR A 109      87.741  27.621  37.041  1.00156.96           N  
ATOM   2277  CA  THR A 109      87.868  28.043  35.655  1.00156.96           C  
ATOM   2278  CB  THR A 109      88.917  29.091  35.418  1.00156.96           C  
ATOM   2279  OG1 THR A 109      88.628  30.259  36.172  1.00156.96           O  
ATOM   2280  CG2 THR A 109      88.947  29.428  33.916  1.00156.96           C  
ATOM   2281  C   THR A 109      88.161  26.897  34.707  1.00156.96           C  
ATOM   2282  O   THR A 109      88.728  25.876  35.061  1.00156.96           O  
ATOM   2283  N   PRO A 110      87.642  26.985  33.519  1.00414.00           N  
ATOM   2284  CA  PRO A 110      87.897  25.937  32.554  1.00414.00           C  
ATOM   2285  CD  PRO A 110      86.237  27.261  33.570  1.00414.00           C  
ATOM   2286  CB  PRO A 110      86.583  25.683  31.819  1.00414.00           C  
ATOM   2287  CG  PRO A 110      85.518  26.161  32.793  1.00414.00           C  
ATOM   2288  C   PRO A 110      88.971  26.064  31.534  1.00414.00           C  
ATOM   2289  O   PRO A 110      89.139  27.051  30.830  1.00414.00           O  
ATOM   2290  N   GLY A 111      89.763  25.051  31.339  1.00286.27           N  
ATOM   2291  CA  GLY A 111      90.528  25.349  30.208  1.00286.27           C  
ATOM   2292  C   GLY A 111      89.713  24.989  29.072  1.00286.27           C  
ATOM   2293  O   GLY A 111      89.564  25.743  28.108  1.00286.27           O  
ATOM   2294  N   GLY A 112      89.130  23.796  29.279  1.00106.80           N  
ATOM   2295  CA  GLY A 112      88.510  23.068  28.230  1.00106.80           C  
ATOM   2296  C   GLY A 112      87.391  23.839  27.650  1.00106.80           C  
ATOM   2297  O   GLY A 112      87.421  24.162  26.472  1.00106.80           O  
ATOM   2298  N   SER A 122      86.402  24.258  28.449  1.00164.47           N  
ATOM   2299  CA  SER A 122      85.369  25.042  27.838  1.00164.47           C  
ATOM   2300  CB  SER A 122      84.075  25.129  28.658  1.00164.47           C  
ATOM   2301  OG  SER A 122      83.522  23.831  28.822  1.00164.47           O  
ATOM   2302  C   SER A 122      85.979  26.394  27.786  1.00164.47           C  
ATOM   2303  O   SER A 122      87.185  26.533  27.854  1.00164.47           O  
ATOM   2304  N   ASN A 123      85.246  27.488  27.649  1.00220.73           N  
ATOM   2305  CA  ASN A 123      86.080  28.659  27.701  1.00220.73           C  
ATOM   2306  CB  ASN A 123      85.388  29.950  27.217  1.00220.73           C  
ATOM   2307  CG  ASN A 123      86.444  30.970  26.814  1.00220.73           C  
ATOM   2308  OD1 ASN A 123      86.264  32.171  27.001  1.00220.73           O  
ATOM   2309  ND2 ASN A 123      87.580  30.478  26.255  1.00220.73           N  
ATOM   2310  C   ASN A 123      86.553  28.864  29.139  1.00220.73           C  
ATOM   2311  O   ASN A 123      86.748  27.920  29.908  1.00220.73           O  
ATOM   2312  N   ALA A 124      86.858  30.138  29.462  1.00223.52           N  
ATOM   2313  CA  ALA A 124      87.304  30.751  30.684  1.00223.52           C  
ATOM   2314  CB  ALA A 124      87.525  32.260  30.515  1.00223.52           C  
ATOM   2315  C   ALA A 124      86.267  30.689  31.737  1.00223.52           C  
ATOM   2316  O   ALA A 124      86.606  30.718  32.909  1.00223.52           O  
ATOM   2317  N   LYS A 125      84.987  30.656  31.345  1.00303.37           N  
ATOM   2318  CA  LYS A 125      83.875  30.936  32.215  1.00303.37           C  
ATOM   2319  CB  LYS A 125      82.495  30.599  31.625  1.00303.37           C  
ATOM   2320  CG  LYS A 125      82.097  31.574  30.516  1.00303.37           C  
ATOM   2321  CD  LYS A 125      82.260  33.032  30.947  1.00303.37           C  
ATOM   2322  CE  LYS A 125      82.027  33.252  32.445  1.00303.37           C  
ATOM   2323  NZ  LYS A 125      82.589  34.556  32.863  1.00303.37           N  
ATOM   2324  C   LYS A 125      83.965  30.357  33.561  1.00303.37           C  
ATOM   2325  O   LYS A 125      84.309  29.201  33.746  1.00303.37           O  
ATOM   2326  N   LEU A 126      83.655  31.192  34.564  1.00149.53           N  
ATOM   2327  CA  LEU A 126      83.660  30.689  35.894  1.00149.53           C  
ATOM   2328  CB  LEU A 126      83.607  31.757  36.997  1.00149.53           C  
ATOM   2329  CG  LEU A 126      84.849  32.654  37.082  1.00149.53           C  
ATOM   2330  CD1 LEU A 126      84.801  33.519  38.350  1.00149.53           C  
ATOM   2331  CD2 LEU A 126      86.145  31.840  36.955  1.00149.53           C  
ATOM   2332  C   LEU A 126      82.425  29.884  36.077  1.00149.53           C  
ATOM   2333  O   LEU A 126      81.363  30.204  35.542  1.00149.53           O  
ATOM   2334  N   THR A 127      82.550  28.785  36.838  1.00115.85           N  
ATOM   2335  CA  THR A 127      81.398  28.007  37.141  1.00115.85           C  
ATOM   2336  CB  THR A 127      81.577  26.540  36.919  1.00115.85           C  
ATOM   2337  OG1 THR A 127      81.925  26.303  35.569  1.00115.85           O  
ATOM   2338  CG2 THR A 127      80.258  25.823  37.248  1.00115.85           C  
ATOM   2339  C   THR A 127      81.216  28.184  38.602  1.00115.85           C  
ATOM   2340  O   THR A 127      82.094  27.813  39.379  1.00115.85           O  
ATOM   2341  N   PHE A 128      80.081  28.780  39.004  1.00124.74           N  
ATOM   2342  CA  PHE A 128      79.822  29.020  40.386  1.00124.74           C  
ATOM   2343  CB  PHE A 128      78.973  30.273  40.663  1.00124.74           C  
ATOM   2344  CG  PHE A 128      79.803  31.486  40.420  1.00124.74           C  
ATOM   2345  CD1 PHE A 128      80.054  31.912  39.138  1.00124.74           C  
ATOM   2346  CD2 PHE A 128      80.312  32.205  41.478  1.00124.74           C  
ATOM   2347  CE1 PHE A 128      80.814  33.035  38.914  1.00124.74           C  
ATOM   2348  CE2 PHE A 128      81.073  33.328  41.257  1.00124.74           C  
ATOM   2349  CZ  PHE A 128      81.326  33.744  39.973  1.00124.74           C  
ATOM   2350  C   PHE A 128      79.055  27.866  40.911  1.00124.74           C  
ATOM   2351  O   PHE A 128      78.353  27.171  40.180  1.00124.74           O  
ATOM   2352  N   GLY A 129      79.212  27.604  42.214  1.00 69.52           N  
ATOM   2353  CA  GLY A 129      78.470  26.535  42.789  1.00 69.52           C  
ATOM   2354  C   GLY A 129      77.305  27.132  43.484  1.00 69.52           C  
ATOM   2355  O   GLY A 129      77.198  28.348  43.612  1.00 69.52           O  
ATOM   2356  N   LYS A 130      76.459  26.263  44.054  1.00142.28           N  
ATOM   2357  CA  LYS A 130      75.243  26.680  44.683  1.00142.28           C  
ATOM   2358  CB  LYS A 130      74.515  25.494  45.345  1.00142.28           C  
ATOM   2359  CG  LYS A 130      75.339  24.795  46.426  1.00142.28           C  
ATOM   2360  CD  LYS A 130      74.616  23.618  47.084  1.00142.28           C  
ATOM   2361  CE  LYS A 130      73.144  23.878  47.405  1.00142.28           C  
ATOM   2362  NZ  LYS A 130      72.508  22.645  47.923  1.00142.28           N  
ATOM   2363  C   LYS A 130      75.601  27.686  45.735  1.00142.28           C  
ATOM   2364  O   LYS A 130      74.824  28.609  45.980  1.00142.28           O  
ATOM   2365  N   GLY A 131      76.776  27.524  46.390  1.00 51.45           N  
ATOM   2366  CA  GLY A 131      77.200  28.491  47.364  1.00 51.45           C  
ATOM   2367  C   GLY A 131      76.852  27.997  48.729  1.00 51.45           C  
ATOM   2368  O   GLY A 131      75.939  27.184  48.887  1.00 51.45           O  
ATOM   2369  N   THR A 132      77.595  28.481  49.755  1.00125.80           N  
ATOM   2370  CA  THR A 132      77.280  28.032  51.073  1.00125.80           C  
ATOM   2371  CB  THR A 132      78.398  27.307  51.765  1.00125.80           C  
ATOM   2372  OG1 THR A 132      77.859  26.493  52.792  1.00125.80           O  
ATOM   2373  CG2 THR A 132      79.377  28.321  52.380  1.00125.80           C  
ATOM   2374  C   THR A 132      76.914  29.221  51.904  1.00125.80           C  
ATOM   2375  O   THR A 132      77.542  30.277  51.838  1.00125.80           O  
ATOM   2376  N   LYS A 133      75.849  29.061  52.707  1.00159.33           N  
ATOM   2377  CA  LYS A 133      75.352  30.098  53.555  1.00159.33           C  
ATOM   2378  CB  LYS A 133      73.814  30.071  53.586  1.00159.33           C  
ATOM   2379  CG  LYS A 133      73.120  31.320  54.122  1.00159.33           C  
ATOM   2380  CD  LYS A 133      73.402  31.639  55.586  1.00159.33           C  
ATOM   2381  CE  LYS A 133      72.495  32.750  56.115  1.00159.33           C  
ATOM   2382  NZ  LYS A 133      72.365  33.811  55.092  1.00159.33           N  
ATOM   2383  C   LYS A 133      75.849  29.763  54.921  1.00159.33           C  
ATOM   2384  O   LYS A 133      75.346  28.849  55.572  1.00159.33           O  
ATOM   2385  N   LEU A 134      76.863  30.507  55.391  1.00 87.23           N  
ATOM   2386  CA  LEU A 134      77.436  30.237  56.672  1.00 87.23           C  
ATOM   2387  CB  LEU A 134      78.957  30.446  56.682  1.00 87.23           C  
ATOM   2388  CG  LEU A 134      79.615  30.310  58.064  1.00 87.23           C  
ATOM   2389  CD1 LEU A 134      79.473  28.888  58.630  1.00 87.23           C  
ATOM   2390  CD2 LEU A 134      81.069  30.806  58.020  1.00 87.23           C  
ATOM   2391  C   LEU A 134      76.854  31.208  57.643  1.00 87.23           C  
ATOM   2392  O   LEU A 134      76.709  32.389  57.336  1.00 87.23           O  
ATOM   2393  N   SER A 135      76.483  30.727  58.845  1.00 88.30           N  
ATOM   2394  CA  SER A 135      75.951  31.626  59.824  1.00 88.30           C  
ATOM   2395  CB  SER A 135      74.511  31.283  60.245  1.00 88.30           C  
ATOM   2396  OG  SER A 135      73.642  31.406  59.128  1.00 88.30           O  
ATOM   2397  C   SER A 135      76.821  31.527  61.033  1.00 88.30           C  
ATOM   2398  O   SER A 135      77.108  30.434  61.519  1.00 88.30           O  
ATOM   2399  N   VAL A 136      77.277  32.680  61.559  1.00119.36           N  
ATOM   2400  CA  VAL A 136      78.122  32.577  62.705  1.00119.36           C  
ATOM   2401  CB  VAL A 136      79.454  33.256  62.530  1.00119.36           C  
ATOM   2402  CG1 VAL A 136      79.251  34.773  62.397  1.00119.36           C  
ATOM   2403  CG2 VAL A 136      80.383  32.814  63.671  1.00119.36           C  
ATOM   2404  C   VAL A 136      77.402  33.129  63.891  1.00119.36           C  
ATOM   2405  O   VAL A 136      77.030  34.301  63.937  1.00119.36           O  
ATOM   2406  N   LYS A 137      77.191  32.263  64.897  1.00138.17           N  
ATOM   2407  CA  LYS A 137      76.493  32.655  66.081  1.00138.17           C  
ATOM   2408  CB  LYS A 137      76.192  31.472  67.015  1.00138.17           C  
ATOM   2409  CG  LYS A 137      75.279  31.831  68.188  1.00138.17           C  
ATOM   2410  CD  LYS A 137      73.815  32.034  67.789  1.00138.17           C  
ATOM   2411  CE  LYS A 137      73.607  33.126  66.737  1.00138.17           C  
ATOM   2412  NZ  LYS A 137      73.866  34.455  67.332  1.00138.17           N  
ATOM   2413  C   LYS A 137      77.408  33.595  66.845  1.00138.17           C  
ATOM   2414  O   LYS A 137      78.454  33.110  67.354  1.00138.17           O  
ATOM   2415  OXT LYS A 137      77.072  34.805  66.939  1.00138.17           O  
TER
ATOM   2416  N   GLY B   2      84.628  50.621  39.820  1.00 11.74           N  
ATOM   2417  CA  GLY B   2      84.315  49.208  39.523  1.00 11.74           C  
ATOM   2418  C   GLY B   2      83.274  49.141  38.461  1.00 11.74           C  
ATOM   2419  O   GLY B   2      82.975  50.143  37.812  1.00 11.74           O  
ATOM   2420  N   VAL B   3      82.694  47.941  38.263  1.00 38.53           N  
ATOM   2421  CA  VAL B   3      81.697  47.775  37.248  1.00 38.53           C  
ATOM   2422  CB  VAL B   3      81.342  46.341  36.980  1.00 38.53           C  
ATOM   2423  CG1 VAL B   3      80.177  46.314  35.977  1.00 38.53           C  
ATOM   2424  CG2 VAL B   3      82.598  45.598  36.494  1.00 38.53           C  
ATOM   2425  C   VAL B   3      80.455  48.463  37.711  1.00 38.53           C  
ATOM   2426  O   VAL B   3      80.118  48.434  38.896  1.00 38.53           O  
ATOM   2427  N   VAL B   4      79.751  49.121  36.768  1.00 94.44           N  
ATOM   2428  CA  VAL B   4      78.537  49.801  37.105  1.00 94.44           C  
ATOM   2429  CB  VAL B   4      78.557  51.257  36.754  1.00 94.44           C  
ATOM   2430  CG1 VAL B   4      79.735  51.907  37.499  1.00 94.44           C  
ATOM   2431  CG2 VAL B   4      78.625  51.405  35.224  1.00 94.44           C  
ATOM   2432  C   VAL B   4      77.449  49.176  36.296  1.00 94.44           C  
ATOM   2433  O   VAL B   4      77.672  48.760  35.159  1.00 94.44           O  
ATOM   2434  N   GLN B   5      76.242  49.073  36.889  1.00 76.50           N  
ATOM   2435  CA  GLN B   5      75.118  48.496  36.211  1.00 76.50           C  
ATOM   2436  CB  GLN B   5      74.688  47.134  36.777  1.00 76.50           C  
ATOM   2437  CG  GLN B   5      75.686  46.011  36.506  1.00 76.50           C  
ATOM   2438  CD  GLN B   5      75.169  44.753  37.189  1.00 76.50           C  
ATOM   2439  OE1 GLN B   5      73.973  44.465  37.182  1.00 76.50           O  
ATOM   2440  NE2 GLN B   5      76.101  43.981  37.808  1.00 76.50           N  
ATOM   2441  C   GLN B   5      73.952  49.410  36.397  1.00 76.50           C  
ATOM   2442  O   GLN B   5      73.856  50.112  37.403  1.00 76.50           O  
ATOM   2443  N   SER B   6      73.042  49.439  35.403  1.00 96.37           N  
ATOM   2444  CA  SER B   6      71.857  50.238  35.522  1.00 96.37           C  
ATOM   2445  CB  SER B   6      71.984  51.623  34.870  1.00 96.37           C  
ATOM   2446  OG  SER B   6      72.086  51.481  33.462  1.00 96.37           O  
ATOM   2447  C   SER B   6      70.777  49.507  34.789  1.00 96.37           C  
ATOM   2448  O   SER B   6      71.054  48.812  33.813  1.00 96.37           O  
ATOM   2449  N   PRO B   7      69.549  49.610  35.224  1.00 85.73           N  
ATOM   2450  CA  PRO B   7      69.176  50.353  36.397  1.00 85.73           C  
ATOM   2451  CD  PRO B   7      68.417  49.359  34.346  1.00 85.73           C  
ATOM   2452  CB  PRO B   7      67.677  50.628  36.265  1.00 85.73           C  
ATOM   2453  CG  PRO B   7      67.186  49.596  35.235  1.00 85.73           C  
ATOM   2454  C   PRO B   7      69.500  49.522  37.592  1.00 85.73           C  
ATOM   2455  O   PRO B   7      69.872  48.362  37.426  1.00 85.73           O  
ATOM   2456  N   ARG B   8      69.458  50.127  38.794  1.00108.91           N  
ATOM   2457  CA  ARG B   8      69.681  49.390  40.001  1.00108.91           C  
ATOM   2458  CB  ARG B   8      69.814  50.325  41.215  1.00108.91           C  
ATOM   2459  CG  ARG B   8      70.380  49.651  42.464  1.00108.91           C  
ATOM   2460  CD  ARG B   8      70.461  50.592  43.668  1.00108.91           C  
ATOM   2461  NE  ARG B   8      71.089  49.836  44.786  1.00108.91           N  
ATOM   2462  CZ  ARG B   8      72.448  49.808  44.904  1.00108.91           C  
ATOM   2463  NH1 ARG B   8      73.233  50.477  44.009  1.00108.91           N  
ATOM   2464  NH2 ARG B   8      73.023  49.108  45.923  1.00108.91           N  
ATOM   2465  C   ARG B   8      68.516  48.474  40.257  1.00108.91           C  
ATOM   2466  O   ARG B   8      68.686  47.274  40.469  1.00108.91           O  
ATOM   2467  N   TYR B   9      67.285  49.031  40.220  1.00160.81           N  
ATOM   2468  CA  TYR B   9      66.106  48.256  40.491  1.00160.81           C  
ATOM   2469  CB  TYR B   9      65.485  48.566  41.865  1.00160.81           C  
ATOM   2470  CG  TYR B   9      65.108  50.009  41.880  1.00160.81           C  
ATOM   2471  CD1 TYR B   9      63.871  50.417  41.438  1.00160.81           C  
ATOM   2472  CD2 TYR B   9      65.995  50.962  42.325  1.00160.81           C  
ATOM   2473  CE1 TYR B   9      63.521  51.748  41.453  1.00160.81           C  
ATOM   2474  CE2 TYR B   9      65.653  52.294  42.341  1.00160.81           C  
ATOM   2475  CZ  TYR B   9      64.415  52.692  41.901  1.00160.81           C  
ATOM   2476  OH  TYR B   9      64.062  54.058  41.917  1.00160.81           O  
ATOM   2477  C   TYR B   9      65.093  48.585  39.443  1.00160.81           C  
ATOM   2478  O   TYR B   9      64.990  49.731  39.009  1.00160.81           O  
ATOM   2479  N   ILE B  10      64.332  47.576  38.975  1.00164.62           N  
ATOM   2480  CA  ILE B  10      63.358  47.889  37.972  1.00164.62           C  
ATOM   2481  CB  ILE B  10      63.929  47.725  36.587  1.00164.62           C  
ATOM   2482  CG1 ILE B  10      63.059  48.382  35.500  1.00164.62           C  
ATOM   2483  CG2 ILE B  10      64.182  46.225  36.371  1.00164.62           C  
ATOM   2484  CD1 ILE B  10      61.734  47.678  35.238  1.00164.62           C  
ATOM   2485  C   ILE B  10      62.175  46.982  38.153  1.00164.62           C  
ATOM   2486  O   ILE B  10      62.328  45.804  38.475  1.00164.62           O  
ATOM   2487  N   ILE B  11      60.957  47.530  37.947  1.00108.04           N  
ATOM   2488  CA  ILE B  11      59.741  46.777  38.074  1.00108.04           C  
ATOM   2489  CB  ILE B  11      58.798  47.367  39.092  1.00108.04           C  
ATOM   2490  CG1 ILE B  11      57.678  46.382  39.444  1.00108.04           C  
ATOM   2491  CG2 ILE B  11      58.292  48.729  38.589  1.00108.04           C  
ATOM   2492  CD1 ILE B  11      56.840  46.847  40.633  1.00108.04           C  
ATOM   2493  C   ILE B  11      59.068  46.785  36.731  1.00108.04           C  
ATOM   2494  O   ILE B  11      58.937  47.829  36.091  1.00108.04           O  
ATOM   2495  N   LYS B  12      58.652  45.599  36.243  1.00107.96           N  
ATOM   2496  CA  LYS B  12      58.012  45.529  34.961  1.00107.96           C  
ATOM   2497  CB  LYS B  12      58.924  44.988  33.847  1.00107.96           C  
ATOM   2498  CG  LYS B  12      59.865  46.032  33.245  1.00107.96           C  
ATOM   2499  CD  LYS B  12      59.110  47.148  32.522  1.00107.96           C  
ATOM   2500  CE  LYS B  12      59.998  48.010  31.627  1.00107.96           C  
ATOM   2501  NZ  LYS B  12      59.186  49.063  30.979  1.00107.96           N  
ATOM   2502  C   LYS B  12      56.844  44.609  35.056  1.00107.96           C  
ATOM   2503  O   LYS B  12      56.782  43.746  35.930  1.00107.96           O  
ATOM   2504  N   GLY B  13      55.857  44.812  34.162  1.00 24.06           N  
ATOM   2505  CA  GLY B  13      54.715  43.950  34.132  1.00 24.06           C  
ATOM   2506  C   GLY B  13      55.065  42.776  33.279  1.00 24.06           C  
ATOM   2507  O   GLY B  13      55.963  42.839  32.440  1.00 24.06           O  
ATOM   2508  N   LYS B  14      54.322  41.673  33.458  1.00 94.96           N  
ATOM   2509  CA  LYS B  14      54.545  40.484  32.698  1.00 94.96           C  
ATOM   2510  CB  LYS B  14      53.656  39.332  33.188  1.00 94.96           C  
ATOM   2511  CG  LYS B  14      52.226  39.797  33.473  1.00 94.96           C  
ATOM   2512  CD  LYS B  14      51.280  38.674  33.890  1.00 94.96           C  
ATOM   2513  CE  LYS B  14      50.472  38.097  32.730  1.00 94.96           C  
ATOM   2514  NZ  LYS B  14      49.618  36.992  33.217  1.00 94.96           N  
ATOM   2515  C   LYS B  14      54.226  40.788  31.271  1.00 94.96           C  
ATOM   2516  O   LYS B  14      53.268  41.503  30.980  1.00 94.96           O  
ATOM   2517  N   GLY B  15      55.057  40.262  30.344  1.00 22.09           N  
ATOM   2518  CA  GLY B  15      54.851  40.459  28.937  1.00 22.09           C  
ATOM   2519  C   GLY B  15      55.606  41.676  28.491  1.00 22.09           C  
ATOM   2520  O   GLY B  15      55.643  41.984  27.301  1.00 22.09           O  
ATOM   2521  N   GLU B  16      56.247  42.390  29.435  1.00 87.10           N  
ATOM   2522  CA  GLU B  16      56.947  43.606  29.126  1.00 87.10           C  
ATOM   2523  CB  GLU B  16      57.087  44.580  30.311  1.00 87.10           C  
ATOM   2524  CG  GLU B  16      55.791  45.307  30.671  1.00 87.10           C  
ATOM   2525  CD  GLU B  16      55.478  46.298  29.554  1.00 87.10           C  
ATOM   2526  OE1 GLU B  16      56.433  46.939  29.038  1.00 87.10           O  
ATOM   2527  OE2 GLU B  16      54.276  46.419  29.193  1.00 87.10           O  
ATOM   2528  C   GLU B  16      58.331  43.315  28.632  1.00 87.10           C  
ATOM   2529  O   GLU B  16      58.750  42.165  28.501  1.00 87.10           O  
ATOM   2530  N   ARG B  17      59.047  44.400  28.274  1.00127.54           N  
ATOM   2531  CA  ARG B  17      60.391  44.344  27.774  1.00127.54           C  
ATOM   2532  CB  ARG B  17      60.455  44.695  26.276  1.00127.54           C  
ATOM   2533  CG  ARG B  17      59.782  46.037  25.958  1.00127.54           C  
ATOM   2534  CD  ARG B  17      60.017  46.560  24.538  1.00127.54           C  
ATOM   2535  NE  ARG B  17      61.315  47.294  24.542  1.00127.54           N  
ATOM   2536  CZ  ARG B  17      62.483  46.627  24.318  1.00127.54           C  
ATOM   2537  NH1 ARG B  17      62.455  45.292  24.034  1.00127.54           N  
ATOM   2538  NH2 ARG B  17      63.671  47.296  24.373  1.00127.54           N  
ATOM   2539  C   ARG B  17      61.207  45.369  28.508  1.00127.54           C  
ATOM   2540  O   ARG B  17      60.695  46.420  28.892  1.00127.54           O  
ATOM   2541  N   SER B  18      62.507  45.074  28.749  1.00 44.28           N  
ATOM   2542  CA  SER B  18      63.369  46.025  29.399  0.75 44.28           C  
ATOM   2543  CB  SER B  18      63.310  45.970  30.937  0.75 44.28           C  
ATOM   2544  OG  SER B  18      63.755  44.706  31.406  0.50 44.28           O  
ATOM   2545  C   SER B  18      64.784  45.742  28.997  1.00 44.28           C  
ATOM   2546  O   SER B  18      65.101  44.643  28.541  1.00 44.28           O  
ATOM   2547  N   ILE B  19      65.673  46.749  29.146  1.00 96.07           N  
ATOM   2548  CA  ILE B  19      67.053  46.567  28.796  1.00 96.07           C  
ATOM   2549  CB  ILE B  19      67.512  47.467  27.683  1.00 96.07           C  
ATOM   2550  CG1 ILE B  19      67.428  48.946  28.097  1.00 96.07           C  
ATOM   2551  CG2 ILE B  19      66.686  47.129  26.432  1.00 96.07           C  
ATOM   2552  CD1 ILE B  19      68.132  49.879  27.110  1.00 96.07           C  
ATOM   2553  C   ILE B  19      67.902  46.874  29.996  1.00 96.07           C  
ATOM   2554  O   ILE B  19      67.750  47.916  30.632  1.00 96.07           O  
ATOM   2555  N   LEU B  20      68.827  45.950  30.333  1.00 67.92           N  
ATOM   2556  CA  LEU B  20      69.723  46.135  31.441  1.00 67.92           C  
ATOM   2557  CB  LEU B  20      69.930  44.859  32.272  1.00 67.92           C  
ATOM   2558  CG  LEU B  20      68.619  44.253  32.803  1.00 67.92           C  
ATOM   2559  CD1 LEU B  20      68.892  43.061  33.733  1.00 67.92           C  
ATOM   2560  CD2 LEU B  20      67.716  45.323  33.435  1.00 67.92           C  
ATOM   2561  C   LEU B  20      71.056  46.475  30.847  1.00 67.92           C  
ATOM   2562  O   LEU B  20      71.474  45.853  29.873  1.00 67.92           O  
ATOM   2563  N   LYS B  21      71.767  47.463  31.430  1.00117.87           N  
ATOM   2564  CA  LYS B  21      73.011  47.918  30.864  1.00117.87           C  
ATOM   2565  CB  LYS B  21      73.020  49.433  30.585  1.00117.87           C  
ATOM   2566  CG  LYS B  21      74.342  49.947  30.003  1.00117.87           C  
ATOM   2567  CD  LYS B  21      74.362  51.454  29.717  1.00117.87           C  
ATOM   2568  CE  LYS B  21      73.552  51.873  28.487  1.00117.87           C  
ATOM   2569  NZ  LYS B  21      73.618  53.343  28.315  1.00117.87           N  
ATOM   2570  C   LYS B  21      74.134  47.697  31.828  1.00117.87           C  
ATOM   2571  O   LYS B  21      73.944  47.695  33.043  1.00117.87           O  
ATOM   2572  N   CYS B  22      75.355  47.497  31.286  1.00 60.40           N  
ATOM   2573  CA  CYS B  22      76.512  47.330  32.114  1.00 60.40           C  
ATOM   2574  CB  CYS B  22      76.946  45.864  32.279  1.00 60.40           C  
ATOM   2575  SG  CYS B  22      78.465  45.711  33.261  1.00 60.40           S  
ATOM   2576  C   CYS B  22      77.675  48.049  31.501  1.00 60.40           C  
ATOM   2577  O   CYS B  22      77.924  47.948  30.300  1.00 60.40           O  
ATOM   2578  N   ILE B  23      78.423  48.807  32.331  1.00 57.31           N  
ATOM   2579  CA  ILE B  23      79.616  49.451  31.859  1.00 57.31           C  
ATOM   2580  CB  ILE B  23      79.671  50.924  32.140  1.00 57.31           C  
ATOM   2581  CG1 ILE B  23      78.549  51.653  31.380  1.00 57.31           C  
ATOM   2582  CG2 ILE B  23      81.081  51.427  31.790  1.00 57.31           C  
ATOM   2583  CD1 ILE B  23      78.399  53.124  31.767  1.00 57.31           C  
ATOM   2584  C   ILE B  23      80.741  48.793  32.589  1.00 57.31           C  
ATOM   2585  O   ILE B  23      80.777  48.765  33.819  1.00 57.31           O  
ATOM   2586  N   PRO B  24      81.661  48.241  31.855  1.00 96.22           N  
ATOM   2587  CA  PRO B  24      82.746  47.544  32.476  1.00 96.22           C  
ATOM   2588  CD  PRO B  24      81.371  47.721  30.530  1.00 96.22           C  
ATOM   2589  CB  PRO B  24      83.300  46.578  31.427  1.00 96.22           C  
ATOM   2590  CG  PRO B  24      82.685  47.050  30.098  1.00 96.22           C  
ATOM   2591  C   PRO B  24      83.771  48.489  32.995  1.00 96.22           C  
ATOM   2592  O   PRO B  24      83.745  49.666  32.645  1.00 96.22           O  
ATOM   2593  N   ILE B  25      84.674  47.993  33.856  1.00 87.42           N  
ATOM   2594  CA  ILE B  25      85.732  48.819  34.338  1.00 87.42           C  
ATOM   2595  CB  ILE B  25      86.681  48.095  35.248  1.00 87.42           C  
ATOM   2596  CG1 ILE B  25      85.943  47.625  36.511  1.00 87.42           C  
ATOM   2597  CG2 ILE B  25      87.884  49.010  35.534  1.00 87.42           C  
ATOM   2598  CD1 ILE B  25      86.730  46.604  37.329  1.00 87.42           C  
ATOM   2599  C   ILE B  25      86.491  49.243  33.126  1.00 87.42           C  
ATOM   2600  O   ILE B  25      86.569  48.514  32.139  1.00 87.42           O  
ATOM   2601  N   SER B  26      87.043  50.465  33.152  1.00 71.40           N  
ATOM   2602  CA  SER B  26      87.708  50.955  31.983  1.00 71.40           C  
ATOM   2603  CB  SER B  26      88.252  52.386  32.150  1.00 71.40           C  
ATOM   2604  OG  SER B  26      88.900  52.811  30.960  1.00 71.40           O  
ATOM   2605  C   SER B  26      88.858  50.076  31.625  1.00 71.40           C  
ATOM   2606  O   SER B  26      89.671  49.709  32.472  1.00 71.40           O  
ATOM   2607  N   GLY B  33      88.939  49.745  30.318  1.00 30.19           N  
ATOM   2608  CA  GLY B  33      90.011  48.960  29.782  1.00 30.19           C  
ATOM   2609  C   GLY B  33      89.611  47.517  29.669  1.00 30.19           C  
ATOM   2610  O   GLY B  33      90.328  46.737  29.045  1.00 30.19           O  
ATOM   2611  N   HIS B  34      88.454  47.116  30.237  1.00 76.98           N  
ATOM   2612  CA  HIS B  34      88.081  45.722  30.200  1.00 76.98           C  
ATOM   2613  ND1 HIS B  34      87.405  45.067  33.938  1.00 76.98           N  
ATOM   2614  CG  HIS B  34      88.019  45.192  32.713  1.00 76.98           C  
ATOM   2615  CB  HIS B  34      87.262  45.255  31.418  1.00 76.98           C  
ATOM   2616  NE2 HIS B  34      89.593  45.100  34.327  1.00 76.98           N  
ATOM   2617  CD2 HIS B  34      89.357  45.212  32.969  1.00 76.98           C  
ATOM   2618  CE1 HIS B  34      88.391  45.016  34.868  1.00 76.98           C  
ATOM   2619  C   HIS B  34      87.228  45.427  28.995  1.00 76.98           C  
ATOM   2620  O   HIS B  34      86.235  46.107  28.743  1.00 76.98           O  
ATOM   2621  N   LEU B  35      87.699  44.466  28.165  1.00146.11           N  
ATOM   2622  CA  LEU B  35      87.083  43.933  26.967  1.00146.11           C  
ATOM   2623  CB  LEU B  35      88.127  43.391  25.977  1.00146.11           C  
ATOM   2624  CG  LEU B  35      89.089  44.466  25.437  1.00146.11           C  
ATOM   2625  CD1 LEU B  35      89.952  45.060  26.561  1.00146.11           C  
ATOM   2626  CD2 LEU B  35      89.922  43.926  24.263  1.00146.11           C  
ATOM   2627  C   LEU B  35      86.074  42.813  27.157  1.00146.11           C  
ATOM   2628  O   LEU B  35      85.153  42.699  26.347  1.00146.11           O  
ATOM   2629  N   SER B  36      86.251  41.900  28.153  1.00110.33           N  
ATOM   2630  CA  SER B  36      85.348  40.772  28.250  1.00110.33           C  
ATOM   2631  CB  SER B  36      86.022  39.452  28.668  1.00110.33           C  
ATOM   2632  OG  SER B  36      86.451  39.525  30.019  1.00110.33           O  
ATOM   2633  C   SER B  36      84.289  41.066  29.280  1.00110.33           C  
ATOM   2634  O   SER B  36      84.573  41.531  30.385  1.00110.33           O  
ATOM   2635  N   VAL B  37      83.013  40.795  28.927  1.00 77.44           N  
ATOM   2636  CA  VAL B  37      81.936  41.059  29.842  1.00 77.44           C  
ATOM   2637  CB  VAL B  37      81.085  42.229  29.440  1.00 77.44           C  
ATOM   2638  CG1 VAL B  37      79.912  42.365  30.427  1.00 77.44           C  
ATOM   2639  CG2 VAL B  37      81.987  43.471  29.373  1.00 77.44           C  
ATOM   2640  C   VAL B  37      81.046  39.856  29.880  1.00 77.44           C  
ATOM   2641  O   VAL B  37      80.699  39.303  28.836  1.00 77.44           O  
ATOM   2642  N   ALA B  38      80.641  39.434  31.099  1.00 69.40           N  
ATOM   2643  CA  ALA B  38      79.793  38.283  31.241  1.00 69.40           C  
ATOM   2644  CB  ALA B  38      80.455  37.109  31.983  1.00 69.40           C  
ATOM   2645  C   ALA B  38      78.588  38.661  32.046  1.00 69.40           C  
ATOM   2646  O   ALA B  38      78.625  39.601  32.838  1.00 69.40           O  
ATOM   2647  N   TRP B  39      77.469  37.935  31.834  1.00 94.25           N  
ATOM   2648  CA  TRP B  39      76.270  38.179  32.585  1.00 94.25           C  
ATOM   2649  CB  TRP B  39      75.059  38.593  31.730  1.00 94.25           C  
ATOM   2650  CG  TRP B  39      75.121  40.005  31.200  1.00 94.25           C  
ATOM   2651  CD2 TRP B  39      74.532  41.130  31.868  1.00 94.25           C  
ATOM   2652  CD1 TRP B  39      75.700  40.489  30.064  1.00 94.25           C  
ATOM   2653  NE1 TRP B  39      75.516  41.850  29.986  1.00 94.25           N  
ATOM   2654  CE2 TRP B  39      74.797  42.257  31.090  1.00 94.25           C  
ATOM   2655  CE3 TRP B  39      73.829  41.216  33.034  1.00 94.25           C  
ATOM   2656  CZ2 TRP B  39      74.360  43.493  31.472  1.00 94.25           C  
ATOM   2657  CZ3 TRP B  39      73.387  42.461  33.419  1.00 94.25           C  
ATOM   2658  CH2 TRP B  39      73.650  43.576  32.650  1.00 94.25           C  
ATOM   2659  C   TRP B  39      75.886  36.914  33.286  1.00 94.25           C  
ATOM   2660  O   TRP B  39      76.051  35.821  32.744  1.00 94.25           O  
ATOM   2661  N   TYR B  40      75.369  37.049  34.528  1.00110.05           N  
ATOM   2662  CA  TYR B  40      74.930  35.923  35.307  1.00110.05           C  
ATOM   2663  CB  TYR B  40      75.763  35.634  36.575  1.00110.05           C  
ATOM   2664  CG  TYR B  40      77.103  35.061  36.248  1.00110.05           C  
ATOM   2665  CD1 TYR B  40      77.246  33.707  36.061  1.00110.05           C  
ATOM   2666  CD2 TYR B  40      78.220  35.857  36.139  1.00110.05           C  
ATOM   2667  CE1 TYR B  40      78.471  33.158  35.768  1.00110.05           C  
ATOM   2668  CE2 TYR B  40      79.452  35.313  35.846  1.00110.05           C  
ATOM   2669  CZ  TYR B  40      79.580  33.959  35.659  1.00110.05           C  
ATOM   2670  OH  TYR B  40      80.836  33.390  35.359  1.00110.05           O  
ATOM   2671  C   TYR B  40      73.546  36.203  35.823  1.00110.05           C  
ATOM   2672  O   TYR B  40      73.123  37.354  35.935  1.00110.05           O  
ATOM   2673  N   GLN B  41      72.787  35.125  36.127  1.00 91.63           N  
ATOM   2674  CA  GLN B  41      71.480  35.262  36.710  1.00 91.63           C  
ATOM   2675  CB  GLN B  41      70.381  34.508  35.944  1.00 91.63           C  
ATOM   2676  CG  GLN B  41      68.973  34.661  36.518  1.00 91.63           C  
ATOM   2677  CD  GLN B  41      68.040  33.895  35.590  1.00 91.63           C  
ATOM   2678  OE1 GLN B  41      68.264  32.721  35.297  1.00 91.63           O  
ATOM   2679  NE2 GLN B  41      66.973  34.584  35.100  1.00 91.63           N  
ATOM   2680  C   GLN B  41      71.576  34.594  38.044  1.00 91.63           C  
ATOM   2681  O   GLN B  41      72.022  33.453  38.119  1.00 91.63           O  
ATOM   2682  N   GLN B  42      71.160  35.267  39.136  1.00115.98           N  
ATOM   2683  CA  GLN B  42      71.299  34.661  40.430  1.00115.98           C  
ATOM   2684  CB  GLN B  42      72.036  35.536  41.457  1.00115.98           C  
ATOM   2685  CG  GLN B  42      72.182  34.864  42.825  1.00115.98           C  
ATOM   2686  CD  GLN B  42      72.923  35.821  43.748  1.00115.98           C  
ATOM   2687  OE1 GLN B  42      73.205  36.962  43.386  1.00115.98           O  
ATOM   2688  NE2 GLN B  42      73.252  35.340  44.977  1.00115.98           N  
ATOM   2689  C   GLN B  42      69.945  34.375  40.978  1.00115.98           C  
ATOM   2690  O   GLN B  42      69.074  35.249  41.030  1.00115.98           O  
ATOM   2691  N   THR B  43      69.777  33.101  41.393  1.00224.83           N  
ATOM   2692  CA  THR B  43      68.579  32.588  41.980  1.00224.83           C  
ATOM   2693  CB  THR B  43      67.797  31.681  41.076  1.00224.83           C  
ATOM   2694  OG1 THR B  43      66.491  31.482  41.595  1.00224.83           O  
ATOM   2695  CG2 THR B  43      68.537  30.335  40.974  1.00224.83           C  
ATOM   2696  C   THR B  43      68.999  31.762  43.157  1.00224.83           C  
ATOM   2697  O   THR B  43      70.145  31.323  43.262  1.00224.83           O  
ATOM   2698  N   GLN B  44      68.049  31.515  44.074  1.00338.41           N  
ATOM   2699  CA  GLN B  44      68.363  30.881  45.317  1.00338.41           C  
ATOM   2700  CB  GLN B  44      67.158  30.801  46.269  1.00338.41           C  
ATOM   2701  CG  GLN B  44      67.467  30.057  47.572  1.00338.41           C  
ATOM   2702  CD  GLN B  44      68.492  30.858  48.364  1.00338.41           C  
ATOM   2703  OE1 GLN B  44      68.995  31.878  47.896  1.00338.41           O  
ATOM   2704  NE2 GLN B  44      68.813  30.382  49.597  1.00338.41           N  
ATOM   2705  C   GLN B  44      68.892  29.494  45.192  1.00338.41           C  
ATOM   2706  O   GLN B  44      69.925  29.219  45.776  1.00338.41           O  
ATOM   2707  N   GLY B  45      68.225  28.579  44.471  1.00190.68           N  
ATOM   2708  CA  GLY B  45      68.634  27.201  44.409  1.00190.68           C  
ATOM   2709  C   GLY B  45      69.881  26.992  43.617  1.00190.68           C  
ATOM   2710  O   GLY B  45      70.713  26.177  44.003  1.00190.68           O  
ATOM   2711  N   GLN B  46      69.991  27.639  42.440  1.00306.92           N  
ATOM   2712  CA  GLN B  46      71.102  27.409  41.558  1.00306.92           C  
ATOM   2713  CB  GLN B  46      70.825  27.873  40.119  1.00306.92           C  
ATOM   2714  CG  GLN B  46      69.865  26.951  39.366  1.00306.92           C  
ATOM   2715  CD  GLN B  46      70.664  25.728  38.931  1.00306.92           C  
ATOM   2716  OE1 GLN B  46      71.482  25.803  38.015  1.00306.92           O  
ATOM   2717  NE2 GLN B  46      70.429  24.570  39.604  1.00306.92           N  
ATOM   2718  C   GLN B  46      72.380  28.040  41.969  1.00306.92           C  
ATOM   2719  O   GLN B  46      73.359  27.322  42.106  1.00306.92           O  
ATOM   2720  N   GLU B  47      72.390  29.371  42.202  1.00326.86           N  
ATOM   2721  CA  GLU B  47      73.560  30.181  42.457  1.00326.86           C  
ATOM   2722  CB  GLU B  47      74.925  29.466  42.630  1.00326.86           C  
ATOM   2723  CG  GLU B  47      75.819  29.157  41.392  1.00326.86           C  
ATOM   2724  CD  GLU B  47      75.178  28.263  40.336  1.00326.86           C  
ATOM   2725  OE1 GLU B  47      74.056  28.591  39.865  1.00326.86           O  
ATOM   2726  OE2 GLU B  47      75.805  27.227  39.991  1.00326.86           O  
ATOM   2727  C   GLU B  47      73.683  30.989  41.207  1.00326.86           C  
ATOM   2728  O   GLU B  47      72.777  30.969  40.380  1.00326.86           O  
ATOM   2729  N   LEU B  48      74.795  31.723  41.020  1.00187.51           N  
ATOM   2730  CA  LEU B  48      74.990  32.471  39.813  1.00187.51           C  
ATOM   2731  CB  LEU B  48      76.331  33.230  39.773  1.00187.51           C  
ATOM   2732  CG  LEU B  48      76.478  34.265  40.901  1.00187.51           C  
ATOM   2733  CD1 LEU B  48      76.517  33.580  42.273  1.00187.51           C  
ATOM   2734  CD2 LEU B  48      77.690  35.179  40.685  1.00187.51           C  
ATOM   2735  C   LEU B  48      74.986  31.536  38.642  1.00187.51           C  
ATOM   2736  O   LEU B  48      75.571  30.455  38.682  1.00187.51           O  
ATOM   2737  N   LYS B  49      74.287  31.946  37.563  1.00253.47           N  
ATOM   2738  CA  LYS B  49      74.189  31.195  36.344  0.80253.47           C  
ATOM   2739  CB  LYS B  49      72.746  30.905  35.904  0.80253.47           C  
ATOM   2740  CG  LYS B  49      72.076  29.753  36.641  0.80253.47           C  
ATOM   2741  CD  LYS B  49      72.736  28.406  36.363  0.80253.47           C  
ATOM   2742  CE  LYS B  49      72.634  27.985  34.897  0.60253.47           C  
ATOM   2743  NZ  LYS B  49      71.220  27.728  34.546  0.60253.47           N  
ATOM   2744  C   LYS B  49      74.735  32.060  35.266  1.00253.47           C  
ATOM   2745  O   LYS B  49      74.338  33.211  35.110  1.00253.47           O  
ATOM   2746  N   PHE B  50      75.642  31.502  34.460  1.00159.75           N  
ATOM   2747  CA  PHE B  50      76.265  32.244  33.413  1.00159.75           C  
ATOM   2748  CB  PHE B  50      77.620  31.590  33.069  1.00159.75           C  
ATOM   2749  CG  PHE B  50      78.197  32.118  31.805  1.00159.75           C  
ATOM   2750  CD1 PHE B  50      78.795  33.354  31.754  1.00159.75           C  
ATOM   2751  CD2 PHE B  50      78.164  31.340  30.671  1.00159.75           C  
ATOM   2752  CE1 PHE B  50      79.332  33.812  30.573  1.00159.75           C  
ATOM   2753  CE2 PHE B  50      78.700  31.793  29.490  1.00159.75           C  
ATOM   2754  CZ  PHE B  50      79.284  33.035  29.441  1.00159.75           C  
ATOM   2755  C   PHE B  50      75.387  32.222  32.213  1.00159.75           C  
ATOM   2756  O   PHE B  50      75.025  31.154  31.720  1.00159.75           O  
ATOM   2757  N   PHE B  51      74.903  33.413  31.803  1.00161.70           N  
ATOM   2758  CA  PHE B  51      74.164  33.484  30.575  1.00161.70           C  
ATOM   2759  CB  PHE B  51      73.255  34.716  30.405  1.00161.70           C  
ATOM   2760  CG  PHE B  51      72.082  34.640  31.311  1.00161.70           C  
ATOM   2761  CD1 PHE B  51      71.085  33.713  31.106  1.00161.70           C  
ATOM   2762  CD2 PHE B  51      71.989  35.497  32.377  1.00161.70           C  
ATOM   2763  CE1 PHE B  51      69.999  33.646  31.944  1.00161.70           C  
ATOM   2764  CE2 PHE B  51      70.906  35.437  33.214  1.00161.70           C  
ATOM   2765  CZ  PHE B  51      69.908  34.515  33.003  1.00161.70           C  
ATOM   2766  C   PHE B  51      75.051  33.526  29.367  1.00161.70           C  
ATOM   2767  O   PHE B  51      74.958  32.674  28.485  1.00161.70           O  
ATOM   2768  N   ILE B  52      75.958  34.528  29.308  1.00101.57           N  
ATOM   2769  CA  ILE B  52      76.695  34.705  28.087  1.00101.57           C  
ATOM   2770  CB  ILE B  52      75.899  35.430  27.039  1.00101.57           C  
ATOM   2771  CG1 ILE B  52      76.568  35.322  25.660  1.00101.57           C  
ATOM   2772  CG2 ILE B  52      75.676  36.871  27.528  1.00101.57           C  
ATOM   2773  CD1 ILE B  52      75.650  35.743  24.511  1.00101.57           C  
ATOM   2774  C   ILE B  52      77.944  35.494  28.349  1.00101.57           C  
ATOM   2775  O   ILE B  52      78.043  36.233  29.328  1.00101.57           O  
ATOM   2776  N   GLN B  53      78.935  35.351  27.446  1.00 95.62           N  
ATOM   2777  CA  GLN B  53      80.192  36.020  27.577  1.00 95.62           C  
ATOM   2778  CB  GLN B  53      81.332  35.025  27.845  1.00 95.62           C  
ATOM   2779  CG  GLN B  53      82.735  35.628  27.800  1.00 95.62           C  
ATOM   2780  CD  GLN B  53      83.719  34.466  27.825  1.00 95.62           C  
ATOM   2781  OE1 GLN B  53      83.321  33.304  27.884  1.00 95.62           O  
ATOM   2782  NE2 GLN B  53      85.040  34.782  27.771  1.00 95.62           N  
ATOM   2783  C   GLN B  53      80.503  36.660  26.259  1.00 95.62           C  
ATOM   2784  O   GLN B  53      80.263  36.084  25.199  1.00 95.62           O  
ATOM   2785  N   HIS B  54      81.046  37.890  26.298  1.00107.83           N  
ATOM   2786  CA  HIS B  54      81.425  38.545  25.084  1.00107.83           C  
ATOM   2787  ND1 HIS B  54      78.165  39.326  25.359  1.00107.83           N  
ATOM   2788  CG  HIS B  54      79.163  39.510  24.428  1.00107.83           C  
ATOM   2789  CB  HIS B  54      80.592  39.802  24.771  1.00107.83           C  
ATOM   2790  NE2 HIS B  54      77.219  39.105  23.358  1.00107.83           N  
ATOM   2791  CD2 HIS B  54      78.567  39.373  23.212  1.00107.83           C  
ATOM   2792  CE1 HIS B  54      77.024  39.086  24.665  1.00107.83           C  
ATOM   2793  C   HIS B  54      82.837  39.003  25.244  1.00107.83           C  
ATOM   2794  O   HIS B  54      83.208  39.545  26.285  1.00107.83           O  
ATOM   2795  N   TYR B  55      83.668  38.746  24.212  1.00243.83           N  
ATOM   2796  CA  TYR B  55      85.007  39.251  24.175  1.00243.83           C  
ATOM   2797  CB  TYR B  55      86.083  38.318  23.607  1.00243.83           C  
ATOM   2798  CG  TYR B  55      86.746  37.351  24.516  1.00243.83           C  
ATOM   2799  CD1 TYR B  55      86.208  36.129  24.798  1.00243.83           C  
ATOM   2800  CD2 TYR B  55      87.961  37.670  25.063  1.00243.83           C  
ATOM   2801  CE1 TYR B  55      86.855  35.229  25.602  1.00243.83           C  
ATOM   2802  CE2 TYR B  55      88.627  36.786  25.874  1.00243.83           C  
ATOM   2803  CZ  TYR B  55      88.072  35.560  26.135  1.00243.83           C  
ATOM   2804  OH  TYR B  55      88.747  34.637  26.954  1.00243.83           O  
ATOM   2805  C   TYR B  55      85.026  40.258  23.079  1.00243.83           C  
ATOM   2806  O   TYR B  55      85.010  39.888  21.913  1.00243.83           O  
ATOM   2807  N   ASP B  56      85.144  41.546  23.408  0.75251.95           N  
ATOM   2808  CA  ASP B  56      85.263  42.559  22.398  0.75251.95           C  
ATOM   2809  CB  ASP B  56      86.602  42.480  21.639  1.00251.95           C  
ATOM   2810  CG  ASP B  56      86.847  43.794  20.908  1.00251.95           C  
ATOM   2811  OD1 ASP B  56      85.897  44.617  20.812  1.00251.95           O  
ATOM   2812  OD2 ASP B  56      88.001  43.995  20.444  1.00251.95           O  
ATOM   2813  C   ASP B  56      84.154  42.578  21.400  0.75251.95           C  
ATOM   2814  O   ASP B  56      84.363  42.646  20.198  0.75251.95           O  
ATOM   2815  N   LYS B  57      82.908  42.626  21.847  1.00181.11           N  
ATOM   2816  CA  LYS B  57      81.887  42.735  20.854  1.00181.11           C  
ATOM   2817  CB  LYS B  57      82.007  43.982  19.951  1.00181.11           C  
ATOM   2818  CG  LYS B  57      81.923  45.302  20.718  1.00181.11           C  
ATOM   2819  CD  LYS B  57      82.497  46.496  19.950  1.00181.11           C  
ATOM   2820  CE  LYS B  57      81.628  46.977  18.787  1.00181.11           C  
ATOM   2821  NZ  LYS B  57      82.311  48.086  18.084  1.00181.11           N  
ATOM   2822  C   LYS B  57      81.876  41.527  20.004  1.00181.11           C  
ATOM   2823  O   LYS B  57      82.110  41.561  18.805  1.00181.11           O  
ATOM   2824  N   MET B  58      81.693  40.377  20.638  1.00243.69           N  
ATOM   2825  CA  MET B  58      81.514  39.214  19.852  1.00243.69           C  
ATOM   2826  CB  MET B  58      82.738  38.801  19.023  1.00243.69           C  
ATOM   2827  CG  MET B  58      82.396  37.664  18.063  1.00243.69           C  
ATOM   2828  SD  MET B  58      81.239  38.164  16.752  1.00243.69           S  
ATOM   2829  CE  MET B  58      80.806  36.475  16.247  1.00243.69           C  
ATOM   2830  C   MET B  58      81.251  38.166  20.845  1.00243.69           C  
ATOM   2831  O   MET B  58      81.677  38.240  21.996  1.00243.69           O  
ATOM   2832  N   GLU B  59      80.558  37.123  20.418  1.00200.23           N  
ATOM   2833  CA  GLU B  59      80.131  36.271  21.461  1.00200.23           C  
ATOM   2834  CB  GLU B  59      78.657  35.892  21.296  1.00200.23           C  
ATOM   2835  CG  GLU B  59      78.202  34.776  22.232  1.00200.23           C  
ATOM   2836  CD  GLU B  59      76.954  34.154  21.623  1.00200.23           C  
ATOM   2837  OE1 GLU B  59      76.209  34.888  20.919  1.00200.23           O  
ATOM   2838  OE2 GLU B  59      76.737  32.932  21.841  1.00200.23           O  
ATOM   2839  C   GLU B  59      80.833  34.967  21.519  1.00200.23           C  
ATOM   2840  O   GLU B  59      80.601  34.132  20.649  1.00200.23           O  
ATOM   2841  N   ARG B  60      81.727  34.780  22.523  1.00200.51           N  
ATOM   2842  CA  ARG B  60      82.392  33.514  22.714  1.00200.51           C  
ATOM   2843  CB  ARG B  60      83.625  33.636  23.599  1.00200.51           C  
ATOM   2844  CG  ARG B  60      84.752  34.413  22.941  1.00200.51           C  
ATOM   2845  CD  ARG B  60      84.368  35.832  22.527  1.00200.51           C  
ATOM   2846  NE  ARG B  60      84.138  35.787  21.066  1.00200.51           N  
ATOM   2847  CZ  ARG B  60      85.202  36.000  20.244  1.00200.51           C  
ATOM   2848  NH1 ARG B  60      86.418  36.329  20.770  1.00200.51           N  
ATOM   2849  NH2 ARG B  60      85.052  35.853  18.898  1.00200.51           N  
ATOM   2850  C   ARG B  60      81.577  32.412  23.333  1.00200.51           C  
ATOM   2851  O   ARG B  60      81.131  31.485  22.663  1.00200.51           O  
ATOM   2852  N   ASP B  61      81.269  32.533  24.640  1.00 98.45           N  
ATOM   2853  CA  ASP B  61      80.671  31.416  25.323  1.00 98.45           C  
ATOM   2854  CB  ASP B  61      81.352  31.026  26.642  1.00 98.45           C  
ATOM   2855  CG  ASP B  61      82.557  30.163  26.327  1.00 98.45           C  
ATOM   2856  OD1 ASP B  61      83.279  30.456  25.338  1.00 98.45           O  
ATOM   2857  OD2 ASP B  61      82.758  29.182  27.089  1.00 98.45           O  
ATOM   2858  C   ASP B  61      79.269  31.737  25.679  1.00 98.45           C  
ATOM   2859  O   ASP B  61      78.928  32.877  25.988  1.00 98.45           O  
ATOM   2860  N   LYS B  69      78.403  30.713  25.615  1.00110.49           N  
ATOM   2861  CA  LYS B  69      77.054  30.937  26.014  1.00110.49           C  
ATOM   2862  CB  LYS B  69      76.063  31.018  24.841  1.00110.49           C  
ATOM   2863  CG  LYS B  69      74.662  31.456  25.270  1.00110.49           C  
ATOM   2864  CD  LYS B  69      73.800  31.965  24.115  1.00110.49           C  
ATOM   2865  CE  LYS B  69      73.350  30.872  23.146  1.00110.49           C  
ATOM   2866  NZ  LYS B  69      74.521  30.296  22.449  1.00110.49           N  
ATOM   2867  C   LYS B  69      76.658  29.798  26.883  1.00110.49           C  
ATOM   2868  O   LYS B  69      76.984  28.644  26.610  1.00110.49           O  
ATOM   2869  N   GLY B  70      75.959  30.118  27.985  1.00 36.73           N  
ATOM   2870  CA  GLY B  70      75.470  29.108  28.863  1.00 36.73           C  
ATOM   2871  C   GLY B  70      74.094  28.867  28.387  1.00 36.73           C  
ATOM   2872  O   GLY B  70      73.780  29.071  27.214  1.00 36.73           O  
ATOM   2873  N   ASN B  71      73.215  28.412  29.283  1.00148.05           N  
ATOM   2874  CA  ASN B  71      71.914  28.242  28.757  1.00148.05           C  
ATOM   2875  CB  ASN B  71      71.152  27.066  29.401  1.00148.05           C  
ATOM   2876  CG  ASN B  71      71.135  27.271  30.910  1.00148.05           C  
ATOM   2877  OD1 ASN B  71      72.163  27.173  31.578  1.00148.05           O  
ATOM   2878  ND2 ASN B  71      69.931  27.578  31.461  1.00148.05           N  
ATOM   2879  C   ASN B  71      71.158  29.530  28.970  1.00148.05           C  
ATOM   2880  O   ASN B  71      70.603  29.808  30.032  1.00148.05           O  
ATOM   2881  N   LEU B  72      71.114  30.359  27.913  1.00134.51           N  
ATOM   2882  CA  LEU B  72      70.470  31.645  27.946  1.00134.51           C  
ATOM   2883  CB  LEU B  72      71.333  32.705  27.232  1.00134.51           C  
ATOM   2884  CG  LEU B  72      70.731  34.116  27.089  1.00134.51           C  
ATOM   2885  CD1 LEU B  72      70.605  34.846  28.432  1.00134.51           C  
ATOM   2886  CD2 LEU B  72      71.529  34.930  26.059  1.00134.51           C  
ATOM   2887  C   LEU B  72      69.168  31.532  27.175  1.00134.51           C  
ATOM   2888  O   LEU B  72      69.123  30.938  26.096  1.00134.51           O  
ATOM   2889  N   PRO B  73      68.090  32.090  27.672  1.00153.30           N  
ATOM   2890  CA  PRO B  73      66.791  32.000  27.049  1.00153.30           C  
ATOM   2891  CD  PRO B  73      68.033  32.635  29.016  1.00153.30           C  
ATOM   2892  CB  PRO B  73      65.793  32.501  28.096  1.00153.30           C  
ATOM   2893  CG  PRO B  73      66.653  33.309  29.089  1.00153.30           C  
ATOM   2894  C   PRO B  73      66.720  32.763  25.758  1.00153.30           C  
ATOM   2895  O   PRO B  73      67.379  33.791  25.630  1.00153.30           O  
ATOM   2896  N   SER B  74      65.899  32.294  24.797  1.00 82.58           N  
ATOM   2897  CA  SER B  74      65.787  32.916  23.504  1.00 82.58           C  
ATOM   2898  CB  SER B  74      64.852  32.152  22.556  1.00 82.58           C  
ATOM   2899  OG  SER B  74      65.390  30.870  22.276  1.00 82.58           O  
ATOM   2900  C   SER B  74      65.203  34.277  23.676  1.00 82.58           C  
ATOM   2901  O   SER B  74      65.386  35.160  22.838  1.00 82.58           O  
ATOM   2902  N   ARG B  75      64.469  34.469  24.781  1.00121.73           N  
ATOM   2903  CA  ARG B  75      63.807  35.705  25.069  1.00121.73           C  
ATOM   2904  CB  ARG B  75      62.836  35.584  26.259  1.00121.73           C  
ATOM   2905  CG  ARG B  75      61.702  34.594  25.961  1.00121.73           C  
ATOM   2906  CD  ARG B  75      60.656  34.441  27.065  1.00121.73           C  
ATOM   2907  NE  ARG B  75      61.345  33.916  28.275  1.00121.73           N  
ATOM   2908  CZ  ARG B  75      61.813  34.791  29.209  1.00121.73           C  
ATOM   2909  NH1 ARG B  75      61.575  36.127  29.062  1.00121.73           N  
ATOM   2910  NH2 ARG B  75      62.522  34.327  30.277  1.00121.73           N  
ATOM   2911  C   ARG B  75      64.825  36.776  25.337  1.00121.73           C  
ATOM   2912  O   ARG B  75      64.535  37.959  25.147  1.00121.73           O  
ATOM   2913  N   PHE B  76      66.030  36.407  25.826  1.00112.91           N  
ATOM   2914  CA  PHE B  76      66.996  37.439  26.088  1.00112.91           C  
ATOM   2915  CB  PHE B  76      67.811  37.269  27.386  1.00112.91           C  
ATOM   2916  CG  PHE B  76      66.875  37.174  28.542  1.00112.91           C  
ATOM   2917  CD1 PHE B  76      65.799  38.021  28.656  1.00112.91           C  
ATOM   2918  CD2 PHE B  76      67.110  36.271  29.554  1.00112.91           C  
ATOM   2919  CE1 PHE B  76      64.949  37.933  29.733  1.00112.91           C  
ATOM   2920  CE2 PHE B  76      66.265  36.181  30.635  1.00112.91           C  
ATOM   2921  CZ  PHE B  76      65.176  37.011  30.726  1.00112.91           C  
ATOM   2922  C   PHE B  76      68.008  37.474  24.981  1.00112.91           C  
ATOM   2923  O   PHE B  76      68.377  36.445  24.418  1.00112.91           O  
ATOM   2924  N   SER B  77      68.466  38.697  24.636  1.00 87.64           N  
ATOM   2925  CA  SER B  77      69.479  38.893  23.639  1.00 87.64           C  
ATOM   2926  CB  SER B  77      68.934  39.540  22.352  1.00 87.64           C  
ATOM   2927  OG  SER B  77      69.973  39.726  21.404  1.00 87.64           O  
ATOM   2928  C   SER B  77      70.472  39.846  24.235  1.00 87.64           C  
ATOM   2929  O   SER B  77      70.097  40.793  24.927  1.00 87.64           O  
ATOM   2930  N   VAL B  78      71.778  39.618  23.984  1.00 60.38           N  
ATOM   2931  CA  VAL B  78      72.759  40.475  24.585  1.00 60.38           C  
ATOM   2932  CB  VAL B  78      73.579  39.779  25.631  1.00 60.38           C  
ATOM   2933  CG1 VAL B  78      74.594  40.778  26.207  1.00 60.38           C  
ATOM   2934  CG2 VAL B  78      72.631  39.175  26.679  1.00 60.38           C  
ATOM   2935  C   VAL B  78      73.710  40.927  23.523  1.00 60.38           C  
ATOM   2936  O   VAL B  78      74.029  40.175  22.603  1.00 60.38           O  
ATOM   2937  N   GLN B  79      74.172  42.194  23.615  1.00129.33           N  
ATOM   2938  CA  GLN B  79      75.127  42.670  22.661  1.00129.33           C  
ATOM   2939  CB  GLN B  79      74.539  43.484  21.500  1.00129.33           C  
ATOM   2940  CG  GLN B  79      73.967  44.830  21.931  1.00129.33           C  
ATOM   2941  CD  GLN B  79      73.440  45.513  20.682  1.00129.33           C  
ATOM   2942  OE1 GLN B  79      74.153  45.649  19.689  1.00129.33           O  
ATOM   2943  NE2 GLN B  79      72.157  45.956  20.727  1.00129.33           N  
ATOM   2944  C   GLN B  79      76.086  43.570  23.370  1.00129.33           C  
ATOM   2945  O   GLN B  79      75.730  44.242  24.339  1.00129.33           O  
ATOM   2946  N   GLN B  80      77.345  43.587  22.889  1.00 88.60           N  
ATOM   2947  CA  GLN B  80      78.373  44.427  23.437  1.00 88.60           C  
ATOM   2948  CB  GLN B  80      79.693  43.682  23.724  1.00 88.60           C  
ATOM   2949  CG  GLN B  80      80.712  44.510  24.512  1.00 88.60           C  
ATOM   2950  CD  GLN B  80      81.827  43.581  24.975  1.00 88.60           C  
ATOM   2951  OE1 GLN B  80      82.095  42.552  24.358  1.00 88.60           O  
ATOM   2952  NE2 GLN B  80      82.494  43.946  26.103  1.00 88.60           N  
ATOM   2953  C   GLN B  80      78.618  45.483  22.404  1.00 88.60           C  
ATOM   2954  O   GLN B  80      78.492  45.223  21.208  1.00 88.60           O  
ATOM   2955  N   PHE B  81      78.988  46.702  22.850  1.00177.34           N  
ATOM   2956  CA  PHE B  81      79.103  47.835  21.972  1.00177.34           C  
ATOM   2957  CB  PHE B  81      78.331  49.061  22.482  1.00177.34           C  
ATOM   2958  CG  PHE B  81      76.879  48.714  22.438  1.00177.34           C  
ATOM   2959  CD1 PHE B  81      76.281  48.098  23.513  1.00177.34           C  
ATOM   2960  CD2 PHE B  81      76.118  48.989  21.323  1.00177.34           C  
ATOM   2961  CE1 PHE B  81      74.945  47.774  23.483  1.00177.34           C  
ATOM   2962  CE2 PHE B  81      74.780  48.668  21.286  1.00177.34           C  
ATOM   2963  CZ  PHE B  81      74.192  48.058  22.369  1.00177.34           C  
ATOM   2964  C   PHE B  81      80.542  48.220  21.797  1.00177.34           C  
ATOM   2965  O   PHE B  81      81.448  47.588  22.337  1.00177.34           O  
ATOM   2966  N   ASP B  82      80.771  49.306  21.031  1.00112.28           N  
ATOM   2967  CA  ASP B  82      82.085  49.701  20.611  1.00112.28           C  
ATOM   2968  CB  ASP B  82      82.080  51.009  19.800  1.00112.28           C  
ATOM   2969  CG  ASP B  82      83.469  51.190  19.199  1.00112.28           C  
ATOM   2970  OD1 ASP B  82      84.289  50.241  19.311  1.00112.28           O  
ATOM   2971  OD2 ASP B  82      83.731  52.283  18.628  1.00112.28           O  
ATOM   2972  C   ASP B  82      82.996  49.912  21.778  1.00112.28           C  
ATOM   2973  O   ASP B  82      84.166  49.533  21.753  1.00112.28           O  
ATOM   2974  N   ASP B  83      82.488  50.587  22.810  1.00152.90           N  
ATOM   2975  CA  ASP B  83      83.203  50.903  24.006  1.00152.90           C  
ATOM   2976  CB  ASP B  83      82.642  52.163  24.706  1.00152.90           C  
ATOM   2977  CG  ASP B  83      81.171  51.982  25.088  1.00152.90           C  
ATOM   2978  OD1 ASP B  83      80.724  50.821  25.285  1.00152.90           O  
ATOM   2979  OD2 ASP B  83      80.464  53.021  25.175  1.00152.90           O  
ATOM   2980  C   ASP B  83      83.242  49.782  24.983  1.00152.90           C  
ATOM   2981  O   ASP B  83      83.768  49.952  26.082  1.00152.90           O  
ATOM   2982  N   TYR B  84      82.591  48.658  24.647  1.00118.31           N  
ATOM   2983  CA  TYR B  84      82.595  47.473  25.456  1.00118.31           C  
ATOM   2984  CB  TYR B  84      83.947  47.218  26.156  1.00118.31           C  
ATOM   2985  CG  TYR B  84      84.999  47.035  25.110  1.00118.31           C  
ATOM   2986  CD1 TYR B  84      85.051  45.876  24.371  1.00118.31           C  
ATOM   2987  CD2 TYR B  84      85.948  48.006  24.874  1.00118.31           C  
ATOM   2988  CE1 TYR B  84      86.016  45.692  23.408  1.00118.31           C  
ATOM   2989  CE2 TYR B  84      86.918  47.830  23.913  1.00118.31           C  
ATOM   2990  CZ  TYR B  84      86.950  46.671  23.177  1.00118.31           C  
ATOM   2991  OH  TYR B  84      87.941  46.486  22.191  1.00118.31           O  
ATOM   2992  C   TYR B  84      81.532  47.452  26.506  1.00118.31           C  
ATOM   2993  O   TYR B  84      81.511  46.535  27.325  1.00118.31           O  
ATOM   2994  N   HIS B  85      80.583  48.404  26.506  1.00 86.12           N  
ATOM   2995  CA  HIS B  85      79.534  48.234  27.470  1.00 86.12           C  
ATOM   2996  ND1 HIS B  85      77.993  50.628  25.669  1.00 86.12           N  
ATOM   2997  CG  HIS B  85      77.723  49.905  26.808  1.00 86.12           C  
ATOM   2998  CB  HIS B  85      78.751  49.512  27.821  1.00 86.12           C  
ATOM   2999  NE2 HIS B  85      75.803  50.234  25.673  1.00 86.12           N  
ATOM   3000  CD2 HIS B  85      76.383  49.671  26.794  1.00 86.12           C  
ATOM   3001  CE1 HIS B  85      76.810  50.797  25.029  1.00 86.12           C  
ATOM   3002  C   HIS B  85      78.592  47.207  26.899  1.00 86.12           C  
ATOM   3003  O   HIS B  85      78.601  46.960  25.693  1.00 86.12           O  
ATOM   3004  N   SER B  86      77.774  46.553  27.756  1.00 59.66           N  
ATOM   3005  CA  SER B  86      76.908  45.499  27.290  1.00 59.66           C  
ATOM   3006  CB  SER B  86      77.308  44.119  27.840  1.00 59.66           C  
ATOM   3007  OG  SER B  86      76.414  43.123  27.367  1.00 59.66           O  
ATOM   3008  C   SER B  86      75.492  45.749  27.720  1.00 59.66           C  
ATOM   3009  O   SER B  86      75.240  46.352  28.761  1.00 59.66           O  
ATOM   3010  N   GLU B  87      74.519  45.280  26.903  1.00 74.31           N  
ATOM   3011  CA  GLU B  87      73.130  45.452  27.229  1.00 74.31           C  
ATOM   3012  CB  GLU B  87      72.435  46.528  26.374  1.00 74.31           C  
ATOM   3013  CG  GLU B  87      72.991  47.937  26.610  1.00 74.31           C  
ATOM   3014  CD  GLU B  87      72.267  48.919  25.696  1.00 74.31           C  
ATOM   3015  OE1 GLU B  87      71.156  48.576  25.211  1.00 74.31           O  
ATOM   3016  OE2 GLU B  87      72.819  50.030  25.474  1.00 74.31           O  
ATOM   3017  C   GLU B  87      72.423  44.151  26.990  1.00 74.31           C  
ATOM   3018  O   GLU B  87      72.678  43.459  26.003  1.00 74.31           O  
ATOM   3019  N   MET B  88      71.518  43.779  27.921  1.00 72.11           N  
ATOM   3020  CA  MET B  88      70.735  42.586  27.773  1.00 72.11           C  
ATOM   3021  CB  MET B  88      70.789  41.691  29.026  1.00 72.11           C  
ATOM   3022  CG  MET B  88      70.010  40.381  28.914  1.00 72.11           C  
ATOM   3023  SD  MET B  88      70.507  39.131  30.140  1.00 72.11           S  
ATOM   3024  CE  MET B  88      70.135  40.137  31.605  1.00 72.11           C  
ATOM   3025  C   MET B  88      69.334  43.039  27.535  1.00 72.11           C  
ATOM   3026  O   MET B  88      68.740  43.716  28.373  1.00 72.11           O  
ATOM   3027  N   ASN B  89      68.785  42.683  26.354  1.00 58.29           N  
ATOM   3028  CA  ASN B  89      67.455  43.065  25.984  1.00 58.29           C  
ATOM   3029  CB  ASN B  89      67.311  43.360  24.479  1.00 58.29           C  
ATOM   3030  CG  ASN B  89      65.888  43.819  24.206  1.00 58.29           C  
ATOM   3031  OD1 ASN B  89      65.345  44.667  24.913  1.00 58.29           O  
ATOM   3032  ND2 ASN B  89      65.259  43.232  23.152  1.00 58.29           N  
ATOM   3033  C   ASN B  89      66.584  41.902  26.311  1.00 58.29           C  
ATOM   3034  O   ASN B  89      66.789  40.799  25.807  1.00 58.29           O  
ATOM   3035  N   MET B  90      65.579  42.123  27.178  1.00117.23           N  
ATOM   3036  CA  MET B  90      64.774  41.020  27.598  1.00117.23           C  
ATOM   3037  CB  MET B  90      64.788  40.866  29.128  1.00117.23           C  
ATOM   3038  CG  MET B  90      66.222  40.863  29.674  1.00117.23           C  
ATOM   3039  SD  MET B  90      66.442  40.290  31.386  1.00117.23           S  
ATOM   3040  CE  MET B  90      65.156  41.330  32.123  1.00117.23           C  
ATOM   3041  C   MET B  90      63.372  41.284  27.148  1.00117.23           C  
ATOM   3042  O   MET B  90      62.827  42.363  27.377  1.00117.23           O  
ATOM   3043  N   SER B  91      62.745  40.284  26.496  1.00 46.68           N  
ATOM   3044  CA  SER B  91      61.422  40.484  25.977  1.00 46.68           C  
ATOM   3045  CB  SER B  91      61.349  40.401  24.442  1.00 46.68           C  
ATOM   3046  OG  SER B  91      61.717  39.101  24.003  1.00 46.68           O  
ATOM   3047  C   SER B  91      60.525  39.421  26.525  1.00 46.68           C  
ATOM   3048  O   SER B  91      60.991  38.439  27.100  1.00 46.68           O  
ATOM   3049  N   ALA B  92      59.197  39.628  26.378  1.00 51.94           N  
ATOM   3050  CA  ALA B  92      58.196  38.681  26.798  1.00 51.94           C  
ATOM   3051  CB  ALA B  92      58.142  37.424  25.910  1.00 51.94           C  
ATOM   3052  C   ALA B  92      58.492  38.249  28.199  1.00 51.94           C  
ATOM   3053  O   ALA B  92      58.524  37.057  28.500  1.00 51.94           O  
ATOM   3054  N   LEU B  93      58.666  39.230  29.101  1.00 59.57           N  
ATOM   3055  CA  LEU B  93      59.056  38.980  30.458  1.00 59.57           C  
ATOM   3056  CB  LEU B  93      59.150  40.274  31.289  1.00 59.57           C  
ATOM   3057  CG  LEU B  93      60.294  41.214  30.859  1.00 59.57           C  
ATOM   3058  CD1 LEU B  93      60.303  42.502  31.700  1.00 59.57           C  
ATOM   3059  CD2 LEU B  93      61.648  40.488  30.912  1.00 59.57           C  
ATOM   3060  C   LEU B  93      58.066  38.088  31.138  1.00 59.57           C  
ATOM   3061  O   LEU B  93      56.858  38.171  30.916  1.00 59.57           O  
ATOM   3062  N   GLU B  94      58.598  37.195  31.997  1.00 59.58           N  
ATOM   3063  CA  GLU B  94      57.828  36.243  32.743  1.00 59.58           C  
ATOM   3064  CB  GLU B  94      58.222  34.794  32.412  1.00 59.58           C  
ATOM   3065  CG  GLU B  94      57.958  34.444  30.945  1.00 59.58           C  
ATOM   3066  CD  GLU B  94      58.484  33.043  30.675  1.00 59.58           C  
ATOM   3067  OE1 GLU B  94      59.131  32.465  31.589  1.00 59.58           O  
ATOM   3068  OE2 GLU B  94      58.248  32.535  29.546  1.00 59.58           O  
ATOM   3069  C   GLU B  94      58.117  36.483  34.197  1.00 59.58           C  
ATOM   3070  O   GLU B  94      59.122  37.093  34.554  1.00 59.58           O  
ATOM   3071  N   LEU B  95      57.227  36.002  35.084  1.00104.13           N  
ATOM   3072  CA  LEU B  95      57.373  36.222  36.496  1.00104.13           C  
ATOM   3073  CB  LEU B  95      56.217  35.629  37.321  1.00104.13           C  
ATOM   3074  CG  LEU B  95      54.845  36.262  37.015  1.00104.13           C  
ATOM   3075  CD1 LEU B  95      54.833  37.753  37.386  1.00104.13           C  
ATOM   3076  CD2 LEU B  95      54.404  35.995  35.567  1.00104.13           C  
ATOM   3077  C   LEU B  95      58.640  35.568  36.955  1.00104.13           C  
ATOM   3078  O   LEU B  95      59.319  36.066  37.850  1.00104.13           O  
ATOM   3079  N   GLU B  96      58.987  34.429  36.337  1.00114.19           N  
ATOM   3080  CA  GLU B  96      60.129  33.626  36.681  1.00114.19           C  
ATOM   3081  CB  GLU B  96      60.184  32.314  35.882  1.00114.19           C  
ATOM   3082  CG  GLU B  96      59.113  31.308  36.316  1.00114.19           C  
ATOM   3083  CD  GLU B  96      57.741  31.915  36.043  1.00114.19           C  
ATOM   3084  OE1 GLU B  96      57.586  32.575  34.982  1.00114.19           O  
ATOM   3085  OE2 GLU B  96      56.832  31.736  36.898  1.00114.19           O  
ATOM   3086  C   GLU B  96      61.397  34.389  36.442  1.00114.19           C  
ATOM   3087  O   GLU B  96      62.430  34.083  37.035  1.00114.19           O  
ATOM   3088  N   ASP B  97      61.355  35.373  35.531  1.00 96.56           N  
ATOM   3089  CA  ASP B  97      62.473  36.198  35.168  1.00 96.56           C  
ATOM   3090  CB  ASP B  97      62.137  37.157  34.016  1.00 96.56           C  
ATOM   3091  CG  ASP B  97      62.001  36.307  32.762  1.00 96.56           C  
ATOM   3092  OD1 ASP B  97      62.436  35.126  32.808  1.00 96.56           O  
ATOM   3093  OD2 ASP B  97      61.464  36.823  31.746  1.00 96.56           O  
ATOM   3094  C   ASP B  97      62.900  37.046  36.331  1.00 96.56           C  
ATOM   3095  O   ASP B  97      64.011  37.573  36.323  1.00 96.56           O  
ATOM   3096  N   SER B  98      62.019  37.270  37.327  1.00 95.32           N  
ATOM   3097  CA  SER B  98      62.391  38.118  38.425  1.00 95.32           C  
ATOM   3098  CB  SER B  98      61.315  38.206  39.516  1.00 95.32           C  
ATOM   3099  OG  SER B  98      60.130  38.770  38.975  1.00 95.32           O  
ATOM   3100  C   SER B  98      63.627  37.549  39.032  1.00 95.32           C  
ATOM   3101  O   SER B  98      63.673  36.371  39.380  1.00 95.32           O  
ATOM   3102  N   ALA B  99      64.679  38.385  39.156  1.00105.71           N  
ATOM   3103  CA  ALA B  99      65.906  37.903  39.698  1.00105.71           C  
ATOM   3104  CB  ALA B  99      66.535  36.757  38.883  1.00105.71           C  
ATOM   3105  C   ALA B  99      66.890  39.018  39.721  1.00105.71           C  
ATOM   3106  O   ALA B  99      66.583  40.162  39.370  1.00105.71           O  
ATOM   3107  N   VAL B 100      68.108  38.692  40.193  1.00102.12           N  
ATOM   3108  CA  VAL B 100      69.142  39.672  40.215  1.00102.12           C  
ATOM   3109  CB  VAL B 100      69.906  39.707  41.506  1.00102.12           C  
ATOM   3110  CG1 VAL B 100      71.020  40.763  41.396  1.00102.12           C  
ATOM   3111  CG2 VAL B 100      68.914  39.978  42.646  1.00102.12           C  
ATOM   3112  C   VAL B 100      70.109  39.296  39.142  1.00102.12           C  
ATOM   3113  O   VAL B 100      70.513  38.139  39.031  1.00102.12           O  
ATOM   3114  N   TYR B 101      70.502  40.285  38.316  1.00121.96           N  
ATOM   3115  CA  TYR B 101      71.413  40.014  37.247  1.00121.96           C  
ATOM   3116  CB  TYR B 101      70.914  40.452  35.855  1.00121.96           C  
ATOM   3117  CG  TYR B 101      69.675  39.694  35.490  1.00121.96           C  
ATOM   3118  CD1 TYR B 101      69.737  38.398  35.032  1.00121.96           C  
ATOM   3119  CD2 TYR B 101      68.435  40.277  35.614  1.00121.96           C  
ATOM   3120  CE1 TYR B 101      68.590  37.711  34.702  1.00121.96           C  
ATOM   3121  CE2 TYR B 101      67.286  39.595  35.284  1.00121.96           C  
ATOM   3122  CZ  TYR B 101      67.359  38.306  34.826  1.00121.96           C  
ATOM   3123  OH  TYR B 101      66.184  37.602  34.488  1.00121.96           O  
ATOM   3124  C   TYR B 101      72.674  40.774  37.524  1.00121.96           C  
ATOM   3125  O   TYR B 101      72.665  41.907  38.006  1.00121.96           O  
ATOM   3126  N   PHE B 102      73.822  40.131  37.265  1.00112.04           N  
ATOM   3127  CA  PHE B 102      75.050  40.817  37.496  1.00112.04           C  
ATOM   3128  CB  PHE B 102      75.930  40.181  38.585  1.00112.04           C  
ATOM   3129  CG  PHE B 102      75.214  40.195  39.891  1.00112.04           C  
ATOM   3130  CD1 PHE B 102      74.388  39.153  40.236  1.00112.04           C  
ATOM   3131  CD2 PHE B 102      75.376  41.233  40.778  1.00112.04           C  
ATOM   3132  CE1 PHE B 102      73.725  39.151  41.441  1.00112.04           C  
ATOM   3133  CE2 PHE B 102      74.717  41.237  41.985  1.00112.04           C  
ATOM   3134  CZ  PHE B 102      73.891  40.192  42.322  1.00112.04           C  
ATOM   3135  C   PHE B 102      75.860  40.724  36.252  1.00112.04           C  
ATOM   3136  O   PHE B 102      75.859  39.715  35.549  1.00112.04           O  
ATOM   3137  N   CYS B 103      76.572  41.808  35.931  1.00 71.26           N  
ATOM   3138  CA  CYS B 103      77.473  41.728  34.833  1.00 71.26           C  
ATOM   3139  CB  CYS B 103      77.443  42.951  33.904  1.00 71.26           C  
ATOM   3140  SG  CYS B 103      77.942  44.463  34.769  1.00 71.26           S  
ATOM   3141  C   CYS B 103      78.807  41.682  35.483  1.00 71.26           C  
ATOM   3142  O   CYS B 103      78.994  42.221  36.573  1.00 71.26           O  
ATOM   3143  N   ALA B 104      79.762  40.992  34.846  1.00 64.62           N  
ATOM   3144  CA  ALA B 104      81.058  40.887  35.432  1.00 64.62           C  
ATOM   3145  CB  ALA B 104      81.301  39.542  36.136  1.00 64.62           C  
ATOM   3146  C   ALA B 104      82.047  40.996  34.332  1.00 64.62           C  
ATOM   3147  O   ALA B 104      81.710  40.842  33.159  1.00 64.62           O  
ATOM   3148  N   SER B 105      83.304  41.302  34.693  1.00 61.33           N  
ATOM   3149  CA  SER B 105      84.299  41.419  33.681  1.00 61.33           C  
ATOM   3150  CB  SER B 105      84.647  42.871  33.313  1.00 61.33           C  
ATOM   3151  OG  SER B 105      85.203  43.534  34.439  1.00 61.33           O  
ATOM   3152  C   SER B 105      85.538  40.797  34.206  1.00 61.33           C  
ATOM   3153  O   SER B 105      85.738  40.672  35.414  1.00 61.33           O  
ATOM   3154  N   SER B 106      86.387  40.348  33.274  1.00 81.79           N  
ATOM   3155  CA  SER B 106      87.639  39.793  33.634  1.00 81.79           C  
ATOM   3156  CB  SER B 106      87.693  38.264  33.531  1.00 81.79           C  
ATOM   3157  OG  SER B 106      87.539  37.851  32.181  1.00 81.79           O  
ATOM   3158  C   SER B 106      88.587  40.338  32.625  1.00 81.79           C  
ATOM   3159  O   SER B 106      88.217  40.679  31.504  1.00 81.79           O  
ATOM   3160  N   ARG B 107      89.857  40.390  33.022  1.00307.67           N  
ATOM   3161  CA  ARG B 107      90.955  40.930  32.294  1.00307.67           C  
ATOM   3162  CB  ARG B 107      92.279  40.868  33.074  1.00307.67           C  
ATOM   3163  CG  ARG B 107      92.756  39.436  33.347  1.00307.67           C  
ATOM   3164  CD  ARG B 107      92.211  38.816  34.634  1.00307.67           C  
ATOM   3165  NE  ARG B 107      92.814  39.566  35.772  1.00307.67           N  
ATOM   3166  CZ  ARG B 107      92.197  40.689  36.240  1.00307.67           C  
ATOM   3167  NH1 ARG B 107      91.023  41.103  35.679  1.00307.67           N  
ATOM   3168  NH2 ARG B 107      92.752  41.398  37.265  1.00307.67           N  
ATOM   3169  C   ARG B 107      91.210  40.153  31.061  1.00307.67           C  
ATOM   3170  O   ARG B 107      91.898  40.687  30.205  1.00307.67           O  
ATOM   3171  N   GLN B 108      90.807  38.862  31.013  1.00174.66           N  
ATOM   3172  CA  GLN B 108      90.984  37.952  29.911  1.00174.66           C  
ATOM   3173  CB  GLN B 108      92.468  37.599  29.714  1.00174.66           C  
ATOM   3174  CG  GLN B 108      93.207  37.137  30.983  1.00174.66           C  
ATOM   3175  CD  GLN B 108      92.769  35.737  31.391  1.00174.66           C  
ATOM   3176  OE1 GLN B 108      92.672  35.427  32.576  1.00174.66           O  
ATOM   3177  NE2 GLN B 108      92.469  34.874  30.385  1.00174.66           N  
ATOM   3178  C   GLN B 108      90.245  36.697  30.256  1.00174.66           C  
ATOM   3179  O   GLN B 108      89.810  36.527  31.394  1.00174.66           O  
ATOM   3180  N   GLY B 109      90.079  35.771  29.287  1.00 45.95           N  
ATOM   3181  CA  GLY B 109      89.430  34.535  29.635  0.50 45.95           C  
ATOM   3182  C   GLY B 109      90.309  33.383  29.229  1.00 45.95           C  
ATOM   3183  O   GLY B 109      91.006  33.437  28.218  1.00 45.95           O  
ATOM   3184  N   GLY B 110      90.284  32.300  30.036  1.00 55.47           N  
ATOM   3185  CA  GLY B 110      90.960  31.071  29.736  1.00 55.47           C  
ATOM   3186  C   GLY B 110      92.248  30.943  30.502  1.00 55.47           C  
ATOM   3187  O   GLY B 110      92.808  29.848  30.546  1.00 55.47           O  
ATOM   3188  N   ASP B 122      92.788  32.010  31.126  1.00151.18           N  
ATOM   3189  CA  ASP B 122      94.085  31.722  31.671  1.00151.18           C  
ATOM   3190  CB  ASP B 122      95.234  32.341  30.864  1.00151.18           C  
ATOM   3191  CG  ASP B 122      96.531  31.575  31.129  1.00151.18           C  
ATOM   3192  OD1 ASP B 122      96.435  30.348  31.395  1.00151.18           O  
ATOM   3193  OD2 ASP B 122      97.625  32.197  31.086  1.00151.18           O  
ATOM   3194  C   ASP B 122      94.208  32.030  33.144  1.00151.18           C  
ATOM   3195  O   ASP B 122      93.222  32.326  33.809  1.00151.18           O  
ATOM   3196  N   ASN B 123      95.448  31.900  33.683  1.00248.93           N  
ATOM   3197  CA  ASN B 123      95.858  31.927  35.065  1.00248.93           C  
ATOM   3198  CB  ASN B 123      97.334  32.312  35.278  1.00248.93           C  
ATOM   3199  CG  ASN B 123      98.168  31.095  34.895  1.00248.93           C  
ATOM   3200  OD1 ASN B 123      98.074  30.037  35.518  1.00248.93           O  
ATOM   3201  ND2 ASN B 123      98.992  31.238  33.825  1.00248.93           N  
ATOM   3202  C   ASN B 123      94.981  32.811  35.861  1.00248.93           C  
ATOM   3203  O   ASN B 123      94.697  33.921  35.436  1.00248.93           O  
ATOM   3204  N   ASN B 124      94.628  32.333  37.079  1.00277.69           N  
ATOM   3205  CA  ASN B 124      93.625  32.823  37.990  1.00277.69           C  
ATOM   3206  CB  ASN B 124      94.026  32.870  39.442  1.00277.69           C  
ATOM   3207  CG  ASN B 124      92.732  33.237  40.107  1.00277.69           C  
ATOM   3208  OD1 ASN B 124      92.423  34.406  40.322  1.00277.69           O  
ATOM   3209  ND2 ASN B 124      91.914  32.190  40.365  1.00277.69           N  
ATOM   3210  C   ASN B 124      93.193  34.208  37.684  1.00277.69           C  
ATOM   3211  O   ASN B 124      93.668  35.185  38.259  1.00277.69           O  
ATOM   3212  N   GLN B 125      92.179  34.272  36.818  1.00186.90           N  
ATOM   3213  CA  GLN B 125      91.673  35.449  36.200  1.00186.90           C  
ATOM   3214  CB  GLN B 125      90.519  35.015  35.276  1.00186.90           C  
ATOM   3215  CG  GLN B 125      89.632  36.111  34.691  1.00186.90           C  
ATOM   3216  CD  GLN B 125      88.465  35.392  34.017  1.00186.90           C  
ATOM   3217  OE1 GLN B 125      88.656  34.620  33.079  1.00186.90           O  
ATOM   3218  NE2 GLN B 125      87.224  35.624  34.525  1.00186.90           N  
ATOM   3219  C   GLN B 125      91.132  36.460  37.159  1.00186.90           C  
ATOM   3220  O   GLN B 125      91.634  37.578  37.211  1.00186.90           O  
ATOM   3221  N   ALA B 126      90.146  36.060  37.978  1.00134.10           N  
ATOM   3222  CA  ALA B 126      89.432  36.889  38.905  1.00134.10           C  
ATOM   3223  CB  ALA B 126      90.355  37.697  39.834  1.00134.10           C  
ATOM   3224  C   ALA B 126      88.551  37.852  38.157  1.00134.10           C  
ATOM   3225  O   ALA B 126      88.986  38.743  37.431  1.00134.10           O  
ATOM   3226  N   PRO B 127      87.280  37.608  38.326  1.00223.72           N  
ATOM   3227  CA  PRO B 127      86.269  38.491  37.788  1.00223.72           C  
ATOM   3228  CD  PRO B 127      86.873  36.216  38.202  1.00223.72           C  
ATOM   3229  CB  PRO B 127      85.051  37.628  37.482  1.00223.72           C  
ATOM   3230  CG  PRO B 127      85.638  36.227  37.292  1.00223.72           C  
ATOM   3231  C   PRO B 127      85.925  39.613  38.719  1.00223.72           C  
ATOM   3232  O   PRO B 127      86.185  39.509  39.917  1.00223.72           O  
ATOM   3233  N   LEU B 128      85.333  40.694  38.176  1.00108.58           N  
ATOM   3234  CA  LEU B 128      84.874  41.803  38.960  1.00108.58           C  
ATOM   3235  CB  LEU B 128      85.491  43.156  38.572  1.00108.58           C  
ATOM   3236  CG  LEU B 128      86.977  43.291  38.944  1.00108.58           C  
ATOM   3237  CD1 LEU B 128      87.160  43.288  40.469  1.00108.58           C  
ATOM   3238  CD2 LEU B 128      87.839  42.240  38.229  1.00108.58           C  
ATOM   3239  C   LEU B 128      83.413  41.901  38.686  1.00108.58           C  
ATOM   3240  O   LEU B 128      82.998  41.911  37.529  1.00108.58           O  
ATOM   3241  N   PHE B 129      82.598  41.994  39.754  1.00 86.11           N  
ATOM   3242  CA  PHE B 129      81.175  41.985  39.598  1.00 86.11           C  
ATOM   3243  CB  PHE B 129      80.458  41.035  40.580  1.00 86.11           C  
ATOM   3244  CG  PHE B 129      80.683  39.620  40.161  1.00 86.11           C  
ATOM   3245  CD1 PHE B 129      81.919  39.026  40.289  1.00 86.11           C  
ATOM   3246  CD2 PHE B 129      79.637  38.874  39.665  1.00 86.11           C  
ATOM   3247  CE1 PHE B 129      82.110  37.717  39.906  1.00 86.11           C  
ATOM   3248  CE2 PHE B 129      79.819  37.566  39.281  1.00 86.11           C  
ATOM   3249  CZ  PHE B 129      81.060  36.987  39.399  1.00 86.11           C  
ATOM   3250  C   PHE B 129      80.630  43.349  39.840  1.00 86.11           C  
ATOM   3251  O   PHE B 129      81.210  44.159  40.563  1.00 86.11           O  
ATOM   3252  N   GLY B 130      79.485  43.631  39.188  1.00 41.02           N  
ATOM   3253  CA  GLY B 130      78.803  44.881  39.341  1.00 41.02           C  
ATOM   3254  C   GLY B 130      77.844  44.744  40.483  1.00 41.02           C  
ATOM   3255  O   GLY B 130      77.651  43.653  41.013  1.00 41.02           O  
ATOM   3256  N   GLU B 131      77.176  45.856  40.853  1.00 54.50           N  
ATOM   3257  CA  GLU B 131      76.291  45.867  41.982  1.00 54.50           C  
ATOM   3258  CB  GLU B 131      75.724  47.265  42.306  1.00 54.50           C  
ATOM   3259  CG  GLU B 131      76.789  48.218  42.866  1.00 54.50           C  
ATOM   3260  CD  GLU B 131      76.136  49.559  43.180  1.00 54.50           C  
ATOM   3261  OE1 GLU B 131      75.996  50.396  42.246  1.00 54.50           O  
ATOM   3262  OE2 GLU B 131      75.772  49.764  44.367  1.00 54.50           O  
ATOM   3263  C   GLU B 131      75.161  44.911  41.754  1.00 54.50           C  
ATOM   3264  O   GLU B 131      74.772  44.189  42.674  1.00 54.50           O  
ATOM   3265  N   GLY B 132      74.622  44.859  40.517  1.00 49.83           N  
ATOM   3266  CA  GLY B 132      73.549  43.949  40.235  1.00 49.83           C  
ATOM   3267  C   GLY B 132      72.322  44.721  39.867  1.00 49.83           C  
ATOM   3268  O   GLY B 132      72.231  45.929  40.084  1.00 49.83           O  
ATOM   3269  N   THR B 133      71.342  44.018  39.261  1.00 77.50           N  
ATOM   3270  CA  THR B 133      70.102  44.628  38.885  1.00 77.50           C  
ATOM   3271  CB  THR B 133      69.873  44.655  37.402  1.00 77.50           C  
ATOM   3272  OG1 THR B 133      70.891  45.411  36.763  1.00 77.50           O  
ATOM   3273  CG2 THR B 133      68.494  45.279  37.130  1.00 77.50           C  
ATOM   3274  C   THR B 133      68.990  43.834  39.491  1.00 77.50           C  
ATOM   3275  O   THR B 133      68.995  42.605  39.484  1.00 77.50           O  
ATOM   3276  N   ARG B 134      67.988  44.550  40.026  1.00124.09           N  
ATOM   3277  CA  ARG B 134      66.869  43.951  40.684  1.00124.09           C  
ATOM   3278  CB  ARG B 134      66.456  44.803  41.893  1.00124.09           C  
ATOM   3279  CG  ARG B 134      65.283  44.305  42.731  1.00124.09           C  
ATOM   3280  CD  ARG B 134      65.660  43.206  43.719  1.00124.09           C  
ATOM   3281  NE  ARG B 134      64.606  43.195  44.770  1.00124.09           N  
ATOM   3282  CZ  ARG B 134      64.761  43.980  45.877  1.00124.09           C  
ATOM   3283  NH1 ARG B 134      65.895  44.727  46.032  1.00124.09           N  
ATOM   3284  NH2 ARG B 134      63.784  44.024  46.828  1.00124.09           N  
ATOM   3285  C   ARG B 134      65.744  44.009  39.712  1.00124.09           C  
ATOM   3286  O   ARG B 134      65.136  45.059  39.520  1.00124.09           O  
ATOM   3287  N   LEU B 135      65.439  42.876  39.063  1.00 86.09           N  
ATOM   3288  CA  LEU B 135      64.352  42.882  38.136  1.00 86.09           C  
ATOM   3289  CB  LEU B 135      64.652  42.130  36.828  1.00 86.09           C  
ATOM   3290  CG  LEU B 135      63.462  42.086  35.849  1.00 86.09           C  
ATOM   3291  CD1 LEU B 135      63.112  43.486  35.313  1.00 86.09           C  
ATOM   3292  CD2 LEU B 135      63.701  41.055  34.733  1.00 86.09           C  
ATOM   3293  C   LEU B 135      63.223  42.163  38.785  1.00 86.09           C  
ATOM   3294  O   LEU B 135      63.337  40.989  39.135  1.00 86.09           O  
ATOM   3295  N   SER B 136      62.099  42.875  38.976  1.00 96.50           N  
ATOM   3296  CA  SER B 136      60.947  42.250  39.546  1.00 96.50           C  
ATOM   3297  CB  SER B 136      60.397  42.980  40.781  1.00 96.50           C  
ATOM   3298  OG  SER B 136      59.264  42.288  41.280  1.00 96.50           O  
ATOM   3299  C   SER B 136      59.884  42.319  38.500  1.00 96.50           C  
ATOM   3300  O   SER B 136      59.588  43.390  37.971  1.00 96.50           O  
ATOM   3301  N   VAL B 137      59.284  41.162  38.165  1.00 47.96           N  
ATOM   3302  CA  VAL B 137      58.245  41.175  37.181  1.00 47.96           C  
ATOM   3303  CB  VAL B 137      58.400  40.114  36.135  1.00 47.96           C  
ATOM   3304  CG1 VAL B 137      57.171  40.153  35.216  1.00 47.96           C  
ATOM   3305  CG2 VAL B 137      59.733  40.347  35.400  1.00 47.96           C  
ATOM   3306  C   VAL B 137      56.968  40.913  37.906  1.00 47.96           C  
ATOM   3307  O   VAL B 137      56.831  39.913  38.610  1.00 47.96           O  
ATOM   3308  N   LEU B 138      55.993  41.826  37.737  1.00 41.34           N  
ATOM   3309  CA  LEU B 138      54.740  41.721  38.424  1.00 41.34           C  
ATOM   3310  CB  LEU B 138      54.284  43.050  39.061  1.00 41.34           C  
ATOM   3311  CG  LEU B 138      55.210  43.606  40.159  1.00 41.34           C  
ATOM   3312  CD1 LEU B 138      54.631  44.905  40.741  1.00 41.34           C  
ATOM   3313  CD2 LEU B 138      55.518  42.558  41.242  1.00 41.34           C  
ATOM   3314  C   LEU B 138      53.661  41.368  37.407  1.00 41.34           C  
ATOM   3315  O   LEU B 138      53.870  41.653  36.199  1.00 41.34           O  
ATOM   3316  OXT LEU B 138      52.602  40.829  37.829  1.00 41.34           O  
TER
END
