# Supplementary material for: Predicting T cell receptor functionality against mutant epitopes
Source: Cell Genom. 2024 Aug 15;4(9):100634. doi: 10.1016/j.xgen.2024.100634 (PMC11480844; doi:10.1016/j.xgen.2024.100634)
Supplement: Data S7. Structural models of the murine dataset, related to Figure 3 and STAR Methods, Structural modeling — PDB files containing the structural models of the 36 murine TCRs, SIINFEKL, and the H-2Kb allele. [file mmc8.zip › SIINFEKL/H5_SIINFEKL.pdb]

ATOM      1  N   GLY M   1     120.942  18.462  29.617  1.00 14.74           N  
ATOM      2  CA  GLY M   1     120.761  19.463  28.543  1.00 14.74           C  
ATOM      3  C   GLY M   1     119.484  20.200  28.747  1.00 14.74           C  
ATOM      4  O   GLY M   1     118.539  19.687  29.342  1.00 14.74           O  
ATOM      5  N   PRO M   2     119.445  21.410  28.267  1.00 77.29           N  
ATOM      6  CA  PRO M   2     118.262  22.209  28.393  1.00 77.29           C  
ATOM      7  CD  PRO M   2     120.643  22.218  28.128  1.00 77.29           C  
ATOM      8  CB  PRO M   2     118.701  23.660  28.170  1.00 77.29           C  
ATOM      9  CG  PRO M   2     120.118  23.551  27.575  1.00 77.29           C  
ATOM     10  C   PRO M   2     117.220  21.722  27.442  1.00 77.29           C  
ATOM     11  O   PRO M   2     117.568  21.113  26.432  1.00 77.29           O  
ATOM     12  N   HIS M   3     115.936  21.964  27.762  1.00 52.39           N  
ATOM     13  CA  HIS M   3     114.873  21.523  26.915  1.00 52.39           C  
ATOM     14  ND1 HIS M   3     115.486  18.320  26.486  1.00 52.39           N  
ATOM     15  CG  HIS M   3     115.117  19.114  27.548  1.00 52.39           C  
ATOM     16  CB  HIS M   3     114.166  20.265  27.438  1.00 52.39           C  
ATOM     17  NE2 HIS M   3     116.595  17.567  28.261  1.00 52.39           N  
ATOM     18  CD2 HIS M   3     115.801  18.641  28.624  1.00 52.39           C  
ATOM     19  CE1 HIS M   3     116.372  17.412  26.968  1.00 52.39           C  
ATOM     20  C   HIS M   3     113.872  22.623  26.894  1.00 52.39           C  
ATOM     21  O   HIS M   3     113.961  23.564  27.680  1.00 52.39           O  
ATOM     22  N   SER M   4     112.904  22.558  25.962  1.00 47.89           N  
ATOM     23  CA  SER M   4     111.943  23.615  25.945  1.00 47.89           C  
ATOM     24  CB  SER M   4     112.364  24.820  25.086  1.00 47.89           C  
ATOM     25  OG  SER M   4     112.415  24.455  23.715  1.00 47.89           O  
ATOM     26  C   SER M   4     110.654  23.111  25.390  1.00 47.89           C  
ATOM     27  O   SER M   4     110.599  22.100  24.690  1.00 47.89           O  
ATOM     28  N   LEU M   5     109.567  23.823  25.739  1.00 78.79           N  
ATOM     29  CA  LEU M   5     108.263  23.511  25.245  1.00 78.79           C  
ATOM     30  CB  LEU M   5     107.305  23.063  26.361  1.00 78.79           C  
ATOM     31  CG  LEU M   5     105.895  22.702  25.868  1.00 78.79           C  
ATOM     32  CD1 LEU M   5     105.934  21.458  24.967  1.00 78.79           C  
ATOM     33  CD2 LEU M   5     104.911  22.567  27.042  1.00 78.79           C  
ATOM     34  C   LEU M   5     107.731  24.789  24.681  1.00 78.79           C  
ATOM     35  O   LEU M   5     107.541  25.759  25.413  1.00 78.79           O  
ATOM     36  N   ARG M   6     107.476  24.831  23.358  1.00119.26           N  
ATOM     37  CA  ARG M   6     106.976  26.050  22.791  1.00119.26           C  
ATOM     38  CB  ARG M   6     107.975  26.773  21.861  1.00119.26           C  
ATOM     39  CG  ARG M   6     109.253  27.214  22.584  1.00119.26           C  
ATOM     40  CD  ARG M   6     109.982  28.399  21.942  1.00119.26           C  
ATOM     41  NE  ARG M   6     110.508  27.995  20.609  1.00119.26           N  
ATOM     42  CZ  ARG M   6     111.797  27.569  20.468  1.00119.26           C  
ATOM     43  NH1 ARG M   6     112.590  27.360  21.559  1.00119.26           N  
ATOM     44  NH2 ARG M   6     112.299  27.365  19.215  1.00119.26           N  
ATOM     45  C   ARG M   6     105.748  25.723  22.003  1.00119.26           C  
ATOM     46  O   ARG M   6     105.553  24.579  21.597  1.00119.26           O  
ATOM     47  N   TYR M   7     104.851  26.716  21.821  1.00 91.45           N  
ATOM     48  CA  TYR M   7     103.663  26.508  21.045  1.00 91.45           C  
ATOM     49  CB  TYR M   7     102.342  26.616  21.837  1.00 91.45           C  
ATOM     50  CG  TYR M   7     102.197  25.448  22.750  1.00 91.45           C  
ATOM     51  CD1 TYR M   7     101.625  24.286  22.290  1.00 91.45           C  
ATOM     52  CD2 TYR M   7     102.624  25.502  24.057  1.00 91.45           C  
ATOM     53  CE1 TYR M   7     101.482  23.195  23.112  1.00 91.45           C  
ATOM     54  CE2 TYR M   7     102.482  24.411  24.886  1.00 91.45           C  
ATOM     55  CZ  TYR M   7     101.909  23.254  24.413  1.00 91.45           C  
ATOM     56  OH  TYR M   7     101.758  22.130  25.253  1.00 91.45           O  
ATOM     57  C   TYR M   7     103.596  27.575  19.999  1.00 91.45           C  
ATOM     58  O   TYR M   7     103.697  28.766  20.293  1.00 91.45           O  
ATOM     59  N   PHE M   8     103.414  27.172  18.730  1.00 54.60           N  
ATOM     60  CA  PHE M   8     103.292  28.145  17.689  1.00 54.60           C  
ATOM     61  CB  PHE M   8     104.042  27.758  16.403  1.00 54.60           C  
ATOM     62  CG  PHE M   8     105.498  27.730  16.736  1.00 54.60           C  
ATOM     63  CD1 PHE M   8     106.057  26.613  17.314  1.00 54.60           C  
ATOM     64  CD2 PHE M   8     106.303  28.815  16.474  1.00 54.60           C  
ATOM     65  CE1 PHE M   8     107.398  26.578  17.625  1.00 54.60           C  
ATOM     66  CE2 PHE M   8     107.644  28.786  16.784  1.00 54.60           C  
ATOM     67  CZ  PHE M   8     108.193  27.666  17.359  1.00 54.60           C  
ATOM     68  C   PHE M   8     101.835  28.241  17.365  1.00 54.60           C  
ATOM     69  O   PHE M   8     101.203  27.266  16.963  1.00 54.60           O  
ATOM     70  N   VAL M   9     101.263  29.445  17.541  1.00 44.22           N  
ATOM     71  CA  VAL M   9      99.866  29.644  17.298  1.00 44.22           C  
ATOM     72  CB  VAL M   9      99.172  30.357  18.422  1.00 44.22           C  
ATOM     73  CG1 VAL M   9      97.713  30.629  18.016  1.00 44.22           C  
ATOM     74  CG2 VAL M   9      99.324  29.516  19.702  1.00 44.22           C  
ATOM     75  C   VAL M   9      99.751  30.519  16.099  1.00 44.22           C  
ATOM     76  O   VAL M   9     100.604  31.372  15.868  1.00 44.22           O  
ATOM     77  N   THR M  10      98.707  30.301  15.275  1.00118.67           N  
ATOM     78  CA  THR M  10      98.548  31.137  14.122  1.00118.67           C  
ATOM     79  CB  THR M  10      99.185  30.561  12.891  1.00118.67           C  
ATOM     80  OG1 THR M  10      99.120  31.489  11.819  1.00118.67           O  
ATOM     81  CG2 THR M  10      98.461  29.256  12.515  1.00118.67           C  
ATOM     82  C   THR M  10      97.092  31.306  13.828  1.00118.67           C  
ATOM     83  O   THR M  10      96.302  30.374  13.974  1.00118.67           O  
ATOM     84  N   ALA M  11      96.699  32.530  13.416  1.00 48.13           N  
ATOM     85  CA  ALA M  11      95.343  32.758  13.016  1.00 48.13           C  
ATOM     86  CB  ALA M  11      94.487  33.434  14.099  1.00 48.13           C  
ATOM     87  C   ALA M  11      95.391  33.684  11.843  1.00 48.13           C  
ATOM     88  O   ALA M  11      96.002  34.748  11.924  1.00 48.13           O  
ATOM     89  N   VAL M  12      94.740  33.306  10.721  1.00 64.95           N  
ATOM     90  CA  VAL M  12      94.737  34.158   9.564  1.00 64.95           C  
ATOM     91  CB  VAL M  12      95.327  33.530   8.333  1.00 64.95           C  
ATOM     92  CG1 VAL M  12      95.154  34.500   7.153  1.00 64.95           C  
ATOM     93  CG2 VAL M  12      96.786  33.150   8.615  1.00 64.95           C  
ATOM     94  C   VAL M  12      93.317  34.452   9.220  1.00 64.95           C  
ATOM     95  O   VAL M  12      92.493  33.546   9.116  1.00 64.95           O  
ATOM     96  N   SER M  13      93.013  35.744   9.004  1.00 97.62           N  
ATOM     97  CA  SER M  13      91.687  36.191   8.691  1.00 97.62           C  
ATOM     98  CB  SER M  13      91.539  37.713   8.896  1.00 97.62           C  
ATOM     99  OG  SER M  13      90.221  38.142   8.598  1.00 97.62           O  
ATOM    100  C   SER M  13      91.402  35.889   7.254  1.00 97.62           C  
ATOM    101  O   SER M  13      92.301  35.891   6.418  1.00 97.62           O  
ATOM    102  N   ARG M  14      90.127  35.581   6.942  1.00174.45           N  
ATOM    103  CA  ARG M  14      89.723  35.358   5.585  1.00174.45           C  
ATOM    104  CB  ARG M  14      89.282  33.909   5.326  1.00174.45           C  
ATOM    105  CG  ARG M  14      90.423  32.892   5.354  1.00174.45           C  
ATOM    106  CD  ARG M  14      89.943  31.454   5.155  1.00174.45           C  
ATOM    107  NE  ARG M  14      91.144  30.607   4.916  1.00174.45           N  
ATOM    108  CZ  ARG M  14      91.011  29.261   4.727  1.00174.45           C  
ATOM    109  NH1 ARG M  14      89.788  28.668   4.848  1.00174.45           N  
ATOM    110  NH2 ARG M  14      92.104  28.505   4.412  1.00174.45           N  
ATOM    111  C   ARG M  14      88.505  36.195   5.398  1.00174.45           C  
ATOM    112  O   ARG M  14      87.396  35.754   5.699  1.00174.45           O  
ATOM    113  N   PRO M  15      88.662  37.392   4.914  1.00143.67           N  
ATOM    114  CA  PRO M  15      87.482  38.184   4.760  1.00143.67           C  
ATOM    115  CD  PRO M  15      89.805  38.207   5.293  1.00143.67           C  
ATOM    116  CB  PRO M  15      87.949  39.629   4.614  1.00143.67           C  
ATOM    117  CG  PRO M  15      89.271  39.650   5.402  1.00143.67           C  
ATOM    118  C   PRO M  15      86.625  37.690   3.652  1.00143.67           C  
ATOM    119  O   PRO M  15      87.099  37.618   2.520  1.00143.67           O  
ATOM    120  N   GLY M  16      85.356  37.375   3.966  1.00 29.18           N  
ATOM    121  CA  GLY M  16      84.390  36.962   2.994  1.00 29.18           C  
ATOM    122  C   GLY M  16      84.407  35.471   2.891  1.00 29.18           C  
ATOM    123  O   GLY M  16      83.365  34.842   2.711  1.00 29.18           O  
ATOM    124  N   LEU M  17      85.601  34.860   3.011  1.00167.31           N  
ATOM    125  CA  LEU M  17      85.669  33.435   2.872  1.00167.31           C  
ATOM    126  CB  LEU M  17      87.100  32.870   2.836  1.00167.31           C  
ATOM    127  CG  LEU M  17      87.846  33.165   1.522  1.00167.31           C  
ATOM    128  CD1 LEU M  17      87.182  32.455   0.328  1.00167.31           C  
ATOM    129  CD2 LEU M  17      88.023  34.675   1.306  1.00167.31           C  
ATOM    130  C   LEU M  17      84.953  32.780   4.000  1.00167.31           C  
ATOM    131  O   LEU M  17      84.186  31.842   3.796  1.00167.31           O  
ATOM    132  N   GLY M  18      85.164  33.265   5.233  1.00 47.13           N  
ATOM    133  CA  GLY M  18      84.537  32.598   6.332  1.00 47.13           C  
ATOM    134  C   GLY M  18      85.395  32.831   7.527  1.00 47.13           C  
ATOM    135  O   GLY M  18      86.165  33.789   7.580  1.00 47.13           O  
ATOM    136  N   GLU M  19      85.284  31.930   8.518  1.00105.84           N  
ATOM    137  CA  GLU M  19      86.028  32.069   9.731  1.00105.84           C  
ATOM    138  CB  GLU M  19      85.729  30.967  10.764  1.00105.84           C  
ATOM    139  CG  GLU M  19      84.379  31.094  11.469  1.00105.84           C  
ATOM    140  CD  GLU M  19      84.585  32.008  12.665  1.00105.84           C  
ATOM    141  OE1 GLU M  19      85.735  32.492  12.848  1.00105.84           O  
ATOM    142  OE2 GLU M  19      83.598  32.229  13.416  1.00105.84           O  
ATOM    143  C   GLU M  19      87.483  31.963   9.407  1.00105.84           C  
ATOM    144  O   GLU M  19      87.904  31.226   8.518  1.00105.84           O  
ATOM    145  N   PRO M  20      88.258  32.714  10.135  1.00 73.35           N  
ATOM    146  CA  PRO M  20      89.681  32.703   9.940  1.00 73.35           C  
ATOM    147  CD  PRO M  20      87.786  33.991  10.640  1.00 73.35           C  
ATOM    148  CB  PRO M  20      90.212  33.897  10.729  1.00 73.35           C  
ATOM    149  CG  PRO M  20      89.033  34.884  10.731  1.00 73.35           C  
ATOM    150  C   PRO M  20      90.225  31.386  10.394  1.00 73.35           C  
ATOM    151  O   PRO M  20      89.610  30.754  11.251  1.00 73.35           O  
ATOM    152  N   ARG M  21      91.358  30.927   9.826  0.91147.20           N  
ATOM    153  CA  ARG M  21      91.857  29.656  10.265  0.91147.20           C  
ATOM    154  CB  ARG M  21      92.626  28.853   9.206  0.91147.20           C  
ATOM    155  CG  ARG M  21      93.902  29.518   8.699  0.91147.20           C  
ATOM    156  CD  ARG M  21      94.605  28.682   7.631  0.91147.20           C  
ATOM    157  NE  ARG M  21      94.971  27.380   8.254  0.91147.20           N  
ATOM    158  CZ  ARG M  21      94.897  26.227   7.525  0.91147.20           C  
ATOM    159  NH1 ARG M  21      94.415  26.251   6.250  0.91147.20           N  
ATOM    160  NH2 ARG M  21      95.301  25.046   8.078  0.91147.20           N  
ATOM    161  C   ARG M  21      92.763  29.873  11.435  0.91147.20           C  
ATOM    162  O   ARG M  21      93.545  30.821  11.478  0.91147.20           O  
ATOM    163  N   TYR M  22      92.671  28.971  12.427  1.00 73.07           N  
ATOM    164  CA  TYR M  22      93.431  29.081  13.636  1.00 73.07           C  
ATOM    165  CB  TYR M  22      92.481  29.336  14.821  1.00 73.07           C  
ATOM    166  CG  TYR M  22      93.198  29.358  16.121  1.00 73.07           C  
ATOM    167  CD1 TYR M  22      93.842  30.498  16.542  1.00 73.07           C  
ATOM    168  CD2 TYR M  22      93.198  28.242  16.926  1.00 73.07           C  
ATOM    169  CE1 TYR M  22      94.493  30.519  17.751  1.00 73.07           C  
ATOM    170  CE2 TYR M  22      93.849  28.258  18.136  1.00 73.07           C  
ATOM    171  CZ  TYR M  22      94.495  29.398  18.551  1.00 73.07           C  
ATOM    172  OH  TYR M  22      95.164  29.420  19.795  1.00 73.07           O  
ATOM    173  C   TYR M  22      94.136  27.775  13.845  1.00 73.07           C  
ATOM    174  O   TYR M  22      93.546  26.715  13.644  1.00 73.07           O  
ATOM    175  N   MET M  23      95.430  27.811  14.237  1.00 64.86           N  
ATOM    176  CA  MET M  23      96.111  26.562  14.448  1.00 64.86           C  
ATOM    177  CB  MET M  23      96.983  26.087  13.273  1.00 64.86           C  
ATOM    178  CG  MET M  23      96.193  25.739  12.012  1.00 64.86           C  
ATOM    179  SD  MET M  23      97.105  24.730  10.804  1.00 64.86           S  
ATOM    180  CE  MET M  23      98.449  25.918  10.526  1.00 64.86           C  
ATOM    181  C   MET M  23      97.018  26.673  15.630  1.00 64.86           C  
ATOM    182  O   MET M  23      97.569  27.733  15.927  1.00 64.86           O  
ATOM    183  N   GLU M  24      97.175  25.548  16.355  1.00 59.93           N  
ATOM    184  CA  GLU M  24      98.065  25.535  17.475  1.00 59.93           C  
ATOM    185  CB  GLU M  24      97.342  25.392  18.833  1.00 59.93           C  
ATOM    186  CG  GLU M  24      96.505  26.627  19.198  1.00 59.93           C  
ATOM    187  CD  GLU M  24      95.880  26.431  20.574  1.00 59.93           C  
ATOM    188  OE1 GLU M  24      96.627  26.057  21.516  1.00 59.93           O  
ATOM    189  OE2 GLU M  24      94.648  26.665  20.704  1.00 59.93           O  
ATOM    190  C   GLU M  24      98.972  24.361  17.281  1.00 59.93           C  
ATOM    191  O   GLU M  24      98.516  23.238  17.086  1.00 59.93           O  
ATOM    192  N   VAL M  25     100.300  24.602  17.303  1.00 54.57           N  
ATOM    193  CA  VAL M  25     101.225  23.516  17.132  1.00 54.57           C  
ATOM    194  CB  VAL M  25     102.013  23.618  15.856  1.00 54.57           C  
ATOM    195  CG1 VAL M  25     102.972  22.418  15.762  1.00 54.57           C  
ATOM    196  CG2 VAL M  25     101.035  23.739  14.675  1.00 54.57           C  
ATOM    197  C   VAL M  25     102.200  23.591  18.270  1.00 54.57           C  
ATOM    198  O   VAL M  25     102.704  24.660  18.597  1.00 54.57           O  
ATOM    199  N   GLY M  26     102.507  22.440  18.901  1.00 39.52           N  
ATOM    200  CA  GLY M  26     103.415  22.472  20.015  1.00 39.52           C  
ATOM    201  C   GLY M  26     104.690  21.799  19.614  1.00 39.52           C  
ATOM    202  O   GLY M  26     104.696  20.926  18.747  1.00 39.52           O  
ATOM    203  N   TYR M  27     105.818  22.208  20.236  1.00 68.79           N  
ATOM    204  CA  TYR M  27     107.091  21.624  19.925  1.00 68.79           C  
ATOM    205  CB  TYR M  27     108.048  22.574  19.177  1.00 68.79           C  
ATOM    206  CG  TYR M  27     107.593  22.799  17.778  1.00 68.79           C  
ATOM    207  CD1 TYR M  27     106.567  23.671  17.488  1.00 68.79           C  
ATOM    208  CD2 TYR M  27     108.225  22.147  16.747  1.00 68.79           C  
ATOM    209  CE1 TYR M  27     106.173  23.871  16.184  1.00 68.79           C  
ATOM    210  CE2 TYR M  27     107.836  22.342  15.446  1.00 68.79           C  
ATOM    211  CZ  TYR M  27     106.804  23.204  15.161  1.00 68.79           C  
ATOM    212  OH  TYR M  27     106.404  23.404  13.823  1.00 68.79           O  
ATOM    213  C   TYR M  27     107.816  21.314  21.197  1.00 68.79           C  
ATOM    214  O   TYR M  27     107.822  22.110  22.136  1.00 68.79           O  
ATOM    215  N   VAL M  28     108.447  20.126  21.256  1.00 59.80           N  
ATOM    216  CA  VAL M  28     109.303  19.816  22.361  1.00 59.80           C  
ATOM    217  CB  VAL M  28     108.969  18.523  23.056  1.00 59.80           C  
ATOM    218  CG1 VAL M  28     110.055  18.231  24.109  1.00 59.80           C  
ATOM    219  CG2 VAL M  28     107.555  18.634  23.652  1.00 59.80           C  
ATOM    220  C   VAL M  28     110.651  19.659  21.740  1.00 59.80           C  
ATOM    221  O   VAL M  28     110.856  18.776  20.910  1.00 59.80           O  
ATOM    222  N   ASP M  29     111.614  20.511  22.130  1.00 61.38           N  
ATOM    223  CA  ASP M  29     112.921  20.429  21.545  1.00 61.38           C  
ATOM    224  CB  ASP M  29     113.647  19.122  21.906  1.00 61.38           C  
ATOM    225  CG  ASP M  29     113.919  19.157  23.404  1.00 61.38           C  
ATOM    226  OD1 ASP M  29     114.316  20.246  23.896  1.00 61.38           O  
ATOM    227  OD2 ASP M  29     113.719  18.110  24.077  1.00 61.38           O  
ATOM    228  C   ASP M  29     112.790  20.512  20.055  1.00 61.38           C  
ATOM    229  O   ASP M  29     113.403  19.745  19.314  1.00 61.38           O  
ATOM    230  N   ASP M  30     111.958  21.454  19.577  1.00 58.12           N  
ATOM    231  CA  ASP M  30     111.815  21.683  18.169  1.00 58.12           C  
ATOM    232  CB  ASP M  30     113.154  22.051  17.512  1.00 58.12           C  
ATOM    233  CG  ASP M  30     113.605  23.367  18.131  1.00 58.12           C  
ATOM    234  OD1 ASP M  30     112.723  24.231  18.383  1.00 58.12           O  
ATOM    235  OD2 ASP M  30     114.830  23.514  18.385  1.00 58.12           O  
ATOM    236  C   ASP M  30     111.290  20.451  17.496  1.00 58.12           C  
ATOM    237  O   ASP M  30     111.544  20.223  16.314  1.00 58.12           O  
ATOM    238  N   THR M  31     110.527  19.619  18.231  1.00 61.20           N  
ATOM    239  CA  THR M  31     109.928  18.469  17.612  1.00 61.20           C  
ATOM    240  CB  THR M  31     110.273  17.177  18.291  1.00 61.20           C  
ATOM    241  OG1 THR M  31     111.680  16.994  18.325  1.00 61.20           O  
ATOM    242  CG2 THR M  31     109.619  16.028  17.512  1.00 61.20           C  
ATOM    243  C   THR M  31     108.446  18.633  17.762  1.00 61.20           C  
ATOM    244  O   THR M  31     107.940  18.716  18.879  1.00 61.20           O  
ATOM    245  N   GLU M  32     107.695  18.645  16.641  1.00 93.82           N  
ATOM    246  CA  GLU M  32     106.275  18.877  16.724  1.00 93.82           C  
ATOM    247  CB  GLU M  32     105.627  19.243  15.376  1.00 93.82           C  
ATOM    248  CG  GLU M  32     104.119  19.492  15.480  1.00 93.82           C  
ATOM    249  CD  GLU M  32     103.580  19.849  14.100  1.00 93.82           C  
ATOM    250  OE1 GLU M  32     104.131  20.779  13.463  1.00 93.82           O  
ATOM    251  OE2 GLU M  32     102.598  19.183  13.666  1.00 93.82           O  
ATOM    252  C   GLU M  32     105.584  17.642  17.217  1.00 93.82           C  
ATOM    253  O   GLU M  32     105.543  16.622  16.535  1.00 93.82           O  
ATOM    254  N   PHE M  33     105.126  17.692  18.485  1.00141.32           N  
ATOM    255  CA  PHE M  33     104.379  16.651  19.131  1.00141.32           C  
ATOM    256  CB  PHE M  33     104.728  16.499  20.623  1.00141.32           C  
ATOM    257  CG  PHE M  33     104.407  17.739  21.382  1.00141.32           C  
ATOM    258  CD1 PHE M  33     105.296  18.783  21.452  1.00141.32           C  
ATOM    259  CD2 PHE M  33     103.208  17.851  22.037  1.00141.32           C  
ATOM    260  CE1 PHE M  33     104.991  19.921  22.164  1.00141.32           C  
ATOM    261  CE2 PHE M  33     102.894  18.983  22.750  1.00141.32           C  
ATOM    262  CZ  PHE M  33     103.788  20.021  22.815  1.00141.32           C  
ATOM    263  C   PHE M  33     102.887  16.704  18.945  1.00141.32           C  
ATOM    264  O   PHE M  33     102.256  15.649  18.928  1.00141.32           O  
ATOM    265  N   VAL M  34     102.259  17.901  18.856  1.00 63.01           N  
ATOM    266  CA  VAL M  34     100.816  17.930  18.797  1.00 63.01           C  
ATOM    267  CB  VAL M  34     100.181  18.104  20.141  1.00 63.01           C  
ATOM    268  CG1 VAL M  34     100.568  16.898  21.012  1.00 63.01           C  
ATOM    269  CG2 VAL M  34     100.629  19.460  20.716  1.00 63.01           C  
ATOM    270  C   VAL M  34     100.350  19.084  17.962  1.00 63.01           C  
ATOM    271  O   VAL M  34     101.069  20.066  17.781  1.00 63.01           O  
ATOM    272  N   ARG M  35      99.102  18.998  17.442  1.00219.81           N  
ATOM    273  CA  ARG M  35      98.637  20.034  16.563  1.00219.81           C  
ATOM    274  CB  ARG M  35      99.070  19.713  15.128  1.00219.81           C  
ATOM    275  CG  ARG M  35      98.874  20.801  14.080  1.00219.81           C  
ATOM    276  CD  ARG M  35      99.378  20.316  12.723  1.00219.81           C  
ATOM    277  NE  ARG M  35      99.534  21.484  11.820  1.00219.81           N  
ATOM    278  CZ  ARG M  35     100.719  21.677  11.170  1.00219.81           C  
ATOM    279  NH1 ARG M  35     101.800  20.903  11.474  1.00219.81           N  
ATOM    280  NH2 ARG M  35     100.826  22.648  10.218  1.00219.81           N  
ATOM    281  C   ARG M  35      97.134  20.103  16.584  1.00219.81           C  
ATOM    282  O   ARG M  35      96.452  19.113  16.847  1.00219.81           O  
ATOM    283  N   PHE M  36      96.591  21.313  16.315  1.00 79.88           N  
ATOM    284  CA  PHE M  36      95.177  21.551  16.216  1.00 79.88           C  
ATOM    285  CB  PHE M  36      94.622  22.325  17.427  1.00 79.88           C  
ATOM    286  CG  PHE M  36      93.176  22.631  17.222  1.00 79.88           C  
ATOM    287  CD1 PHE M  36      92.212  21.666  17.397  1.00 79.88           C  
ATOM    288  CD2 PHE M  36      92.789  23.905  16.875  1.00 79.88           C  
ATOM    289  CE1 PHE M  36      90.882  21.965  17.213  1.00 79.88           C  
ATOM    290  CE2 PHE M  36      91.462  24.212  16.690  1.00 79.88           C  
ATOM    291  CZ  PHE M  36      90.506  23.239  16.856  1.00 79.88           C  
ATOM    292  C   PHE M  36      94.972  22.394  14.992  1.00 79.88           C  
ATOM    293  O   PHE M  36      95.694  23.368  14.788  1.00 79.88           O  
ATOM    294  N   ASP M  37      93.992  22.034  14.130  1.00 69.98           N  
ATOM    295  CA  ASP M  37      93.736  22.803  12.935  1.00 69.98           C  
ATOM    296  CB  ASP M  37      94.106  22.069  11.631  1.00 69.98           C  
ATOM    297  CG  ASP M  37      93.904  23.005  10.436  1.00 69.98           C  
ATOM    298  OD1 ASP M  37      93.454  24.167  10.639  1.00 69.98           O  
ATOM    299  OD2 ASP M  37      94.198  22.563   9.294  1.00 69.98           O  
ATOM    300  C   ASP M  37      92.264  23.083  12.858  1.00 69.98           C  
ATOM    301  O   ASP M  37      91.443  22.169  12.818  1.00 69.98           O  
ATOM    302  N   SER M  38      91.899  24.375  12.803  1.00103.47           N  
ATOM    303  CA  SER M  38      90.524  24.791  12.792  1.00103.47           C  
ATOM    304  CB  SER M  38      90.379  26.318  12.896  1.00103.47           C  
ATOM    305  OG  SER M  38      89.007  26.681  12.881  1.00103.47           O  
ATOM    306  C   SER M  38      89.828  24.372  11.531  1.00103.47           C  
ATOM    307  O   SER M  38      88.617  24.152  11.537  1.00103.47           O  
ATOM    308  N   ASP M  39      90.557  24.245  10.409  1.00151.72           N  
ATOM    309  CA  ASP M  39      89.851  23.982   9.190  1.00151.72           C  
ATOM    310  CB  ASP M  39      90.557  24.526   7.937  1.00151.72           C  
ATOM    311  CG  ASP M  39      90.253  26.016   7.850  1.00151.72           C  
ATOM    312  OD1 ASP M  39      89.226  26.439   8.446  1.00151.72           O  
ATOM    313  OD2 ASP M  39      91.034  26.749   7.187  1.00151.72           O  
ATOM    314  C   ASP M  39      89.603  22.526   8.998  1.00151.72           C  
ATOM    315  O   ASP M  39      90.244  21.860   8.186  1.00151.72           O  
ATOM    316  N   ALA M  40      88.616  22.003   9.747  1.00 84.05           N  
ATOM    317  CA  ALA M  40      88.202  20.643   9.595  1.00 84.05           C  
ATOM    318  CB  ALA M  40      89.041  19.650  10.415  1.00 84.05           C  
ATOM    319  C   ALA M  40      86.797  20.594  10.097  1.00 84.05           C  
ATOM    320  O   ALA M  40      86.368  21.479  10.834  1.00 84.05           O  
ATOM    321  N   GLU M  41      86.013  19.581   9.682  1.00129.99           N  
ATOM    322  CA  GLU M  41      84.675  19.564  10.192  1.00129.99           C  
ATOM    323  CB  GLU M  41      83.743  18.514   9.551  1.00129.99           C  
ATOM    324  CG  GLU M  41      84.108  17.050   9.796  1.00129.99           C  
ATOM    325  CD  GLU M  41      83.050  16.211   9.084  1.00129.99           C  
ATOM    326  OE1 GLU M  41      81.841  16.530   9.245  1.00129.99           O  
ATOM    327  OE2 GLU M  41      83.434  15.248   8.367  1.00129.99           O  
ATOM    328  C   GLU M  41      84.768  19.308  11.660  1.00129.99           C  
ATOM    329  O   GLU M  41      84.029  19.905  12.442  1.00129.99           O  
ATOM    330  N   ASN M  42      85.685  18.406  12.076  1.00139.64           N  
ATOM    331  CA  ASN M  42      85.824  18.145  13.479  1.00139.64           C  
ATOM    332  CB  ASN M  42      85.584  16.661  13.823  1.00139.64           C  
ATOM    333  CG  ASN M  42      85.433  16.533  15.332  1.00139.64           C  
ATOM    334  OD1 ASN M  42      84.678  17.279  15.953  1.00139.64           O  
ATOM    335  ND2 ASN M  42      86.168  15.567  15.943  1.00139.64           N  
ATOM    336  C   ASN M  42      87.229  18.489  13.885  1.00139.64           C  
ATOM    337  O   ASN M  42      88.102  17.623  13.939  1.00139.64           O  
ATOM    338  N   PRO M  43      87.467  19.732  14.205  1.00144.51           N  
ATOM    339  CA  PRO M  43      88.788  20.127  14.605  1.00144.51           C  
ATOM    340  CD  PRO M  43      86.750  20.819  13.559  1.00144.51           C  
ATOM    341  CB  PRO M  43      88.798  21.653  14.569  1.00144.51           C  
ATOM    342  CG  PRO M  43      87.747  21.989  13.497  1.00144.51           C  
ATOM    343  C   PRO M  43      89.078  19.551  15.944  1.00144.51           C  
ATOM    344  O   PRO M  43      88.167  19.489  16.765  1.00144.51           O  
ATOM    345  N   ARG M  44      90.325  19.109  16.189  1.00220.61           N  
ATOM    346  CA  ARG M  44      90.604  18.542  17.472  1.00220.61           C  
ATOM    347  CB  ARG M  44      90.037  17.117  17.601  1.00220.61           C  
ATOM    348  CG  ARG M  44      90.286  16.440  18.945  1.00220.61           C  
ATOM    349  CD  ARG M  44      89.700  15.028  19.015  1.00220.61           C  
ATOM    350  NE  ARG M  44      90.187  14.407  20.280  1.00220.61           N  
ATOM    351  CZ  ARG M  44      89.378  13.557  20.975  1.00220.61           C  
ATOM    352  NH1 ARG M  44      88.120  13.299  20.513  1.00220.61           N  
ATOM    353  NH2 ARG M  44      89.822  12.969  22.126  1.00220.61           N  
ATOM    354  C   ARG M  44      92.091  18.480  17.605  1.00220.61           C  
ATOM    355  O   ARG M  44      92.800  18.450  16.601  1.00220.61           O  
ATOM    356  N   TYR M  45      92.605  18.492  18.856  1.00116.89           N  
ATOM    357  CA  TYR M  45      94.017  18.326  19.061  1.00116.89           C  
ATOM    358  CB  TYR M  45      94.506  18.541  20.508  1.00116.89           C  
ATOM    359  CG  TYR M  45      95.098  19.891  20.730  1.00116.89           C  
ATOM    360  CD1 TYR M  45      94.364  21.048  20.846  1.00116.89           C  
ATOM    361  CD2 TYR M  45      96.466  19.957  20.859  1.00116.89           C  
ATOM    362  CE1 TYR M  45      94.997  22.251  21.062  1.00116.89           C  
ATOM    363  CE2 TYR M  45      97.106  21.148  21.073  1.00116.89           C  
ATOM    364  CZ  TYR M  45      96.369  22.297  21.172  1.00116.89           C  
ATOM    365  OH  TYR M  45      97.031  23.519  21.394  1.00116.89           O  
ATOM    366  C   TYR M  45      94.361  16.910  18.737  1.00116.89           C  
ATOM    367  O   TYR M  45      93.697  15.986  19.204  1.00116.89           O  
ATOM    368  N   GLU M  46      95.410  16.702  17.914  1.00117.75           N  
ATOM    369  CA  GLU M  46      95.801  15.360  17.577  1.00117.75           C  
ATOM    370  CB  GLU M  46      95.606  14.988  16.096  1.00117.75           C  
ATOM    371  CG  GLU M  46      94.146  14.836  15.676  1.00117.75           C  
ATOM    372  CD  GLU M  46      94.131  14.462  14.203  1.00117.75           C  
ATOM    373  OE1 GLU M  46      94.844  15.135  13.411  1.00117.75           O  
ATOM    374  OE2 GLU M  46      93.412  13.489  13.853  1.00117.75           O  
ATOM    375  C   GLU M  46      97.263  15.200  17.859  1.00117.75           C  
ATOM    376  O   GLU M  46      98.036  16.151  17.770  1.00117.75           O  
ATOM    377  N   PRO M  47      97.649  14.007  18.244  1.00106.91           N  
ATOM    378  CA  PRO M  47      99.031  13.718  18.508  1.00106.91           C  
ATOM    379  CD  PRO M  47      96.757  13.069  18.897  1.00106.91           C  
ATOM    380  CB  PRO M  47      99.049  12.452  19.369  1.00106.91           C  
ATOM    381  CG  PRO M  47      97.646  11.846  19.181  1.00106.91           C  
ATOM    382  C   PRO M  47      99.834  13.597  17.252  1.00106.91           C  
ATOM    383  O   PRO M  47      99.501  12.774  16.402  1.00106.91           O  
ATOM    384  N   ARG M  48     100.867  14.441  17.096  1.00134.20           N  
ATOM    385  CA  ARG M  48     101.788  14.341  16.003  1.00134.20           C  
ATOM    386  CB  ARG M  48     102.590  15.634  15.793  1.00134.20           C  
ATOM    387  CG  ARG M  48     101.688  16.841  15.527  1.00134.20           C  
ATOM    388  CD  ARG M  48     100.594  16.573  14.492  1.00134.20           C  
ATOM    389  NE  ARG M  48     101.243  16.476  13.153  1.00134.20           N  
ATOM    390  CZ  ARG M  48     100.494  16.117  12.070  1.00134.20           C  
ATOM    391  NH1 ARG M  48      99.173  15.810  12.229  1.00134.20           N  
ATOM    392  NH2 ARG M  48     101.057  16.088  10.827  1.00134.20           N  
ATOM    393  C   ARG M  48     102.750  13.218  16.243  1.00134.20           C  
ATOM    394  O   ARG M  48     102.938  12.348  15.395  1.00134.20           O  
ATOM    395  N   ALA M  49     103.365  13.204  17.446  1.00 47.72           N  
ATOM    396  CA  ALA M  49     104.356  12.220  17.773  1.00 47.72           C  
ATOM    397  CB  ALA M  49     105.370  12.691  18.828  1.00 47.72           C  
ATOM    398  C   ALA M  49     103.672  11.003  18.301  1.00 47.72           C  
ATOM    399  O   ALA M  49     102.599  11.082  18.894  1.00 47.72           O  
ATOM    400  N   ARG M  50     104.311   9.838  18.100  1.00103.04           N  
ATOM    401  CA  ARG M  50     103.797   8.557  18.483  1.00103.04           C  
ATOM    402  CB  ARG M  50     104.683   7.418  17.951  1.00103.04           C  
ATOM    403  CG  ARG M  50     104.101   6.033  18.197  1.00103.04           C  
ATOM    404  CD  ARG M  50     104.629   5.387  19.473  1.00103.04           C  
ATOM    405  NE  ARG M  50     103.968   4.063  19.601  1.00103.04           N  
ATOM    406  CZ  ARG M  50     104.483   3.135  20.455  1.00103.04           C  
ATOM    407  NH1 ARG M  50     105.616   3.423  21.161  1.00103.04           N  
ATOM    408  NH2 ARG M  50     103.856   1.936  20.619  1.00103.04           N  
ATOM    409  C   ARG M  50     103.694   8.445  19.978  1.00103.04           C  
ATOM    410  O   ARG M  50     102.742   7.868  20.500  1.00103.04           O  
ATOM    411  N   TRP M  51     104.667   9.019  20.709  1.00100.48           N  
ATOM    412  CA  TRP M  51     104.760   8.913  22.141  1.00100.48           C  
ATOM    413  CB  TRP M  51     106.089   9.450  22.708  1.00100.48           C  
ATOM    414  CG  TRP M  51     106.522  10.784  22.160  1.00100.48           C  
ATOM    415  CD2 TRP M  51     106.208  12.062  22.729  1.00100.48           C  
ATOM    416  CD1 TRP M  51     107.304  11.025  21.071  1.00100.48           C  
ATOM    417  NE1 TRP M  51     107.497  12.374  20.923  1.00100.48           N  
ATOM    418  CE2 TRP M  51     106.829  13.027  21.934  1.00100.48           C  
ATOM    419  CE3 TRP M  51     105.467  12.409  23.819  1.00100.48           C  
ATOM    420  CZ2 TRP M  51     106.720  14.354  22.224  1.00100.48           C  
ATOM    421  CZ3 TRP M  51     105.359  13.750  24.109  1.00100.48           C  
ATOM    422  CH2 TRP M  51     105.974  14.705  23.326  1.00100.48           C  
ATOM    423  C   TRP M  51     103.592   9.561  22.823  1.00100.48           C  
ATOM    424  O   TRP M  51     103.293   9.251  23.974  1.00100.48           O  
ATOM    425  N   MET M  52     102.913  10.492  22.138  1.00 87.71           N  
ATOM    426  CA  MET M  52     101.788  11.230  22.647  1.00 87.71           C  
ATOM    427  CB  MET M  52     101.261  12.276  21.651  1.00 87.71           C  
ATOM    428  CG  MET M  52     102.127  13.533  21.564  1.00 87.71           C  
ATOM    429  SD  MET M  52     101.848  14.714  22.916  1.00 87.71           S  
ATOM    430  CE  MET M  52     102.391  13.619  24.257  1.00 87.71           C  
ATOM    431  C   MET M  52     100.650  10.307  22.961  1.00 87.71           C  
ATOM    432  O   MET M  52      99.789  10.625  23.781  1.00 87.71           O  
ATOM    433  N   GLU M  53     100.610   9.141  22.304  1.00 73.30           N  
ATOM    434  CA  GLU M  53      99.534   8.201  22.427  1.00 73.30           C  
ATOM    435  CB  GLU M  53      99.873   6.860  21.759  1.00 73.30           C  
ATOM    436  CG  GLU M  53     100.146   6.962  20.258  1.00 73.30           C  
ATOM    437  CD  GLU M  53     100.483   5.559  19.763  1.00 73.30           C  
ATOM    438  OE1 GLU M  53     100.290   4.598  20.553  1.00 73.30           O  
ATOM    439  OE2 GLU M  53     100.945   5.422  18.598  1.00 73.30           O  
ATOM    440  C   GLU M  53      99.316   7.902  23.880  1.00 73.30           C  
ATOM    441  O   GLU M  53      98.201   7.580  24.291  1.00 73.30           O  
ATOM    442  N   GLN M  54     100.372   7.986  24.705  1.00117.08           N  
ATOM    443  CA  GLN M  54     100.226   7.652  26.094  1.00117.08           C  
ATOM    444  CB  GLN M  54     101.523   7.735  26.924  1.00117.08           C  
ATOM    445  CG  GLN M  54     102.458   6.530  26.777  1.00117.08           C  
ATOM    446  CD  GLN M  54     103.605   6.867  25.840  1.00117.08           C  
ATOM    447  OE1 GLN M  54     104.208   7.934  25.938  1.00117.08           O  
ATOM    448  NE2 GLN M  54     103.928   5.918  24.921  1.00117.08           N  
ATOM    449  C   GLN M  54      99.211   8.537  26.761  1.00117.08           C  
ATOM    450  O   GLN M  54      98.539   8.093  27.689  1.00117.08           O  
ATOM    451  N   GLU M  55      99.074   9.808  26.335  1.00245.09           N  
ATOM    452  CA  GLU M  55      98.153  10.724  26.963  1.00245.09           C  
ATOM    453  CB  GLU M  55      98.156  12.109  26.298  1.00245.09           C  
ATOM    454  CG  GLU M  55      99.520  12.798  26.356  1.00245.09           C  
ATOM    455  CD  GLU M  55      99.774  13.197  27.801  1.00245.09           C  
ATOM    456  OE1 GLU M  55      98.807  13.135  28.607  1.00245.09           O  
ATOM    457  OE2 GLU M  55     100.934  13.569  28.119  1.00245.09           O  
ATOM    458  C   GLU M  55      96.765  10.182  26.840  1.00245.09           C  
ATOM    459  O   GLU M  55      96.421   9.551  25.841  1.00245.09           O  
ATOM    460  N   GLY M  56      95.938  10.425  27.883  1.00122.02           N  
ATOM    461  CA  GLY M  56      94.597   9.911  27.927  1.00122.02           C  
ATOM    462  C   GLY M  56      93.661  10.845  27.225  1.00122.02           C  
ATOM    463  O   GLY M  56      94.027  11.924  26.764  1.00122.02           O  
ATOM    464  N   PRO M  58      92.431  10.403  27.152  1.00146.14           N  
ATOM    465  CA  PRO M  58      91.401  11.153  26.489  1.00146.14           C  
ATOM    466  CD  PRO M  58      92.176   8.972  27.082  1.00146.14           C  
ATOM    467  CB  PRO M  58      90.219  10.201  26.330  1.00146.14           C  
ATOM    468  CG  PRO M  58      90.886   8.817  26.258  1.00146.14           C  
ATOM    469  C   PRO M  58      91.056  12.438  27.164  1.00146.14           C  
ATOM    470  O   PRO M  58      90.610  13.355  26.476  1.00146.14           O  
ATOM    471  N   GLU M  59      91.243  12.546  28.492  1.00152.92           N  
ATOM    472  CA  GLU M  59      90.879  13.770  29.128  1.00152.92           C  
ATOM    473  CB  GLU M  59      91.075  13.742  30.657  1.00152.92           C  
ATOM    474  CG  GLU M  59      92.446  13.235  31.114  1.00152.92           C  
ATOM    475  CD  GLU M  59      92.414  11.713  31.064  1.00152.92           C  
ATOM    476  OE1 GLU M  59      91.913  11.106  32.050  1.00152.92           O  
ATOM    477  OE2 GLU M  59      92.879  11.136  30.048  1.00152.92           O  
ATOM    478  C   GLU M  59      91.735  14.843  28.550  1.00152.92           C  
ATOM    479  O   GLU M  59      91.262  15.932  28.232  1.00152.92           O  
ATOM    480  N   TYR M  60      93.017  14.511  28.338  1.00190.52           N  
ATOM    481  CA  TYR M  60      94.009  15.412  27.838  1.00190.52           C  
ATOM    482  CB  TYR M  60      95.325  14.648  27.589  1.00190.52           C  
ATOM    483  CG  TYR M  60      96.375  15.519  26.988  1.00190.52           C  
ATOM    484  CD1 TYR M  60      96.476  15.626  25.621  1.00190.52           C  
ATOM    485  CD2 TYR M  60      97.265  16.215  27.773  1.00190.52           C  
ATOM    486  CE1 TYR M  60      97.440  16.412  25.037  1.00190.52           C  
ATOM    487  CE2 TYR M  60      98.232  17.005  27.195  1.00190.52           C  
ATOM    488  CZ  TYR M  60      98.321  17.104  25.830  1.00190.52           C  
ATOM    489  OH  TYR M  60      99.317  17.913  25.247  1.00190.52           O  
ATOM    490  C   TYR M  60      93.544  15.978  26.528  1.00190.52           C  
ATOM    491  O   TYR M  60      93.479  17.194  26.360  1.00190.52           O  
ATOM    492  N   TRP M  61      93.153  15.110  25.581  1.00102.05           N  
ATOM    493  CA  TRP M  61      92.802  15.550  24.259  1.00102.05           C  
ATOM    494  CB  TRP M  61      92.608  14.379  23.288  1.00102.05           C  
ATOM    495  CG  TRP M  61      93.894  13.632  23.039  1.00102.05           C  
ATOM    496  CD2 TRP M  61      95.077  14.255  22.518  1.00102.05           C  
ATOM    497  CD1 TRP M  61      94.221  12.328  23.284  1.00102.05           C  
ATOM    498  NE1 TRP M  61      95.528  12.100  22.931  1.00102.05           N  
ATOM    499  CE2 TRP M  61      96.068  13.277  22.460  1.00102.05           C  
ATOM    500  CE3 TRP M  61      95.321  15.542  22.127  1.00102.05           C  
ATOM    501  CZ2 TRP M  61      97.320  13.572  22.010  1.00102.05           C  
ATOM    502  CZ3 TRP M  61      96.583  15.834  21.659  1.00102.05           C  
ATOM    503  CH2 TRP M  61      97.563  14.865  21.601  1.00102.05           C  
ATOM    504  C   TRP M  61      91.567  16.385  24.262  1.00102.05           C  
ATOM    505  O   TRP M  61      91.560  17.489  23.717  1.00102.05           O  
ATOM    506  N   GLU M  62      90.495  15.904  24.912  1.00 75.78           N  
ATOM    507  CA  GLU M  62      89.274  16.645  24.843  1.00 75.78           C  
ATOM    508  CB  GLU M  62      88.112  16.039  25.634  1.00 75.78           C  
ATOM    509  CG  GLU M  62      86.879  16.945  25.571  1.00 75.78           C  
ATOM    510  CD  GLU M  62      85.800  16.363  26.464  1.00 75.78           C  
ATOM    511  OE1 GLU M  62      85.057  15.476  25.969  1.00 75.78           O  
ATOM    512  OE2 GLU M  62      85.696  16.796  27.643  1.00 75.78           O  
ATOM    513  C   GLU M  62      89.513  17.972  25.455  1.00 75.78           C  
ATOM    514  O   GLU M  62      89.036  18.993  24.960  1.00 75.78           O  
ATOM    515  N   ARG M  63      90.273  17.993  26.557  1.00191.57           N  
ATOM    516  CA  ARG M  63      90.431  19.266  27.194  1.00191.57           C  
ATOM    517  CB  ARG M  63      91.040  19.188  28.598  1.00191.57           C  
ATOM    518  CG  ARG M  63      92.418  18.547  28.681  1.00191.57           C  
ATOM    519  CD  ARG M  63      92.957  18.585  30.107  1.00191.57           C  
ATOM    520  NE  ARG M  63      94.301  17.955  30.101  1.00191.57           N  
ATOM    521  CZ  ARG M  63      95.381  18.698  29.726  1.00191.57           C  
ATOM    522  NH1 ARG M  63      95.208  19.975  29.283  1.00191.57           N  
ATOM    523  NH2 ARG M  63      96.629  18.152  29.783  1.00191.57           N  
ATOM    524  C   ARG M  63      91.213  20.234  26.355  1.00191.57           C  
ATOM    525  O   ARG M  63      90.839  21.406  26.248  1.00191.57           O  
ATOM    526  N   GLU M  64      92.312  19.767  25.722  1.00105.58           N  
ATOM    527  CA  GLU M  64      93.115  20.649  24.923  1.00105.58           C  
ATOM    528  CB  GLU M  64      94.327  19.938  24.298  1.00105.58           C  
ATOM    529  CG  GLU M  64      95.348  19.460  25.330  1.00105.58           C  
ATOM    530  CD  GLU M  64      95.942  20.687  26.000  1.00105.58           C  
ATOM    531  OE1 GLU M  64      95.565  21.823  25.611  1.00105.58           O  
ATOM    532  OE2 GLU M  64      96.791  20.503  26.908  1.00105.58           O  
ATOM    533  C   GLU M  64      92.263  21.127  23.794  1.00105.58           C  
ATOM    534  O   GLU M  64      92.319  22.295  23.413  1.00105.58           O  
ATOM    535  N   THR M  65      91.427  20.220  23.251  1.00 58.63           N  
ATOM    536  CA  THR M  65      90.596  20.515  22.118  1.00 58.63           C  
ATOM    537  CB  THR M  65      89.740  19.337  21.746  1.00 58.63           C  
ATOM    538  OG1 THR M  65      90.558  18.215  21.453  1.00 58.63           O  
ATOM    539  CG2 THR M  65      88.889  19.703  20.517  1.00 58.63           C  
ATOM    540  C   THR M  65      89.685  21.671  22.422  1.00 58.63           C  
ATOM    541  O   THR M  65      89.618  22.627  21.652  1.00 58.63           O  
ATOM    542  N   GLN M  66      88.971  21.632  23.560  1.00101.55           N  
ATOM    543  CA  GLN M  66      88.075  22.705  23.921  1.00101.55           C  
ATOM    544  CB  GLN M  66      87.213  22.381  25.156  1.00101.55           C  
ATOM    545  CG  GLN M  66      86.234  21.235  24.893  1.00101.55           C  
ATOM    546  CD  GLN M  66      85.358  21.063  26.122  1.00101.55           C  
ATOM    547  OE1 GLN M  66      85.099  22.016  26.855  1.00101.55           O  
ATOM    548  NE2 GLN M  66      84.880  19.812  26.357  1.00101.55           N  
ATOM    549  C   GLN M  66      88.893  23.930  24.190  1.00101.55           C  
ATOM    550  O   GLN M  66      88.465  25.060  23.950  1.00101.55           O  
ATOM    551  N   LYS M  67      90.111  23.721  24.711  1.00112.25           N  
ATOM    552  CA  LYS M  67      91.009  24.782  25.048  1.00112.25           C  
ATOM    553  CB  LYS M  67      92.353  24.181  25.526  1.00112.25           C  
ATOM    554  CG  LYS M  67      93.510  25.159  25.742  1.00112.25           C  
ATOM    555  CD  LYS M  67      94.720  24.531  26.432  1.00112.25           C  
ATOM    556  CE  LYS M  67      94.477  24.177  27.899  1.00112.25           C  
ATOM    557  NZ  LYS M  67      95.698  23.564  28.472  1.00112.25           N  
ATOM    558  C   LYS M  67      91.275  25.552  23.814  1.00112.25           C  
ATOM    559  O   LYS M  67      91.156  26.780  23.782  1.00112.25           O  
ATOM    560  N   ALA M  68      91.599  24.803  22.751  1.00 48.86           N  
ATOM    561  CA  ALA M  68      91.920  25.413  21.511  1.00 48.86           C  
ATOM    562  CB  ALA M  68      92.252  24.387  20.416  1.00 48.86           C  
ATOM    563  C   ALA M  68      90.727  26.184  21.063  1.00 48.86           C  
ATOM    564  O   ALA M  68      90.843  27.345  20.676  1.00 48.86           O  
ATOM    565  N   LYS M  69      89.531  25.585  21.180  0.96150.05           N  
ATOM    566  CA  LYS M  69      88.342  26.222  20.694  0.96150.05           C  
ATOM    567  CB  LYS M  69      87.076  25.412  21.021  0.96150.05           C  
ATOM    568  CG  LYS M  69      87.009  24.041  20.338  0.96150.05           C  
ATOM    569  CD  LYS M  69      86.873  24.111  18.815  0.96150.05           C  
ATOM    570  CE  LYS M  69      85.418  24.183  18.349  0.96150.05           C  
ATOM    571  NZ  LYS M  69      85.353  24.387  16.886  0.96150.05           N  
ATOM    572  C   LYS M  69      88.200  27.552  21.371  0.96150.05           C  
ATOM    573  O   LYS M  69      87.852  28.545  20.734  0.96150.05           O  
ATOM    574  N   GLY M  70      88.458  27.620  22.690  1.00 45.04           N  
ATOM    575  CA  GLY M  70      88.301  28.888  23.343  1.00 45.04           C  
ATOM    576  C   GLY M  70      89.308  29.857  22.784  1.00 45.04           C  
ATOM    577  O   GLY M  70      88.973  30.988  22.434  1.00 45.04           O  
ATOM    578  N   ASN M  71      90.572  29.416  22.643  1.00 72.62           N  
ATOM    579  CA  ASN M  71      91.625  30.283  22.179  1.00 72.62           C  
ATOM    580  CB  ASN M  71      92.977  29.553  22.025  1.00 72.62           C  
ATOM    581  CG  ASN M  71      93.564  29.216  23.391  1.00 72.62           C  
ATOM    582  OD1 ASN M  71      93.868  30.103  24.186  1.00 72.62           O  
ATOM    583  ND2 ASN M  71      93.749  27.898  23.669  1.00 72.62           N  
ATOM    584  C   ASN M  71      91.274  30.767  20.809  1.00 72.62           C  
ATOM    585  O   ASN M  71      91.554  31.908  20.441  1.00 72.62           O  
ATOM    586  N   GLU M  72      90.650  29.889  20.009  1.00 75.17           N  
ATOM    587  CA  GLU M  72      90.367  30.227  18.650  1.00 75.17           C  
ATOM    588  CB  GLU M  72      89.588  29.105  17.950  1.00 75.17           C  
ATOM    589  CG  GLU M  72      89.253  29.394  16.490  1.00 75.17           C  
ATOM    590  CD  GLU M  72      88.385  28.246  16.009  1.00 75.17           C  
ATOM    591  OE1 GLU M  72      88.565  27.111  16.525  1.00 75.17           O  
ATOM    592  OE2 GLU M  72      87.523  28.491  15.125  1.00 75.17           O  
ATOM    593  C   GLU M  72      89.503  31.447  18.621  1.00 75.17           C  
ATOM    594  O   GLU M  72      89.828  32.435  17.964  1.00 75.17           O  
ATOM    595  N   GLN M  73      88.397  31.443  19.387  1.00 78.91           N  
ATOM    596  CA  GLN M  73      87.518  32.570  19.292  1.00 78.91           C  
ATOM    597  CB  GLN M  73      86.197  32.410  20.053  1.00 78.91           C  
ATOM    598  CG  GLN M  73      85.282  31.419  19.338  1.00 78.91           C  
ATOM    599  CD  GLN M  73      85.214  31.861  17.880  1.00 78.91           C  
ATOM    600  OE1 GLN M  73      85.167  33.051  17.570  1.00 78.91           O  
ATOM    601  NE2 GLN M  73      85.229  30.871  16.949  1.00 78.91           N  
ATOM    602  C   GLN M  73      88.228  33.785  19.761  1.00 78.91           C  
ATOM    603  O   GLN M  73      88.080  34.859  19.184  1.00 78.91           O  
ATOM    604  N   SER M  74      89.064  33.629  20.795  1.00 89.65           N  
ATOM    605  CA  SER M  74      89.735  34.741  21.395  1.00 89.65           C  
ATOM    606  CB  SER M  74      90.742  34.255  22.426  1.00 89.65           C  
ATOM    607  OG  SER M  74      90.115  33.241  23.188  1.00 89.65           O  
ATOM    608  C   SER M  74      90.509  35.493  20.357  1.00 89.65           C  
ATOM    609  O   SER M  74      90.442  36.718  20.294  1.00 89.65           O  
ATOM    610  N   PHE M  75      91.272  34.781  19.514  1.00 78.62           N  
ATOM    611  CA  PHE M  75      92.083  35.412  18.510  1.00 78.62           C  
ATOM    612  CB  PHE M  75      93.076  34.471  17.803  1.00 78.62           C  
ATOM    613  CG  PHE M  75      94.236  34.252  18.714  1.00 78.62           C  
ATOM    614  CD1 PHE M  75      94.236  33.229  19.631  1.00 78.62           C  
ATOM    615  CD2 PHE M  75      95.330  35.086  18.645  1.00 78.62           C  
ATOM    616  CE1 PHE M  75      95.311  33.040  20.465  1.00 78.62           C  
ATOM    617  CE2 PHE M  75      96.408  34.905  19.476  1.00 78.62           C  
ATOM    618  CZ  PHE M  75      96.397  33.879  20.389  1.00 78.62           C  
ATOM    619  C   PHE M  75      91.235  36.046  17.464  1.00 78.62           C  
ATOM    620  O   PHE M  75      91.613  37.077  16.909  1.00 78.62           O  
ATOM    621  N   ARG M  76      90.071  35.442  17.164  0.93210.80           N  
ATOM    622  CA  ARG M  76      89.254  35.942  16.099  0.93210.80           C  
ATOM    623  CB  ARG M  76      87.916  35.189  15.963  0.93210.80           C  
ATOM    624  CG  ARG M  76      87.075  35.673  14.783  0.93210.80           C  
ATOM    625  CD  ARG M  76      85.705  36.239  15.162  0.93210.80           C  
ATOM    626  NE  ARG M  76      84.792  35.095  15.437  0.93210.80           N  
ATOM    627  CZ  ARG M  76      83.565  35.339  15.983  0.93210.80           C  
ATOM    628  NH1 ARG M  76      83.211  36.615  16.311  0.93210.80           N  
ATOM    629  NH2 ARG M  76      82.682  34.321  16.199  0.93210.80           N  
ATOM    630  C   ARG M  76      88.953  37.378  16.381  0.93210.80           C  
ATOM    631  O   ARG M  76      89.001  38.210  15.474  0.93210.80           O  
ATOM    632  N   VAL M  77      88.638  37.710  17.647  1.00136.82           N  
ATOM    633  CA  VAL M  77      88.357  39.075  17.976  1.00136.82           C  
ATOM    634  CB  VAL M  77      87.746  39.267  19.334  1.00136.82           C  
ATOM    635  CG1 VAL M  77      86.393  38.549  19.373  1.00136.82           C  
ATOM    636  CG2 VAL M  77      88.710  38.823  20.434  1.00136.82           C  
ATOM    637  C   VAL M  77      89.613  39.892  17.869  1.00136.82           C  
ATOM    638  O   VAL M  77      89.585  41.036  17.420  1.00136.82           O  
ATOM    639  N   ASP M  78      90.765  39.299  18.238  1.00 64.80           N  
ATOM    640  CA  ASP M  78      92.015  40.012  18.234  1.00 64.80           C  
ATOM    641  CB  ASP M  78      93.232  39.111  18.505  1.00 64.80           C  
ATOM    642  CG  ASP M  78      93.290  38.816  19.992  1.00 64.80           C  
ATOM    643  OD1 ASP M  78      93.301  39.799  20.781  1.00 64.80           O  
ATOM    644  OD2 ASP M  78      93.310  37.613  20.359  1.00 64.80           O  
ATOM    645  C   ASP M  78      92.233  40.568  16.868  1.00 64.80           C  
ATOM    646  O   ASP M  78      92.738  41.679  16.710  1.00 64.80           O  
ATOM    647  N   LEU M  79      91.840  39.801  15.844  1.00 55.73           N  
ATOM    648  CA  LEU M  79      92.064  40.235  14.499  1.00 55.73           C  
ATOM    649  CB  LEU M  79      91.451  39.267  13.476  1.00 55.73           C  
ATOM    650  CG  LEU M  79      92.020  37.840  13.572  1.00 55.73           C  
ATOM    651  CD1 LEU M  79      91.378  36.911  12.528  1.00 55.73           C  
ATOM    652  CD2 LEU M  79      93.557  37.850  13.520  1.00 55.73           C  
ATOM    653  C   LEU M  79      91.363  41.542  14.324  1.00 55.73           C  
ATOM    654  O   LEU M  79      91.938  42.505  13.821  1.00 55.73           O  
ATOM    655  N   ARG M  80      90.105  41.614  14.790  1.00148.25           N  
ATOM    656  CA  ARG M  80      89.319  42.796  14.605  1.00148.25           C  
ATOM    657  CB  ARG M  80      87.890  42.625  15.155  1.00148.25           C  
ATOM    658  CG  ARG M  80      87.117  41.493  14.465  1.00148.25           C  
ATOM    659  CD  ARG M  80      85.744  41.210  15.079  1.00148.25           C  
ATOM    660  NE  ARG M  80      85.969  40.940  16.526  1.00148.25           N  
ATOM    661  CZ  ARG M  80      85.970  41.985  17.403  1.00148.25           C  
ATOM    662  NH1 ARG M  80      85.648  43.234  16.964  1.00148.25           N  
ATOM    663  NH2 ARG M  80      86.302  41.787  18.713  1.00148.25           N  
ATOM    664  C   ARG M  80      89.983  43.933  15.314  1.00148.25           C  
ATOM    665  O   ARG M  80      90.143  45.016  14.753  1.00148.25           O  
ATOM    666  N   THR M  81      90.457  43.685  16.548  1.00 60.21           N  
ATOM    667  CA  THR M  81      90.991  44.724  17.377  1.00 60.21           C  
ATOM    668  CB  THR M  81      91.498  44.178  18.677  1.00 60.21           C  
ATOM    669  OG1 THR M  81      90.480  43.436  19.328  1.00 60.21           O  
ATOM    670  CG2 THR M  81      91.917  45.356  19.567  1.00 60.21           C  
ATOM    671  C   THR M  81      92.149  45.366  16.680  1.00 60.21           C  
ATOM    672  O   THR M  81      92.259  46.591  16.633  1.00 60.21           O  
ATOM    673  N   LEU M  82      93.034  44.546  16.089  1.00 58.03           N  
ATOM    674  CA  LEU M  82      94.219  45.056  15.464  1.00 58.03           C  
ATOM    675  CB  LEU M  82      95.105  43.941  14.901  1.00 58.03           C  
ATOM    676  CG  LEU M  82      95.606  42.992  16.004  1.00 58.03           C  
ATOM    677  CD1 LEU M  82      96.489  41.881  15.422  1.00 58.03           C  
ATOM    678  CD2 LEU M  82      96.312  43.762  17.135  1.00 58.03           C  
ATOM    679  C   LEU M  82      93.827  45.944  14.337  1.00 58.03           C  
ATOM    680  O   LEU M  82      94.427  46.996  14.122  1.00 58.03           O  
ATOM    681  N   LEU M  83      92.773  45.554  13.605  1.00 51.66           N  
ATOM    682  CA  LEU M  83      92.357  46.305  12.464  1.00 51.66           C  
ATOM    683  CB  LEU M  83      91.085  45.737  11.825  1.00 51.66           C  
ATOM    684  CG  LEU M  83      91.250  44.283  11.353  1.00 51.66           C  
ATOM    685  CD1 LEU M  83      89.977  43.774  10.659  1.00 51.66           C  
ATOM    686  CD2 LEU M  83      92.514  44.112  10.499  1.00 51.66           C  
ATOM    687  C   LEU M  83      92.043  47.679  12.949  1.00 51.66           C  
ATOM    688  O   LEU M  83      92.286  48.650  12.243  1.00 51.66           O  
ATOM    689  N   GLY M  84      91.458  47.794  14.157  1.00 29.53           N  
ATOM    690  CA  GLY M  84      91.127  49.081  14.702  1.00 29.53           C  
ATOM    691  C   GLY M  84      92.359  49.881  15.019  1.00 29.53           C  
ATOM    692  O   GLY M  84      92.436  51.063  14.683  1.00 29.53           O  
ATOM    693  N   TYR M  85      93.367  49.266  15.676  1.00 94.76           N  
ATOM    694  CA  TYR M  85      94.509  50.048  16.070  1.00 94.76           C  
ATOM    695  CB  TYR M  85      95.570  49.296  16.893  1.00 94.76           C  
ATOM    696  CG  TYR M  85      94.970  48.832  18.175  1.00 94.76           C  
ATOM    697  CD1 TYR M  85      94.460  49.726  19.085  1.00 94.76           C  
ATOM    698  CD2 TYR M  85      94.879  47.491  18.454  1.00 94.76           C  
ATOM    699  CE1 TYR M  85      93.899  49.293  20.264  1.00 94.76           C  
ATOM    700  CE2 TYR M  85      94.323  47.054  19.632  1.00 94.76           C  
ATOM    701  CZ  TYR M  85      93.838  47.952  20.546  1.00 94.76           C  
ATOM    702  OH  TYR M  85      93.266  47.504  21.756  1.00 94.76           O  
ATOM    703  C   TYR M  85      95.202  50.527  14.835  1.00 94.76           C  
ATOM    704  O   TYR M  85      95.649  51.671  14.760  1.00 94.76           O  
ATOM    705  N   TYR M  86      95.337  49.620  13.856  1.00 85.86           N  
ATOM    706  CA  TYR M  86      95.971  49.853  12.591  1.00 85.86           C  
ATOM    707  CB  TYR M  86      96.351  48.555  11.861  1.00 85.86           C  
ATOM    708  CG  TYR M  86      97.495  48.024  12.660  1.00 85.86           C  
ATOM    709  CD1 TYR M  86      98.738  48.596  12.515  1.00 85.86           C  
ATOM    710  CD2 TYR M  86      97.344  46.979  13.545  1.00 85.86           C  
ATOM    711  CE1 TYR M  86      99.816  48.144  13.236  1.00 85.86           C  
ATOM    712  CE2 TYR M  86      98.422  46.521  14.270  1.00 85.86           C  
ATOM    713  CZ  TYR M  86      99.658  47.105  14.119  1.00 85.86           C  
ATOM    714  OH  TYR M  86     100.765  46.639  14.863  1.00 85.86           O  
ATOM    715  C   TYR M  86      95.147  50.745  11.718  1.00 85.86           C  
ATOM    716  O   TYR M  86      95.684  51.471  10.883  1.00 85.86           O  
ATOM    717  N   ASN M  87      93.814  50.712  11.872  1.00 88.67           N  
ATOM    718  CA  ASN M  87      92.953  51.494  11.034  1.00 88.67           C  
ATOM    719  CB  ASN M  87      93.371  52.977  11.024  1.00 88.67           C  
ATOM    720  CG  ASN M  87      92.200  53.818  10.553  1.00 88.67           C  
ATOM    721  OD1 ASN M  87      91.272  53.319   9.920  1.00 88.67           O  
ATOM    722  ND2 ASN M  87      92.241  55.139  10.877  1.00 88.67           N  
ATOM    723  C   ASN M  87      93.050  50.947   9.642  1.00 88.67           C  
ATOM    724  O   ASN M  87      93.070  51.694   8.666  1.00 88.67           O  
ATOM    725  N   GLN M  88      93.109  49.602   9.534  1.00 58.02           N  
ATOM    726  CA  GLN M  88      93.226  48.927   8.273  1.00 58.02           C  
ATOM    727  CB  GLN M  88      94.019  47.616   8.382  1.00 58.02           C  
ATOM    728  CG  GLN M  88      95.462  47.845   8.839  1.00 58.02           C  
ATOM    729  CD  GLN M  88      96.169  46.499   8.912  1.00 58.02           C  
ATOM    730  OE1 GLN M  88      95.574  45.490   9.285  1.00 58.02           O  
ATOM    731  NE2 GLN M  88      97.482  46.482   8.552  1.00 58.02           N  
ATOM    732  C   GLN M  88      91.858  48.607   7.753  1.00 58.02           C  
ATOM    733  O   GLN M  88      90.877  48.610   8.497  1.00 58.02           O  
ATOM    734  N   SER M  89      91.757  48.351   6.431  1.00 44.51           N  
ATOM    735  CA  SER M  89      90.491  48.010   5.854  1.00 44.51           C  
ATOM    736  CB  SER M  89      90.428  48.181   4.324  1.00 44.51           C  
ATOM    737  OG  SER M  89      91.308  47.269   3.685  1.00 44.51           O  
ATOM    738  C   SER M  89      90.210  46.580   6.181  1.00 44.51           C  
ATOM    739  O   SER M  89      91.119  45.769   6.348  1.00 44.51           O  
ATOM    740  N   LYS M  90      88.914  46.250   6.287  1.00 98.08           N  
ATOM    741  CA  LYS M  90      88.447  44.935   6.619  1.00 98.08           C  
ATOM    742  CB  LYS M  90      86.926  44.883   6.844  1.00 98.08           C  
ATOM    743  CG  LYS M  90      86.380  43.457   6.944  1.00 98.08           C  
ATOM    744  CD  LYS M  90      86.904  42.660   8.139  1.00 98.08           C  
ATOM    745  CE  LYS M  90      86.498  41.184   8.100  1.00 98.08           C  
ATOM    746  NZ  LYS M  90      87.220  40.433   9.151  1.00 98.08           N  
ATOM    747  C   LYS M  90      88.762  43.956   5.531  1.00 98.08           C  
ATOM    748  O   LYS M  90      89.065  42.797   5.804  1.00 98.08           O  
ATOM    749  N   GLY M  91      88.739  44.403   4.265  1.00 36.58           N  
ATOM    750  CA  GLY M  91      88.790  43.492   3.156  1.00 36.58           C  
ATOM    751  C   GLY M  91      89.993  42.590   3.161  1.00 36.58           C  
ATOM    752  O   GLY M  91      89.855  41.397   2.898  1.00 36.58           O  
ATOM    753  N   GLY M  92      91.200  43.104   3.460  1.00 29.38           N  
ATOM    754  CA  GLY M  92      92.369  42.275   3.317  1.00 29.38           C  
ATOM    755  C   GLY M  92      92.464  41.266   4.420  1.00 29.38           C  
ATOM    756  O   GLY M  92      91.802  41.379   5.452  1.00 29.38           O  
ATOM    757  N   SER M  93      93.302  40.225   4.195  1.00102.36           N  
ATOM    758  CA  SER M  93      93.550  39.202   5.175  1.00102.36           C  
ATOM    759  CB  SER M  93      93.894  37.819   4.599  1.00102.36           C  
ATOM    760  OG  SER M  93      92.726  37.169   4.133  1.00102.36           O  
ATOM    761  C   SER M  93      94.735  39.593   5.998  1.00102.36           C  
ATOM    762  O   SER M  93      95.605  40.340   5.552  1.00102.36           O  
ATOM    763  N   HIS M  94      94.804  39.070   7.240  1.00 74.59           N  
ATOM    764  CA  HIS M  94      95.911  39.395   8.094  1.00 74.59           C  
ATOM    765  ND1 HIS M  94      96.054  42.456   7.499  1.00 74.59           N  
ATOM    766  CG  HIS M  94      95.223  41.791   8.372  1.00 74.59           C  
ATOM    767  CB  HIS M  94      95.598  40.528   9.083  1.00 74.59           C  
ATOM    768  NE2 HIS M  94      94.158  43.613   7.576  1.00 74.59           N  
ATOM    769  CD2 HIS M  94      94.069  42.512   8.408  1.00 74.59           C  
ATOM    770  CE1 HIS M  94      95.368  43.537   7.051  1.00 74.59           C  
ATOM    771  C   HIS M  94      96.260  38.180   8.897  1.00 74.59           C  
ATOM    772  O   HIS M  94      95.505  37.210   8.935  1.00 74.59           O  
ATOM    773  N   THR M  95      97.439  38.200   9.561  0.90 47.40           N  
ATOM    774  CA  THR M  95      97.840  37.038  10.306  0.90 47.40           C  
ATOM    775  CB  THR M  95      98.900  36.248   9.599  0.90 47.40           C  
ATOM    776  OG1 THR M  95      98.436  35.851   8.319  0.90 47.40           O  
ATOM    777  CG2 THR M  95      99.244  35.008  10.442  0.90 47.40           C  
ATOM    778  C   THR M  95      98.401  37.420  11.645  0.90 47.40           C  
ATOM    779  O   THR M  95      99.035  38.462  11.810  0.90 47.40           O  
ATOM    780  N   ILE M  96      98.160  36.550  12.649  1.00 44.51           N  
ATOM    781  CA  ILE M  96      98.681  36.724  13.977  1.00 44.51           C  
ATOM    782  CB  ILE M  96      97.613  36.960  15.005  1.00 44.51           C  
ATOM    783  CG1 ILE M  96      96.876  38.277  14.705  1.00 44.51           C  
ATOM    784  CG2 ILE M  96      98.258  36.912  16.400  1.00 44.51           C  
ATOM    785  CD1 ILE M  96      95.622  38.486  15.550  1.00 44.51           C  
ATOM    786  C   ILE M  96      99.366  35.444  14.336  1.00 44.51           C  
ATOM    787  O   ILE M  96      98.824  34.362  14.107  1.00 44.51           O  
ATOM    788  N   GLN M  97     100.594  35.545  14.888  1.00 50.00           N  
ATOM    789  CA  GLN M  97     101.334  34.376  15.276  1.00 50.00           C  
ATOM    790  CB  GLN M  97     102.545  34.096  14.366  1.00 50.00           C  
ATOM    791  CG  GLN M  97     102.165  33.822  12.907  1.00 50.00           C  
ATOM    792  CD  GLN M  97     103.443  33.565  12.118  1.00 50.00           C  
ATOM    793  OE1 GLN M  97     103.423  33.459  10.892  1.00 50.00           O  
ATOM    794  NE2 GLN M  97     104.591  33.466  12.838  1.00 50.00           N  
ATOM    795  C   GLN M  97     101.865  34.624  16.652  1.00 50.00           C  
ATOM    796  O   GLN M  97     102.186  35.756  17.006  1.00 50.00           O  
ATOM    797  N   VAL M  98     101.953  33.569  17.487  1.00122.35           N  
ATOM    798  CA  VAL M  98     102.488  33.785  18.799  1.00122.35           C  
ATOM    799  CB  VAL M  98     101.449  33.944  19.869  1.00122.35           C  
ATOM    800  CG1 VAL M  98     100.743  35.292  19.678  1.00122.35           C  
ATOM    801  CG2 VAL M  98     100.480  32.759  19.782  1.00122.35           C  
ATOM    802  C   VAL M  98     103.370  32.649  19.182  1.00122.35           C  
ATOM    803  O   VAL M  98     103.140  31.496  18.817  1.00122.35           O  
ATOM    804  N   ILE M  99     104.430  32.983  19.940  1.00 62.16           N  
ATOM    805  CA  ILE M  99     105.338  31.989  20.404  1.00 62.16           C  
ATOM    806  CB  ILE M  99     106.761  32.268  20.025  1.00 62.16           C  
ATOM    807  CG1 ILE M  99     106.900  32.232  18.495  1.00 62.16           C  
ATOM    808  CG2 ILE M  99     107.672  31.269  20.753  1.00 62.16           C  
ATOM    809  CD1 ILE M  99     108.255  32.715  17.982  1.00 62.16           C  
ATOM    810  C   ILE M  99     105.228  31.984  21.889  1.00 62.16           C  
ATOM    811  O   ILE M  99     105.492  32.985  22.552  1.00 62.16           O  
ATOM    812  N   SER M 100     104.788  30.842  22.442  1.00 96.36           N  
ATOM    813  CA  SER M 100     104.684  30.711  23.860  1.00 96.36           C  
ATOM    814  CB  SER M 100     103.274  30.351  24.359  1.00 96.36           C  
ATOM    815  OG  SER M 100     102.386  31.440  24.173  1.00 96.36           O  
ATOM    816  C   SER M 100     105.548  29.555  24.211  1.00 96.36           C  
ATOM    817  O   SER M 100     105.666  28.611  23.434  1.00 96.36           O  
ATOM    818  N   GLY M 101     106.199  29.600  25.388  1.00 36.08           N  
ATOM    819  CA  GLY M 101     107.009  28.472  25.728  1.00 36.08           C  
ATOM    820  C   GLY M 101     107.924  28.824  26.855  1.00 36.08           C  
ATOM    821  O   GLY M 101     107.981  29.969  27.306  1.00 36.08           O  
ATOM    822  N   CYS M 102     108.673  27.807  27.333  1.00 52.82           N  
ATOM    823  CA  CYS M 102     109.585  27.997  28.424  1.00 52.82           C  
ATOM    824  CB  CYS M 102     108.979  27.614  29.792  1.00 52.82           C  
ATOM    825  SG  CYS M 102     108.505  25.859  29.896  1.00 52.82           S  
ATOM    826  C   CYS M 102     110.785  27.125  28.194  1.00 52.82           C  
ATOM    827  O   CYS M 102     110.693  26.090  27.538  1.00 52.82           O  
ATOM    828  N   GLU M 103     111.962  27.543  28.713  1.00 65.80           N  
ATOM    829  CA  GLU M 103     113.160  26.754  28.579  1.00 65.80           C  
ATOM    830  CB  GLU M 103     114.350  27.491  27.930  1.00 65.80           C  
ATOM    831  CG  GLU M 103     114.244  27.706  26.422  1.00 65.80           C  
ATOM    832  CD  GLU M 103     115.502  28.442  25.986  1.00 65.80           C  
ATOM    833  OE1 GLU M 103     116.091  29.156  26.841  1.00 65.80           O  
ATOM    834  OE2 GLU M 103     115.892  28.304  24.798  1.00 65.80           O  
ATOM    835  C   GLU M 103     113.624  26.421  29.962  1.00 65.80           C  
ATOM    836  O   GLU M 103     113.657  27.283  30.841  1.00 65.80           O  
ATOM    837  N   VAL M 104     114.017  25.152  30.187  1.00 38.36           N  
ATOM    838  CA  VAL M 104     114.482  24.759  31.488  1.00 38.36           C  
ATOM    839  CB  VAL M 104     113.632  23.698  32.122  1.00 38.36           C  
ATOM    840  CG1 VAL M 104     112.213  24.262  32.304  1.00 38.36           C  
ATOM    841  CG2 VAL M 104     113.692  22.435  31.249  1.00 38.36           C  
ATOM    842  C   VAL M 104     115.857  24.183  31.331  1.00 38.36           C  
ATOM    843  O   VAL M 104     116.226  23.705  30.260  1.00 38.36           O  
ATOM    844  N   GLY M 105     116.669  24.244  32.405  1.00 21.11           N  
ATOM    845  CA  GLY M 105     118.004  23.716  32.349  1.00 21.11           C  
ATOM    846  C   GLY M 105     117.982  22.298  32.829  1.00 21.11           C  
ATOM    847  O   GLY M 105     116.925  21.737  33.107  1.00 21.11           O  
ATOM    848  N   SER M 106     119.180  21.688  32.947  1.00 69.27           N  
ATOM    849  CA  SER M 106     119.306  20.330  33.393  1.00 69.27           C  
ATOM    850  CB  SER M 106     120.757  19.813  33.373  1.00 69.27           C  
ATOM    851  OG  SER M 106     121.241  19.741  32.040  1.00 69.27           O  
ATOM    852  C   SER M 106     118.839  20.277  34.809  1.00 69.27           C  
ATOM    853  O   SER M 106     118.282  19.278  35.260  1.00 69.27           O  
ATOM    854  N   ASP M 107     119.064  21.379  35.544  1.00 58.04           N  
ATOM    855  CA  ASP M 107     118.696  21.513  36.923  1.00 58.04           C  
ATOM    856  CB  ASP M 107     119.282  22.784  37.570  1.00 58.04           C  
ATOM    857  CG  ASP M 107     118.848  24.019  36.786  1.00 58.04           C  
ATOM    858  OD1 ASP M 107     118.305  23.877  35.660  1.00 58.04           O  
ATOM    859  OD2 ASP M 107     119.070  25.139  37.312  1.00 58.04           O  
ATOM    860  C   ASP M 107     117.201  21.497  37.070  1.00 58.04           C  
ATOM    861  O   ASP M 107     116.684  21.012  38.076  1.00 58.04           O  
ATOM    862  N   GLY M 108     116.456  22.000  36.064  1.00 31.11           N  
ATOM    863  CA  GLY M 108     115.022  22.025  36.177  1.00 31.11           C  
ATOM    864  C   GLY M 108     114.607  23.433  36.458  1.00 31.11           C  
ATOM    865  O   GLY M 108     113.423  23.728  36.628  1.00 31.11           O  
ATOM    866  N   ARG M 109     115.599  24.338  36.519  1.00 90.41           N  
ATOM    867  CA  ARG M 109     115.353  25.730  36.744  1.00 90.41           C  
ATOM    868  CB  ARG M 109     116.632  26.509  37.088  1.00 90.41           C  
ATOM    869  CG  ARG M 109     116.400  27.995  37.348  1.00 90.41           C  
ATOM    870  CD  ARG M 109     117.697  28.779  37.530  1.00 90.41           C  
ATOM    871  NE  ARG M 109     118.461  28.098  38.610  1.00 90.41           N  
ATOM    872  CZ  ARG M 109     118.196  28.383  39.919  1.00 90.41           C  
ATOM    873  NH1 ARG M 109     117.214  29.280  40.223  1.00 90.41           N  
ATOM    874  NH2 ARG M 109     118.902  27.767  40.913  1.00 90.41           N  
ATOM    875  C   ARG M 109     114.810  26.287  35.468  1.00 90.41           C  
ATOM    876  O   ARG M 109     114.951  25.687  34.403  1.00 90.41           O  
ATOM    877  N   LEU M 110     114.140  27.451  35.544  1.00 63.98           N  
ATOM    878  CA  LEU M 110     113.562  28.012  34.355  1.00 63.98           C  
ATOM    879  CB  LEU M 110     112.272  28.806  34.642  1.00 63.98           C  
ATOM    880  CG  LEU M 110     111.626  29.422  33.388  1.00 63.98           C  
ATOM    881  CD1 LEU M 110     111.175  28.333  32.404  1.00 63.98           C  
ATOM    882  CD2 LEU M 110     110.507  30.412  33.758  1.00 63.98           C  
ATOM    883  C   LEU M 110     114.544  28.960  33.743  1.00 63.98           C  
ATOM    884  O   LEU M 110     114.809  30.026  34.299  1.00 63.98           O  
ATOM    885  N   LEU M 111     115.141  28.577  32.594  1.00 65.16           N  
ATOM    886  CA  LEU M 111     116.095  29.428  31.937  1.00 65.16           C  
ATOM    887  CB  LEU M 111     116.880  28.737  30.804  1.00 65.16           C  
ATOM    888  CG  LEU M 111     117.879  27.674  31.299  1.00 65.16           C  
ATOM    889  CD1 LEU M 111     118.722  27.115  30.141  1.00 65.16           C  
ATOM    890  CD2 LEU M 111     118.739  28.221  32.448  1.00 65.16           C  
ATOM    891  C   LEU M 111     115.428  30.636  31.356  1.00 65.16           C  
ATOM    892  O   LEU M 111     115.852  31.762  31.611  1.00 65.16           O  
ATOM    893  N   ARG M 112     114.345  30.454  30.575  1.00155.05           N  
ATOM    894  CA  ARG M 112     113.755  31.635  30.014  1.00155.05           C  
ATOM    895  CB  ARG M 112     114.481  32.137  28.750  1.00155.05           C  
ATOM    896  CG  ARG M 112     114.061  33.549  28.333  0.93155.05           C  
ATOM    897  CD  ARG M 112     114.690  34.043  27.027  0.96155.05           C  
ATOM    898  NE  ARG M 112     114.087  35.373  26.729  0.94155.05           N  
ATOM    899  CZ  ARG M 112     114.331  35.997  25.539  0.91155.05           C  
ATOM    900  NH1 ARG M 112     115.146  35.411  24.614  1.00155.05           N  
ATOM    901  NH2 ARG M 112     113.743  37.198  25.271  1.00155.05           N  
ATOM    902  C   ARG M 112     112.327  31.348  29.665  1.00155.05           C  
ATOM    903  O   ARG M 112     111.944  30.196  29.471  1.00155.05           O  
ATOM    904  N   GLY M 113     111.493  32.408  29.588  1.00 45.26           N  
ATOM    905  CA  GLY M 113     110.108  32.231  29.250  1.00 45.26           C  
ATOM    906  C   GLY M 113     109.806  33.153  28.112  1.00 45.26           C  
ATOM    907  O   GLY M 113     110.261  34.296  28.102  1.00 45.26           O  
ATOM    908  N   TYR M 114     108.990  32.689  27.137  1.00170.37           N  
ATOM    909  CA  TYR M 114     108.754  33.487  25.965  1.00170.37           C  
ATOM    910  CB  TYR M 114     109.072  32.789  24.630  1.00170.37           C  
ATOM    911  CG  TYR M 114     110.413  32.147  24.564  1.00170.37           C  
ATOM    912  CD1 TYR M 114     110.567  30.850  24.996  1.00170.37           C  
ATOM    913  CD2 TYR M 114     111.499  32.814  24.050  1.00170.37           C  
ATOM    914  CE1 TYR M 114     111.788  30.225  24.929  1.00170.37           C  
ATOM    915  CE2 TYR M 114     112.723  32.193  23.980  1.00170.37           C  
ATOM    916  CZ  TYR M 114     112.869  30.900  24.418  1.00170.37           C  
ATOM    917  OH  TYR M 114     114.129  30.268  24.342  1.00170.37           O  
ATOM    918  C   TYR M 114     107.281  33.687  25.779  1.00170.37           C  
ATOM    919  O   TYR M 114     106.477  32.792  26.029  1.00170.37           O  
ATOM    920  N   GLN M 115     106.898  34.897  25.323  1.00 92.52           N  
ATOM    921  CA  GLN M 115     105.550  35.155  24.906  1.00 92.52           C  
ATOM    922  CB  GLN M 115     104.636  35.701  26.015  1.00 92.52           C  
ATOM    923  CG  GLN M 115     103.175  35.837  25.580  1.00 92.52           C  
ATOM    924  CD  GLN M 115     102.600  34.443  25.346  1.00 92.52           C  
ATOM    925  OE1 GLN M 115     103.054  33.454  25.921  1.00 92.52           O  
ATOM    926  NE2 GLN M 115     101.571  34.357  24.462  1.00 92.52           N  
ATOM    927  C   GLN M 115     105.694  36.210  23.857  1.00 92.52           C  
ATOM    928  O   GLN M 115     105.949  37.372  24.167  1.00 92.52           O  
ATOM    929  N   GLN M 116     105.535  35.837  22.572  1.00 66.12           N  
ATOM    930  CA  GLN M 116     105.793  36.813  21.552  1.00 66.12           C  
ATOM    931  CB  GLN M 116     107.030  36.463  20.710  1.00 66.12           C  
ATOM    932  CG  GLN M 116     108.299  36.368  21.557  1.00 66.12           C  
ATOM    933  CD  GLN M 116     109.411  35.771  20.707  1.00 66.12           C  
ATOM    934  OE1 GLN M 116     110.410  35.279  21.230  1.00 66.12           O  
ATOM    935  NE2 GLN M 116     109.238  35.808  19.359  1.00 66.12           N  
ATOM    936  C   GLN M 116     104.620  36.889  20.626  1.00 66.12           C  
ATOM    937  O   GLN M 116     104.023  35.877  20.265  1.00 66.12           O  
ATOM    938  N   TYR M 117     104.265  38.122  20.211  1.00 89.19           N  
ATOM    939  CA  TYR M 117     103.158  38.299  19.317  1.00 89.19           C  
ATOM    940  CB  TYR M 117     102.039  39.210  19.861  1.00 89.19           C  
ATOM    941  CG  TYR M 117     101.204  38.446  20.836  1.00 89.19           C  
ATOM    942  CD1 TYR M 117     101.692  38.075  22.066  1.00 89.19           C  
ATOM    943  CD2 TYR M 117      99.902  38.127  20.521  1.00 89.19           C  
ATOM    944  CE1 TYR M 117     100.902  37.376  22.951  1.00 89.19           C  
ATOM    945  CE2 TYR M 117      99.107  37.430  21.400  1.00 89.19           C  
ATOM    946  CZ  TYR M 117      99.608  37.051  22.618  1.00 89.19           C  
ATOM    947  OH  TYR M 117      98.794  36.334  23.522  1.00 89.19           O  
ATOM    948  C   TYR M 117     103.645  38.938  18.059  1.00 89.19           C  
ATOM    949  O   TYR M 117     104.382  39.920  18.086  1.00 89.19           O  
ATOM    950  N   ALA M 118     103.234  38.374  16.906  1.00 33.25           N  
ATOM    951  CA  ALA M 118     103.620  38.945  15.651  1.00 33.25           C  
ATOM    952  CB  ALA M 118     104.578  38.059  14.842  1.00 33.25           C  
ATOM    953  C   ALA M 118     102.379  39.122  14.836  1.00 33.25           C  
ATOM    954  O   ALA M 118     101.491  38.271  14.821  1.00 33.25           O  
ATOM    955  N   TYR M 119     102.297  40.265  14.130  1.00 67.73           N  
ATOM    956  CA  TYR M 119     101.155  40.574  13.330  1.00 67.73           C  
ATOM    957  CB  TYR M 119     100.487  41.876  13.817  1.00 67.73           C  
ATOM    958  CG  TYR M 119      99.291  42.212  12.993  1.00 67.73           C  
ATOM    959  CD1 TYR M 119      98.174  41.413  13.047  1.00 67.73           C  
ATOM    960  CD2 TYR M 119      99.266  43.336  12.195  1.00 67.73           C  
ATOM    961  CE1 TYR M 119      97.054  41.716  12.311  1.00 67.73           C  
ATOM    962  CE2 TYR M 119      98.148  43.645  11.458  1.00 67.73           C  
ATOM    963  CZ  TYR M 119      97.042  42.833  11.513  1.00 67.73           C  
ATOM    964  OH  TYR M 119      95.894  43.149  10.758  1.00 67.73           O  
ATOM    965  C   TYR M 119     101.659  40.768  11.935  1.00 67.73           C  
ATOM    966  O   TYR M 119     102.589  41.537  11.704  1.00 67.73           O  
ATOM    967  N   ASP M 120     101.066  40.040  10.969  1.00 52.77           N  
ATOM    968  CA  ASP M 120     101.440  40.166   9.592  1.00 52.77           C  
ATOM    969  CB  ASP M 120     101.007  41.506   8.973  1.00 52.77           C  
ATOM    970  CG  ASP M 120      99.493  41.467   8.813  1.00 52.77           C  
ATOM    971  OD1 ASP M 120      98.956  40.340   8.636  1.00 52.77           O  
ATOM    972  OD2 ASP M 120      98.853  42.552   8.864  1.00 52.77           O  
ATOM    973  C   ASP M 120     102.922  40.008   9.451  1.00 52.77           C  
ATOM    974  O   ASP M 120     103.557  40.716   8.672  1.00 52.77           O  
ATOM    975  N   GLY M 121     103.515  39.063  10.204  1.00 23.39           N  
ATOM    976  CA  GLY M 121     104.914  38.780  10.042  1.00 23.39           C  
ATOM    977  C   GLY M 121     105.766  39.824  10.700  1.00 23.39           C  
ATOM    978  O   GLY M 121     106.939  39.960  10.351  1.00 23.39           O  
ATOM    979  N   CYS M 122     105.223  40.601  11.659  1.00 35.46           N  
ATOM    980  CA  CYS M 122     106.062  41.575  12.309  1.00 35.46           C  
ATOM    981  CB  CYS M 122     105.768  43.028  11.892  1.00 35.46           C  
ATOM    982  SG  CYS M 122     106.252  43.373  10.172  1.00 35.46           S  
ATOM    983  C   CYS M 122     105.848  41.473  13.789  1.00 35.46           C  
ATOM    984  O   CYS M 122     104.768  41.104  14.248  1.00 35.46           O  
ATOM    985  N   ASP M 123     106.883  41.805  14.586  1.00109.57           N  
ATOM    986  CA  ASP M 123     106.804  41.687  16.018  1.00109.57           C  
ATOM    987  CB  ASP M 123     108.178  41.782  16.715  1.00109.57           C  
ATOM    988  CG  ASP M 123     108.809  43.131  16.394  1.00109.57           C  
ATOM    989  OD1 ASP M 123     108.681  43.591  15.228  1.00109.57           O  
ATOM    990  OD2 ASP M 123     109.432  43.723  17.314  1.00109.57           O  
ATOM    991  C   ASP M 123     105.899  42.742  16.577  1.00109.57           C  
ATOM    992  O   ASP M 123     106.185  43.935  16.484  1.00109.57           O  
ATOM    993  N   TYR M 124     104.721  42.318  17.087  1.00 97.23           N  
ATOM    994  CA  TYR M 124     103.782  43.209  17.713  1.00 97.23           C  
ATOM    995  CB  TYR M 124     102.386  42.565  17.780  1.00 97.23           C  
ATOM    996  CG  TYR M 124     101.376  43.565  18.234  1.00 97.23           C  
ATOM    997  CD1 TYR M 124     100.962  44.569  17.388  1.00 97.23           C  
ATOM    998  CD2 TYR M 124     100.821  43.485  19.492  1.00 97.23           C  
ATOM    999  CE1 TYR M 124     100.023  45.489  17.790  1.00 97.23           C  
ATOM   1000  CE2 TYR M 124      99.880  44.402  19.900  1.00 97.23           C  
ATOM   1001  CZ  TYR M 124      99.480  45.405  19.050  1.00 97.23           C  
ATOM   1002  OH  TYR M 124      98.514  46.349  19.458  1.00 97.23           O  
ATOM   1003  C   TYR M 124     104.194  43.580  19.113  1.00 97.23           C  
ATOM   1004  O   TYR M 124     104.379  44.758  19.418  1.00 97.23           O  
ATOM   1005  N   ILE M 125     104.370  42.571  20.004  1.00 95.31           N  
ATOM   1006  CA  ILE M 125     104.742  42.840  21.372  1.00 95.31           C  
ATOM   1007  CB  ILE M 125     103.602  43.207  22.282  1.00 95.31           C  
ATOM   1008  CG1 ILE M 125     102.645  42.025  22.472  1.00 95.31           C  
ATOM   1009  CG2 ILE M 125     102.909  44.454  21.715  1.00 95.31           C  
ATOM   1010  CD1 ILE M 125     101.628  42.266  23.586  1.00 95.31           C  
ATOM   1011  C   ILE M 125     105.356  41.598  21.939  1.00 95.31           C  
ATOM   1012  O   ILE M 125     105.154  40.503  21.412  1.00 95.31           O  
ATOM   1013  N   ALA M 126     106.125  41.735  23.042  1.00 44.60           N  
ATOM   1014  CA  ALA M 126     106.717  40.564  23.625  1.00 44.60           C  
ATOM   1015  CB  ALA M 126     108.100  40.227  23.040  1.00 44.60           C  
ATOM   1016  C   ALA M 126     106.911  40.774  25.096  1.00 44.60           C  
ATOM   1017  O   ALA M 126     107.054  41.900  25.567  1.00 44.60           O  
ATOM   1018  N   LEU M 127     106.903  39.663  25.861  1.00 68.68           N  
ATOM   1019  CA  LEU M 127     107.124  39.684  27.280  1.00 68.68           C  
ATOM   1020  CB  LEU M 127     106.563  38.428  27.973  1.00 68.68           C  
ATOM   1021  CG  LEU M 127     106.759  38.359  29.498  1.00 68.68           C  
ATOM   1022  CD1 LEU M 127     106.008  39.485  30.216  1.00 68.68           C  
ATOM   1023  CD2 LEU M 127     106.372  36.963  30.025  1.00 68.68           C  
ATOM   1024  C   LEU M 127     108.603  39.732  27.482  1.00 68.68           C  
ATOM   1025  O   LEU M 127     109.350  39.027  26.805  1.00 68.68           O  
ATOM   1026  N   ASN M 128     109.060  40.574  28.430  1.00 81.16           N  
ATOM   1027  CA  ASN M 128     110.461  40.737  28.685  1.00 81.16           C  
ATOM   1028  CB  ASN M 128     110.821  42.022  29.455  1.00 81.16           C  
ATOM   1029  CG  ASN M 128     110.689  43.179  28.481  1.00 81.16           C  
ATOM   1030  OD1 ASN M 128     110.413  44.314  28.865  1.00 81.16           O  
ATOM   1031  ND2 ASN M 128     110.892  42.878  27.172  1.00 81.16           N  
ATOM   1032  C   ASN M 128     110.955  39.580  29.484  1.00 81.16           C  
ATOM   1033  O   ASN M 128     110.193  38.712  29.909  1.00 81.16           O  
ATOM   1034  N   GLU M 129     112.285  39.551  29.685  0.92156.16           N  
ATOM   1035  CA  GLU M 129     112.968  38.507  30.390  0.92156.16           C  
ATOM   1036  CB  GLU M 129     114.495  38.709  30.400  0.92156.16           C  
ATOM   1037  CG  GLU M 129     114.947  40.000  31.089  0.78156.16           C  
ATOM   1038  CD  GLU M 129     114.676  41.182  30.163  0.75156.16           C  
ATOM   1039  OE1 GLU M 129     114.486  40.949  28.940  0.90156.16           O  
ATOM   1040  OE2 GLU M 129     114.660  42.336  30.671  0.92156.16           O  
ATOM   1041  C   GLU M 129     112.501  38.496  31.810  0.92156.16           C  
ATOM   1042  O   GLU M 129     112.393  37.443  32.437  0.92156.16           O  
ATOM   1043  N   ASP M 130     112.205  39.687  32.352  1.00 86.77           N  
ATOM   1044  CA  ASP M 130     111.791  39.819  33.714  1.00 86.77           C  
ATOM   1045  CB  ASP M 130     111.706  41.290  34.183  1.00 86.77           C  
ATOM   1046  CG  ASP M 130     110.714  42.098  33.351  1.00 86.77           C  
ATOM   1047  OD1 ASP M 130     109.886  41.498  32.615  1.00 86.77           O  
ATOM   1048  OD2 ASP M 130     110.780  43.353  33.445  1.00 86.77           O  
ATOM   1049  C   ASP M 130     110.485  39.105  33.903  1.00 86.77           C  
ATOM   1050  O   ASP M 130     110.132  38.737  35.022  1.00 86.77           O  
ATOM   1051  N   LEU M 131     109.718  38.902  32.812  1.00157.14           N  
ATOM   1052  CA  LEU M 131     108.436  38.256  32.877  1.00157.14           C  
ATOM   1053  CB  LEU M 131     108.416  36.990  33.763  1.00157.14           C  
ATOM   1054  CG  LEU M 131     108.816  35.669  33.067  1.00157.14           C  
ATOM   1055  CD1 LEU M 131     107.672  35.149  32.186  1.00157.14           C  
ATOM   1056  CD2 LEU M 131     110.122  35.788  32.274  1.00157.14           C  
ATOM   1057  C   LEU M 131     107.446  39.220  33.444  1.00157.14           C  
ATOM   1058  O   LEU M 131     106.243  38.963  33.433  1.00157.14           O  
ATOM   1059  N   LYS M 132     107.941  40.326  34.022  1.00146.61           N  
ATOM   1060  CA  LYS M 132     107.103  41.363  34.540  1.00146.61           C  
ATOM   1061  CB  LYS M 132     107.764  42.204  35.645  1.00146.61           C  
ATOM   1062  CG  LYS M 132     107.924  41.503  36.997  1.00146.61           C  
ATOM   1063  CD  LYS M 132     109.108  40.540  37.094  1.00146.61           C  
ATOM   1064  CE  LYS M 132     109.392  40.073  38.525  1.00146.61           C  
ATOM   1065  NZ  LYS M 132     110.634  39.270  38.567  1.00146.61           N  
ATOM   1066  C   LYS M 132     106.630  42.349  33.506  1.00146.61           C  
ATOM   1067  O   LYS M 132     105.472  42.760  33.547  1.00146.61           O  
ATOM   1068  N   THR M 133     107.508  42.753  32.556  1.00 87.78           N  
ATOM   1069  CA  THR M 133     107.233  43.916  31.736  1.00 87.78           C  
ATOM   1070  CB  THR M 133     108.414  44.858  31.754  1.00 87.78           C  
ATOM   1071  OG1 THR M 133     108.799  45.088  33.099  1.00 87.78           O  
ATOM   1072  CG2 THR M 133     108.043  46.222  31.149  1.00 87.78           C  
ATOM   1073  C   THR M 133     106.960  43.520  30.308  1.00 87.78           C  
ATOM   1074  O   THR M 133     107.014  42.343  29.957  1.00 87.78           O  
ATOM   1075  N   TRP M 134     106.628  44.514  29.441  1.00 87.53           N  
ATOM   1076  CA  TRP M 134     106.326  44.248  28.063  1.00 87.53           C  
ATOM   1077  CB  TRP M 134     104.849  44.481  27.708  1.00 87.53           C  
ATOM   1078  CG  TRP M 134     103.865  43.607  28.450  1.00 87.53           C  
ATOM   1079  CD2 TRP M 134     103.576  42.240  28.119  1.00 87.53           C  
ATOM   1080  CD1 TRP M 134     103.086  43.915  29.526  1.00 87.53           C  
ATOM   1081  NE1 TRP M 134     102.315  42.832  29.876  1.00 87.53           N  
ATOM   1082  CE2 TRP M 134     102.609  41.793  29.019  1.00 87.53           C  
ATOM   1083  CE3 TRP M 134     104.072  41.425  27.144  1.00 87.53           C  
ATOM   1084  CZ2 TRP M 134     102.127  40.516  28.960  1.00 87.53           C  
ATOM   1085  CZ3 TRP M 134     103.584  40.140  27.084  1.00 87.53           C  
ATOM   1086  CH2 TRP M 134     102.629  39.696  27.975  1.00 87.53           C  
ATOM   1087  C   TRP M 134     107.092  45.197  27.182  1.00 87.53           C  
ATOM   1088  O   TRP M 134     107.437  46.309  27.582  1.00 87.53           O  
ATOM   1089  N   THR M 135     107.387  44.756  25.940  1.00 42.95           N  
ATOM   1090  CA  THR M 135     108.026  45.602  24.967  1.00 42.95           C  
ATOM   1091  CB  THR M 135     109.303  45.051  24.400  1.00 42.95           C  
ATOM   1092  OG1 THR M 135     110.257  44.839  25.428  1.00 42.95           O  
ATOM   1093  CG2 THR M 135     109.845  46.054  23.367  1.00 42.95           C  
ATOM   1094  C   THR M 135     107.077  45.711  23.812  1.00 42.95           C  
ATOM   1095  O   THR M 135     106.591  44.695  23.311  1.00 42.95           O  
ATOM   1096  N   ALA M 136     106.799  46.951  23.350  1.00 49.25           N  
ATOM   1097  CA  ALA M 136     105.863  47.143  22.273  1.00 49.25           C  
ATOM   1098  CB  ALA M 136     104.782  48.198  22.575  1.00 49.25           C  
ATOM   1099  C   ALA M 136     106.606  47.630  21.066  1.00 49.25           C  
ATOM   1100  O   ALA M 136     107.541  48.423  21.169  1.00 49.25           O  
ATOM   1101  N   ALA M 137     106.242  47.090  19.885  1.00 55.40           N  
ATOM   1102  CA  ALA M 137     106.855  47.444  18.634  1.00 55.40           C  
ATOM   1103  CB  ALA M 137     106.491  46.461  17.509  1.00 55.40           C  
ATOM   1104  C   ALA M 137     106.478  48.817  18.155  1.00 55.40           C  
ATOM   1105  O   ALA M 137     107.344  49.607  17.781  1.00 55.40           O  
ATOM   1106  N   ASP M 138     105.166  49.141  18.157  1.00 64.86           N  
ATOM   1107  CA  ASP M 138     104.731  50.391  17.596  1.00 64.86           C  
ATOM   1108  CB  ASP M 138     104.223  50.274  16.148  1.00 64.86           C  
ATOM   1109  CG  ASP M 138     102.997  49.371  16.137  1.00 64.86           C  
ATOM   1110  OD1 ASP M 138     102.992  48.357  16.885  1.00 64.86           O  
ATOM   1111  OD2 ASP M 138     102.041  49.689  15.382  1.00 64.86           O  
ATOM   1112  C   ASP M 138     103.604  50.919  18.415  1.00 64.86           C  
ATOM   1113  O   ASP M 138     103.281  50.376  19.465  1.00 64.86           O  
ATOM   1114  N   MET M 139     102.941  51.980  17.912  1.00161.08           N  
ATOM   1115  CA  MET M 139     101.908  52.658  18.644  1.00161.08           C  
ATOM   1116  CB  MET M 139     101.355  53.893  17.896  1.00161.08           C  
ATOM   1117  CG  MET M 139     100.722  53.638  16.524  1.00161.08           C  
ATOM   1118  SD  MET M 139      99.048  52.934  16.558  1.00161.08           S  
ATOM   1119  CE  MET M 139      98.769  53.067  14.769  1.00161.08           C  
ATOM   1120  C   MET M 139     100.792  51.710  18.973  1.00161.08           C  
ATOM   1121  O   MET M 139     100.248  51.755  20.075  1.00161.08           O  
ATOM   1122  N   ALA M 140     100.435  50.802  18.046  1.00 41.87           N  
ATOM   1123  CA  ALA M 140      99.345  49.895  18.277  1.00 41.87           C  
ATOM   1124  CB  ALA M 140      99.110  48.950  17.086  1.00 41.87           C  
ATOM   1125  C   ALA M 140      99.647  49.041  19.472  1.00 41.87           C  
ATOM   1126  O   ALA M 140      98.794  48.830  20.333  1.00 41.87           O  
ATOM   1127  N   ALA M 141     100.897  48.564  19.576  1.00 48.58           N  
ATOM   1128  CA  ALA M 141     101.286  47.678  20.634  1.00 48.58           C  
ATOM   1129  CB  ALA M 141     102.762  47.252  20.545  1.00 48.58           C  
ATOM   1130  C   ALA M 141     101.086  48.360  21.950  1.00 48.58           C  
ATOM   1131  O   ALA M 141     100.697  47.718  22.924  1.00 48.58           O  
ATOM   1132  N   LEU M 142     101.338  49.680  22.016  1.00102.35           N  
ATOM   1133  CA  LEU M 142     101.225  50.369  23.270  1.00102.35           C  
ATOM   1134  CB  LEU M 142     101.523  51.874  23.199  1.00102.35           C  
ATOM   1135  CG  LEU M 142     103.020  52.214  23.105  1.00102.35           C  
ATOM   1136  CD1 LEU M 142     103.661  51.697  21.819  1.00102.35           C  
ATOM   1137  CD2 LEU M 142     103.253  53.713  23.309  1.00102.35           C  
ATOM   1138  C   LEU M 142      99.837  50.236  23.803  1.00102.35           C  
ATOM   1139  O   LEU M 142      99.657  50.016  24.999  1.00102.35           O  
ATOM   1140  N   ILE M 143      98.815  50.339  22.936  1.00100.02           N  
ATOM   1141  CA  ILE M 143      97.462  50.268  23.407  1.00100.02           C  
ATOM   1142  CB  ILE M 143      96.459  50.258  22.290  1.00100.02           C  
ATOM   1143  CG1 ILE M 143      96.577  51.503  21.400  1.00100.02           C  
ATOM   1144  CG2 ILE M 143      95.072  50.093  22.934  1.00100.02           C  
ATOM   1145  CD1 ILE M 143      96.251  52.803  22.122  1.00100.02           C  
ATOM   1146  C   ILE M 143      97.310  48.943  24.075  1.00100.02           C  
ATOM   1147  O   ILE M 143      96.722  48.837  25.148  1.00100.02           O  
ATOM   1148  N   THR M 144      97.852  47.891  23.439  1.00 58.87           N  
ATOM   1149  CA  THR M 144      97.766  46.561  23.954  1.00 58.87           C  
ATOM   1150  CB  THR M 144      98.331  45.543  23.010  1.00 58.87           C  
ATOM   1151  OG1 THR M 144      97.608  45.559  21.787  1.00 58.87           O  
ATOM   1152  CG2 THR M 144      98.242  44.157  23.665  1.00 58.87           C  
ATOM   1153  C   THR M 144      98.521  46.471  25.239  1.00 58.87           C  
ATOM   1154  O   THR M 144      98.120  45.756  26.153  1.00 58.87           O  
ATOM   1155  N   LYS M 145      99.662  47.172  25.331  1.00 62.27           N  
ATOM   1156  CA  LYS M 145     100.484  47.098  26.503  1.00 62.27           C  
ATOM   1157  CB  LYS M 145     101.803  47.868  26.337  1.00 62.27           C  
ATOM   1158  CG  LYS M 145     102.712  47.780  27.561  1.00 62.27           C  
ATOM   1159  CD  LYS M 145     104.109  48.345  27.315  1.00 62.27           C  
ATOM   1160  CE  LYS M 145     105.021  48.246  28.538  1.00 62.27           C  
ATOM   1161  NZ  LYS M 145     106.286  48.969  28.286  1.00 62.27           N  
ATOM   1162  C   LYS M 145      99.787  47.669  27.701  1.00 62.27           C  
ATOM   1163  O   LYS M 145      99.721  47.027  28.748  1.00 62.27           O  
ATOM   1164  N   HIS M 146      99.212  48.879  27.571  1.00145.45           N  
ATOM   1165  CA  HIS M 146      98.634  49.527  28.713  1.00145.45           C  
ATOM   1166  ND1 HIS M 146      98.926  52.194  26.429  1.00145.45           N  
ATOM   1167  CG  HIS M 146      98.932  51.860  27.766  1.00145.45           C  
ATOM   1168  CB  HIS M 146      97.982  50.880  28.382  1.00145.45           C  
ATOM   1169  NE2 HIS M 146     100.561  53.370  27.371  1.00145.45           N  
ATOM   1170  CD2 HIS M 146      99.937  52.586  28.326  1.00145.45           C  
ATOM   1171  CE1 HIS M 146      99.919  53.100  26.248  1.00145.45           C  
ATOM   1172  C   HIS M 146      97.548  48.644  29.196  1.00145.45           C  
ATOM   1173  O   HIS M 146      97.406  48.389  30.391  1.00145.45           O  
ATOM   1174  N   LYS M 147      96.766  48.129  28.240  1.00 96.03           N  
ATOM   1175  CA  LYS M 147      95.648  47.302  28.572  1.00 96.03           C  
ATOM   1176  CB  LYS M 147      94.926  46.790  27.314  1.00 96.03           C  
ATOM   1177  CG  LYS M 147      93.667  45.966  27.589  1.00 96.03           C  
ATOM   1178  CD  LYS M 147      92.896  45.614  26.314  1.00 96.03           C  
ATOM   1179  CE  LYS M 147      92.580  46.829  25.440  1.00 96.03           C  
ATOM   1180  NZ  LYS M 147      91.973  46.391  24.164  1.00 96.03           N  
ATOM   1181  C   LYS M 147      96.139  46.097  29.300  1.00 96.03           C  
ATOM   1182  O   LYS M 147      95.605  45.739  30.349  1.00 96.03           O  
ATOM   1183  N   TRP M 148      97.198  45.452  28.778  1.00112.97           N  
ATOM   1184  CA  TRP M 148      97.641  44.225  29.374  1.00112.97           C  
ATOM   1185  CB  TRP M 148      98.687  43.467  28.540  1.00112.97           C  
ATOM   1186  CG  TRP M 148      98.070  42.834  27.313  1.00112.97           C  
ATOM   1187  CD2 TRP M 148      98.624  41.722  26.596  1.00112.97           C  
ATOM   1188  CD1 TRP M 148      96.896  43.144  26.693  1.00112.97           C  
ATOM   1189  NE1 TRP M 148      96.684  42.294  25.635  1.00112.97           N  
ATOM   1190  CE2 TRP M 148      97.739  41.412  25.562  1.00112.97           C  
ATOM   1191  CE3 TRP M 148      99.778  41.018  26.780  1.00112.97           C  
ATOM   1192  CZ2 TRP M 148      97.994  40.388  24.700  1.00112.97           C  
ATOM   1193  CZ3 TRP M 148     100.029  39.981  25.910  1.00112.97           C  
ATOM   1194  CH2 TRP M 148      99.153  39.672  24.891  1.00112.97           C  
ATOM   1195  C   TRP M 148      98.166  44.458  30.754  1.00112.97           C  
ATOM   1196  O   TRP M 148      97.859  43.702  31.674  1.00112.97           O  
ATOM   1197  N   GLU M 149      98.944  45.532  30.954  1.00 77.50           N  
ATOM   1198  CA  GLU M 149      99.540  45.770  32.237  1.00 77.50           C  
ATOM   1199  CB  GLU M 149     100.357  47.068  32.254  1.00 77.50           C  
ATOM   1200  CG  GLU M 149     101.566  47.014  31.321  1.00 77.50           C  
ATOM   1201  CD  GLU M 149     102.187  48.401  31.283  1.00 77.50           C  
ATOM   1202  OE1 GLU M 149     101.419  49.384  31.110  1.00 77.50           O  
ATOM   1203  OE2 GLU M 149     103.436  48.499  31.429  1.00 77.50           O  
ATOM   1204  C   GLU M 149      98.458  45.896  33.272  1.00 77.50           C  
ATOM   1205  O   GLU M 149      98.561  45.352  34.370  1.00 77.50           O  
ATOM   1206  N   GLN M 150      97.372  46.614  32.946  1.00141.57           N  
ATOM   1207  CA  GLN M 150      96.293  46.817  33.874  1.00141.57           C  
ATOM   1208  CB  GLN M 150      95.192  47.772  33.363  1.00141.57           C  
ATOM   1209  CG  GLN M 150      95.440  49.261  33.635  1.00141.57           C  
ATOM   1210  CD  GLN M 150      96.521  49.819  32.725  1.00141.57           C  
ATOM   1211  OE1 GLN M 150      96.245  50.281  31.619  1.00141.57           O  
ATOM   1212  NE2 GLN M 150      97.788  49.807  33.218  1.00141.57           N  
ATOM   1213  C   GLN M 150      95.623  45.510  34.204  1.00141.57           C  
ATOM   1214  O   GLN M 150      95.078  45.341  35.293  1.00141.57           O  
ATOM   1215  N   ALA M 151      95.588  44.575  33.239  1.00 65.47           N  
ATOM   1216  CA  ALA M 151      94.934  43.301  33.379  1.00 65.47           C  
ATOM   1217  CB  ALA M 151      94.970  42.504  32.060  1.00 65.47           C  
ATOM   1218  C   ALA M 151      95.612  42.479  34.422  1.00 65.47           C  
ATOM   1219  O   ALA M 151      94.965  41.747  35.172  1.00 65.47           O  
ATOM   1220  N   GLY M 152      96.946  42.581  34.503  1.00 49.48           N  
ATOM   1221  CA  GLY M 152      97.654  41.728  35.410  1.00 49.48           C  
ATOM   1222  C   GLY M 152      98.070  40.549  34.593  1.00 49.48           C  
ATOM   1223  O   GLY M 152      98.402  39.488  35.119  1.00 49.48           O  
ATOM   1224  N   GLU M 153      98.083  40.743  33.259  1.00120.13           N  
ATOM   1225  CA  GLU M 153      98.408  39.716  32.312  1.00120.13           C  
ATOM   1226  CB  GLU M 153      98.433  40.243  30.863  1.00120.13           C  
ATOM   1227  CG  GLU M 153      98.867  39.204  29.822  1.00120.13           C  
ATOM   1228  CD  GLU M 153      97.781  38.148  29.715  1.00120.13           C  
ATOM   1229  OE1 GLU M 153      96.862  38.172  30.575  1.00120.13           O  
ATOM   1230  OE2 GLU M 153      97.851  37.302  28.783  1.00120.13           O  
ATOM   1231  C   GLU M 153      99.763  39.149  32.578  1.00120.13           C  
ATOM   1232  O   GLU M 153      99.943  37.934  32.528  1.00120.13           O  
ATOM   1233  N   ALA M 154     100.754  39.999  32.891  1.00 60.14           N  
ATOM   1234  CA  ALA M 154     102.090  39.492  33.051  1.00 60.14           C  
ATOM   1235  CB  ALA M 154     103.108  40.579  33.439  1.00 60.14           C  
ATOM   1236  C   ALA M 154     102.089  38.472  34.140  1.00 60.14           C  
ATOM   1237  O   ALA M 154     102.732  37.429  34.023  1.00 60.14           O  
ATOM   1238  N   GLU M 155     101.348  38.738  35.226  1.00114.11           N  
ATOM   1239  CA  GLU M 155     101.385  37.836  36.341  1.00114.11           C  
ATOM   1240  CB  GLU M 155     100.609  38.381  37.542  1.00114.11           C  
ATOM   1241  CG  GLU M 155     100.916  37.638  38.834  1.00114.11           C  
ATOM   1242  CD  GLU M 155     100.157  38.354  39.933  1.00114.11           C  
ATOM   1243  OE1 GLU M 155     100.187  39.613  39.948  1.00114.11           O  
ATOM   1244  OE2 GLU M 155      99.528  37.652  40.766  1.00114.11           O  
ATOM   1245  C   GLU M 155     100.797  36.508  35.974  1.00114.11           C  
ATOM   1246  O   GLU M 155     101.370  35.462  36.275  1.00114.11           O  
ATOM   1247  N   ARG M 156      99.645  36.517  35.278  1.00168.74           N  
ATOM   1248  CA  ARG M 156      98.997  35.295  34.925  1.00168.74           C  
ATOM   1249  CB  ARG M 156      97.724  35.562  34.109  1.00168.74           C  
ATOM   1250  CG  ARG M 156      96.948  34.308  33.728  1.00168.74           C  
ATOM   1251  CD  ARG M 156      95.962  34.563  32.589  1.00168.74           C  
ATOM   1252  NE  ARG M 156      96.770  34.592  31.339  1.00168.74           N  
ATOM   1253  CZ  ARG M 156      96.186  34.395  30.123  1.00168.74           C  
ATOM   1254  NH1 ARG M 156      94.842  34.186  30.038  1.00168.74           N  
ATOM   1255  NH2 ARG M 156      96.949  34.413  28.990  1.00168.74           N  
ATOM   1256  C   ARG M 156      99.946  34.516  34.073  1.00168.74           C  
ATOM   1257  O   ARG M 156     100.112  33.308  34.240  1.00168.74           O  
ATOM   1258  N   LEU M 158     100.627  35.206  33.143  1.00147.78           N  
ATOM   1259  CA  LEU M 158     101.551  34.517  32.285  1.00147.78           C  
ATOM   1260  CB  LEU M 158     102.320  35.412  31.291  1.00147.78           C  
ATOM   1261  CG  LEU M 158     101.560  35.792  30.010  1.00147.78           C  
ATOM   1262  CD1 LEU M 158     102.424  36.676  29.092  1.00147.78           C  
ATOM   1263  CD2 LEU M 158     101.056  34.529  29.294  1.00147.78           C  
ATOM   1264  C   LEU M 158     102.611  33.863  33.105  1.00147.78           C  
ATOM   1265  O   LEU M 158     102.867  32.675  32.941  1.00147.78           O  
ATOM   1266  N   ARG M 159     103.193  34.596  34.071  1.00154.28           N  
ATOM   1267  CA  ARG M 159     104.341  34.107  34.776  1.00154.28           C  
ATOM   1268  CB  ARG M 159     104.829  35.050  35.883  1.00154.28           C  
ATOM   1269  CG  ARG M 159     106.195  34.643  36.436  1.00154.28           C  
ATOM   1270  CD  ARG M 159     106.578  35.390  37.708  1.00154.28           C  
ATOM   1271  NE  ARG M 159     106.403  36.837  37.427  1.00154.28           N  
ATOM   1272  CZ  ARG M 159     106.634  37.740  38.421  1.00154.28           C  
ATOM   1273  NH1 ARG M 159     107.135  37.315  39.618  1.00154.28           N  
ATOM   1274  NH2 ARG M 159     106.367  39.061  38.212  1.00154.28           N  
ATOM   1275  C   ARG M 159     103.986  32.824  35.436  1.00154.28           C  
ATOM   1276  O   ARG M 159     104.814  31.923  35.529  1.00154.28           O  
ATOM   1277  N   ALA M 160     102.742  32.708  35.925  1.00 53.91           N  
ATOM   1278  CA  ALA M 160     102.374  31.505  36.595  1.00 53.91           C  
ATOM   1279  CB  ALA M 160     100.925  31.529  37.112  1.00 53.91           C  
ATOM   1280  C   ALA M 160     102.481  30.366  35.640  1.00 53.91           C  
ATOM   1281  O   ALA M 160     103.046  29.325  35.967  1.00 53.91           O  
ATOM   1282  N   TYR M 161     101.964  30.540  34.414  1.00 79.24           N  
ATOM   1283  CA  TYR M 161     101.986  29.478  33.451  1.00 79.24           C  
ATOM   1284  CB  TYR M 161     101.275  29.887  32.147  1.00 79.24           C  
ATOM   1285  CG  TYR M 161     101.535  28.878  31.082  1.00 79.24           C  
ATOM   1286  CD1 TYR M 161     100.867  27.675  31.049  1.00 79.24           C  
ATOM   1287  CD2 TYR M 161     102.445  29.163  30.093  1.00 79.24           C  
ATOM   1288  CE1 TYR M 161     101.121  26.763  30.049  1.00 79.24           C  
ATOM   1289  CE2 TYR M 161     102.705  28.258  29.091  1.00 79.24           C  
ATOM   1290  CZ  TYR M 161     102.041  27.056  29.069  1.00 79.24           C  
ATOM   1291  OH  TYR M 161     102.302  26.122  28.043  1.00 79.24           O  
ATOM   1292  C   TYR M 161     103.400  29.120  33.132  1.00 79.24           C  
ATOM   1293  O   TYR M 161     103.789  27.958  33.220  1.00 79.24           O  
ATOM   1294  N   LEU M 162     104.230  30.125  32.812  1.00118.15           N  
ATOM   1295  CA  LEU M 162     105.577  29.842  32.414  1.00118.15           C  
ATOM   1296  CB  LEU M 162     106.382  31.120  32.109  1.00118.15           C  
ATOM   1297  CG  LEU M 162     105.969  31.872  30.826  1.00118.15           C  
ATOM   1298  CD1 LEU M 162     106.442  31.130  29.572  1.00118.15           C  
ATOM   1299  CD2 LEU M 162     104.465  32.165  30.777  1.00118.15           C  
ATOM   1300  C   LEU M 162     106.287  29.159  33.531  1.00118.15           C  
ATOM   1301  O   LEU M 162     106.913  28.120  33.335  1.00118.15           O  
ATOM   1302  N   GLU M 163     106.220  29.725  34.745  1.00 95.23           N  
ATOM   1303  CA  GLU M 163     106.960  29.110  35.798  1.00 95.23           C  
ATOM   1304  CB  GLU M 163     107.010  30.005  37.055  1.00 95.23           C  
ATOM   1305  CG  GLU M 163     107.804  31.298  36.813  1.00 95.23           C  
ATOM   1306  CD  GLU M 163     107.646  32.223  38.012  1.00 95.23           C  
ATOM   1307  OE1 GLU M 163     106.480  32.461  38.426  1.00 95.23           O  
ATOM   1308  OE2 GLU M 163     108.690  32.708  38.526  1.00 95.23           O  
ATOM   1309  C   GLU M 163     106.363  27.780  36.140  1.00 95.23           C  
ATOM   1310  O   GLU M 163     107.047  26.761  36.157  1.00 95.23           O  
ATOM   1311  N   GLY M 164     105.067  27.751  36.477  1.00 87.68           N  
ATOM   1312  CA  GLY M 164     104.501  26.495  36.874  1.00 87.68           C  
ATOM   1313  C   GLY M 164     104.047  25.542  35.808  1.00 87.68           C  
ATOM   1314  O   GLY M 164     104.580  24.441  35.677  1.00 87.68           O  
ATOM   1315  N   THR M 165     103.056  25.971  34.996  1.00 76.84           N  
ATOM   1316  CA  THR M 165     102.377  25.051  34.121  1.00 76.84           C  
ATOM   1317  CB  THR M 165     101.134  25.631  33.508  1.00 76.84           C  
ATOM   1318  OG1 THR M 165     100.235  26.023  34.534  1.00 76.84           O  
ATOM   1319  CG2 THR M 165     100.465  24.563  32.626  1.00 76.84           C  
ATOM   1320  C   THR M 165     103.259  24.556  33.031  1.00 76.84           C  
ATOM   1321  O   THR M 165     103.370  23.350  32.812  1.00 76.84           O  
ATOM   1322  N   CYS M 166     103.958  25.480  32.357  1.00 61.52           N  
ATOM   1323  CA  CYS M 166     104.749  25.103  31.228  1.00 61.52           C  
ATOM   1324  CB  CYS M 166     105.571  26.279  30.658  1.00 61.52           C  
ATOM   1325  SG  CYS M 166     106.584  25.802  29.222  1.00 61.52           S  
ATOM   1326  C   CYS M 166     105.749  24.084  31.661  1.00 61.52           C  
ATOM   1327  O   CYS M 166     105.938  23.067  30.997  1.00 61.52           O  
ATOM   1328  N   VAL M 167     106.404  24.344  32.803  1.00 48.50           N  
ATOM   1329  CA  VAL M 167     107.469  23.519  33.291  1.00 48.50           C  
ATOM   1330  CB  VAL M 167     108.140  24.107  34.500  1.00 48.50           C  
ATOM   1331  CG1 VAL M 167     109.231  23.137  34.982  1.00 48.50           C  
ATOM   1332  CG2 VAL M 167     108.661  25.507  34.135  1.00 48.50           C  
ATOM   1333  C   VAL M 167     106.984  22.161  33.665  1.00 48.50           C  
ATOM   1334  O   VAL M 167     107.639  21.160  33.381  1.00 48.50           O  
ATOM   1335  N   GLU M 168     105.820  22.085  34.326  1.00 58.60           N  
ATOM   1336  CA  GLU M 168     105.371  20.818  34.805  1.00 58.60           C  
ATOM   1337  CB  GLU M 168     104.104  20.980  35.662  1.00 58.60           C  
ATOM   1338  CG  GLU M 168     104.412  21.720  36.972  1.00 58.60           C  
ATOM   1339  CD  GLU M 168     103.113  22.148  37.641  1.00 58.60           C  
ATOM   1340  OE1 GLU M 168     102.509  23.151  37.178  1.00 58.60           O  
ATOM   1341  OE2 GLU M 168     102.715  21.479  38.632  1.00 58.60           O  
ATOM   1342  C   GLU M 168     105.125  19.897  33.647  1.00 58.60           C  
ATOM   1343  O   GLU M 168     105.509  18.729  33.695  1.00 58.60           O  
ATOM   1344  N   TRP M 169     104.480  20.403  32.577  1.00 94.02           N  
ATOM   1345  CA  TRP M 169     104.172  19.605  31.421  1.00 94.02           C  
ATOM   1346  CB  TRP M 169     103.195  20.280  30.448  1.00 94.02           C  
ATOM   1347  CG  TRP M 169     101.792  20.293  30.986  1.00 94.02           C  
ATOM   1348  CD2 TRP M 169     100.949  19.132  31.006  1.00 94.02           C  
ATOM   1349  CD1 TRP M 169     101.072  21.303  31.555  1.00 94.02           C  
ATOM   1350  NE1 TRP M 169      99.830  20.844  31.921  1.00 94.02           N  
ATOM   1351  CE2 TRP M 169      99.741  19.508  31.591  1.00 94.02           C  
ATOM   1352  CE3 TRP M 169     101.171  17.857  30.573  1.00 94.02           C  
ATOM   1353  CZ2 TRP M 169      98.729  18.607  31.753  1.00 94.02           C  
ATOM   1354  CZ3 TRP M 169     100.147  16.951  30.734  1.00 94.02           C  
ATOM   1355  CH2 TRP M 169      98.951  17.321  31.313  1.00 94.02           C  
ATOM   1356  C   TRP M 169     105.400  19.235  30.663  1.00 94.02           C  
ATOM   1357  O   TRP M 169     105.537  18.102  30.204  1.00 94.02           O  
ATOM   1358  N   LEU M 170     106.341  20.182  30.529  1.00121.51           N  
ATOM   1359  CA  LEU M 170     107.530  19.950  29.769  1.00121.51           C  
ATOM   1360  CB  LEU M 170     108.475  21.170  29.856  1.00121.51           C  
ATOM   1361  CG  LEU M 170     109.798  21.095  29.064  1.00121.51           C  
ATOM   1362  CD1 LEU M 170     110.748  20.022  29.618  1.00121.51           C  
ATOM   1363  CD2 LEU M 170     109.554  20.958  27.561  1.00121.51           C  
ATOM   1364  C   LEU M 170     108.195  18.765  30.389  1.00121.51           C  
ATOM   1365  O   LEU M 170     108.669  17.873  29.690  1.00121.51           O  
ATOM   1366  N   ARG M 171     108.218  18.704  31.731  1.00 54.17           N  
ATOM   1367  CA  ARG M 171     108.843  17.605  32.402  1.00 54.17           C  
ATOM   1368  CB  ARG M 171     108.801  17.743  33.938  1.00 54.17           C  
ATOM   1369  CG  ARG M 171     109.598  18.937  34.477  1.00 54.17           C  
ATOM   1370  CD  ARG M 171     109.656  19.033  36.006  1.00 54.17           C  
ATOM   1371  NE  ARG M 171     108.269  19.246  36.510  1.00 54.17           N  
ATOM   1372  CZ  ARG M 171     108.016  20.182  37.471  1.00 54.17           C  
ATOM   1373  NH1 ARG M 171     109.024  20.963  37.959  1.00 54.17           N  
ATOM   1374  NH2 ARG M 171     106.744  20.349  37.939  1.00 54.17           N  
ATOM   1375  C   ARG M 171     108.111  16.351  32.041  1.00 54.17           C  
ATOM   1376  O   ARG M 171     108.725  15.335  31.720  1.00 54.17           O  
ATOM   1377  N   ARG M 172     106.767  16.393  32.061  1.00 75.33           N  
ATOM   1378  CA  ARG M 172     106.013  15.201  31.817  1.00 75.33           C  
ATOM   1379  CB  ARG M 172     104.496  15.358  32.006  1.00 75.33           C  
ATOM   1380  CG  ARG M 172     103.774  14.013  31.903  1.00 75.33           C  
ATOM   1381  CD  ARG M 172     102.260  14.091  32.079  1.00 75.33           C  
ATOM   1382  NE  ARG M 172     101.750  12.691  32.023  1.00 75.33           N  
ATOM   1383  CZ  ARG M 172     100.439  12.421  32.278  0.93 75.33           C  
ATOM   1384  NH1 ARG M 172      99.570  13.435  32.562  1.00 75.33           N  
ATOM   1385  NH2 ARG M 172      99.996  11.130  32.251  1.00 75.33           N  
ATOM   1386  C   ARG M 172     106.230  14.718  30.421  1.00 75.33           C  
ATOM   1387  O   ARG M 172     106.402  13.521  30.199  1.00 75.33           O  
ATOM   1388  N   TYR M 173     106.252  15.633  29.435  1.00 88.50           N  
ATOM   1389  CA  TYR M 173     106.371  15.195  28.076  1.00 88.50           C  
ATOM   1390  CB  TYR M 173     106.412  16.329  27.037  1.00 88.50           C  
ATOM   1391  CG  TYR M 173     105.091  17.013  26.984  1.00 88.50           C  
ATOM   1392  CD1 TYR M 173     103.972  16.321  26.588  1.00 88.50           C  
ATOM   1393  CD2 TYR M 173     104.978  18.353  27.285  1.00 88.50           C  
ATOM   1394  CE1 TYR M 173     102.749  16.945  26.523  1.00 88.50           C  
ATOM   1395  CE2 TYR M 173     103.757  18.981  27.220  1.00 88.50           C  
ATOM   1396  CZ  TYR M 173     102.640  18.277  26.843  1.00 88.50           C  
ATOM   1397  OH  TYR M 173     101.387  18.922  26.775  1.00 88.50           O  
ATOM   1398  C   TYR M 173     107.659  14.464  27.921  1.00 88.50           C  
ATOM   1399  O   TYR M 173     107.693  13.360  27.382  1.00 88.50           O  
ATOM   1400  N   LEU M 174     108.750  15.034  28.454  1.00120.16           N  
ATOM   1401  CA  LEU M 174     110.025  14.420  28.263  1.00120.16           C  
ATOM   1402  CB  LEU M 174     111.189  15.192  28.894  1.00120.16           C  
ATOM   1403  CG  LEU M 174     111.663  16.377  28.035  1.00120.16           C  
ATOM   1404  CD1 LEU M 174     110.561  17.409  27.772  1.00120.16           C  
ATOM   1405  CD2 LEU M 174     112.919  17.005  28.644  1.00120.16           C  
ATOM   1406  C   LEU M 174     110.008  13.042  28.818  1.00120.16           C  
ATOM   1407  O   LEU M 174     110.610  12.143  28.236  1.00120.16           O  
ATOM   1408  N   LYS M 175     109.307  12.821  29.942  1.00 97.50           N  
ATOM   1409  CA  LYS M 175     109.330  11.510  30.517  1.00 97.50           C  
ATOM   1410  CB  LYS M 175     108.434  11.392  31.761  1.00 97.50           C  
ATOM   1411  CG  LYS M 175     108.817  12.343  32.896  1.00 97.50           C  
ATOM   1412  CD  LYS M 175     107.824  12.325  34.062  1.00 97.50           C  
ATOM   1413  CE  LYS M 175     108.195  11.314  35.151  1.00 97.50           C  
ATOM   1414  NZ  LYS M 175     107.162  11.298  36.210  1.00 97.50           N  
ATOM   1415  C   LYS M 175     108.811  10.520  29.511  1.00 97.50           C  
ATOM   1416  O   LYS M 175     109.439   9.491  29.269  1.00 97.50           O  
ATOM   1417  N   ASN M 176     107.656  10.816  28.885  1.00 83.57           N  
ATOM   1418  CA  ASN M 176     107.047   9.913  27.944  1.00 83.57           C  
ATOM   1419  CB  ASN M 176     105.640  10.373  27.532  1.00 83.57           C  
ATOM   1420  CG  ASN M 176     104.728  10.231  28.743  1.00 83.57           C  
ATOM   1421  OD1 ASN M 176     104.050  11.175  29.145  1.00 83.57           O  
ATOM   1422  ND2 ASN M 176     104.704   9.011  29.343  1.00 83.57           N  
ATOM   1423  C   ASN M 176     107.849   9.793  26.672  1.00 83.57           C  
ATOM   1424  O   ASN M 176     108.016   8.703  26.132  1.00 83.57           O  
ATOM   1425  N   GLY M 177     108.286  10.952  26.148  1.00 83.29           N  
ATOM   1426  CA  GLY M 177     108.993  11.225  24.921  1.00 83.29           C  
ATOM   1427  C   GLY M 177     110.454  10.899  24.892  1.00 83.29           C  
ATOM   1428  O   GLY M 177     111.041  10.847  23.814  1.00 83.29           O  
ATOM   1429  N   ASN M 178     111.097  10.734  26.059  1.00130.61           N  
ATOM   1430  CA  ASN M 178     112.532  10.737  26.170  1.00130.61           C  
ATOM   1431  CB  ASN M 178     113.001  10.301  27.571  1.00130.61           C  
ATOM   1432  CG  ASN M 178     114.470  10.656  27.758  1.00130.61           C  
ATOM   1433  OD1 ASN M 178     115.276  10.559  26.834  1.00130.61           O  
ATOM   1434  ND2 ASN M 178     114.836  11.086  28.996  1.00130.61           N  
ATOM   1435  C   ASN M 178     113.206   9.850  25.168  1.00130.61           C  
ATOM   1436  O   ASN M 178     114.179  10.283  24.555  1.00130.61           O  
ATOM   1437  N   ALA M 179     112.725   8.612  24.938  1.00 43.04           N  
ATOM   1438  CA  ALA M 179     113.468   7.747  24.063  1.00 43.04           C  
ATOM   1439  CB  ALA M 179     112.811   6.364  23.898  1.00 43.04           C  
ATOM   1440  C   ALA M 179     113.583   8.368  22.698  1.00 43.04           C  
ATOM   1441  O   ALA M 179     114.678   8.445  22.142  1.00 43.04           O  
ATOM   1442  N   THR M 180     112.463   8.858  22.131  0.88125.00           N  
ATOM   1443  CA  THR M 180     112.496   9.450  20.823  0.88125.00           C  
ATOM   1444  CB  THR M 180     111.123   9.726  20.276  0.88125.00           C  
ATOM   1445  OG1 THR M 180     110.449  10.678  21.085  0.88125.00           O  
ATOM   1446  CG2 THR M 180     110.332   8.408  20.250  0.88125.00           C  
ATOM   1447  C   THR M 180     113.231  10.756  20.843  0.88125.00           C  
ATOM   1448  O   THR M 180     114.122  10.987  20.030  0.88125.00           O  
ATOM   1449  N   LEU M 181     112.895  11.641  21.800  1.00 56.84           N  
ATOM   1450  CA  LEU M 181     113.480  12.953  21.863  1.00 56.84           C  
ATOM   1451  CB  LEU M 181     113.075  13.745  23.122  1.00 56.84           C  
ATOM   1452  CG  LEU M 181     111.581  14.124  23.174  1.00 56.84           C  
ATOM   1453  CD1 LEU M 181     111.247  14.918  24.450  1.00 56.84           C  
ATOM   1454  CD2 LEU M 181     111.153  14.865  21.896  1.00 56.84           C  
ATOM   1455  C   LEU M 181     115.002  12.826  21.862  1.00 56.84           C  
ATOM   1456  O   LEU M 181     115.663  13.716  21.264  1.00 56.84           O  
ATOM   1457  OXT LEU M 181     115.526  11.844  22.457  1.00 56.84           O  
TER
ATOM   1458  N   SER P   1     100.258  21.151  27.901  1.00 70.62           N  
ATOM   1459  CA  SER P   1      99.144  22.083  27.637  1.00 70.62           C  
ATOM   1460  CB  SER P   1      98.240  22.187  28.876  1.00 70.62           C  
ATOM   1461  OG  SER P   1      97.759  20.905  29.246  1.00 70.62           O  
ATOM   1462  C   SER P   1      99.627  23.459  27.333  1.00 70.62           C  
ATOM   1463  O   SER P   1     100.597  23.939  27.917  1.00 70.62           O  
ATOM   1464  N   ILE P   2      98.932  24.126  26.396  1.00 80.80           N  
ATOM   1465  CA  ILE P   2      99.226  25.468  26.002  1.00 80.80           C  
ATOM   1466  CB  ILE P   2      98.824  25.768  24.591  1.00 80.80           C  
ATOM   1467  CG1 ILE P   2      99.273  27.184  24.190  1.00 80.80           C  
ATOM   1468  CG2 ILE P   2      97.313  25.516  24.472  1.00 80.80           C  
ATOM   1469  CD1 ILE P   2      99.153  27.463  22.693  1.00 80.80           C  
ATOM   1470  C   ILE P   2      98.449  26.370  26.906  1.00 80.80           C  
ATOM   1471  O   ILE P   2      97.480  25.955  27.537  1.00 80.80           O  
ATOM   1472  N   ILE P   3      98.927  27.618  27.044  1.00171.90           N  
ATOM   1473  CA  ILE P   3      98.316  28.637  27.851  1.00171.90           C  
ATOM   1474  CB  ILE P   3      99.195  29.844  27.989  1.00171.90           C  
ATOM   1475  CG1 ILE P   3      98.607  30.851  28.991  1.00171.90           C  
ATOM   1476  CG2 ILE P   3      99.427  30.414  26.581  1.00171.90           C  
ATOM   1477  CD1 ILE P   3      99.583  31.964  29.369  1.00171.90           C  
ATOM   1478  C   ILE P   3      97.042  29.090  27.202  1.00171.90           C  
ATOM   1479  O   ILE P   3      96.834  28.873  26.015  1.00171.90           O  
ATOM   1480  N   ASN P   4      96.091  29.638  27.988  1.00107.13           N  
ATOM   1481  CA  ASN P   4      94.923  30.199  27.364  1.00107.13           C  
ATOM   1482  CB  ASN P   4      93.622  30.016  28.157  1.00107.13           C  
ATOM   1483  CG  ASN P   4      93.385  28.514  28.295  1.00107.13           C  
ATOM   1484  OD1 ASN P   4      93.953  27.708  27.559  1.00107.13           O  
ATOM   1485  ND2 ASN P   4      92.527  28.112  29.270  1.00107.13           N  
ATOM   1486  C   ASN P   4      95.214  31.660  27.254  1.00107.13           C  
ATOM   1487  O   ASN P   4      95.509  32.306  28.250  1.00107.13           O  
ATOM   1488  N   PHE P   5      95.127  32.213  26.030  1.00180.71           N  
ATOM   1489  CA  PHE P   5      95.520  33.563  25.728  1.00180.71           C  
ATOM   1490  CB  PHE P   5      95.781  33.769  24.226  1.00180.71           C  
ATOM   1491  CG  PHE P   5      96.880  32.840  23.832  1.00180.71           C  
ATOM   1492  CD1 PHE P   5      96.608  31.564  23.402  1.00180.71           C  
ATOM   1493  CD2 PHE P   5      98.194  33.231  23.896  1.00180.71           C  
ATOM   1494  CE1 PHE P   5      97.616  30.701  23.040  1.00180.71           C  
ATOM   1495  CE2 PHE P   5      99.206  32.373  23.535  1.00180.71           C  
ATOM   1496  CZ  PHE P   5      98.926  31.102  23.104  1.00180.71           C  
ATOM   1497  C   PHE P   5      94.471  34.557  26.125  1.00180.71           C  
ATOM   1498  O   PHE P   5      93.304  34.218  26.310  1.00180.71           O  
ATOM   1499  N   GLU P   6      94.900  35.831  26.296  1.00 93.93           N  
ATOM   1500  CA  GLU P   6      94.017  36.929  26.590  1.00 93.93           C  
ATOM   1501  CB  GLU P   6      94.361  37.708  27.870  1.00 93.93           C  
ATOM   1502  CG  GLU P   6      94.103  36.884  29.131  1.00 93.93           C  
ATOM   1503  CD  GLU P   6      94.140  37.804  30.341  1.00 93.93           C  
ATOM   1504  OE1 GLU P   6      93.802  39.007  30.182  1.00 93.93           O  
ATOM   1505  OE2 GLU P   6      94.501  37.313  31.443  1.00 93.93           O  
ATOM   1506  C   GLU P   6      94.087  37.876  25.427  1.00 93.93           C  
ATOM   1507  O   GLU P   6      95.047  37.869  24.660  1.00 93.93           O  
ATOM   1508  N   LYS P   7      93.057  38.733  25.291  1.00109.53           N  
ATOM   1509  CA  LYS P   7      92.852  39.597  24.160  1.00109.53           C  
ATOM   1510  CB  LYS P   7      91.484  40.290  24.150  1.00109.53           C  
ATOM   1511  CG  LYS P   7      91.053  40.783  22.770  1.00109.53           C  
ATOM   1512  CD  LYS P   7      89.561  41.110  22.698  1.00109.53           C  
ATOM   1513  CE  LYS P   7      89.107  41.610  21.325  1.00109.53           C  
ATOM   1514  NZ  LYS P   7      87.640  41.466  21.205  1.00109.53           N  
ATOM   1515  C   LYS P   7      93.859  40.697  24.103  1.00109.53           C  
ATOM   1516  O   LYS P   7      94.447  41.104  25.099  1.00109.53           O  
ATOM   1517  N   LEU P   8      94.082  41.186  22.867  1.00 98.69           N  
ATOM   1518  CA  LEU P   8      94.965  42.279  22.602  1.00 98.69           C  
ATOM   1519  CB  LEU P   8      95.442  42.310  21.143  1.00 98.69           C  
ATOM   1520  CG  LEU P   8      96.372  41.136  20.787  1.00 98.69           C  
ATOM   1521  CD1 LEU P   8      96.795  41.190  19.311  1.00 98.69           C  
ATOM   1522  CD2 LEU P   8      97.589  41.095  21.726  1.00 98.69           C  
ATOM   1523  C   LEU P   8      94.176  43.561  22.845  1.00 98.69           C  
ATOM   1524  O   LEU P   8      92.922  43.507  22.748  1.00 98.69           O  
ATOM   1525  OXT LEU P   8      94.817  44.614  23.119  1.00 98.69           O  
TER
ATOM   1526  N   LEU A  11      78.577  24.087  57.468  1.00 90.15           N  
ATOM   1527  CA  LEU A  11      79.718  24.684  58.196  1.00 90.15           C  
ATOM   1528  CB  LEU A  11      80.784  25.213  57.223  1.00 90.15           C  
ATOM   1529  CG  LEU A  11      81.652  24.100  56.607  1.00 90.15           C  
ATOM   1530  CD1 LEU A  11      82.592  23.502  57.669  1.00 90.15           C  
ATOM   1531  CD2 LEU A  11      80.800  23.026  55.908  1.00 90.15           C  
ATOM   1532  C   LEU A  11      79.350  25.765  59.151  1.00 90.15           C  
ATOM   1533  O   LEU A  11      78.881  26.837  58.769  1.00 90.15           O  
ATOM   1534  N   SER A  12      79.526  25.467  60.451  1.00 89.34           N  
ATOM   1535  CA  SER A  12      79.316  26.442  61.475  1.00 89.34           C  
ATOM   1536  CB  SER A  12      78.005  26.256  62.258  1.00 89.34           C  
ATOM   1537  OG  SER A  12      78.044  25.038  62.984  1.00 89.34           O  
ATOM   1538  C   SER A  12      80.454  26.267  62.432  1.00 89.34           C  
ATOM   1539  O   SER A  12      80.788  25.144  62.805  1.00 89.34           O  
ATOM   1540  N   VAL A  13      81.103  27.372  62.848  1.00 40.55           N  
ATOM   1541  CA  VAL A  13      82.194  27.218  63.768  1.00 40.55           C  
ATOM   1542  CB  VAL A  13      83.549  27.307  63.122  1.00 40.55           C  
ATOM   1543  CG1 VAL A  13      83.692  26.145  62.123  1.00 40.55           C  
ATOM   1544  CG2 VAL A  13      83.710  28.700  62.495  1.00 40.55           C  
ATOM   1545  C   VAL A  13      82.097  28.296  64.805  1.00 40.55           C  
ATOM   1546  O   VAL A  13      81.409  29.297  64.617  1.00 40.55           O  
ATOM   1547  N   ARG A  14      82.779  28.089  65.950  1.00 79.76           N  
ATOM   1548  CA  ARG A  14      82.785  29.023  67.040  1.00 79.76           C  
ATOM   1549  CB  ARG A  14      83.296  28.390  68.343  1.00 79.76           C  
ATOM   1550  CG  ARG A  14      82.294  27.412  68.954  1.00 79.76           C  
ATOM   1551  CD  ARG A  14      82.938  26.174  69.577  1.00 79.76           C  
ATOM   1552  NE  ARG A  14      83.457  25.364  68.440  1.00 79.76           N  
ATOM   1553  CZ  ARG A  14      82.583  24.622  67.698  1.00 79.76           C  
ATOM   1554  NH1 ARG A  14      81.261  24.591  68.040  1.00 79.76           N  
ATOM   1555  NH2 ARG A  14      83.025  23.926  66.609  1.00 79.76           N  
ATOM   1556  C   ARG A  14      83.702  30.148  66.688  1.00 79.76           C  
ATOM   1557  O   ARG A  14      84.691  29.950  65.983  1.00 79.76           O  
ATOM   1558  N   GLU A  15      83.387  31.371  67.166  1.00 46.23           N  
ATOM   1559  CA  GLU A  15      84.241  32.484  66.866  1.00 46.23           C  
ATOM   1560  CB  GLU A  15      83.725  33.858  67.347  1.00 46.23           C  
ATOM   1561  CG  GLU A  15      84.681  35.014  67.021  1.00 46.23           C  
ATOM   1562  CD  GLU A  15      84.111  36.308  67.592  1.00 46.23           C  
ATOM   1563  OE1 GLU A  15      82.936  36.290  68.044  1.00 46.23           O  
ATOM   1564  OE2 GLU A  15      84.844  37.332  67.584  1.00 46.23           O  
ATOM   1565  C   GLU A  15      85.551  32.258  67.539  1.00 46.23           C  
ATOM   1566  O   GLU A  15      85.606  31.787  68.674  1.00 46.23           O  
ATOM   1567  N   GLY A  16      86.645  32.585  66.822  1.00 28.68           N  
ATOM   1568  CA  GLY A  16      87.970  32.473  67.359  1.00 28.68           C  
ATOM   1569  C   GLY A  16      88.611  31.221  66.850  1.00 28.68           C  
ATOM   1570  O   GLY A  16      89.836  31.108  66.834  1.00 28.68           O  
ATOM   1571  N   ASP A  17      87.801  30.243  66.407  1.00 40.74           N  
ATOM   1572  CA  ASP A  17      88.368  29.015  65.928  1.00 40.74           C  
ATOM   1573  CB  ASP A  17      87.415  27.811  66.028  1.00 40.74           C  
ATOM   1574  CG  ASP A  17      87.316  27.437  67.503  1.00 40.74           C  
ATOM   1575  OD1 ASP A  17      88.224  27.845  68.277  1.00 40.74           O  
ATOM   1576  OD2 ASP A  17      86.334  26.744  67.879  1.00 40.74           O  
ATOM   1577  C   ASP A  17      88.765  29.201  64.499  1.00 40.74           C  
ATOM   1578  O   ASP A  17      88.658  30.294  63.946  1.00 40.74           O  
ATOM   1579  N   SER A  18      89.285  28.129  63.871  1.00 75.86           N  
ATOM   1580  CA  SER A  18      89.700  28.234  62.503  1.00 75.86           C  
ATOM   1581  CB  SER A  18      91.117  27.675  62.272  1.00 75.86           C  
ATOM   1582  OG  SER A  18      91.491  27.806  60.909  1.00 75.86           O  
ATOM   1583  C   SER A  18      88.735  27.428  61.689  1.00 75.86           C  
ATOM   1584  O   SER A  18      88.330  26.337  62.089  1.00 75.86           O  
ATOM   1585  N   ALA A  19      88.328  27.952  60.515  1.00 39.62           N  
ATOM   1586  CA  ALA A  19      87.367  27.245  59.722  1.00 39.62           C  
ATOM   1587  CB  ALA A  19      86.099  28.066  59.421  1.00 39.62           C  
ATOM   1588  C   ALA A  19      87.994  26.889  58.416  1.00 39.62           C  
ATOM   1589  O   ALA A  19      88.871  27.585  57.905  1.00 39.62           O  
ATOM   1590  N   VAL A  20      87.564  25.744  57.859  1.00 95.50           N  
ATOM   1591  CA  VAL A  20      88.053  25.314  56.589  1.00 95.50           C  
ATOM   1592  CB  VAL A  20      88.828  24.032  56.675  1.00 95.50           C  
ATOM   1593  CG1 VAL A  20      87.902  22.936  57.229  1.00 95.50           C  
ATOM   1594  CG2 VAL A  20      89.414  23.717  55.289  1.00 95.50           C  
ATOM   1595  C   VAL A  20      86.856  25.068  55.726  1.00 95.50           C  
ATOM   1596  O   VAL A  20      85.869  24.481  56.169  1.00 95.50           O  
ATOM   1597  N   ILE A  21      86.909  25.540  54.466  1.00 55.72           N  
ATOM   1598  CA  ILE A  21      85.835  25.309  53.545  1.00 55.72           C  
ATOM   1599  CB  ILE A  21      85.233  26.560  52.974  1.00 55.72           C  
ATOM   1600  CG1 ILE A  21      84.620  27.400  54.108  1.00 55.72           C  
ATOM   1601  CG2 ILE A  21      84.208  26.160  51.897  1.00 55.72           C  
ATOM   1602  CD1 ILE A  21      84.186  28.796  53.671  1.00 55.72           C  
ATOM   1603  C   ILE A  21      86.433  24.517  52.434  1.00 55.72           C  
ATOM   1604  O   ILE A  21      87.543  24.802  51.987  1.00 55.72           O  
ATOM   1605  N   ILE A  22      85.690  23.502  51.957  1.00142.93           N  
ATOM   1606  CA  ILE A  22      86.224  22.550  51.030  1.00142.93           C  
ATOM   1607  CB  ILE A  22      85.977  21.136  51.471  1.00142.93           C  
ATOM   1608  CG1 ILE A  22      86.607  20.140  50.484  1.00142.93           C  
ATOM   1609  CG2 ILE A  22      84.459  20.958  51.654  1.00142.93           C  
ATOM   1610  CD1 ILE A  22      88.133  20.184  50.452  1.00142.93           C  
ATOM   1611  C   ILE A  22      85.593  22.694  49.686  1.00142.93           C  
ATOM   1612  O   ILE A  22      84.420  23.042  49.553  1.00142.93           O  
ATOM   1613  N   CYS A  23      86.411  22.444  48.643  1.00 61.75           N  
ATOM   1614  CA  CYS A  23      85.960  22.505  47.289  1.00 61.75           C  
ATOM   1615  CB  CYS A  23      86.339  23.851  46.626  1.00 61.75           C  
ATOM   1616  SG  CYS A  23      85.861  24.034  44.881  1.00 61.75           S  
ATOM   1617  C   CYS A  23      86.631  21.392  46.543  1.00 61.75           C  
ATOM   1618  O   CYS A  23      87.795  21.070  46.783  1.00 61.75           O  
ATOM   1619  N   THR A  24      85.877  20.745  45.633  1.00105.52           N  
ATOM   1620  CA  THR A  24      86.412  19.708  44.804  1.00105.52           C  
ATOM   1621  CB  THR A  24      85.934  18.342  45.198  1.00105.52           C  
ATOM   1622  OG1 THR A  24      86.575  17.344  44.418  1.00105.52           O  
ATOM   1623  CG2 THR A  24      84.407  18.282  45.016  1.00105.52           C  
ATOM   1624  C   THR A  24      85.910  19.988  43.425  1.00105.52           C  
ATOM   1625  O   THR A  24      84.782  20.447  43.249  1.00105.52           O  
ATOM   1626  N   TYR A  25      86.761  19.742  42.410  1.00 76.96           N  
ATOM   1627  CA  TYR A  25      86.381  19.977  41.052  1.00 76.96           C  
ATOM   1628  CB  TYR A  25      87.087  21.196  40.426  1.00 76.96           C  
ATOM   1629  CG  TYR A  25      88.562  20.963  40.485  1.00 76.96           C  
ATOM   1630  CD1 TYR A  25      89.269  21.261  41.628  1.00 76.96           C  
ATOM   1631  CD2 TYR A  25      89.238  20.448  39.404  1.00 76.96           C  
ATOM   1632  CE1 TYR A  25      90.627  21.054  41.694  1.00 76.96           C  
ATOM   1633  CE2 TYR A  25      90.596  20.236  39.456  1.00 76.96           C  
ATOM   1634  CZ  TYR A  25      91.290  20.541  40.605  1.00 76.96           C  
ATOM   1635  OH  TYR A  25      92.684  20.327  40.666  1.00 76.96           O  
ATOM   1636  C   TYR A  25      86.780  18.773  40.271  1.00 76.96           C  
ATOM   1637  O   TYR A  25      87.799  18.142  40.542  1.00 76.96           O  
ATOM   1638  N   THR A  26      85.926  18.399  39.311  1.00127.52           N  
ATOM   1639  CA  THR A  26      86.108  17.247  38.485  1.00127.52           C  
ATOM   1640  CB  THR A  26      84.824  16.839  37.839  1.00127.52           C  
ATOM   1641  OG1 THR A  26      85.004  15.636  37.110  1.00127.52           O  
ATOM   1642  CG2 THR A  26      84.373  17.973  36.907  1.00127.52           C  
ATOM   1643  C   THR A  26      87.124  17.420  37.384  1.00127.52           C  
ATOM   1644  O   THR A  26      87.814  16.461  37.040  1.00127.52           O  
ATOM   1645  N   ASP A  27      87.247  18.638  36.805  1.00109.68           N  
ATOM   1646  CA  ASP A  27      87.946  18.796  35.551  1.00109.68           C  
ATOM   1647  CB  ASP A  27      87.233  19.825  34.649  1.00109.68           C  
ATOM   1648  CG  ASP A  27      87.603  19.590  33.192  1.00109.68           C  
ATOM   1649  OD1 ASP A  27      88.565  18.824  32.934  1.00109.68           O  
ATOM   1650  OD2 ASP A  27      86.912  20.173  32.311  1.00109.68           O  
ATOM   1651  C   ASP A  27      89.405  19.191  35.638  1.00109.68           C  
ATOM   1652  O   ASP A  27      89.799  20.137  36.316  1.00109.68           O  
ATOM   1653  N   PRO A  28      90.198  18.439  34.896  1.00248.89           N  
ATOM   1654  CA  PRO A  28      91.627  18.647  34.754  1.00248.89           C  
ATOM   1655  CD  PRO A  28      89.852  17.035  34.744  1.00248.89           C  
ATOM   1656  CB  PRO A  28      92.183  17.354  34.159  1.00248.89           C  
ATOM   1657  CG  PRO A  28      91.185  16.281  34.622  1.00248.89           C  
ATOM   1658  C   PRO A  28      91.982  19.861  33.935  1.00248.89           C  
ATOM   1659  O   PRO A  28      93.167  20.126  33.759  1.00248.89           O  
ATOM   1660  N   ASN A  36      90.996  20.532  33.319  1.00105.21           N  
ATOM   1661  CA  ASN A  36      91.182  21.749  32.570  1.00105.21           C  
ATOM   1662  CB  ASN A  36      89.959  22.104  31.705  1.00105.21           C  
ATOM   1663  CG  ASN A  36      89.747  21.032  30.653  1.00105.21           C  
ATOM   1664  OD1 ASN A  36      89.791  19.839  30.949  1.00105.21           O  
ATOM   1665  ND2 ASN A  36      89.498  21.473  29.391  1.00105.21           N  
ATOM   1666  C   ASN A  36      91.327  22.917  33.506  1.00105.21           C  
ATOM   1667  O   ASN A  36      91.793  23.984  33.105  1.00105.21           O  
ATOM   1668  N   SER A  37      90.827  22.778  34.755  1.00 90.93           N  
ATOM   1669  CA  SER A  37      90.642  23.916  35.621  1.00 90.93           C  
ATOM   1670  CB  SER A  37      89.761  23.597  36.841  1.00 90.93           C  
ATOM   1671  OG  SER A  37      88.456  23.233  36.415  1.00 90.93           O  
ATOM   1672  C   SER A  37      91.926  24.460  36.129  1.00 90.93           C  
ATOM   1673  O   SER A  37      92.455  24.022  37.144  1.00 90.93           O  
ATOM   1674  N   TYR A  38      92.459  25.441  35.391  1.00204.43           N  
ATOM   1675  CA  TYR A  38      93.636  26.179  35.717  1.00204.43           C  
ATOM   1676  CB  TYR A  38      94.252  26.887  34.497  1.00204.43           C  
ATOM   1677  CG  TYR A  38      95.543  27.460  34.964  1.00204.43           C  
ATOM   1678  CD1 TYR A  38      96.661  26.663  35.006  1.00204.43           C  
ATOM   1679  CD2 TYR A  38      95.640  28.774  35.365  1.00204.43           C  
ATOM   1680  CE1 TYR A  38      97.862  27.168  35.439  1.00204.43           C  
ATOM   1681  CE2 TYR A  38      96.841  29.287  35.800  1.00204.43           C  
ATOM   1682  CZ  TYR A  38      97.954  28.481  35.836  1.00204.43           C  
ATOM   1683  OH  TYR A  38      99.189  28.997  36.281  1.00204.43           O  
ATOM   1684  C   TYR A  38      93.357  27.237  36.744  1.00204.43           C  
ATOM   1685  O   TYR A  38      94.223  27.533  37.560  1.00204.43           O  
ATOM   1686  N   TYR A  39      92.167  27.880  36.717  1.00140.23           N  
ATOM   1687  CA  TYR A  39      91.975  29.005  37.603  1.00140.23           C  
ATOM   1688  CB  TYR A  39      91.376  30.257  36.950  1.00140.23           C  
ATOM   1689  CG  TYR A  39      92.320  30.727  35.917  1.00140.23           C  
ATOM   1690  CD1 TYR A  39      93.468  31.406  36.256  1.00140.23           C  
ATOM   1691  CD2 TYR A  39      92.031  30.492  34.602  1.00140.23           C  
ATOM   1692  CE1 TYR A  39      94.338  31.841  35.284  1.00140.23           C  
ATOM   1693  CE2 TYR A  39      92.897  30.927  33.642  1.00140.23           C  
ATOM   1694  CZ  TYR A  39      94.050  31.589  33.964  1.00140.23           C  
ATOM   1695  OH  TYR A  39      94.915  32.013  32.933  1.00140.23           O  
ATOM   1696  C   TYR A  39      90.986  28.670  38.654  1.00140.23           C  
ATOM   1697  O   TYR A  39      89.865  28.265  38.359  1.00140.23           O  
ATOM   1698  N   PHE A  40      91.389  28.893  39.918  1.00 85.51           N  
ATOM   1699  CA  PHE A  40      90.562  28.602  41.054  1.00 85.51           C  
ATOM   1700  CB  PHE A  40      91.203  27.633  42.065  1.00 85.51           C  
ATOM   1701  CG  PHE A  40      91.317  26.271  41.477  1.00 85.51           C  
ATOM   1702  CD1 PHE A  40      92.335  25.969  40.605  1.00 85.51           C  
ATOM   1703  CD2 PHE A  40      90.419  25.288  41.820  1.00 85.51           C  
ATOM   1704  CE1 PHE A  40      92.447  24.709  40.067  1.00 85.51           C  
ATOM   1705  CE2 PHE A  40      90.525  24.026  41.285  1.00 85.51           C  
ATOM   1706  CZ  PHE A  40      91.541  23.735  40.406  1.00 85.51           C  
ATOM   1707  C   PHE A  40      90.379  29.866  41.836  1.00 85.51           C  
ATOM   1708  O   PHE A  40      91.323  30.637  42.019  1.00 85.51           O  
ATOM   1709  N   PHE A  41      89.152  30.085  42.357  1.00 82.14           N  
ATOM   1710  CA  PHE A  41      88.887  31.297  43.079  1.00 82.14           C  
ATOM   1711  CB  PHE A  41      88.068  32.322  42.276  1.00 82.14           C  
ATOM   1712  CG  PHE A  41      88.818  32.709  41.052  1.00 82.14           C  
ATOM   1713  CD1 PHE A  41      88.716  31.943  39.915  1.00 82.14           C  
ATOM   1714  CD2 PHE A  41      89.611  33.831  41.031  1.00 82.14           C  
ATOM   1715  CE1 PHE A  41      89.396  32.285  38.772  1.00 82.14           C  
ATOM   1716  CE2 PHE A  41      90.294  34.180  39.891  1.00 82.14           C  
ATOM   1717  CZ  PHE A  41      90.186  33.408  38.759  1.00 82.14           C  
ATOM   1718  C   PHE A  41      88.028  31.001  44.272  1.00 82.14           C  
ATOM   1719  O   PHE A  41      87.430  29.931  44.389  1.00 82.14           O  
ATOM   1720  N   TRP A  42      87.993  31.965  45.216  1.00 89.39           N  
ATOM   1721  CA  TRP A  42      87.101  31.922  46.340  1.00 89.39           C  
ATOM   1722  CB  TRP A  42      87.798  31.736  47.700  1.00 89.39           C  
ATOM   1723  CG  TRP A  42      88.370  30.356  47.910  1.00 89.39           C  
ATOM   1724  CD2 TRP A  42      87.572  29.219  48.260  1.00 89.39           C  
ATOM   1725  CD1 TRP A  42      89.656  29.917  47.813  1.00 89.39           C  
ATOM   1726  NE1 TRP A  42      89.709  28.569  48.084  1.00 89.39           N  
ATOM   1727  CE2 TRP A  42      88.434  28.126  48.361  1.00 89.39           C  
ATOM   1728  CE3 TRP A  42      86.232  29.094  48.483  1.00 89.39           C  
ATOM   1729  CZ2 TRP A  42      87.965  26.887  48.688  1.00 89.39           C  
ATOM   1730  CZ3 TRP A  42      85.761  27.842  48.808  1.00 89.39           C  
ATOM   1731  CH2 TRP A  42      86.612  26.761  48.909  1.00 89.39           C  
ATOM   1732  C   TRP A  42      86.428  33.260  46.394  1.00 89.39           C  
ATOM   1733  O   TRP A  42      87.084  34.296  46.297  1.00 89.39           O  
ATOM   1734  N   TYR A  43      85.087  33.264  46.549  1.00 85.89           N  
ATOM   1735  CA  TYR A  43      84.313  34.472  46.637  1.00 85.89           C  
ATOM   1736  CB  TYR A  43      83.302  34.683  45.492  1.00 85.89           C  
ATOM   1737  CG  TYR A  43      83.989  35.114  44.246  1.00 85.89           C  
ATOM   1738  CD1 TYR A  43      84.552  34.205  43.379  1.00 85.89           C  
ATOM   1739  CD2 TYR A  43      84.051  36.453  43.942  1.00 85.89           C  
ATOM   1740  CE1 TYR A  43      85.170  34.638  42.228  1.00 85.89           C  
ATOM   1741  CE2 TYR A  43      84.667  36.889  42.795  1.00 85.89           C  
ATOM   1742  CZ  TYR A  43      85.233  35.980  41.936  1.00 85.89           C  
ATOM   1743  OH  TYR A  43      85.867  36.426  40.757  1.00 85.89           O  
ATOM   1744  C   TYR A  43      83.475  34.381  47.867  1.00 85.89           C  
ATOM   1745  O   TYR A  43      83.169  33.291  48.344  1.00 85.89           O  
ATOM   1746  N   LYS A  44      83.090  35.551  48.412  1.00202.64           N  
ATOM   1747  CA  LYS A  44      82.296  35.599  49.604  1.00202.64           C  
ATOM   1748  CB  LYS A  44      83.173  36.105  50.764  1.00202.64           C  
ATOM   1749  CG  LYS A  44      82.519  36.423  52.100  1.00202.64           C  
ATOM   1750  CD  LYS A  44      81.761  37.744  52.114  1.00202.64           C  
ATOM   1751  CE  LYS A  44      81.571  38.286  53.529  1.00202.64           C  
ATOM   1752  NZ  LYS A  44      82.886  38.356  54.209  1.00202.64           N  
ATOM   1753  C   LYS A  44      81.142  36.514  49.345  1.00202.64           C  
ATOM   1754  O   LYS A  44      81.307  37.605  48.801  1.00202.64           O  
ATOM   1755  N   GLN A  45      79.916  36.075  49.698  1.00 86.56           N  
ATOM   1756  CA  GLN A  45      78.796  36.931  49.439  1.00 86.56           C  
ATOM   1757  CB  GLN A  45      77.812  36.392  48.391  1.00 86.56           C  
ATOM   1758  CG  GLN A  45      76.681  37.385  48.119  1.00 86.56           C  
ATOM   1759  CD  GLN A  45      75.834  36.847  46.982  1.00 86.56           C  
ATOM   1760  OE1 GLN A  45      75.606  35.643  46.884  1.00 86.56           O  
ATOM   1761  NE2 GLN A  45      75.359  37.759  46.091  1.00 86.56           N  
ATOM   1762  C   GLN A  45      78.033  37.149  50.700  1.00 86.56           C  
ATOM   1763  O   GLN A  45      77.685  36.211  51.417  1.00 86.56           O  
ATOM   1764  N   GLU A  46      77.795  38.431  51.026  1.00 84.70           N  
ATOM   1765  CA  GLU A  46      76.927  38.743  52.114  1.00 84.70           C  
ATOM   1766  CB  GLU A  46      77.235  40.078  52.791  1.00 84.70           C  
ATOM   1767  CG  GLU A  46      78.582  40.026  53.504  1.00 84.70           C  
ATOM   1768  CD  GLU A  46      78.817  41.372  54.149  1.00 84.70           C  
ATOM   1769  OE1 GLU A  46      77.878  42.212  54.139  1.00 84.70           O  
ATOM   1770  OE2 GLU A  46      79.945  41.575  54.666  1.00 84.70           O  
ATOM   1771  C   GLU A  46      75.581  38.804  51.482  1.00 84.70           C  
ATOM   1772  O   GLU A  46      75.464  39.046  50.280  1.00 84.70           O  
ATOM   1773  N   PRO A  48      74.561  38.601  52.251  1.00186.57           N  
ATOM   1774  CA  PRO A  48      73.227  38.486  51.745  1.00186.57           C  
ATOM   1775  CD  PRO A  48      74.624  38.646  53.701  1.00186.57           C  
ATOM   1776  CB  PRO A  48      72.318  38.488  52.977  1.00186.57           C  
ATOM   1777  CG  PRO A  48      73.248  38.130  54.154  1.00186.57           C  
ATOM   1778  C   PRO A  48      72.804  39.531  50.733  1.00186.57           C  
ATOM   1779  O   PRO A  48      72.300  39.133  49.687  1.00186.57           O  
ATOM   1780  N   GLY A  49      72.925  40.847  51.029  1.00141.84           N  
ATOM   1781  CA  GLY A  49      72.539  41.939  50.152  1.00141.84           C  
ATOM   1782  C   GLY A  49      73.482  42.199  49.006  1.00141.84           C  
ATOM   1783  O   GLY A  49      73.037  42.567  47.923  1.00141.84           O  
ATOM   1784  N   ALA A  50      74.804  42.056  49.234  1.00 82.37           N  
ATOM   1785  CA  ALA A  50      75.857  42.489  48.343  1.00 82.37           C  
ATOM   1786  CB  ALA A  50      77.178  42.767  49.078  1.00 82.37           C  
ATOM   1787  C   ALA A  50      76.167  41.538  47.218  1.00 82.37           C  
ATOM   1788  O   ALA A  50      75.510  40.519  47.015  1.00 82.37           O  
ATOM   1789  N   GLY A  51      77.154  41.948  46.382  1.00 54.09           N  
ATOM   1790  CA  GLY A  51      77.649  41.171  45.278  1.00 54.09           C  
ATOM   1791  C   GLY A  51      78.806  40.362  45.768  1.00 54.09           C  
ATOM   1792  O   GLY A  51      79.362  40.652  46.823  1.00 54.09           O  
ATOM   1793  N   LEU A  52      79.244  39.359  44.976  1.00119.57           N  
ATOM   1794  CA  LEU A  52      80.325  38.510  45.384  1.00119.57           C  
ATOM   1795  CB  LEU A  52      80.636  37.373  44.395  1.00119.57           C  
ATOM   1796  CG  LEU A  52      79.553  36.282  44.318  1.00119.57           C  
ATOM   1797  CD1 LEU A  52      78.212  36.853  43.836  1.00119.57           C  
ATOM   1798  CD2 LEU A  52      80.029  35.091  43.470  1.00119.57           C  
ATOM   1799  C   LEU A  52      81.568  39.335  45.522  1.00119.57           C  
ATOM   1800  O   LEU A  52      81.797  40.286  44.776  1.00119.57           O  
ATOM   1801  N   GLN A  53      82.398  38.987  46.526  1.00 89.45           N  
ATOM   1802  CA  GLN A  53      83.637  39.667  46.772  1.00 89.45           C  
ATOM   1803  CB  GLN A  53      83.822  40.039  48.252  1.00 89.45           C  
ATOM   1804  CG  GLN A  53      82.697  40.923  48.788  1.00 89.45           C  
ATOM   1805  CD  GLN A  53      82.892  41.112  50.283  1.00 89.45           C  
ATOM   1806  OE1 GLN A  53      81.975  41.526  50.992  1.00 89.45           O  
ATOM   1807  NE2 GLN A  53      84.115  40.796  50.786  1.00 89.45           N  
ATOM   1808  C   GLN A  53      84.697  38.663  46.458  1.00 89.45           C  
ATOM   1809  O   GLN A  53      84.504  37.471  46.688  1.00 89.45           O  
ATOM   1810  N   LEU A  54      85.851  39.112  45.929  1.00116.32           N  
ATOM   1811  CA  LEU A  54      86.868  38.171  45.557  1.00116.32           C  
ATOM   1812  CB  LEU A  54      87.673  38.615  44.327  1.00116.32           C  
ATOM   1813  CG  LEU A  54      88.802  37.642  43.952  1.00116.32           C  
ATOM   1814  CD1 LEU A  54      88.248  36.263  43.566  1.00116.32           C  
ATOM   1815  CD2 LEU A  54      89.719  38.248  42.877  1.00116.32           C  
ATOM   1816  C   LEU A  54      87.830  38.049  46.690  1.00116.32           C  
ATOM   1817  O   LEU A  54      88.465  39.028  47.082  1.00116.32           O  
ATOM   1818  N   LEU A  55      87.868  36.862  47.329  1.00163.92           N  
ATOM   1819  CA  LEU A  55      88.842  36.618  48.348  1.00163.92           C  
ATOM   1820  CB  LEU A  55      88.539  35.359  49.188  1.00163.92           C  
ATOM   1821  CG  LEU A  55      87.324  35.426  50.138  1.00163.92           C  
ATOM   1822  CD1 LEU A  55      87.553  36.412  51.293  1.00163.92           C  
ATOM   1823  CD2 LEU A  55      86.009  35.663  49.385  1.00163.92           C  
ATOM   1824  C   LEU A  55      90.187  36.360  47.747  1.00163.92           C  
ATOM   1825  O   LEU A  55      91.148  37.079  48.013  1.00163.92           O  
ATOM   1826  N   MET A  56      90.270  35.333  46.871  1.00163.58           N  
ATOM   1827  CA  MET A  56      91.553  34.963  46.359  1.00163.58           C  
ATOM   1828  CB  MET A  56      92.359  34.095  47.332  1.00163.58           C  
ATOM   1829  CG  MET A  56      91.665  32.804  47.749  1.00163.58           C  
ATOM   1830  SD  MET A  56      92.457  32.006  49.173  1.00163.58           S  
ATOM   1831  CE  MET A  56      91.974  33.305  50.345  1.00163.58           C  
ATOM   1832  C   MET A  56      91.416  34.250  45.062  1.00163.58           C  
ATOM   1833  O   MET A  56      90.338  33.818  44.657  1.00163.58           O  
ATOM   1834  N   LYS A  57      92.548  34.179  44.346  1.00147.36           N  
ATOM   1835  CA  LYS A  57      92.631  33.489  43.099  1.00147.36           C  
ATOM   1836  CB  LYS A  57      92.674  34.439  41.891  1.00147.36           C  
ATOM   1837  CG  LYS A  57      93.747  35.524  41.999  1.00147.36           C  
ATOM   1838  CD  LYS A  57      95.178  35.032  41.812  1.00147.36           C  
ATOM   1839  CE  LYS A  57      96.216  36.150  41.932  1.00147.36           C  
ATOM   1840  NZ  LYS A  57      97.576  35.572  41.943  1.00147.36           N  
ATOM   1841  C   LYS A  57      93.907  32.733  43.155  1.00147.36           C  
ATOM   1842  O   LYS A  57      94.867  33.164  43.794  1.00147.36           O  
ATOM   1843  N   VAL A  58      93.922  31.543  42.531  1.00128.92           N  
ATOM   1844  CA  VAL A  58      95.130  30.778  42.491  1.00128.92           C  
ATOM   1845  CB  VAL A  58      95.140  29.621  43.443  1.00128.92           C  
ATOM   1846  CG1 VAL A  58      95.111  30.160  44.887  1.00128.92           C  
ATOM   1847  CG2 VAL A  58      93.944  28.719  43.101  1.00128.92           C  
ATOM   1848  C   VAL A  58      95.254  30.205  41.112  1.00128.92           C  
ATOM   1849  O   VAL A  58      94.266  29.820  40.482  1.00128.92           O  
ATOM   1850  N   PHE A  59      96.499  30.159  40.604  1.00128.50           N  
ATOM   1851  CA  PHE A  59      96.750  29.604  39.306  1.00128.50           C  
ATOM   1852  CB  PHE A  59      97.892  30.301  38.540  1.00128.50           C  
ATOM   1853  CG  PHE A  59      97.488  31.722  38.334  1.00128.50           C  
ATOM   1854  CD1 PHE A  59      96.520  32.053  37.414  1.00128.50           C  
ATOM   1855  CD2 PHE A  59      98.088  32.729  39.053  1.00128.50           C  
ATOM   1856  CE1 PHE A  59      96.150  33.364  37.227  1.00128.50           C  
ATOM   1857  CE2 PHE A  59      97.724  34.041  38.871  1.00128.50           C  
ATOM   1858  CZ  PHE A  59      96.750  34.361  37.956  1.00128.50           C  
ATOM   1859  C   PHE A  59      97.166  28.197  39.541  1.00128.50           C  
ATOM   1860  O   PHE A  59      97.792  27.882  40.548  1.00128.50           O  
ATOM   1861  N   SER A  60      96.905  27.323  38.563  1.00225.88           N  
ATOM   1862  CA  SER A  60      97.050  25.921  38.780  1.00225.88           C  
ATOM   1863  CB  SER A  60      96.747  25.082  37.527  1.00225.88           C  
ATOM   1864  OG  SER A  60      97.021  23.714  37.794  1.00225.88           O  
ATOM   1865  C   SER A  60      98.423  25.605  39.158  1.00225.88           C  
ATOM   1866  O   SER A  60      98.683  24.594  39.788  1.00225.88           O  
ATOM   1867  N   SER A  65      99.357  26.466  38.810  1.00 72.49           N  
ATOM   1868  CA  SER A  65     100.699  26.098  39.071  1.00 72.49           C  
ATOM   1869  CB  SER A  65     101.708  27.055  38.415  1.00 72.49           C  
ATOM   1870  OG  SER A  65     101.630  28.338  39.019  1.00 72.49           O  
ATOM   1871  C   SER A  65     101.052  26.040  40.543  1.00 72.49           C  
ATOM   1872  O   SER A  65     102.061  25.420  40.875  1.00 72.49           O  
ATOM   1873  N   THR A  66     100.280  26.643  41.482  1.00 61.33           N  
ATOM   1874  CA  THR A  66     100.827  26.693  42.820  1.00 61.33           C  
ATOM   1875  CB  THR A  66     100.970  28.102  43.335  1.00 61.33           C  
ATOM   1876  OG1 THR A  66     101.798  28.847  42.454  1.00 61.33           O  
ATOM   1877  CG2 THR A  66     101.617  28.074  44.729  1.00 61.33           C  
ATOM   1878  C   THR A  66     100.066  25.867  43.831  1.00 61.33           C  
ATOM   1879  O   THR A  66      98.872  25.602  43.693  1.00 61.33           O  
ATOM   1880  N   GLU A  67     100.822  25.373  44.846  1.00 67.60           N  
ATOM   1881  CA  GLU A  67     100.361  24.580  45.961  1.00 67.60           C  
ATOM   1882  CB  GLU A  67     101.524  23.993  46.773  1.00 67.60           C  
ATOM   1883  CG  GLU A  67     102.353  22.961  46.009  1.00 67.60           C  
ATOM   1884  CD  GLU A  67     103.562  22.619  46.866  1.00 67.60           C  
ATOM   1885  OE1 GLU A  67     103.689  23.222  47.965  1.00 67.60           O  
ATOM   1886  OE2 GLU A  67     104.377  21.759  46.437  1.00 67.60           O  
ATOM   1887  C   GLU A  67      99.554  25.393  46.922  1.00 67.60           C  
ATOM   1888  O   GLU A  67      98.493  24.955  47.364  1.00 67.60           O  
ATOM   1889  N   ILE A  68     100.039  26.595  47.298  1.00 98.34           N  
ATOM   1890  CA  ILE A  68      99.317  27.336  48.293  1.00 98.34           C  
ATOM   1891  CB  ILE A  68      99.760  27.038  49.698  1.00 98.34           C  
ATOM   1892  CG1 ILE A  68      98.760  27.625  50.706  1.00 98.34           C  
ATOM   1893  CG2 ILE A  68     101.202  27.551  49.871  1.00 98.34           C  
ATOM   1894  CD1 ILE A  68      98.986  27.146  52.140  1.00 98.34           C  
ATOM   1895  C   ILE A  68      99.507  28.805  48.078  1.00 98.34           C  
ATOM   1896  O   ILE A  68     100.409  29.229  47.357  1.00 98.34           O  
ATOM   1897  N   ASN A  69      98.616  29.619  48.686  1.00 86.87           N  
ATOM   1898  CA  ASN A  69      98.732  31.048  48.625  1.00 86.87           C  
ATOM   1899  CB  ASN A  69      97.867  31.687  47.528  1.00 86.87           C  
ATOM   1900  CG  ASN A  69      98.299  33.135  47.344  1.00 86.87           C  
ATOM   1901  OD1 ASN A  69      99.146  33.650  48.072  1.00 86.87           O  
ATOM   1902  ND2 ASN A  69      97.692  33.815  46.335  1.00 86.87           N  
ATOM   1903  C   ASN A  69      98.223  31.569  49.927  1.00 86.87           C  
ATOM   1904  O   ASN A  69      97.265  31.033  50.483  1.00 86.87           O  
ATOM   1905  N   GLU A  70      98.849  32.633  50.463  1.00 90.20           N  
ATOM   1906  CA  GLU A  70      98.361  33.126  51.708  1.00 90.20           C  
ATOM   1907  CB  GLU A  70      99.239  32.765  52.918  1.00 90.20           C  
ATOM   1908  CG  GLU A  70      98.657  33.257  54.245  1.00 90.20           C  
ATOM   1909  CD  GLU A  70      99.502  32.697  55.380  1.00 90.20           C  
ATOM   1910  OE1 GLU A  70     100.186  31.665  55.145  1.00 90.20           O  
ATOM   1911  OE2 GLU A  70      99.471  33.282  56.496  1.00 90.20           O  
ATOM   1912  C   GLU A  70      98.254  34.608  51.631  1.00 90.20           C  
ATOM   1913  O   GLU A  70      99.054  35.294  50.997  1.00 90.20           O  
ATOM   1914  N   GLY A  72      97.198  35.114  52.277  1.00 52.08           N  
ATOM   1915  CA  GLY A  72      96.935  36.502  52.434  1.00 52.08           C  
ATOM   1916  C   GLY A  72      96.592  36.543  53.871  1.00 52.08           C  
ATOM   1917  O   GLY A  72      96.277  35.502  54.441  1.00 52.08           O  
ATOM   1918  N   GLN A  74      96.620  37.726  54.493  1.00163.65           N  
ATOM   1919  CA  GLN A  74      96.379  37.788  55.902  1.00163.65           C  
ATOM   1920  CB  GLN A  74      96.397  39.238  56.393  1.00163.65           C  
ATOM   1921  CG  GLN A  74      96.377  39.422  57.906  1.00163.65           C  
ATOM   1922  CD  GLN A  74      96.693  40.891  58.145  1.00163.65           C  
ATOM   1923  OE1 GLN A  74      95.868  41.650  58.651  1.00163.65           O  
ATOM   1924  NE2 GLN A  74      97.930  41.302  57.756  1.00163.65           N  
ATOM   1925  C   GLN A  74      95.033  37.192  56.169  1.00163.65           C  
ATOM   1926  O   GLN A  74      94.078  37.461  55.447  1.00163.65           O  
ATOM   1927  N   GLY A  75      94.979  36.257  57.142  1.00197.83           N  
ATOM   1928  CA  GLY A  75      93.763  35.657  57.618  1.00197.83           C  
ATOM   1929  C   GLY A  75      93.337  34.508  56.747  1.00197.83           C  
ATOM   1930  O   GLY A  75      92.685  33.578  57.220  1.00197.83           O  
ATOM   1931  N   PHE A  76      93.704  34.508  55.451  1.00127.89           N  
ATOM   1932  CA  PHE A  76      93.209  33.438  54.625  1.00127.89           C  
ATOM   1933  CB  PHE A  76      92.240  33.881  53.504  1.00127.89           C  
ATOM   1934  CG  PHE A  76      90.881  34.181  54.063  1.00127.89           C  
ATOM   1935  CD1 PHE A  76      90.603  35.385  54.667  1.00127.89           C  
ATOM   1936  CD2 PHE A  76      89.868  33.252  53.962  1.00127.89           C  
ATOM   1937  CE1 PHE A  76      89.345  35.650  55.165  1.00127.89           C  
ATOM   1938  CE2 PHE A  76      88.609  33.512  54.457  1.00127.89           C  
ATOM   1939  CZ  PHE A  76      88.343  34.714  55.065  1.00127.89           C  
ATOM   1940  C   PHE A  76      94.338  32.702  53.977  1.00127.89           C  
ATOM   1941  O   PHE A  76      95.334  33.293  53.561  1.00127.89           O  
ATOM   1942  N   THR A  77      94.199  31.361  53.906  1.00126.74           N  
ATOM   1943  CA  THR A  77      95.159  30.525  53.248  1.00126.74           C  
ATOM   1944  CB  THR A  77      95.942  29.650  54.178  1.00126.74           C  
ATOM   1945  OG1 THR A  77      95.057  28.939  55.030  1.00126.74           O  
ATOM   1946  CG2 THR A  77      96.927  30.499  54.987  1.00126.74           C  
ATOM   1947  C   THR A  77      94.425  29.605  52.334  1.00126.74           C  
ATOM   1948  O   THR A  77      93.444  28.976  52.726  1.00126.74           O  
ATOM   1949  N   VAL A  78      94.897  29.498  51.077  1.00113.24           N  
ATOM   1950  CA  VAL A  78      94.269  28.587  50.167  1.00113.24           C  
ATOM   1951  CB  VAL A  78      93.750  29.234  48.916  1.00113.24           C  
ATOM   1952  CG1 VAL A  78      94.914  29.903  48.165  1.00113.24           C  
ATOM   1953  CG2 VAL A  78      93.008  28.167  48.097  1.00113.24           C  
ATOM   1954  C   VAL A  78      95.278  27.563  49.757  1.00113.24           C  
ATOM   1955  O   VAL A  78      96.391  27.894  49.353  1.00113.24           O  
ATOM   1956  N   LEU A  79      94.908  26.272  49.874  1.00 99.37           N  
ATOM   1957  CA  LEU A  79      95.790  25.226  49.446  1.00 99.37           C  
ATOM   1958  CB  LEU A  79      96.074  24.143  50.501  1.00 99.37           C  
ATOM   1959  CG  LEU A  79      96.894  24.644  51.705  1.00 99.37           C  
ATOM   1960  CD1 LEU A  79      96.104  25.666  52.536  1.00 99.37           C  
ATOM   1961  CD2 LEU A  79      97.431  23.471  52.541  1.00 99.37           C  
ATOM   1962  C   LEU A  79      95.134  24.546  48.293  1.00 99.37           C  
ATOM   1963  O   LEU A  79      93.910  24.471  48.226  1.00 99.37           O  
ATOM   1964  N   LEU A  80      95.944  24.071  47.326  1.00 71.23           N  
ATOM   1965  CA  LEU A  80      95.394  23.385  46.196  1.00 71.23           C  
ATOM   1966  CB  LEU A  80      95.449  24.206  44.894  1.00 71.23           C  
ATOM   1967  CG  LEU A  80      94.904  23.470  43.650  1.00 71.23           C  
ATOM   1968  CD1 LEU A  80      93.434  23.057  43.825  1.00 71.23           C  
ATOM   1969  CD2 LEU A  80      95.134  24.293  42.370  1.00 71.23           C  
ATOM   1970  C   LEU A  80      96.161  22.129  45.968  1.00 71.23           C  
ATOM   1971  O   LEU A  80      97.387  22.138  45.866  1.00 71.23           O  
ATOM   1972  N   ASN A  82      95.437  20.997  45.901  1.00 82.98           N  
ATOM   1973  CA  ASN A  82      96.081  19.769  45.555  1.00 82.98           C  
ATOM   1974  CB  ASN A  82      95.756  18.605  46.507  1.00 82.98           C  
ATOM   1975  CG  ASN A  82      96.782  17.499  46.286  1.00 82.98           C  
ATOM   1976  OD1 ASN A  82      96.945  16.615  47.125  1.00 82.98           O  
ATOM   1977  ND2 ASN A  82      97.502  17.548  45.133  1.00 82.98           N  
ATOM   1978  C   ASN A  82      95.558  19.446  44.194  1.00 82.98           C  
ATOM   1979  O   ASN A  82      94.410  19.038  44.036  1.00 82.98           O  
ATOM   1980  N   LYS A  84      96.394  19.653  43.158  1.00160.70           N  
ATOM   1981  CA  LYS A  84      95.937  19.431  41.819  1.00160.70           C  
ATOM   1982  CB  LYS A  84      96.954  19.790  40.722  1.00160.70           C  
ATOM   1983  CG  LYS A  84      97.414  21.245  40.744  1.00160.70           C  
ATOM   1984  CD  LYS A  84      98.387  21.517  41.890  1.00160.70           C  
ATOM   1985  CE  LYS A  84      99.445  20.417  42.024  1.00160.70           C  
ATOM   1986  NZ  LYS A  84     100.387  20.738  43.120  1.00160.70           N  
ATOM   1987  C   LYS A  84      95.649  17.982  41.640  1.00160.70           C  
ATOM   1988  O   LYS A  84      94.684  17.620  40.973  1.00160.70           O  
ATOM   1989  N   LYS A  85      96.491  17.111  42.223  1.00 90.09           N  
ATOM   1990  CA  LYS A  85      96.294  15.701  42.054  1.00 90.09           C  
ATOM   1991  CB  LYS A  85      97.355  14.864  42.788  1.00 90.09           C  
ATOM   1992  CG  LYS A  85      98.753  15.010  42.184  1.00 90.09           C  
ATOM   1993  CD  LYS A  85      98.815  14.586  40.715  1.00 90.09           C  
ATOM   1994  CE  LYS A  85     100.188  14.785  40.071  1.00 90.09           C  
ATOM   1995  NZ  LYS A  85     100.156  14.325  38.666  1.00 90.09           N  
ATOM   1996  C   LYS A  85      94.960  15.331  42.628  1.00 90.09           C  
ATOM   1997  O   LYS A  85      94.201  14.573  42.025  1.00 90.09           O  
ATOM   1998  N   ASP A  86      94.657  15.852  43.829  1.00 69.91           N  
ATOM   1999  CA  ASP A  86      93.426  15.603  44.528  1.00 69.91           C  
ATOM   2000  CB  ASP A  86      93.457  16.042  46.000  1.00 69.91           C  
ATOM   2001  CG  ASP A  86      94.333  15.057  46.753  1.00 69.91           C  
ATOM   2002  OD1 ASP A  86      94.808  14.082  46.112  1.00 69.91           O  
ATOM   2003  OD2 ASP A  86      94.532  15.257  47.981  1.00 69.91           O  
ATOM   2004  C   ASP A  86      92.299  16.334  43.875  1.00 69.91           C  
ATOM   2005  O   ASP A  86      91.134  15.994  44.086  1.00 69.91           O  
ATOM   2006  N   LYS A  87      92.608  17.388  43.096  1.00 93.17           N  
ATOM   2007  CA  LYS A  87      91.555  18.190  42.547  1.00 93.17           C  
ATOM   2008  CB  LYS A  87      90.499  17.406  41.744  1.00 93.17           C  
ATOM   2009  CG  LYS A  87      90.983  16.753  40.450  1.00 93.17           C  
ATOM   2010  CD  LYS A  87      89.915  15.851  39.823  1.00 93.17           C  
ATOM   2011  CE  LYS A  87      90.336  15.206  38.501  1.00 93.17           C  
ATOM   2012  NZ  LYS A  87      91.115  13.973  38.762  1.00 93.17           N  
ATOM   2013  C   LYS A  87      90.808  18.764  43.706  1.00 93.17           C  
ATOM   2014  O   LYS A  87      89.579  18.821  43.690  1.00 93.17           O  
ATOM   2015  N   GLN A  88      91.533  19.195  44.756  1.00135.68           N  
ATOM   2016  CA  GLN A  88      90.844  19.722  45.894  1.00135.68           C  
ATOM   2017  CB  GLN A  88      90.987  18.834  47.144  1.00135.68           C  
ATOM   2018  CG  GLN A  88      92.419  18.715  47.666  1.00135.68           C  
ATOM   2019  CD  GLN A  88      92.685  19.881  48.605  1.00135.68           C  
ATOM   2020  OE1 GLN A  88      91.772  20.632  48.945  1.00135.68           O  
ATOM   2021  NE2 GLN A  88      93.960  20.022  49.062  1.00135.68           N  
ATOM   2022  C   GLN A  88      91.372  21.082  46.212  1.00135.68           C  
ATOM   2023  O   GLN A  88      92.581  21.312  46.244  1.00135.68           O  
ATOM   2024  N   LEU A  89      90.441  22.026  46.452  1.00 70.98           N  
ATOM   2025  CA  LEU A  89      90.794  23.372  46.781  1.00 70.98           C  
ATOM   2026  CB  LEU A  89      90.226  24.396  45.780  1.00 70.98           C  
ATOM   2027  CG  LEU A  89      90.589  25.865  46.076  1.00 70.98           C  
ATOM   2028  CD1 LEU A  89      92.094  26.119  45.894  1.00 70.98           C  
ATOM   2029  CD2 LEU A  89      89.721  26.829  45.245  1.00 70.98           C  
ATOM   2030  C   LEU A  89      90.178  23.646  48.116  1.00 70.98           C  
ATOM   2031  O   LEU A  89      89.034  23.276  48.373  1.00 70.98           O  
ATOM   2032  N   SER A  90      90.933  24.292  49.022  1.00 46.33           N  
ATOM   2033  CA  SER A  90      90.367  24.567  50.308  1.00 46.33           C  
ATOM   2034  CB  SER A  90      90.898  23.650  51.424  1.00 46.33           C  
ATOM   2035  OG  SER A  90      92.285  23.880  51.621  1.00 46.33           O  
ATOM   2036  C   SER A  90      90.705  25.971  50.693  1.00 46.33           C  
ATOM   2037  O   SER A  90      91.727  26.518  50.281  1.00 46.33           O  
ATOM   2038  N   LEU A  91      89.808  26.592  51.485  1.00132.31           N  
ATOM   2039  CA  LEU A  91      89.997  27.934  51.954  1.00132.31           C  
ATOM   2040  CB  LEU A  91      88.881  28.877  51.453  1.00132.31           C  
ATOM   2041  CG  LEU A  91      88.976  30.355  51.884  1.00132.31           C  
ATOM   2042  CD1 LEU A  91      88.569  30.561  53.350  1.00132.31           C  
ATOM   2043  CD2 LEU A  91      90.356  30.943  51.559  1.00132.31           C  
ATOM   2044  C   LEU A  91      89.993  27.878  53.447  1.00132.31           C  
ATOM   2045  O   LEU A  91      89.047  27.382  54.055  1.00132.31           O  
ATOM   2046  N   ASN A  92      91.078  28.384  54.076  1.00 81.72           N  
ATOM   2047  CA  ASN A  92      91.217  28.332  55.505  1.00 81.72           C  
ATOM   2048  CB  ASN A  92      92.583  27.786  55.943  1.00 81.72           C  
ATOM   2049  CG  ASN A  92      92.549  27.526  57.442  1.00 81.72           C  
ATOM   2050  OD1 ASN A  92      91.573  27.833  58.124  1.00 81.72           O  
ATOM   2051  ND2 ASN A  92      93.652  26.938  57.975  1.00 81.72           N  
ATOM   2052  C   ASN A  92      91.116  29.723  56.030  1.00 81.72           C  
ATOM   2053  O   ASN A  92      91.823  30.625  55.584  1.00 81.72           O  
ATOM   2054  N   LEU A  93      90.212  29.919  57.006  1.00102.44           N  
ATOM   2055  CA  LEU A  93      89.979  31.202  57.599  1.00102.44           C  
ATOM   2056  CB  LEU A  93      88.465  31.489  57.729  1.00102.44           C  
ATOM   2057  CG  LEU A  93      88.032  32.881  58.245  1.00102.44           C  
ATOM   2058  CD1 LEU A  93      86.501  32.963  58.300  1.00102.44           C  
ATOM   2059  CD2 LEU A  93      88.644  33.250  59.607  1.00102.44           C  
ATOM   2060  C   LEU A  93      90.564  31.127  58.973  1.00102.44           C  
ATOM   2061  O   LEU A  93      90.139  30.316  59.794  1.00102.44           O  
ATOM   2062  N   THR A  94      91.560  31.987  59.260  1.00 37.86           N  
ATOM   2063  CA  THR A  94      92.164  31.964  60.561  1.00 37.86           C  
ATOM   2064  CB  THR A  94      93.591  32.427  60.562  1.00 37.86           C  
ATOM   2065  OG1 THR A  94      94.360  31.633  59.671  1.00 37.86           O  
ATOM   2066  CG2 THR A  94      94.149  32.300  61.989  1.00 37.86           C  
ATOM   2067  C   THR A  94      91.397  32.902  61.439  1.00 37.86           C  
ATOM   2068  O   THR A  94      90.952  33.954  60.985  1.00 37.86           O  
ATOM   2069  N   ALA A  95      91.251  32.534  62.733  1.00 56.48           N  
ATOM   2070  CA  ALA A  95      90.588  33.333  63.733  1.00 56.48           C  
ATOM   2071  CB  ALA A  95      91.456  34.494  64.252  1.00 56.48           C  
ATOM   2072  C   ALA A  95      89.327  33.912  63.186  1.00 56.48           C  
ATOM   2073  O   ALA A  95      89.243  35.116  62.960  1.00 56.48           O  
ATOM   2074  N   ALA A  96      88.305  33.067  62.957  1.00 33.34           N  
ATOM   2075  CA  ALA A  96      87.088  33.562  62.389  1.00 33.34           C  
ATOM   2076  CB  ALA A  96      86.054  32.464  62.081  1.00 33.34           C  
ATOM   2077  C   ALA A  96      86.464  34.535  63.342  1.00 33.34           C  
ATOM   2078  O   ALA A  96      86.643  34.454  64.556  1.00 33.34           O  
ATOM   2079  N   HIS A  97      85.730  35.517  62.781  1.00 67.51           N  
ATOM   2080  CA  HIS A  97      85.066  36.525  63.554  1.00 67.51           C  
ATOM   2081  ND1 HIS A  97      87.445  37.919  65.224  1.00 67.51           N  
ATOM   2082  CG  HIS A  97      87.114  37.928  63.888  1.00 67.51           C  
ATOM   2083  CB  HIS A  97      85.700  37.914  63.384  1.00 67.51           C  
ATOM   2084  NE2 HIS A  97      89.360  37.940  64.093  1.00 67.51           N  
ATOM   2085  CD2 HIS A  97      88.295  37.940  63.210  1.00 67.51           C  
ATOM   2086  CE1 HIS A  97      88.802  37.927  65.291  1.00 67.51           C  
ATOM   2087  C   HIS A  97      83.650  36.565  63.068  1.00 67.51           C  
ATOM   2088  O   HIS A  97      83.329  35.966  62.043  1.00 67.51           O  
ATOM   2089  N   PRO A  98      82.779  37.225  63.788  1.00 76.74           N  
ATOM   2090  CA  PRO A  98      81.385  37.321  63.447  1.00 76.74           C  
ATOM   2091  CD  PRO A  98      83.126  37.994  64.971  1.00 76.74           C  
ATOM   2092  CB  PRO A  98      80.737  38.098  64.596  1.00 76.74           C  
ATOM   2093  CG  PRO A  98      81.902  38.892  65.217  1.00 76.74           C  
ATOM   2094  C   PRO A  98      81.174  37.933  62.093  1.00 76.74           C  
ATOM   2095  O   PRO A  98      80.211  37.565  61.422  1.00 76.74           O  
ATOM   2096  N   GLY A  99      82.065  38.843  61.665  1.00 45.28           N  
ATOM   2097  CA  GLY A  99      81.959  39.515  60.402  1.00 45.28           C  
ATOM   2098  C   GLY A  99      82.053  38.508  59.297  1.00 45.28           C  
ATOM   2099  O   GLY A  99      81.554  38.742  58.198  1.00 45.28           O  
ATOM   2100  N   ASP A 100      82.755  37.388  59.557  1.00 78.39           N  
ATOM   2101  CA  ASP A 100      83.064  36.338  58.617  1.00 78.39           C  
ATOM   2102  CB  ASP A 100      84.047  35.289  59.174  1.00 78.39           C  
ATOM   2103  CG  ASP A 100      85.423  35.931  59.241  1.00 78.39           C  
ATOM   2104  OD1 ASP A 100      85.630  36.939  58.516  1.00 78.39           O  
ATOM   2105  OD2 ASP A 100      86.284  35.429  60.010  1.00 78.39           O  
ATOM   2106  C   ASP A 100      81.843  35.598  58.151  1.00 78.39           C  
ATOM   2107  O   ASP A 100      81.875  35.006  57.074  1.00 78.39           O  
ATOM   2108  N   SER A 101      80.751  35.558  58.941  1.00 97.52           N  
ATOM   2109  CA  SER A 101      79.616  34.781  58.522  1.00 97.52           C  
ATOM   2110  CB  SER A 101      78.449  34.857  59.523  1.00 97.52           C  
ATOM   2111  OG  SER A 101      77.389  34.003  59.123  1.00 97.52           O  
ATOM   2112  C   SER A 101      79.146  35.270  57.180  1.00 97.52           C  
ATOM   2113  O   SER A 101      78.927  36.464  56.982  1.00 97.52           O  
ATOM   2114  N   ALA A 102      78.986  34.342  56.206  1.00 58.36           N  
ATOM   2115  CA  ALA A 102      78.564  34.714  54.885  1.00 58.36           C  
ATOM   2116  CB  ALA A 102      79.485  35.743  54.209  1.00 58.36           C  
ATOM   2117  C   ALA A 102      78.553  33.483  54.038  1.00 58.36           C  
ATOM   2118  O   ALA A 102      78.770  32.376  54.528  1.00 58.36           O  
ATOM   2119  N   VAL A 103      78.254  33.643  52.733  1.00 56.23           N  
ATOM   2120  CA  VAL A 103      78.230  32.508  51.859  1.00 56.23           C  
ATOM   2121  CB  VAL A 103      77.101  32.568  50.878  1.00 56.23           C  
ATOM   2122  CG1 VAL A 103      77.160  31.318  49.987  1.00 56.23           C  
ATOM   2123  CG2 VAL A 103      75.782  32.756  51.645  1.00 56.23           C  
ATOM   2124  C   VAL A 103      79.511  32.553  51.082  1.00 56.23           C  
ATOM   2125  O   VAL A 103      79.908  33.619  50.612  1.00 56.23           O  
ATOM   2126  N   TYR A 104      80.198  31.396  50.931  1.00 95.51           N  
ATOM   2127  CA  TYR A 104      81.459  31.366  50.238  1.00 95.51           C  
ATOM   2128  CB  TYR A 104      82.614  30.761  51.067  1.00 95.51           C  
ATOM   2129  CG  TYR A 104      83.023  31.706  52.153  1.00 95.51           C  
ATOM   2130  CD1 TYR A 104      82.273  31.839  53.299  1.00 95.51           C  
ATOM   2131  CD2 TYR A 104      84.175  32.452  52.034  1.00 95.51           C  
ATOM   2132  CE1 TYR A 104      82.660  32.704  54.297  1.00 95.51           C  
ATOM   2133  CE2 TYR A 104      84.572  33.319  53.024  1.00 95.51           C  
ATOM   2134  CZ  TYR A 104      83.810  33.444  54.159  1.00 95.51           C  
ATOM   2135  OH  TYR A 104      84.215  34.331  55.176  1.00 95.51           O  
ATOM   2136  C   TYR A 104      81.327  30.536  48.993  1.00 95.51           C  
ATOM   2137  O   TYR A 104      80.799  29.425  49.027  1.00 95.51           O  
ATOM   2138  N   PHE A 105      81.818  31.060  47.845  1.00 89.72           N  
ATOM   2139  CA  PHE A 105      81.685  30.338  46.606  1.00 89.72           C  
ATOM   2140  CB  PHE A 105      81.012  31.129  45.463  1.00 89.72           C  
ATOM   2141  CG  PHE A 105      79.610  31.481  45.817  1.00 89.72           C  
ATOM   2142  CD1 PHE A 105      78.609  30.537  45.779  1.00 89.72           C  
ATOM   2143  CD2 PHE A 105      79.298  32.777  46.157  1.00 89.72           C  
ATOM   2144  CE1 PHE A 105      77.317  30.876  46.104  1.00 89.72           C  
ATOM   2145  CE2 PHE A 105      78.009  33.124  46.483  1.00 89.72           C  
ATOM   2146  CZ  PHE A 105      77.021  32.170  46.458  1.00 89.72           C  
ATOM   2147  C   PHE A 105      83.044  30.017  46.059  1.00 89.72           C  
ATOM   2148  O   PHE A 105      83.899  30.889  45.914  1.00 89.72           O  
ATOM   2149  N   CYS A 106      83.267  28.727  45.748  1.00113.26           N  
ATOM   2150  CA  CYS A 106      84.463  28.281  45.091  1.00113.26           C  
ATOM   2151  CB  CYS A 106      84.745  26.799  45.424  1.00113.26           C  
ATOM   2152  SG  CYS A 106      86.115  26.026  44.513  1.00113.26           S  
ATOM   2153  C   CYS A 106      84.154  28.415  43.624  1.00113.26           C  
ATOM   2154  O   CYS A 106      82.988  28.320  43.244  1.00113.26           O  
ATOM   2155  N   ALA A 107      85.173  28.676  42.771  1.00 63.66           N  
ATOM   2156  CA  ALA A 107      84.948  28.816  41.355  1.00 63.66           C  
ATOM   2157  CB  ALA A 107      84.677  30.271  40.938  1.00 63.66           C  
ATOM   2158  C   ALA A 107      86.188  28.370  40.618  1.00 63.66           C  
ATOM   2159  O   ALA A 107      87.301  28.521  41.118  1.00 63.66           O  
ATOM   2160  N   VAL A 108      86.023  27.808  39.395  1.00132.90           N  
ATOM   2161  CA  VAL A 108      87.148  27.353  38.610  1.00132.90           C  
ATOM   2162  CB  VAL A 108      87.248  25.858  38.489  1.00132.90           C  
ATOM   2163  CG1 VAL A 108      87.553  25.263  39.874  1.00132.90           C  
ATOM   2164  CG2 VAL A 108      85.950  25.329  37.865  1.00132.90           C  
ATOM   2165  C   VAL A 108      86.997  27.893  37.218  1.00132.90           C  
ATOM   2166  O   VAL A 108      85.929  28.392  36.864  1.00132.90           O  
ATOM   2167  N   SER A 109      88.078  27.873  36.397  1.00223.79           N  
ATOM   2168  CA  SER A 109      87.852  28.355  35.061  1.00223.79           C  
ATOM   2169  CB  SER A 109      88.029  29.868  34.923  1.00223.79           C  
ATOM   2170  OG  SER A 109      87.682  30.234  33.600  1.00223.79           O  
ATOM   2171  C   SER A 109      88.799  27.717  34.078  1.00223.79           C  
ATOM   2172  O   SER A 109      89.512  28.412  33.363  1.00223.79           O  
ATOM   2173  N   ASN A 110      88.671  26.389  33.939  1.00249.26           N  
ATOM   2174  CA  ASN A 110      89.432  25.369  33.281  1.00249.26           C  
ATOM   2175  CB  ASN A 110      88.643  24.047  33.496  1.00249.26           C  
ATOM   2176  CG  ASN A 110      87.160  24.155  33.135  1.00249.26           C  
ATOM   2177  OD1 ASN A 110      86.454  25.053  33.592  1.00249.26           O  
ATOM   2178  ND2 ASN A 110      86.672  23.197  32.302  1.00249.26           N  
ATOM   2179  C   ASN A 110      89.760  25.428  31.840  1.00249.26           C  
ATOM   2180  O   ASN A 110      90.777  26.004  31.456  1.00249.26           O  
ATOM   2181  N   TYR A 111      88.725  25.180  31.047  1.00380.37           N  
ATOM   2182  CA  TYR A 111      88.601  24.565  29.762  1.00380.37           C  
ATOM   2183  CB  TYR A 111      87.253  24.770  29.040  1.00380.37           C  
ATOM   2184  CG  TYR A 111      86.290  23.708  29.458  1.00380.37           C  
ATOM   2185  CD1 TYR A 111      86.572  22.386  29.192  1.00380.37           C  
ATOM   2186  CD2 TYR A 111      85.089  24.012  30.055  1.00380.37           C  
ATOM   2187  CE1 TYR A 111      85.699  21.381  29.545  1.00380.37           C  
ATOM   2188  CE2 TYR A 111      84.211  23.012  30.410  1.00380.37           C  
ATOM   2189  CZ  TYR A 111      84.513  21.695  30.162  1.00380.37           C  
ATOM   2190  OH  TYR A 111      83.605  20.677  30.529  1.00380.37           O  
ATOM   2191  C   TYR A 111      89.637  24.760  28.749  1.00380.37           C  
ATOM   2192  O   TYR A 111      89.390  24.446  27.600  1.00380.37           O  
ATOM   2193  N   GLY A 112      90.673  25.548  28.983  1.00267.64           N  
ATOM   2194  CA  GLY A 112      91.681  25.653  27.998  1.00267.64           C  
ATOM   2195  C   GLY A 112      91.142  26.750  27.173  1.00267.64           C  
ATOM   2196  O   GLY A 112      91.755  27.189  26.210  1.00267.64           O  
ATOM   2197  N   SER A 113      89.936  27.188  27.560  1.00162.21           N  
ATOM   2198  CA  SER A 113      89.189  28.148  26.860  1.00162.21           C  
ATOM   2199  CB  SER A 113      87.686  28.168  27.207  1.00162.21           C  
ATOM   2200  OG  SER A 113      87.020  29.168  26.448  1.00162.21           O  
ATOM   2201  C   SER A 113      89.781  29.398  27.320  1.00162.21           C  
ATOM   2202  O   SER A 113      90.072  29.555  28.502  1.00162.21           O  
ATOM   2203  N   SER A 122      90.059  30.293  26.374  1.00159.34           N  
ATOM   2204  CA  SER A 122      90.638  31.506  26.805  1.00159.34           C  
ATOM   2205  CB  SER A 122      91.054  32.421  25.658  1.00159.34           C  
ATOM   2206  OG  SER A 122      92.062  31.810  24.870  1.00159.34           O  
ATOM   2207  C   SER A 122      89.609  32.205  27.610  1.00159.34           C  
ATOM   2208  O   SER A 122      89.854  32.512  28.776  1.00159.34           O  
ATOM   2209  N   GLY A 123      88.427  32.463  27.005  1.00121.25           N  
ATOM   2210  CA  GLY A 123      87.398  33.214  27.663  1.00121.25           C  
ATOM   2211  C   GLY A 123      87.126  32.480  28.904  1.00121.25           C  
ATOM   2212  O   GLY A 123      86.750  31.311  28.884  1.00121.25           O  
ATOM   2213  N   ASN A 124      87.320  33.162  30.033  1.00343.56           N  
ATOM   2214  CA  ASN A 124      87.199  32.408  31.226  1.00343.56           C  
ATOM   2215  CB  ASN A 124      88.358  32.547  32.242  1.00343.56           C  
ATOM   2216  CG  ASN A 124      88.360  33.847  33.046  1.00343.56           C  
ATOM   2217  OD1 ASN A 124      88.693  33.854  34.224  1.00343.56           O  
ATOM   2218  ND2 ASN A 124      87.972  34.968  32.380  1.00343.56           N  
ATOM   2219  C   ASN A 124      85.914  32.626  31.961  1.00343.56           C  
ATOM   2220  O   ASN A 124      85.720  33.524  32.782  1.00343.56           O  
ATOM   2221  N   LYS A 125      84.968  31.732  31.705  1.00152.22           N  
ATOM   2222  CA  LYS A 125      83.790  31.824  32.481  1.00152.22           C  
ATOM   2223  CB  LYS A 125      82.590  31.123  31.820  1.00152.22           C  
ATOM   2224  CG  LYS A 125      82.851  29.639  31.543  1.00152.22           C  
ATOM   2225  CD  LYS A 125      81.631  28.871  31.030  1.00152.22           C  
ATOM   2226  CE  LYS A 125      81.940  27.417  30.659  1.00152.22           C  
ATOM   2227  NZ  LYS A 125      80.735  26.757  30.107  1.00152.22           N  
ATOM   2228  C   LYS A 125      84.125  31.091  33.729  1.00152.22           C  
ATOM   2229  O   LYS A 125      84.880  30.120  33.697  1.00152.22           O  
ATOM   2230  N   LEU A 126      83.623  31.579  34.873  1.00 98.09           N  
ATOM   2231  CA  LEU A 126      83.831  30.862  36.087  1.00 98.09           C  
ATOM   2232  CB  LEU A 126      83.880  31.755  37.340  1.00 98.09           C  
ATOM   2233  CG  LEU A 126      85.090  32.707  37.383  1.00 98.09           C  
ATOM   2234  CD1 LEU A 126      85.081  33.563  38.657  1.00 98.09           C  
ATOM   2235  CD2 LEU A 126      86.411  31.947  37.201  1.00 98.09           C  
ATOM   2236  C   LEU A 126      82.667  29.933  36.226  1.00 98.09           C  
ATOM   2237  O   LEU A 126      81.569  30.231  35.759  1.00 98.09           O  
ATOM   2238  N   ILE A 127      82.909  28.740  36.807  1.00185.27           N  
ATOM   2239  CA  ILE A 127      81.817  27.863  37.101  1.00185.27           C  
ATOM   2240  CB  ILE A 127      81.973  26.464  36.543  1.00185.27           C  
ATOM   2241  CG1 ILE A 127      83.108  25.648  37.181  1.00185.27           C  
ATOM   2242  CG2 ILE A 127      82.120  26.614  35.022  1.00185.27           C  
ATOM   2243  CD1 ILE A 127      82.710  24.910  38.461  1.00185.27           C  
ATOM   2244  C   ILE A 127      81.802  27.849  38.597  1.00185.27           C  
ATOM   2245  O   ILE A 127      82.795  27.517  39.243  1.00185.27           O  
ATOM   2246  N   PHE A 128      80.679  28.286  39.190  1.00 90.16           N  
ATOM   2247  CA  PHE A 128      80.578  28.426  40.613  1.00 90.16           C  
ATOM   2248  CB  PHE A 128      79.683  29.601  41.050  1.00 90.16           C  
ATOM   2249  CG  PHE A 128      80.354  30.887  40.703  1.00 90.16           C  
ATOM   2250  CD1 PHE A 128      80.335  31.364  39.413  1.00 90.16           C  
ATOM   2251  CD2 PHE A 128      80.984  31.626  41.677  1.00 90.16           C  
ATOM   2252  CE1 PHE A 128      80.947  32.555  39.096  1.00 90.16           C  
ATOM   2253  CE2 PHE A 128      81.596  32.818  41.366  1.00 90.16           C  
ATOM   2254  CZ  PHE A 128      81.580  33.282  40.074  1.00 90.16           C  
ATOM   2255  C   PHE A 128      79.981  27.203  41.205  1.00 90.16           C  
ATOM   2256  O   PHE A 128      79.311  26.414  40.540  1.00 90.16           O  
ATOM   2257  N   GLY A 129      80.264  27.011  42.502  1.00 48.10           N  
ATOM   2258  CA  GLY A 129      79.676  25.944  43.235  1.00 48.10           C  
ATOM   2259  C   GLY A 129      78.429  26.504  43.826  1.00 48.10           C  
ATOM   2260  O   GLY A 129      78.131  27.684  43.662  1.00 48.10           O  
ATOM   2261  N   ILE A 130      77.696  25.664  44.573  1.00126.80           N  
ATOM   2262  CA  ILE A 130      76.453  26.008  45.197  1.00126.80           C  
ATOM   2263  CB  ILE A 130      75.886  24.865  45.990  1.00126.80           C  
ATOM   2264  CG1 ILE A 130      75.649  23.631  45.101  1.00126.80           C  
ATOM   2265  CG2 ILE A 130      74.621  25.376  46.700  1.00126.80           C  
ATOM   2266  CD1 ILE A 130      76.937  22.944  44.648  1.00126.80           C  
ATOM   2267  C   ILE A 130      76.712  27.107  46.176  1.00126.80           C  
ATOM   2268  O   ILE A 130      75.904  28.023  46.322  1.00126.80           O  
ATOM   2269  N   GLY A 131      77.849  27.026  46.893  1.00 36.11           N  
ATOM   2270  CA  GLY A 131      78.175  28.011  47.882  1.00 36.11           C  
ATOM   2271  C   GLY A 131      78.026  27.357  49.212  1.00 36.11           C  
ATOM   2272  O   GLY A 131      77.177  26.484  49.401  1.00 36.11           O  
ATOM   2273  N   THR A 132      78.883  27.761  50.168  1.00 46.63           N  
ATOM   2274  CA  THR A 132      78.813  27.204  51.480  1.00 46.63           C  
ATOM   2275  CB  THR A 132      80.113  26.603  51.928  1.00 46.63           C  
ATOM   2276  OG1 THR A 132      80.507  25.575  51.031  1.00 46.63           O  
ATOM   2277  CG2 THR A 132      79.944  26.036  53.346  1.00 46.63           C  
ATOM   2278  C   THR A 132      78.490  28.323  52.412  1.00 46.63           C  
ATOM   2279  O   THR A 132      79.176  29.344  52.437  1.00 46.63           O  
ATOM   2280  N   LEU A 133      77.421  28.146  53.211  1.00 85.23           N  
ATOM   2281  CA  LEU A 133      77.036  29.160  54.145  1.00 85.23           C  
ATOM   2282  CB  LEU A 133      75.533  29.145  54.474  1.00 85.23           C  
ATOM   2283  CG  LEU A 133      74.630  29.453  53.262  1.00 85.23           C  
ATOM   2284  CD1 LEU A 133      74.797  28.401  52.150  1.00 85.23           C  
ATOM   2285  CD2 LEU A 133      73.165  29.638  53.692  1.00 85.23           C  
ATOM   2286  C   LEU A 133      77.785  28.872  55.408  1.00 85.23           C  
ATOM   2287  O   LEU A 133      77.672  27.794  55.989  1.00 85.23           O  
ATOM   2288  N   LEU A 134      78.588  29.850  55.864  1.00121.06           N  
ATOM   2289  CA  LEU A 134      79.389  29.656  57.038  1.00121.06           C  
ATOM   2290  CB  LEU A 134      80.844  30.101  56.792  1.00121.06           C  
ATOM   2291  CG  LEU A 134      81.843  29.927  57.954  1.00121.06           C  
ATOM   2292  CD1 LEU A 134      81.538  30.846  59.142  1.00121.06           C  
ATOM   2293  CD2 LEU A 134      81.984  28.452  58.350  1.00121.06           C  
ATOM   2294  C   LEU A 134      78.802  30.509  58.113  1.00121.06           C  
ATOM   2295  O   LEU A 134      78.624  31.710  57.929  1.00121.06           O  
ATOM   2296  N   SER A 135      78.466  29.903  59.269  1.00 84.92           N  
ATOM   2297  CA  SER A 135      77.915  30.699  60.326  1.00 84.92           C  
ATOM   2298  CB  SER A 135      76.553  30.205  60.843  1.00 84.92           C  
ATOM   2299  OG  SER A 135      75.575  30.320  59.820  1.00 84.92           O  
ATOM   2300  C   SER A 135      78.875  30.666  61.466  1.00 84.92           C  
ATOM   2301  O   SER A 135      79.368  29.608  61.852  1.00 84.92           O  
ATOM   2302  N   VAL A 136      79.174  31.856  62.025  1.00 56.51           N  
ATOM   2303  CA  VAL A 136      80.075  31.923  63.133  1.00 56.51           C  
ATOM   2304  CB  VAL A 136      81.126  32.978  62.979  1.00 56.51           C  
ATOM   2305  CG1 VAL A 136      81.944  33.027  64.276  1.00 56.51           C  
ATOM   2306  CG2 VAL A 136      81.970  32.661  61.732  1.00 56.51           C  
ATOM   2307  C   VAL A 136      79.261  32.269  64.329  1.00 56.51           C  
ATOM   2308  O   VAL A 136      78.634  33.325  64.387  1.00 56.51           O  
ATOM   2309  N   LYS A 137      79.258  31.374  65.332  1.00108.87           N  
ATOM   2310  CA  LYS A 137      78.459  31.647  66.485  1.00108.87           C  
ATOM   2311  CB  LYS A 137      77.800  30.405  67.121  1.00108.87           C  
ATOM   2312  CG  LYS A 137      76.610  29.836  66.338  1.00108.87           C  
ATOM   2313  CD  LYS A 137      75.413  30.788  66.230  1.00108.87           C  
ATOM   2314  CE  LYS A 137      74.220  30.198  65.466  1.00108.87           C  
ATOM   2315  NZ  LYS A 137      73.024  31.044  65.670  1.00108.87           N  
ATOM   2316  C   LYS A 137      79.338  32.263  67.510  1.00108.87           C  
ATOM   2317  O   LYS A 137      80.403  31.754  67.855  1.00108.87           O  
ATOM   2318  N   PRO A 138      78.889  33.389  67.972  1.00 61.71           N  
ATOM   2319  CA  PRO A 138      79.574  34.106  69.006  1.00 61.71           C  
ATOM   2320  CD  PRO A 138      77.479  33.738  67.892  1.00 61.71           C  
ATOM   2321  CB  PRO A 138      78.660  35.279  69.344  1.00 61.71           C  
ATOM   2322  CG  PRO A 138      77.250  34.729  69.046  1.00 61.71           C  
ATOM   2323  C   PRO A 138      79.716  33.161  70.154  1.00 61.71           C  
ATOM   2324  O   PRO A 138      78.740  33.060  70.949  1.00 61.71           O  
ATOM   2325  OXT PRO A 138      80.782  32.500  70.258  1.00 61.71           O  
TER
ATOM   2326  N   VAL B   3      82.071  47.204  39.020  1.00 53.09           N  
ATOM   2327  CA  VAL B   3      81.210  47.133  37.812  1.00 53.09           C  
ATOM   2328  CB  VAL B   3      81.175  45.728  37.283  1.00 53.09           C  
ATOM   2329  CG1 VAL B   3      80.211  45.674  36.087  1.00 53.09           C  
ATOM   2330  CG2 VAL B   3      82.614  45.296  36.957  1.00 53.09           C  
ATOM   2331  C   VAL B   3      79.817  47.564  38.136  1.00 53.09           C  
ATOM   2332  O   VAL B   3      79.233  47.120  39.124  1.00 53.09           O  
ATOM   2333  N   THR B   4      79.244  48.453  37.299  1.00134.99           N  
ATOM   2334  CA  THR B   4      77.934  48.941  37.598  1.00134.99           C  
ATOM   2335  CB  THR B   4      77.733  50.379  37.227  1.00134.99           C  
ATOM   2336  OG1 THR B   4      76.582  50.896  37.873  1.00134.99           O  
ATOM   2337  CG2 THR B   4      77.553  50.468  35.702  1.00134.99           C  
ATOM   2338  C   THR B   4      76.938  48.129  36.831  1.00134.99           C  
ATOM   2339  O   THR B   4      77.191  47.676  35.714  1.00134.99           O  
ATOM   2340  N   GLN B   5      75.770  47.891  37.454  1.00158.03           N  
ATOM   2341  CA  GLN B   5      74.721  47.163  36.811  1.00158.03           C  
ATOM   2342  CB  GLN B   5      74.461  45.777  37.411  1.00158.03           C  
ATOM   2343  CG  GLN B   5      75.610  44.788  37.282  1.00158.03           C  
ATOM   2344  CD  GLN B   5      75.213  43.566  38.086  1.00158.03           C  
ATOM   2345  OE1 GLN B   5      76.048  42.742  38.451  1.00158.03           O  
ATOM   2346  NE2 GLN B   5      73.892  43.452  38.385  1.00158.03           N  
ATOM   2347  C   GLN B   5      73.464  47.901  37.096  1.00158.03           C  
ATOM   2348  O   GLN B   5      73.080  48.026  38.256  1.00158.03           O  
ATOM   2349  N   SER B   6      72.782  48.386  36.041  1.00 57.22           N  
ATOM   2350  CA  SER B   6      71.541  49.081  36.223  1.00 57.22           C  
ATOM   2351  CB  SER B   6      71.691  50.605  36.132  1.00 57.22           C  
ATOM   2352  OG  SER B   6      72.200  50.956  34.855  1.00 57.22           O  
ATOM   2353  C   SER B   6      70.643  48.645  35.113  1.00 57.22           C  
ATOM   2354  O   SER B   6      71.125  48.288  34.038  1.00 57.22           O  
ATOM   2355  N   PRO B   7      69.349  48.652  35.314  1.00 79.26           N  
ATOM   2356  CA  PRO B   7      68.717  49.069  36.538  1.00 79.26           C  
ATOM   2357  CD  PRO B   7      68.414  48.585  34.205  1.00 79.26           C  
ATOM   2358  CB  PRO B   7      67.234  49.247  36.206  1.00 79.26           C  
ATOM   2359  CG  PRO B   7      67.039  48.491  34.880  1.00 79.26           C  
ATOM   2360  C   PRO B   7      68.959  48.104  37.652  1.00 79.26           C  
ATOM   2361  O   PRO B   7      69.327  46.960  37.388  1.00 79.26           O  
ATOM   2362  N   ARG B   8      68.845  48.593  38.905  1.00146.87           N  
ATOM   2363  CA  ARG B   8      69.006  47.802  40.090  1.00146.87           C  
ATOM   2364  CB  ARG B   8      69.068  48.671  41.356  1.00146.87           C  
ATOM   2365  CG  ARG B   8      70.275  49.608  41.385  1.00146.87           C  
ATOM   2366  CD  ARG B   8      71.562  48.930  41.846  1.00146.87           C  
ATOM   2367  NE  ARG B   8      72.633  49.962  41.819  1.00146.87           N  
ATOM   2368  CZ  ARG B   8      73.667  49.882  42.704  1.00146.87           C  
ATOM   2369  NH1 ARG B   8      73.703  48.865  43.611  1.00146.87           N  
ATOM   2370  NH2 ARG B   8      74.659  50.817  42.688  1.00146.87           N  
ATOM   2371  C   ARG B   8      67.856  46.860  40.262  1.00146.87           C  
ATOM   2372  O   ARG B   8      68.053  45.671  40.506  1.00146.87           O  
ATOM   2373  N   ASN B   9      66.613  47.368  40.140  1.00 56.63           N  
ATOM   2374  CA  ASN B   9      65.492  46.503  40.368  1.00 56.63           C  
ATOM   2375  CB  ASN B   9      64.814  46.751  41.726  1.00 56.63           C  
ATOM   2376  CG  ASN B   9      65.828  46.390  42.804  1.00 56.63           C  
ATOM   2377  OD1 ASN B   9      66.178  45.225  42.982  1.00 56.63           O  
ATOM   2378  ND2 ASN B   9      66.326  47.420  43.537  1.00 56.63           N  
ATOM   2379  C   ASN B   9      64.493  46.754  39.286  1.00 56.63           C  
ATOM   2380  O   ASN B   9      64.271  47.894  38.881  1.00 56.63           O  
ATOM   2381  N   LYS B  10      63.878  45.674  38.764  1.00 85.56           N  
ATOM   2382  CA  LYS B  10      62.902  45.858  37.734  1.00 85.56           C  
ATOM   2383  CB  LYS B  10      63.484  45.801  36.311  1.00 85.56           C  
ATOM   2384  CG  LYS B  10      62.423  45.945  35.216  1.00 85.56           C  
ATOM   2385  CD  LYS B  10      61.700  47.295  35.202  1.00 85.56           C  
ATOM   2386  CE  LYS B  10      60.626  47.399  34.116  1.00 85.56           C  
ATOM   2387  NZ  LYS B  10      59.887  48.674  34.253  1.00 85.56           N  
ATOM   2388  C   LYS B  10      61.871  44.783  37.835  1.00 85.56           C  
ATOM   2389  O   LYS B  10      62.182  43.615  38.064  1.00 85.56           O  
ATOM   2390  N   VAL B  11      60.594  45.180  37.669  1.00 37.51           N  
ATOM   2391  CA  VAL B  11      59.507  44.250  37.672  1.00 37.51           C  
ATOM   2392  CB  VAL B  11      58.544  44.476  38.800  1.00 37.51           C  
ATOM   2393  CG1 VAL B  11      57.346  43.531  38.628  1.00 37.51           C  
ATOM   2394  CG2 VAL B  11      59.299  44.279  40.127  1.00 37.51           C  
ATOM   2395  C   VAL B  11      58.774  44.459  36.385  1.00 37.51           C  
ATOM   2396  O   VAL B  11      58.548  45.594  35.967  1.00 37.51           O  
ATOM   2397  N   ALA B  12      58.396  43.358  35.707  1.00 42.35           N  
ATOM   2398  CA  ALA B  12      57.723  43.506  34.451  1.00 42.35           C  
ATOM   2399  CB  ALA B  12      58.672  43.534  33.241  1.00 42.35           C  
ATOM   2400  C   ALA B  12      56.800  42.348  34.266  1.00 42.35           C  
ATOM   2401  O   ALA B  12      56.913  41.324  34.935  1.00 42.35           O  
ATOM   2402  N   VAL B  13      55.838  42.523  33.339  1.00 54.14           N  
ATOM   2403  CA  VAL B  13      54.850  41.535  33.027  1.00 54.14           C  
ATOM   2404  CB  VAL B  13      53.602  42.150  32.460  1.00 54.14           C  
ATOM   2405  CG1 VAL B  13      52.576  41.055  32.135  1.00 54.14           C  
ATOM   2406  CG2 VAL B  13      53.107  43.188  33.469  1.00 54.14           C  
ATOM   2407  C   VAL B  13      55.446  40.618  31.999  1.00 54.14           C  
ATOM   2408  O   VAL B  13      56.443  40.947  31.362  1.00 54.14           O  
ATOM   2409  N   THR B  14      54.847  39.420  31.830  1.00 44.06           N  
ATOM   2410  CA  THR B  14      55.356  38.453  30.902  1.00 44.06           C  
ATOM   2411  CB  THR B  14      54.599  37.157  30.913  1.00 44.06           C  
ATOM   2412  OG1 THR B  14      54.556  36.620  32.226  1.00 44.06           O  
ATOM   2413  CG2 THR B  14      55.320  36.169  29.981  1.00 44.06           C  
ATOM   2414  C   THR B  14      55.229  39.021  29.526  1.00 44.06           C  
ATOM   2415  O   THR B  14      54.430  39.924  29.280  1.00 44.06           O  
ATOM   2416  N   GLY B  15      56.070  38.528  28.596  1.00 18.20           N  
ATOM   2417  CA  GLY B  15      56.003  38.988  27.242  1.00 18.20           C  
ATOM   2418  C   GLY B  15      56.675  40.321  27.184  1.00 18.20           C  
ATOM   2419  O   GLY B  15      56.806  40.923  26.119  1.00 18.20           O  
ATOM   2420  N   GLY B  16      57.143  40.814  28.346  1.00 18.01           N  
ATOM   2421  CA  GLY B  16      57.766  42.105  28.381  1.00 18.01           C  
ATOM   2422  C   GLY B  16      59.156  41.960  27.859  1.00 18.01           C  
ATOM   2423  O   GLY B  16      59.661  40.847  27.717  1.00 18.01           O  
ATOM   2424  N   LYS B  17      59.803  43.103  27.551  1.00132.36           N  
ATOM   2425  CA  LYS B  17      61.151  43.092  27.059  1.00132.36           C  
ATOM   2426  CB  LYS B  17      61.247  43.582  25.600  1.00132.36           C  
ATOM   2427  CG  LYS B  17      62.652  43.565  24.989  1.00132.36           C  
ATOM   2428  CD  LYS B  17      63.624  44.597  25.559  1.00132.36           C  
ATOM   2429  CE  LYS B  17      65.018  44.523  24.924  1.00132.36           C  
ATOM   2430  NZ  LYS B  17      64.936  44.699  23.457  1.00132.36           N  
ATOM   2431  C   LYS B  17      61.951  44.008  27.928  1.00132.36           C  
ATOM   2432  O   LYS B  17      61.633  45.192  28.052  1.00132.36           O  
ATOM   2433  N   VAL B  18      63.021  43.492  28.563  1.00 55.95           N  
ATOM   2434  CA  VAL B  18      63.782  44.349  29.425  1.00 55.95           C  
ATOM   2435  CB  VAL B  18      63.724  43.943  30.871  1.00 55.95           C  
ATOM   2436  CG1 VAL B  18      64.582  44.922  31.688  1.00 55.95           C  
ATOM   2437  CG2 VAL B  18      62.255  43.860  31.314  1.00 55.95           C  
ATOM   2438  C   VAL B  18      65.213  44.266  29.010  1.00 55.95           C  
ATOM   2439  O   VAL B  18      65.662  43.245  28.486  1.00 55.95           O  
ATOM   2440  N   THR B  19      65.969  45.363  29.204  1.00 69.78           N  
ATOM   2441  CA  THR B  19      67.357  45.328  28.861  1.00 69.78           C  
ATOM   2442  CB  THR B  19      67.704  46.257  27.731  1.00 69.78           C  
ATOM   2443  OG1 THR B  19      66.925  45.952  26.584  1.00 69.78           O  
ATOM   2444  CG2 THR B  19      69.192  46.086  27.397  1.00 69.78           C  
ATOM   2445  C   THR B  19      68.142  45.777  30.057  1.00 69.78           C  
ATOM   2446  O   THR B  19      68.203  46.967  30.362  1.00 69.78           O  
ATOM   2447  N   LEU B  20      68.782  44.828  30.765  1.00124.99           N  
ATOM   2448  CA  LEU B  20      69.590  45.229  31.877  1.00124.99           C  
ATOM   2449  CB  LEU B  20      69.609  44.256  33.078  1.00124.99           C  
ATOM   2450  CG  LEU B  20      69.974  42.790  32.776  1.00124.99           C  
ATOM   2451  CD1 LEU B  20      69.951  41.945  34.058  1.00124.99           C  
ATOM   2452  CD2 LEU B  20      69.060  42.185  31.700  1.00124.99           C  
ATOM   2453  C   LEU B  20      70.978  45.399  31.357  1.00124.99           C  
ATOM   2454  O   LEU B  20      71.516  44.515  30.695  1.00124.99           O  
ATOM   2455  N   SER B  21      71.590  46.566  31.632  1.00 63.90           N  
ATOM   2456  CA  SER B  21      72.879  46.871  31.081  1.00 63.90           C  
ATOM   2457  CB  SER B  21      72.915  48.249  30.403  1.00 63.90           C  
ATOM   2458  OG  SER B  21      72.498  49.249  31.320  1.00 63.90           O  
ATOM   2459  C   SER B  21      73.936  46.825  32.147  1.00 63.90           C  
ATOM   2460  O   SER B  21      73.646  46.642  33.326  1.00 63.90           O  
ATOM   2461  N   CYS B  22      75.213  46.953  31.728  1.00 69.14           N  
ATOM   2462  CA  CYS B  22      76.336  46.882  32.622  1.00 69.14           C  
ATOM   2463  CB  CYS B  22      76.881  45.443  32.716  1.00 69.14           C  
ATOM   2464  SG  CYS B  22      78.411  45.238  33.670  1.00 69.14           S  
ATOM   2465  C   CYS B  22      77.433  47.742  32.062  1.00 69.14           C  
ATOM   2466  O   CYS B  22      77.715  47.701  30.869  1.00 69.14           O  
ATOM   2467  N   ASN B  23      78.101  48.539  32.922  1.00 62.74           N  
ATOM   2468  CA  ASN B  23      79.173  49.404  32.495  1.00 62.74           C  
ATOM   2469  CB  ASN B  23      78.981  50.858  32.952  1.00 62.74           C  
ATOM   2470  CG  ASN B  23      77.783  51.436  32.211  1.00 62.74           C  
ATOM   2471  OD1 ASN B  23      77.848  51.684  31.008  1.00 62.74           O  
ATOM   2472  ND2 ASN B  23      76.658  51.653  32.944  1.00 62.74           N  
ATOM   2473  C   ASN B  23      80.418  48.894  33.150  1.00 62.74           C  
ATOM   2474  O   ASN B  23      80.336  48.128  34.106  1.00 62.74           O  
ATOM   2475  N   GLN B  24      81.614  49.275  32.646  1.00146.08           N  
ATOM   2476  CA  GLN B  24      82.778  48.682  33.242  1.00146.08           C  
ATOM   2477  CB  GLN B  24      82.971  47.280  32.641  1.00146.08           C  
ATOM   2478  CG  GLN B  24      84.147  46.472  33.159  1.00146.08           C  
ATOM   2479  CD  GLN B  24      85.239  46.639  32.134  1.00146.08           C  
ATOM   2480  OE1 GLN B  24      86.408  46.748  32.493  1.00146.08           O  
ATOM   2481  NE2 GLN B  24      84.858  46.660  30.829  1.00146.08           N  
ATOM   2482  C   GLN B  24      83.980  49.571  33.037  1.00146.08           C  
ATOM   2483  O   GLN B  24      84.439  49.787  31.918  1.00146.08           O  
ATOM   2484  N   THR B  25      84.507  50.121  34.153  1.00148.65           N  
ATOM   2485  CA  THR B  25      85.606  51.053  34.219  1.00148.65           C  
ATOM   2486  CB  THR B  25      85.627  51.836  35.498  1.00148.65           C  
ATOM   2487  OG1 THR B  25      86.538  52.918  35.379  1.00148.65           O  
ATOM   2488  CG2 THR B  25      86.032  50.920  36.665  1.00148.65           C  
ATOM   2489  C   THR B  25      86.950  50.401  34.058  1.00148.65           C  
ATOM   2490  O   THR B  25      87.922  51.059  33.698  1.00148.65           O  
ATOM   2491  N   ASN B  26      87.031  49.095  34.360  1.00133.65           N  
ATOM   2492  CA  ASN B  26      88.220  48.307  34.489  1.00133.65           C  
ATOM   2493  CB  ASN B  26      87.916  46.926  35.093  1.00133.65           C  
ATOM   2494  CG  ASN B  26      87.387  47.185  36.494  1.00133.65           C  
ATOM   2495  OD1 ASN B  26      87.985  47.936  37.262  1.00133.65           O  
ATOM   2496  ND2 ASN B  26      86.223  46.566  36.829  1.00133.65           N  
ATOM   2497  C   ASN B  26      89.009  48.109  33.229  1.00133.65           C  
ATOM   2498  O   ASN B  26      90.159  47.708  33.331  1.00133.65           O  
ATOM   2499  N   ASN B  33      88.454  48.309  32.019  1.00 97.28           N  
ATOM   2500  CA  ASN B  33      89.214  48.035  30.822  1.00 97.28           C  
ATOM   2501  CB  ASN B  33      90.577  48.744  30.741  1.00 97.28           C  
ATOM   2502  CG  ASN B  33      90.363  50.195  30.331  1.00 97.28           C  
ATOM   2503  OD1 ASN B  33      91.315  50.965  30.234  1.00 97.28           O  
ATOM   2504  ND2 ASN B  33      89.085  50.579  30.064  1.00 97.28           N  
ATOM   2505  C   ASN B  33      89.461  46.561  30.741  1.00 97.28           C  
ATOM   2506  O   ASN B  33      90.440  46.097  30.157  1.00 97.28           O  
ATOM   2507  N   HIS B  34      88.543  45.793  31.341  1.00 83.19           N  
ATOM   2508  CA  HIS B  34      88.516  44.367  31.335  1.00 83.19           C  
ATOM   2509  ND1 HIS B  34      87.483  43.890  34.981  1.00 83.19           N  
ATOM   2510  CG  HIS B  34      88.185  43.910  33.795  1.00 83.19           C  
ATOM   2511  CB  HIS B  34      87.564  43.868  32.433  1.00 83.19           C  
ATOM   2512  NE2 HIS B  34      89.638  43.952  35.521  1.00 83.19           N  
ATOM   2513  CD2 HIS B  34      89.496  43.947  34.145  1.00 83.19           C  
ATOM   2514  CE1 HIS B  34      88.400  43.917  35.980  1.00 83.19           C  
ATOM   2515  C   HIS B  34      87.984  43.925  30.002  1.00 83.19           C  
ATOM   2516  O   HIS B  34      87.021  44.497  29.493  1.00 83.19           O  
ATOM   2517  N   ASN B  35      88.640  42.925  29.376  1.00 81.72           N  
ATOM   2518  CA  ASN B  35      88.205  42.443  28.092  1.00 81.72           C  
ATOM   2519  CB  ASN B  35      89.313  41.704  27.335  1.00 81.72           C  
ATOM   2520  CG  ASN B  35      90.264  42.773  26.820  1.00 81.72           C  
ATOM   2521  OD1 ASN B  35      89.926  43.525  25.909  1.00 81.72           O  
ATOM   2522  ND2 ASN B  35      91.476  42.873  27.427  1.00 81.72           N  
ATOM   2523  C   ASN B  35      86.997  41.556  28.156  1.00 81.72           C  
ATOM   2524  O   ASN B  35      86.098  41.695  27.327  1.00 81.72           O  
ATOM   2525  N   ASN B  36      86.937  40.607  29.116  1.00 90.68           N  
ATOM   2526  CA  ASN B  36      85.815  39.696  29.148  1.00 90.68           C  
ATOM   2527  CB  ASN B  36      86.157  38.276  29.638  1.00 90.68           C  
ATOM   2528  CG  ASN B  36      86.852  37.527  28.512  1.00 90.68           C  
ATOM   2529  OD1 ASN B  36      87.395  38.131  27.588  1.00 90.68           O  
ATOM   2530  ND2 ASN B  36      86.814  36.170  28.585  1.00 90.68           N  
ATOM   2531  C   ASN B  36      84.730  40.202  30.059  1.00 90.68           C  
ATOM   2532  O   ASN B  36      84.986  40.874  31.057  1.00 90.68           O  
ATOM   2533  N   MET B  37      83.463  39.878  29.717  1.00 77.43           N  
ATOM   2534  CA  MET B  37      82.342  40.250  30.538  1.00 77.43           C  
ATOM   2535  CB  MET B  37      81.598  41.497  30.031  1.00 77.43           C  
ATOM   2536  CG  MET B  37      82.487  42.743  30.105  1.00 77.43           C  
ATOM   2537  SD  MET B  37      81.721  44.290  29.540  1.00 77.43           S  
ATOM   2538  CE  MET B  37      80.669  44.476  31.006  1.00 77.43           C  
ATOM   2539  C   MET B  37      81.390  39.088  30.594  1.00 77.43           C  
ATOM   2540  O   MET B  37      81.292  38.299  29.654  1.00 77.43           O  
ATOM   2541  N   TYR B  38      80.658  38.946  31.723  1.00101.90           N  
ATOM   2542  CA  TYR B  38      79.797  37.804  31.884  1.00101.90           C  
ATOM   2543  CB  TYR B  38      80.384  36.746  32.835  1.00101.90           C  
ATOM   2544  CG  TYR B  38      81.676  36.284  32.259  1.00101.90           C  
ATOM   2545  CD1 TYR B  38      82.803  37.061  32.379  1.00101.90           C  
ATOM   2546  CD2 TYR B  38      81.768  35.075  31.613  1.00101.90           C  
ATOM   2547  CE1 TYR B  38      84.001  36.646  31.851  1.00101.90           C  
ATOM   2548  CE2 TYR B  38      82.966  34.653  31.083  1.00101.90           C  
ATOM   2549  CZ  TYR B  38      84.089  35.440  31.202  1.00101.90           C  
ATOM   2550  OH  TYR B  38      85.323  35.019  30.662  1.00101.90           O  
ATOM   2551  C   TYR B  38      78.492  38.229  32.494  1.00101.90           C  
ATOM   2552  O   TYR B  38      78.379  39.314  33.060  1.00101.90           O  
ATOM   2553  N   TRP B  39      77.445  37.385  32.340  1.00109.44           N  
ATOM   2554  CA  TRP B  39      76.181  37.605  32.993  1.00109.44           C  
ATOM   2555  CB  TRP B  39      75.001  38.010  32.080  1.00109.44           C  
ATOM   2556  CG  TRP B  39      74.970  39.462  31.665  1.00109.44           C  
ATOM   2557  CD2 TRP B  39      74.603  40.527  32.556  1.00109.44           C  
ATOM   2558  CD1 TRP B  39      75.268  40.047  30.469  1.00109.44           C  
ATOM   2559  NE1 TRP B  39      75.101  41.410  30.560  1.00109.44           N  
ATOM   2560  CE2 TRP B  39      74.695  41.718  31.841  1.00109.44           C  
ATOM   2561  CE3 TRP B  39      74.221  40.511  33.865  1.00109.44           C  
ATOM   2562  CZ2 TRP B  39      74.411  42.918  32.428  1.00109.44           C  
ATOM   2563  CZ3 TRP B  39      73.930  41.722  34.455  1.00109.44           C  
ATOM   2564  CH2 TRP B  39      74.025  42.902  33.749  1.00109.44           C  
ATOM   2565  C   TRP B  39      75.797  36.317  33.651  1.00109.44           C  
ATOM   2566  O   TRP B  39      75.662  35.294  32.983  1.00109.44           O  
ATOM   2567  N   TYR B  40      75.570  36.351  34.982  1.00 94.57           N  
ATOM   2568  CA  TYR B  40      75.235  35.176  35.743  1.00 94.57           C  
ATOM   2569  CB  TYR B  40      76.175  34.899  36.935  1.00 94.57           C  
ATOM   2570  CG  TYR B  40      77.497  34.395  36.459  1.00 94.57           C  
ATOM   2571  CD1 TYR B  40      78.495  35.252  36.049  1.00 94.57           C  
ATOM   2572  CD2 TYR B  40      77.738  33.039  36.444  1.00 94.57           C  
ATOM   2573  CE1 TYR B  40      79.708  34.755  35.626  1.00 94.57           C  
ATOM   2574  CE2 TYR B  40      78.947  32.541  36.024  1.00 94.57           C  
ATOM   2575  CZ  TYR B  40      79.935  33.401  35.615  1.00 94.57           C  
ATOM   2576  OH  TYR B  40      81.177  32.891  35.180  1.00 94.57           O  
ATOM   2577  C   TYR B  40      73.876  35.374  36.338  1.00 94.57           C  
ATOM   2578  O   TYR B  40      73.360  36.489  36.380  1.00 94.57           O  
ATOM   2579  N   ARG B  41      73.248  34.262  36.774  1.00189.34           N  
ATOM   2580  CA  ARG B  41      71.931  34.280  37.355  1.00189.34           C  
ATOM   2581  CB  ARG B  41      70.964  33.508  36.435  1.00189.34           C  
ATOM   2582  CG  ARG B  41      69.574  33.177  36.966  1.00189.34           C  
ATOM   2583  CD  ARG B  41      68.745  32.413  35.929  1.00189.34           C  
ATOM   2584  NE  ARG B  41      67.570  31.818  36.620  1.00189.34           N  
ATOM   2585  CZ  ARG B  41      66.638  31.132  35.896  1.00189.34           C  
ATOM   2586  NH1 ARG B  41      66.759  31.038  34.540  1.00189.34           N  
ATOM   2587  NH2 ARG B  41      65.591  30.530  36.534  1.00189.34           N  
ATOM   2588  C   ARG B  41      72.024  33.590  38.677  1.00189.34           C  
ATOM   2589  O   ARG B  41      72.396  32.422  38.761  1.00189.34           O  
ATOM   2590  N   GLN B  42      71.671  34.294  39.764  1.00 95.01           N  
ATOM   2591  CA  GLN B  42      71.836  33.669  41.036  1.00 95.01           C  
ATOM   2592  CB  GLN B  42      72.541  34.595  42.042  1.00 95.01           C  
ATOM   2593  CG  GLN B  42      72.923  33.956  43.376  1.00 95.01           C  
ATOM   2594  CD  GLN B  42      73.890  34.926  44.044  1.00 95.01           C  
ATOM   2595  OE1 GLN B  42      73.675  36.137  44.040  1.00 95.01           O  
ATOM   2596  NE2 GLN B  42      75.003  34.388  44.610  1.00 95.01           N  
ATOM   2597  C   GLN B  42      70.491  33.281  41.548  1.00 95.01           C  
ATOM   2598  O   GLN B  42      69.562  34.088  41.611  1.00 95.01           O  
ATOM   2599  N   ASP B  43      70.368  31.984  41.885  1.00 86.89           N  
ATOM   2600  CA  ASP B  43      69.174  31.402  42.413  1.00 86.89           C  
ATOM   2601  CB  ASP B  43      68.443  30.529  41.378  1.00 86.89           C  
ATOM   2602  CG  ASP B  43      67.991  31.418  40.228  1.00 86.89           C  
ATOM   2603  OD1 ASP B  43      67.078  32.260  40.434  1.00 86.89           O  
ATOM   2604  OD2 ASP B  43      68.573  31.273  39.122  1.00 86.89           O  
ATOM   2605  C   ASP B  43      69.644  30.487  43.498  1.00 86.89           C  
ATOM   2606  O   ASP B  43      70.766  29.980  43.454  1.00 86.89           O  
ATOM   2607  N   THR B  44      68.810  30.269  44.528  1.00 91.79           N  
ATOM   2608  CA  THR B  44      69.256  29.376  45.549  1.00 91.79           C  
ATOM   2609  CB  THR B  44      68.447  29.436  46.812  1.00 91.79           C  
ATOM   2610  OG1 THR B  44      68.487  30.748  47.355  1.00 91.79           O  
ATOM   2611  CG2 THR B  44      69.039  28.442  47.820  1.00 91.79           C  
ATOM   2612  C   THR B  44      69.153  28.001  44.978  1.00 91.79           C  
ATOM   2613  O   THR B  44      68.262  27.711  44.182  1.00 91.79           O  
ATOM   2614  N   GLY B  45      70.109  27.130  45.346  1.00 52.05           N  
ATOM   2615  CA  GLY B  45      70.116  25.771  44.898  1.00 52.05           C  
ATOM   2616  C   GLY B  45      71.205  25.585  43.879  1.00 52.05           C  
ATOM   2617  O   GLY B  45      71.975  24.631  43.969  1.00 52.05           O  
ATOM   2618  N   HIS B  46      71.231  26.434  42.831  1.00100.37           N  
ATOM   2619  CA  HIS B  46      72.231  26.391  41.796  1.00100.37           C  
ATOM   2620  ND1 HIS B  46      69.319  25.772  40.350  1.00100.37           N  
ATOM   2621  CG  HIS B  46      70.645  25.778  39.974  1.00100.37           C  
ATOM   2622  CB  HIS B  46      71.651  26.795  40.432  1.00100.37           C  
ATOM   2623  NE2 HIS B  46      69.616  24.002  39.038  1.00100.37           N  
ATOM   2624  CD2 HIS B  46      70.808  24.691  39.173  1.00100.37           C  
ATOM   2625  CE1 HIS B  46      68.751  24.689  39.762  1.00100.37           C  
ATOM   2626  C   HIS B  46      73.460  27.203  42.083  1.00100.37           C  
ATOM   2627  O   HIS B  46      74.568  26.842  41.683  1.00100.37           O  
ATOM   2628  N   GLY B  47      73.305  28.346  42.775  1.00 51.12           N  
ATOM   2629  CA  GLY B  47      74.440  29.208  42.899  1.00 51.12           C  
ATOM   2630  C   GLY B  47      74.449  30.001  41.631  1.00 51.12           C  
ATOM   2631  O   GLY B  47      73.440  30.051  40.937  1.00 51.12           O  
ATOM   2632  N   LEU B  48      75.575  30.649  41.282  1.00131.42           N  
ATOM   2633  CA  LEU B  48      75.602  31.415  40.068  1.00131.42           C  
ATOM   2634  CB  LEU B  48      76.839  32.318  39.950  1.00131.42           C  
ATOM   2635  CG  LEU B  48      76.885  33.441  40.999  1.00131.42           C  
ATOM   2636  CD1 LEU B  48      76.950  32.870  42.422  1.00131.42           C  
ATOM   2637  CD2 LEU B  48      78.027  34.424  40.710  1.00131.42           C  
ATOM   2638  C   LEU B  48      75.610  30.493  38.876  1.00131.42           C  
ATOM   2639  O   LEU B  48      76.189  29.409  38.923  1.00131.42           O  
ATOM   2640  N   ARG B  49      74.937  30.909  37.774  1.00107.74           N  
ATOM   2641  CA  ARG B  49      74.918  30.171  36.534  1.00107.74           C  
ATOM   2642  CB  ARG B  49      73.591  29.454  36.244  1.00107.74           C  
ATOM   2643  CG  ARG B  49      73.379  28.220  37.122  1.00107.74           C  
ATOM   2644  CD  ARG B  49      72.081  27.474  36.825  1.00107.74           C  
ATOM   2645  NE  ARG B  49      70.957  28.314  37.326  1.00107.74           N  
ATOM   2646  CZ  ARG B  49      69.683  28.057  36.912  1.00107.74           C  
ATOM   2647  NH1 ARG B  49      69.445  27.047  36.025  1.00107.74           N  
ATOM   2648  NH2 ARG B  49      68.650  28.818  37.377  1.00107.74           N  
ATOM   2649  C   ARG B  49      75.156  31.155  35.420  1.00107.74           C  
ATOM   2650  O   ARG B  49      74.605  32.254  35.425  1.00107.74           O  
ATOM   2651  N   LEU B  50      75.949  30.746  34.407  1.00172.91           N  
ATOM   2652  CA  LEU B  50      76.454  31.610  33.367  1.00172.91           C  
ATOM   2653  CB  LEU B  50      77.809  31.053  32.868  1.00172.91           C  
ATOM   2654  CG  LEU B  50      78.683  31.947  31.965  1.00172.91           C  
ATOM   2655  CD1 LEU B  50      77.932  32.443  30.734  1.00172.91           C  
ATOM   2656  CD2 LEU B  50      79.383  33.061  32.748  1.00172.91           C  
ATOM   2657  C   LEU B  50      75.508  31.615  32.194  1.00172.91           C  
ATOM   2658  O   LEU B  50      75.293  30.579  31.566  1.00172.91           O  
ATOM   2659  N   ILE B  51      74.853  32.772  31.925  1.00160.69           N  
ATOM   2660  CA  ILE B  51      73.955  32.925  30.805  1.00160.69           C  
ATOM   2661  CB  ILE B  51      73.062  34.119  30.990  1.00160.69           C  
ATOM   2662  CG1 ILE B  51      72.304  34.026  32.328  1.00160.69           C  
ATOM   2663  CG2 ILE B  51      72.142  34.220  29.762  1.00160.69           C  
ATOM   2664  CD1 ILE B  51      71.389  32.812  32.452  1.00160.69           C  
ATOM   2665  C   ILE B  51      74.672  33.150  29.494  1.00160.69           C  
ATOM   2666  O   ILE B  51      74.574  32.345  28.570  1.00160.69           O  
ATOM   2667  N   HIS B  52      75.459  34.250  29.407  1.00 82.40           N  
ATOM   2668  CA  HIS B  52      76.143  34.619  28.189  1.00 82.40           C  
ATOM   2669  ND1 HIS B  52      74.242  34.319  25.436  1.00 82.40           N  
ATOM   2670  CG  HIS B  52      74.177  35.028  26.614  1.00 82.40           C  
ATOM   2671  CB  HIS B  52      75.373  35.610  27.299  1.00 82.40           C  
ATOM   2672  NE2 HIS B  52      72.098  34.398  26.020  1.00 82.40           N  
ATOM   2673  CD2 HIS B  52      72.863  35.067  26.956  1.00 82.40           C  
ATOM   2674  CE1 HIS B  52      72.971  33.966  25.126  1.00 82.40           C  
ATOM   2675  C   HIS B  52      77.391  35.343  28.584  1.00 82.40           C  
ATOM   2676  O   HIS B  52      77.451  35.897  29.679  1.00 82.40           O  
ATOM   2677  N   TYR B  53      78.431  35.329  27.716  1.00 98.15           N  
ATOM   2678  CA  TYR B  53      79.641  36.047  28.021  1.00 98.15           C  
ATOM   2679  CB  TYR B  53      80.673  35.247  28.844  1.00 98.15           C  
ATOM   2680  CG  TYR B  53      81.150  34.055  28.092  1.00 98.15           C  
ATOM   2681  CD1 TYR B  53      82.200  34.164  27.215  1.00 98.15           C  
ATOM   2682  CD2 TYR B  53      80.561  32.824  28.280  1.00 98.15           C  
ATOM   2683  CE1 TYR B  53      82.651  33.066  26.524  1.00 98.15           C  
ATOM   2684  CE2 TYR B  53      81.008  31.722  27.590  1.00 98.15           C  
ATOM   2685  CZ  TYR B  53      82.054  31.843  26.711  1.00 98.15           C  
ATOM   2686  OH  TYR B  53      82.518  30.715  26.002  1.00 98.15           O  
ATOM   2687  C   TYR B  53      80.276  36.561  26.758  1.00 98.15           C  
ATOM   2688  O   TYR B  53      79.816  36.257  25.657  1.00 98.15           O  
ATOM   2689  N   SER B  54      81.337  37.396  26.892  1.00 93.73           N  
ATOM   2690  CA  SER B  54      81.926  37.986  25.719  1.00 93.73           C  
ATOM   2691  CB  SER B  54      81.222  39.291  25.321  1.00 93.73           C  
ATOM   2692  OG  SER B  54      81.894  39.890  24.226  1.00 93.73           O  
ATOM   2693  C   SER B  54      83.381  38.334  25.926  1.00 93.73           C  
ATOM   2694  O   SER B  54      83.808  38.733  27.007  1.00 93.73           O  
ATOM   2695  N   TYR B  55      84.174  38.122  24.853  1.00149.46           N  
ATOM   2696  CA  TYR B  55      85.575  38.387  24.646  1.00149.46           C  
ATOM   2697  CB  TYR B  55      86.167  37.571  23.486  1.00149.46           C  
ATOM   2698  CG  TYR B  55      85.921  36.132  23.784  1.00149.46           C  
ATOM   2699  CD1 TYR B  55      86.264  35.609  25.008  1.00149.46           C  
ATOM   2700  CD2 TYR B  55      85.394  35.295  22.827  1.00149.46           C  
ATOM   2701  CE1 TYR B  55      86.050  34.280  25.281  1.00149.46           C  
ATOM   2702  CE2 TYR B  55      85.180  33.963  23.099  1.00149.46           C  
ATOM   2703  CZ  TYR B  55      85.501  33.456  24.333  1.00149.46           C  
ATOM   2704  OH  TYR B  55      85.283  32.094  24.621  1.00149.46           O  
ATOM   2705  C   TYR B  55      85.840  39.833  24.327  1.00149.46           C  
ATOM   2706  O   TYR B  55      86.987  40.280  24.397  1.00149.46           O  
ATOM   2707  N   GLY B  56      84.827  40.551  23.794  1.00 61.11           N  
ATOM   2708  CA  GLY B  56      85.041  41.919  23.428  1.00 61.11           C  
ATOM   2709  C   GLY B  56      83.954  42.321  22.501  1.00 61.11           C  
ATOM   2710  O   GLY B  56      83.038  41.555  22.216  1.00 61.11           O  
ATOM   2711  N   ALA B  57      84.062  43.549  21.974  1.00 54.84           N  
ATOM   2712  CA  ALA B  57      83.023  44.087  21.157  1.00 54.84           C  
ATOM   2713  CB  ALA B  57      83.357  45.476  20.595  1.00 54.84           C  
ATOM   2714  C   ALA B  57      82.742  43.187  19.996  1.00 54.84           C  
ATOM   2715  O   ALA B  57      83.651  42.652  19.363  1.00 54.84           O  
ATOM   2716  N   GLY B  58      81.435  42.987  19.722  1.00 37.70           N  
ATOM   2717  CA  GLY B  58      80.975  42.273  18.565  1.00 37.70           C  
ATOM   2718  C   GLY B  58      80.943  40.793  18.781  1.00 37.70           C  
ATOM   2719  O   GLY B  58      80.564  40.052  17.875  1.00 37.70           O  
ATOM   2720  N   SER B  59      81.323  40.300  19.972  1.00 63.19           N  
ATOM   2721  CA  SER B  59      81.305  38.875  20.121  1.00 63.19           C  
ATOM   2722  CB  SER B  59      82.698  38.261  20.341  1.00 63.19           C  
ATOM   2723  OG  SER B  59      83.204  38.649  21.608  1.00 63.19           O  
ATOM   2724  C   SER B  59      80.482  38.531  21.317  1.00 63.19           C  
ATOM   2725  O   SER B  59      80.341  39.324  22.250  1.00 63.19           O  
ATOM   2726  N   THR B  60      79.867  37.336  21.280  1.00 54.53           N  
ATOM   2727  CA  THR B  60      79.127  36.839  22.397  1.00 54.53           C  
ATOM   2728  CB  THR B  60      77.649  37.083  22.312  1.00 54.53           C  
ATOM   2729  OG1 THR B  60      77.102  36.427  21.178  1.00 54.53           O  
ATOM   2730  CG2 THR B  60      77.410  38.600  22.229  1.00 54.53           C  
ATOM   2731  C   THR B  60      79.311  35.357  22.396  1.00 54.53           C  
ATOM   2732  O   THR B  60      79.565  34.752  21.355  1.00 54.53           O  
ATOM   2733  N   GLU B  61      79.199  34.730  23.582  1.00 99.55           N  
ATOM   2734  CA  GLU B  61      79.327  33.306  23.650  1.00 99.55           C  
ATOM   2735  CB  GLU B  61      80.684  32.825  24.185  1.00 99.55           C  
ATOM   2736  CG  GLU B  61      81.797  32.871  23.135  1.00 99.55           C  
ATOM   2737  CD  GLU B  61      82.093  34.320  22.794  1.00 99.55           C  
ATOM   2738  OE1 GLU B  61      82.036  35.170  23.723  1.00 99.55           O  
ATOM   2739  OE2 GLU B  61      82.385  34.593  21.600  1.00 99.55           O  
ATOM   2740  C   GLU B  61      78.264  32.781  24.555  1.00 99.55           C  
ATOM   2741  O   GLU B  61      77.903  33.408  25.550  1.00 99.55           O  
ATOM   2742  N   LYS B  69      77.722  31.598  24.215  1.00 46.27           N  
ATOM   2743  CA  LYS B  69      76.684  31.042  25.029  1.00 46.27           C  
ATOM   2744  CB  LYS B  69      75.872  29.919  24.355  1.00 46.27           C  
ATOM   2745  CG  LYS B  69      74.911  30.427  23.275  1.00 46.27           C  
ATOM   2746  CD  LYS B  69      74.092  29.330  22.588  1.00 46.27           C  
ATOM   2747  CE  LYS B  69      73.069  29.876  21.587  1.00 46.27           C  
ATOM   2748  NZ  LYS B  69      72.191  28.787  21.104  1.00 46.27           N  
ATOM   2749  C   LYS B  69      77.284  30.495  26.284  1.00 46.27           C  
ATOM   2750  O   LYS B  69      78.379  29.934  26.283  1.00 46.27           O  
ATOM   2751  N   GLY B  70      76.565  30.687  27.407  1.00 26.07           N  
ATOM   2752  CA  GLY B  70      76.982  30.172  28.676  1.00 26.07           C  
ATOM   2753  C   GLY B  70      76.268  28.879  28.858  1.00 26.07           C  
ATOM   2754  O   GLY B  70      75.795  28.278  27.894  1.00 26.07           O  
ATOM   2755  N   ASP B  71      76.187  28.399  30.111  1.00 71.22           N  
ATOM   2756  CA  ASP B  71      75.533  27.149  30.338  1.00 71.22           C  
ATOM   2757  CB  ASP B  71      75.745  26.602  31.758  1.00 71.22           C  
ATOM   2758  CG  ASP B  71      77.157  26.027  31.816  1.00 71.22           C  
ATOM   2759  OD1 ASP B  71      77.872  26.090  30.780  1.00 71.22           O  
ATOM   2760  OD2 ASP B  71      77.533  25.501  32.897  1.00 71.22           O  
ATOM   2761  C   ASP B  71      74.052  27.255  30.072  1.00 71.22           C  
ATOM   2762  O   ASP B  71      73.491  26.352  29.452  1.00 71.22           O  
ATOM   2763  N   ILE B  72      73.362  28.334  30.529  1.00107.83           N  
ATOM   2764  CA  ILE B  72      71.948  28.413  30.250  1.00107.83           C  
ATOM   2765  CB  ILE B  72      71.104  28.410  31.499  1.00107.83           C  
ATOM   2766  CG1 ILE B  72      71.464  29.586  32.425  1.00107.83           C  
ATOM   2767  CG2 ILE B  72      71.255  27.032  32.163  1.00107.83           C  
ATOM   2768  CD1 ILE B  72      70.492  29.755  33.594  1.00107.83           C  
ATOM   2769  C   ILE B  72      71.625  29.643  29.430  1.00107.83           C  
ATOM   2770  O   ILE B  72      71.058  30.613  29.927  1.00107.83           O  
ATOM   2771  N   PRO B  73      71.924  29.607  28.157  1.00201.88           N  
ATOM   2772  CA  PRO B  73      71.693  30.744  27.304  1.00201.88           C  
ATOM   2773  CD  PRO B  73      73.028  28.799  27.680  1.00201.88           C  
ATOM   2774  CB  PRO B  73      72.563  30.535  26.069  1.00201.88           C  
ATOM   2775  CG  PRO B  73      73.684  29.610  26.559  1.00201.88           C  
ATOM   2776  C   PRO B  73      70.271  30.959  26.923  1.00201.88           C  
ATOM   2777  O   PRO B  73      69.984  32.047  26.427  1.00201.88           O  
ATOM   2778  N   ASP B  74      69.406  29.942  27.135  1.00167.73           N  
ATOM   2779  CA  ASP B  74      68.011  29.839  26.768  1.00167.73           C  
ATOM   2780  CB  ASP B  74      67.114  29.387  27.935  1.00167.73           C  
ATOM   2781  CG  ASP B  74      67.452  27.939  28.239  1.00167.73           C  
ATOM   2782  OD1 ASP B  74      68.058  27.289  27.347  1.00167.73           O  
ATOM   2783  OD2 ASP B  74      67.113  27.464  29.355  1.00167.73           O  
ATOM   2784  C   ASP B  74      67.437  31.113  26.218  1.00167.73           C  
ATOM   2785  O   ASP B  74      67.864  31.578  25.169  1.00167.73           O  
ATOM   2786  N   GLY B  75      66.470  31.703  26.946  1.00127.24           N  
ATOM   2787  CA  GLY B  75      65.630  32.837  26.654  1.00127.24           C  
ATOM   2788  C   GLY B  75      66.381  34.120  26.448  1.00127.24           C  
ATOM   2789  O   GLY B  75      65.777  35.099  26.014  1.00127.24           O  
ATOM   2790  N   TYR B  76      67.673  34.193  26.822  1.00128.32           N  
ATOM   2791  CA  TYR B  76      68.350  35.465  26.836  1.00128.32           C  
ATOM   2792  CB  TYR B  76      69.340  35.565  28.003  1.00128.32           C  
ATOM   2793  CG  TYR B  76      68.618  35.139  29.229  1.00128.32           C  
ATOM   2794  CD1 TYR B  76      68.463  33.798  29.503  1.00128.32           C  
ATOM   2795  CD2 TYR B  76      68.099  36.062  30.101  1.00128.32           C  
ATOM   2796  CE1 TYR B  76      67.801  33.382  30.634  1.00128.32           C  
ATOM   2797  CE2 TYR B  76      67.438  35.650  31.234  1.00128.32           C  
ATOM   2798  CZ  TYR B  76      67.285  34.311  31.505  1.00128.32           C  
ATOM   2799  OH  TYR B  76      66.605  33.896  32.670  1.00128.32           O  
ATOM   2800  C   TYR B  76      69.191  35.670  25.608  1.00128.32           C  
ATOM   2801  O   TYR B  76      69.695  34.714  25.020  1.00128.32           O  
ATOM   2802  N   LYS B  77      69.309  36.950  25.166  1.00141.12           N  
ATOM   2803  CA  LYS B  77      70.174  37.296  24.070  1.00141.12           C  
ATOM   2804  CB  LYS B  77      69.470  37.849  22.813  1.00141.12           C  
ATOM   2805  CG  LYS B  77      68.922  39.267  22.966  1.00141.12           C  
ATOM   2806  CD  LYS B  77      68.618  39.957  21.634  1.00141.12           C  
ATOM   2807  CE  LYS B  77      67.199  39.720  21.112  1.00141.12           C  
ATOM   2808  NZ  LYS B  77      66.964  40.532  19.895  1.00141.12           N  
ATOM   2809  C   LYS B  77      71.102  38.371  24.566  1.00141.12           C  
ATOM   2810  O   LYS B  77      70.667  39.391  25.094  1.00141.12           O  
ATOM   2811  N   ALA B  78      72.424  38.152  24.443  1.00 57.63           N  
ATOM   2812  CA  ALA B  78      73.385  39.113  24.910  1.00 57.63           C  
ATOM   2813  CB  ALA B  78      74.665  38.474  25.476  1.00 57.63           C  
ATOM   2814  C   ALA B  78      73.806  39.996  23.775  1.00 57.63           C  
ATOM   2815  O   ALA B  78      73.509  39.716  22.616  1.00 57.63           O  
ATOM   2816  N   SER B  79      74.473  41.129  24.094  1.00106.88           N  
ATOM   2817  CA  SER B  79      75.023  41.962  23.062  1.00106.88           C  
ATOM   2818  CB  SER B  79      74.027  42.949  22.425  1.00106.88           C  
ATOM   2819  OG  SER B  79      73.729  44.004  23.324  1.00106.88           O  
ATOM   2820  C   SER B  79      76.124  42.778  23.665  1.00106.88           C  
ATOM   2821  O   SER B  79      75.989  43.313  24.765  1.00106.88           O  
ATOM   2822  N   ARG B  80      77.265  42.890  22.956  1.00122.71           N  
ATOM   2823  CA  ARG B  80      78.309  43.699  23.510  1.00122.71           C  
ATOM   2824  CB  ARG B  80      79.487  42.876  24.040  1.00122.71           C  
ATOM   2825  CG  ARG B  80      80.510  43.741  24.764  1.00122.71           C  
ATOM   2826  CD  ARG B  80      81.259  42.982  25.849  1.00122.71           C  
ATOM   2827  NE  ARG B  80      82.390  43.839  26.298  1.00122.71           N  
ATOM   2828  CZ  ARG B  80      83.578  43.217  26.537  1.00122.71           C  
ATOM   2829  NH1 ARG B  80      83.621  41.862  26.397  1.00122.71           N  
ATOM   2830  NH2 ARG B  80      84.698  43.915  26.893  1.00122.71           N  
ATOM   2831  C   ARG B  80      78.794  44.648  22.459  1.00122.71           C  
ATOM   2832  O   ARG B  80      79.657  44.336  21.639  1.00122.71           O  
ATOM   2833  N   PRO B  81      78.218  45.815  22.478  1.00 77.98           N  
ATOM   2834  CA  PRO B  81      78.531  46.881  21.568  1.00 77.98           C  
ATOM   2835  CD  PRO B  81      77.081  46.116  23.329  1.00 77.98           C  
ATOM   2836  CB  PRO B  81      77.422  47.918  21.754  1.00 77.98           C  
ATOM   2837  CG  PRO B  81      76.871  47.630  23.161  1.00 77.98           C  
ATOM   2838  C   PRO B  81      79.891  47.475  21.762  1.00 77.98           C  
ATOM   2839  O   PRO B  81      80.465  47.963  20.790  1.00 77.98           O  
ATOM   2840  N   SER B  82      80.424  47.469  22.999  1.00112.59           N  
ATOM   2841  CA  SER B  82      81.687  48.111  23.219  1.00112.59           C  
ATOM   2842  CB  SER B  82      81.550  49.567  23.700  1.00112.59           C  
ATOM   2843  OG  SER B  82      80.867  49.611  24.943  1.00112.59           O  
ATOM   2844  C   SER B  82      82.425  47.338  24.265  1.00112.59           C  
ATOM   2845  O   SER B  82      81.878  46.434  24.893  1.00112.59           O  
ATOM   2846  N   GLN B  83      83.713  47.667  24.473  1.00 74.61           N  
ATOM   2847  CA  GLN B  83      84.462  46.946  25.454  1.00 74.61           C  
ATOM   2848  CB  GLN B  83      85.940  47.361  25.563  1.00 74.61           C  
ATOM   2849  CG  GLN B  83      86.685  46.540  26.623  1.00 74.61           C  
ATOM   2850  CD  GLN B  83      88.126  47.026  26.732  1.00 74.61           C  
ATOM   2851  OE1 GLN B  83      88.423  48.195  26.490  1.00 74.61           O  
ATOM   2852  NE2 GLN B  83      89.051  46.108  27.118  1.00 74.61           N  
ATOM   2853  C   GLN B  83      83.858  47.197  26.803  1.00 74.61           C  
ATOM   2854  O   GLN B  83      83.770  46.295  27.633  1.00 74.61           O  
ATOM   2855  N   GLU B  84      83.458  48.454  27.069  1.00153.22           N  
ATOM   2856  CA  GLU B  84      82.930  48.820  28.355  1.00153.22           C  
ATOM   2857  CB  GLU B  84      82.879  50.343  28.580  1.00153.22           C  
ATOM   2858  CG  GLU B  84      82.143  51.124  27.489  1.00153.22           C  
ATOM   2859  CD  GLU B  84      83.149  51.385  26.376  1.00153.22           C  
ATOM   2860  OE1 GLU B  84      84.373  51.268  26.652  1.00153.22           O  
ATOM   2861  OE2 GLU B  84      82.715  51.702  25.237  1.00153.22           O  
ATOM   2862  C   GLU B  84      81.561  48.267  28.641  1.00153.22           C  
ATOM   2863  O   GLU B  84      81.313  47.779  29.742  1.00153.22           O  
ATOM   2864  N   ASN B  85      80.639  48.293  27.660  1.00113.51           N  
ATOM   2865  CA  ASN B  85      79.267  47.985  27.964  1.00113.51           C  
ATOM   2866  CB  ASN B  85      78.314  48.985  27.283  1.00113.51           C  
ATOM   2867  CG  ASN B  85      76.958  48.956  27.963  1.00113.51           C  
ATOM   2868  OD1 ASN B  85      76.596  47.988  28.625  1.00113.51           O  
ATOM   2869  ND2 ASN B  85      76.164  50.043  27.779  1.00113.51           N  
ATOM   2870  C   ASN B  85      78.897  46.607  27.489  1.00113.51           C  
ATOM   2871  O   ASN B  85      79.303  46.178  26.410  1.00113.51           O  
ATOM   2872  N   PHE B  86      78.116  45.872  28.321  1.00113.07           N  
ATOM   2873  CA  PHE B  86      77.637  44.555  27.995  1.00113.07           C  
ATOM   2874  CB  PHE B  86      78.546  43.483  28.632  1.00113.07           C  
ATOM   2875  CG  PHE B  86      78.164  42.112  28.209  1.00113.07           C  
ATOM   2876  CD1 PHE B  86      78.058  41.804  26.876  1.00113.07           C  
ATOM   2877  CD2 PHE B  86      77.991  41.117  29.143  1.00113.07           C  
ATOM   2878  CE1 PHE B  86      77.724  40.532  26.480  1.00113.07           C  
ATOM   2879  CE2 PHE B  86      77.659  39.841  28.752  1.00113.07           C  
ATOM   2880  CZ  PHE B  86      77.520  39.549  27.418  1.00113.07           C  
ATOM   2881  C   PHE B  86      76.243  44.461  28.558  1.00113.07           C  
ATOM   2882  O   PHE B  86      76.030  44.691  29.748  1.00113.07           O  
ATOM   2883  N   SER B  87      75.245  44.106  27.716  1.00 69.59           N  
ATOM   2884  CA  SER B  87      73.884  44.076  28.183  1.00 69.59           C  
ATOM   2885  CB  SER B  87      73.010  45.199  27.597  1.00 69.59           C  
ATOM   2886  OG  SER B  87      73.013  45.126  26.181  1.00 69.59           O  
ATOM   2887  C   SER B  87      73.244  42.764  27.843  1.00 69.59           C  
ATOM   2888  O   SER B  87      73.656  42.060  26.923  1.00 69.59           O  
ATOM   2889  N   LEU B  88      72.201  42.401  28.621  1.00 75.80           N  
ATOM   2890  CA  LEU B  88      71.490  41.167  28.440  1.00 75.80           C  
ATOM   2891  CB  LEU B  88      71.417  40.366  29.755  1.00 75.80           C  
ATOM   2892  CG  LEU B  88      70.671  39.024  29.674  1.00 75.80           C  
ATOM   2893  CD1 LEU B  88      71.314  38.075  28.650  1.00 75.80           C  
ATOM   2894  CD2 LEU B  88      70.551  38.387  31.069  1.00 75.80           C  
ATOM   2895  C   LEU B  88      70.099  41.516  27.997  1.00 75.80           C  
ATOM   2896  O   LEU B  88      69.494  42.453  28.513  1.00 75.80           O  
ATOM   2897  N   ILE B  89      69.545  40.773  27.015  1.00 65.13           N  
ATOM   2898  CA  ILE B  89      68.254  41.139  26.497  1.00 65.13           C  
ATOM   2899  CB  ILE B  89      68.303  41.481  25.036  1.00 65.13           C  
ATOM   2900  CG1 ILE B  89      69.244  42.675  24.792  1.00 65.13           C  
ATOM   2901  CG2 ILE B  89      66.862  41.721  24.560  1.00 65.13           C  
ATOM   2902  CD1 ILE B  89      69.605  42.880  23.323  1.00 65.13           C  
ATOM   2903  C   ILE B  89      67.286  40.002  26.644  1.00 65.13           C  
ATOM   2904  O   ILE B  89      67.598  38.853  26.338  1.00 65.13           O  
ATOM   2905  N   LEU B  90      66.068  40.308  27.142  1.00138.20           N  
ATOM   2906  CA  LEU B  90      65.035  39.319  27.275  1.00138.20           C  
ATOM   2907  CB  LEU B  90      64.405  39.276  28.677  1.00138.20           C  
ATOM   2908  CG  LEU B  90      65.389  39.047  29.833  1.00138.20           C  
ATOM   2909  CD1 LEU B  90      66.355  40.230  29.996  1.00138.20           C  
ATOM   2910  CD2 LEU B  90      64.630  38.731  31.131  1.00138.20           C  
ATOM   2911  C   LEU B  90      63.920  39.790  26.402  1.00138.20           C  
ATOM   2912  O   LEU B  90      63.106  40.608  26.829  1.00138.20           O  
ATOM   2913  N   GLU B  91      63.843  39.272  25.165  1.00143.42           N  
ATOM   2914  CA  GLU B  91      62.849  39.748  24.254  1.00143.42           C  
ATOM   2915  CB  GLU B  91      63.056  39.185  22.842  1.00143.42           C  
ATOM   2916  CG  GLU B  91      62.540  40.120  21.754  1.00143.42           C  
ATOM   2917  CD  GLU B  91      63.508  41.295  21.681  1.00143.42           C  
ATOM   2918  OE1 GLU B  91      64.706  41.048  21.390  1.00143.42           O  
ATOM   2919  OE2 GLU B  91      63.065  42.453  21.916  1.00143.42           O  
ATOM   2920  C   GLU B  91      61.490  39.360  24.751  1.00143.42           C  
ATOM   2921  O   GLU B  91      60.601  40.201  24.868  1.00143.42           O  
ATOM   2922  N   LEU B  92      61.297  38.071  25.096  1.00117.78           N  
ATOM   2923  CA  LEU B  92      60.022  37.647  25.596  1.00117.78           C  
ATOM   2924  CB  LEU B  92      59.416  36.486  24.791  1.00117.78           C  
ATOM   2925  CG  LEU B  92      59.222  36.840  23.304  1.00117.78           C  
ATOM   2926  CD1 LEU B  92      58.575  35.687  22.523  1.00117.78           C  
ATOM   2927  CD2 LEU B  92      58.475  38.172  23.130  1.00117.78           C  
ATOM   2928  C   LEU B  92      60.267  37.176  26.993  1.00117.78           C  
ATOM   2929  O   LEU B  92      60.990  36.208  27.220  1.00117.78           O  
ATOM   2930  N   ALA B  93      59.657  37.862  27.972  1.00 62.26           N  
ATOM   2931  CA  ALA B  93      59.879  37.554  29.353  1.00 62.26           C  
ATOM   2932  CB  ALA B  93      59.450  38.682  30.308  1.00 62.26           C  
ATOM   2933  C   ALA B  93      59.125  36.325  29.747  1.00 62.26           C  
ATOM   2934  O   ALA B  93      58.223  35.864  29.048  1.00 62.26           O  
ATOM   2935  N   THR B  94      59.562  35.721  30.868  1.00125.92           N  
ATOM   2936  CA  THR B  94      58.884  34.608  31.465  1.00125.92           C  
ATOM   2937  CB  THR B  94      59.298  33.278  30.904  1.00125.92           C  
ATOM   2938  OG1 THR B  94      58.581  32.236  31.544  1.00125.92           O  
ATOM   2939  CG2 THR B  94      60.815  33.094  31.065  1.00125.92           C  
ATOM   2940  C   THR B  94      59.181  34.648  32.937  1.00125.92           C  
ATOM   2941  O   THR B  94      60.257  35.066  33.360  1.00125.92           O  
ATOM   2942  N   PRO B  95      58.244  34.208  33.730  1.00132.78           N  
ATOM   2943  CA  PRO B  95      58.399  34.245  35.161  1.00132.78           C  
ATOM   2944  CD  PRO B  95      56.846  34.263  33.333  1.00132.78           C  
ATOM   2945  CB  PRO B  95      57.023  33.916  35.736  1.00132.78           C  
ATOM   2946  CG  PRO B  95      56.051  34.399  34.643  1.00132.78           C  
ATOM   2947  C   PRO B  95      59.500  33.354  35.636  1.00132.78           C  
ATOM   2948  O   PRO B  95      59.976  33.545  36.754  1.00132.78           O  
ATOM   2949  N   SER B  96      59.917  32.375  34.817  1.00 91.37           N  
ATOM   2950  CA  SER B  96      60.967  31.474  35.198  1.00 91.37           C  
ATOM   2951  CB  SER B  96      61.266  30.451  34.094  1.00 91.37           C  
ATOM   2952  OG  SER B  96      60.064  29.806  33.698  1.00 91.37           O  
ATOM   2953  C   SER B  96      62.201  32.298  35.362  1.00 91.37           C  
ATOM   2954  O   SER B  96      63.105  31.956  36.123  1.00 91.37           O  
ATOM   2955  N   GLN B  97      62.233  33.416  34.617  1.00102.81           N  
ATOM   2956  CA  GLN B  97      63.295  34.372  34.527  1.00102.81           C  
ATOM   2957  CB  GLN B  97      63.133  35.302  33.313  1.00102.81           C  
ATOM   2958  CG  GLN B  97      63.247  34.515  32.000  1.00102.81           C  
ATOM   2959  CD  GLN B  97      63.092  35.450  30.809  1.00102.81           C  
ATOM   2960  OE1 GLN B  97      62.692  36.603  30.952  1.00102.81           O  
ATOM   2961  NE2 GLN B  97      63.429  34.935  29.594  1.00102.81           N  
ATOM   2962  C   GLN B  97      63.471  35.171  35.787  1.00102.81           C  
ATOM   2963  O   GLN B  97      64.520  35.776  35.985  1.00102.81           O  
ATOM   2964  N   THR B  98      62.438  35.271  36.645  1.00143.43           N  
ATOM   2965  CA  THR B  98      62.563  36.054  37.852  1.00143.43           C  
ATOM   2966  CB  THR B  98      61.399  35.902  38.781  1.00143.43           C  
ATOM   2967  OG1 THR B  98      61.335  34.576  39.279  1.00143.43           O  
ATOM   2968  CG2 THR B  98      60.126  36.201  37.988  1.00143.43           C  
ATOM   2969  C   THR B  98      63.776  35.607  38.611  1.00143.43           C  
ATOM   2970  O   THR B  98      63.901  34.432  38.955  1.00143.43           O  
ATOM   2971  N   SER B  99      64.709  36.548  38.893  1.00 71.70           N  
ATOM   2972  CA  SER B  99      65.910  36.154  39.578  1.00 71.70           C  
ATOM   2973  CB  SER B  99      66.722  35.137  38.749  1.00 71.70           C  
ATOM   2974  OG  SER B  99      67.849  34.661  39.469  1.00 71.70           O  
ATOM   2975  C   SER B  99      66.767  37.369  39.807  1.00 71.70           C  
ATOM   2976  O   SER B  99      66.361  38.502  39.541  1.00 71.70           O  
ATOM   2977  N   VAL B 100      67.982  37.154  40.364  1.00123.72           N  
ATOM   2978  CA  VAL B 100      68.910  38.228  40.563  1.00123.72           C  
ATOM   2979  CB  VAL B 100      69.435  38.332  41.971  1.00123.72           C  
ATOM   2980  CG1 VAL B 100      70.346  37.135  42.281  1.00123.72           C  
ATOM   2981  CG2 VAL B 100      70.122  39.697  42.131  1.00123.72           C  
ATOM   2982  C   VAL B 100      70.054  38.008  39.622  1.00123.72           C  
ATOM   2983  O   VAL B 100      70.631  36.923  39.562  1.00123.72           O  
ATOM   2984  N   TYR B 101      70.436  39.058  38.869  1.00 85.20           N  
ATOM   2985  CA  TYR B 101      71.442  38.889  37.863  1.00 85.20           C  
ATOM   2986  CB  TYR B 101      71.026  39.378  36.457  1.00 85.20           C  
ATOM   2987  CG  TYR B 101      69.905  38.549  35.921  1.00 85.20           C  
ATOM   2988  CD1 TYR B 101      68.600  38.835  36.250  1.00 85.20           C  
ATOM   2989  CD2 TYR B 101      70.155  37.491  35.075  1.00 85.20           C  
ATOM   2990  CE1 TYR B 101      67.563  38.081  35.752  1.00 85.20           C  
ATOM   2991  CE2 TYR B 101      69.122  36.731  34.573  1.00 85.20           C  
ATOM   2992  CZ  TYR B 101      67.823  37.024  34.915  1.00 85.20           C  
ATOM   2993  OH  TYR B 101      66.756  36.252  34.407  1.00 85.20           O  
ATOM   2994  C   TYR B 101      72.641  39.692  38.239  1.00 85.20           C  
ATOM   2995  O   TYR B 101      72.568  40.650  39.007  1.00 85.20           O  
ATOM   2996  N   PHE B 102      73.812  39.254  37.737  1.00107.95           N  
ATOM   2997  CA  PHE B 102      75.017  39.972  37.999  1.00107.95           C  
ATOM   2998  CB  PHE B 102      75.915  39.334  39.078  1.00107.95           C  
ATOM   2999  CG  PHE B 102      75.249  39.401  40.411  1.00107.95           C  
ATOM   3000  CD1 PHE B 102      74.357  38.432  40.801  1.00107.95           C  
ATOM   3001  CD2 PHE B 102      75.520  40.428  41.285  1.00107.95           C  
ATOM   3002  CE1 PHE B 102      73.747  38.493  42.033  1.00107.95           C  
ATOM   3003  CE2 PHE B 102      74.914  40.495  42.518  1.00107.95           C  
ATOM   3004  CZ  PHE B 102      74.021  39.525  42.896  1.00107.95           C  
ATOM   3005  C   PHE B 102      75.850  39.968  36.756  1.00107.95           C  
ATOM   3006  O   PHE B 102      76.007  38.948  36.087  1.00107.95           O  
ATOM   3007  N   CYS B 103      76.395  41.145  36.413  1.00101.75           N  
ATOM   3008  CA  CYS B 103      77.332  41.283  35.345  1.00101.75           C  
ATOM   3009  CB  CYS B 103      77.230  42.688  34.719  1.00101.75           C  
ATOM   3010  SG  CYS B 103      78.640  43.215  33.706  1.00101.75           S  
ATOM   3011  C   CYS B 103      78.678  41.146  35.998  1.00101.75           C  
ATOM   3012  O   CYS B 103      78.826  41.501  37.164  1.00101.75           O  
ATOM   3013  N   ALA B 104      79.687  40.598  35.286  1.00 72.42           N  
ATOM   3014  CA  ALA B 104      81.010  40.474  35.848  1.00 72.42           C  
ATOM   3015  CB  ALA B 104      81.315  39.075  36.411  1.00 72.42           C  
ATOM   3016  C   ALA B 104      82.001  40.744  34.758  1.00 72.42           C  
ATOM   3017  O   ALA B 104      81.709  40.488  33.592  1.00 72.42           O  
ATOM   3018  N   SER B 105      83.197  41.278  35.112  1.00 63.49           N  
ATOM   3019  CA  SER B 105      84.173  41.605  34.105  1.00 63.49           C  
ATOM   3020  CB  SER B 105      84.257  43.111  33.787  1.00 63.49           C  
ATOM   3021  OG  SER B 105      84.721  43.826  34.922  1.00 63.49           O  
ATOM   3022  C   SER B 105      85.531  41.186  34.560  1.00 63.49           C  
ATOM   3023  O   SER B 105      85.802  41.055  35.754  1.00 63.49           O  
ATOM   3024  N   GLY B 106      86.423  40.973  33.573  1.00 70.33           N  
ATOM   3025  CA  GLY B 106      87.760  40.557  33.826  1.00 70.33           C  
ATOM   3026  C   GLY B 106      88.593  41.132  32.725  1.00 70.33           C  
ATOM   3027  O   GLY B 106      88.136  41.349  31.602  1.00 70.33           O  
ATOM   3028  N   ASP B 107      89.884  41.287  33.034  1.00208.43           N  
ATOM   3029  CA  ASP B 107      90.915  41.905  32.274  1.00208.43           C  
ATOM   3030  CB  ASP B 107      92.274  41.746  32.969  1.00208.43           C  
ATOM   3031  CG  ASP B 107      92.254  42.495  34.294  1.00208.43           C  
ATOM   3032  OD1 ASP B 107      92.263  43.754  34.262  1.00208.43           O  
ATOM   3033  OD2 ASP B 107      92.262  41.815  35.355  1.00208.43           O  
ATOM   3034  C   ASP B 107      91.036  41.221  30.969  1.00208.43           C  
ATOM   3035  O   ASP B 107      91.761  41.685  30.099  1.00208.43           O  
ATOM   3036  N   ARG B 108      90.503  40.004  30.879  1.00188.36           N  
ATOM   3037  CA  ARG B 108      90.318  39.338  29.633  1.00188.36           C  
ATOM   3038  CB  ARG B 108      91.505  39.296  28.645  1.00188.36           C  
ATOM   3039  CG  ARG B 108      91.021  39.320  27.177  1.00188.36           C  
ATOM   3040  CD  ARG B 108      90.639  37.988  26.514  1.00188.36           C  
ATOM   3041  NE  ARG B 108      89.698  38.292  25.390  1.00188.36           N  
ATOM   3042  CZ  ARG B 108      89.921  37.820  24.124  1.00188.36           C  
ATOM   3043  NH1 ARG B 108      91.094  37.199  23.811  1.00188.36           N  
ATOM   3044  NH2 ARG B 108      88.981  37.990  23.154  1.00188.36           N  
ATOM   3045  C   ARG B 108      89.985  37.962  30.053  1.00188.36           C  
ATOM   3046  O   ARG B 108      89.773  37.675  31.228  1.00188.36           O  
ATOM   3047  N   GLU B 123      89.920  37.084  29.067  1.00 78.34           N  
ATOM   3048  CA  GLU B 123      89.648  35.711  29.233  1.00 78.34           C  
ATOM   3049  CB  GLU B 123      89.883  35.084  27.872  1.00 78.34           C  
ATOM   3050  CG  GLU B 123      88.949  35.587  26.781  1.00 78.34           C  
ATOM   3051  CD  GLU B 123      89.620  35.236  25.473  1.00 78.34           C  
ATOM   3052  OE1 GLU B 123      90.876  35.132  25.467  1.00 78.34           O  
ATOM   3053  OE2 GLU B 123      88.895  35.110  24.453  1.00 78.34           O  
ATOM   3054  C   GLU B 123      90.690  35.184  30.187  1.00 78.34           C  
ATOM   3055  O   GLU B 123      91.850  35.591  30.149  1.00 78.34           O  
ATOM   3056  N   ARG B 124      90.287  34.248  31.067  1.00128.70           N  
ATOM   3057  CA  ARG B 124      91.099  33.574  32.053  1.00128.70           C  
ATOM   3058  CB  ARG B 124      92.382  32.985  31.436  1.00128.70           C  
ATOM   3059  CG  ARG B 124      92.102  31.940  30.352  1.00128.70           C  
ATOM   3060  CD  ARG B 124      92.256  30.491  30.814  1.00128.70           C  
ATOM   3061  NE  ARG B 124      93.714  30.224  31.000  1.00128.70           N  
ATOM   3062  CZ  ARG B 124      94.154  29.058  31.557  1.00128.70           C  
ATOM   3063  NH1 ARG B 124      93.265  28.100  31.957  1.00128.70           N  
ATOM   3064  NH2 ARG B 124      95.493  28.846  31.709  1.00128.70           N  
ATOM   3065  C   ARG B 124      91.501  34.440  33.228  1.00128.70           C  
ATOM   3066  O   ARG B 124      92.303  34.000  34.052  1.00128.70           O  
ATOM   3067  N   ASP B 125      90.943  35.659  33.391  1.00 94.55           N  
ATOM   3068  CA  ASP B 125      91.373  36.514  34.478  1.00 94.55           C  
ATOM   3069  CB  ASP B 125      91.578  37.970  33.997  1.00 94.55           C  
ATOM   3070  CG  ASP B 125      92.579  38.734  34.860  1.00 94.55           C  
ATOM   3071  OD1 ASP B 125      92.256  39.082  36.029  1.00 94.55           O  
ATOM   3072  OD2 ASP B 125      93.696  38.988  34.338  1.00 94.55           O  
ATOM   3073  C   ASP B 125      90.350  36.510  35.592  1.00 94.55           C  
ATOM   3074  O   ASP B 125      89.244  35.995  35.448  1.00 94.55           O  
ATOM   3075  N   THR B 126      90.690  37.124  36.746  1.00103.13           N  
ATOM   3076  CA  THR B 126      89.781  37.171  37.858  1.00103.13           C  
ATOM   3077  CB  THR B 126      90.396  37.644  39.143  1.00103.13           C  
ATOM   3078  OG1 THR B 126      89.470  37.484  40.207  1.00103.13           O  
ATOM   3079  CG2 THR B 126      90.791  39.122  38.995  1.00103.13           C  
ATOM   3080  C   THR B 126      88.666  38.101  37.518  1.00103.13           C  
ATOM   3081  O   THR B 126      88.859  39.142  36.894  1.00103.13           O  
ATOM   3082  N   GLN B 127      87.450  37.742  37.954  1.00111.42           N  
ATOM   3083  CA  GLN B 127      86.297  38.504  37.589  1.00111.42           C  
ATOM   3084  CB  GLN B 127      85.119  37.613  37.162  1.00111.42           C  
ATOM   3085  CG  GLN B 127      85.417  36.739  35.942  1.00111.42           C  
ATOM   3086  CD  GLN B 127      85.423  37.626  34.707  1.00111.42           C  
ATOM   3087  OE1 GLN B 127      84.654  38.580  34.613  1.00111.42           O  
ATOM   3088  NE2 GLN B 127      86.306  37.299  33.726  1.00111.42           N  
ATOM   3089  C   GLN B 127      85.808  39.321  38.746  1.00111.42           C  
ATOM   3090  O   GLN B 127      85.870  38.903  39.900  1.00111.42           O  
ATOM   3091  N   TYR B 128      85.296  40.534  38.451  1.00137.08           N  
ATOM   3092  CA  TYR B 128      84.726  41.362  39.477  1.00137.08           C  
ATOM   3093  CB  TYR B 128      85.389  42.737  39.645  1.00137.08           C  
ATOM   3094  CG  TYR B 128      86.697  42.475  40.311  1.00137.08           C  
ATOM   3095  CD1 TYR B 128      87.822  42.192  39.576  1.00137.08           C  
ATOM   3096  CD2 TYR B 128      86.787  42.497  41.686  1.00137.08           C  
ATOM   3097  CE1 TYR B 128      89.022  41.948  40.199  1.00137.08           C  
ATOM   3098  CE2 TYR B 128      87.984  42.253  42.316  1.00137.08           C  
ATOM   3099  CZ  TYR B 128      89.105  41.977  41.572  1.00137.08           C  
ATOM   3100  OH  TYR B 128      90.338  41.724  42.209  1.00137.08           O  
ATOM   3101  C   TYR B 128      83.265  41.544  39.172  1.00137.08           C  
ATOM   3102  O   TYR B 128      82.892  41.824  38.034  1.00137.08           O  
ATOM   3103  N   PHE B 129      82.400  41.374  40.202  1.00157.52           N  
ATOM   3104  CA  PHE B 129      80.967  41.395  40.029  1.00157.52           C  
ATOM   3105  CB  PHE B 129      80.192  40.392  40.908  1.00157.52           C  
ATOM   3106  CG  PHE B 129      80.526  38.993  40.523  1.00157.52           C  
ATOM   3107  CD1 PHE B 129      79.968  38.431  39.401  1.00157.52           C  
ATOM   3108  CD2 PHE B 129      81.401  38.244  41.273  1.00157.52           C  
ATOM   3109  CE1 PHE B 129      80.267  37.141  39.036  1.00157.52           C  
ATOM   3110  CE2 PHE B 129      81.702  36.951  40.912  1.00157.52           C  
ATOM   3111  CZ  PHE B 129      81.135  36.396  39.792  1.00157.52           C  
ATOM   3112  C   PHE B 129      80.386  42.730  40.377  1.00157.52           C  
ATOM   3113  O   PHE B 129      80.982  43.532  41.095  1.00157.52           O  
ATOM   3114  N   GLY B 130      79.176  42.995  39.837  1.00 45.52           N  
ATOM   3115  CA  GLY B 130      78.462  44.216  40.092  1.00 45.52           C  
ATOM   3116  C   GLY B 130      77.439  43.975  41.165  1.00 45.52           C  
ATOM   3117  O   GLY B 130      77.191  42.848  41.583  1.00 45.52           O  
ATOM   3118  N   PRO B 131      76.817  45.044  41.588  1.00 79.07           N  
ATOM   3119  CA  PRO B 131      75.845  45.004  42.651  1.00 79.07           C  
ATOM   3120  CD  PRO B 131      76.621  46.190  40.715  1.00 79.07           C  
ATOM   3121  CB  PRO B 131      75.225  46.400  42.687  1.00 79.07           C  
ATOM   3122  CG  PRO B 131      75.337  46.868  41.226  1.00 79.07           C  
ATOM   3123  C   PRO B 131      74.799  43.952  42.455  1.00 79.07           C  
ATOM   3124  O   PRO B 131      74.620  43.137  43.359  1.00 79.07           O  
ATOM   3125  N   GLY B 132      74.101  43.939  41.298  1.00 41.36           N  
ATOM   3126  CA  GLY B 132      73.089  42.941  41.092  1.00 41.36           C  
ATOM   3127  C   GLY B 132      71.841  43.599  40.588  1.00 41.36           C  
ATOM   3128  O   GLY B 132      71.720  44.824  40.584  1.00 41.36           O  
ATOM   3129  N   THR B 133      70.876  42.771  40.129  1.00 67.58           N  
ATOM   3130  CA  THR B 133      69.621  43.274  39.646  1.00 67.58           C  
ATOM   3131  CB  THR B 133      69.561  43.333  38.148  1.00 67.58           C  
ATOM   3132  OG1 THR B 133      70.576  44.188  37.641  1.00 67.58           O  
ATOM   3133  CG2 THR B 133      68.171  43.837  37.727  1.00 67.58           C  
ATOM   3134  C   THR B 133      68.531  42.342  40.086  1.00 67.58           C  
ATOM   3135  O   THR B 133      68.646  41.125  39.956  1.00 67.58           O  
ATOM   3136  N   ARG B 134      67.414  42.882  40.611  1.00147.91           N  
ATOM   3137  CA  ARG B 134      66.372  41.980  40.999  1.00147.91           C  
ATOM   3138  CB  ARG B 134      65.883  42.188  42.444  1.00147.91           C  
ATOM   3139  CG  ARG B 134      67.013  41.876  43.431  1.00147.91           C  
ATOM   3140  CD  ARG B 134      66.607  41.697  44.896  1.00147.91           C  
ATOM   3141  NE  ARG B 134      66.156  43.010  45.428  1.00147.91           N  
ATOM   3142  CZ  ARG B 134      64.829  43.322  45.412  1.00147.91           C  
ATOM   3143  NH1 ARG B 134      63.922  42.435  44.905  1.00147.91           N  
ATOM   3144  NH2 ARG B 134      64.411  44.518  45.920  1.00147.91           N  
ATOM   3145  C   ARG B 134      65.263  42.155  40.019  1.00147.91           C  
ATOM   3146  O   ARG B 134      64.630  43.208  39.947  1.00147.91           O  
ATOM   3147  N   LEU B 135      65.025  41.104  39.210  1.00 49.73           N  
ATOM   3148  CA  LEU B 135      64.023  41.188  38.196  1.00 49.73           C  
ATOM   3149  CB  LEU B 135      64.560  40.832  36.792  1.00 49.73           C  
ATOM   3150  CG  LEU B 135      63.513  40.909  35.665  1.00 49.73           C  
ATOM   3151  CD1 LEU B 135      63.029  42.352  35.444  1.00 49.73           C  
ATOM   3152  CD2 LEU B 135      64.042  40.262  34.373  1.00 49.73           C  
ATOM   3153  C   LEU B 135      62.958  40.206  38.536  1.00 49.73           C  
ATOM   3154  O   LEU B 135      63.219  39.013  38.691  1.00 49.73           O  
ATOM   3155  N   LEU B 136      61.719  40.707  38.684  1.00131.23           N  
ATOM   3156  CA  LEU B 136      60.610  39.855  38.977  1.00131.23           C  
ATOM   3157  CB  LEU B 136      59.818  40.325  40.209  1.00131.23           C  
ATOM   3158  CG  LEU B 136      58.641  39.417  40.610  1.00131.23           C  
ATOM   3159  CD1 LEU B 136      59.130  38.022  41.040  1.00131.23           C  
ATOM   3160  CD2 LEU B 136      57.765  40.086  41.682  1.00131.23           C  
ATOM   3161  C   LEU B 136      59.710  39.948  37.787  1.00131.23           C  
ATOM   3162  O   LEU B 136      59.316  41.039  37.378  1.00131.23           O  
ATOM   3163  N   VAL B 137      59.385  38.794  37.179  1.00 54.51           N  
ATOM   3164  CA  VAL B 137      58.519  38.796  36.041  1.00 54.51           C  
ATOM   3165  CB  VAL B 137      58.976  37.871  34.955  1.00 54.51           C  
ATOM   3166  CG1 VAL B 137      57.915  37.881  33.843  1.00 54.51           C  
ATOM   3167  CG2 VAL B 137      60.378  38.299  34.491  1.00 54.51           C  
ATOM   3168  C   VAL B 137      57.200  38.281  36.507  1.00 54.51           C  
ATOM   3169  O   VAL B 137      57.025  37.078  36.689  1.00 54.51           O  
ATOM   3170  N   LEU B 138      56.224  39.191  36.683  1.00 76.52           N  
ATOM   3171  CA  LEU B 138      54.919  38.808  37.136  1.00 76.52           C  
ATOM   3172  CB  LEU B 138      54.144  39.964  37.793  1.00 76.52           C  
ATOM   3173  CG  LEU B 138      54.742  40.423  39.133  1.00 76.52           C  
ATOM   3174  CD1 LEU B 138      56.215  40.831  38.979  1.00 76.52           C  
ATOM   3175  CD2 LEU B 138      53.891  41.537  39.761  1.00 76.52           C  
ATOM   3176  C   LEU B 138      54.104  38.376  35.926  1.00 76.52           C  
ATOM   3177  O   LEU B 138      54.503  38.720  34.782  1.00 76.52           O  
ATOM   3178  OXT LEU B 138      53.056  37.707  36.134  1.00 76.52           O  
TER
END
