# Supplementary material for: Predicting T cell receptor functionality against mutant epitopes
Source: Cell Genom. 2024 Aug 15;4(9):100634. doi: 10.1016/j.xgen.2024.100634 (PMC11480844; doi:10.1016/j.xgen.2024.100634)
Supplement: Data S7. Structural models of the murine dataset, related to Figure 3 and STAR Methods, Structural modeling — PDB files containing the structural models of the 36 murine TCRs, SIINFEKL, and the H-2Kb allele. [file mmc8.zip › SIINFEKL/H6_SIINFEKL.pdb]

ATOM      1  N   GLY M   1     117.179  18.718  23.145  1.00 13.01           N  
ATOM      2  CA  GLY M   1     117.262  20.071  22.552  1.00 13.01           C  
ATOM      3  C   GLY M   1     116.101  20.890  22.998  1.00 13.01           C  
ATOM      4  O   GLY M   1     115.136  20.379  23.564  1.00 13.01           O  
ATOM      5  N   PRO M   2     116.190  22.165  22.750  1.00 75.96           N  
ATOM      6  CA  PRO M   2     115.132  23.056  23.124  1.00 75.96           C  
ATOM      7  CD  PRO M   2     117.473  22.840  22.690  1.00 75.96           C  
ATOM      8  CB  PRO M   2     115.734  24.465  23.121  1.00 75.96           C  
ATOM      9  CG  PRO M   2     117.099  24.306  22.425  1.00 75.96           C  
ATOM     10  C   PRO M   2     113.963  22.886  22.216  1.00 75.96           C  
ATOM     11  O   PRO M   2     114.146  22.477  21.070  1.00 75.96           O  
ATOM     12  N   HIS M   3     112.749  23.176  22.717  1.00 45.49           N  
ATOM     13  CA  HIS M   3     111.578  23.050  21.906  1.00 45.49           C  
ATOM     14  ND1 HIS M   3     111.758  20.049  20.629  1.00 45.49           N  
ATOM     15  CG  HIS M   3     111.529  20.528  21.900  1.00 45.49           C  
ATOM     16  CB  HIS M   3     110.761  21.782  22.199  1.00 45.49           C  
ATOM     17  NE2 HIS M   3     112.737  18.626  22.029  1.00 45.49           N  
ATOM     18  CD2 HIS M   3     112.133  19.646  22.743  1.00 45.49           C  
ATOM     19  CE1 HIS M   3     112.485  18.911  20.764  1.00 45.49           C  
ATOM     20  C   HIS M   3     110.722  24.230  22.218  1.00 45.49           C  
ATOM     21  O   HIS M   3     111.010  24.987  23.144  1.00 45.49           O  
ATOM     22  N   SER M   4     109.656  24.448  21.426  1.00 47.44           N  
ATOM     23  CA  SER M   4     108.842  25.584  21.723  1.00 47.44           C  
ATOM     24  CB  SER M   4     109.328  26.876  21.043  1.00 47.44           C  
ATOM     25  OG  SER M   4     109.264  26.737  19.631  1.00 47.44           O  
ATOM     26  C   SER M   4     107.450  25.332  21.253  1.00 47.44           C  
ATOM     27  O   SER M   4     107.203  24.486  20.394  1.00 47.44           O  
ATOM     28  N   LEU M   5     106.494  26.060  21.858  1.00 82.59           N  
ATOM     29  CA  LEU M   5     105.124  25.979  21.458  1.00 82.59           C  
ATOM     30  CB  LEU M   5     104.220  25.372  22.542  1.00 82.59           C  
ATOM     31  CG  LEU M   5     102.760  25.185  22.099  1.00 82.59           C  
ATOM     32  CD1 LEU M   5     102.652  24.146  20.970  1.00 82.59           C  
ATOM     33  CD2 LEU M   5     101.854  24.865  23.298  1.00 82.59           C  
ATOM     34  C   LEU M   5     104.690  27.393  21.231  1.00 82.59           C  
ATOM     35  O   LEU M   5     104.709  28.209  22.152  1.00 82.59           O  
ATOM     36  N   ARG M   6     104.290  27.728  19.989  1.00126.59           N  
ATOM     37  CA  ARG M   6     103.906  29.081  19.707  1.00126.59           C  
ATOM     38  CB  ARG M   6     104.900  29.786  18.765  1.00126.59           C  
ATOM     39  CG  ARG M   6     106.279  29.979  19.410  1.00126.59           C  
ATOM     40  CD  ARG M   6     107.417  30.241  18.419  1.00126.59           C  
ATOM     41  NE  ARG M   6     107.432  31.689  18.081  1.00126.59           N  
ATOM     42  CZ  ARG M   6     108.362  32.163  17.202  1.00126.59           C  
ATOM     43  NH1 ARG M   6     109.266  31.307  16.640  1.00126.59           N  
ATOM     44  NH2 ARG M   6     108.385  33.488  16.878  1.00126.59           N  
ATOM     45  C   ARG M   6     102.561  29.047  19.051  1.00126.59           C  
ATOM     46  O   ARG M   6     102.181  28.043  18.453  1.00126.59           O  
ATOM     47  N   TYR M   7     101.777  30.136  19.198  1.00 96.38           N  
ATOM     48  CA  TYR M   7     100.484  30.207  18.581  1.00 96.38           C  
ATOM     49  CB  TYR M   7      99.297  30.248  19.562  1.00 96.38           C  
ATOM     50  CG  TYR M   7      99.113  28.912  20.197  1.00 96.38           C  
ATOM     51  CD1 TYR M   7      98.341  27.959  19.576  1.00 96.38           C  
ATOM     52  CD2 TYR M   7      99.700  28.606  21.401  1.00 96.38           C  
ATOM     53  CE1 TYR M   7      98.154  26.722  20.145  1.00 96.38           C  
ATOM     54  CE2 TYR M   7      99.517  27.369  21.976  1.00 96.38           C  
ATOM     55  CZ  TYR M   7      98.743  26.425  21.348  1.00 96.38           C  
ATOM     56  OH  TYR M   7      98.553  25.156  21.935  1.00 96.38           O  
ATOM     57  C   TYR M   7     100.400  31.475  17.797  1.00 96.38           C  
ATOM     58  O   TYR M   7     100.642  32.565  18.313  1.00 96.38           O  
ATOM     59  N   PHE M   8     100.030  31.366  16.509  1.00 52.94           N  
ATOM     60  CA  PHE M   8      99.887  32.555  15.731  1.00 52.94           C  
ATOM     61  CB  PHE M   8     100.467  32.431  14.312  1.00 52.94           C  
ATOM     62  CG  PHE M   8     101.945  32.304  14.458  1.00 52.94           C  
ATOM     63  CD1 PHE M   8     102.523  31.086  14.736  1.00 52.94           C  
ATOM     64  CD2 PHE M   8     102.755  33.408  14.320  1.00 52.94           C  
ATOM     65  CE1 PHE M   8     103.887  30.970  14.872  1.00 52.94           C  
ATOM     66  CE2 PHE M   8     104.119  33.298  14.455  1.00 52.94           C  
ATOM     67  CZ  PHE M   8     104.687  32.077  14.730  1.00 52.94           C  
ATOM     68  C   PHE M   8      98.420  32.827  15.622  1.00 52.94           C  
ATOM     69  O   PHE M   8      97.663  32.028  15.072  1.00 52.94           O  
ATOM     70  N   VAL M   9      97.989  33.986  16.156  1.00 47.85           N  
ATOM     71  CA  VAL M   9      96.602  34.353  16.153  1.00 47.85           C  
ATOM     72  CB  VAL M   9      96.131  34.864  17.485  1.00 47.85           C  
ATOM     73  CG1 VAL M   9      94.666  35.315  17.357  1.00 47.85           C  
ATOM     74  CG2 VAL M   9      96.365  33.773  18.542  1.00 47.85           C  
ATOM     75  C   VAL M   9      96.446  35.480  15.187  1.00 47.85           C  
ATOM     76  O   VAL M   9      97.345  36.305  15.047  1.00 47.85           O  
ATOM     77  N   THR M  10      95.312  35.523  14.458  1.00123.01           N  
ATOM     78  CA  THR M  10      95.120  36.609  13.542  1.00123.01           C  
ATOM     79  CB  THR M  10      95.615  36.297  12.160  1.00123.01           C  
ATOM     80  OG1 THR M  10      95.503  37.442  11.327  1.00123.01           O  
ATOM     81  CG2 THR M  10      94.799  35.126  11.587  1.00123.01           C  
ATOM     82  C   THR M  10      93.660  36.929  13.444  1.00123.01           C  
ATOM     83  O   THR M  10      92.813  36.035  13.464  1.00123.01           O  
ATOM     84  N   ALA M  11      93.332  38.236  13.355  1.00 49.24           N  
ATOM     85  CA  ALA M  11      91.970  38.651  13.178  1.00 49.24           C  
ATOM     86  CB  ALA M  11      91.307  39.147  14.474  1.00 49.24           C  
ATOM     87  C   ALA M  11      91.992  39.803  12.225  1.00 49.24           C  
ATOM     88  O   ALA M  11      92.688  40.791  12.454  1.00 49.24           O  
ATOM     89  N   VAL M  12      91.206  39.711  11.134  1.00 65.39           N  
ATOM     90  CA  VAL M  12      91.190  40.759  10.155  1.00 65.39           C  
ATOM     91  CB  VAL M  12      91.616  40.289   8.794  1.00 65.39           C  
ATOM     92  CG1 VAL M  12      91.417  41.433   7.791  1.00 65.39           C  
ATOM     93  CG2 VAL M  12      93.063  39.780   8.876  1.00 65.39           C  
ATOM     94  C   VAL M  12      89.781  41.231  10.019  1.00 65.39           C  
ATOM     95  O   VAL M  12      88.870  40.436   9.798  1.00 65.39           O  
ATOM     96  N   SER M  13      89.565  42.555  10.138  1.00 50.61           N  
ATOM     97  CA  SER M  13      88.231  43.065  10.042  1.00 50.61           C  
ATOM     98  CB  SER M  13      88.057  44.448  10.692  1.00 50.61           C  
ATOM     99  OG  SER M  13      88.848  45.410  10.009  1.00 50.61           O  
ATOM    100  C   SER M  13      87.865  43.192   8.604  1.00 50.61           C  
ATOM    101  O   SER M  13      88.718  43.408   7.746  1.00 50.61           O  
ATOM    102  N   ARG M  14      86.567  43.009   8.300  1.00162.71           N  
ATOM    103  CA  ARG M  14      86.104  43.245   6.968  1.00162.71           C  
ATOM    104  CB  ARG M  14      85.763  41.962   6.188  1.00162.71           C  
ATOM    105  CG  ARG M  14      84.730  41.058   6.863  1.00162.71           C  
ATOM    106  CD  ARG M  14      85.315  39.736   7.355  1.00162.71           C  
ATOM    107  NE  ARG M  14      85.631  38.910   6.156  1.00162.71           N  
ATOM    108  CZ  ARG M  14      86.714  38.080   6.171  1.00162.71           C  
ATOM    109  NH1 ARG M  14      87.526  38.044   7.268  1.00162.71           N  
ATOM    110  NH2 ARG M  14      86.985  37.290   5.092  1.00162.71           N  
ATOM    111  C   ARG M  14      84.875  44.079   7.108  1.00162.71           C  
ATOM    112  O   ARG M  14      83.773  43.580   7.339  1.00162.71           O  
ATOM    113  N   PRO M  15      85.038  45.361   6.983  1.00103.92           N  
ATOM    114  CA  PRO M  15      83.885  46.192   7.138  1.00103.92           C  
ATOM    115  CD  PRO M  15      86.228  46.015   7.495  1.00103.92           C  
ATOM    116  CB  PRO M  15      84.397  47.606   7.428  1.00103.92           C  
ATOM    117  CG  PRO M  15      85.928  47.503   7.275  1.00103.92           C  
ATOM    118  C   PRO M  15      82.932  46.050   6.004  1.00103.92           C  
ATOM    119  O   PRO M  15      83.319  46.264   4.856  1.00103.92           O  
ATOM    120  N   GLY M  16      81.676  45.699   6.327  1.00 27.89           N  
ATOM    121  CA  GLY M  16      80.633  45.567   5.357  1.00 27.89           C  
ATOM    122  C   GLY M  16      80.611  44.153   4.871  1.00 27.89           C  
ATOM    123  O   GLY M  16      79.552  43.614   4.554  1.00 27.89           O  
ATOM    124  N   LEU M  17      81.791  43.506   4.806  1.00171.77           N  
ATOM    125  CA  LEU M  17      81.849  42.167   4.296  1.00171.77           C  
ATOM    126  CB  LEU M  17      83.285  41.649   4.093  1.00171.77           C  
ATOM    127  CG  LEU M  17      84.080  42.410   3.014  1.00171.77           C  
ATOM    128  CD1 LEU M  17      83.424  42.273   1.631  1.00171.77           C  
ATOM    129  CD2 LEU M  17      84.334  43.870   3.421  1.00171.77           C  
ATOM    130  C   LEU M  17      81.152  41.229   5.230  1.00171.77           C  
ATOM    131  O   LEU M  17      80.374  40.381   4.797  1.00171.77           O  
ATOM    132  N   GLY M  18      81.398  41.368   6.546  1.00 46.53           N  
ATOM    133  CA  GLY M  18      80.811  40.458   7.487  1.00 46.53           C  
ATOM    134  C   GLY M  18      81.684  40.462   8.699  1.00 46.53           C  
ATOM    135  O   GLY M  18      82.508  41.358   8.877  1.00 46.53           O  
ATOM    136  N   GLU M  19      81.530  39.452   9.575  1.00 74.32           N  
ATOM    137  CA  GLU M  19      82.350  39.454  10.749  1.00 74.32           C  
ATOM    138  CB  GLU M  19      81.928  38.462  11.844  1.00 74.32           C  
ATOM    139  CG  GLU M  19      80.642  38.880  12.557  1.00 74.32           C  
ATOM    140  CD  GLU M  19      80.501  38.007  13.791  1.00 74.32           C  
ATOM    141  OE1 GLU M  19      81.390  37.139  13.996  1.00 74.32           O  
ATOM    142  OE2 GLU M  19      79.513  38.198  14.547  1.00 74.32           O  
ATOM    143  C   GLU M  19      83.754  39.154  10.342  1.00 74.32           C  
ATOM    144  O   GLU M  19      84.017  38.428   9.386  1.00 74.32           O  
ATOM    145  N   PRO M  20      84.666  39.719  11.080  1.00 77.13           N  
ATOM    146  CA  PRO M  20      86.062  39.586  10.769  1.00 77.13           C  
ATOM    147  CD  PRO M  20      84.381  40.952  11.798  1.00 77.13           C  
ATOM    148  CB  PRO M  20      86.778  40.572  11.689  1.00 77.13           C  
ATOM    149  CG  PRO M  20      85.731  41.676  11.924  1.00 77.13           C  
ATOM    150  C   PRO M  20      86.537  38.176  10.902  1.00 77.13           C  
ATOM    151  O   PRO M  20      85.957  37.420  11.678  1.00 77.13           O  
ATOM    152  N   ARG M  21      87.573  37.796  10.124  0.91180.05           N  
ATOM    153  CA  ARG M  21      88.105  36.464  10.177  0.91180.05           C  
ATOM    154  CB  ARG M  21      88.880  36.072   8.906  0.91180.05           C  
ATOM    155  CG  ARG M  21      89.742  34.821   9.077  0.91180.05           C  
ATOM    156  CD  ARG M  21      90.419  34.343   7.792  0.91180.05           C  
ATOM    157  NE  ARG M  21      89.434  33.504   7.055  0.91180.05           N  
ATOM    158  CZ  ARG M  21      89.776  32.944   5.859  0.91180.05           C  
ATOM    159  NH1 ARG M  21      90.993  33.210   5.304  0.91180.05           N  
ATOM    160  NH2 ARG M  21      88.903  32.110   5.222  0.91180.05           N  
ATOM    161  C   ARG M  21      89.051  36.366  11.332  0.91180.05           C  
ATOM    162  O   ARG M  21      89.896  37.234  11.539  0.91180.05           O  
ATOM    163  N   TYR M  22      88.927  35.275  12.115  1.00 72.25           N  
ATOM    164  CA  TYR M  22      89.757  35.055  13.265  1.00 72.25           C  
ATOM    165  CB  TYR M  22      88.927  35.084  14.564  1.00 72.25           C  
ATOM    166  CG  TYR M  22      89.796  34.825  15.745  1.00 72.25           C  
ATOM    167  CD1 TYR M  22      90.594  35.817  16.265  1.00 72.25           C  
ATOM    168  CD2 TYR M  22      89.793  33.588  16.348  1.00 72.25           C  
ATOM    169  CE1 TYR M  22      91.390  35.577  17.361  1.00 72.25           C  
ATOM    170  CE2 TYR M  22      90.585  33.341  17.444  1.00 72.25           C  
ATOM    171  CZ  TYR M  22      91.386  34.336  17.951  1.00 72.25           C  
ATOM    172  OH  TYR M  22      92.199  34.085  19.077  1.00 72.25           O  
ATOM    173  C   TYR M  22      90.359  33.690  13.123  1.00 72.25           C  
ATOM    174  O   TYR M  22      89.659  32.735  12.791  1.00 72.25           O  
ATOM    175  N   MET M  23      91.685  33.559  13.358  1.00 85.00           N  
ATOM    176  CA  MET M  23      92.286  32.262  13.209  1.00 85.00           C  
ATOM    177  CB  MET M  23      93.013  32.068  11.869  1.00 85.00           C  
ATOM    178  CG  MET M  23      92.074  31.987  10.665  1.00 85.00           C  
ATOM    179  SD  MET M  23      92.926  31.942   9.061  1.00 85.00           S  
ATOM    180  CE  MET M  23      93.761  30.362   9.374  1.00 85.00           C  
ATOM    181  C   MET M  23      93.306  32.051  14.280  1.00 85.00           C  
ATOM    182  O   MET M  23      93.970  32.986  14.727  1.00 85.00           O  
ATOM    183  N   GLU M  24      93.434  30.788  14.734  1.00 59.40           N  
ATOM    184  CA  GLU M  24      94.432  30.456  15.705  1.00 59.40           C  
ATOM    185  CB  GLU M  24      93.853  30.091  17.087  1.00 59.40           C  
ATOM    186  CG  GLU M  24      93.227  31.297  17.796  1.00 59.40           C  
ATOM    187  CD  GLU M  24      92.677  30.869  19.151  1.00 59.40           C  
ATOM    188  OE1 GLU M  24      93.425  30.202  19.914  1.00 59.40           O  
ATOM    189  OE2 GLU M  24      91.500  31.209  19.444  1.00 59.40           O  
ATOM    190  C   GLU M  24      95.177  29.279  15.164  1.00 59.40           C  
ATOM    191  O   GLU M  24      94.579  28.264  14.809  1.00 59.40           O  
ATOM    192  N   VAL M  25      96.515  29.404  15.066  1.00 50.07           N  
ATOM    193  CA  VAL M  25      97.312  28.325  14.556  1.00 50.07           C  
ATOM    194  CB  VAL M  25      97.971  28.660  13.252  1.00 50.07           C  
ATOM    195  CG1 VAL M  25      98.797  27.450  12.790  1.00 50.07           C  
ATOM    196  CG2 VAL M  25      96.884  29.081  12.250  1.00 50.07           C  
ATOM    197  C   VAL M  25      98.399  28.062  15.546  1.00 50.07           C  
ATOM    198  O   VAL M  25      99.053  28.986  16.026  1.00 50.07           O  
ATOM    199  N   GLY M  26      98.648  26.781  15.873  1.00 40.56           N  
ATOM    200  CA  GLY M  26      99.665  26.497  16.845  1.00 40.56           C  
ATOM    201  C   GLY M  26     100.791  25.786  16.163  1.00 40.56           C  
ATOM    202  O   GLY M  26     100.584  25.086  15.174  1.00 40.56           O  
ATOM    203  N   TYR M  27     102.028  25.967  16.675  1.00 63.61           N  
ATOM    204  CA  TYR M  27     103.160  25.310  16.083  1.00 63.61           C  
ATOM    205  CB  TYR M  27     104.123  26.255  15.341  1.00 63.61           C  
ATOM    206  CG  TYR M  27     103.468  26.858  14.146  1.00 63.61           C  
ATOM    207  CD1 TYR M  27     102.666  27.968  14.272  1.00 63.61           C  
ATOM    208  CD2 TYR M  27     103.674  26.321  12.896  1.00 63.61           C  
ATOM    209  CE1 TYR M  27     102.071  28.529  13.166  1.00 63.61           C  
ATOM    210  CE2 TYR M  27     103.082  26.878  11.787  1.00 63.61           C  
ATOM    211  CZ  TYR M  27     102.279  27.984  11.922  1.00 63.61           C  
ATOM    212  OH  TYR M  27     101.671  28.559  10.786  1.00 63.61           O  
ATOM    213  C   TYR M  27     104.005  24.708  17.164  1.00 63.61           C  
ATOM    214  O   TYR M  27     104.238  25.320  18.207  1.00 63.61           O  
ATOM    215  N   VAL M  28     104.482  23.469  16.933  1.00137.58           N  
ATOM    216  CA  VAL M  28     105.440  22.870  17.813  1.00137.58           C  
ATOM    217  CB  VAL M  28     105.033  21.527  18.354  1.00137.58           C  
ATOM    218  CG1 VAL M  28     103.968  21.724  19.438  1.00137.58           C  
ATOM    219  CG2 VAL M  28     104.489  20.686  17.192  1.00137.58           C  
ATOM    220  C   VAL M  28     106.677  22.705  16.996  1.00137.58           C  
ATOM    221  O   VAL M  28     106.687  21.988  15.997  1.00137.58           O  
ATOM    222  N   ASP M  29     107.769  23.366  17.418  1.00 61.48           N  
ATOM    223  CA  ASP M  29     108.983  23.299  16.663  1.00 61.48           C  
ATOM    224  CB  ASP M  29     109.582  21.883  16.611  1.00 61.48           C  
ATOM    225  CG  ASP M  29     110.055  21.516  18.009  1.00 61.48           C  
ATOM    226  OD1 ASP M  29     110.282  22.447  18.827  1.00 61.48           O  
ATOM    227  OD2 ASP M  29     110.194  20.293  18.277  1.00 61.48           O  
ATOM    228  C   ASP M  29     108.680  23.721  15.260  1.00 61.48           C  
ATOM    229  O   ASP M  29     109.128  23.099  14.298  1.00 61.48           O  
ATOM    230  N   ASP M  30     107.896  24.804  15.115  1.00 64.48           N  
ATOM    231  CA  ASP M  30     107.588  25.352  13.827  1.00 64.48           C  
ATOM    232  CB  ASP M  30     108.844  25.852  13.098  1.00 64.48           C  
ATOM    233  CG  ASP M  30     109.344  27.048  13.895  1.00 64.48           C  
ATOM    234  OD1 ASP M  30     108.541  28.000  14.087  1.00 64.48           O  
ATOM    235  OD2 ASP M  30     110.528  27.029  14.325  1.00 64.48           O  
ATOM    236  C   ASP M  30     106.894  24.328  12.985  1.00 64.48           C  
ATOM    237  O   ASP M  30     107.007  24.341  11.760  1.00 64.48           O  
ATOM    238  N   THR M  31     106.135  23.419  13.625  1.00 66.56           N  
ATOM    239  CA  THR M  31     105.369  22.456  12.886  1.00 66.56           C  
ATOM    240  CB  THR M  31     105.645  21.043  13.311  1.00 66.56           C  
ATOM    241  OG1 THR M  31     107.021  20.738  13.156  1.00 66.56           O  
ATOM    242  CG2 THR M  31     104.801  20.092  12.453  1.00 66.56           C  
ATOM    243  C   THR M  31     103.937  22.724  13.240  1.00 66.56           C  
ATOM    244  O   THR M  31     103.563  22.623  14.406  1.00 66.56           O  
ATOM    245  N   GLU M  32     103.084  23.042  12.243  1.00 79.67           N  
ATOM    246  CA  GLU M  32     101.721  23.389  12.554  1.00 79.67           C  
ATOM    247  CB  GLU M  32     100.983  24.089  11.403  1.00 79.67           C  
ATOM    248  CG  GLU M  32      99.541  24.443  11.758  1.00 79.67           C  
ATOM    249  CD  GLU M  32      98.910  25.111  10.548  1.00 79.67           C  
ATOM    250  OE1 GLU M  32      99.657  25.758   9.767  1.00 79.67           O  
ATOM    251  OE2 GLU M  32      97.666  24.984  10.391  1.00 79.67           O  
ATOM    252  C   GLU M  32     100.948  22.147  12.874  1.00 79.67           C  
ATOM    253  O   GLU M  32     100.729  21.300  12.010  1.00 79.67           O  
ATOM    254  N   PHE M  33     100.632  21.965  14.173  1.00148.80           N  
ATOM    255  CA  PHE M  33      99.847  20.881  14.691  1.00148.80           C  
ATOM    256  CB  PHE M  33     100.343  20.390  16.065  1.00148.80           C  
ATOM    257  CG  PHE M  33     100.234  21.465  17.087  1.00148.80           C  
ATOM    258  CD1 PHE M  33     101.169  22.470  17.156  1.00148.80           C  
ATOM    259  CD2 PHE M  33      99.190  21.469  17.976  1.00148.80           C  
ATOM    260  CE1 PHE M  33     101.066  23.459  18.105  1.00148.80           C  
ATOM    261  CE2 PHE M  33      99.083  22.454  18.928  1.00148.80           C  
ATOM    262  CZ  PHE M  33     100.022  23.451  18.995  1.00148.80           C  
ATOM    263  C   PHE M  33      98.360  21.103  14.720  1.00148.80           C  
ATOM    264  O   PHE M  33      97.612  20.137  14.590  1.00148.80           O  
ATOM    265  N   VAL M  34      97.870  22.344  14.953  1.00 57.25           N  
ATOM    266  CA  VAL M  34      96.442  22.511  15.080  1.00 57.25           C  
ATOM    267  CB  VAL M  34      95.966  22.416  16.499  1.00 57.25           C  
ATOM    268  CG1 VAL M  34      96.294  21.011  17.031  1.00 57.25           C  
ATOM    269  CG2 VAL M  34      96.610  23.554  17.310  1.00 57.25           C  
ATOM    270  C   VAL M  34      96.031  23.867  14.590  1.00 57.25           C  
ATOM    271  O   VAL M  34      96.825  24.807  14.589  1.00 57.25           O  
ATOM    272  N   ARG M  35      94.752  24.003  14.165  1.00188.81           N  
ATOM    273  CA  ARG M  35      94.308  25.272  13.659  1.00188.81           C  
ATOM    274  CB  ARG M  35      94.551  25.410  12.145  1.00188.81           C  
ATOM    275  CG  ARG M  35      94.096  26.742  11.551  1.00188.81           C  
ATOM    276  CD  ARG M  35      94.346  26.863  10.046  1.00188.81           C  
ATOM    277  NE  ARG M  35      95.819  26.965   9.847  1.00188.81           N  
ATOM    278  CZ  ARG M  35      96.316  27.395   8.651  1.00188.81           C  
ATOM    279  NH1 ARG M  35      95.462  27.719   7.637  1.00188.81           N  
ATOM    280  NH2 ARG M  35      97.665  27.499   8.469  1.00188.81           N  
ATOM    281  C   ARG M  35      92.832  25.438  13.899  1.00188.81           C  
ATOM    282  O   ARG M  35      92.088  24.468  14.038  1.00188.81           O  
ATOM    283  N   PHE M  36      92.390  26.712  13.978  1.00 78.58           N  
ATOM    284  CA  PHE M  36      91.012  27.083  14.131  1.00 78.58           C  
ATOM    285  CB  PHE M  36      90.717  27.649  15.533  1.00 78.58           C  
ATOM    286  CG  PHE M  36      89.319  28.161  15.585  1.00 78.58           C  
ATOM    287  CD1 PHE M  36      88.248  27.305  15.697  1.00 78.58           C  
ATOM    288  CD2 PHE M  36      89.086  29.516  15.546  1.00 78.58           C  
ATOM    289  CE1 PHE M  36      86.963  27.794  15.751  1.00 78.58           C  
ATOM    290  CE2 PHE M  36      87.804  30.011  15.600  1.00 78.58           C  
ATOM    291  CZ  PHE M  36      86.739  29.149  15.701  1.00 78.58           C  
ATOM    292  C   PHE M  36      90.763  28.170  13.125  1.00 78.58           C  
ATOM    293  O   PHE M  36      91.556  29.104  13.021  1.00 78.58           O  
ATOM    294  N   ASP M  37      89.663  28.069  12.345  1.00 61.57           N  
ATOM    295  CA  ASP M  37      89.370  29.059  11.340  1.00 61.57           C  
ATOM    296  CB  ASP M  37      89.564  28.537   9.904  1.00 61.57           C  
ATOM    297  CG  ASP M  37      89.338  29.681   8.922  1.00 61.57           C  
ATOM    298  OD1 ASP M  37      89.069  30.823   9.381  1.00 61.57           O  
ATOM    299  OD2 ASP M  37      89.428  29.425   7.691  1.00 61.57           O  
ATOM    300  C   ASP M  37      87.932  29.459  11.474  1.00 61.57           C  
ATOM    301  O   ASP M  37      87.026  28.639  11.335  1.00 61.57           O  
ATOM    302  N   SER M  38      87.691  30.758  11.727  1.00 98.56           N  
ATOM    303  CA  SER M  38      86.364  31.258  11.942  1.00 98.56           C  
ATOM    304  CB  SER M  38      86.354  32.722  12.409  1.00 98.56           C  
ATOM    305  OG  SER M  38      85.018  33.160  12.604  1.00 98.56           O  
ATOM    306  C   SER M  38      85.543  31.178  10.689  1.00 98.56           C  
ATOM    307  O   SER M  38      84.320  31.062  10.764  1.00 98.56           O  
ATOM    308  N   ASP M  39      86.170  31.228   9.497  1.00147.07           N  
ATOM    309  CA  ASP M  39      85.347  31.265   8.319  1.00147.07           C  
ATOM    310  CB  ASP M  39      85.973  32.008   7.124  1.00147.07           C  
ATOM    311  CG  ASP M  39      85.799  33.506   7.343  1.00147.07           C  
ATOM    312  OD1 ASP M  39      85.264  33.892   8.416  1.00147.07           O  
ATOM    313  OD2 ASP M  39      86.186  34.284   6.431  1.00147.07           O  
ATOM    314  C   ASP M  39      85.002  29.893   7.856  1.00147.07           C  
ATOM    315  O   ASP M  39      85.499  29.411   6.837  1.00147.07           O  
ATOM    316  N   ALA M  40      84.087  29.238   8.585  1.00 72.63           N  
ATOM    317  CA  ALA M  40      83.662  27.942   8.169  1.00 72.63           C  
ATOM    318  CB  ALA M  40      84.490  26.794   8.770  1.00 72.63           C  
ATOM    319  C   ALA M  40      82.264  27.779   8.642  1.00 72.63           C  
ATOM    320  O   ALA M  40      81.780  28.558   9.462  1.00 72.63           O  
ATOM    321  N   GLU M  41      81.571  26.758   8.111  1.00108.65           N  
ATOM    322  CA  GLU M  41      80.218  26.543   8.509  1.00108.65           C  
ATOM    323  CB  GLU M  41      79.600  25.312   7.820  1.00108.65           C  
ATOM    324  CG  GLU M  41      80.378  24.019   8.080  1.00108.65           C  
ATOM    325  CD  GLU M  41      79.680  22.876   7.356  1.00108.65           C  
ATOM    326  OE1 GLU M  41      78.419  22.870   7.333  1.00108.65           O  
ATOM    327  OE2 GLU M  41      80.399  21.997   6.810  1.00108.65           O  
ATOM    328  C   GLU M  41      80.229  26.294   9.980  1.00108.65           C  
ATOM    329  O   GLU M  41      79.467  26.916  10.720  1.00108.65           O  
ATOM    330  N   ASN M  42      81.107  25.389  10.455  1.00128.70           N  
ATOM    331  CA  ASN M  42      81.147  25.175  11.869  1.00128.70           C  
ATOM    332  CB  ASN M  42      80.584  23.807  12.289  1.00128.70           C  
ATOM    333  CG  ASN M  42      80.246  23.876  13.770  1.00128.70           C  
ATOM    334  OD1 ASN M  42      80.197  24.956  14.357  1.00128.70           O  
ATOM    335  ND2 ASN M  42      80.007  22.693  14.397  1.00128.70           N  
ATOM    336  C   ASN M  42      82.584  25.212  12.288  1.00128.70           C  
ATOM    337  O   ASN M  42      83.261  24.186  12.334  1.00128.70           O  
ATOM    338  N   PRO M  43      83.058  26.375  12.621  1.00107.01           N  
ATOM    339  CA  PRO M  43      84.428  26.558  13.014  1.00107.01           C  
ATOM    340  CD  PRO M  43      82.205  27.470  13.049  1.00107.01           C  
ATOM    341  CB  PRO M  43      84.542  28.037  13.372  1.00107.01           C  
ATOM    342  CG  PRO M  43      83.127  28.384  13.874  1.00107.01           C  
ATOM    343  C   PRO M  43      84.750  25.692  14.192  1.00107.01           C  
ATOM    344  O   PRO M  43      83.948  25.632  15.122  1.00107.01           O  
ATOM    345  N   ARG M  44      85.913  25.009  14.173  1.00222.19           N  
ATOM    346  CA  ARG M  44      86.317  24.210  15.293  1.00222.19           C  
ATOM    347  CB  ARG M  44      85.863  22.743  15.262  1.00222.19           C  
ATOM    348  CG  ARG M  44      84.385  22.470  15.508  1.00222.19           C  
ATOM    349  CD  ARG M  44      84.191  21.216  16.359  1.00222.19           C  
ATOM    350  NE  ARG M  44      85.154  20.194  15.858  1.00222.19           N  
ATOM    351  CZ  ARG M  44      85.413  19.079  16.603  1.00222.19           C  
ATOM    352  NH1 ARG M  44      84.727  18.861  17.762  1.00222.19           N  
ATOM    353  NH2 ARG M  44      86.359  18.184  16.190  1.00222.19           N  
ATOM    354  C   ARG M  44      87.803  24.085  15.237  1.00222.19           C  
ATOM    355  O   ARG M  44      88.414  24.268  14.186  1.00222.19           O  
ATOM    356  N   TYR M  45      88.423  23.772  16.392  1.00109.24           N  
ATOM    357  CA  TYR M  45      89.817  23.447  16.383  1.00109.24           C  
ATOM    358  CB  TYR M  45      90.469  23.282  17.770  1.00109.24           C  
ATOM    359  CG  TYR M  45      91.231  24.496  18.180  1.00109.24           C  
ATOM    360  CD1 TYR M  45      90.647  25.670  18.600  1.00109.24           C  
ATOM    361  CD2 TYR M  45      92.603  24.405  18.152  1.00109.24           C  
ATOM    362  CE1 TYR M  45      91.440  26.737  18.970  1.00109.24           C  
ATOM    363  CE2 TYR M  45      93.395  25.461  18.519  1.00109.24           C  
ATOM    364  CZ  TYR M  45      92.812  26.631  18.929  1.00109.24           C  
ATOM    365  OH  TYR M  45      93.637  27.710  19.305  1.00109.24           O  
ATOM    366  C   TYR M  45      89.944  22.124  15.708  1.00109.24           C  
ATOM    367  O   TYR M  45      89.198  21.194  16.007  1.00109.24           O  
ATOM    368  N   GLU M  46      90.893  22.015  14.759  1.00152.21           N  
ATOM    369  CA  GLU M  46      91.073  20.792  14.030  1.00152.21           C  
ATOM    370  CB  GLU M  46      90.655  20.945  12.562  1.00152.21           C  
ATOM    371  CG  GLU M  46      91.338  22.142  11.901  1.00152.21           C  
ATOM    372  CD  GLU M  46      90.830  22.269  10.475  1.00152.21           C  
ATOM    373  OE1 GLU M  46      89.632  22.616  10.295  1.00152.21           O  
ATOM    374  OE2 GLU M  46      91.638  22.020   9.543  1.00152.21           O  
ATOM    375  C   GLU M  46      92.526  20.420  14.063  1.00152.21           C  
ATOM    376  O   GLU M  46      93.402  21.284  14.084  1.00152.21           O  
ATOM    377  N   PRO M  47      92.801  19.139  14.115  1.00106.30           N  
ATOM    378  CA  PRO M  47      94.160  18.664  14.129  1.00106.30           C  
ATOM    379  CD  PRO M  47      91.876  18.171  14.676  1.00106.30           C  
ATOM    380  CB  PRO M  47      94.113  17.243  14.695  1.00106.30           C  
ATOM    381  CG  PRO M  47      92.632  16.835  14.582  1.00106.30           C  
ATOM    382  C   PRO M  47      94.827  18.755  12.793  1.00106.30           C  
ATOM    383  O   PRO M  47      94.328  18.172  11.833  1.00106.30           O  
ATOM    384  N   ARG M  48      95.934  19.514  12.705  1.00120.02           N  
ATOM    385  CA  ARG M  48      96.741  19.587  11.523  1.00120.02           C  
ATOM    386  CB  ARG M  48      97.694  20.792  11.546  1.00120.02           C  
ATOM    387  CG  ARG M  48      96.950  22.125  11.633  1.00120.02           C  
ATOM    388  CD  ARG M  48      95.892  22.300  10.543  1.00120.02           C  
ATOM    389  NE  ARG M  48      96.597  22.267   9.232  1.00120.02           N  
ATOM    390  CZ  ARG M  48      95.891  22.409   8.073  1.00120.02           C  
ATOM    391  NH1 ARG M  48      94.541  22.604   8.116  1.00120.02           N  
ATOM    392  NH2 ARG M  48      96.538  22.361   6.872  1.00120.02           N  
ATOM    393  C   ARG M  48      97.573  18.348  11.394  1.00120.02           C  
ATOM    394  O   ARG M  48      97.592  17.700  10.350  1.00120.02           O  
ATOM    395  N   ALA M  49      98.272  17.980  12.489  1.00 48.50           N  
ATOM    396  CA  ALA M  49      99.167  16.858  12.481  1.00 48.50           C  
ATOM    397  CB  ALA M  49     100.311  16.984  13.500  1.00 48.50           C  
ATOM    398  C   ALA M  49      98.400  15.617  12.806  1.00 48.50           C  
ATOM    399  O   ALA M  49      97.394  15.660  13.509  1.00 48.50           O  
ATOM    400  N   ARG M  50      98.887  14.469  12.299  1.00 74.79           N  
ATOM    401  CA  ARG M  50      98.265  13.186  12.471  1.00 74.79           C  
ATOM    402  CB  ARG M  50      98.985  12.080  11.682  1.00 74.79           C  
ATOM    403  CG  ARG M  50      98.287  10.721  11.748  1.00 74.79           C  
ATOM    404  CD  ARG M  50      97.009  10.655  10.910  1.00 74.79           C  
ATOM    405  NE  ARG M  50      96.435   9.289  11.066  1.00 74.79           N  
ATOM    406  CZ  ARG M  50      96.863   8.271  10.263  1.00 74.79           C  
ATOM    407  NH1 ARG M  50      97.840   8.496   9.336  1.00 74.79           N  
ATOM    408  NH2 ARG M  50      96.316   7.027  10.389  1.00 74.79           N  
ATOM    409  C   ARG M  50      98.287  12.781  13.916  1.00 74.79           C  
ATOM    410  O   ARG M  50      97.318  12.225  14.430  1.00 74.79           O  
ATOM    411  N   TRP M  51      99.394  13.084  14.615  1.00103.38           N  
ATOM    412  CA  TRP M  51      99.635  12.665  15.970  1.00103.38           C  
ATOM    413  CB  TRP M  51     101.065  12.997  16.441  1.00103.38           C  
ATOM    414  CG  TRP M  51     101.503  14.421  16.204  1.00103.38           C  
ATOM    415  CD2 TRP M  51     101.378  15.483  17.161  1.00103.38           C  
ATOM    416  CD1 TRP M  51     102.102  14.960  15.103  1.00103.38           C  
ATOM    417  NE1 TRP M  51     102.353  16.294  15.311  1.00103.38           N  
ATOM    418  CE2 TRP M  51     101.914  16.629  16.575  1.00103.38           C  
ATOM    419  CE3 TRP M  51     100.862  15.500  18.423  1.00103.38           C  
ATOM    420  CZ2 TRP M  51     101.941  17.817  17.248  1.00103.38           C  
ATOM    421  CZ3 TRP M  51     100.890  16.700  19.097  1.00103.38           C  
ATOM    422  CH2 TRP M  51     101.419  17.836  18.521  1.00103.38           C  
ATOM    423  C   TRP M  51      98.620  13.241  16.913  1.00103.38           C  
ATOM    424  O   TRP M  51      98.387  12.688  17.986  1.00103.38           O  
ATOM    425  N   MET M  52      98.003  14.375  16.544  1.00118.70           N  
ATOM    426  CA  MET M  52      97.032  15.073  17.346  1.00118.70           C  
ATOM    427  CB  MET M  52      96.575  16.403  16.727  1.00118.70           C  
ATOM    428  CG  MET M  52      97.638  17.497  16.803  1.00118.70           C  
ATOM    429  SD  MET M  52      98.125  17.901  18.506  1.00118.70           S  
ATOM    430  CE  MET M  52      96.433  18.187  19.093  1.00118.70           C  
ATOM    431  C   MET M  52      95.810  14.232  17.552  1.00118.70           C  
ATOM    432  O   MET M  52      95.074  14.414  18.521  1.00118.70           O  
ATOM    433  N   GLU M  53      95.559  13.287  16.636  1.00 71.58           N  
ATOM    434  CA  GLU M  53      94.378  12.474  16.645  1.00 71.58           C  
ATOM    435  CB  GLU M  53      94.433  11.388  15.563  1.00 71.58           C  
ATOM    436  CG  GLU M  53      94.453  11.991  14.160  1.00 71.58           C  
ATOM    437  CD  GLU M  53      94.688  10.877  13.153  1.00 71.58           C  
ATOM    438  OE1 GLU M  53      95.061   9.751  13.579  1.00 71.58           O  
ATOM    439  OE2 GLU M  53      94.498  11.144  11.938  1.00 71.58           O  
ATOM    440  C   GLU M  53      94.260  11.806  17.979  1.00 71.58           C  
ATOM    441  O   GLU M  53      93.163  11.455  18.412  1.00 71.58           O  
ATOM    442  N   GLN M  54      95.394  11.608  18.666  1.00159.58           N  
ATOM    443  CA  GLN M  54      95.400  10.936  19.933  1.00159.58           C  
ATOM    444  CB  GLN M  54      96.813  10.807  20.528  1.00159.58           C  
ATOM    445  CG  GLN M  54      96.907   9.811  21.688  1.00159.58           C  
ATOM    446  CD  GLN M  54      96.403  10.463  22.969  1.00159.58           C  
ATOM    447  OE1 GLN M  54      95.974   9.780  23.898  1.00159.58           O  
ATOM    448  NE2 GLN M  54      96.467  11.820  23.034  1.00159.58           N  
ATOM    449  C   GLN M  54      94.543  11.688  20.914  1.00159.58           C  
ATOM    450  O   GLN M  54      93.924  11.074  21.779  1.00159.58           O  
ATOM    451  N   GLU M  55      94.491  13.034  20.828  1.00238.51           N  
ATOM    452  CA  GLU M  55      93.726  13.811  21.771  1.00238.51           C  
ATOM    453  CB  GLU M  55      93.844  15.328  21.544  1.00238.51           C  
ATOM    454  CG  GLU M  55      95.274  15.862  21.662  1.00238.51           C  
ATOM    455  CD  GLU M  55      95.721  15.775  23.115  1.00238.51           C  
ATOM    456  OE1 GLU M  55      94.839  15.707  24.012  1.00238.51           O  
ATOM    457  OE2 GLU M  55      96.959  15.778  23.345  1.00238.51           O  
ATOM    458  C   GLU M  55      92.276  13.455  21.626  1.00238.51           C  
ATOM    459  O   GLU M  55      91.806  13.149  20.531  1.00238.51           O  
ATOM    460  N   GLY M  56      91.534  13.483  22.756  1.00105.02           N  
ATOM    461  CA  GLY M  56      90.143  13.111  22.786  1.00105.02           C  
ATOM    462  C   GLY M  56      89.276  14.293  22.466  1.00105.02           C  
ATOM    463  O   GLY M  56      89.742  15.410  22.251  1.00105.02           O  
ATOM    464  N   PRO M  58      87.991  14.026  22.441  1.00133.08           N  
ATOM    465  CA  PRO M  58      87.009  15.029  22.119  1.00133.08           C  
ATOM    466  CD  PRO M  58      87.536  12.692  22.083  1.00133.08           C  
ATOM    467  CB  PRO M  58      85.700  14.273  21.903  1.00133.08           C  
ATOM    468  CG  PRO M  58      86.162  12.886  21.422  1.00133.08           C  
ATOM    469  C   PRO M  58      86.903  16.148  23.102  1.00133.08           C  
ATOM    470  O   PRO M  58      86.533  17.251  22.702  1.00133.08           O  
ATOM    471  N   GLU M  59      87.214  15.903  24.386  1.00124.19           N  
ATOM    472  CA  GLU M  59      87.094  16.939  25.369  1.00124.19           C  
ATOM    473  CB  GLU M  59      87.454  16.469  26.792  1.00124.19           C  
ATOM    474  CG  GLU M  59      88.896  15.976  26.971  1.00124.19           C  
ATOM    475  CD  GLU M  59      88.977  14.484  26.658  1.00124.19           C  
ATOM    476  OE1 GLU M  59      88.751  14.095  25.482  1.00124.19           O  
ATOM    477  OE2 GLU M  59      89.282  13.709  27.604  1.00124.19           O  
ATOM    478  C   GLU M  59      88.048  18.020  24.982  1.00124.19           C  
ATOM    479  O   GLU M  59      87.739  19.208  25.069  1.00124.19           O  
ATOM    480  N   TYR M  60      89.232  17.612  24.497  1.00 72.99           N  
ATOM    481  CA  TYR M  60      90.284  18.518  24.148  1.00 72.99           C  
ATOM    482  CB  TYR M  60      91.485  17.740  23.577  1.00 72.99           C  
ATOM    483  CG  TYR M  60      92.580  18.665  23.167  1.00 72.99           C  
ATOM    484  CD1 TYR M  60      93.531  19.081  24.069  1.00 72.99           C  
ATOM    485  CD2 TYR M  60      92.661  19.104  21.866  1.00 72.99           C  
ATOM    486  CE1 TYR M  60      94.543  19.927  23.679  1.00 72.99           C  
ATOM    487  CE2 TYR M  60      93.669  19.950  21.469  1.00 72.99           C  
ATOM    488  CZ  TYR M  60      94.612  20.363  22.378  1.00 72.99           C  
ATOM    489  OH  TYR M  60      95.647  21.230  21.970  1.00 72.99           O  
ATOM    490  C   TYR M  60      89.795  19.453  23.086  1.00 72.99           C  
ATOM    491  O   TYR M  60      89.924  20.670  23.213  1.00 72.99           O  
ATOM    492  N   TRP M  61      89.185  18.908  22.019  1.00 78.83           N  
ATOM    493  CA  TRP M  61      88.778  19.734  20.921  1.00 78.83           C  
ATOM    494  CB  TRP M  61      88.291  18.919  19.714  1.00 78.83           C  
ATOM    495  CG  TRP M  61      89.406  18.087  19.133  1.00 78.83           C  
ATOM    496  CD2 TRP M  61      90.594  18.649  18.555  1.00 78.83           C  
ATOM    497  CD1 TRP M  61      89.564  16.732  19.101  1.00 78.83           C  
ATOM    498  NE1 TRP M  61      90.776  16.414  18.535  1.00 78.83           N  
ATOM    499  CE2 TRP M  61      91.422  17.586  18.198  1.00 78.83           C  
ATOM    500  CE3 TRP M  61      90.970  19.946  18.355  1.00 78.83           C  
ATOM    501  CZ2 TRP M  61      92.645  17.806  17.631  1.00 78.83           C  
ATOM    502  CZ3 TRP M  61      92.197  20.164  17.769  1.00 78.83           C  
ATOM    503  CH2 TRP M  61      93.018  19.114  17.414  1.00 78.83           C  
ATOM    504  C   TRP M  61      87.703  20.676  21.344  1.00 78.83           C  
ATOM    505  O   TRP M  61      87.792  21.874  21.084  1.00 78.83           O  
ATOM    506  N   GLU M  62      86.673  20.178  22.051  1.00 80.81           N  
ATOM    507  CA  GLU M  62      85.593  21.057  22.391  1.00 80.81           C  
ATOM    508  CB  GLU M  62      84.461  20.400  23.192  1.00 80.81           C  
ATOM    509  CG  GLU M  62      83.358  21.413  23.505  1.00 80.81           C  
ATOM    510  CD  GLU M  62      82.221  20.713  24.226  1.00 80.81           C  
ATOM    511  OE1 GLU M  62      82.432  20.234  25.373  1.00 80.81           O  
ATOM    512  OE2 GLU M  62      81.115  20.654  23.628  1.00 80.81           O  
ATOM    513  C   GLU M  62      86.130  22.157  23.242  1.00 80.81           C  
ATOM    514  O   GLU M  62      85.749  23.316  23.085  1.00 80.81           O  
ATOM    515  N   ARG M  63      87.048  21.821  24.162  1.00172.22           N  
ATOM    516  CA  ARG M  63      87.567  22.820  25.041  1.00172.22           C  
ATOM    517  CB  ARG M  63      88.699  22.270  25.916  1.00172.22           C  
ATOM    518  CG  ARG M  63      89.300  23.298  26.874  1.00172.22           C  
ATOM    519  CD  ARG M  63      90.748  22.982  27.245  1.00172.22           C  
ATOM    520  NE  ARG M  63      90.801  21.533  27.568  1.00172.22           N  
ATOM    521  CZ  ARG M  63      91.755  20.751  26.985  1.00172.22           C  
ATOM    522  NH1 ARG M  63      92.684  21.307  26.154  1.00172.22           N  
ATOM    523  NH2 ARG M  63      91.767  19.408  27.221  1.00172.22           N  
ATOM    524  C   ARG M  63      88.205  23.895  24.220  1.00172.22           C  
ATOM    525  O   ARG M  63      87.812  25.056  24.257  1.00172.22           O  
ATOM    526  N   GLU M  64      89.167  23.519  23.374  1.00110.68           N  
ATOM    527  CA  GLU M  64      89.890  24.515  22.642  1.00110.68           C  
ATOM    528  CB  GLU M  64      91.003  23.922  21.768  1.00110.68           C  
ATOM    529  CG  GLU M  64      92.174  23.406  22.601  1.00110.68           C  
ATOM    530  CD  GLU M  64      92.828  24.612  23.256  1.00110.68           C  
ATOM    531  OE1 GLU M  64      92.126  25.349  23.999  1.00110.68           O  
ATOM    532  OE2 GLU M  64      94.044  24.817  23.013  1.00110.68           O  
ATOM    533  C   GLU M  64      88.949  25.263  21.762  1.00110.68           C  
ATOM    534  O   GLU M  64      89.097  26.469  21.567  1.00110.68           O  
ATOM    535  N   THR M  65      87.945  24.560  21.215  1.00 48.67           N  
ATOM    536  CA  THR M  65      87.025  25.180  20.307  1.00 48.67           C  
ATOM    537  CB  THR M  65      85.975  24.221  19.817  1.00 48.67           C  
ATOM    538  OG1 THR M  65      86.585  23.113  19.171  1.00 48.67           O  
ATOM    539  CG2 THR M  65      85.047  24.955  18.835  1.00 48.67           C  
ATOM    540  C   THR M  65      86.322  26.290  21.023  1.00 48.67           C  
ATOM    541  O   THR M  65      86.200  27.392  20.491  1.00 48.67           O  
ATOM    542  N   GLN M  66      85.858  26.028  22.260  1.00 97.76           N  
ATOM    543  CA  GLN M  66      85.126  26.995  23.029  1.00 97.76           C  
ATOM    544  CB  GLN M  66      84.740  26.444  24.416  1.00 97.76           C  
ATOM    545  CG  GLN M  66      83.892  25.172  24.369  1.00 97.76           C  
ATOM    546  CD  GLN M  66      83.663  24.697  25.797  1.00 97.76           C  
ATOM    547  OE1 GLN M  66      83.955  25.404  26.759  1.00 97.76           O  
ATOM    548  NE2 GLN M  66      83.120  23.460  25.945  1.00 97.76           N  
ATOM    549  C   GLN M  66      86.040  28.142  23.297  1.00 97.76           C  
ATOM    550  O   GLN M  66      85.664  29.304  23.152  1.00 97.76           O  
ATOM    551  N   LYS M  67      87.290  27.820  23.671  1.00 86.61           N  
ATOM    552  CA  LYS M  67      88.267  28.810  23.990  1.00 86.61           C  
ATOM    553  CB  LYS M  67      89.644  28.165  24.213  1.00 86.61           C  
ATOM    554  CG  LYS M  67      90.759  29.149  24.559  1.00 86.61           C  
ATOM    555  CD  LYS M  67      92.087  28.466  24.896  1.00 86.61           C  
ATOM    556  CE  LYS M  67      91.994  27.465  26.049  1.00 86.61           C  
ATOM    557  NZ  LYS M  67      93.295  26.783  26.223  1.00 86.61           N  
ATOM    558  C   LYS M  67      88.414  29.699  22.808  1.00 86.61           C  
ATOM    559  O   LYS M  67      88.390  30.923  22.927  1.00 86.61           O  
ATOM    560  N   ALA M  68      88.533  29.094  21.615  1.00 40.81           N  
ATOM    561  CA  ALA M  68      88.753  29.873  20.434  1.00 40.81           C  
ATOM    562  CB  ALA M  68      88.839  29.015  19.162  1.00 40.81           C  
ATOM    563  C   ALA M  68      87.602  30.805  20.262  1.00 40.81           C  
ATOM    564  O   ALA M  68      87.788  32.003  20.059  1.00 40.81           O  
ATOM    565  N   LYS M  69      86.370  30.297  20.413  0.96120.97           N  
ATOM    566  CA  LYS M  69      85.239  31.136  20.168  0.96120.97           C  
ATOM    567  CB  LYS M  69      83.898  30.399  20.306  0.96120.97           C  
ATOM    568  CG  LYS M  69      83.701  29.360  19.200  0.96120.97           C  
ATOM    569  CD  LYS M  69      82.481  28.460  19.386  0.96120.97           C  
ATOM    570  CE  LYS M  69      81.222  28.999  18.705  0.96120.97           C  
ATOM    571  NZ  LYS M  69      81.417  29.043  17.239  0.96120.97           N  
ATOM    572  C   LYS M  69      85.269  32.289  21.118  0.96120.97           C  
ATOM    573  O   LYS M  69      84.938  33.412  20.742  0.96120.97           O  
ATOM    574  N   GLY M  70      85.661  32.057  22.384  1.00 39.41           N  
ATOM    575  CA  GLY M  70      85.682  33.162  23.296  1.00 39.41           C  
ATOM    576  C   GLY M  70      86.682  34.169  22.802  1.00 39.41           C  
ATOM    577  O   GLY M  70      86.395  35.362  22.725  1.00 39.41           O  
ATOM    578  N   ASN M  71      87.881  33.703  22.408  1.00 62.02           N  
ATOM    579  CA  ASN M  71      88.928  34.592  21.986  1.00 62.02           C  
ATOM    580  CB  ASN M  71      90.232  33.865  21.617  1.00 62.02           C  
ATOM    581  CG  ASN M  71      90.889  33.383  22.899  1.00 62.02           C  
ATOM    582  OD1 ASN M  71      91.129  34.162  23.821  1.00 62.02           O  
ATOM    583  ND2 ASN M  71      91.186  32.058  22.963  1.00 62.02           N  
ATOM    584  C   ASN M  71      88.491  35.337  20.771  1.00 62.02           C  
ATOM    585  O   ASN M  71      88.816  36.513  20.613  1.00 62.02           O  
ATOM    586  N   GLU M  72      87.745  34.681  19.864  1.00114.64           N  
ATOM    587  CA  GLU M  72      87.425  35.382  18.660  1.00114.64           C  
ATOM    588  CB  GLU M  72      86.701  34.537  17.594  1.00114.64           C  
ATOM    589  CG  GLU M  72      85.292  34.079  17.953  1.00114.64           C  
ATOM    590  CD  GLU M  72      84.731  33.363  16.732  1.00114.64           C  
ATOM    591  OE1 GLU M  72      85.201  32.232  16.440  1.00114.64           O  
ATOM    592  OE2 GLU M  72      83.830  33.942  16.069  1.00114.64           O  
ATOM    593  C   GLU M  72      86.594  36.585  18.979  1.00114.64           C  
ATOM    594  O   GLU M  72      86.884  37.683  18.509  1.00114.64           O  
ATOM    595  N   GLN M  73      85.572  36.437  19.840  1.00 56.78           N  
ATOM    596  CA  GLN M  73      84.726  37.562  20.108  1.00 56.78           C  
ATOM    597  CB  GLN M  73      83.564  37.237  21.057  1.00 56.78           C  
ATOM    598  CG  GLN M  73      82.536  36.304  20.418  1.00 56.78           C  
ATOM    599  CD  GLN M  73      81.966  37.021  19.201  1.00 56.78           C  
ATOM    600  OE1 GLN M  73      81.861  38.247  19.178  1.00 56.78           O  
ATOM    601  NE2 GLN M  73      81.600  36.238  18.151  1.00 56.78           N  
ATOM    602  C   GLN M  73      85.561  38.630  20.718  1.00 56.78           C  
ATOM    603  O   GLN M  73      85.423  39.806  20.390  1.00 56.78           O  
ATOM    604  N   SER M  74      86.496  38.225  21.587  1.00 78.97           N  
ATOM    605  CA  SER M  74      87.300  39.151  22.316  1.00 78.97           C  
ATOM    606  CB  SER M  74      88.298  38.419  23.218  1.00 78.97           C  
ATOM    607  OG  SER M  74      87.582  37.628  24.156  1.00 78.97           O  
ATOM    608  C   SER M  74      88.047  40.053  21.383  1.00 78.97           C  
ATOM    609  O   SER M  74      88.060  41.266  21.574  1.00 78.97           O  
ATOM    610  N   PHE M  75      88.680  39.493  20.339  1.00 74.57           N  
ATOM    611  CA  PHE M  75      89.451  40.269  19.407  1.00 74.57           C  
ATOM    612  CB  PHE M  75      90.283  39.423  18.425  1.00 74.57           C  
ATOM    613  CG  PHE M  75      91.466  38.889  19.161  1.00 74.57           C  
ATOM    614  CD1 PHE M  75      91.394  37.708  19.864  1.00 74.57           C  
ATOM    615  CD2 PHE M  75      92.657  39.580  19.143  1.00 74.57           C  
ATOM    616  CE1 PHE M  75      92.494  37.229  20.537  1.00 74.57           C  
ATOM    617  CE2 PHE M  75      93.759  39.106  19.815  1.00 74.57           C  
ATOM    618  CZ  PHE M  75      93.679  37.926  20.513  1.00 74.57           C  
ATOM    619  C   PHE M  75      88.558  41.159  18.610  1.00 74.57           C  
ATOM    620  O   PHE M  75      88.946  42.266  18.238  1.00 74.57           O  
ATOM    621  N   ARG M  76      87.332  40.692  18.325  0.93234.50           N  
ATOM    622  CA  ARG M  76      86.438  41.430  17.487  0.93234.50           C  
ATOM    623  CB  ARG M  76      85.064  40.750  17.400  0.93234.50           C  
ATOM    624  CG  ARG M  76      84.149  41.324  16.324  0.93234.50           C  
ATOM    625  CD  ARG M  76      82.792  40.625  16.257  0.93234.50           C  
ATOM    626  NE  ARG M  76      81.910  41.286  17.256  0.93234.50           N  
ATOM    627  CZ  ARG M  76      80.564  41.070  17.233  0.93234.50           C  
ATOM    628  NH1 ARG M  76      80.029  40.192  16.335  0.93234.50           N  
ATOM    629  NH2 ARG M  76      79.753  41.740  18.101  0.93234.50           N  
ATOM    630  C   ARG M  76      86.264  42.789  18.085  0.93234.50           C  
ATOM    631  O   ARG M  76      86.295  43.787  17.365  0.93234.50           O  
ATOM    632  N   VAL M  77      86.082  42.870  19.417  1.00146.10           N  
ATOM    633  CA  VAL M  77      85.954  44.167  20.015  1.00146.10           C  
ATOM    634  CB  VAL M  77      85.538  44.205  21.451  1.00146.10           C  
ATOM    635  CG1 VAL M  77      86.469  43.355  22.315  1.00146.10           C  
ATOM    636  CG2 VAL M  77      85.619  45.685  21.843  1.00146.10           C  
ATOM    637  C   VAL M  77      87.252  44.905  19.931  1.00146.10           C  
ATOM    638  O   VAL M  77      87.265  46.112  19.694  1.00146.10           O  
ATOM    639  N   ASP M  78      88.382  44.190  20.089  1.00 54.02           N  
ATOM    640  CA  ASP M  78      89.672  44.826  20.129  1.00 54.02           C  
ATOM    641  CB  ASP M  78      90.841  43.827  20.192  1.00 54.02           C  
ATOM    642  CG  ASP M  78      90.893  43.227  21.590  1.00 54.02           C  
ATOM    643  OD1 ASP M  78      90.478  43.929  22.551  1.00 54.02           O  
ATOM    644  OD2 ASP M  78      91.351  42.060  21.718  1.00 54.02           O  
ATOM    645  C   ASP M  78      89.835  45.625  18.884  1.00 54.02           C  
ATOM    646  O   ASP M  78      90.425  46.705  18.897  1.00 54.02           O  
ATOM    647  N   LEU M  79      89.290  45.117  17.768  1.00 54.44           N  
ATOM    648  CA  LEU M  79      89.427  45.829  16.537  1.00 54.44           C  
ATOM    649  CB  LEU M  79      88.707  45.122  15.377  1.00 54.44           C  
ATOM    650  CG  LEU M  79      89.301  43.741  15.048  1.00 54.44           C  
ATOM    651  CD1 LEU M  79      88.554  43.074  13.884  1.00 54.44           C  
ATOM    652  CD2 LEU M  79      90.815  43.830  14.804  1.00 54.44           C  
ATOM    653  C   LEU M  79      88.792  47.171  16.718  1.00 54.44           C  
ATOM    654  O   LEU M  79      89.385  48.192  16.372  1.00 54.44           O  
ATOM    655  N   ARG M  80      87.586  47.211  17.315  1.00 98.06           N  
ATOM    656  CA  ARG M  80      86.893  48.459  17.461  1.00 98.06           C  
ATOM    657  CB  ARG M  80      85.521  48.301  18.141  1.00 98.06           C  
ATOM    658  CG  ARG M  80      84.520  47.508  17.296  1.00 98.06           C  
ATOM    659  CD  ARG M  80      83.075  47.590  17.795  1.00 98.06           C  
ATOM    660  NE  ARG M  80      82.990  46.867  19.093  1.00 98.06           N  
ATOM    661  CZ  ARG M  80      82.691  45.536  19.105  1.00 98.06           C  
ATOM    662  NH1 ARG M  80      82.522  44.867  17.928  1.00 98.06           N  
ATOM    663  NH2 ARG M  80      82.558  44.875  20.292  1.00 98.06           N  
ATOM    664  C   ARG M  80      87.720  49.372  18.309  1.00 98.06           C  
ATOM    665  O   ARG M  80      87.923  50.537  17.971  1.00 98.06           O  
ATOM    666  N   THR M  81      88.273  48.832  19.408  1.00 59.14           N  
ATOM    667  CA  THR M  81      88.986  49.621  20.371  1.00 59.14           C  
ATOM    668  CB  THR M  81      89.542  48.766  21.470  1.00 59.14           C  
ATOM    669  OG1 THR M  81      88.503  48.000  22.059  1.00 59.14           O  
ATOM    670  CG2 THR M  81      90.152  49.674  22.541  1.00 59.14           C  
ATOM    671  C   THR M  81      90.141  50.310  19.707  1.00 59.14           C  
ATOM    672  O   THR M  81      90.375  51.499  19.924  1.00 59.14           O  
ATOM    673  N   LEU M  82      90.889  49.584  18.858  1.00 58.46           N  
ATOM    674  CA  LEU M  82      92.055  50.132  18.220  1.00 58.46           C  
ATOM    675  CB  LEU M  82      92.781  49.101  17.345  1.00 58.46           C  
ATOM    676  CG  LEU M  82      93.369  47.950  18.182  1.00 58.46           C  
ATOM    677  CD1 LEU M  82      94.096  46.920  17.307  1.00 58.46           C  
ATOM    678  CD2 LEU M  82      94.248  48.495  19.320  1.00 58.46           C  
ATOM    679  C   LEU M  82      91.640  51.277  17.362  1.00 58.46           C  
ATOM    680  O   LEU M  82      92.308  52.310  17.327  1.00 58.46           O  
ATOM    681  N   LEU M  83      90.492  51.134  16.678  1.00 45.64           N  
ATOM    682  CA  LEU M  83      90.039  52.163  15.796  1.00 45.64           C  
ATOM    683  CB  LEU M  83      88.671  51.854  15.164  1.00 45.64           C  
ATOM    684  CG  LEU M  83      88.692  50.627  14.235  1.00 45.64           C  
ATOM    685  CD1 LEU M  83      87.304  50.362  13.631  1.00 45.64           C  
ATOM    686  CD2 LEU M  83      89.794  50.752  13.168  1.00 45.64           C  
ATOM    687  C   LEU M  83      89.892  53.399  16.615  1.00 45.64           C  
ATOM    688  O   LEU M  83      90.173  54.492  16.137  1.00 45.64           O  
ATOM    689  N   GLY M  84      89.423  53.261  17.868  1.00 30.99           N  
ATOM    690  CA  GLY M  84      89.251  54.399  18.724  1.00 30.99           C  
ATOM    691  C   GLY M  84      90.567  55.040  19.075  1.00 30.99           C  
ATOM    692  O   GLY M  84      90.697  56.261  19.005  1.00 30.99           O  
ATOM    693  N   TYR M  85      91.591  54.247  19.459  1.00 87.60           N  
ATOM    694  CA  TYR M  85      92.825  54.852  19.888  1.00 87.60           C  
ATOM    695  CB  TYR M  85      93.891  53.858  20.381  1.00 87.60           C  
ATOM    696  CG  TYR M  85      93.392  53.227  21.630  1.00 87.60           C  
ATOM    697  CD1 TYR M  85      93.297  53.952  22.794  1.00 87.60           C  
ATOM    698  CD2 TYR M  85      93.043  51.899  21.639  1.00 87.60           C  
ATOM    699  CE1 TYR M  85      92.838  53.360  23.946  1.00 87.60           C  
ATOM    700  CE2 TYR M  85      92.587  51.307  22.790  1.00 87.60           C  
ATOM    701  CZ  TYR M  85      92.479  52.035  23.946  1.00 87.60           C  
ATOM    702  OH  TYR M  85      92.007  51.419  25.124  1.00 87.60           O  
ATOM    703  C   TYR M  85      93.433  55.576  18.734  1.00 87.60           C  
ATOM    704  O   TYR M  85      93.951  56.683  18.879  1.00 87.60           O  
ATOM    705  N   TYR M  86      93.413  54.919  17.564  1.00 82.64           N  
ATOM    706  CA  TYR M  86      93.945  55.419  16.331  1.00 82.64           C  
ATOM    707  CB  TYR M  86      94.165  54.323  15.276  1.00 82.64           C  
ATOM    708  CG  TYR M  86      95.308  53.512  15.791  1.00 82.64           C  
ATOM    709  CD1 TYR M  86      96.583  54.030  15.760  1.00 82.64           C  
ATOM    710  CD2 TYR M  86      95.121  52.246  16.298  1.00 82.64           C  
ATOM    711  CE1 TYR M  86      97.652  53.305  16.230  1.00 82.64           C  
ATOM    712  CE2 TYR M  86      96.188  51.515  16.770  1.00 82.64           C  
ATOM    713  CZ  TYR M  86      97.456  52.045  16.739  1.00 82.64           C  
ATOM    714  OH  TYR M  86      98.553  51.299  17.222  1.00 82.64           O  
ATOM    715  C   TYR M  86      93.108  56.530  15.771  1.00 82.64           C  
ATOM    716  O   TYR M  86      93.620  57.410  15.084  1.00 82.64           O  
ATOM    717  N   ASN M  87      91.789  56.526  16.034  1.00 92.16           N  
ATOM    718  CA  ASN M  87      90.931  57.509  15.438  1.00 92.16           C  
ATOM    719  CB  ASN M  87      91.425  58.947  15.696  1.00 92.16           C  
ATOM    720  CG  ASN M  87      90.302  59.930  15.396  1.00 92.16           C  
ATOM    721  OD1 ASN M  87      90.000  60.226  14.241  1.00 92.16           O  
ATOM    722  ND2 ASN M  87      89.663  60.458  16.473  1.00 92.16           N  
ATOM    723  C   ASN M  87      90.924  57.246  13.964  1.00 92.16           C  
ATOM    724  O   ASN M  87      90.988  58.162  13.147  1.00 92.16           O  
ATOM    725  N   GLN M  88      90.850  55.950  13.599  1.00 52.66           N  
ATOM    726  CA  GLN M  88      90.842  55.535  12.226  1.00 52.66           C  
ATOM    727  CB  GLN M  88      91.522  54.175  12.006  1.00 52.66           C  
ATOM    728  CG  GLN M  88      93.016  54.201  12.337  1.00 52.66           C  
ATOM    729  CD  GLN M  88      93.586  52.813  12.091  1.00 52.66           C  
ATOM    730  OE1 GLN M  88      92.866  51.816  12.131  1.00 52.66           O  
ATOM    731  NE2 GLN M  88      94.920  52.742  11.837  1.00 52.66           N  
ATOM    732  C   GLN M  88      89.429  55.426  11.753  1.00 52.66           C  
ATOM    733  O   GLN M  88      88.494  55.324  12.545  1.00 52.66           O  
ATOM    734  N   SER M  89      89.241  55.477  10.419  1.00 81.63           N  
ATOM    735  CA  SER M  89      87.930  55.366   9.854  1.00 81.63           C  
ATOM    736  CB  SER M  89      87.859  55.827   8.389  1.00 81.63           C  
ATOM    737  OG  SER M  89      86.536  55.691   7.895  1.00 81.63           O  
ATOM    738  C   SER M  89      87.533  53.926   9.913  1.00 81.63           C  
ATOM    739  O   SER M  89      88.370  53.030   9.833  1.00 81.63           O  
ATOM    740  N   LYS M  90      86.222  53.681  10.074  1.00114.63           N  
ATOM    741  CA  LYS M  90      85.665  52.362  10.170  1.00114.63           C  
ATOM    742  CB  LYS M  90      84.172  52.378  10.538  1.00114.63           C  
ATOM    743  CG  LYS M  90      83.534  50.990  10.578  1.00114.63           C  
ATOM    744  CD  LYS M  90      84.100  50.059  11.652  1.00114.63           C  
ATOM    745  CE  LYS M  90      85.214  49.141  11.143  1.00114.63           C  
ATOM    746  NZ  LYS M  90      85.708  48.272  12.232  1.00114.63           N  
ATOM    747  C   LYS M  90      85.793  51.628   8.871  1.00114.63           C  
ATOM    748  O   LYS M  90      86.013  50.419   8.853  1.00114.63           O  
ATOM    749  N   GLY M  91      85.702  52.349   7.741  1.00 37.35           N  
ATOM    750  CA  GLY M  91      85.587  51.716   6.458  1.00 37.35           C  
ATOM    751  C   GLY M  91      86.716  50.775   6.148  1.00 37.35           C  
ATOM    752  O   GLY M  91      86.474  49.703   5.596  1.00 37.35           O  
ATOM    753  N   GLY M  92      87.974  51.120   6.473  1.00 29.91           N  
ATOM    754  CA  GLY M  92      89.054  50.264   6.055  1.00 29.91           C  
ATOM    755  C   GLY M  92      89.131  49.027   6.899  1.00 29.91           C  
ATOM    756  O   GLY M  92      88.552  48.950   7.981  1.00 29.91           O  
ATOM    757  N   SER M  93      89.861  48.008   6.388  1.00 97.15           N  
ATOM    758  CA  SER M  93      90.070  46.779   7.105  1.00 97.15           C  
ATOM    759  CB  SER M  93      90.166  45.519   6.230  1.00 97.15           C  
ATOM    760  OG  SER M  93      88.877  45.110   5.808  1.00 97.15           O  
ATOM    761  C   SER M  93      91.375  46.861   7.828  1.00 97.15           C  
ATOM    762  O   SER M  93      92.292  47.564   7.407  1.00 97.15           O  
ATOM    763  N   HIS M  94      91.493  46.120   8.948  1.00 70.88           N  
ATOM    764  CA  HIS M  94      92.724  46.151   9.681  1.00 70.88           C  
ATOM    765  ND1 HIS M  94      93.305  49.219   9.508  1.00 70.88           N  
ATOM    766  CG  HIS M  94      92.481  48.549  10.385  1.00 70.88           C  
ATOM    767  CB  HIS M  94      92.715  47.142  10.854  1.00 70.88           C  
ATOM    768  NE2 HIS M  94      91.666  50.624  10.035  1.00 70.88           N  
ATOM    769  CD2 HIS M  94      91.486  49.423  10.697  1.00 70.88           C  
ATOM    770  CE1 HIS M  94      92.771  50.454   9.333  1.00 70.88           C  
ATOM    771  C   HIS M  94      92.995  44.778  10.212  1.00 70.88           C  
ATOM    772  O   HIS M  94      92.133  43.902  10.161  1.00 70.88           O  
ATOM    773  N   THR M  95      94.228  44.544  10.717  0.90 49.83           N  
ATOM    774  CA  THR M  95      94.542  43.222  11.181  0.90 49.83           C  
ATOM    775  CB  THR M  95      95.429  42.469  10.235  0.90 49.83           C  
ATOM    776  OG1 THR M  95      94.819  42.386   8.957  0.90 49.83           O  
ATOM    777  CG2 THR M  95      95.667  41.058  10.799  0.90 49.83           C  
ATOM    778  C   THR M  95      95.269  43.275  12.489  0.90 49.83           C  
ATOM    779  O   THR M  95      96.013  44.211  12.781  0.90 49.83           O  
ATOM    780  N   ILE M  96      95.044  42.235  13.319  1.00 43.42           N  
ATOM    781  CA  ILE M  96      95.727  42.097  14.571  1.00 43.42           C  
ATOM    782  CB  ILE M  96      94.827  42.182  15.768  1.00 43.42           C  
ATOM    783  CG1 ILE M  96      94.142  43.558  15.828  1.00 43.42           C  
ATOM    784  CG2 ILE M  96      95.667  41.859  17.016  1.00 43.42           C  
ATOM    785  CD1 ILE M  96      92.991  43.620  16.832  1.00 43.42           C  
ATOM    786  C   ILE M  96      96.318  40.723  14.572  1.00 43.42           C  
ATOM    787  O   ILE M  96      95.655  39.757  14.192  1.00 43.42           O  
ATOM    788  N   GLN M  97      97.597  40.608  14.984  1.00 41.56           N  
ATOM    789  CA  GLN M  97      98.237  39.325  15.021  1.00 41.56           C  
ATOM    790  CB  GLN M  97      99.304  39.146  13.930  1.00 41.56           C  
ATOM    791  CG  GLN M  97      98.727  39.209  12.516  1.00 41.56           C  
ATOM    792  CD  GLN M  97      99.875  39.021  11.539  1.00 41.56           C  
ATOM    793  OE1 GLN M  97     101.003  38.738  11.936  1.00 41.56           O  
ATOM    794  NE2 GLN M  97      99.583  39.184  10.221  1.00 41.56           N  
ATOM    795  C   GLN M  97      98.929  39.204  16.340  1.00 41.56           C  
ATOM    796  O   GLN M  97      99.368  40.204  16.913  1.00 41.56           O  
ATOM    797  N   VAL M  98      99.033  37.970  16.877  1.00 78.82           N  
ATOM    798  CA  VAL M  98      99.678  37.837  18.147  1.00 78.82           C  
ATOM    799  CB  VAL M  98      98.715  37.607  19.275  1.00 78.82           C  
ATOM    800  CG1 VAL M  98      99.512  37.479  20.579  1.00 78.82           C  
ATOM    801  CG2 VAL M  98      97.657  38.720  19.279  1.00 78.82           C  
ATOM    802  C   VAL M  98     100.564  36.628  18.114  1.00 78.82           C  
ATOM    803  O   VAL M  98     100.222  35.606  17.515  1.00 78.82           O  
ATOM    804  N   ILE M  99     101.737  36.727  18.771  1.00 98.56           N  
ATOM    805  CA  ILE M  99     102.629  35.611  18.878  1.00 98.56           C  
ATOM    806  CB  ILE M  99     104.048  35.910  18.476  1.00 98.56           C  
ATOM    807  CG1 ILE M  99     104.155  36.213  16.973  1.00 98.56           C  
ATOM    808  CG2 ILE M  99     104.922  34.722  18.913  1.00 98.56           C  
ATOM    809  CD1 ILE M  99     103.535  37.542  16.553  1.00 98.56           C  
ATOM    810  C   ILE M  99     102.654  35.259  20.324  1.00 98.56           C  
ATOM    811  O   ILE M  99     103.049  36.063  21.168  1.00 98.56           O  
ATOM    812  N   SER M 100     102.210  34.036  20.654  1.00 59.62           N  
ATOM    813  CA  SER M 100     102.214  33.638  22.024  1.00 59.62           C  
ATOM    814  CB  SER M 100     100.795  33.411  22.572  1.00 59.62           C  
ATOM    815  OG  SER M 100     100.840  33.155  23.966  1.00 59.62           O  
ATOM    816  C   SER M 100     102.949  32.344  22.054  1.00 59.62           C  
ATOM    817  O   SER M 100     102.811  31.535  21.141  1.00 59.62           O  
ATOM    818  N   GLY M 101     103.780  32.112  23.086  1.00 35.54           N  
ATOM    819  CA  GLY M 101     104.476  30.860  23.088  1.00 35.54           C  
ATOM    820  C   GLY M 101     105.542  30.874  24.134  1.00 35.54           C  
ATOM    821  O   GLY M 101     105.777  31.884  24.797  1.00 35.54           O  
ATOM    822  N   CYS M 102     106.215  29.715  24.296  1.00 49.35           N  
ATOM    823  CA  CYS M 102     107.244  29.585  25.285  1.00 49.35           C  
ATOM    824  CB  CYS M 102     106.729  28.977  26.606  1.00 49.35           C  
ATOM    825  SG  CYS M 102     106.053  27.298  26.399  1.00 49.35           S  
ATOM    826  C   CYS M 102     108.304  28.668  24.746  1.00 49.35           C  
ATOM    827  O   CYS M 102     108.029  27.808  23.911  1.00 49.35           O  
ATOM    828  N   GLU M 103     109.563  28.848  25.202  1.00 59.27           N  
ATOM    829  CA  GLU M 103     110.632  27.983  24.785  1.00 59.27           C  
ATOM    830  CB  GLU M 103     111.819  28.699  24.119  1.00 59.27           C  
ATOM    831  CG  GLU M 103     111.562  29.166  22.691  1.00 59.27           C  
ATOM    832  CD  GLU M 103     112.833  29.844  22.202  1.00 59.27           C  
ATOM    833  OE1 GLU M 103     113.704  30.158  23.055  1.00 59.27           O  
ATOM    834  OE2 GLU M 103     112.949  30.058  20.965  1.00 59.27           O  
ATOM    835  C   GLU M 103     111.200  27.343  26.010  1.00 59.27           C  
ATOM    836  O   GLU M 103     111.405  28.001  27.029  1.00 59.27           O  
ATOM    837  N   VAL M 104     111.485  26.029  25.927  1.00 36.78           N  
ATOM    838  CA  VAL M 104     112.011  25.314  27.055  1.00 36.78           C  
ATOM    839  CB  VAL M 104     111.104  24.213  27.525  1.00 36.78           C  
ATOM    840  CG1 VAL M 104     109.785  24.835  28.015  1.00 36.78           C  
ATOM    841  CG2 VAL M 104     110.922  23.208  26.375  1.00 36.78           C  
ATOM    842  C   VAL M 104     113.299  24.670  26.639  1.00 36.78           C  
ATOM    843  O   VAL M 104     113.514  24.387  25.462  1.00 36.78           O  
ATOM    844  N   GLY M 105     114.209  24.448  27.610  1.00 19.48           N  
ATOM    845  CA  GLY M 105     115.468  23.825  27.320  1.00 19.48           C  
ATOM    846  C   GLY M 105     115.319  22.349  27.514  1.00 19.48           C  
ATOM    847  O   GLY M 105     114.228  21.847  27.777  1.00 19.48           O  
ATOM    848  N   SER M 106     116.439  21.609  27.390  1.00 73.86           N  
ATOM    849  CA  SER M 106     116.415  20.184  27.554  1.00 73.86           C  
ATOM    850  CB  SER M 106     117.759  19.512  27.214  1.00 73.86           C  
ATOM    851  OG  SER M 106     118.777  19.967  28.092  1.00 73.86           O  
ATOM    852  C   SER M 106     116.094  19.883  28.983  1.00 73.86           C  
ATOM    853  O   SER M 106     115.488  18.857  29.290  1.00 73.86           O  
ATOM    854  N   ASP M 107     116.499  20.787  29.895  1.00 50.74           N  
ATOM    855  CA  ASP M 107     116.269  20.611  31.300  1.00 50.74           C  
ATOM    856  CB  ASP M 107     117.007  21.643  32.177  1.00 50.74           C  
ATOM    857  CG  ASP M 107     116.539  23.048  31.832  1.00 50.74           C  
ATOM    858  OD1 ASP M 107     115.972  23.240  30.725  1.00 50.74           O  
ATOM    859  OD2 ASP M 107     116.756  23.958  32.674  1.00 50.74           O  
ATOM    860  C   ASP M 107     114.800  20.677  31.581  1.00 50.74           C  
ATOM    861  O   ASP M 107     114.311  20.019  32.498  1.00 50.74           O  
ATOM    862  N   GLY M 108     114.048  21.458  30.783  1.00 28.97           N  
ATOM    863  CA  GLY M 108     112.640  21.579  31.027  1.00 28.97           C  
ATOM    864  C   GLY M 108     112.385  22.923  31.629  1.00 28.97           C  
ATOM    865  O   GLY M 108     111.246  23.268  31.939  1.00 28.97           O  
ATOM    866  N   ARG M 109     113.451  23.722  31.823  1.00113.54           N  
ATOM    867  CA  ARG M 109     113.254  25.034  32.359  1.00113.54           C  
ATOM    868  CB  ARG M 109     114.493  25.649  33.028  1.00113.54           C  
ATOM    869  CG  ARG M 109     114.193  27.012  33.655  1.00113.54           C  
ATOM    870  CD  ARG M 109     115.117  27.370  34.817  1.00113.54           C  
ATOM    871  NE  ARG M 109     116.515  27.377  34.309  1.00113.54           N  
ATOM    872  CZ  ARG M 109     117.553  27.327  35.194  1.00113.54           C  
ATOM    873  NH1 ARG M 109     117.303  27.257  36.534  1.00113.54           N  
ATOM    874  NH2 ARG M 109     118.839  27.346  34.739  1.00113.54           N  
ATOM    875  C   ARG M 109     112.795  25.919  31.244  1.00113.54           C  
ATOM    876  O   ARG M 109     112.890  25.557  30.072  1.00113.54           O  
ATOM    877  N   LEU M 110     112.252  27.104  31.591  1.00 66.61           N  
ATOM    878  CA  LEU M 110     111.685  27.958  30.582  1.00 66.61           C  
ATOM    879  CB  LEU M 110     110.488  28.770  31.108  1.00 66.61           C  
ATOM    880  CG  LEU M 110     109.851  29.699  30.063  1.00 66.61           C  
ATOM    881  CD1 LEU M 110     109.272  28.891  28.887  1.00 66.61           C  
ATOM    882  CD2 LEU M 110     108.820  30.637  30.708  1.00 66.61           C  
ATOM    883  C   LEU M 110     112.718  28.929  30.099  1.00 66.61           C  
ATOM    884  O   LEU M 110     113.151  29.815  30.837  1.00 66.61           O  
ATOM    885  N   LEU M 111     113.152  28.758  28.832  1.00 58.00           N  
ATOM    886  CA  LEU M 111     114.135  29.622  28.245  1.00 58.00           C  
ATOM    887  CB  LEU M 111     114.624  29.109  26.881  1.00 58.00           C  
ATOM    888  CG  LEU M 111     115.296  27.726  26.959  1.00 58.00           C  
ATOM    889  CD1 LEU M 111     115.773  27.253  25.578  1.00 58.00           C  
ATOM    890  CD2 LEU M 111     116.408  27.702  28.020  1.00 58.00           C  
ATOM    891  C   LEU M 111     113.573  30.998  28.029  1.00 58.00           C  
ATOM    892  O   LEU M 111     114.139  31.985  28.497  1.00 58.00           O  
ATOM    893  N   ARG M 112     112.418  31.106  27.334  1.00147.59           N  
ATOM    894  CA  ARG M 112     111.887  32.415  27.063  1.00147.59           C  
ATOM    895  CB  ARG M 112     112.413  33.059  25.771  1.00147.59           C  
ATOM    896  CG  ARG M 112     113.845  33.576  25.865  0.93147.59           C  
ATOM    897  CD  ARG M 112     114.331  34.212  24.564  0.96147.59           C  
ATOM    898  NE  ARG M 112     113.530  35.446  24.333  0.94147.59           N  
ATOM    899  CZ  ARG M 112     113.862  36.272  23.298  0.91147.59           C  
ATOM    900  NH1 ARG M 112     114.914  35.954  22.488  1.00147.59           N  
ATOM    901  NH2 ARG M 112     113.143  37.409  23.071  1.00147.59           N  
ATOM    902  C   ARG M 112     110.406  32.335  26.884  1.00147.59           C  
ATOM    903  O   ARG M 112     109.859  31.284  26.555  1.00147.59           O  
ATOM    904  N   GLY M 113     109.721  33.480  27.087  1.00 44.61           N  
ATOM    905  CA  GLY M 113     108.296  33.531  26.919  1.00 44.61           C  
ATOM    906  C   GLY M 113     107.996  34.707  26.039  1.00 44.61           C  
ATOM    907  O   GLY M 113     108.585  35.776  26.203  1.00 44.61           O  
ATOM    908  N   TYR M 114     107.036  34.544  25.099  1.00115.74           N  
ATOM    909  CA  TYR M 114     106.763  35.603  24.165  1.00115.74           C  
ATOM    910  CB  TYR M 114     106.908  35.213  22.682  1.00115.74           C  
ATOM    911  CG  TYR M 114     108.149  34.451  22.375  1.00115.74           C  
ATOM    912  CD1 TYR M 114     109.324  35.075  22.031  1.00115.74           C  
ATOM    913  CD2 TYR M 114     108.114  33.077  22.414  1.00115.74           C  
ATOM    914  CE1 TYR M 114     110.442  34.330  21.735  1.00115.74           C  
ATOM    915  CE2 TYR M 114     109.227  32.328  22.120  1.00115.74           C  
ATOM    916  CZ  TYR M 114     110.396  32.959  21.780  1.00115.74           C  
ATOM    917  OH  TYR M 114     111.546  32.203  21.474  1.00115.74           O  
ATOM    918  C   TYR M 114     105.301  35.929  24.201  1.00115.74           C  
ATOM    919  O   TYR M 114     104.454  35.049  24.346  1.00115.74           O  
ATOM    920  N   GLN M 115     104.974  37.229  24.059  1.00 86.56           N  
ATOM    921  CA  GLN M 115     103.615  37.671  23.919  1.00 86.56           C  
ATOM    922  CB  GLN M 115     102.962  38.056  25.258  1.00 86.56           C  
ATOM    923  CG  GLN M 115     101.496  38.472  25.136  1.00 86.56           C  
ATOM    924  CD  GLN M 115     100.657  37.218  24.925  1.00 86.56           C  
ATOM    925  OE1 GLN M 115     101.095  36.101  25.197  1.00 86.56           O  
ATOM    926  NE2 GLN M 115      99.407  37.405  24.429  1.00 86.56           N  
ATOM    927  C   GLN M 115     103.733  38.910  23.091  1.00 86.56           C  
ATOM    928  O   GLN M 115     104.142  39.957  23.589  1.00 86.56           O  
ATOM    929  N   GLN M 116     103.372  38.837  21.797  1.00 60.02           N  
ATOM    930  CA  GLN M 116     103.603  39.993  20.979  1.00 60.02           C  
ATOM    931  CB  GLN M 116     104.690  39.739  19.921  1.00 60.02           C  
ATOM    932  CG  GLN M 116     106.038  39.359  20.543  1.00 60.02           C  
ATOM    933  CD  GLN M 116     107.002  38.990  19.424  1.00 60.02           C  
ATOM    934  OE1 GLN M 116     108.078  38.446  19.668  1.00 60.02           O  
ATOM    935  NE2 GLN M 116     106.603  39.286  18.158  1.00 60.02           N  
ATOM    936  C   GLN M 116     102.338  40.353  20.262  1.00 60.02           C  
ATOM    937  O   GLN M 116     101.628  39.489  19.751  1.00 60.02           O  
ATOM    938  N   TYR M 117     102.029  41.665  20.205  1.00 87.54           N  
ATOM    939  CA  TYR M 117     100.844  42.121  19.531  1.00 87.54           C  
ATOM    940  CB  TYR M 117      99.895  42.952  20.414  1.00 87.54           C  
ATOM    941  CG  TYR M 117      99.107  42.034  21.281  1.00 87.54           C  
ATOM    942  CD1 TYR M 117      99.675  41.389  22.355  1.00 87.54           C  
ATOM    943  CD2 TYR M 117      97.771  41.839  21.016  1.00 87.54           C  
ATOM    944  CE1 TYR M 117      98.918  40.551  23.141  1.00 87.54           C  
ATOM    945  CE2 TYR M 117      97.010  41.004  21.797  1.00 87.54           C  
ATOM    946  CZ  TYR M 117      97.585  40.357  22.862  1.00 87.54           C  
ATOM    947  OH  TYR M 117      96.807  39.498  23.667  1.00 87.54           O  
ATOM    948  C   TYR M 117     101.237  43.002  18.393  1.00 87.54           C  
ATOM    949  O   TYR M 117     102.045  43.916  18.548  1.00 87.54           O  
ATOM    950  N   ALA M 118     100.664  42.734  17.202  1.00 32.62           N  
ATOM    951  CA  ALA M 118     100.959  43.538  16.052  1.00 32.62           C  
ATOM    952  CB  ALA M 118     101.727  42.789  14.950  1.00 32.62           C  
ATOM    953  C   ALA M 118      99.664  43.986  15.459  1.00 32.62           C  
ATOM    954  O   ALA M 118      98.694  43.232  15.385  1.00 32.62           O  
ATOM    955  N   TYR M 119      99.630  45.256  15.018  1.00 65.17           N  
ATOM    956  CA  TYR M 119      98.447  45.807  14.438  1.00 65.17           C  
ATOM    957  CB  TYR M 119      97.941  47.017  15.241  1.00 65.17           C  
ATOM    958  CG  TYR M 119      96.661  47.509  14.667  1.00 65.17           C  
ATOM    959  CD1 TYR M 119      95.532  46.728  14.742  1.00 65.17           C  
ATOM    960  CD2 TYR M 119      96.580  48.755  14.088  1.00 65.17           C  
ATOM    961  CE1 TYR M 119      94.338  47.175  14.234  1.00 65.17           C  
ATOM    962  CE2 TYR M 119      95.387  49.209  13.578  1.00 65.17           C  
ATOM    963  CZ  TYR M 119      94.267  48.416  13.651  1.00 65.17           C  
ATOM    964  OH  TYR M 119      93.040  48.875  13.134  1.00 65.17           O  
ATOM    965  C   TYR M 119      98.833  46.266  13.070  1.00 65.17           C  
ATOM    966  O   TYR M 119      99.803  47.002  12.901  1.00 65.17           O  
ATOM    967  N   ASP M 120      98.090  45.807  12.048  1.00 48.70           N  
ATOM    968  CA  ASP M 120      98.342  46.214  10.697  1.00 48.70           C  
ATOM    969  CB  ASP M 120      98.008  47.693  10.444  1.00 48.70           C  
ATOM    970  CG  ASP M 120      96.495  47.841  10.534  1.00 48.70           C  
ATOM    971  OD1 ASP M 120      95.798  46.794  10.602  1.00 48.70           O  
ATOM    972  OD2 ASP M 120      96.015  49.006  10.533  1.00 48.70           O  
ATOM    973  C   ASP M 120      99.783  45.988  10.354  1.00 48.70           C  
ATOM    974  O   ASP M 120     100.397  46.793   9.656  1.00 48.70           O  
ATOM    975  N   GLY M 121     100.367  44.876  10.838  1.00 23.06           N  
ATOM    976  CA  GLY M 121     101.711  44.548  10.460  1.00 23.06           C  
ATOM    977  C   GLY M 121     102.712  45.362  11.226  1.00 23.06           C  
ATOM    978  O   GLY M 121     103.864  45.462  10.807  1.00 23.06           O  
ATOM    979  N   CYS M 122     102.317  45.979  12.357  1.00 34.84           N  
ATOM    980  CA  CYS M 122     103.289  46.735  13.104  1.00 34.84           C  
ATOM    981  CB  CYS M 122     103.042  48.253  13.085  1.00 34.84           C  
ATOM    982  SG  CYS M 122     103.277  48.972  11.432  1.00 34.84           S  
ATOM    983  C   CYS M 122     103.227  46.290  14.535  1.00 34.84           C  
ATOM    984  O   CYS M 122     102.183  45.852  15.010  1.00 34.84           O  
ATOM    985  N   ASP M 123     104.358  46.395  15.270  1.00110.57           N  
ATOM    986  CA  ASP M 123     104.386  45.938  16.635  1.00110.57           C  
ATOM    987  CB  ASP M 123     105.807  45.746  17.205  1.00110.57           C  
ATOM    988  CG  ASP M 123     106.540  47.081  17.196  1.00110.57           C  
ATOM    989  OD1 ASP M 123     106.286  47.891  16.264  1.00110.57           O  
ATOM    990  OD2 ASP M 123     107.358  47.309  18.126  1.00110.57           O  
ATOM    991  C   ASP M 123     103.639  46.898  17.510  1.00110.57           C  
ATOM    992  O   ASP M 123     104.022  48.059  17.644  1.00110.57           O  
ATOM    993  N   TYR M 124     102.479  46.451  18.041  1.00 95.78           N  
ATOM    994  CA  TYR M 124     101.686  47.245  18.939  1.00 95.78           C  
ATOM    995  CB  TYR M 124     100.249  46.698  19.017  1.00 95.78           C  
ATOM    996  CG  TYR M 124      99.395  47.635  19.796  1.00 95.78           C  
ATOM    997  CD1 TYR M 124      99.068  48.862  19.266  1.00 95.78           C  
ATOM    998  CD2 TYR M 124      98.891  47.282  21.027  1.00 95.78           C  
ATOM    999  CE1 TYR M 124      98.270  49.735  19.963  1.00 95.78           C  
ATOM   1000  CE2 TYR M 124      98.090  48.153  21.730  1.00 95.78           C  
ATOM   1001  CZ  TYR M 124      97.781  49.382  21.197  1.00 95.78           C  
ATOM   1002  OH  TYR M 124      96.960  50.281  21.908  1.00 95.78           O  
ATOM   1003  C   TYR M 124     102.269  47.271  20.330  1.00 95.78           C  
ATOM   1004  O   TYR M 124     102.597  48.335  20.853  1.00 95.78           O  
ATOM   1005  N   ILE M 125     102.436  46.083  20.961  1.00 95.95           N  
ATOM   1006  CA  ILE M 125     102.982  46.018  22.294  1.00 95.95           C  
ATOM   1007  CB  ILE M 125     102.009  46.272  23.415  1.00 95.95           C  
ATOM   1008  CG1 ILE M 125     100.940  45.177  23.494  1.00 95.95           C  
ATOM   1009  CG2 ILE M 125     101.427  47.682  23.247  1.00 95.95           C  
ATOM   1010  CD1 ILE M 125     100.117  45.260  24.780  1.00 95.95           C  
ATOM   1011  C   ILE M 125     103.525  44.640  22.510  1.00 95.95           C  
ATOM   1012  O   ILE M 125     103.146  43.699  21.812  1.00 95.95           O  
ATOM   1013  N   ALA M 126     104.435  44.482  23.496  1.00 42.52           N  
ATOM   1014  CA  ALA M 126     104.966  43.171  23.738  1.00 42.52           C  
ATOM   1015  CB  ALA M 126     106.220  42.851  22.907  1.00 42.52           C  
ATOM   1016  C   ALA M 126     105.353  43.037  25.178  1.00 42.52           C  
ATOM   1017  O   ALA M 126     105.626  44.017  25.869  1.00 42.52           O  
ATOM   1018  N   LEU M 127     105.363  41.780  25.663  1.00 63.16           N  
ATOM   1019  CA  LEU M 127     105.739  41.473  27.011  1.00 63.16           C  
ATOM   1020  CB  LEU M 127     105.138  40.133  27.485  1.00 63.16           C  
ATOM   1021  CG  LEU M 127     105.486  39.725  28.927  1.00 63.16           C  
ATOM   1022  CD1 LEU M 127     104.962  40.754  29.939  1.00 63.16           C  
ATOM   1023  CD2 LEU M 127     104.984  38.301  29.227  1.00 63.16           C  
ATOM   1024  C   LEU M 127     107.232  41.373  27.042  1.00 63.16           C  
ATOM   1025  O   LEU M 127     107.843  40.798  26.143  1.00 63.16           O  
ATOM   1026  N   ASN M 128     107.851  41.936  28.097  1.00 76.25           N  
ATOM   1027  CA  ASN M 128     109.280  41.957  28.238  1.00 76.25           C  
ATOM   1028  CB  ASN M 128     109.777  42.979  29.272  1.00 76.25           C  
ATOM   1029  CG  ASN M 128     109.514  44.360  28.698  1.00 76.25           C  
ATOM   1030  OD1 ASN M 128     109.113  45.282  29.406  1.00 76.25           O  
ATOM   1031  ND2 ASN M 128     109.741  44.503  27.367  1.00 76.25           N  
ATOM   1032  C   ASN M 128     109.748  40.608  28.679  1.00 76.25           C  
ATOM   1033  O   ASN M 128     108.952  39.720  28.977  1.00 76.25           O  
ATOM   1034  N   GLU M 129     111.084  40.431  28.705  0.92 88.17           N  
ATOM   1035  CA  GLU M 129     111.724  39.200  29.072  0.92 88.17           C  
ATOM   1036  CB  GLU M 129     113.257  39.289  28.980  0.92 88.17           C  
ATOM   1037  CG  GLU M 129     113.775  39.536  27.563  0.78 88.17           C  
ATOM   1038  CD  GLU M 129     113.521  38.282  26.741  0.75 88.17           C  
ATOM   1039  OE1 GLU M 129     112.339  37.851  26.667  0.90 88.17           O  
ATOM   1040  OE2 GLU M 129     114.505  37.736  26.176  0.92 88.17           O  
ATOM   1041  C   GLU M 129     111.394  38.902  30.500  0.92 88.17           C  
ATOM   1042  O   GLU M 129     111.227  37.745  30.885  0.92 88.17           O  
ATOM   1043  N   ASP M 130     111.287  39.958  31.324  1.00 80.44           N  
ATOM   1044  CA  ASP M 130     111.020  39.815  32.726  1.00 80.44           C  
ATOM   1045  CB  ASP M 130     111.146  41.135  33.522  1.00 80.44           C  
ATOM   1046  CG  ASP M 130     110.177  42.206  33.031  1.00 80.44           C  
ATOM   1047  OD1 ASP M 130     109.190  41.869  32.328  1.00 80.44           O  
ATOM   1048  OD2 ASP M 130     110.427  43.397  33.359  1.00 80.44           O  
ATOM   1049  C   ASP M 130     109.665  39.200  32.912  1.00 80.44           C  
ATOM   1050  O   ASP M 130     109.374  38.639  33.967  1.00 80.44           O  
ATOM   1051  N   LEU M 131     108.794  39.322  31.892  1.00113.26           N  
ATOM   1052  CA  LEU M 131     107.459  38.788  31.894  1.00113.26           C  
ATOM   1053  CB  LEU M 131     107.366  37.340  32.416  1.00113.26           C  
ATOM   1054  CG  LEU M 131     108.029  36.288  31.504  1.00113.26           C  
ATOM   1055  CD1 LEU M 131     107.820  34.865  32.047  1.00113.26           C  
ATOM   1056  CD2 LEU M 131     107.566  36.437  30.045  1.00113.26           C  
ATOM   1057  C   LEU M 131     106.601  39.647  32.773  1.00113.26           C  
ATOM   1058  O   LEU M 131     105.383  39.477  32.835  1.00113.26           O  
ATOM   1059  N   LYS M 132     107.236  40.553  33.531  1.00118.54           N  
ATOM   1060  CA  LYS M 132     106.557  41.483  34.387  1.00118.54           C  
ATOM   1061  CB  LYS M 132     107.418  41.884  35.592  1.00118.54           C  
ATOM   1062  CG  LYS M 132     107.616  40.712  36.551  1.00118.54           C  
ATOM   1063  CD  LYS M 132     108.730  40.915  37.574  1.00118.54           C  
ATOM   1064  CE  LYS M 132     108.815  39.784  38.598  1.00118.54           C  
ATOM   1065  NZ  LYS M 132     107.656  39.852  39.515  1.00118.54           N  
ATOM   1066  C   LYS M 132     106.080  42.740  33.707  1.00118.54           C  
ATOM   1067  O   LYS M 132     105.008  43.247  34.036  1.00118.54           O  
ATOM   1068  N   THR M 133     106.858  43.279  32.740  1.00 78.40           N  
ATOM   1069  CA  THR M 133     106.596  44.618  32.268  1.00 78.40           C  
ATOM   1070  CB  THR M 133     107.843  45.462  32.367  1.00 78.40           C  
ATOM   1071  OG1 THR M 133     108.405  45.319  33.662  1.00 78.40           O  
ATOM   1072  CG2 THR M 133     107.496  46.947  32.178  1.00 78.40           C  
ATOM   1073  C   THR M 133     106.156  44.592  30.828  1.00 78.40           C  
ATOM   1074  O   THR M 133     106.099  43.535  30.203  1.00 78.40           O  
ATOM   1075  N   TRP M 134     105.804  45.775  30.268  1.00 77.56           N  
ATOM   1076  CA  TRP M 134     105.346  45.843  28.909  1.00 77.56           C  
ATOM   1077  CB  TRP M 134     103.866  46.244  28.781  1.00 77.56           C  
ATOM   1078  CG  TRP M 134     102.893  45.274  29.400  1.00 77.56           C  
ATOM   1079  CD2 TRP M 134     102.557  44.000  28.834  1.00 77.56           C  
ATOM   1080  CD1 TRP M 134     102.184  45.385  30.559  1.00 77.56           C  
ATOM   1081  NE1 TRP M 134     101.416  44.261  30.747  1.00 77.56           N  
ATOM   1082  CE2 TRP M 134     101.637  43.399  29.694  1.00 77.56           C  
ATOM   1083  CE3 TRP M 134     102.979  43.382  27.693  1.00 77.56           C  
ATOM   1084  CZ2 TRP M 134     101.124  42.164  29.422  1.00 77.56           C  
ATOM   1085  CZ3 TRP M 134     102.460  42.137  27.422  1.00 77.56           C  
ATOM   1086  CH2 TRP M 134     101.550  41.541  28.270  1.00 77.56           C  
ATOM   1087  C   TRP M 134     106.105  46.906  28.171  1.00 77.56           C  
ATOM   1088  O   TRP M 134     106.604  47.867  28.757  1.00 77.56           O  
ATOM   1089  N   THR M 135     106.217  46.733  26.837  1.00 40.36           N  
ATOM   1090  CA  THR M 135     106.824  47.721  25.991  1.00 40.36           C  
ATOM   1091  CB  THR M 135     107.994  47.215  25.201  1.00 40.36           C  
ATOM   1092  OG1 THR M 135     109.014  46.757  26.075  1.00 40.36           O  
ATOM   1093  CG2 THR M 135     108.524  48.357  24.317  1.00 40.36           C  
ATOM   1094  C   THR M 135     105.775  48.131  25.004  1.00 40.36           C  
ATOM   1095  O   THR M 135     105.151  47.283  24.367  1.00 40.36           O  
ATOM   1096  N   ALA M 136     105.554  49.455  24.856  1.00 50.63           N  
ATOM   1097  CA  ALA M 136     104.538  49.939  23.961  1.00 50.63           C  
ATOM   1098  CB  ALA M 136     103.587  50.960  24.611  1.00 50.63           C  
ATOM   1099  C   ALA M 136     105.201  50.638  22.813  1.00 50.63           C  
ATOM   1100  O   ALA M 136     106.200  51.335  22.982  1.00 50.63           O  
ATOM   1101  N   ALA M 137     104.695  50.386  21.589  1.00 55.40           N  
ATOM   1102  CA  ALA M 137     105.208  50.977  20.382  1.00 55.40           C  
ATOM   1103  CB  ALA M 137     104.681  50.280  19.117  1.00 55.40           C  
ATOM   1104  C   ALA M 137     104.870  52.433  20.245  1.00 55.40           C  
ATOM   1105  O   ALA M 137     105.738  53.250  19.940  1.00 55.40           O  
ATOM   1106  N   ASP M 138     103.591  52.797  20.474  1.00 65.47           N  
ATOM   1107  CA  ASP M 138     103.170  54.144  20.210  1.00 65.47           C  
ATOM   1108  CB  ASP M 138     102.454  54.296  18.857  1.00 65.47           C  
ATOM   1109  CG  ASP M 138     101.198  53.434  18.874  1.00 65.47           C  
ATOM   1110  OD1 ASP M 138     101.277  52.275  19.363  1.00 65.47           O  
ATOM   1111  OD2 ASP M 138     100.139  53.927  18.402  1.00 65.47           O  
ATOM   1112  C   ASP M 138     102.216  54.579  21.270  1.00 65.47           C  
ATOM   1113  O   ASP M 138     102.009  53.891  22.265  1.00 65.47           O  
ATOM   1114  N   MET M 139     101.583  55.748  21.052  1.00 70.27           N  
ATOM   1115  CA  MET M 139     100.701  56.339  22.016  1.00 70.27           C  
ATOM   1116  CB  MET M 139     100.094  57.663  21.525  1.00 70.27           C  
ATOM   1117  CG  MET M 139     101.141  58.744  21.261  1.00 70.27           C  
ATOM   1118  SD  MET M 139     102.054  59.282  22.735  1.00 70.27           S  
ATOM   1119  CE  MET M 139     103.095  60.469  21.837  1.00 70.27           C  
ATOM   1120  C   MET M 139      99.562  55.406  22.283  1.00 70.27           C  
ATOM   1121  O   MET M 139      99.156  55.233  23.431  1.00 70.27           O  
ATOM   1122  N   ALA M 140      99.024  54.762  21.232  1.00 48.06           N  
ATOM   1123  CA  ALA M 140      97.885  53.904  21.396  1.00 48.06           C  
ATOM   1124  CB  ALA M 140      97.428  53.274  20.070  1.00 48.06           C  
ATOM   1125  C   ALA M 140      98.231  52.785  22.330  1.00 48.06           C  
ATOM   1126  O   ALA M 140      97.453  52.445  23.219  1.00 48.06           O  
ATOM   1127  N   ALA M 141      99.435  52.209  22.178  1.00 46.38           N  
ATOM   1128  CA  ALA M 141      99.848  51.077  22.957  1.00 46.38           C  
ATOM   1129  CB  ALA M 141     101.271  50.605  22.611  1.00 46.38           C  
ATOM   1130  C   ALA M 141      99.841  51.445  24.406  1.00 46.38           C  
ATOM   1131  O   ALA M 141      99.493  50.626  25.255  1.00 46.38           O  
ATOM   1132  N   LEU M 142     100.222  52.692  24.731  1.00123.41           N  
ATOM   1133  CA  LEU M 142     100.299  53.085  26.107  1.00123.41           C  
ATOM   1134  CB  LEU M 142     100.831  54.509  26.320  1.00123.41           C  
ATOM   1135  CG  LEU M 142     102.363  54.594  26.208  1.00123.41           C  
ATOM   1136  CD1 LEU M 142     102.876  54.099  24.852  1.00123.41           C  
ATOM   1137  CD2 LEU M 142     102.857  56.005  26.544  1.00123.41           C  
ATOM   1138  C   LEU M 142      98.963  52.973  26.761  1.00123.41           C  
ATOM   1139  O   LEU M 142      98.882  52.537  27.908  1.00123.41           O  
ATOM   1140  N   ILE M 143      97.877  53.339  26.058  1.00101.24           N  
ATOM   1141  CA  ILE M 143      96.585  53.271  26.674  1.00101.24           C  
ATOM   1142  CB  ILE M 143      95.464  53.599  25.739  1.00101.24           C  
ATOM   1143  CG1 ILE M 143      95.647  54.976  25.080  1.00101.24           C  
ATOM   1144  CG2 ILE M 143      94.172  53.489  26.568  1.00101.24           C  
ATOM   1145  CD1 ILE M 143      95.583  56.139  26.061  1.00101.24           C  
ATOM   1146  C   ILE M 143      96.374  51.842  27.047  1.00101.24           C  
ATOM   1147  O   ILE M 143      95.878  51.533  28.128  1.00101.24           O  
ATOM   1148  N   THR M 144      96.752  50.933  26.134  1.00 58.46           N  
ATOM   1149  CA  THR M 144      96.603  49.527  26.349  1.00 58.46           C  
ATOM   1150  CB  THR M 144      96.951  48.716  25.139  1.00 58.46           C  
ATOM   1151  OG1 THR M 144      96.096  49.067  24.062  1.00 58.46           O  
ATOM   1152  CG2 THR M 144      96.793  47.226  25.478  1.00 58.46           C  
ATOM   1153  C   THR M 144      97.488  49.092  27.477  1.00 58.46           C  
ATOM   1154  O   THR M 144      97.134  48.193  28.233  1.00 58.46           O  
ATOM   1155  N   LYS M 145      98.687  49.685  27.602  1.00 58.95           N  
ATOM   1156  CA  LYS M 145      99.601  49.285  28.636  1.00 58.95           C  
ATOM   1157  CB  LYS M 145     100.954  50.004  28.528  1.00 58.95           C  
ATOM   1158  CG  LYS M 145     101.984  49.518  29.546  1.00 58.95           C  
ATOM   1159  CD  LYS M 145     103.397  50.042  29.285  1.00 58.95           C  
ATOM   1160  CE  LYS M 145     104.418  49.553  30.312  1.00 58.95           C  
ATOM   1161  NZ  LYS M 145     105.752  50.116  30.013  1.00 58.95           N  
ATOM   1162  C   LYS M 145      99.038  49.611  29.986  1.00 58.95           C  
ATOM   1163  O   LYS M 145      99.006  48.770  30.882  1.00 58.95           O  
ATOM   1164  N   HIS M 146      98.541  50.847  30.150  1.00115.11           N  
ATOM   1165  CA  HIS M 146      98.032  51.295  31.411  1.00115.11           C  
ATOM   1166  ND1 HIS M 146      97.137  53.428  33.732  1.00115.11           N  
ATOM   1167  CG  HIS M 146      96.652  53.156  32.473  1.00115.11           C  
ATOM   1168  CB  HIS M 146      97.476  52.725  31.300  1.00115.11           C  
ATOM   1169  NE2 HIS M 146      94.937  53.747  33.813  1.00115.11           N  
ATOM   1170  CD2 HIS M 146      95.309  53.356  32.540  1.00115.11           C  
ATOM   1171  CE1 HIS M 146      96.069  53.776  34.494  1.00115.11           C  
ATOM   1172  C   HIS M 146      96.918  50.394  31.802  1.00115.11           C  
ATOM   1173  O   HIS M 146      96.841  49.929  32.939  1.00115.11           O  
ATOM   1174  N   LYS M 147      96.026  50.110  30.845  1.00100.21           N  
ATOM   1175  CA  LYS M 147      94.902  49.285  31.157  1.00100.21           C  
ATOM   1176  CB  LYS M 147      93.941  49.113  29.967  1.00100.21           C  
ATOM   1177  CG  LYS M 147      92.729  48.235  30.289  1.00100.21           C  
ATOM   1178  CD  LYS M 147      91.644  48.241  29.209  1.00100.21           C  
ATOM   1179  CE  LYS M 147      90.845  49.544  29.135  1.00100.21           C  
ATOM   1180  NZ  LYS M 147      91.523  50.501  28.234  1.00100.21           N  
ATOM   1181  C   LYS M 147      95.387  47.920  31.531  1.00100.21           C  
ATOM   1182  O   LYS M 147      94.940  47.349  32.523  1.00100.21           O  
ATOM   1183  N   TRP M 148      96.341  47.365  30.760  1.00110.93           N  
ATOM   1184  CA  TRP M 148      96.753  46.013  31.010  1.00110.93           C  
ATOM   1185  CB  TRP M 148      97.690  45.429  29.941  1.00110.93           C  
ATOM   1186  CG  TRP M 148      96.955  45.029  28.685  1.00110.93           C  
ATOM   1187  CD2 TRP M 148      97.427  44.039  27.757  1.00110.93           C  
ATOM   1188  CD1 TRP M 148      95.743  45.447  28.220  1.00110.93           C  
ATOM   1189  NE1 TRP M 148      95.429  44.781  27.059  1.00110.93           N  
ATOM   1190  CE2 TRP M 148      96.455  43.910  26.765  1.00110.93           C  
ATOM   1191  CE3 TRP M 148      98.570  43.293  27.741  1.00110.93           C  
ATOM   1192  CZ2 TRP M 148      96.615  43.028  25.734  1.00110.93           C  
ATOM   1193  CZ3 TRP M 148      98.731  42.410  26.697  1.00110.93           C  
ATOM   1194  CH2 TRP M 148      97.771  42.281  25.714  1.00110.93           C  
ATOM   1195  C   TRP M 148      97.404  45.877  32.344  1.00110.93           C  
ATOM   1196  O   TRP M 148      97.101  44.947  33.089  1.00110.93           O  
ATOM   1197  N   GLU M 149      98.290  46.818  32.700  1.00 79.47           N  
ATOM   1198  CA  GLU M 149      99.019  46.688  33.926  1.00 79.47           C  
ATOM   1199  CB  GLU M 149      99.900  47.918  34.196  1.00 79.47           C  
ATOM   1200  CG  GLU M 149     100.981  48.148  33.141  1.00 79.47           C  
ATOM   1201  CD  GLU M 149     101.592  49.520  33.393  1.00 79.47           C  
ATOM   1202  OE1 GLU M 149     100.808  50.497  33.529  1.00 79.47           O  
ATOM   1203  OE2 GLU M 149     102.847  49.610  33.454  1.00 79.47           O  
ATOM   1204  C   GLU M 149      98.041  46.614  35.056  1.00 79.47           C  
ATOM   1205  O   GLU M 149      98.125  45.737  35.915  1.00 79.47           O  
ATOM   1206  N   GLN M 150      97.041  47.510  35.047  1.00121.72           N  
ATOM   1207  CA  GLN M 150      96.104  47.623  36.126  1.00121.72           C  
ATOM   1208  CB  GLN M 150      95.138  48.812  35.979  1.00121.72           C  
ATOM   1209  CG  GLN M 150      94.195  48.702  34.785  1.00121.72           C  
ATOM   1210  CD  GLN M 150      93.311  49.937  34.769  1.00121.72           C  
ATOM   1211  OE1 GLN M 150      92.784  50.351  35.803  1.00121.72           O  
ATOM   1212  NE2 GLN M 150      93.145  50.546  33.567  1.00121.72           N  
ATOM   1213  C   GLN M 150      95.288  46.363  36.252  1.00121.72           C  
ATOM   1214  O   GLN M 150      94.798  46.049  37.335  1.00121.72           O  
ATOM   1215  N   ALA M 151      95.050  45.654  35.133  1.00 63.01           N  
ATOM   1216  CA  ALA M 151      94.298  44.427  35.107  1.00 63.01           C  
ATOM   1217  CB  ALA M 151      94.050  43.907  33.680  1.00 63.01           C  
ATOM   1218  C   ALA M 151      95.037  43.361  35.843  1.00 63.01           C  
ATOM   1219  O   ALA M 151      94.434  42.483  36.458  1.00 63.01           O  
ATOM   1220  N   GLY M 152      96.377  43.397  35.780  1.00 49.38           N  
ATOM   1221  CA  GLY M 152      97.140  42.356  36.409  1.00 49.38           C  
ATOM   1222  C   GLY M 152      97.417  41.349  35.347  1.00 49.38           C  
ATOM   1223  O   GLY M 152      97.735  40.192  35.618  1.00 49.38           O  
ATOM   1224  N   GLU M 153      97.328  41.810  34.088  1.00125.06           N  
ATOM   1225  CA  GLU M 153      97.509  40.981  32.935  1.00125.06           C  
ATOM   1226  CB  GLU M 153      97.382  41.776  31.624  1.00125.06           C  
ATOM   1227  CG  GLU M 153      97.654  40.940  30.374  1.00125.06           C  
ATOM   1228  CD  GLU M 153      96.582  39.867  30.277  1.00125.06           C  
ATOM   1229  OE1 GLU M 153      95.762  39.754  31.227  1.00125.06           O  
ATOM   1230  OE2 GLU M 153      96.574  39.138  29.251  1.00125.06           O  
ATOM   1231  C   GLU M 153      98.846  40.307  32.910  1.00125.06           C  
ATOM   1232  O   GLU M 153      98.926  39.123  32.590  1.00125.06           O  
ATOM   1233  N   ALA M 154      99.932  41.013  33.267  1.00 58.29           N  
ATOM   1234  CA  ALA M 154     101.240  40.420  33.142  1.00 58.29           C  
ATOM   1235  CB  ALA M 154     102.365  41.347  33.632  1.00 58.29           C  
ATOM   1236  C   ALA M 154     101.291  39.181  33.974  1.00 58.29           C  
ATOM   1237  O   ALA M 154     101.845  38.164  33.556  1.00 58.29           O  
ATOM   1238  N   GLU M 155     100.698  39.232  35.178  1.00 72.91           N  
ATOM   1239  CA  GLU M 155     100.781  38.104  36.058  1.00 72.91           C  
ATOM   1240  CB  GLU M 155     100.155  38.392  37.428  1.00 72.91           C  
ATOM   1241  CG  GLU M 155     100.915  39.459  38.216  1.00 72.91           C  
ATOM   1242  CD  GLU M 155     100.076  39.809  39.432  1.00 72.91           C  
ATOM   1243  OE1 GLU M 155      99.583  38.861  40.099  1.00 72.91           O  
ATOM   1244  OE2 GLU M 155      99.905  41.028  39.704  1.00 72.91           O  
ATOM   1245  C   GLU M 155     100.058  36.938  35.464  1.00 72.91           C  
ATOM   1246  O   GLU M 155     100.581  35.824  35.452  1.00 72.91           O  
ATOM   1247  N   ARG M 156      98.848  37.170  34.917  1.00197.46           N  
ATOM   1248  CA  ARG M 156      98.097  36.077  34.390  1.00197.46           C  
ATOM   1249  CB  ARG M 156      96.751  36.498  33.766  1.00197.46           C  
ATOM   1250  CG  ARG M 156      95.784  35.324  33.577  1.00197.46           C  
ATOM   1251  CD  ARG M 156      95.933  34.532  32.273  1.00197.46           C  
ATOM   1252  NE  ARG M 156      95.157  35.216  31.200  1.00197.46           N  
ATOM   1253  CZ  ARG M 156      95.778  36.073  30.341  1.00197.46           C  
ATOM   1254  NH1 ARG M 156      97.114  36.321  30.464  1.00197.46           N  
ATOM   1255  NH2 ARG M 156      95.064  36.674  29.347  1.00197.46           N  
ATOM   1256  C   ARG M 156      98.909  35.461  33.307  1.00197.46           C  
ATOM   1257  O   ARG M 156      99.015  34.240  33.206  1.00197.46           O  
ATOM   1258  N   LEU M 158      99.543  36.303  32.476  1.00150.16           N  
ATOM   1259  CA  LEU M 158     100.300  35.760  31.383  1.00150.16           C  
ATOM   1260  CB  LEU M 158     100.995  36.804  30.495  1.00150.16           C  
ATOM   1261  CG  LEU M 158     100.080  37.502  29.482  1.00150.16           C  
ATOM   1262  CD1 LEU M 158     100.866  38.522  28.646  1.00150.16           C  
ATOM   1263  CD2 LEU M 158      99.352  36.468  28.610  1.00150.16           C  
ATOM   1264  C   LEU M 158     101.394  34.886  31.887  1.00150.16           C  
ATOM   1265  O   LEU M 158     101.518  33.743  31.448  1.00150.16           O  
ATOM   1266  N   ARG M 159     102.164  35.364  32.881  1.00206.68           N  
ATOM   1267  CA  ARG M 159     103.345  34.657  33.282  1.00206.68           C  
ATOM   1268  CB  ARG M 159     104.154  35.340  34.400  1.00206.68           C  
ATOM   1269  CG  ARG M 159     103.445  35.453  35.747  1.00206.68           C  
ATOM   1270  CD  ARG M 159     104.145  36.412  36.710  1.00206.68           C  
ATOM   1271  NE  ARG M 159     105.528  35.911  36.939  1.00206.68           N  
ATOM   1272  CZ  ARG M 159     106.584  36.721  36.634  1.00206.68           C  
ATOM   1273  NH1 ARG M 159     106.358  37.936  36.056  1.00206.68           N  
ATOM   1274  NH2 ARG M 159     107.860  36.319  36.902  1.00206.68           N  
ATOM   1275  C   ARG M 159     102.950  33.301  33.733  1.00206.68           C  
ATOM   1276  O   ARG M 159     103.699  32.341  33.560  1.00206.68           O  
ATOM   1277  N   ALA M 160     101.758  33.182  34.331  1.00 66.93           N  
ATOM   1278  CA  ALA M 160     101.369  31.882  34.752  1.00 66.93           C  
ATOM   1279  CB  ALA M 160      99.983  31.856  35.416  1.00 66.93           C  
ATOM   1280  C   ALA M 160     101.302  31.011  33.549  1.00 66.93           C  
ATOM   1281  O   ALA M 160     101.933  29.964  33.512  1.00 66.93           O  
ATOM   1282  N   TYR M 161     100.630  31.471  32.485  1.00 83.69           N  
ATOM   1283  CA  TYR M 161     100.446  30.635  31.336  1.00 83.69           C  
ATOM   1284  CB  TYR M 161      99.666  31.372  30.233  1.00 83.69           C  
ATOM   1285  CG  TYR M 161      99.705  30.592  28.964  1.00 83.69           C  
ATOM   1286  CD1 TYR M 161      98.917  29.479  28.781  1.00 83.69           C  
ATOM   1287  CD2 TYR M 161     100.526  31.002  27.940  1.00 83.69           C  
ATOM   1288  CE1 TYR M 161      98.962  28.781  27.597  1.00 83.69           C  
ATOM   1289  CE2 TYR M 161     100.576  30.309  26.755  1.00 83.69           C  
ATOM   1290  CZ  TYR M 161      99.793  29.194  26.582  1.00 83.69           C  
ATOM   1291  OH  TYR M 161      99.840  28.479  25.367  1.00 83.69           O  
ATOM   1292  C   TYR M 161     101.769  30.220  30.789  1.00 83.69           C  
ATOM   1293  O   TYR M 161     102.028  29.029  30.618  1.00 83.69           O  
ATOM   1294  N   LEU M 162     102.668  31.189  30.571  1.00117.75           N  
ATOM   1295  CA  LEU M 162     103.933  30.880  29.980  1.00117.75           C  
ATOM   1296  CB  LEU M 162     104.841  32.123  29.882  1.00117.75           C  
ATOM   1297  CG  LEU M 162     104.389  33.215  28.890  1.00117.75           C  
ATOM   1298  CD1 LEU M 162     104.674  32.820  27.438  1.00117.75           C  
ATOM   1299  CD2 LEU M 162     102.918  33.594  29.097  1.00117.75           C  
ATOM   1300  C   LEU M 162     104.658  29.913  30.855  1.00117.75           C  
ATOM   1301  O   LEU M 162     105.130  28.874  30.398  1.00117.75           O  
ATOM   1302  N   GLU M 163     104.761  30.222  32.155  1.00 95.82           N  
ATOM   1303  CA  GLU M 163     105.514  29.345  32.993  1.00 95.82           C  
ATOM   1304  CB  GLU M 163     105.612  29.902  34.428  1.00 95.82           C  
ATOM   1305  CG  GLU M 163     106.341  31.248  34.514  1.00 95.82           C  
ATOM   1306  CD  GLU M 163     106.073  31.862  35.883  1.00 95.82           C  
ATOM   1307  OE1 GLU M 163     104.974  31.605  36.443  1.00 95.82           O  
ATOM   1308  OE2 GLU M 163     106.961  32.602  36.385  1.00 95.82           O  
ATOM   1309  C   GLU M 163     104.844  28.004  33.073  1.00 95.82           C  
ATOM   1310  O   GLU M 163     105.431  26.972  32.763  1.00 95.82           O  
ATOM   1311  N   GLY M 164     103.596  27.971  33.558  1.00 93.15           N  
ATOM   1312  CA  GLY M 164     102.938  26.710  33.763  1.00 93.15           C  
ATOM   1313  C   GLY M 164     102.262  26.026  32.612  1.00 93.15           C  
ATOM   1314  O   GLY M 164     102.672  24.940  32.210  1.00 93.15           O  
ATOM   1315  N   THR M 165     101.208  26.654  32.039  1.00 90.51           N  
ATOM   1316  CA  THR M 165     100.414  25.912  31.094  1.00 90.51           C  
ATOM   1317  CB  THR M 165      99.031  26.424  30.813  1.00 90.51           C  
ATOM   1318  OG1 THR M 165      98.197  26.188  31.936  1.00 90.51           O  
ATOM   1319  CG2 THR M 165      98.469  25.691  29.584  1.00 90.51           C  
ATOM   1320  C   THR M 165     101.102  25.681  29.806  1.00 90.51           C  
ATOM   1321  O   THR M 165     101.037  24.574  29.273  1.00 90.51           O  
ATOM   1322  N   CYS M 166     101.805  26.701  29.289  1.00 60.07           N  
ATOM   1323  CA  CYS M 166     102.429  26.554  28.013  1.00 60.07           C  
ATOM   1324  CB  CYS M 166     103.287  27.776  27.617  1.00 60.07           C  
ATOM   1325  SG  CYS M 166     104.080  27.588  25.989  1.00 60.07           S  
ATOM   1326  C   CYS M 166     103.358  25.388  28.092  1.00 60.07           C  
ATOM   1327  O   CYS M 166     103.381  24.540  27.202  1.00 60.07           O  
ATOM   1328  N   VAL M 167     104.124  25.314  29.193  1.00 48.13           N  
ATOM   1329  CA  VAL M 167     105.117  24.300  29.401  1.00 48.13           C  
ATOM   1330  CB  VAL M 167     105.940  24.548  30.631  1.00 48.13           C  
ATOM   1331  CG1 VAL M 167     106.926  23.382  30.812  1.00 48.13           C  
ATOM   1332  CG2 VAL M 167     106.619  25.922  30.491  1.00 48.13           C  
ATOM   1333  C   VAL M 167     104.498  22.946  29.550  1.00 48.13           C  
ATOM   1334  O   VAL M 167     105.009  21.965  29.012  1.00 48.13           O  
ATOM   1335  N   GLU M 168     103.377  22.844  30.285  1.00 48.74           N  
ATOM   1336  CA  GLU M 168     102.814  21.550  30.537  1.00 48.74           C  
ATOM   1337  CB  GLU M 168     101.540  21.639  31.395  1.00 48.74           C  
ATOM   1338  CG  GLU M 168     101.797  22.168  32.809  1.00 48.74           C  
ATOM   1339  CD  GLU M 168     100.452  22.406  33.482  1.00 48.74           C  
ATOM   1340  OE1 GLU M 168      99.522  21.588  33.253  1.00 48.74           O  
ATOM   1341  OE2 GLU M 168     100.336  23.413  34.230  1.00 48.74           O  
ATOM   1342  C   GLU M 168     102.437  20.919  29.234  1.00 48.74           C  
ATOM   1343  O   GLU M 168     102.744  19.753  28.987  1.00 48.74           O  
ATOM   1344  N   TRP M 169     101.761  21.688  28.362  1.00 91.72           N  
ATOM   1345  CA  TRP M 169     101.289  21.184  27.105  1.00 91.72           C  
ATOM   1346  CB  TRP M 169     100.315  22.133  26.406  1.00 91.72           C  
ATOM   1347  CG  TRP M 169      99.022  22.102  27.155  1.00 91.72           C  
ATOM   1348  CD2 TRP M 169      98.057  21.054  27.005  1.00 91.72           C  
ATOM   1349  CD1 TRP M 169      98.557  22.933  28.128  1.00 91.72           C  
ATOM   1350  NE1 TRP M 169      97.370  22.453  28.613  1.00 91.72           N  
ATOM   1351  CE2 TRP M 169      97.043  21.301  27.925  1.00 91.72           C  
ATOM   1352  CE3 TRP M 169      98.027  19.968  26.176  1.00 91.72           C  
ATOM   1353  CZ2 TRP M 169      95.973  20.461  28.032  1.00 91.72           C  
ATOM   1354  CZ3 TRP M 169      96.942  19.128  26.278  1.00 91.72           C  
ATOM   1355  CH2 TRP M 169      95.935  19.371  27.188  1.00 91.72           C  
ATOM   1356  C   TRP M 169     102.399  20.873  26.165  1.00 91.72           C  
ATOM   1357  O   TRP M 169     102.363  19.846  25.490  1.00 91.72           O  
ATOM   1358  N   LEU M 170     103.424  21.740  26.116  1.00123.99           N  
ATOM   1359  CA  LEU M 170     104.494  21.561  25.182  1.00123.99           C  
ATOM   1360  CB  LEU M 170     105.610  22.614  25.367  1.00123.99           C  
ATOM   1361  CG  LEU M 170     106.760  22.583  24.335  1.00123.99           C  
ATOM   1362  CD1 LEU M 170     107.601  21.305  24.421  1.00123.99           C  
ATOM   1363  CD2 LEU M 170     106.248  22.858  22.916  1.00123.99           C  
ATOM   1364  C   LEU M 170     105.073  20.210  25.455  1.00123.99           C  
ATOM   1365  O   LEU M 170     105.415  19.475  24.531  1.00123.99           O  
ATOM   1366  N   ARG M 171     105.184  19.849  26.745  1.00 69.01           N  
ATOM   1367  CA  ARG M 171     105.716  18.574  27.129  1.00 69.01           C  
ATOM   1368  CB  ARG M 171     105.735  18.381  28.655  1.00 69.01           C  
ATOM   1369  CG  ARG M 171     106.550  19.417  29.428  1.00 69.01           C  
ATOM   1370  CD  ARG M 171     106.527  19.177  30.940  1.00 69.01           C  
ATOM   1371  NE  ARG M 171     105.094  19.118  31.352  1.00 69.01           N  
ATOM   1372  CZ  ARG M 171     104.740  19.295  32.659  1.00 69.01           C  
ATOM   1373  NH1 ARG M 171     105.690  19.599  33.590  1.00 69.01           N  
ATOM   1374  NH2 ARG M 171     103.433  19.175  33.035  1.00 69.01           N  
ATOM   1375  C   ARG M 171     104.802  17.504  26.612  1.00 69.01           C  
ATOM   1376  O   ARG M 171     105.242  16.505  26.046  1.00 69.01           O  
ATOM   1377  N   ARG M 172     103.486  17.720  26.792  1.00144.39           N  
ATOM   1378  CA  ARG M 172     102.448  16.782  26.470  1.00144.39           C  
ATOM   1379  CB  ARG M 172     101.070  17.392  26.792  1.00144.39           C  
ATOM   1380  CG  ARG M 172      99.847  16.488  26.619  1.00144.39           C  
ATOM   1381  CD  ARG M 172      99.649  15.497  27.765  1.00144.39           C  
ATOM   1382  NE  ARG M 172      98.253  14.982  27.684  1.00144.39           N  
ATOM   1383  CZ  ARG M 172      97.940  13.951  26.847  0.93144.39           C  
ATOM   1384  NH1 ARG M 172      98.895  13.425  26.027  1.00144.39           N  
ATOM   1385  NH2 ARG M 172      96.670  13.451  26.831  1.00144.39           N  
ATOM   1386  C   ARG M 172     102.478  16.500  25.004  1.00144.39           C  
ATOM   1387  O   ARG M 172     102.441  15.343  24.587  1.00144.39           O  
ATOM   1388  N   TYR M 173     102.575  17.561  24.181  1.00 86.62           N  
ATOM   1389  CA  TYR M 173     102.528  17.368  22.765  1.00 86.62           C  
ATOM   1390  CB  TYR M 173     102.607  18.659  21.929  1.00 86.62           C  
ATOM   1391  CG  TYR M 173     101.401  19.491  22.189  1.00 86.62           C  
ATOM   1392  CD1 TYR M 173     100.145  19.005  21.912  1.00 86.62           C  
ATOM   1393  CD2 TYR M 173     101.531  20.774  22.665  1.00 86.62           C  
ATOM   1394  CE1 TYR M 173      99.031  19.773  22.142  1.00 86.62           C  
ATOM   1395  CE2 TYR M 173     100.421  21.548  22.896  1.00 86.62           C  
ATOM   1396  CZ  TYR M 173      99.171  21.045  22.638  1.00 86.62           C  
ATOM   1397  OH  TYR M 173      98.031  21.838  22.876  1.00 86.62           O  
ATOM   1398  C   TYR M 173     103.703  16.555  22.347  1.00 86.62           C  
ATOM   1399  O   TYR M 173     103.568  15.589  21.600  1.00 86.62           O  
ATOM   1400  N   LEU M 174     104.887  16.896  22.874  1.00 60.16           N  
ATOM   1401  CA  LEU M 174     106.091  16.266  22.436  1.00 60.16           C  
ATOM   1402  CB  LEU M 174     107.322  16.762  23.200  1.00 60.16           C  
ATOM   1403  CG  LEU M 174     107.598  18.258  22.976  1.00 60.16           C  
ATOM   1404  CD1 LEU M 174     108.838  18.711  23.758  1.00 60.16           C  
ATOM   1405  CD2 LEU M 174     107.669  18.595  21.477  1.00 60.16           C  
ATOM   1406  C   LEU M 174     105.977  14.796  22.654  1.00 60.16           C  
ATOM   1407  O   LEU M 174     106.376  14.007  21.801  1.00 60.16           O  
ATOM   1408  N   LYS M 175     105.404  14.376  23.792  1.00129.93           N  
ATOM   1409  CA  LYS M 175     105.349  12.966  24.032  1.00129.93           C  
ATOM   1410  CB  LYS M 175     104.719  12.602  25.387  1.00129.93           C  
ATOM   1411  CG  LYS M 175     105.735  12.607  26.532  1.00129.93           C  
ATOM   1412  CD  LYS M 175     106.378  13.967  26.812  1.00129.93           C  
ATOM   1413  CE  LYS M 175     105.884  14.629  28.099  1.00129.93           C  
ATOM   1414  NZ  LYS M 175     106.829  15.691  28.509  1.00129.93           N  
ATOM   1415  C   LYS M 175     104.577  12.279  22.945  1.00129.93           C  
ATOM   1416  O   LYS M 175     105.018  11.254  22.432  1.00129.93           O  
ATOM   1417  N   ASN M 176     103.404  12.813  22.559  1.00 95.67           N  
ATOM   1418  CA  ASN M 176     102.604  12.157  21.559  1.00 95.67           C  
ATOM   1419  CB  ASN M 176     101.185  12.743  21.476  1.00 95.67           C  
ATOM   1420  CG  ASN M 176     100.499  12.439  22.801  1.00 95.67           C  
ATOM   1421  OD1 ASN M 176     100.027  13.340  23.492  1.00 95.67           O  
ATOM   1422  ND2 ASN M 176     100.446  11.132  23.173  1.00 95.67           N  
ATOM   1423  C   ASN M 176     103.232  12.250  20.192  1.00 95.67           C  
ATOM   1424  O   ASN M 176     103.201  11.295  19.417  1.00 95.67           O  
ATOM   1425  N   GLY M 177     103.751  13.448  19.866  1.00 82.88           N  
ATOM   1426  CA  GLY M 177     104.362  13.907  18.641  1.00 82.88           C  
ATOM   1427  C   GLY M 177     105.764  13.446  18.367  1.00 82.88           C  
ATOM   1428  O   GLY M 177     106.222  13.536  17.231  1.00 82.88           O  
ATOM   1429  N   ASN M 178     106.504  12.991  19.389  1.00131.80           N  
ATOM   1430  CA  ASN M 178     107.932  12.817  19.328  1.00131.80           C  
ATOM   1431  CB  ASN M 178     108.438  11.998  20.529  1.00131.80           C  
ATOM   1432  CG  ASN M 178     109.956  11.947  20.488  1.00131.80           C  
ATOM   1433  OD1 ASN M 178     110.592  12.624  19.682  1.00131.80           O  
ATOM   1434  ND2 ASN M 178     110.557  11.112  21.378  1.00131.80           N  
ATOM   1435  C   ASN M 178     108.404  12.112  18.090  1.00131.80           C  
ATOM   1436  O   ASN M 178     109.359  12.572  17.465  1.00131.80           O  
ATOM   1437  N   ALA M 179     107.770  11.001  17.677  1.00 39.36           N  
ATOM   1438  CA  ALA M 179     108.315  10.298  16.549  1.00 39.36           C  
ATOM   1439  CB  ALA M 179     107.498   9.047  16.179  1.00 39.36           C  
ATOM   1440  C   ALA M 179     108.326  11.195  15.346  1.00 39.36           C  
ATOM   1441  O   ALA M 179     109.336  11.294  14.651  1.00 39.36           O  
ATOM   1442  N   THR M 180     107.203  11.882  15.070  0.88131.17           N  
ATOM   1443  CA  THR M 180     107.136  12.736  13.918  0.88131.17           C  
ATOM   1444  CB  THR M 180     105.741  13.209  13.635  0.88131.17           C  
ATOM   1445  OG1 THR M 180     105.249  13.976  14.723  0.88131.17           O  
ATOM   1446  CG2 THR M 180     104.844  11.983  13.406  0.88131.17           C  
ATOM   1447  C   THR M 180     107.992  13.956  14.070  0.88131.17           C  
ATOM   1448  O   THR M 180     108.826  14.243  13.214  0.88131.17           O  
ATOM   1449  N   LEU M 181     107.845  14.699  15.183  1.00106.54           N  
ATOM   1450  CA  LEU M 181     108.579  15.927  15.293  1.00106.54           C  
ATOM   1451  CB  LEU M 181     108.297  16.737  16.572  1.00106.54           C  
ATOM   1452  CG  LEU M 181     106.869  17.316  16.634  1.00106.54           C  
ATOM   1453  CD1 LEU M 181     105.829  16.232  16.929  1.00106.54           C  
ATOM   1454  CD2 LEU M 181     106.776  18.504  17.595  1.00106.54           C  
ATOM   1455  C   LEU M 181     110.067  15.642  15.233  1.00106.54           C  
ATOM   1456  O   LEU M 181     110.747  16.307  14.404  1.00106.54           O  
ATOM   1457  OXT LEU M 181     110.547  14.773  16.009  1.00106.54           O  
TER
ATOM   1458  N   SER P   1      97.311  23.784  24.670  1.00 70.44           N  
ATOM   1459  CA  SER P   1      96.278  24.829  24.595  1.00 70.44           C  
ATOM   1460  CB  SER P   1      95.339  24.726  25.801  1.00 70.44           C  
ATOM   1461  OG  SER P   1      94.675  23.471  25.789  1.00 70.44           O  
ATOM   1462  C   SER P   1      96.852  26.206  24.556  1.00 70.44           C  
ATOM   1463  O   SER P   1      97.933  26.464  25.080  1.00 70.44           O  
ATOM   1464  N   ILE P   2      96.107  27.130  23.925  1.00 89.41           N  
ATOM   1465  CA  ILE P   2      96.518  28.495  23.769  1.00 89.41           C  
ATOM   1466  CB  ILE P   2      96.011  29.131  22.506  1.00 89.41           C  
ATOM   1467  CG1 ILE P   2      96.616  30.535  22.325  1.00 89.41           C  
ATOM   1468  CG2 ILE P   2      94.474  29.100  22.538  1.00 89.41           C  
ATOM   1469  CD1 ILE P   2      96.353  31.142  20.947  1.00 89.41           C  
ATOM   1470  C   ILE P   2      95.945  29.247  24.927  1.00 89.41           C  
ATOM   1471  O   ILE P   2      95.035  28.767  25.594  1.00 89.41           O  
ATOM   1472  N   ILE P   3      96.529  30.415  25.248  1.00168.92           N  
ATOM   1473  CA  ILE P   3      96.092  31.235  26.344  1.00168.92           C  
ATOM   1474  CB  ILE P   3      97.083  32.292  26.727  1.00168.92           C  
ATOM   1475  CG1 ILE P   3      96.691  32.932  28.066  1.00168.92           C  
ATOM   1476  CG2 ILE P   3      97.187  33.294  25.567  1.00168.92           C  
ATOM   1477  CD1 ILE P   3      97.809  33.774  28.677  1.00168.92           C  
ATOM   1478  C   ILE P   3      94.815  31.931  25.980  1.00168.92           C  
ATOM   1479  O   ILE P   3      94.480  32.053  24.807  1.00168.92           O  
ATOM   1480  N   ASN P   4      94.003  32.322  26.985  1.00107.06           N  
ATOM   1481  CA  ASN P   4      92.818  33.087  26.693  1.00107.06           C  
ATOM   1482  CB  ASN P   4      91.705  32.886  27.731  1.00107.06           C  
ATOM   1483  CG  ASN P   4      91.292  31.423  27.738  1.00107.06           C  
ATOM   1484  OD1 ASN P   4      91.011  30.844  26.691  1.00107.06           O  
ATOM   1485  ND2 ASN P   4      91.265  30.800  28.946  1.00107.06           N  
ATOM   1486  C   ASN P   4      93.247  34.522  26.773  1.00107.06           C  
ATOM   1487  O   ASN P   4      93.743  34.956  27.805  1.00107.06           O  
ATOM   1488  N   PHE P   5      93.046  35.304  25.695  1.00180.22           N  
ATOM   1489  CA  PHE P   5      93.517  36.662  25.595  1.00180.22           C  
ATOM   1490  CB  PHE P   5      93.664  37.127  24.137  1.00180.22           C  
ATOM   1491  CG  PHE P   5      94.709  36.266  23.511  1.00180.22           C  
ATOM   1492  CD1 PHE P   5      94.394  35.030  22.997  1.00180.22           C  
ATOM   1493  CD2 PHE P   5      96.013  36.686  23.438  1.00180.22           C  
ATOM   1494  CE1 PHE P   5      95.357  34.234  22.420  1.00180.22           C  
ATOM   1495  CE2 PHE P   5      96.978  35.893  22.862  1.00180.22           C  
ATOM   1496  CZ  PHE P   5      96.657  34.661  22.350  1.00180.22           C  
ATOM   1497  C   PHE P   5      92.598  37.618  26.293  1.00180.22           C  
ATOM   1498  O   PHE P   5      91.435  37.316  26.557  1.00180.22           O  
ATOM   1499  N   GLU P   6      93.140  38.813  26.628  1.00139.38           N  
ATOM   1500  CA  GLU P   6      92.419  39.847  27.322  1.00139.38           C  
ATOM   1501  CB  GLU P   6      93.171  40.347  28.564  1.00139.38           C  
ATOM   1502  CG  GLU P   6      93.769  39.230  29.430  1.00139.38           C  
ATOM   1503  CD  GLU P   6      92.715  38.240  29.903  1.00139.38           C  
ATOM   1504  OE1 GLU P   6      91.878  37.804  29.071  1.00139.38           O  
ATOM   1505  OE2 GLU P   6      92.742  37.896  31.116  1.00139.38           O  
ATOM   1506  C   GLU P   6      92.354  41.007  26.368  1.00139.38           C  
ATOM   1507  O   GLU P   6      93.201  41.134  25.485  1.00139.38           O  
ATOM   1508  N   LYS P   7      91.357  41.900  26.535  1.00142.10           N  
ATOM   1509  CA  LYS P   7      91.139  42.972  25.600  1.00142.10           C  
ATOM   1510  CB  LYS P   7      89.786  43.674  25.748  1.00142.10           C  
ATOM   1511  CG  LYS P   7      88.680  42.822  25.154  1.00142.10           C  
ATOM   1512  CD  LYS P   7      88.671  41.444  25.793  1.00142.10           C  
ATOM   1513  CE  LYS P   7      89.493  40.397  25.045  1.00142.10           C  
ATOM   1514  NZ  LYS P   7      89.601  39.176  25.872  1.00142.10           N  
ATOM   1515  C   LYS P   7      92.189  44.019  25.684  1.00142.10           C  
ATOM   1516  O   LYS P   7      92.831  44.222  26.713  1.00142.10           O  
ATOM   1517  N   LEU P   8      92.397  44.701  24.540  1.00102.97           N  
ATOM   1518  CA  LEU P   8      93.320  45.786  24.448  1.00102.97           C  
ATOM   1519  CB  LEU P   8      93.563  46.230  22.995  1.00102.97           C  
ATOM   1520  CG  LEU P   8      94.289  45.161  22.155  1.00102.97           C  
ATOM   1521  CD1 LEU P   8      94.517  45.633  20.713  1.00102.97           C  
ATOM   1522  CD2 LEU P   8      95.593  44.715  22.834  1.00102.97           C  
ATOM   1523  C   LEU P   8      92.669  46.932  25.208  1.00102.97           C  
ATOM   1524  O   LEU P   8      91.450  47.166  24.992  1.00102.97           O  
ATOM   1525  OXT LEU P   8      93.378  47.579  26.024  1.00102.97           O  
TER
ATOM   1526  N   LYS A   3      81.007  21.049  38.173  1.00 76.15           N  
ATOM   1527  CA  LYS A   3      82.019  22.092  37.880  1.00 76.15           C  
ATOM   1528  CB  LYS A   3      81.347  23.345  37.295  1.00 76.15           C  
ATOM   1529  CG  LYS A   3      80.716  23.119  35.920  1.00 76.15           C  
ATOM   1530  CD  LYS A   3      79.823  24.276  35.470  1.00 76.15           C  
ATOM   1531  CE  LYS A   3      78.631  24.524  36.396  1.00 76.15           C  
ATOM   1532  NZ  LYS A   3      77.860  25.697  35.927  1.00 76.15           N  
ATOM   1533  C   LYS A   3      82.734  22.488  39.130  1.00 76.15           C  
ATOM   1534  O   LYS A   3      83.937  22.274  39.259  1.00 76.15           O  
ATOM   1535  N   VAL A   4      82.014  23.109  40.084  1.00 48.64           N  
ATOM   1536  CA  VAL A   4      82.659  23.455  41.318  1.00 48.64           C  
ATOM   1537  CB  VAL A   4      82.844  24.931  41.508  1.00 48.64           C  
ATOM   1538  CG1 VAL A   4      83.458  25.167  42.897  1.00 48.64           C  
ATOM   1539  CG2 VAL A   4      83.704  25.472  40.354  1.00 48.64           C  
ATOM   1540  C   VAL A   4      81.773  22.981  42.419  1.00 48.64           C  
ATOM   1541  O   VAL A   4      80.556  23.130  42.341  1.00 48.64           O  
ATOM   1542  N   THR A   5      82.352  22.370  43.473  1.00123.79           N  
ATOM   1543  CA  THR A   5      81.492  21.938  44.532  1.00123.79           C  
ATOM   1544  CB  THR A   5      81.156  20.471  44.480  1.00123.79           C  
ATOM   1545  OG1 THR A   5      80.085  20.187  45.366  1.00123.79           O  
ATOM   1546  CG2 THR A   5      82.391  19.641  44.869  1.00123.79           C  
ATOM   1547  C   THR A   5      82.142  22.210  45.854  1.00123.79           C  
ATOM   1548  O   THR A   5      83.322  21.927  46.056  1.00123.79           O  
ATOM   1549  N   GLN A   6      81.369  22.792  46.791  1.00 71.17           N  
ATOM   1550  CA  GLN A   6      81.842  23.011  48.125  1.00 71.17           C  
ATOM   1551  CB  GLN A   6      81.699  24.472  48.587  1.00 71.17           C  
ATOM   1552  CG  GLN A   6      82.550  25.439  47.760  1.00 71.17           C  
ATOM   1553  CD  GLN A   6      82.342  26.850  48.290  1.00 71.17           C  
ATOM   1554  OE1 GLN A   6      82.817  27.204  49.367  1.00 71.17           O  
ATOM   1555  NE2 GLN A   6      81.610  27.685  47.507  1.00 71.17           N  
ATOM   1556  C   GLN A   6      80.953  22.155  48.972  1.00 71.17           C  
ATOM   1557  O   GLN A   6      79.764  22.426  49.127  1.00 71.17           O  
ATOM   1558  N   THR A   7      81.522  21.085  49.547  1.00116.48           N  
ATOM   1559  CA  THR A   7      80.765  20.111  50.277  1.00116.48           C  
ATOM   1560  CB  THR A   7      81.615  18.951  50.701  1.00116.48           C  
ATOM   1561  OG1 THR A   7      82.679  19.401  51.526  1.00116.48           O  
ATOM   1562  CG2 THR A   7      82.179  18.269  49.444  1.00116.48           C  
ATOM   1563  C   THR A   7      80.123  20.689  51.505  1.00116.48           C  
ATOM   1564  O   THR A   7      78.957  20.410  51.781  1.00116.48           O  
ATOM   1565  N   GLN A   8      80.853  21.516  52.274  1.00 83.91           N  
ATOM   1566  CA  GLN A   8      80.348  21.971  53.543  1.00 83.91           C  
ATOM   1567  CB  GLN A   8      81.496  22.173  54.545  1.00 83.91           C  
ATOM   1568  CG  GLN A   8      82.501  23.226  54.073  1.00 83.91           C  
ATOM   1569  CD  GLN A   8      83.768  23.089  54.905  1.00 83.91           C  
ATOM   1570  OE1 GLN A   8      84.631  22.262  54.615  1.00 83.91           O  
ATOM   1571  NE2 GLN A   8      83.888  23.926  55.968  1.00 83.91           N  
ATOM   1572  C   GLN A   8      79.583  23.256  53.421  1.00 83.91           C  
ATOM   1573  O   GLN A   8      80.055  24.221  52.826  1.00 83.91           O  
ATOM   1574  N   THR A   9      78.342  23.272  53.958  1.00 62.38           N  
ATOM   1575  CA  THR A   9      77.492  24.435  53.990  1.00 62.38           C  
ATOM   1576  CB  THR A   9      76.067  24.105  54.325  1.00 62.38           C  
ATOM   1577  OG1 THR A   9      75.536  23.195  53.373  1.00 62.38           O  
ATOM   1578  CG2 THR A   9      75.251  25.409  54.323  1.00 62.38           C  
ATOM   1579  C   THR A   9      77.978  25.410  55.028  1.00 62.38           C  
ATOM   1580  O   THR A   9      77.944  26.616  54.795  1.00 62.38           O  
ATOM   1581  N   SER A  10      78.423  24.927  56.216  1.00 99.00           N  
ATOM   1582  CA  SER A  10      78.809  25.874  57.232  1.00 99.00           C  
ATOM   1583  CB  SER A  10      77.612  26.360  58.067  1.00 99.00           C  
ATOM   1584  OG  SER A  10      78.041  27.292  59.045  1.00 99.00           O  
ATOM   1585  C   SER A  10      79.807  25.265  58.185  1.00 99.00           C  
ATOM   1586  O   SER A  10      79.845  24.056  58.394  1.00 99.00           O  
ATOM   1587  N   ILE A  11      80.658  26.126  58.789  1.00115.24           N  
ATOM   1588  CA  ILE A  11      81.668  25.717  59.720  1.00115.24           C  
ATOM   1589  CB  ILE A  11      83.029  25.681  59.094  1.00115.24           C  
ATOM   1590  CG1 ILE A  11      83.989  24.788  59.885  1.00115.24           C  
ATOM   1591  CG2 ILE A  11      83.515  27.128  58.958  1.00115.24           C  
ATOM   1592  CD1 ILE A  11      85.263  24.462  59.106  1.00115.24           C  
ATOM   1593  C   ILE A  11      81.690  26.713  60.848  1.00115.24           C  
ATOM   1594  O   ILE A  11      81.489  27.910  60.640  1.00115.24           O  
ATOM   1595  N   SER A  12      81.924  26.239  62.090  1.00 44.18           N  
ATOM   1596  CA  SER A  12      81.961  27.131  63.217  1.00 44.18           C  
ATOM   1597  CB  SER A  12      80.788  26.925  64.188  1.00 44.18           C  
ATOM   1598  OG  SER A  12      79.558  27.222  63.544  1.00 44.18           O  
ATOM   1599  C   SER A  12      83.212  26.835  63.975  1.00 44.18           C  
ATOM   1600  O   SER A  12      83.582  25.674  64.142  1.00 44.18           O  
ATOM   1601  N   VAL A  13      83.899  27.888  64.463  1.00125.20           N  
ATOM   1602  CA  VAL A  13      85.128  27.654  65.157  1.00125.20           C  
ATOM   1603  CB  VAL A  13      86.272  27.510  64.199  1.00125.20           C  
ATOM   1604  CG1 VAL A  13      86.499  28.850  63.479  1.00125.20           C  
ATOM   1605  CG2 VAL A  13      87.480  26.948  64.952  1.00125.20           C  
ATOM   1606  C   VAL A  13      85.377  28.801  66.093  1.00125.20           C  
ATOM   1607  O   VAL A  13      84.622  29.772  66.118  1.00125.20           O  
ATOM   1608  N   MET A  14      86.439  28.691  66.919  1.00 67.19           N  
ATOM   1609  CA  MET A  14      86.777  29.713  67.867  1.00 67.19           C  
ATOM   1610  CB  MET A  14      87.231  29.161  69.228  1.00 67.19           C  
ATOM   1611  CG  MET A  14      86.126  28.426  69.987  1.00 67.19           C  
ATOM   1612  SD  MET A  14      84.748  29.483  70.524  1.00 67.19           S  
ATOM   1613  CE  MET A  14      83.833  28.140  71.331  1.00 67.19           C  
ATOM   1614  C   MET A  14      87.930  30.472  67.300  1.00 67.19           C  
ATOM   1615  O   MET A  14      88.732  29.938  66.536  1.00 67.19           O  
ATOM   1616  N   GLU A  15      88.050  31.752  67.688  1.00 59.70           N  
ATOM   1617  CA  GLU A  15      89.068  32.609  67.163  1.00 59.70           C  
ATOM   1618  CB  GLU A  15      89.049  34.009  67.805  1.00 59.70           C  
ATOM   1619  CG  GLU A  15      89.983  35.024  67.144  1.00 59.70           C  
ATOM   1620  CD  GLU A  15      89.799  36.355  67.863  1.00 59.70           C  
ATOM   1621  OE1 GLU A  15      89.680  36.340  69.116  1.00 59.70           O  
ATOM   1622  OE2 GLU A  15      89.766  37.405  67.166  1.00 59.70           O  
ATOM   1623  C   GLU A  15      90.410  31.985  67.406  1.00 59.70           C  
ATOM   1624  O   GLU A  15      90.584  31.162  68.302  1.00 59.70           O  
ATOM   1625  N   LYS A  16      91.389  32.376  66.565  1.00129.92           N  
ATOM   1626  CA  LYS A  16      92.759  31.942  66.589  1.00129.92           C  
ATOM   1627  CB  LYS A  16      93.389  32.000  67.992  1.00129.92           C  
ATOM   1628  CG  LYS A  16      93.749  33.415  68.452  0.50129.92           C  
ATOM   1629  CD  LYS A  16      92.544  34.337  68.648  0.50129.92           C  
ATOM   1630  CE  LYS A  16      92.925  35.745  69.111  0.50129.92           C  
ATOM   1631  NZ  LYS A  16      93.725  36.428  68.070  0.50129.92           N  
ATOM   1632  C   LYS A  16      92.901  30.542  66.077  1.00129.92           C  
ATOM   1633  O   LYS A  16      93.993  29.978  66.113  1.00129.92           O  
ATOM   1634  N   THR A  17      91.825  29.953  65.530  1.00120.57           N  
ATOM   1635  CA  THR A  17      91.929  28.622  65.000  1.00120.57           C  
ATOM   1636  CB  THR A  17      90.647  27.862  65.062  1.00120.57           C  
ATOM   1637  OG1 THR A  17      89.646  28.588  64.364  1.00120.57           O  
ATOM   1638  CG2 THR A  17      90.243  27.647  66.524  1.00120.57           C  
ATOM   1639  C   THR A  17      92.253  28.722  63.546  1.00120.57           C  
ATOM   1640  O   THR A  17      92.196  29.799  62.955  1.00120.57           O  
ATOM   1641  N   THR A  18      92.609  27.576  62.930  1.00 49.55           N  
ATOM   1642  CA  THR A  18      92.876  27.551  61.523  1.00 49.55           C  
ATOM   1643  CB  THR A  18      94.168  26.882  61.154  1.00 49.55           C  
ATOM   1644  OG1 THR A  18      95.261  27.563  61.754  1.00 49.55           O  
ATOM   1645  CG2 THR A  18      94.306  26.896  59.622  1.00 49.55           C  
ATOM   1646  C   THR A  18      91.764  26.779  60.888  1.00 49.55           C  
ATOM   1647  O   THR A  18      91.354  25.731  61.386  1.00 49.55           O  
ATOM   1648  N   VAL A  19      91.233  27.292  59.761  1.00 50.30           N  
ATOM   1649  CA  VAL A  19      90.116  26.635  59.154  1.00 50.30           C  
ATOM   1650  CB  VAL A  19      88.875  27.482  59.144  1.00 50.30           C  
ATOM   1651  CG1 VAL A  19      87.760  26.731  58.397  1.00 50.30           C  
ATOM   1652  CG2 VAL A  19      88.516  27.841  60.596  1.00 50.30           C  
ATOM   1653  C   VAL A  19      90.448  26.323  57.736  1.00 50.30           C  
ATOM   1654  O   VAL A  19      91.251  27.003  57.098  1.00 50.30           O  
ATOM   1655  N   THR A  20      89.849  25.238  57.214  1.00129.88           N  
ATOM   1656  CA  THR A  20      90.083  24.929  55.843  1.00129.88           C  
ATOM   1657  CB  THR A  20      90.913  23.692  55.643  1.00129.88           C  
ATOM   1658  OG1 THR A  20      91.404  23.656  54.315  1.00129.88           O  
ATOM   1659  CG2 THR A  20      90.075  22.438  55.935  1.00129.88           C  
ATOM   1660  C   THR A  20      88.747  24.775  55.186  1.00129.88           C  
ATOM   1661  O   THR A  20      87.876  24.043  55.657  1.00129.88           O  
ATOM   1662  N   MET A  21      88.541  25.506  54.077  1.00 73.22           N  
ATOM   1663  CA  MET A  21      87.307  25.414  53.356  1.00 73.22           C  
ATOM   1664  CB  MET A  21      86.831  26.765  52.800  1.00 73.22           C  
ATOM   1665  CG  MET A  21      86.625  27.835  53.873  1.00 73.22           C  
ATOM   1666  SD  MET A  21      85.290  27.489  55.056  1.00 73.22           S  
ATOM   1667  CE  MET A  21      85.460  29.080  55.914  1.00 73.22           C  
ATOM   1668  C   MET A  21      87.618  24.554  52.173  1.00 73.22           C  
ATOM   1669  O   MET A  21      88.577  24.814  51.449  1.00 73.22           O  
ATOM   1670  N   ASP A  22      86.825  23.488  51.959  1.00 71.59           N  
ATOM   1671  CA  ASP A  22      87.097  22.562  50.897  1.00 71.59           C  
ATOM   1672  CB  ASP A  22      86.521  21.170  51.200  1.00 71.59           C  
ATOM   1673  CG  ASP A  22      87.199  20.655  52.461  1.00 71.59           C  
ATOM   1674  OD1 ASP A  22      88.452  20.752  52.540  1.00 71.59           O  
ATOM   1675  OD2 ASP A  22      86.472  20.154  53.361  1.00 71.59           O  
ATOM   1676  C   ASP A  22      86.457  23.029  49.624  1.00 71.59           C  
ATOM   1677  O   ASP A  22      85.398  23.652  49.642  1.00 71.59           O  
ATOM   1678  N   CYS A  23      87.102  22.739  48.473  1.00 68.37           N  
ATOM   1679  CA  CYS A  23      86.509  23.039  47.197  1.00 68.37           C  
ATOM   1680  CB  CYS A  23      86.788  24.469  46.665  1.00 68.37           C  
ATOM   1681  SG  CYS A  23      85.949  24.833  45.083  1.00 68.37           S  
ATOM   1682  C   CYS A  23      87.032  22.030  46.215  1.00 68.37           C  
ATOM   1683  O   CYS A  23      88.234  21.768  46.152  1.00 68.37           O  
ATOM   1684  N   VAL A  24      86.120  21.410  45.437  1.00 46.91           N  
ATOM   1685  CA  VAL A  24      86.510  20.443  44.450  1.00 46.91           C  
ATOM   1686  CB  VAL A  24      85.996  19.059  44.726  1.00 46.91           C  
ATOM   1687  CG1 VAL A  24      86.322  18.157  43.524  1.00 46.91           C  
ATOM   1688  CG2 VAL A  24      86.618  18.569  46.045  1.00 46.91           C  
ATOM   1689  C   VAL A  24      85.927  20.894  43.151  1.00 46.91           C  
ATOM   1690  O   VAL A  24      84.850  21.489  43.122  1.00 46.91           O  
ATOM   1691  N   TYR A  25      86.637  20.644  42.031  1.00 83.98           N  
ATOM   1692  CA  TYR A  25      86.123  21.122  40.779  1.00 83.98           C  
ATOM   1693  CB  TYR A  25      86.777  22.436  40.311  1.00 83.98           C  
ATOM   1694  CG  TYR A  25      88.241  22.202  40.169  1.00 83.98           C  
ATOM   1695  CD1 TYR A  25      88.770  21.720  38.993  1.00 83.98           C  
ATOM   1696  CD2 TYR A  25      89.083  22.471  41.222  1.00 83.98           C  
ATOM   1697  CE1 TYR A  25      90.123  21.506  38.874  1.00 83.98           C  
ATOM   1698  CE2 TYR A  25      90.435  22.259  41.110  1.00 83.98           C  
ATOM   1699  CZ  TYR A  25      90.954  21.777  39.935  1.00 83.98           C  
ATOM   1700  OH  TYR A  25      92.342  21.560  39.825  1.00 83.98           O  
ATOM   1701  C   TYR A  25      86.316  20.103  39.701  1.00 83.98           C  
ATOM   1702  O   TYR A  25      87.139  19.196  39.822  1.00 83.98           O  
ATOM   1703  N   GLU A  26      85.509  20.214  38.621  1.00114.06           N  
ATOM   1704  CA  GLU A  26      85.665  19.331  37.502  1.00114.06           C  
ATOM   1705  CB  GLU A  26      84.476  18.385  37.262  1.00114.06           C  
ATOM   1706  CG  GLU A  26      83.173  19.095  36.901  1.00114.06           C  
ATOM   1707  CD  GLU A  26      82.199  18.030  36.415  1.00114.06           C  
ATOM   1708  OE1 GLU A  26      81.968  17.048  37.170  1.00114.06           O  
ATOM   1709  OE2 GLU A  26      81.683  18.179  35.275  1.00114.06           O  
ATOM   1710  C   GLU A  26      85.808  20.170  36.273  1.00114.06           C  
ATOM   1711  O   GLU A  26      84.963  21.019  35.991  1.00114.06           O  
ATOM   1712  N   THR A  27      86.910  19.957  35.524  1.00176.23           N  
ATOM   1713  CA  THR A  27      87.161  20.690  34.321  1.00176.23           C  
ATOM   1714  CB  THR A  27      87.874  21.973  34.619  1.00176.23           C  
ATOM   1715  OG1 THR A  27      87.789  22.870  33.529  1.00176.23           O  
ATOM   1716  CG2 THR A  27      89.341  21.646  34.931  1.00176.23           C  
ATOM   1717  C   THR A  27      88.054  19.832  33.473  1.00176.23           C  
ATOM   1718  O   THR A  27      88.910  19.110  33.979  1.00176.23           O  
ATOM   1719  N   GLN A  28      87.791  19.808  32.156  1.00182.09           N  
ATOM   1720  CA  GLN A  28      88.594  19.129  31.176  1.00182.09           C  
ATOM   1721  CB  GLN A  28      87.853  18.898  29.851  1.00182.09           C  
ATOM   1722  CG  GLN A  28      86.430  18.370  30.001  1.00182.09           C  
ATOM   1723  CD  GLN A  28      85.545  19.600  30.154  1.00182.09           C  
ATOM   1724  OE1 GLN A  28      84.322  19.497  30.251  1.00182.09           O  
ATOM   1725  NE2 GLN A  28      86.183  20.802  30.165  1.00182.09           N  
ATOM   1726  C   GLN A  28      89.741  20.017  30.783  1.00182.09           C  
ATOM   1727  O   GLN A  28      90.761  19.557  30.269  1.00182.09           O  
ATOM   1728  N   ASP A  29      89.540  21.340  30.943  1.00136.74           N  
ATOM   1729  CA  ASP A  29      90.412  22.339  30.394  1.00136.74           C  
ATOM   1730  CB  ASP A  29      89.929  23.787  30.608  1.00136.74           C  
ATOM   1731  CG  ASP A  29      89.877  24.130  32.087  1.00136.74           C  
ATOM   1732  OD1 ASP A  29      90.257  23.267  32.918  1.00136.74           O  
ATOM   1733  OD2 ASP A  29      89.454  25.273  32.407  1.00136.74           O  
ATOM   1734  C   ASP A  29      91.824  22.234  30.863  1.00136.74           C  
ATOM   1735  O   ASP A  29      92.135  21.849  31.989  1.00136.74           O  
ATOM   1736  N   SER A  36      92.714  22.571  29.913  1.00 56.78           N  
ATOM   1737  CA  SER A  36      94.138  22.620  29.996  1.00 56.78           C  
ATOM   1738  CB  SER A  36      94.675  23.041  28.625  1.00 56.78           C  
ATOM   1739  OG  SER A  36      94.048  24.247  28.214  1.00 56.78           O  
ATOM   1740  C   SER A  36      94.551  23.655  30.995  1.00 56.78           C  
ATOM   1741  O   SER A  36      95.261  23.364  31.957  1.00 56.78           O  
ATOM   1742  N   SER A  37      94.108  24.908  30.784  1.00102.27           N  
ATOM   1743  CA  SER A  37      94.465  25.958  31.681  1.00102.27           C  
ATOM   1744  CB  SER A  37      95.200  27.134  31.012  1.00102.27           C  
ATOM   1745  OG  SER A  37      94.353  27.785  30.078  1.00102.27           O  
ATOM   1746  C   SER A  37      93.188  26.460  32.254  1.00102.27           C  
ATOM   1747  O   SER A  37      92.195  26.615  31.545  1.00102.27           O  
ATOM   1748  N   TYR A  38      93.165  26.678  33.579  1.00103.27           N  
ATOM   1749  CA  TYR A  38      91.949  27.148  34.161  1.00103.27           C  
ATOM   1750  CB  TYR A  38      90.966  26.038  34.569  1.00103.27           C  
ATOM   1751  CG  TYR A  38      91.683  25.039  35.399  1.00103.27           C  
ATOM   1752  CD1 TYR A  38      91.889  25.245  36.741  1.00103.27           C  
ATOM   1753  CD2 TYR A  38      92.136  23.881  34.816  1.00103.27           C  
ATOM   1754  CE1 TYR A  38      92.552  24.302  37.489  1.00103.27           C  
ATOM   1755  CE2 TYR A  38      92.797  22.936  35.557  1.00103.27           C  
ATOM   1756  CZ  TYR A  38      93.008  23.148  36.897  1.00103.27           C  
ATOM   1757  OH  TYR A  38      93.689  22.181  37.667  1.00103.27           O  
ATOM   1758  C   TYR A  38      92.255  28.020  35.331  1.00103.27           C  
ATOM   1759  O   TYR A  38      93.409  28.139  35.739  1.00103.27           O  
ATOM   1760  N   PHE A  39      91.209  28.680  35.881  1.00124.26           N  
ATOM   1761  CA  PHE A  39      91.432  29.607  36.955  1.00124.26           C  
ATOM   1762  CB  PHE A  39      91.179  31.064  36.550  1.00124.26           C  
ATOM   1763  CG  PHE A  39      92.005  31.334  35.347  1.00124.26           C  
ATOM   1764  CD1 PHE A  39      91.513  30.993  34.110  1.00124.26           C  
ATOM   1765  CD2 PHE A  39      93.250  31.911  35.445  1.00124.26           C  
ATOM   1766  CE1 PHE A  39      92.248  31.229  32.977  1.00124.26           C  
ATOM   1767  CE2 PHE A  39      93.990  32.151  34.313  1.00124.26           C  
ATOM   1768  CZ  PHE A  39      93.487  31.810  33.082  1.00124.26           C  
ATOM   1769  C   PHE A  39      90.472  29.353  38.068  1.00124.26           C  
ATOM   1770  O   PHE A  39      89.278  29.198  37.825  1.00124.26           O  
ATOM   1771  N   LEU A  40      90.996  29.365  39.317  1.00 87.18           N  
ATOM   1772  CA  LEU A  40      90.264  29.132  40.540  1.00 87.18           C  
ATOM   1773  CB  LEU A  40      90.879  27.990  41.370  1.00 87.18           C  
ATOM   1774  CG  LEU A  40      90.834  26.613  40.681  1.00 87.18           C  
ATOM   1775  CD1 LEU A  40      91.565  25.546  41.511  1.00 87.18           C  
ATOM   1776  CD2 LEU A  40      89.388  26.193  40.379  1.00 87.18           C  
ATOM   1777  C   LEU A  40      90.366  30.374  41.400  1.00 87.18           C  
ATOM   1778  O   LEU A  40      91.401  31.037  41.440  1.00 87.18           O  
ATOM   1779  N   PHE A  41      89.286  30.717  42.136  1.00 96.49           N  
ATOM   1780  CA  PHE A  41      89.240  31.911  42.934  1.00 96.49           C  
ATOM   1781  CB  PHE A  41      88.455  33.051  42.263  1.00 96.49           C  
ATOM   1782  CG  PHE A  41      89.065  33.389  40.947  1.00 96.49           C  
ATOM   1783  CD1 PHE A  41      88.791  32.623  39.837  1.00 96.49           C  
ATOM   1784  CD2 PHE A  41      89.887  34.482  40.815  1.00 96.49           C  
ATOM   1785  CE1 PHE A  41      89.342  32.932  38.616  1.00 96.49           C  
ATOM   1786  CE2 PHE A  41      90.439  34.795  39.595  1.00 96.49           C  
ATOM   1787  CZ  PHE A  41      90.171  34.020  38.493  1.00 96.49           C  
ATOM   1788  C   PHE A  41      88.478  31.649  44.200  1.00 96.49           C  
ATOM   1789  O   PHE A  41      87.625  30.766  44.265  1.00 96.49           O  
ATOM   1790  N   TRP A  42      88.779  32.429  45.257  1.00 79.06           N  
ATOM   1791  CA  TRP A  42      88.035  32.348  46.481  1.00 79.06           C  
ATOM   1792  CB  TRP A  42      88.822  31.783  47.676  1.00 79.06           C  
ATOM   1793  CG  TRP A  42      88.975  30.281  47.627  1.00 79.06           C  
ATOM   1794  CD2 TRP A  42      88.071  29.374  48.277  1.00 79.06           C  
ATOM   1795  CD1 TRP A  42      89.914  29.511  47.007  1.00 79.06           C  
ATOM   1796  NE1 TRP A  42      89.648  28.179  47.226  1.00 79.06           N  
ATOM   1797  CE2 TRP A  42      88.516  28.081  48.007  1.00 79.06           C  
ATOM   1798  CE3 TRP A  42      86.959  29.601  49.035  1.00 79.06           C  
ATOM   1799  CZ2 TRP A  42      87.853  26.990  48.495  1.00 79.06           C  
ATOM   1800  CZ3 TRP A  42      86.294  28.501  49.527  1.00 79.06           C  
ATOM   1801  CH2 TRP A  42      86.731  27.219  49.262  1.00 79.06           C  
ATOM   1802  C   TRP A  42      87.581  33.730  46.817  1.00 79.06           C  
ATOM   1803  O   TRP A  42      88.351  34.686  46.741  1.00 79.06           O  
ATOM   1804  N   TYR A  43      86.295  33.858  47.197  1.00 77.63           N  
ATOM   1805  CA  TYR A  43      85.706  35.127  47.514  1.00 77.63           C  
ATOM   1806  CB  TYR A  43      84.565  35.534  46.572  1.00 77.63           C  
ATOM   1807  CG  TYR A  43      85.053  35.919  45.216  1.00 77.63           C  
ATOM   1808  CD1 TYR A  43      85.255  34.973  44.239  1.00 77.63           C  
ATOM   1809  CD2 TYR A  43      85.289  37.242  44.918  1.00 77.63           C  
ATOM   1810  CE1 TYR A  43      85.688  35.343  42.988  1.00 77.63           C  
ATOM   1811  CE2 TYR A  43      85.722  37.619  43.670  1.00 77.63           C  
ATOM   1812  CZ  TYR A  43      85.923  36.665  42.704  1.00 77.63           C  
ATOM   1813  OH  TYR A  43      86.364  37.040  41.419  1.00 77.63           O  
ATOM   1814  C   TYR A  43      85.063  35.018  48.863  1.00 77.63           C  
ATOM   1815  O   TYR A  43      84.779  33.918  49.338  1.00 77.63           O  
ATOM   1816  N   LYS A  44      84.826  36.174  49.520  1.00133.14           N  
ATOM   1817  CA  LYS A  44      84.227  36.195  50.829  1.00133.14           C  
ATOM   1818  CB  LYS A  44      85.225  36.668  51.899  1.00133.14           C  
ATOM   1819  CG  LYS A  44      84.683  36.725  53.324  1.00133.14           C  
ATOM   1820  CD  LYS A  44      85.800  36.887  54.354  1.00133.14           C  
ATOM   1821  CE  LYS A  44      86.770  38.021  54.015  1.00133.14           C  
ATOM   1822  NZ  LYS A  44      86.211  39.316  54.458  1.00133.14           N  
ATOM   1823  C   LYS A  44      83.079  37.161  50.826  1.00133.14           C  
ATOM   1824  O   LYS A  44      83.187  38.261  50.288  1.00133.14           O  
ATOM   1825  N   GLN A  45      81.933  36.782  51.427  1.00 91.67           N  
ATOM   1826  CA  GLN A  45      80.830  37.700  51.460  1.00 91.67           C  
ATOM   1827  CB  GLN A  45      79.533  37.181  50.815  1.00 91.67           C  
ATOM   1828  CG  GLN A  45      78.398  38.208  50.861  1.00 91.67           C  
ATOM   1829  CD  GLN A  45      77.316  37.772  49.886  1.00 91.67           C  
ATOM   1830  OE1 GLN A  45      77.595  37.492  48.722  1.00 91.67           O  
ATOM   1831  NE2 GLN A  45      76.046  37.714  50.364  1.00 91.67           N  
ATOM   1832  C   GLN A  45      80.537  38.050  52.883  1.00 91.67           C  
ATOM   1833  O   GLN A  45      80.258  37.183  53.708  1.00 91.67           O  
ATOM   1834  N   THR A  46      80.588  39.361  53.190  1.00 63.01           N  
ATOM   1835  CA  THR A  46      80.355  39.871  54.511  1.00 63.01           C  
ATOM   1836  CB  THR A  46      81.031  41.195  54.737  1.00 63.01           C  
ATOM   1837  OG1 THR A  46      80.524  42.166  53.831  1.00 63.01           O  
ATOM   1838  CG2 THR A  46      82.544  41.019  54.521  1.00 63.01           C  
ATOM   1839  C   THR A  46      78.887  40.098  54.667  1.00 63.01           C  
ATOM   1840  O   THR A  46      78.110  39.915  53.731  1.00 63.01           O  
ATOM   1841  N   ALA A  48      78.481  40.525  55.880  1.00 36.21           N  
ATOM   1842  CA  ALA A  48      77.098  40.743  56.190  1.00 36.21           C  
ATOM   1843  CB  ALA A  48      76.880  41.233  57.632  1.00 36.21           C  
ATOM   1844  C   ALA A  48      76.568  41.800  55.267  1.00 36.21           C  
ATOM   1845  O   ALA A  48      75.466  41.663  54.738  1.00 36.21           O  
ATOM   1846  N   SER A  49      77.356  42.869  55.022  1.00 68.42           N  
ATOM   1847  CA  SER A  49      76.927  43.940  54.156  1.00 68.42           C  
ATOM   1848  CB  SER A  49      78.037  44.970  53.896  1.00 68.42           C  
ATOM   1849  OG  SER A  49      79.110  44.359  53.193  1.00 68.42           O  
ATOM   1850  C   SER A  49      76.619  43.309  52.872  1.00 68.42           C  
ATOM   1851  O   SER A  49      75.636  43.650  52.219  1.00 68.42           O  
ATOM   1852  N   GLY A  50      77.455  42.346  52.477  1.00107.67           N  
ATOM   1853  CA  GLY A  50      76.987  41.638  51.349  1.00107.67           C  
ATOM   1854  C   GLY A  50      77.850  41.659  50.131  1.00107.67           C  
ATOM   1855  O   GLY A  50      77.715  40.763  49.307  1.00107.67           O  
ATOM   1856  N   GLU A  51      78.748  42.631  49.937  1.00129.24           N  
ATOM   1857  CA  GLU A  51      79.498  42.585  48.714  1.00129.24           C  
ATOM   1858  CB  GLU A  51      80.350  43.846  48.536  1.00129.24           C  
ATOM   1859  CG  GLU A  51      79.544  45.142  48.486  1.00129.24           C  
ATOM   1860  CD  GLU A  51      80.517  46.279  48.763  1.00129.24           C  
ATOM   1861  OE1 GLU A  51      80.694  46.622  49.962  1.00129.24           O  
ATOM   1862  OE2 GLU A  51      81.102  46.811  47.782  1.00129.24           O  
ATOM   1863  C   GLU A  51      80.482  41.473  48.842  1.00129.24           C  
ATOM   1864  O   GLU A  51      80.973  41.193  49.927  1.00129.24           O  
ATOM   1865  N   ILE A  52      80.810  40.811  47.726  1.00139.41           N  
ATOM   1866  CA  ILE A  52      81.765  39.745  47.734  1.00139.41           C  
ATOM   1867  CB  ILE A  52      81.551  38.809  46.583  1.00139.41           C  
ATOM   1868  CG1 ILE A  52      80.150  38.175  46.651  1.00139.41           C  
ATOM   1869  CG2 ILE A  52      82.680  37.781  46.602  1.00139.41           C  
ATOM   1870  CD1 ILE A  52      79.012  39.140  46.321  1.00139.41           C  
ATOM   1871  C   ILE A  52      83.152  40.349  47.632  1.00139.41           C  
ATOM   1872  O   ILE A  52      83.381  41.292  46.878  1.00139.41           O  
ATOM   1873  N   VAL A  53      84.123  39.842  48.428  1.00 68.99           N  
ATOM   1874  CA  VAL A  53      85.468  40.365  48.415  1.00 68.99           C  
ATOM   1875  CB  VAL A  53      85.955  40.734  49.785  1.00 68.99           C  
ATOM   1876  CG1 VAL A  53      87.423  41.184  49.693  1.00 68.99           C  
ATOM   1877  CG2 VAL A  53      85.002  41.798  50.359  1.00 68.99           C  
ATOM   1878  C   VAL A  53      86.387  39.306  47.867  1.00 68.99           C  
ATOM   1879  O   VAL A  53      86.212  38.119  48.132  1.00 68.99           O  
ATOM   1880  N   PHE A  54      87.414  39.721  47.092  1.00107.58           N  
ATOM   1881  CA  PHE A  54      88.302  38.795  46.437  1.00107.58           C  
ATOM   1882  CB  PHE A  54      88.865  39.365  45.123  1.00107.58           C  
ATOM   1883  CG  PHE A  54      89.971  38.492  44.643  1.00107.58           C  
ATOM   1884  CD1 PHE A  54      89.713  37.257  44.096  1.00107.58           C  
ATOM   1885  CD2 PHE A  54      91.273  38.928  44.724  1.00107.58           C  
ATOM   1886  CE1 PHE A  54      90.744  36.464  43.651  1.00107.58           C  
ATOM   1887  CE2 PHE A  54      92.308  38.140  44.280  1.00107.58           C  
ATOM   1888  CZ  PHE A  54      92.043  36.902  43.744  1.00107.58           C  
ATOM   1889  C   PHE A  54      89.450  38.457  47.331  1.00107.58           C  
ATOM   1890  O   PHE A  54      90.283  39.308  47.641  1.00107.58           O  
ATOM   1891  N   LEU A  55      89.460  37.214  47.861  1.00162.80           N  
ATOM   1892  CA  LEU A  55      90.561  36.839  48.697  1.00162.80           C  
ATOM   1893  CB  LEU A  55      90.248  35.693  49.680  1.00162.80           C  
ATOM   1894  CG  LEU A  55      89.083  35.983  50.648  1.00162.80           C  
ATOM   1895  CD1 LEU A  55      89.214  37.379  51.277  1.00162.80           C  
ATOM   1896  CD2 LEU A  55      87.714  35.692  50.020  1.00162.80           C  
ATOM   1897  C   LEU A  55      91.810  36.435  47.963  1.00162.80           C  
ATOM   1898  O   LEU A  55      92.856  37.065  48.118  1.00162.80           O  
ATOM   1899  N   ILE A  56      91.729  35.379  47.116  1.00135.54           N  
ATOM   1900  CA  ILE A  56      92.944  34.870  46.534  1.00135.54           C  
ATOM   1901  CB  ILE A  56      93.733  34.037  47.502  1.00135.54           C  
ATOM   1902  CG1 ILE A  56      95.152  33.766  46.977  1.00135.54           C  
ATOM   1903  CG2 ILE A  56      92.915  32.775  47.815  1.00135.54           C  
ATOM   1904  CD1 ILE A  56      96.089  33.205  48.047  1.00135.54           C  
ATOM   1905  C   ILE A  56      92.611  34.026  45.336  1.00135.54           C  
ATOM   1906  O   ILE A  56      91.471  33.599  45.164  1.00135.54           O  
ATOM   1907  N   ARG A  57      93.617  33.752  44.476  1.00195.55           N  
ATOM   1908  CA  ARG A  57      93.364  33.001  43.277  1.00195.55           C  
ATOM   1909  CB  ARG A  57      93.303  33.897  42.030  1.00195.55           C  
ATOM   1910  CG  ARG A  57      93.035  33.127  40.741  1.00195.55           C  
ATOM   1911  CD  ARG A  57      93.730  33.720  39.514  1.00195.55           C  
ATOM   1912  NE  ARG A  57      93.278  35.128  39.345  1.00195.55           N  
ATOM   1913  CZ  ARG A  57      93.562  35.795  38.188  1.00195.55           C  
ATOM   1914  NH1 ARG A  57      94.231  35.160  37.182  1.00195.55           N  
ATOM   1915  NH2 ARG A  57      93.171  37.094  38.036  1.00195.55           N  
ATOM   1916  C   ARG A  57      94.507  32.061  43.030  1.00195.55           C  
ATOM   1917  O   ARG A  57      95.596  32.224  43.579  1.00195.55           O  
ATOM   1918  N   GLN A  58      94.258  31.029  42.192  1.00 83.17           N  
ATOM   1919  CA  GLN A  58      95.272  30.084  41.810  1.00 83.17           C  
ATOM   1920  CB  GLN A  58      95.063  28.695  42.440  1.00 83.17           C  
ATOM   1921  CG  GLN A  58      96.102  27.651  42.025  1.00 83.17           C  
ATOM   1922  CD  GLN A  58      97.397  27.913  42.778  1.00 83.17           C  
ATOM   1923  OE1 GLN A  58      97.403  28.549  43.831  1.00 83.17           O  
ATOM   1924  NE2 GLN A  58      98.530  27.401  42.227  1.00 83.17           N  
ATOM   1925  C   GLN A  58      95.204  29.898  40.320  1.00 83.17           C  
ATOM   1926  O   GLN A  58      94.163  29.550  39.763  1.00 83.17           O  
ATOM   1927  N   ASP A  59      96.330  30.126  39.619  1.00126.06           N  
ATOM   1928  CA  ASP A  59      96.319  29.903  38.203  1.00126.06           C  
ATOM   1929  CB  ASP A  59      97.257  30.815  37.398  1.00126.06           C  
ATOM   1930  CG  ASP A  59      96.570  32.159  37.222  1.00126.06           C  
ATOM   1931  OD1 ASP A  59      95.365  32.259  37.573  1.00126.06           O  
ATOM   1932  OD2 ASP A  59      97.238  33.101  36.719  1.00126.06           O  
ATOM   1933  C   ASP A  59      96.761  28.504  38.016  1.00126.06           C  
ATOM   1934  O   ASP A  59      97.638  28.021  38.728  1.00126.06           O  
ATOM   1935  N   SER A  60      96.174  27.818  37.026  1.00145.82           N  
ATOM   1936  CA  SER A  60      96.432  26.418  36.932  1.00145.82           C  
ATOM   1937  CB  SER A  60      95.651  25.715  35.807  1.00145.82           C  
ATOM   1938  OG  SER A  60      96.123  26.131  34.536  1.00145.82           O  
ATOM   1939  C   SER A  60      97.858  26.232  36.686  1.00145.82           C  
ATOM   1940  O   SER A  60      98.472  25.311  37.209  1.00145.82           O  
ATOM   1941  N   TYR A  61      98.406  27.196  35.950  1.00210.91           N  
ATOM   1942  CA  TYR A  61      99.745  27.223  35.488  1.00210.91           C  
ATOM   1943  CB  TYR A  61     100.050  28.585  34.883  1.00210.91           C  
ATOM   1944  CG  TYR A  61      98.885  29.072  34.100  1.00210.91           C  
ATOM   1945  CD1 TYR A  61      98.730  28.752  32.785  1.00210.91           C  
ATOM   1946  CD2 TYR A  61      97.935  29.865  34.694  1.00210.91           C  
ATOM   1947  CE1 TYR A  61      97.651  29.206  32.072  1.00210.91           C  
ATOM   1948  CE2 TYR A  61      96.848  30.329  33.995  1.00210.91           C  
ATOM   1949  CZ  TYR A  61      96.711  29.996  32.673  1.00210.91           C  
ATOM   1950  OH  TYR A  61      95.611  30.452  31.923  1.00210.91           O  
ATOM   1951  C   TYR A  61     100.658  27.219  36.675  1.00210.91           C  
ATOM   1952  O   TYR A  61     101.640  26.481  36.714  1.00210.91           O  
ATOM   1953  N   LYS A  65     100.332  28.059  37.677  1.00 70.97           N  
ATOM   1954  CA  LYS A  65     101.196  28.321  38.796  1.00 70.97           C  
ATOM   1955  CB  LYS A  65     100.606  29.350  39.771  1.00 70.97           C  
ATOM   1956  CG  LYS A  65     100.360  30.719  39.136  0.50 70.97           C  
ATOM   1957  CD  LYS A  65      99.448  31.614  39.976  0.50 70.97           C  
ATOM   1958  CE  LYS A  65      99.193  32.987  39.356  0.50 70.97           C  
ATOM   1959  NZ  LYS A  65      98.307  33.781  40.235  0.50 70.97           N  
ATOM   1960  C   LYS A  65     101.476  27.080  39.580  1.00 70.97           C  
ATOM   1961  O   LYS A  65     100.577  26.431  40.114  1.00 70.97           O  
ATOM   1962  N   LYS A  66     102.780  26.765  39.690  1.00120.83           N  
ATOM   1963  CA  LYS A  66     103.292  25.600  40.349  1.00120.83           C  
ATOM   1964  CB  LYS A  66     104.803  25.419  40.125  1.00120.83           C  
ATOM   1965  CG  LYS A  66     105.178  25.156  38.664  0.50120.83           C  
ATOM   1966  CD  LYS A  66     104.593  23.861  38.095  0.50120.83           C  
ATOM   1967  CE  LYS A  66     104.962  23.611  36.630  0.50120.83           C  
ATOM   1968  NZ  LYS A  66     106.388  23.232  36.518  0.50120.83           N  
ATOM   1969  C   LYS A  66     103.064  25.640  41.834  1.00120.83           C  
ATOM   1970  O   LYS A  66     102.786  24.604  42.434  1.00120.83           O  
ATOM   1971  N   GLU A  67     103.180  26.817  42.486  1.00103.06           N  
ATOM   1972  CA  GLU A  67     103.107  26.817  43.927  1.00103.06           C  
ATOM   1973  CB  GLU A  67     104.192  27.677  44.595  1.00103.06           C  
ATOM   1974  CG  GLU A  67     105.609  27.153  44.342  1.00103.06           C  
ATOM   1975  CD  GLU A  67     105.675  25.699  44.796  0.75103.06           C  
ATOM   1976  OE1 GLU A  67     105.407  25.437  45.999  0.50103.06           O  
ATOM   1977  OE2 GLU A  67     105.989  24.830  43.939  0.50103.06           O  
ATOM   1978  C   GLU A  67     101.774  27.303  44.395  1.00103.06           C  
ATOM   1979  O   GLU A  67     100.994  27.891  43.647  1.00103.06           O  
ATOM   1980  N   ASN A  68     101.474  27.011  45.678  1.00 35.79           N  
ATOM   1981  CA  ASN A  68     100.228  27.405  46.261  1.00 35.79           C  
ATOM   1982  CB  ASN A  68      99.928  26.705  47.598  1.00 35.79           C  
ATOM   1983  CG  ASN A  68      99.693  25.230  47.306  1.00 35.79           C  
ATOM   1984  OD1 ASN A  68      98.989  24.878  46.361  1.00 35.79           O  
ATOM   1985  ND2 ASN A  68     100.304  24.341  48.133  1.00 35.79           N  
ATOM   1986  C   ASN A  68     100.286  28.873  46.516  1.00 35.79           C  
ATOM   1987  O   ASN A  68     101.269  29.390  47.044  1.00 35.79           O  
ATOM   1988  N   ALA A  69      99.207  29.587  46.151  1.00 35.71           N  
ATOM   1989  CA  ALA A  69      99.190  31.008  46.322  1.00 35.71           C  
ATOM   1990  CB  ALA A  69      98.004  31.696  45.624  1.00 35.71           C  
ATOM   1991  C   ALA A  69      99.114  31.328  47.775  1.00 35.71           C  
ATOM   1992  O   ALA A  69      98.491  30.609  48.555  1.00 35.71           O  
ATOM   1993  N   THR A  70      99.782  32.427  48.180  1.00 40.96           N  
ATOM   1994  CA  THR A  70      99.728  32.812  49.559  1.00 40.96           C  
ATOM   1995  CB  THR A  70     101.005  32.542  50.295  1.00 40.96           C  
ATOM   1996  OG1 THR A  70     101.319  31.159  50.239  1.00 40.96           O  
ATOM   1997  CG2 THR A  70     100.837  32.994  51.755  1.00 40.96           C  
ATOM   1998  C   THR A  70      99.501  34.287  49.629  1.00 40.96           C  
ATOM   1999  O   THR A  70     100.193  35.062  48.970  1.00 40.96           O  
ATOM   2000  N   VAL A  72      98.495  34.712  50.420  1.00 46.46           N  
ATOM   2001  CA  VAL A  72      98.281  36.116  50.612  1.00 46.46           C  
ATOM   2002  CB  VAL A  72      97.195  36.680  49.740  1.00 46.46           C  
ATOM   2003  CG1 VAL A  72      96.991  38.160  50.106  1.00 46.46           C  
ATOM   2004  CG2 VAL A  72      97.569  36.448  48.267  1.00 46.46           C  
ATOM   2005  C   VAL A  72      97.828  36.305  52.027  1.00 46.46           C  
ATOM   2006  O   VAL A  72      96.765  35.823  52.413  1.00 46.46           O  
ATOM   2007  N   GLY A  74      98.621  37.028  52.841  1.00 37.61           N  
ATOM   2008  CA  GLY A  74      98.222  37.292  54.194  1.00 37.61           C  
ATOM   2009  C   GLY A  74      98.005  35.988  54.900  1.00 37.61           C  
ATOM   2010  O   GLY A  74      98.793  35.052  54.781  1.00 37.61           O  
ATOM   2011  N   HIS A  75      96.919  35.932  55.694  1.00 98.58           N  
ATOM   2012  CA  HIS A  75      96.514  34.795  56.470  1.00 98.58           C  
ATOM   2013  ND1 HIS A  75      93.078  35.322  57.287  1.00 98.58           N  
ATOM   2014  CG  HIS A  75      94.329  35.892  57.343  1.00 98.58           C  
ATOM   2015  CB  HIS A  75      95.586  35.135  57.657  1.00 98.58           C  
ATOM   2016  NE2 HIS A  75      92.799  37.498  56.927  1.00 98.58           N  
ATOM   2017  CD2 HIS A  75      94.142  37.221  57.117  1.00 98.58           C  
ATOM   2018  CE1 HIS A  75      92.200  36.327  57.039  1.00 98.58           C  
ATOM   2019  C   HIS A  75      95.903  33.729  55.609  1.00 98.58           C  
ATOM   2020  O   HIS A  75      95.684  32.613  56.083  1.00 98.58           O  
ATOM   2021  N   TYR A  76      95.540  34.072  54.352  1.00173.71           N  
ATOM   2022  CA  TYR A  76      94.898  33.144  53.459  1.00173.71           C  
ATOM   2023  CB  TYR A  76      94.017  33.813  52.392  1.00173.71           C  
ATOM   2024  CG  TYR A  76      92.938  34.589  53.062  1.00173.71           C  
ATOM   2025  CD1 TYR A  76      91.828  33.950  53.559  1.00173.71           C  
ATOM   2026  CD2 TYR A  76      93.043  35.954  53.208  1.00173.71           C  
ATOM   2027  CE1 TYR A  76      90.827  34.661  54.176  1.00173.71           C  
ATOM   2028  CE2 TYR A  76      92.045  36.672  53.823  1.00173.71           C  
ATOM   2029  CZ  TYR A  76      90.933  36.025  54.305  1.00173.71           C  
ATOM   2030  OH  TYR A  76      89.906  36.757  54.937  1.00173.71           O  
ATOM   2031  C   TYR A  76      95.931  32.383  52.687  1.00173.71           C  
ATOM   2032  O   TYR A  76      96.876  32.958  52.147  1.00173.71           O  
ATOM   2033  N   SER A  77      95.764  31.044  52.622  1.00 80.94           N  
ATOM   2034  CA  SER A  77      96.670  30.210  51.887  1.00 80.94           C  
ATOM   2035  CB  SER A  77      97.666  29.468  52.793  1.00 80.94           C  
ATOM   2036  OG  SER A  77      96.957  28.694  53.747  1.00 80.94           O  
ATOM   2037  C   SER A  77      95.858  29.192  51.149  1.00 80.94           C  
ATOM   2038  O   SER A  77      94.814  28.748  51.626  1.00 80.94           O  
ATOM   2039  N   LEU A  78      96.318  28.797  49.945  1.00 56.20           N  
ATOM   2040  CA  LEU A  78      95.574  27.835  49.188  1.00 56.20           C  
ATOM   2041  CB  LEU A  78      95.354  28.229  47.717  1.00 56.20           C  
ATOM   2042  CG  LEU A  78      94.444  29.454  47.522  1.00 56.20           C  
ATOM   2043  CD1 LEU A  78      94.271  29.780  46.031  1.00 56.20           C  
ATOM   2044  CD2 LEU A  78      93.100  29.276  48.246  1.00 56.20           C  
ATOM   2045  C   LEU A  78      96.339  26.555  49.174  1.00 56.20           C  
ATOM   2046  O   LEU A  78      97.567  26.542  49.255  1.00 56.20           O  
ATOM   2047  N   ASN A  79      95.600  25.430  49.125  1.00 64.85           N  
ATOM   2048  CA  ASN A  79      96.208  24.141  48.995  1.00 64.85           C  
ATOM   2049  CB  ASN A  79      95.776  23.142  50.083  1.00 64.85           C  
ATOM   2050  CG  ASN A  79      96.612  21.881  49.920  1.00 64.85           C  
ATOM   2051  OD1 ASN A  79      97.382  21.750  48.970  1.00 64.85           O  
ATOM   2052  ND2 ASN A  79      96.451  20.918  50.867  1.00 64.85           N  
ATOM   2053  C   ASN A  79      95.714  23.618  47.687  1.00 64.85           C  
ATOM   2054  O   ASN A  79      94.628  23.047  47.598  1.00 64.85           O  
ATOM   2055  N   PHE A  80      96.523  23.786  46.628  1.00 99.53           N  
ATOM   2056  CA  PHE A  80      96.090  23.411  45.316  1.00 99.53           C  
ATOM   2057  CB  PHE A  80      96.556  24.446  44.270  1.00 99.53           C  
ATOM   2058  CG  PHE A  80      96.227  24.015  42.884  1.00 99.53           C  
ATOM   2059  CD1 PHE A  80      94.929  23.763  42.504  1.00 99.53           C  
ATOM   2060  CD2 PHE A  80      97.226  23.922  41.942  1.00 99.53           C  
ATOM   2061  CE1 PHE A  80      94.645  23.380  41.214  1.00 99.53           C  
ATOM   2062  CE2 PHE A  80      96.948  23.542  40.650  1.00 99.53           C  
ATOM   2063  CZ  PHE A  80      95.653  23.266  40.285  1.00 99.53           C  
ATOM   2064  C   PHE A  80      96.624  22.056  44.996  1.00 99.53           C  
ATOM   2065  O   PHE A  80      97.830  21.866  44.845  1.00 99.53           O  
ATOM   2066  N   GLN A  82      95.707  21.070  44.894  1.00128.26           N  
ATOM   2067  CA  GLN A  82      96.076  19.720  44.589  1.00128.26           C  
ATOM   2068  CB  GLN A  82      95.406  18.701  45.522  1.00128.26           C  
ATOM   2069  CG  GLN A  82      95.818  18.848  46.987  1.00128.26           C  
ATOM   2070  CD  GLN A  82      97.214  18.270  47.131  1.00128.26           C  
ATOM   2071  OE1 GLN A  82      97.388  17.082  47.399  1.00128.26           O  
ATOM   2072  NE2 GLN A  82      98.242  19.134  46.935  1.00128.26           N  
ATOM   2073  C   GLN A  82      95.573  19.438  43.214  1.00128.26           C  
ATOM   2074  O   GLN A  82      94.456  18.960  43.025  1.00128.26           O  
ATOM   2075  N   LYS A  84      96.434  19.660  42.213  1.00111.70           N  
ATOM   2076  CA  LYS A  84      96.038  19.512  40.847  1.00111.70           C  
ATOM   2077  CB  LYS A  84      97.231  19.732  39.897  1.00111.70           C  
ATOM   2078  CG  LYS A  84      96.955  19.471  38.415  1.00111.70           C  
ATOM   2079  CD  LYS A  84      96.111  20.532  37.712  1.00111.70           C  
ATOM   2080  CE  LYS A  84      96.055  20.316  36.198  1.00111.70           C  
ATOM   2081  NZ  LYS A  84      95.242  21.367  35.556  1.00111.70           N  
ATOM   2082  C   LYS A  84      95.514  18.127  40.621  1.00111.70           C  
ATOM   2083  O   LYS A  84      94.441  17.985  40.038  1.00111.70           O  
ATOM   2084  N   PRO A  85      96.188  17.093  41.053  1.00131.58           N  
ATOM   2085  CA  PRO A  85      95.720  15.755  40.812  1.00131.58           C  
ATOM   2086  CD  PRO A  85      97.599  17.127  41.395  1.00131.58           C  
ATOM   2087  CB  PRO A  85      96.864  14.825  41.225  1.00131.58           C  
ATOM   2088  CG  PRO A  85      97.859  15.730  41.979  1.00131.58           C  
ATOM   2089  C   PRO A  85      94.410  15.455  41.473  1.00131.58           C  
ATOM   2090  O   PRO A  85      93.605  14.722  40.899  1.00131.58           O  
ATOM   2091  N   LYS A  86      94.209  15.974  42.697  1.00111.07           N  
ATOM   2092  CA  LYS A  86      93.020  15.815  43.487  1.00111.07           C  
ATOM   2093  CB  LYS A  86      93.237  16.154  44.971  1.00111.07           C  
ATOM   2094  CG  LYS A  86      94.043  15.088  45.716  1.00111.07           C  
ATOM   2095  CD  LYS A  86      95.489  14.963  45.235  1.00111.07           C  
ATOM   2096  CE  LYS A  86      96.284  13.875  45.960  1.00111.07           C  
ATOM   2097  NZ  LYS A  86      97.668  13.827  45.437  1.00111.07           N  
ATOM   2098  C   LYS A  86      91.916  16.680  42.961  1.00111.07           C  
ATOM   2099  O   LYS A  86      90.746  16.429  43.242  1.00111.07           O  
ATOM   2100  N   SER A  87      92.271  17.740  42.208  1.00119.62           N  
ATOM   2101  CA  SER A  87      91.339  18.724  41.730  1.00119.62           C  
ATOM   2102  CB  SER A  87      90.281  18.212  40.726  1.00119.62           C  
ATOM   2103  OG  SER A  87      89.295  17.414  41.360  1.00119.62           O  
ATOM   2104  C   SER A  87      90.667  19.359  42.903  1.00119.62           C  
ATOM   2105  O   SER A  87      89.448  19.520  42.940  1.00119.62           O  
ATOM   2106  N   SER A  88      91.472  19.735  43.917  1.00109.42           N  
ATOM   2107  CA  SER A  88      90.916  20.402  45.054  1.00109.42           C  
ATOM   2108  CB  SER A  88      91.083  19.627  46.371  1.00109.42           C  
ATOM   2109  OG  SER A  88      92.445  19.627  46.769  1.00109.42           O  
ATOM   2110  C   SER A  88      91.648  21.696  45.228  1.00109.42           C  
ATOM   2111  O   SER A  88      92.856  21.774  45.004  1.00109.42           O  
ATOM   2112  N   ILE A  89      90.911  22.773  45.571  1.00181.57           N  
ATOM   2113  CA  ILE A  89      91.566  24.016  45.856  1.00181.57           C  
ATOM   2114  CB  ILE A  89      91.355  25.028  44.755  1.00181.57           C  
ATOM   2115  CG1 ILE A  89      92.181  26.294  45.022  1.00181.57           C  
ATOM   2116  CG2 ILE A  89      89.848  25.242  44.518  1.00181.57           C  
ATOM   2117  CD1 ILE A  89      93.686  26.058  44.902  1.00181.57           C  
ATOM   2118  C   ILE A  89      91.033  24.526  47.170  1.00181.57           C  
ATOM   2119  O   ILE A  89      90.204  25.434  47.216  1.00181.57           O  
ATOM   2120  N   GLY A  90      91.545  23.984  48.294  1.00 40.53           N  
ATOM   2121  CA  GLY A  90      91.025  24.358  49.580  1.00 40.53           C  
ATOM   2122  C   GLY A  90      91.594  25.670  50.018  1.00 40.53           C  
ATOM   2123  O   GLY A  90      92.752  25.992  49.756  1.00 40.53           O  
ATOM   2124  N   LEU A  91      90.774  26.447  50.755  1.00 69.83           N  
ATOM   2125  CA  LEU A  91      91.191  27.719  51.261  1.00 69.83           C  
ATOM   2126  CB  LEU A  91      90.111  28.803  51.109  1.00 69.83           C  
ATOM   2127  CG  LEU A  91      90.475  30.149  51.756  1.00 69.83           C  
ATOM   2128  CD1 LEU A  91      91.768  30.737  51.168  1.00 69.83           C  
ATOM   2129  CD2 LEU A  91      89.289  31.123  51.676  1.00 69.83           C  
ATOM   2130  C   LEU A  91      91.478  27.555  52.716  1.00 69.83           C  
ATOM   2131  O   LEU A  91      90.610  27.158  53.492  1.00 69.83           O  
ATOM   2132  N   ILE A  92      92.721  27.874  53.123  1.00 51.20           N  
ATOM   2133  CA  ILE A  92      93.088  27.686  54.495  1.00 51.20           C  
ATOM   2134  CB  ILE A  92      94.351  26.887  54.651  1.00 51.20           C  
ATOM   2135  CG1 ILE A  92      94.158  25.476  54.067  1.00 51.20           C  
ATOM   2136  CG2 ILE A  92      94.744  26.891  56.138  1.00 51.20           C  
ATOM   2137  CD1 ILE A  92      95.462  24.701  53.892  1.00 51.20           C  
ATOM   2138  C   ILE A  92      93.306  29.026  55.129  1.00 51.20           C  
ATOM   2139  O   ILE A  92      94.156  29.802  54.697  1.00 51.20           O  
ATOM   2140  N   ILE A  93      92.533  29.334  56.192  1.00111.49           N  
ATOM   2141  CA  ILE A  93      92.721  30.596  56.848  1.00111.49           C  
ATOM   2142  CB  ILE A  93      91.446  31.313  57.222  1.00111.49           C  
ATOM   2143  CG1 ILE A  93      90.547  31.581  56.001  1.00111.49           C  
ATOM   2144  CG2 ILE A  93      91.846  32.608  57.947  1.00111.49           C  
ATOM   2145  CD1 ILE A  93      89.717  30.381  55.553  1.00111.49           C  
ATOM   2146  C   ILE A  93      93.439  30.308  58.130  1.00111.49           C  
ATOM   2147  O   ILE A  93      92.910  29.634  59.013  1.00111.49           O  
ATOM   2148  N   THR A  94      94.683  30.809  58.262  1.00 46.52           N  
ATOM   2149  CA  THR A  94      95.438  30.536  59.452  1.00 46.52           C  
ATOM   2150  CB  THR A  94      96.921  30.591  59.230  1.00 46.52           C  
ATOM   2151  OG1 THR A  94      97.299  29.654  58.233  1.00 46.52           O  
ATOM   2152  CG2 THR A  94      97.633  30.267  60.555  1.00 46.52           C  
ATOM   2153  C   THR A  94      95.098  31.554  60.503  1.00 46.52           C  
ATOM   2154  O   THR A  94      94.921  32.734  60.203  1.00 46.52           O  
ATOM   2155  N   ALA A  95      95.035  31.103  61.777  1.00 63.70           N  
ATOM   2156  CA  ALA A  95      94.775  31.936  62.925  1.00 63.70           C  
ATOM   2157  CB  ALA A  95      96.014  32.718  63.397  1.00 63.70           C  
ATOM   2158  C   ALA A  95      93.678  32.916  62.646  1.00 63.70           C  
ATOM   2159  O   ALA A  95      93.927  34.076  62.325  1.00 63.70           O  
ATOM   2160  N   THR A  96      92.423  32.444  62.785  1.00 61.85           N  
ATOM   2161  CA  THR A  96      91.222  33.168  62.477  1.00 61.85           C  
ATOM   2162  CB  THR A  96      90.024  32.264  62.425  1.00 61.85           C  
ATOM   2163  OG1 THR A  96      90.228  31.241  61.461  1.00 61.85           O  
ATOM   2164  CG2 THR A  96      88.780  33.091  62.065  1.00 61.85           C  
ATOM   2165  C   THR A  96      90.911  34.249  63.468  1.00 61.85           C  
ATOM   2166  O   THR A  96      91.177  34.151  64.663  1.00 61.85           O  
ATOM   2167  N   GLN A  97      90.299  35.330  62.952  1.00121.29           N  
ATOM   2168  CA  GLN A  97      89.881  36.461  63.722  1.00121.29           C  
ATOM   2169  CB  GLN A  97      90.585  37.747  63.251  1.00121.29           C  
ATOM   2170  CG  GLN A  97      90.385  38.013  61.759  1.00121.29           C  
ATOM   2171  CD  GLN A  97      91.393  39.064  61.314  0.50121.29           C  
ATOM   2172  OE1 GLN A  97      91.071  40.246  61.217  0.50121.29           O  
ATOM   2173  NE2 GLN A  97      92.649  38.624  61.032  0.75121.29           N  
ATOM   2174  C   GLN A  97      88.399  36.575  63.537  1.00121.29           C  
ATOM   2175  O   GLN A  97      87.818  35.934  62.663  1.00121.29           O  
ATOM   2176  N   ILE A  98      87.744  37.387  64.383  1.00103.60           N  
ATOM   2177  CA  ILE A  98      86.320  37.564  64.364  1.00103.60           C  
ATOM   2178  CB  ILE A  98      85.841  38.522  65.413  1.00103.60           C  
ATOM   2179  CG1 ILE A  98      86.246  38.023  66.809  1.00103.60           C  
ATOM   2180  CG2 ILE A  98      84.322  38.694  65.243  1.00103.60           C  
ATOM   2181  CD1 ILE A  98      85.677  36.648  67.156  1.00103.60           C  
ATOM   2182  C   ILE A  98      85.943  38.131  63.034  1.00103.60           C  
ATOM   2183  O   ILE A  98      84.887  37.825  62.485  1.00103.60           O  
ATOM   2184  N   GLU A  99      86.825  38.977  62.482  1.00 68.85           N  
ATOM   2185  CA  GLU A  99      86.591  39.678  61.255  1.00 68.85           C  
ATOM   2186  CB  GLU A  99      87.794  40.543  60.846  1.00 68.85           C  
ATOM   2187  CG  GLU A  99      88.125  41.626  61.875  1.00 68.85           C  
ATOM   2188  CD  GLU A  99      89.325  42.418  61.370  0.50 68.85           C  
ATOM   2189  OE1 GLU A  99      89.752  42.174  60.210  0.50 68.85           O  
ATOM   2190  OE2 GLU A  99      89.828  43.283  62.137  0.50 68.85           O  
ATOM   2191  C   GLU A  99      86.338  38.692  60.152  1.00 68.85           C  
ATOM   2192  O   GLU A  99      85.642  39.006  59.190  1.00 68.85           O  
ATOM   2193  N   ASP A 100      86.914  37.483  60.260  1.00100.61           N  
ATOM   2194  CA  ASP A 100      86.849  36.440  59.271  1.00100.61           C  
ATOM   2195  CB  ASP A 100      87.846  35.302  59.543  1.00100.61           C  
ATOM   2196  CG  ASP A 100      89.228  35.871  59.258  1.00100.61           C  
ATOM   2197  OD1 ASP A 100      89.304  36.880  58.506  1.00100.61           O  
ATOM   2198  OD2 ASP A 100      90.225  35.312  59.787  1.00100.61           O  
ATOM   2199  C   ASP A 100      85.477  35.844  59.101  1.00100.61           C  
ATOM   2200  O   ASP A 100      85.267  35.112  58.136  1.00100.61           O  
ATOM   2201  N   SER A 101      84.522  36.039  60.034  1.00103.02           N  
ATOM   2202  CA  SER A 101      83.248  35.397  59.818  1.00103.02           C  
ATOM   2203  CB  SER A 101      82.224  35.588  60.953  1.00103.02           C  
ATOM   2204  OG  SER A 101      81.905  36.962  61.112  1.00103.02           O  
ATOM   2205  C   SER A 101      82.625  35.919  58.561  1.00103.02           C  
ATOM   2206  O   SER A 101      82.588  37.125  58.317  1.00103.02           O  
ATOM   2207  N   ALA A 102      82.107  34.997  57.720  1.00 58.29           N  
ATOM   2208  CA  ALA A 102      81.490  35.398  56.491  1.00 58.29           C  
ATOM   2209  CB  ALA A 102      82.381  36.302  55.623  1.00 58.29           C  
ATOM   2210  C   ALA A 102      81.199  34.168  55.693  1.00 58.29           C  
ATOM   2211  O   ALA A 102      81.405  33.044  56.153  1.00 58.29           O  
ATOM   2212  N   VAL A 103      80.674  34.355  54.468  1.00 82.36           N  
ATOM   2213  CA  VAL A 103      80.399  33.224  53.632  1.00 82.36           C  
ATOM   2214  CB  VAL A 103      79.109  33.354  52.877  1.00 82.36           C  
ATOM   2215  CG1 VAL A 103      78.909  32.093  52.029  1.00 82.36           C  
ATOM   2216  CG2 VAL A 103      77.968  33.661  53.858  1.00 82.36           C  
ATOM   2217  C   VAL A 103      81.509  33.211  52.619  1.00 82.36           C  
ATOM   2218  O   VAL A 103      81.848  34.256  52.068  1.00 82.36           O  
ATOM   2219  N   TYR A 104      82.108  32.035  52.331  1.00117.47           N  
ATOM   2220  CA  TYR A 104      83.225  31.986  51.422  1.00117.47           C  
ATOM   2221  CB  TYR A 104      84.434  31.191  51.952  1.00117.47           C  
ATOM   2222  CG  TYR A 104      85.030  31.894  53.123  1.00117.47           C  
ATOM   2223  CD1 TYR A 104      85.884  32.951  52.930  1.00117.47           C  
ATOM   2224  CD2 TYR A 104      84.739  31.517  54.411  1.00117.47           C  
ATOM   2225  CE1 TYR A 104      86.447  33.612  53.993  1.00117.47           C  
ATOM   2226  CE2 TYR A 104      85.302  32.176  55.480  1.00117.47           C  
ATOM   2227  CZ  TYR A 104      86.160  33.226  55.275  1.00117.47           C  
ATOM   2228  OH  TYR A 104      86.740  33.905  56.367  1.00117.47           O  
ATOM   2229  C   TYR A 104      82.809  31.292  50.160  1.00117.47           C  
ATOM   2230  O   TYR A 104      82.175  30.239  50.201  1.00117.47           O  
ATOM   2231  N   PHE A 105      83.165  31.865  48.987  1.00 96.57           N  
ATOM   2232  CA  PHE A 105      82.758  31.245  47.756  1.00 96.57           C  
ATOM   2233  CB  PHE A 105      82.017  32.185  46.787  1.00 96.57           C  
ATOM   2234  CG  PHE A 105      80.733  32.633  47.393  1.00 96.57           C  
ATOM   2235  CD1 PHE A 105      80.693  33.764  48.172  1.00 96.57           C  
ATOM   2236  CD2 PHE A 105      79.569  31.932  47.179  1.00 96.57           C  
ATOM   2237  CE1 PHE A 105      79.512  34.188  48.733  1.00 96.57           C  
ATOM   2238  CE2 PHE A 105      78.384  32.352  47.738  1.00 96.57           C  
ATOM   2239  CZ  PHE A 105      78.354  33.481  48.518  1.00 96.57           C  
ATOM   2240  C   PHE A 105      83.958  30.794  46.983  1.00 96.57           C  
ATOM   2241  O   PHE A 105      84.936  31.527  46.839  1.00 96.57           O  
ATOM   2242  N   CYS A 106      83.918  29.556  46.449  1.00132.42           N  
ATOM   2243  CA  CYS A 106      85.000  29.204  45.585  1.00132.42           C  
ATOM   2244  CB  CYS A 106      85.652  27.804  45.777  1.00132.42           C  
ATOM   2245  SG  CYS A 106      84.620  26.345  45.461  1.00132.42           S  
ATOM   2246  C   CYS A 106      84.479  29.405  44.204  1.00132.42           C  
ATOM   2247  O   CYS A 106      83.314  29.129  43.918  1.00132.42           O  
ATOM   2248  N   ALA A 107      85.326  29.974  43.328  1.00 73.72           N  
ATOM   2249  CA  ALA A 107      84.916  30.287  41.997  1.00 73.72           C  
ATOM   2250  CB  ALA A 107      84.868  31.796  41.717  1.00 73.72           C  
ATOM   2251  C   ALA A 107      85.917  29.696  41.072  1.00 73.72           C  
ATOM   2252  O   ALA A 107      87.094  29.620  41.394  1.00 73.72           O  
ATOM   2253  N   MET A 108      85.476  29.245  39.890  1.00172.37           N  
ATOM   2254  CA  MET A 108      86.378  28.640  38.954  1.00172.37           C  
ATOM   2255  CB  MET A 108      86.278  27.103  38.957  1.00172.37           C  
ATOM   2256  CG  MET A 108      86.799  26.410  37.693  1.00172.37           C  
ATOM   2257  SD  MET A 108      88.596  26.444  37.428  1.00172.37           S  
ATOM   2258  CE  MET A 108      88.574  25.195  36.110  1.00172.37           C  
ATOM   2259  C   MET A 108      85.970  29.084  37.593  1.00172.37           C  
ATOM   2260  O   MET A 108      84.818  29.462  37.390  1.00172.37           O  
ATOM   2261  N   ARG A 109      86.920  29.047  36.633  1.00160.32           N  
ATOM   2262  CA  ARG A 109      86.662  29.487  35.287  1.00160.32           C  
ATOM   2263  CB  ARG A 109      86.975  30.977  35.087  1.00160.32           C  
ATOM   2264  CG  ARG A 109      86.860  31.433  33.634  1.00160.32           C  
ATOM   2265  CD  ARG A 109      87.347  32.864  33.404  1.00160.32           C  
ATOM   2266  NE  ARG A 109      88.744  32.955  33.914  1.00160.32           N  
ATOM   2267  CZ  ARG A 109      88.984  33.478  35.151  1.00160.32           C  
ATOM   2268  NH1 ARG A 109      87.939  33.887  35.928  1.00160.32           N  
ATOM   2269  NH2 ARG A 109      90.264  33.612  35.605  1.00160.32           N  
ATOM   2270  C   ARG A 109      87.551  28.740  34.338  1.00160.32           C  
ATOM   2271  O   ARG A 109      88.604  28.225  34.712  1.00160.32           O  
ATOM   2272  N   ASP A 110      87.138  28.677  33.057  1.00113.45           N  
ATOM   2273  CA  ASP A 110      87.866  27.937  32.079  1.00113.45           C  
ATOM   2274  CB  ASP A 110      87.067  26.735  31.542  1.00113.45           C  
ATOM   2275  CG  ASP A 110      86.777  25.785  32.695  1.00113.45           C  
ATOM   2276  OD1 ASP A 110      87.336  26.017  33.800  1.00113.45           O  
ATOM   2277  OD2 ASP A 110      85.988  24.824  32.491  1.00113.45           O  
ATOM   2278  C   ASP A 110      88.141  28.793  30.886  1.00113.45           C  
ATOM   2279  O   ASP A 110      87.964  30.001  30.809  1.00113.45           O  
ATOM   2280  N   TYR A 111      88.611  28.112  29.864  1.00219.58           N  
ATOM   2281  CA  TYR A 111      88.974  28.664  28.614  1.00219.58           C  
ATOM   2282  CB  TYR A 111      89.519  27.522  27.727  1.00219.58           C  
ATOM   2283  CG  TYR A 111      88.500  26.410  27.735  1.00219.58           C  
ATOM   2284  CD1 TYR A 111      88.412  25.532  28.794  1.00219.58           C  
ATOM   2285  CD2 TYR A 111      87.613  26.231  26.705  1.00219.58           C  
ATOM   2286  CE1 TYR A 111      87.491  24.514  28.847  1.00219.58           C  
ATOM   2287  CE2 TYR A 111      86.685  25.216  26.741  1.00219.58           C  
ATOM   2288  CZ  TYR A 111      86.618  24.354  27.806  1.00219.58           C  
ATOM   2289  OH  TYR A 111      85.662  23.317  27.833  1.00219.58           O  
ATOM   2290  C   TYR A 111      87.813  29.262  27.897  1.00219.58           C  
ATOM   2291  O   TYR A 111      87.919  30.354  27.341  1.00219.58           O  
ATOM   2292  N   ASN A 112      86.666  28.568  27.914  1.00 86.79           N  
ATOM   2293  CA  ASN A 112      85.584  28.931  27.048  1.00 86.79           C  
ATOM   2294  CB  ASN A 112      84.334  28.066  27.290  1.00 86.79           C  
ATOM   2295  CG  ASN A 112      83.300  28.377  26.217  1.00 86.79           C  
ATOM   2296  OD1 ASN A 112      83.478  29.288  25.409  1.00 86.79           O  
ATOM   2297  ND2 ASN A 112      82.180  27.606  26.214  1.00 86.79           N  
ATOM   2298  C   ASN A 112      85.181  30.342  27.289  1.00 86.79           C  
ATOM   2299  O   ASN A 112      85.130  31.148  26.362  1.00 86.79           O  
ATOM   2300  N   GLN A 123      84.897  30.691  28.550  1.00 88.86           N  
ATOM   2301  CA  GLN A 123      84.507  32.041  28.798  1.00 88.86           C  
ATOM   2302  CB  GLN A 123      82.988  32.290  28.761  1.00 88.86           C  
ATOM   2303  CG  GLN A 123      82.390  32.156  27.357  1.00 88.86           C  
ATOM   2304  CD  GLN A 123      80.916  32.531  27.423  1.00 88.86           C  
ATOM   2305  OE1 GLN A 123      80.211  32.175  28.365  1.00 88.86           O  
ATOM   2306  NE2 GLN A 123      80.438  33.282  26.395  1.00 88.86           N  
ATOM   2307  C   GLN A 123      85.003  32.427  30.143  1.00 88.86           C  
ATOM   2308  O   GLN A 123      85.312  31.585  30.982  1.00 88.86           O  
ATOM   2309  N   GLY A 124      85.113  33.746  30.349  1.00102.52           N  
ATOM   2310  CA  GLY A 124      85.587  34.343  31.560  1.00102.52           C  
ATOM   2311  C   GLY A 124      84.660  34.172  32.691  1.00102.52           C  
ATOM   2312  O   GLY A 124      85.056  34.342  33.839  1.00102.52           O  
ATOM   2313  N   LYS A 125      83.379  33.953  32.394  1.00171.71           N  
ATOM   2314  CA  LYS A 125      82.413  33.851  33.440  1.00171.71           C  
ATOM   2315  CB  LYS A 125      81.030  33.408  32.940  1.00171.71           C  
ATOM   2316  CG  LYS A 125      81.067  32.079  32.181  1.00171.71           C  
ATOM   2317  CD  LYS A 125      79.694  31.433  31.978  1.00171.71           C  
ATOM   2318  CE  LYS A 125      79.403  30.291  32.953  1.00171.71           C  
ATOM   2319  NZ  LYS A 125      79.389  30.802  34.341  1.00171.71           N  
ATOM   2320  C   LYS A 125      82.863  32.850  34.454  1.00171.71           C  
ATOM   2321  O   LYS A 125      83.427  31.804  34.130  1.00171.71           O  
ATOM   2322  N   LEU A 126      82.661  33.204  35.738  1.00107.35           N  
ATOM   2323  CA  LEU A 126      83.013  32.346  36.827  1.00107.35           C  
ATOM   2324  CB  LEU A 126      83.314  33.074  38.146  1.00107.35           C  
ATOM   2325  CG  LEU A 126      84.594  33.919  38.147  1.00107.35           C  
ATOM   2326  CD1 LEU A 126      84.800  34.594  39.513  1.00107.35           C  
ATOM   2327  CD2 LEU A 126      85.815  33.101  37.694  1.00107.35           C  
ATOM   2328  C   LEU A 126      81.862  31.456  37.148  1.00107.35           C  
ATOM   2329  O   LEU A 126      80.709  31.767  36.855  1.00107.35           O  
ATOM   2330  N   ILE A 127      82.177  30.293  37.749  1.00 94.90           N  
ATOM   2331  CA  ILE A 127      81.174  29.399  38.232  1.00 94.90           C  
ATOM   2332  CB  ILE A 127      81.293  28.001  37.698  1.00 94.90           C  
ATOM   2333  CG1 ILE A 127      81.118  27.988  36.170  1.00 94.90           C  
ATOM   2334  CG2 ILE A 127      80.267  27.131  38.442  1.00 94.90           C  
ATOM   2335  CD1 ILE A 127      82.259  28.672  35.418  1.00 94.90           C  
ATOM   2336  C   ILE A 127      81.433  29.338  39.695  1.00 94.90           C  
ATOM   2337  O   ILE A 127      82.566  29.127  40.127  1.00 94.90           O  
ATOM   2338  N   PHE A 128      80.377  29.540  40.497  1.00 82.44           N  
ATOM   2339  CA  PHE A 128      80.535  29.585  41.916  1.00 82.44           C  
ATOM   2340  CB  PHE A 128      79.784  30.753  42.586  1.00 82.44           C  
ATOM   2341  CG  PHE A 128      80.393  32.055  42.192  1.00 82.44           C  
ATOM   2342  CD1 PHE A 128      80.121  32.619  40.966  1.00 82.44           C  
ATOM   2343  CD2 PHE A 128      81.222  32.725  43.062  1.00 82.44           C  
ATOM   2344  CE1 PHE A 128      80.678  33.825  40.609  1.00 82.44           C  
ATOM   2345  CE2 PHE A 128      81.781  33.931  42.710  1.00 82.44           C  
ATOM   2346  CZ  PHE A 128      81.510  34.484  41.481  1.00 82.44           C  
ATOM   2347  C   PHE A 128      79.931  28.351  42.480  1.00 82.44           C  
ATOM   2348  O   PHE A 128      79.132  27.669  41.840  1.00 82.44           O  
ATOM   2349  N   GLY A 129      80.366  28.003  43.699  1.00 44.73           N  
ATOM   2350  CA  GLY A 129      79.794  26.893  44.386  1.00 44.73           C  
ATOM   2351  C   GLY A 129      78.772  27.471  45.307  1.00 44.73           C  
ATOM   2352  O   GLY A 129      78.625  28.686  45.397  1.00 44.73           O  
ATOM   2353  N   GLN A 130      78.089  26.605  46.070  1.00 59.03           N  
ATOM   2354  CA  GLN A 130      77.044  27.009  46.966  1.00 59.03           C  
ATOM   2355  CB  GLN A 130      76.448  25.820  47.739  1.00 59.03           C  
ATOM   2356  CG  GLN A 130      75.329  26.213  48.705  1.00 59.03           C  
ATOM   2357  CD  GLN A 130      74.926  24.964  49.479  1.00 59.03           C  
ATOM   2358  OE1 GLN A 130      73.806  24.858  49.975  1.00 59.03           O  
ATOM   2359  NE2 GLN A 130      75.869  23.991  49.593  1.00 59.03           N  
ATOM   2360  C   GLN A 130      77.608  27.948  47.988  1.00 59.03           C  
ATOM   2361  O   GLN A 130      76.921  28.868  48.430  1.00 59.03           O  
ATOM   2362  N   GLY A 131      78.865  27.725  48.423  1.00 37.66           N  
ATOM   2363  CA  GLY A 131      79.471  28.601  49.389  1.00 37.66           C  
ATOM   2364  C   GLY A 131      79.427  27.963  50.747  1.00 37.66           C  
ATOM   2365  O   GLY A 131      78.585  27.109  51.021  1.00 37.66           O  
ATOM   2366  N   THR A 132      80.358  28.369  51.643  1.00 53.89           N  
ATOM   2367  CA  THR A 132      80.393  27.814  52.969  1.00 53.89           C  
ATOM   2368  CB  THR A 132      81.665  27.074  53.275  1.00 53.89           C  
ATOM   2369  OG1 THR A 132      81.853  26.009  52.355  1.00 53.89           O  
ATOM   2370  CG2 THR A 132      81.594  26.530  54.714  1.00 53.89           C  
ATOM   2371  C   THR A 132      80.329  28.938  53.957  1.00 53.89           C  
ATOM   2372  O   THR A 132      81.039  29.933  53.827  1.00 53.89           O  
ATOM   2373  N   LYS A 133      79.474  28.796  54.989  1.00123.94           N  
ATOM   2374  CA  LYS A 133      79.334  29.811  55.996  1.00123.94           C  
ATOM   2375  CB  LYS A 133      77.935  29.796  56.635  1.00123.94           C  
ATOM   2376  CG  LYS A 133      77.514  31.107  57.297  1.00123.94           C  
ATOM   2377  CD  LYS A 133      77.160  32.188  56.278  1.00123.94           C  
ATOM   2378  CE  LYS A 133      76.610  33.471  56.899  1.00123.94           C  
ATOM   2379  NZ  LYS A 133      77.718  34.269  57.465  1.00123.94           N  
ATOM   2380  C   LYS A 133      80.332  29.501  57.074  1.00123.94           C  
ATOM   2381  O   LYS A 133      80.418  28.367  57.524  1.00123.94           O  
ATOM   2382  N   LEU A 134      81.120  30.495  57.523  1.00 90.78           N  
ATOM   2383  CA  LEU A 134      82.125  30.298  58.541  1.00 90.78           C  
ATOM   2384  CB  LEU A 134      83.526  30.717  58.052  1.00 90.78           C  
ATOM   2385  CG  LEU A 134      84.614  30.861  59.139  1.00 90.78           C  
ATOM   2386  CD1 LEU A 134      84.913  29.545  59.869  1.00 90.78           C  
ATOM   2387  CD2 LEU A 134      85.880  31.508  58.553  1.00 90.78           C  
ATOM   2388  C   LEU A 134      81.788  31.172  59.706  1.00 90.78           C  
ATOM   2389  O   LEU A 134      81.351  32.306  59.528  1.00 90.78           O  
ATOM   2390  N   SER A 135      81.980  30.666  60.943  1.00 85.67           N  
ATOM   2391  CA  SER A 135      81.657  31.502  62.064  1.00 85.67           C  
ATOM   2392  CB  SER A 135      80.385  31.049  62.802  1.00 85.67           C  
ATOM   2393  OG  SER A 135      80.120  31.919  63.893  1.00 85.67           O  
ATOM   2394  C   SER A 135      82.789  31.477  63.048  1.00 85.67           C  
ATOM   2395  O   SER A 135      83.430  30.448  63.259  1.00 85.67           O  
ATOM   2396  N   ILE A 136      83.092  32.638  63.670  1.00157.27           N  
ATOM   2397  CA  ILE A 136      84.135  32.610  64.654  1.00157.27           C  
ATOM   2398  CB  ILE A 136      85.383  33.362  64.279  1.00157.27           C  
ATOM   2399  CG1 ILE A 136      85.132  34.873  64.225  1.00157.27           C  
ATOM   2400  CG2 ILE A 136      85.897  32.774  62.955  1.00157.27           C  
ATOM   2401  CD1 ILE A 136      84.069  35.281  63.218  1.00157.27           C  
ATOM   2402  C   ILE A 136      83.608  33.213  65.920  1.00157.27           C  
ATOM   2403  O   ILE A 136      83.053  34.312  65.924  1.00157.27           O  
ATOM   2404  N   LYS A 137      83.765  32.489  67.045  1.00111.66           N  
ATOM   2405  CA  LYS A 137      83.324  33.025  68.300  1.00111.66           C  
ATOM   2406  CB  LYS A 137      82.898  31.984  69.349  0.75111.66           C  
ATOM   2407  CG  LYS A 137      81.656  31.177  68.985  0.75111.66           C  
ATOM   2408  CD  LYS A 137      81.911  30.125  67.909  0.50111.66           C  
ATOM   2409  CE  LYS A 137      80.705  29.221  67.661  0.50111.66           C  
ATOM   2410  NZ  LYS A 137      81.109  28.059  66.844  0.50111.66           N  
ATOM   2411  C   LYS A 137      84.493  33.732  68.897  1.00111.66           C  
ATOM   2412  O   LYS A 137      85.642  33.330  68.726  1.00111.66           O  
ATOM   2413  N   PRO A 138      84.210  34.795  69.588  0.75 59.53           N  
ATOM   2414  CA  PRO A 138      85.267  35.530  70.222  0.75 59.53           C  
ATOM   2415  CD  PRO A 138      83.123  35.667  69.179  0.75 59.53           C  
ATOM   2416  CB  PRO A 138      84.777  36.974  70.357  0.75 59.53           C  
ATOM   2417  CG  PRO A 138      83.265  36.899  70.084  0.75 59.53           C  
ATOM   2418  C   PRO A 138      85.609  34.894  71.526  0.75 59.53           C  
ATOM   2419  O   PRO A 138      85.662  33.636  71.580  0.75 59.53           O  
ATOM   2420  OXT PRO A 138      85.845  35.650  72.506  1.00 59.53           O  
TER
ATOM   2421  N   VAL B   3      82.717  48.945  42.271  1.00 56.36           N  
ATOM   2422  CA  VAL B   3      81.591  48.996  41.303  1.00 56.36           C  
ATOM   2423  CB  VAL B   3      81.372  47.647  40.687  1.00 56.36           C  
ATOM   2424  CG1 VAL B   3      80.134  47.719  39.779  1.00 56.36           C  
ATOM   2425  CG2 VAL B   3      82.658  47.221  39.960  1.00 56.36           C  
ATOM   2426  C   VAL B   3      80.309  49.422  41.951  1.00 56.36           C  
ATOM   2427  O   VAL B   3      79.919  48.901  42.996  1.00 56.36           O  
ATOM   2428  N   THR B   4      79.616  50.394  41.323  1.00 55.65           N  
ATOM   2429  CA  THR B   4      78.391  50.901  41.866  1.00 55.65           C  
ATOM   2430  CB  THR B   4      78.189  52.364  41.604  1.00 55.65           C  
ATOM   2431  OG1 THR B   4      79.259  53.115  42.157  1.00 55.65           O  
ATOM   2432  CG2 THR B   4      76.853  52.799  42.230  1.00 55.65           C  
ATOM   2433  C   THR B   4      77.263  50.187  41.203  1.00 55.65           C  
ATOM   2434  O   THR B   4      77.305  49.883  40.012  1.00 55.65           O  
ATOM   2435  N   GLN B   5      76.220  49.878  41.989  1.00 84.25           N  
ATOM   2436  CA  GLN B   5      75.076  49.214  41.451  1.00 84.25           C  
ATOM   2437  CB  GLN B   5      75.034  47.726  41.836  1.00 84.25           C  
ATOM   2438  CG  GLN B   5      73.828  46.962  41.287  1.00 84.25           C  
ATOM   2439  CD  GLN B   5      73.915  45.529  41.793  1.00 84.25           C  
ATOM   2440  OE1 GLN B   5      74.924  45.124  42.363  1.00 84.25           O  
ATOM   2441  NE2 GLN B   5      72.827  44.739  41.595  1.00 84.25           N  
ATOM   2442  C   GLN B   5      73.883  49.841  42.087  1.00 84.25           C  
ATOM   2443  O   GLN B   5      73.699  49.708  43.294  1.00 84.25           O  
ATOM   2444  N   SER B   6      73.047  50.531  41.283  1.00 90.81           N  
ATOM   2445  CA  SER B   6      71.854  51.166  41.775  1.00 90.81           C  
ATOM   2446  CB  SER B   6      71.995  52.689  41.948  1.00 90.81           C  
ATOM   2447  OG  SER B   6      72.978  52.980  42.930  1.00 90.81           O  
ATOM   2448  C   SER B   6      70.801  50.933  40.738  1.00 90.81           C  
ATOM   2449  O   SER B   6      71.128  50.781  39.561  1.00 90.81           O  
ATOM   2450  N   PRO B   7      69.542  50.912  41.102  1.00160.64           N  
ATOM   2451  CA  PRO B   7      69.099  51.161  42.448  1.00160.64           C  
ATOM   2452  CD  PRO B   7      68.494  51.167  40.127  1.00160.64           C  
ATOM   2453  CB  PRO B   7      67.580  51.292  42.373  1.00160.64           C  
ATOM   2454  CG  PRO B   7      67.321  51.752  40.929  1.00160.64           C  
ATOM   2455  C   PRO B   7      69.530  50.093  43.396  1.00160.64           C  
ATOM   2456  O   PRO B   7      69.791  48.973  42.961  1.00160.64           O  
ATOM   2457  N   ARG B   8      69.678  50.456  44.686  1.00 97.27           N  
ATOM   2458  CA  ARG B   8      70.055  49.533  45.715  1.00 97.27           C  
ATOM   2459  CB  ARG B   8      70.365  50.230  47.047  1.00 97.27           C  
ATOM   2460  CG  ARG B   8      71.639  51.072  47.018  1.00 97.27           C  
ATOM   2461  CD  ARG B   8      72.905  50.251  47.264  1.00 97.27           C  
ATOM   2462  NE  ARG B   8      72.734  49.560  48.573  1.00 97.27           N  
ATOM   2463  CZ  ARG B   8      73.831  49.166  49.283  1.00 97.27           C  
ATOM   2464  NH1 ARG B   8      75.081  49.449  48.815  1.00 97.27           N  
ATOM   2465  NH2 ARG B   8      73.682  48.494  50.461  1.00 97.27           N  
ATOM   2466  C   ARG B   8      68.940  48.573  45.980  1.00 97.27           C  
ATOM   2467  O   ARG B   8      69.157  47.365  46.069  1.00 97.27           O  
ATOM   2468  N   SER B   9      67.702  49.087  46.107  1.00 81.52           N  
ATOM   2469  CA  SER B   9      66.611  48.215  46.434  1.00 81.52           C  
ATOM   2470  CB  SER B   9      66.104  48.400  47.873  1.00 81.52           C  
ATOM   2471  OG  SER B   9      65.027  47.511  48.130  1.00 81.52           O  
ATOM   2472  C   SER B   9      65.471  48.557  45.533  1.00 81.52           C  
ATOM   2473  O   SER B   9      65.258  49.722  45.195  1.00 81.52           O  
ATOM   2474  N   LYS B  10      64.701  47.533  45.116  1.00 93.58           N  
ATOM   2475  CA  LYS B  10      63.600  47.796  44.241  1.00 93.58           C  
ATOM   2476  CB  LYS B  10      63.990  47.714  42.756  1.00 93.58           C  
ATOM   2477  CG  LYS B  10      62.799  47.846  41.810  1.00 93.58           C  
ATOM   2478  CD  LYS B  10      62.121  49.214  41.857  1.00 93.58           C  
ATOM   2479  CE  LYS B  10      60.922  49.321  40.914  1.00 93.58           C  
ATOM   2480  NZ  LYS B  10      60.192  50.582  41.164  1.00 93.58           N  
ATOM   2481  C   LYS B  10      62.537  46.770  44.467  1.00 93.58           C  
ATOM   2482  O   LYS B  10      62.821  45.582  44.612  1.00 93.58           O  
ATOM   2483  N   VAL B  11      61.268  47.223  44.506  1.00 38.33           N  
ATOM   2484  CA  VAL B  11      60.153  46.333  44.651  1.00 38.33           C  
ATOM   2485  CB  VAL B  11      59.408  46.521  45.942  1.00 38.33           C  
ATOM   2486  CG1 VAL B  11      58.189  45.583  45.955  1.00 38.33           C  
ATOM   2487  CG2 VAL B  11      60.385  46.287  47.106  1.00 38.33           C  
ATOM   2488  C   VAL B  11      59.216  46.658  43.531  1.00 38.33           C  
ATOM   2489  O   VAL B  11      58.995  47.828  43.223  1.00 38.33           O  
ATOM   2490  N   ALA B  12      58.646  45.628  42.873  1.00 42.39           N  
ATOM   2491  CA  ALA B  12      57.773  45.919  41.773  1.00 42.39           C  
ATOM   2492  CB  ALA B  12      58.508  46.039  40.427  1.00 42.39           C  
ATOM   2493  C   ALA B  12      56.781  44.814  41.627  1.00 42.39           C  
ATOM   2494  O   ALA B  12      56.987  43.695  42.092  1.00 42.39           O  
ATOM   2495  N   VAL B  13      55.654  45.132  40.965  1.00 94.43           N  
ATOM   2496  CA  VAL B  13      54.613  44.179  40.732  1.00 94.43           C  
ATOM   2497  CB  VAL B  13      53.279  44.810  40.453  1.00 94.43           C  
ATOM   2498  CG1 VAL B  13      53.341  45.537  39.100  1.00 94.43           C  
ATOM   2499  CG2 VAL B  13      52.192  43.728  40.548  1.00 94.43           C  
ATOM   2500  C   VAL B  13      55.018  43.358  39.551  1.00 94.43           C  
ATOM   2501  O   VAL B  13      55.877  43.757  38.765  1.00 94.43           O  
ATOM   2502  N   THR B  14      54.432  42.156  39.415  1.00 41.48           N  
ATOM   2503  CA  THR B  14      54.790  41.325  38.307  1.00 41.48           C  
ATOM   2504  CB  THR B  14      54.155  39.963  38.350  1.00 41.48           C  
ATOM   2505  OG1 THR B  14      52.742  40.074  38.280  1.00 41.48           O  
ATOM   2506  CG2 THR B  14      54.563  39.275  39.663  1.00 41.48           C  
ATOM   2507  C   THR B  14      54.345  42.012  37.056  1.00 41.48           C  
ATOM   2508  O   THR B  14      53.331  42.708  37.042  1.00 41.48           O  
ATOM   2509  N   GLY B  15      55.122  41.844  35.968  1.00 20.31           N  
ATOM   2510  CA  GLY B  15      54.789  42.444  34.707  1.00 20.31           C  
ATOM   2511  C   GLY B  15      55.463  43.780  34.606  1.00 20.31           C  
ATOM   2512  O   GLY B  15      55.321  44.476  33.602  1.00 20.31           O  
ATOM   2513  N   GLY B  16      56.223  44.174  35.644  1.00 22.01           N  
ATOM   2514  CA  GLY B  16      56.868  45.455  35.620  1.00 22.01           C  
ATOM   2515  C   GLY B  16      58.147  45.352  34.855  1.00 22.01           C  
ATOM   2516  O   GLY B  16      58.588  44.260  34.501  1.00 22.01           O  
ATOM   2517  N   LYS B  17      58.769  46.520  34.583  1.00 53.30           N  
ATOM   2518  CA  LYS B  17      60.014  46.580  33.870  1.00 53.30           C  
ATOM   2519  CB  LYS B  17      59.882  47.331  32.536  1.00 53.30           C  
ATOM   2520  CG  LYS B  17      61.173  47.427  31.724  1.00 53.30           C  
ATOM   2521  CD  LYS B  17      60.943  47.969  30.310  1.00 53.30           C  
ATOM   2522  CE  LYS B  17      62.224  48.139  29.493  1.00 53.30           C  
ATOM   2523  NZ  LYS B  17      61.897  48.668  28.149  1.00 53.30           N  
ATOM   2524  C   LYS B  17      60.965  47.367  34.713  1.00 53.30           C  
ATOM   2525  O   LYS B  17      60.763  48.559  34.944  1.00 53.30           O  
ATOM   2526  N   VAL B  18      62.050  46.726  35.184  1.00 61.56           N  
ATOM   2527  CA  VAL B  18      62.972  47.452  36.007  1.00 61.56           C  
ATOM   2528  CB  VAL B  18      63.184  46.827  37.355  1.00 61.56           C  
ATOM   2529  CG1 VAL B  18      64.201  47.675  38.136  1.00 61.56           C  
ATOM   2530  CG2 VAL B  18      61.820  46.677  38.047  1.00 61.56           C  
ATOM   2531  C   VAL B  18      64.289  47.463  35.298  1.00 61.56           C  
ATOM   2532  O   VAL B  18      64.602  46.551  34.532  1.00 61.56           O  
ATOM   2533  N   THR B  19      65.086  48.532  35.505  1.00 63.06           N  
ATOM   2534  CA  THR B  19      66.359  48.589  34.852  1.00 63.06           C  
ATOM   2535  CB  THR B  19      66.433  49.726  33.874  1.00 63.06           C  
ATOM   2536  OG1 THR B  19      65.391  49.608  32.916  1.00 63.06           O  
ATOM   2537  CG2 THR B  19      67.798  49.699  33.171  1.00 63.06           C  
ATOM   2538  C   THR B  19      67.426  48.809  35.888  1.00 63.06           C  
ATOM   2539  O   THR B  19      67.662  49.937  36.318  1.00 63.06           O  
ATOM   2540  N   LEU B  20      68.124  47.731  36.301  1.00145.86           N  
ATOM   2541  CA  LEU B  20      69.180  47.852  37.273  1.00145.86           C  
ATOM   2542  CB  LEU B  20      69.691  46.502  37.817  1.00145.86           C  
ATOM   2543  CG  LEU B  20      68.672  45.564  38.486  1.00145.86           C  
ATOM   2544  CD1 LEU B  20      68.199  46.096  39.840  1.00145.86           C  
ATOM   2545  CD2 LEU B  20      67.523  45.221  37.530  1.00145.86           C  
ATOM   2546  C   LEU B  20      70.380  48.353  36.528  1.00145.86           C  
ATOM   2547  O   LEU B  20      70.810  47.714  35.573  1.00145.86           O  
ATOM   2548  N   SER B  21      70.976  49.487  36.947  1.00 55.76           N  
ATOM   2549  CA  SER B  21      72.132  49.989  36.248  1.00 55.76           C  
ATOM   2550  CB  SER B  21      72.132  51.519  36.089  1.00 55.76           C  
ATOM   2551  OG  SER B  21      71.041  51.921  35.274  1.00 55.76           O  
ATOM   2552  C   SER B  21      73.380  49.608  36.990  1.00 55.76           C  
ATOM   2553  O   SER B  21      73.319  48.969  38.040  1.00 55.76           O  
ATOM   2554  N   CYS B  22      74.560  49.961  36.426  1.00 67.91           N  
ATOM   2555  CA  CYS B  22      75.827  49.687  37.058  1.00 67.91           C  
ATOM   2556  CB  CYS B  22      76.285  48.219  36.893  1.00 67.91           C  
ATOM   2557  SG  CYS B  22      77.887  47.864  37.682  1.00 67.91           S  
ATOM   2558  C   CYS B  22      76.864  50.580  36.424  1.00 67.91           C  
ATOM   2559  O   CYS B  22      76.802  50.854  35.227  1.00 67.91           O  
ATOM   2560  N   HIS B  23      77.846  51.070  37.218  1.00 88.22           N  
ATOM   2561  CA  HIS B  23      78.873  51.945  36.700  1.00 88.22           C  
ATOM   2562  ND1 HIS B  23      80.717  54.737  37.286  1.00 88.22           N  
ATOM   2563  CG  HIS B  23      79.641  54.369  36.512  1.00 88.22           C  
ATOM   2564  CB  HIS B  23      78.570  53.429  36.978  1.00 88.22           C  
ATOM   2565  NE2 HIS B  23      80.941  55.798  35.346  1.00 88.22           N  
ATOM   2566  CD2 HIS B  23      79.792  55.026  35.327  1.00 88.22           C  
ATOM   2567  CE1 HIS B  23      81.463  55.592  36.542  1.00 88.22           C  
ATOM   2568  C   HIS B  23      80.177  51.627  37.378  1.00 88.22           C  
ATOM   2569  O   HIS B  23      80.224  51.528  38.602  1.00 88.22           O  
ATOM   2570  N   GLN B  24      81.282  51.477  36.603  1.00196.06           N  
ATOM   2571  CA  GLN B  24      82.555  51.148  37.197  1.00196.06           C  
ATOM   2572  CB  GLN B  24      83.004  49.690  36.963  1.00196.06           C  
ATOM   2573  CG  GLN B  24      83.085  49.246  35.499  1.00196.06           C  
ATOM   2574  CD  GLN B  24      84.398  49.609  34.823  1.00196.06           C  
ATOM   2575  OE1 GLN B  24      85.236  50.325  35.363  1.00196.06           O  
ATOM   2576  NE2 GLN B  24      84.576  49.089  33.579  1.00196.06           N  
ATOM   2577  C   GLN B  24      83.654  52.074  36.764  1.00196.06           C  
ATOM   2578  O   GLN B  24      83.771  52.456  35.602  1.00196.06           O  
ATOM   2579  N   THR B  25      84.447  52.497  37.769  1.00175.08           N  
ATOM   2580  CA  THR B  25      85.594  53.366  37.745  1.00175.08           C  
ATOM   2581  CB  THR B  25      85.793  54.044  39.067  1.00175.08           C  
ATOM   2582  OG1 THR B  25      85.894  53.072  40.094  1.00175.08           O  
ATOM   2583  CG2 THR B  25      84.597  54.970  39.342  1.00175.08           C  
ATOM   2584  C   THR B  25      86.881  52.680  37.363  1.00175.08           C  
ATOM   2585  O   THR B  25      87.859  53.350  37.044  1.00175.08           O  
ATOM   2586  N   ASN B  26      86.927  51.341  37.460  1.00133.93           N  
ATOM   2587  CA  ASN B  26      88.076  50.485  37.330  1.00133.93           C  
ATOM   2588  CB  ASN B  26      87.728  49.035  37.691  1.00133.93           C  
ATOM   2589  CG  ASN B  26      87.208  49.052  39.120  1.00133.93           C  
ATOM   2590  OD1 ASN B  26      87.581  49.911  39.917  1.00133.93           O  
ATOM   2591  ND2 ASN B  26      86.315  48.083  39.454  1.00133.93           N  
ATOM   2592  C   ASN B  26      88.670  50.466  35.959  1.00133.93           C  
ATOM   2593  O   ASN B  26      89.789  49.988  35.809  1.00133.93           O  
ATOM   2594  N   ASN B  33      87.951  50.903  34.910  1.00119.98           N  
ATOM   2595  CA  ASN B  33      88.512  50.789  33.593  1.00119.98           C  
ATOM   2596  CB  ASN B  33      89.806  51.591  33.370  1.00119.98           C  
ATOM   2597  CG  ASN B  33      89.402  53.020  33.038  1.00119.98           C  
ATOM   2598  OD1 ASN B  33      90.203  53.946  33.145  1.00119.98           O  
ATOM   2599  ND2 ASN B  33      88.122  53.207  32.615  1.00119.98           N  
ATOM   2600  C   ASN B  33      88.769  49.341  33.332  1.00119.98           C  
ATOM   2601  O   ASN B  33      89.796  48.958  32.774  1.00119.98           O  
ATOM   2602  N   HIS B  34      87.804  48.495  33.742  1.00 80.28           N  
ATOM   2603  CA  HIS B  34      87.871  47.080  33.529  1.00 80.28           C  
ATOM   2604  ND1 HIS B  34      87.985  45.831  37.147  1.00 80.28           N  
ATOM   2605  CG  HIS B  34      88.311  46.237  35.872  1.00 80.28           C  
ATOM   2606  CB  HIS B  34      87.349  46.264  34.723  1.00 80.28           C  
ATOM   2607  NE2 HIS B  34      90.144  46.365  37.183  1.00 80.28           N  
ATOM   2608  CD2 HIS B  34      89.633  46.560  35.912  1.00 80.28           C  
ATOM   2609  CE1 HIS B  34      89.118  45.927  37.889  1.00 80.28           C  
ATOM   2610  C   HIS B  34      87.043  46.756  32.324  1.00 80.28           C  
ATOM   2611  O   HIS B  34      85.958  47.306  32.137  1.00 80.28           O  
ATOM   2612  N   ASP B  35      87.587  45.881  31.448  1.00 95.53           N  
ATOM   2613  CA  ASP B  35      86.968  45.522  30.196  1.00 95.53           C  
ATOM   2614  CB  ASP B  35      87.926  44.767  29.260  1.00 95.53           C  
ATOM   2615  CG  ASP B  35      88.989  45.750  28.790  1.00 95.53           C  
ATOM   2616  OD1 ASP B  35      88.853  46.962  29.107  1.00 95.53           O  
ATOM   2617  OD2 ASP B  35      89.947  45.302  28.105  1.00 95.53           O  
ATOM   2618  C   ASP B  35      85.742  44.674  30.338  1.00 95.53           C  
ATOM   2619  O   ASP B  35      84.732  44.919  29.683  1.00 95.53           O  
ATOM   2620  N   TYR B  36      85.751  43.638  31.189  1.00223.51           N  
ATOM   2621  CA  TYR B  36      84.539  42.889  31.185  1.00223.51           C  
ATOM   2622  CB  TYR B  36      84.635  41.391  30.993  1.00223.51           C  
ATOM   2623  CG  TYR B  36      84.996  41.092  29.575  1.00223.51           C  
ATOM   2624  CD1 TYR B  36      86.076  41.713  29.000  1.00223.51           C  
ATOM   2625  CD2 TYR B  36      84.258  40.208  28.815  1.00223.51           C  
ATOM   2626  CE1 TYR B  36      86.463  41.400  27.729  1.00223.51           C  
ATOM   2627  CE2 TYR B  36      84.634  39.879  27.529  1.00223.51           C  
ATOM   2628  CZ  TYR B  36      85.767  40.478  26.995  1.00223.51           C  
ATOM   2629  OH  TYR B  36      86.215  40.185  25.692  1.00223.51           O  
ATOM   2630  C   TYR B  36      83.726  43.205  32.382  1.00223.51           C  
ATOM   2631  O   TYR B  36      84.171  43.865  33.312  1.00223.51           O  
ATOM   2632  N   MET B  37      82.437  42.850  32.311  1.00103.54           N  
ATOM   2633  CA  MET B  37      81.530  43.099  33.384  1.00103.54           C  
ATOM   2634  CB  MET B  37      80.707  44.388  33.211  1.00103.54           C  
ATOM   2635  CG  MET B  37      81.572  45.651  33.235  1.00103.54           C  
ATOM   2636  SD  MET B  37      80.657  47.208  33.036  1.00103.54           S  
ATOM   2637  CE  MET B  37      79.914  47.149  34.692  1.00103.54           C  
ATOM   2638  C   MET B  37      80.584  41.942  33.405  1.00103.54           C  
ATOM   2639  O   MET B  37      80.410  41.270  32.393  1.00103.54           O  
ATOM   2640  N   TYR B  38      79.956  41.677  34.566  1.00142.99           N  
ATOM   2641  CA  TYR B  38      79.107  40.540  34.740  1.00142.99           C  
ATOM   2642  CB  TYR B  38      79.733  39.451  35.632  1.00142.99           C  
ATOM   2643  CG  TYR B  38      81.022  38.966  35.065  1.00142.99           C  
ATOM   2644  CD1 TYR B  38      82.176  39.700  35.216  1.00142.99           C  
ATOM   2645  CD2 TYR B  38      81.083  37.762  34.409  1.00142.99           C  
ATOM   2646  CE1 TYR B  38      83.369  39.250  34.701  1.00142.99           C  
ATOM   2647  CE2 TYR B  38      82.272  37.307  33.893  1.00142.99           C  
ATOM   2648  CZ  TYR B  38      83.417  38.048  34.040  1.00142.99           C  
ATOM   2649  OH  TYR B  38      84.618  37.562  33.487  1.00142.99           O  
ATOM   2650  C   TYR B  38      77.888  40.944  35.522  1.00142.99           C  
ATOM   2651  O   TYR B  38      77.841  42.003  36.148  1.00142.99           O  
ATOM   2652  N   TRP B  39      76.844  40.090  35.461  1.00121.78           N  
ATOM   2653  CA  TRP B  39      75.681  40.221  36.297  1.00121.78           C  
ATOM   2654  CB  TRP B  39      74.413  40.766  35.610  1.00121.78           C  
ATOM   2655  CG  TRP B  39      74.367  42.266  35.439  1.00121.78           C  
ATOM   2656  CD2 TRP B  39      73.868  43.163  36.445  1.00121.78           C  
ATOM   2657  CD1 TRP B  39      74.743  43.042  34.384  1.00121.78           C  
ATOM   2658  NE1 TRP B  39      74.508  44.367  34.668  1.00121.78           N  
ATOM   2659  CE2 TRP B  39      73.969  44.455  35.933  1.00121.78           C  
ATOM   2660  CE3 TRP B  39      73.363  42.928  37.692  1.00121.78           C  
ATOM   2661  CZ2 TRP B  39      73.567  45.537  36.664  1.00121.78           C  
ATOM   2662  CZ3 TRP B  39      72.959  44.021  38.427  1.00121.78           C  
ATOM   2663  CH2 TRP B  39      73.058  45.301  37.922  1.00121.78           C  
ATOM   2664  C   TRP B  39      75.341  38.845  36.794  1.00121.78           C  
ATOM   2665  O   TRP B  39      75.092  37.944  35.996  1.00121.78           O  
ATOM   2666  N   TYR B  40      75.278  38.661  38.133  1.00112.35           N  
ATOM   2667  CA  TYR B  40      75.011  37.377  38.736  1.00112.35           C  
ATOM   2668  CB  TYR B  40      76.084  36.895  39.735  1.00112.35           C  
ATOM   2669  CG  TYR B  40      77.354  36.525  39.047  1.00112.35           C  
ATOM   2670  CD1 TYR B  40      78.333  37.462  38.807  1.00112.35           C  
ATOM   2671  CD2 TYR B  40      77.572  35.224  38.657  1.00112.35           C  
ATOM   2672  CE1 TYR B  40      79.505  37.105  38.181  1.00112.35           C  
ATOM   2673  CE2 TYR B  40      78.741  34.861  38.030  1.00112.35           C  
ATOM   2674  CZ  TYR B  40      79.711  35.804  37.790  1.00112.35           C  
ATOM   2675  OH  TYR B  40      80.913  35.437  37.148  1.00112.35           O  
ATOM   2676  C   TYR B  40      73.768  37.499  39.566  1.00112.35           C  
ATOM   2677  O   TYR B  40      73.290  38.603  39.814  1.00112.35           O  
ATOM   2678  N   ARG B  41      73.179  36.346  39.964  1.00255.10           N  
ATOM   2679  CA  ARG B  41      72.024  36.345  40.832  1.00255.10           C  
ATOM   2680  CB  ARG B  41      70.780  35.621  40.286  1.00255.10           C  
ATOM   2681  CG  ARG B  41      69.873  36.400  39.347  1.00255.10           C  
ATOM   2682  CD  ARG B  41      68.649  35.592  38.905  1.00255.10           C  
ATOM   2683  NE  ARG B  41      67.777  35.382  40.097  1.00255.10           N  
ATOM   2684  CZ  ARG B  41      66.474  35.010  39.925  1.00255.10           C  
ATOM   2685  NH1 ARG B  41      65.979  34.831  38.665  1.00255.10           N  
ATOM   2686  NH2 ARG B  41      65.664  34.815  41.006  1.00255.10           N  
ATOM   2687  C   ARG B  41      72.350  35.518  42.024  1.00255.10           C  
ATOM   2688  O   ARG B  41      72.723  34.355  41.898  1.00255.10           O  
ATOM   2689  N   GLN B  42      72.162  36.076  43.227  1.00 90.10           N  
ATOM   2690  CA  GLN B  42      72.473  35.315  44.396  1.00 90.10           C  
ATOM   2691  CB  GLN B  42      73.271  36.100  45.448  1.00 90.10           C  
ATOM   2692  CG  GLN B  42      73.609  35.276  46.691  1.00 90.10           C  
ATOM   2693  CD  GLN B  42      74.395  36.166  47.638  1.00 90.10           C  
ATOM   2694  OE1 GLN B  42      74.751  37.292  47.292  1.00 90.10           O  
ATOM   2695  NE2 GLN B  42      74.670  35.650  48.865  1.00 90.10           N  
ATOM   2696  C   GLN B  42      71.200  34.876  45.029  1.00 90.10           C  
ATOM   2697  O   GLN B  42      70.347  35.688  45.391  1.00 90.10           O  
ATOM   2698  N   ASP B  43      71.053  33.545  45.150  1.00 99.38           N  
ATOM   2699  CA  ASP B  43      69.915  32.946  45.766  1.00 99.38           C  
ATOM   2700  CB  ASP B  43      69.007  32.230  44.749  1.00 99.38           C  
ATOM   2701  CG  ASP B  43      68.458  33.276  43.778  1.00 99.38           C  
ATOM   2702  OD1 ASP B  43      68.508  34.490  44.114  1.00 99.38           O  
ATOM   2703  OD2 ASP B  43      67.988  32.875  42.681  1.00 99.38           O  
ATOM   2704  C   ASP B  43      70.466  31.924  46.710  1.00 99.38           C  
ATOM   2705  O   ASP B  43      71.500  31.314  46.438  1.00 99.38           O  
ATOM   2706  N   THR B  44      69.804  31.720  47.865  1.00 55.46           N  
ATOM   2707  CA  THR B  44      70.317  30.757  48.796  1.00 55.46           C  
ATOM   2708  CB  THR B  44      69.613  30.781  50.119  1.00 55.46           C  
ATOM   2709  OG1 THR B  44      68.239  30.472  49.939  1.00 55.46           O  
ATOM   2710  CG2 THR B  44      69.764  32.181  50.739  1.00 55.46           C  
ATOM   2711  C   THR B  44      70.098  29.411  48.196  1.00 55.46           C  
ATOM   2712  O   THR B  44      69.113  29.169  47.502  1.00 55.46           O  
ATOM   2713  N   GLY B  45      71.056  28.502  48.426  1.00 81.45           N  
ATOM   2714  CA  GLY B  45      70.932  27.166  47.940  1.00 81.45           C  
ATOM   2715  C   GLY B  45      71.808  27.008  46.738  1.00 81.45           C  
ATOM   2716  O   GLY B  45      72.519  26.013  46.624  1.00 81.45           O  
ATOM   2717  N   HIS B  46      71.694  27.931  45.763  1.00151.14           N  
ATOM   2718  CA  HIS B  46      72.493  27.925  44.565  1.00151.14           C  
ATOM   2719  ND1 HIS B  46      69.272  28.080  43.642  1.00151.14           N  
ATOM   2720  CG  HIS B  46      70.483  27.858  43.027  1.00151.14           C  
ATOM   2721  CB  HIS B  46      71.752  28.571  43.385  1.00151.14           C  
ATOM   2722  NE2 HIS B  46      68.920  26.528  42.089  1.00151.14           N  
ATOM   2723  CD2 HIS B  46      70.250  26.906  42.082  1.00151.14           C  
ATOM   2724  CE1 HIS B  46      68.372  27.260  43.043  1.00151.14           C  
ATOM   2725  C   HIS B  46      73.804  28.641  44.685  1.00151.14           C  
ATOM   2726  O   HIS B  46      74.815  28.192  44.147  1.00151.14           O  
ATOM   2727  N   GLY B  47      73.820  29.795  45.383  1.00 49.59           N  
ATOM   2728  CA  GLY B  47      74.992  30.626  45.347  1.00 49.59           C  
ATOM   2729  C   GLY B  47      74.816  31.492  44.125  1.00 49.59           C  
ATOM   2730  O   GLY B  47      73.743  31.500  43.529  1.00 49.59           O  
ATOM   2731  N   LEU B  48      75.862  32.233  43.700  1.00127.74           N  
ATOM   2732  CA  LEU B  48      75.753  33.126  42.569  1.00127.74           C  
ATOM   2733  CB  LEU B  48      76.989  34.027  42.401  1.00127.74           C  
ATOM   2734  CG  LEU B  48      77.142  35.086  43.509  1.00127.74           C  
ATOM   2735  CD1 LEU B  48      77.191  34.447  44.904  1.00127.74           C  
ATOM   2736  CD2 LEU B  48      78.361  35.982  43.245  1.00127.74           C  
ATOM   2737  C   LEU B  48      75.565  32.361  41.284  1.00127.74           C  
ATOM   2738  O   LEU B  48      76.047  31.238  41.142  1.00127.74           O  
ATOM   2739  N   ARG B  49      74.807  32.959  40.326  1.00119.29           N  
ATOM   2740  CA  ARG B  49      74.581  32.389  39.017  1.00119.29           C  
ATOM   2741  CB  ARG B  49      73.186  31.763  38.842  1.00119.29           C  
ATOM   2742  CG  ARG B  49      72.946  30.538  39.726  1.00119.29           C  
ATOM   2743  CD  ARG B  49      71.577  29.891  39.505  1.00119.29           C  
ATOM   2744  NE  ARG B  49      70.543  30.885  39.907  1.00119.29           N  
ATOM   2745  CZ  ARG B  49      69.244  30.712  39.524  1.00119.29           C  
ATOM   2746  NH1 ARG B  49      68.896  29.642  38.752  1.00119.29           N  
ATOM   2747  NH2 ARG B  49      68.293  31.608  39.916  1.00119.29           N  
ATOM   2748  C   ARG B  49      74.675  33.505  37.996  1.00119.29           C  
ATOM   2749  O   ARG B  49      74.037  34.545  38.143  1.00119.29           O  
ATOM   2750  N   LEU B  50      75.453  33.303  36.907  1.00128.48           N  
ATOM   2751  CA  LEU B  50      75.707  34.322  35.905  1.00128.48           C  
ATOM   2752  CB  LEU B  50      76.970  34.037  35.072  1.00128.48           C  
ATOM   2753  CG  LEU B  50      77.227  35.064  33.953  1.00128.48           C  
ATOM   2754  CD1 LEU B  50      77.493  36.467  34.516  1.00128.48           C  
ATOM   2755  CD2 LEU B  50      78.332  34.586  33.000  1.00128.48           C  
ATOM   2756  C   LEU B  50      74.572  34.459  34.929  1.00128.48           C  
ATOM   2757  O   LEU B  50      74.049  33.460  34.435  1.00128.48           O  
ATOM   2758  N   ILE B  51      74.049  35.699  34.755  1.00176.19           N  
ATOM   2759  CA  ILE B  51      73.093  36.000  33.716  1.00176.19           C  
ATOM   2760  CB  ILE B  51      72.039  36.988  34.138  1.00176.19           C  
ATOM   2761  CG1 ILE B  51      71.238  36.461  35.343  1.00176.19           C  
ATOM   2762  CG2 ILE B  51      71.138  37.252  32.921  1.00176.19           C  
ATOM   2763  CD1 ILE B  51      71.962  36.578  36.679  1.00176.19           C  
ATOM   2764  C   ILE B  51      73.702  36.500  32.420  1.00176.19           C  
ATOM   2765  O   ILE B  51      73.401  35.981  31.345  1.00176.19           O  
ATOM   2766  N   HIS B  52      74.578  37.541  32.492  1.00104.32           N  
ATOM   2767  CA  HIS B  52      75.108  38.163  31.297  1.00104.32           C  
ATOM   2768  ND1 HIS B  52      73.014  38.072  28.853  1.00104.32           N  
ATOM   2769  CG  HIS B  52      72.997  38.751  30.050  1.00104.32           C  
ATOM   2770  CB  HIS B  52      74.229  39.282  30.718  1.00104.32           C  
ATOM   2771  NE2 HIS B  52      70.887  38.184  29.489  1.00104.32           N  
ATOM   2772  CD2 HIS B  52      71.690  38.810  30.426  1.00104.32           C  
ATOM   2773  CE1 HIS B  52      71.727  37.756  28.563  1.00104.32           C  
ATOM   2774  C   HIS B  52      76.460  38.742  31.571  1.00104.32           C  
ATOM   2775  O   HIS B  52      76.775  39.162  32.683  1.00104.32           O  
ATOM   2776  N   TYR B  53      77.268  38.814  30.498  1.00280.49           N  
ATOM   2777  CA  TYR B  53      78.663  39.111  30.549  1.00280.49           C  
ATOM   2778  CB  TYR B  53      79.286  37.730  30.332  1.00280.49           C  
ATOM   2779  CG  TYR B  53      80.706  37.903  30.442  1.00280.49           C  
ATOM   2780  CD1 TYR B  53      81.074  38.841  31.343  1.00280.49           C  
ATOM   2781  CD2 TYR B  53      81.602  37.142  29.737  1.00280.49           C  
ATOM   2782  CE1 TYR B  53      82.384  39.077  31.538  1.00280.49           C  
ATOM   2783  CE2 TYR B  53      82.934  37.373  29.941  1.00280.49           C  
ATOM   2784  CZ  TYR B  53      83.293  38.344  30.843  1.00280.49           C  
ATOM   2785  OH  TYR B  53      84.632  38.629  31.097  1.00280.49           O  
ATOM   2786  C   TYR B  53      78.980  40.040  29.407  1.00280.49           C  
ATOM   2787  O   TYR B  53      78.236  40.067  28.430  1.00280.49           O  
ATOM   2788  N   SER B  54      80.080  40.837  29.484  1.00120.88           N  
ATOM   2789  CA  SER B  54      80.329  41.757  28.400  1.00120.88           C  
ATOM   2790  CB  SER B  54      79.534  43.063  28.567  1.00120.88           C  
ATOM   2791  OG  SER B  54      79.915  44.010  27.581  1.00120.88           O  
ATOM   2792  C   SER B  54      81.775  42.143  28.299  1.00120.88           C  
ATOM   2793  O   SER B  54      82.423  42.522  29.273  1.00120.88           O  
ATOM   2794  N   TYR B  55      82.269  42.063  27.052  1.00345.59           N  
ATOM   2795  CA  TYR B  55      83.580  42.305  26.544  1.00345.59           C  
ATOM   2796  CB  TYR B  55      83.721  41.898  25.050  1.00345.59           C  
ATOM   2797  CG  TYR B  55      83.114  40.580  24.628  1.00345.59           C  
ATOM   2798  CD1 TYR B  55      83.753  39.374  24.783  1.00345.59           C  
ATOM   2799  CD2 TYR B  55      81.879  40.538  24.028  1.00345.59           C  
ATOM   2800  CE1 TYR B  55      83.221  38.175  24.389  1.00345.59           C  
ATOM   2801  CE2 TYR B  55      81.318  39.349  23.619  1.00345.59           C  
ATOM   2802  CZ  TYR B  55      81.990  38.164  23.797  1.00345.59           C  
ATOM   2803  OH  TYR B  55      81.420  36.944  23.382  1.00345.59           O  
ATOM   2804  C   TYR B  55      83.969  43.714  26.495  1.00345.59           C  
ATOM   2805  O   TYR B  55      85.157  44.013  26.617  1.00345.59           O  
ATOM   2806  N   VAL B  56      82.987  44.556  26.131  1.00291.51           N  
ATOM   2807  CA  VAL B  56      83.202  45.947  25.918  1.00291.51           C  
ATOM   2808  CB  VAL B  56      84.011  46.310  24.705  1.00291.51           C  
ATOM   2809  CG1 VAL B  56      85.503  45.960  24.777  1.00291.51           C  
ATOM   2810  CG2 VAL B  56      83.251  45.630  23.552  1.00291.51           C  
ATOM   2811  C   VAL B  56      81.949  46.451  25.377  1.00291.51           C  
ATOM   2812  O   VAL B  56      80.980  45.727  25.162  1.00291.51           O  
ATOM   2813  N   ALA B  57      82.044  47.726  25.008  1.00 98.65           N  
ATOM   2814  CA  ALA B  57      80.932  48.398  24.474  1.00 98.65           C  
ATOM   2815  CB  ALA B  57      81.241  49.828  23.998  1.00 98.65           C  
ATOM   2816  C   ALA B  57      80.391  47.647  23.308  1.00 98.65           C  
ATOM   2817  O   ALA B  57      81.113  47.137  22.448  1.00 98.65           O  
ATOM   2818  N   ASP B  58      79.051  47.588  23.300  1.00 99.82           N  
ATOM   2819  CA  ASP B  58      78.253  46.998  22.274  1.00 99.82           C  
ATOM   2820  CB  ASP B  58      78.540  47.588  20.883  1.00 99.82           C  
ATOM   2821  CG  ASP B  58      77.979  49.004  20.845  1.00 99.82           C  
ATOM   2822  OD1 ASP B  58      77.081  49.309  21.674  1.00 99.82           O  
ATOM   2823  OD2 ASP B  58      78.438  49.798  19.981  1.00 99.82           O  
ATOM   2824  C   ASP B  58      78.384  45.516  22.191  1.00 99.82           C  
ATOM   2825  O   ASP B  58      78.042  44.935  21.162  1.00 99.82           O  
ATOM   2826  N   SER B  59      78.839  44.844  23.262  1.00146.38           N  
ATOM   2827  CA  SER B  59      78.856  43.412  23.178  1.00146.38           C  
ATOM   2828  CB  SER B  59      80.270  42.825  23.129  1.00146.38           C  
ATOM   2829  OG  SER B  59      80.866  43.070  21.868  1.00146.38           O  
ATOM   2830  C   SER B  59      78.205  42.853  24.415  1.00146.38           C  
ATOM   2831  O   SER B  59      78.600  43.170  25.534  1.00146.38           O  
ATOM   2832  N   THR B  60      77.180  41.991  24.250  1.00 63.40           N  
ATOM   2833  CA  THR B  60      76.578  41.335  25.382  1.00 63.40           C  
ATOM   2834  CB  THR B  60      75.102  41.579  25.522  1.00 63.40           C  
ATOM   2835  OG1 THR B  60      74.843  42.966  25.684  1.00 63.40           O  
ATOM   2836  CG2 THR B  60      74.586  40.792  26.739  1.00 63.40           C  
ATOM   2837  C   THR B  60      76.768  39.869  25.147  1.00 63.40           C  
ATOM   2838  O   THR B  60      76.700  39.409  24.008  1.00 63.40           O  
ATOM   2839  N   GLU B  61      77.039  39.097  26.220  1.00120.28           N  
ATOM   2840  CA  GLU B  61      77.256  37.683  26.078  1.00120.28           C  
ATOM   2841  CB  GLU B  61      78.670  37.241  26.486  1.00120.28           C  
ATOM   2842  CG  GLU B  61      79.762  37.950  25.698  1.00120.28           C  
ATOM   2843  CD  GLU B  61      80.217  39.139  26.523  1.00120.28           C  
ATOM   2844  OE1 GLU B  61      80.738  38.893  27.642  1.00120.28           O  
ATOM   2845  OE2 GLU B  61      80.055  40.298  26.061  1.00120.28           O  
ATOM   2846  C   GLU B  61      76.343  36.996  27.042  1.00120.28           C  
ATOM   2847  O   GLU B  61      76.199  37.433  28.181  1.00120.28           O  
ATOM   2848  N   LYS B  69      75.726  35.874  26.623  1.00 90.75           N  
ATOM   2849  CA  LYS B  69      74.797  35.209  27.494  1.00 90.75           C  
ATOM   2850  CB  LYS B  69      73.916  34.153  26.804  1.00 90.75           C  
ATOM   2851  CG  LYS B  69      74.684  32.903  26.374  1.00 90.75           C  
ATOM   2852  CD  LYS B  69      73.778  31.712  26.050  1.00 90.75           C  
ATOM   2853  CE  LYS B  69      74.540  30.455  25.623  1.00 90.75           C  
ATOM   2854  NZ  LYS B  69      73.595  29.335  25.411  1.00 90.75           N  
ATOM   2855  C   LYS B  69      75.540  34.513  28.588  1.00 90.75           C  
ATOM   2856  O   LYS B  69      76.693  34.113  28.430  1.00 90.75           O  
ATOM   2857  N   GLY B  70      74.885  34.398  29.760  1.00 33.13           N  
ATOM   2858  CA  GLY B  70      75.436  33.710  30.891  1.00 33.13           C  
ATOM   2859  C   GLY B  70      74.779  32.370  30.961  1.00 33.13           C  
ATOM   2860  O   GLY B  70      74.241  31.876  29.972  1.00 33.13           O  
ATOM   2861  N   ASP B  71      74.842  31.731  32.145  1.00 69.67           N  
ATOM   2862  CA  ASP B  71      74.254  30.438  32.324  1.00 69.67           C  
ATOM   2863  CB  ASP B  71      74.658  29.795  33.660  1.00 69.67           C  
ATOM   2864  CG  ASP B  71      76.141  29.471  33.572  1.00 69.67           C  
ATOM   2865  OD1 ASP B  71      76.641  29.319  32.425  1.00 69.67           O  
ATOM   2866  OD2 ASP B  71      76.796  29.376  34.644  1.00 69.67           O  
ATOM   2867  C   ASP B  71      72.751  30.523  32.297  1.00 69.67           C  
ATOM   2868  O   ASP B  71      72.100  29.738  31.609  1.00 69.67           O  
ATOM   2869  N   ILE B  72      72.150  31.487  33.036  1.00209.07           N  
ATOM   2870  CA  ILE B  72      70.711  31.602  33.090  1.00209.07           C  
ATOM   2871  CB  ILE B  72      70.259  31.566  34.524  1.00209.07           C  
ATOM   2872  CG1 ILE B  72      68.737  31.673  34.654  1.00209.07           C  
ATOM   2873  CG2 ILE B  72      71.044  32.636  35.305  1.00209.07           C  
ATOM   2874  CD1 ILE B  72      68.278  31.636  36.107  1.00209.07           C  
ATOM   2875  C   ILE B  72      70.262  32.927  32.493  1.00209.07           C  
ATOM   2876  O   ILE B  72      69.713  33.771  33.201  1.00209.07           O  
ATOM   2877  N   PRO B  73      70.409  33.144  31.209  1.00130.51           N  
ATOM   2878  CA  PRO B  73      70.042  34.395  30.584  1.00130.51           C  
ATOM   2879  CD  PRO B  73      71.369  32.412  30.403  1.00130.51           C  
ATOM   2880  CB  PRO B  73      70.868  34.485  29.296  1.00130.51           C  
ATOM   2881  CG  PRO B  73      71.296  33.041  29.010  1.00130.51           C  
ATOM   2882  C   PRO B  73      68.577  34.531  30.316  1.00130.51           C  
ATOM   2883  O   PRO B  73      68.174  35.562  29.779  1.00130.51           O  
ATOM   2884  N   ASP B  74      67.769  33.510  30.640  1.00 69.52           N  
ATOM   2885  CA  ASP B  74      66.382  33.518  30.269  1.00 69.52           C  
ATOM   2886  CB  ASP B  74      65.693  32.180  30.581  1.00 69.52           C  
ATOM   2887  CG  ASP B  74      66.358  31.107  29.734  1.00 69.52           C  
ATOM   2888  OD1 ASP B  74      66.211  31.155  28.483  1.00 69.52           O  
ATOM   2889  OD2 ASP B  74      67.040  30.232  30.331  1.00 69.52           O  
ATOM   2890  C   ASP B  74      65.627  34.575  31.022  1.00 69.52           C  
ATOM   2891  O   ASP B  74      65.591  34.572  32.251  1.00 69.52           O  
ATOM   2892  N   GLY B  75      64.978  35.501  30.281  1.00 39.43           N  
ATOM   2893  CA  GLY B  75      64.123  36.490  30.882  1.00 39.43           C  
ATOM   2894  C   GLY B  75      64.849  37.767  31.180  1.00 39.43           C  
ATOM   2895  O   GLY B  75      64.272  38.665  31.794  1.00 39.43           O  
ATOM   2896  N   TYR B  76      66.124  37.897  30.765  1.00102.81           N  
ATOM   2897  CA  TYR B  76      66.838  39.113  31.051  1.00102.81           C  
ATOM   2898  CB  TYR B  76      67.951  38.939  32.101  1.00102.81           C  
ATOM   2899  CG  TYR B  76      67.327  38.578  33.410  1.00102.81           C  
ATOM   2900  CD1 TYR B  76      66.755  39.542  34.209  1.00102.81           C  
ATOM   2901  CD2 TYR B  76      67.325  37.274  33.850  1.00102.81           C  
ATOM   2902  CE1 TYR B  76      66.186  39.214  35.418  1.00102.81           C  
ATOM   2903  CE2 TYR B  76      66.757  36.941  35.058  1.00102.81           C  
ATOM   2904  CZ  TYR B  76      66.187  37.910  35.846  1.00102.81           C  
ATOM   2905  OH  TYR B  76      65.605  37.569  37.086  1.00102.81           O  
ATOM   2906  C   TYR B  76      67.487  39.617  29.792  1.00102.81           C  
ATOM   2907  O   TYR B  76      67.739  38.852  28.862  1.00102.81           O  
ATOM   2908  N   LYS B  77      67.741  40.947  29.722  1.00 88.74           N  
ATOM   2909  CA  LYS B  77      68.377  41.533  28.570  1.00 88.74           C  
ATOM   2910  CB  LYS B  77      67.387  42.311  27.688  1.00 88.74           C  
ATOM   2911  CG  LYS B  77      66.334  41.416  27.029  1.00 88.74           C  
ATOM   2912  CD  LYS B  77      65.109  42.180  26.524  1.00 88.74           C  
ATOM   2913  CE  LYS B  77      65.452  43.395  25.660  1.00 88.74           C  
ATOM   2914  NZ  LYS B  77      64.212  44.073  25.221  1.00 88.74           N  
ATOM   2915  C   LYS B  77      69.410  42.518  29.045  1.00 88.74           C  
ATOM   2916  O   LYS B  77      69.077  43.535  29.651  1.00 88.74           O  
ATOM   2917  N   ALA B  78      70.701  42.239  28.768  1.00 54.04           N  
ATOM   2918  CA  ALA B  78      71.777  43.099  29.188  1.00 54.04           C  
ATOM   2919  CB  ALA B  78      73.082  42.338  29.479  1.00 54.04           C  
ATOM   2920  C   ALA B  78      72.079  44.106  28.115  1.00 54.04           C  
ATOM   2921  O   ALA B  78      71.619  43.976  26.981  1.00 54.04           O  
ATOM   2922  N   SER B  79      72.840  45.171  28.472  1.00 67.51           N  
ATOM   2923  CA  SER B  79      73.225  46.145  27.484  1.00 67.51           C  
ATOM   2924  CB  SER B  79      72.146  47.219  27.252  1.00 67.51           C  
ATOM   2925  OG  SER B  79      72.578  48.149  26.270  1.00 67.51           O  
ATOM   2926  C   SER B  79      74.466  46.854  27.963  1.00 67.51           C  
ATOM   2927  O   SER B  79      74.490  47.403  29.064  1.00 67.51           O  
ATOM   2928  N   ARG B  80      75.530  46.884  27.125  1.00123.50           N  
ATOM   2929  CA  ARG B  80      76.764  47.536  27.499  1.00123.50           C  
ATOM   2930  CB  ARG B  80      77.983  46.616  27.304  1.00123.50           C  
ATOM   2931  CG  ARG B  80      79.319  47.205  27.760  1.00123.50           C  
ATOM   2932  CD  ARG B  80      79.495  47.238  29.280  1.00123.50           C  
ATOM   2933  NE  ARG B  80      80.881  47.714  29.552  1.00123.50           N  
ATOM   2934  CZ  ARG B  80      81.910  46.817  29.580  1.00123.50           C  
ATOM   2935  NH1 ARG B  80      81.658  45.490  29.379  1.00123.50           N  
ATOM   2936  NH2 ARG B  80      83.188  47.241  29.805  1.00123.50           N  
ATOM   2937  C   ARG B  80      76.951  48.717  26.585  1.00123.50           C  
ATOM   2938  O   ARG B  80      77.588  48.603  25.538  1.00123.50           O  
ATOM   2939  N   PRO B  81      76.390  49.846  26.934  1.00181.31           N  
ATOM   2940  CA  PRO B  81      76.531  51.034  26.129  1.00181.31           C  
ATOM   2941  CD  PRO B  81      75.182  49.869  27.741  1.00181.31           C  
ATOM   2942  CB  PRO B  81      75.523  52.036  26.685  1.00181.31           C  
ATOM   2943  CG  PRO B  81      74.441  51.149  27.323  1.00181.31           C  
ATOM   2944  C   PRO B  81      77.918  51.586  26.069  1.00181.31           C  
ATOM   2945  O   PRO B  81      78.412  51.844  24.974  1.00181.31           O  
ATOM   2946  N   SER B  82      78.566  51.739  27.239  1.00116.79           N  
ATOM   2947  CA  SER B  82      79.873  52.319  27.344  1.00116.79           C  
ATOM   2948  CB  SER B  82      79.870  53.657  28.102  1.00116.79           C  
ATOM   2949  OG  SER B  82      81.185  54.185  28.177  1.00116.79           O  
ATOM   2950  C   SER B  82      80.678  51.342  28.141  1.00116.79           C  
ATOM   2951  O   SER B  82      80.131  50.363  28.641  1.00116.79           O  
ATOM   2952  N   GLN B  83      82.003  51.575  28.256  1.00 92.51           N  
ATOM   2953  CA  GLN B  83      82.902  50.695  28.961  1.00 92.51           C  
ATOM   2954  CB  GLN B  83      84.363  51.177  28.920  1.00 92.51           C  
ATOM   2955  CG  GLN B  83      85.326  50.250  29.668  1.00 92.51           C  
ATOM   2956  CD  GLN B  83      86.668  50.959  29.803  1.00 92.51           C  
ATOM   2957  OE1 GLN B  83      86.743  52.187  29.761  1.00 92.51           O  
ATOM   2958  NE2 GLN B  83      87.759  50.169  29.981  1.00 92.51           N  
ATOM   2959  C   GLN B  83      82.525  50.666  30.410  1.00 92.51           C  
ATOM   2960  O   GLN B  83      82.652  49.644  31.085  1.00 92.51           O  
ATOM   2961  N   GLU B  84      82.130  51.833  30.941  1.00122.36           N  
ATOM   2962  CA  GLU B  84      81.800  51.999  32.327  1.00122.36           C  
ATOM   2963  CB  GLU B  84      81.730  53.481  32.725  1.00122.36           C  
ATOM   2964  CG  GLU B  84      83.031  54.237  32.461  1.00122.36           C  
ATOM   2965  CD  GLU B  84      83.078  54.558  30.973  1.00122.36           C  
ATOM   2966  OE1 GLU B  84      82.117  55.205  30.477  1.00122.36           O  
ATOM   2967  OE2 GLU B  84      84.072  54.157  30.312  1.00122.36           O  
ATOM   2968  C   GLU B  84      80.466  51.405  32.697  1.00122.36           C  
ATOM   2969  O   GLU B  84      80.310  50.870  33.793  1.00122.36           O  
ATOM   2970  N   ASN B  85      79.456  51.485  31.808  1.00 81.14           N  
ATOM   2971  CA  ASN B  85      78.122  51.137  32.229  1.00 81.14           C  
ATOM   2972  CB  ASN B  85      77.078  52.167  31.764  1.00 81.14           C  
ATOM   2973  CG  ASN B  85      77.422  53.501  32.407  1.00 81.14           C  
ATOM   2974  OD1 ASN B  85      77.471  53.622  33.630  1.00 81.14           O  
ATOM   2975  ND2 ASN B  85      77.682  54.533  31.560  1.00 81.14           N  
ATOM   2976  C   ASN B  85      77.680  49.813  31.683  1.00 81.14           C  
ATOM   2977  O   ASN B  85      77.994  49.454  30.550  1.00 81.14           O  
ATOM   2978  N   PHE B  86      76.940  49.043  32.515  1.00112.34           N  
ATOM   2979  CA  PHE B  86      76.381  47.784  32.100  1.00112.34           C  
ATOM   2980  CB  PHE B  86      77.341  46.612  32.385  1.00112.34           C  
ATOM   2981  CG  PHE B  86      76.839  45.367  31.740  1.00112.34           C  
ATOM   2982  CD1 PHE B  86      76.559  45.344  30.394  1.00112.34           C  
ATOM   2983  CD2 PHE B  86      76.712  44.205  32.463  1.00112.34           C  
ATOM   2984  CE1 PHE B  86      76.112  44.194  29.789  1.00112.34           C  
ATOM   2985  CE2 PHE B  86      76.267  43.050  31.862  1.00112.34           C  
ATOM   2986  CZ  PHE B  86      75.962  43.043  30.524  1.00112.34           C  
ATOM   2987  C   PHE B  86      75.107  47.628  32.884  1.00112.34           C  
ATOM   2988  O   PHE B  86      75.113  47.711  34.111  1.00112.34           O  
ATOM   2989  N   SER B  87      73.971  47.384  32.197  1.00 69.50           N  
ATOM   2990  CA  SER B  87      72.712  47.335  32.891  1.00 69.50           C  
ATOM   2991  CB  SER B  87      71.834  48.565  32.605  1.00 69.50           C  
ATOM   2992  OG  SER B  87      71.618  48.690  31.207  1.00 69.50           O  
ATOM   2993  C   SER B  87      71.948  46.111  32.494  1.00 69.50           C  
ATOM   2994  O   SER B  87      72.101  45.582  31.394  1.00 69.50           O  
ATOM   2995  N   LEU B  88      71.086  45.637  33.416  1.00 84.34           N  
ATOM   2996  CA  LEU B  88      70.306  44.452  33.208  1.00 84.34           C  
ATOM   2997  CB  LEU B  88      70.414  43.503  34.413  1.00 84.34           C  
ATOM   2998  CG  LEU B  88      69.680  42.167  34.251  1.00 84.34           C  
ATOM   2999  CD1 LEU B  88      70.196  41.401  33.023  1.00 84.34           C  
ATOM   3000  CD2 LEU B  88      69.784  41.336  35.540  1.00 84.34           C  
ATOM   3001  C   LEU B  88      68.873  44.866  33.029  1.00 84.34           C  
ATOM   3002  O   LEU B  88      68.418  45.829  33.644  1.00 84.34           O  
ATOM   3003  N   ILE B  89      68.123  44.160  32.153  1.00 62.60           N  
ATOM   3004  CA  ILE B  89      66.759  44.548  31.908  1.00 62.60           C  
ATOM   3005  CB  ILE B  89      66.547  45.108  30.532  1.00 62.60           C  
ATOM   3006  CG1 ILE B  89      67.377  46.389  30.355  1.00 62.60           C  
ATOM   3007  CG2 ILE B  89      65.037  45.310  30.317  1.00 62.60           C  
ATOM   3008  CD1 ILE B  89      67.486  46.852  28.905  1.00 62.60           C  
ATOM   3009  C   ILE B  89      65.842  43.368  32.042  1.00 62.60           C  
ATOM   3010  O   ILE B  89      66.141  42.262  31.596  1.00 62.60           O  
ATOM   3011  N   LEU B  90      64.684  43.596  32.690  1.00150.76           N  
ATOM   3012  CA  LEU B  90      63.661  42.607  32.858  1.00150.76           C  
ATOM   3013  CB  LEU B  90      63.412  42.242  34.338  1.00150.76           C  
ATOM   3014  CG  LEU B  90      63.475  43.426  35.334  1.00150.76           C  
ATOM   3015  CD1 LEU B  90      62.978  43.012  36.723  1.00150.76           C  
ATOM   3016  CD2 LEU B  90      64.896  43.992  35.467  1.00150.76           C  
ATOM   3017  C   LEU B  90      62.405  43.221  32.330  1.00150.76           C  
ATOM   3018  O   LEU B  90      61.748  43.998  33.021  1.00150.76           O  
ATOM   3019  N   GLU B  91      62.035  42.871  31.083  1.00 85.58           N  
ATOM   3020  CA  GLU B  91      60.888  43.452  30.446  1.00 85.58           C  
ATOM   3021  CB  GLU B  91      60.721  42.958  29.000  1.00 85.58           C  
ATOM   3022  CG  GLU B  91      61.844  43.413  28.068  1.00 85.58           C  
ATOM   3023  CD  GLU B  91      61.629  44.889  27.766  1.00 85.58           C  
ATOM   3024  OE1 GLU B  91      61.244  45.635  28.705  1.00 85.58           O  
ATOM   3025  OE2 GLU B  91      61.840  45.287  26.590  1.00 85.58           O  
ATOM   3026  C   GLU B  91      59.648  43.074  31.191  1.00 85.58           C  
ATOM   3027  O   GLU B  91      58.834  43.934  31.521  1.00 85.58           O  
ATOM   3028  N   LEU B  92      59.472  41.770  31.480  1.00145.50           N  
ATOM   3029  CA  LEU B  92      58.318  41.343  32.218  1.00145.50           C  
ATOM   3030  CB  LEU B  92      57.516  40.214  31.542  1.00145.50           C  
ATOM   3031  CG  LEU B  92      56.777  40.624  30.253  1.00145.50           C  
ATOM   3032  CD1 LEU B  92      55.638  41.615  30.546  1.00145.50           C  
ATOM   3033  CD2 LEU B  92      57.755  41.130  29.182  1.00145.50           C  
ATOM   3034  C   LEU B  92      58.835  40.783  33.499  1.00145.50           C  
ATOM   3035  O   LEU B  92      59.546  39.780  33.503  1.00145.50           O  
ATOM   3036  N   ALA B  93      58.486  41.423  34.628  1.00 52.08           N  
ATOM   3037  CA  ALA B  93      58.963  40.971  35.901  1.00 52.08           C  
ATOM   3038  CB  ALA B  93      58.754  41.998  37.029  1.00 52.08           C  
ATOM   3039  C   ALA B  93      58.224  39.730  36.287  1.00 52.08           C  
ATOM   3040  O   ALA B  93      57.042  39.578  35.983  1.00 52.08           O  
ATOM   3041  N   SER B  94      58.915  38.802  36.982  1.00 44.61           N  
ATOM   3042  CA  SER B  94      58.268  37.593  37.406  1.00 44.61           C  
ATOM   3043  CB  SER B  94      58.750  36.319  36.689  1.00 44.61           C  
ATOM   3044  OG  SER B  94      60.077  36.005  37.085  1.00 44.61           O  
ATOM   3045  C   SER B  94      58.553  37.403  38.863  1.00 44.61           C  
ATOM   3046  O   SER B  94      59.442  38.032  39.430  1.00 44.61           O  
ATOM   3047  N   LEU B  95      57.762  36.543  39.523  1.00 94.37           N  
ATOM   3048  CA  LEU B  95      57.930  36.280  40.923  1.00 94.37           C  
ATOM   3049  CB  LEU B  95      56.794  35.430  41.515  1.00 94.37           C  
ATOM   3050  CG  LEU B  95      55.422  36.130  41.463  1.00 94.37           C  
ATOM   3051  CD1 LEU B  95      54.936  36.312  40.017  1.00 94.37           C  
ATOM   3052  CD2 LEU B  95      54.393  35.411  42.346  1.00 94.37           C  
ATOM   3053  C   LEU B  95      59.218  35.555  41.150  1.00 94.37           C  
ATOM   3054  O   LEU B  95      59.903  35.766  42.150  1.00 94.37           O  
ATOM   3055  N   SER B  96      59.576  34.666  40.210  1.00 50.20           N  
ATOM   3056  CA  SER B  96      60.739  33.838  40.343  1.00 50.20           C  
ATOM   3057  CB  SER B  96      60.869  32.826  39.193  1.00 50.20           C  
ATOM   3058  OG  SER B  96      61.023  33.511  37.959  1.00 50.20           O  
ATOM   3059  C   SER B  96      61.975  34.681  40.336  1.00 50.20           C  
ATOM   3060  O   SER B  96      63.017  34.262  40.836  1.00 50.20           O  
ATOM   3061  N   GLN B  97      61.892  35.882  39.743  1.00193.31           N  
ATOM   3062  CA  GLN B  97      63.021  36.754  39.600  1.00193.31           C  
ATOM   3063  CB  GLN B  97      62.963  37.723  38.404  1.00193.31           C  
ATOM   3064  CG  GLN B  97      61.859  38.762  38.381  1.00193.31           C  
ATOM   3065  CD  GLN B  97      61.818  39.257  36.944  1.00193.31           C  
ATOM   3066  OE1 GLN B  97      62.123  40.412  36.661  1.00193.31           O  
ATOM   3067  NE2 GLN B  97      61.447  38.349  36.002  1.00193.31           N  
ATOM   3068  C   GLN B  97      63.451  37.430  40.869  1.00193.31           C  
ATOM   3069  O   GLN B  97      64.514  38.043  40.895  1.00193.31           O  
ATOM   3070  N   THR B  98      62.628  37.434  41.933  1.00156.65           N  
ATOM   3071  CA  THR B  98      63.041  38.124  43.126  1.00156.65           C  
ATOM   3072  CB  THR B  98      62.042  38.014  44.242  1.00156.65           C  
ATOM   3073  OG1 THR B  98      62.347  38.954  45.257  1.00156.65           O  
ATOM   3074  CG2 THR B  98      62.065  36.590  44.820  1.00156.65           C  
ATOM   3075  C   THR B  98      64.366  37.588  43.592  1.00156.65           C  
ATOM   3076  O   THR B  98      64.559  36.378  43.707  1.00156.65           O  
ATOM   3077  N   ALA B  99      65.337  38.496  43.848  1.00 65.71           N  
ATOM   3078  CA  ALA B  99      66.638  38.054  44.269  1.00 65.71           C  
ATOM   3079  CB  ALA B  99      67.329  37.133  43.250  1.00 65.71           C  
ATOM   3080  C   ALA B  99      67.533  39.243  44.458  1.00 65.71           C  
ATOM   3081  O   ALA B  99      67.095  40.390  44.372  1.00 65.71           O  
ATOM   3082  N   VAL B 100      68.823  38.976  44.769  1.00 73.78           N  
ATOM   3083  CA  VAL B 100      69.801  40.015  44.948  1.00 73.78           C  
ATOM   3084  CB  VAL B 100      70.559  39.884  46.237  1.00 73.78           C  
ATOM   3085  CG1 VAL B 100      71.612  41.001  46.310  1.00 73.78           C  
ATOM   3086  CG2 VAL B 100      69.547  39.909  47.397  1.00 73.78           C  
ATOM   3087  C   VAL B 100      70.779  39.903  43.813  1.00 73.78           C  
ATOM   3088  O   VAL B 100      71.380  38.852  43.603  1.00 73.78           O  
ATOM   3089  N   TYR B 101      71.006  41.012  43.076  1.00124.40           N  
ATOM   3090  CA  TYR B 101      71.826  40.969  41.895  1.00124.40           C  
ATOM   3091  CB  TYR B 101      71.197  41.697  40.690  1.00124.40           C  
ATOM   3092  CG  TYR B 101      69.870  41.098  40.353  1.00124.40           C  
ATOM   3093  CD1 TYR B 101      68.726  41.540  40.980  1.00124.40           C  
ATOM   3094  CD2 TYR B 101      69.763  40.108  39.403  1.00124.40           C  
ATOM   3095  CE1 TYR B 101      67.500  40.999  40.670  1.00124.40           C  
ATOM   3096  CE2 TYR B 101      68.540  39.562  39.089  1.00124.40           C  
ATOM   3097  CZ  TYR B 101      67.405  40.009  39.722  1.00124.40           C  
ATOM   3098  OH  TYR B 101      66.148  39.453  39.403  1.00124.40           O  
ATOM   3099  C   TYR B 101      73.092  41.711  42.183  1.00124.40           C  
ATOM   3100  O   TYR B 101      73.161  42.542  43.085  1.00124.40           O  
ATOM   3101  N   PHE B 102      74.168  41.367  41.452  1.00101.52           N  
ATOM   3102  CA  PHE B 102      75.399  42.068  41.643  1.00101.52           C  
ATOM   3103  CB  PHE B 102      76.437  41.295  42.481  1.00101.52           C  
ATOM   3104  CG  PHE B 102      75.991  41.134  43.897  1.00101.52           C  
ATOM   3105  CD1 PHE B 102      75.150  40.107  44.261  1.00101.52           C  
ATOM   3106  CD2 PHE B 102      76.437  42.001  44.869  1.00101.52           C  
ATOM   3107  CE1 PHE B 102      74.752  39.956  45.570  1.00101.52           C  
ATOM   3108  CE2 PHE B 102      76.042  41.855  46.179  1.00101.52           C  
ATOM   3109  CZ  PHE B 102      75.197  40.831  46.532  1.00101.52           C  
ATOM   3110  C   PHE B 102      76.038  42.221  40.301  1.00101.52           C  
ATOM   3111  O   PHE B 102      76.127  41.259  39.540  1.00101.52           O  
ATOM   3112  N   CYS B 103      76.505  43.441  39.970  1.00144.81           N  
ATOM   3113  CA  CYS B 103      77.242  43.587  38.753  1.00144.81           C  
ATOM   3114  CB  CYS B 103      77.022  44.936  38.030  1.00144.81           C  
ATOM   3115  SG  CYS B 103      77.515  46.374  39.025  1.00144.81           S  
ATOM   3116  C   CYS B 103      78.679  43.502  39.160  1.00144.81           C  
ATOM   3117  O   CYS B 103      79.042  43.947  40.248  1.00144.81           O  
ATOM   3118  N   ALA B 104      79.532  42.883  38.318  1.00 77.20           N  
ATOM   3119  CA  ALA B 104      80.924  42.782  38.660  1.00 77.20           C  
ATOM   3120  CB  ALA B 104      81.362  41.356  39.031  1.00 77.20           C  
ATOM   3121  C   ALA B 104      81.725  43.195  37.472  1.00 77.20           C  
ATOM   3122  O   ALA B 104      81.347  42.910  36.346  1.00 77.20           O  
ATOM   3123  N   SER B 105      82.868  43.877  37.672  1.00 73.17           N  
ATOM   3124  CA  SER B 105      83.639  44.266  36.528  1.00 73.17           C  
ATOM   3125  CB  SER B 105      84.058  45.746  36.514  1.00 73.17           C  
ATOM   3126  OG  SER B 105      85.014  45.997  37.532  1.00 73.17           O  
ATOM   3127  C   SER B 105      84.882  43.451  36.560  1.00 73.17           C  
ATOM   3128  O   SER B 105      85.253  42.884  37.584  1.00 73.17           O  
ATOM   3129  N   SER B 106      85.545  43.356  35.402  1.00113.65           N  
ATOM   3130  CA  SER B 106      86.694  42.546  35.244  1.00113.65           C  
ATOM   3131  CB  SER B 106      86.384  41.115  34.797  1.00113.65           C  
ATOM   3132  OG  SER B 106      85.829  41.117  33.491  1.00113.65           O  
ATOM   3133  C   SER B 106      87.554  43.138  34.183  1.00113.65           C  
ATOM   3134  O   SER B 106      87.120  43.917  33.340  1.00113.65           O  
ATOM   3135  N   GLY B 107      88.825  42.738  34.255  1.00227.31           N  
ATOM   3136  CA  GLY B 107      89.976  43.027  33.476  1.00227.31           C  
ATOM   3137  C   GLY B 107      89.951  42.399  32.128  1.00227.31           C  
ATOM   3138  O   GLY B 107      90.995  42.507  31.466  1.00227.31           O  
ATOM   3139  N   THR B 108      88.919  41.531  31.858  1.00189.99           N  
ATOM   3140  CA  THR B 108      88.746  40.889  30.577  1.00189.99           C  
ATOM   3141  CB  THR B 108      90.048  40.258  30.207  1.00189.99           C  
ATOM   3142  OG1 THR B 108      90.003  39.571  28.965  1.00189.99           O  
ATOM   3143  CG2 THR B 108      90.445  39.370  31.388  1.00189.99           C  
ATOM   3144  C   THR B 108      87.617  39.886  30.597  1.00189.99           C  
ATOM   3145  O   THR B 108      86.885  39.742  31.574  1.00189.99           O  
ATOM   3146  N   ALA B 109      87.416  39.256  29.414  1.00112.03           N  
ATOM   3147  CA  ALA B 109      86.437  38.289  29.010  1.00112.03           C  
ATOM   3148  CB  ALA B 109      86.673  37.758  27.583  1.00112.03           C  
ATOM   3149  C   ALA B 109      86.553  37.109  29.805  1.00112.03           C  
ATOM   3150  O   ALA B 109      85.526  36.486  30.033  1.00112.03           O  
ATOM   3151  N   ALA B 123      87.802  36.763  30.135  1.00 54.67           N  
ATOM   3152  CA  ALA B 123      88.105  35.615  30.908  1.00 54.67           C  
ATOM   3153  CB  ALA B 123      88.136  34.315  30.085  1.00 54.67           C  
ATOM   3154  C   ALA B 123      89.477  35.799  31.438  1.00 54.67           C  
ATOM   3155  O   ALA B 123      90.202  36.686  30.997  1.00 54.67           O  
ATOM   3156  N   ASN B 124      89.869  34.934  32.387  1.00 87.99           N  
ATOM   3157  CA  ASN B 124      91.193  34.948  32.932  1.00 87.99           C  
ATOM   3158  CB  ASN B 124      92.272  35.096  31.845  1.00 87.99           C  
ATOM   3159  CG  ASN B 124      91.907  34.232  30.650  1.00 87.99           C  
ATOM   3160  OD1 ASN B 124      91.298  34.726  29.702  1.00 87.99           O  
ATOM   3161  ND2 ASN B 124      92.287  32.928  30.673  1.00 87.99           N  
ATOM   3162  C   ASN B 124      91.389  36.165  33.784  1.00 87.99           C  
ATOM   3163  O   ASN B 124      92.531  36.553  34.028  1.00 87.99           O  
ATOM   3164  N   SER B 125      90.309  36.796  34.287  1.00 40.94           N  
ATOM   3165  CA  SER B 125      90.537  37.987  35.061  1.00 40.94           C  
ATOM   3166  CB  SER B 125      90.147  39.282  34.329  1.00 40.94           C  
ATOM   3167  OG  SER B 125      88.751  39.290  34.074  1.00 40.94           O  
ATOM   3168  C   SER B 125      89.720  37.922  36.312  1.00 40.94           C  
ATOM   3169  O   SER B 125      88.716  37.222  36.368  1.00 40.94           O  
ATOM   3170  N   ASP B 126      90.139  38.654  37.363  1.00 79.63           N  
ATOM   3171  CA  ASP B 126      89.436  38.644  38.614  1.00 79.63           C  
ATOM   3172  CB  ASP B 126      90.279  39.197  39.776  1.00 79.63           C  
ATOM   3173  CG  ASP B 126      89.554  38.890  41.076  1.00 79.63           C  
ATOM   3174  OD1 ASP B 126      88.769  37.903  41.087  1.00 79.63           O  
ATOM   3175  OD2 ASP B 126      89.782  39.622  42.074  1.00 79.63           O  
ATOM   3176  C   ASP B 126      88.225  39.511  38.492  1.00 79.63           C  
ATOM   3177  O   ASP B 126      88.108  40.314  37.569  1.00 79.63           O  
ATOM   3178  N   TYR B 127      87.276  39.375  39.437  1.00119.59           N  
ATOM   3179  CA  TYR B 127      86.096  40.178  39.331  1.00119.59           C  
ATOM   3180  CB  TYR B 127      84.827  39.338  39.154  1.00119.59           C  
ATOM   3181  CG  TYR B 127      85.244  38.505  38.006  1.00119.59           C  
ATOM   3182  CD1 TYR B 127      85.569  39.118  36.823  1.00119.59           C  
ATOM   3183  CD2 TYR B 127      85.322  37.138  38.110  1.00119.59           C  
ATOM   3184  CE1 TYR B 127      85.978  38.368  35.755  1.00119.59           C  
ATOM   3185  CE2 TYR B 127      85.731  36.389  37.034  1.00119.59           C  
ATOM   3186  CZ  TYR B 127      86.059  37.007  35.856  1.00119.59           C  
ATOM   3187  OH  TYR B 127      86.494  36.254  34.749  1.00119.59           O  
ATOM   3188  C   TYR B 127      85.948  41.010  40.562  1.00119.59           C  
ATOM   3189  O   TYR B 127      86.357  40.606  41.649  1.00119.59           O  
ATOM   3190  N   THR B 128      85.404  42.235  40.394  1.00144.16           N  
ATOM   3191  CA  THR B 128      85.126  43.104  41.501  1.00144.16           C  
ATOM   3192  CB  THR B 128      85.767  44.462  41.403  1.00144.16           C  
ATOM   3193  OG1 THR B 128      85.546  45.188  42.603  1.00144.16           O  
ATOM   3194  CG2 THR B 128      85.196  45.228  40.201  1.00144.16           C  
ATOM   3195  C   THR B 128      83.635  43.265  41.531  1.00144.16           C  
ATOM   3196  O   THR B 128      83.015  43.605  40.525  1.00144.16           O  
ATOM   3197  N   PHE B 129      83.013  43.012  42.700  1.00100.84           N  
ATOM   3198  CA  PHE B 129      81.579  43.008  42.774  1.00100.84           C  
ATOM   3199  CB  PHE B 129      81.004  41.892  43.670  1.00100.84           C  
ATOM   3200  CG  PHE B 129      81.210  40.569  43.008  1.00100.84           C  
ATOM   3201  CD1 PHE B 129      82.412  39.906  43.109  1.00100.84           C  
ATOM   3202  CD2 PHE B 129      80.192  39.978  42.292  1.00100.84           C  
ATOM   3203  CE1 PHE B 129      82.596  38.685  42.501  1.00100.84           C  
ATOM   3204  CE2 PHE B 129      80.371  38.758  41.682  1.00100.84           C  
ATOM   3205  CZ  PHE B 129      81.576  38.107  41.785  1.00100.84           C  
ATOM   3206  C   PHE B 129      81.053  44.302  43.305  1.00100.84           C  
ATOM   3207  O   PHE B 129      81.753  45.067  43.967  1.00100.84           O  
ATOM   3208  N   GLY B 130      79.772  44.572  42.982  1.00 61.63           N  
ATOM   3209  CA  GLY B 130      79.091  45.754  43.422  1.00 61.63           C  
ATOM   3210  C   GLY B 130      78.359  45.447  44.689  1.00 61.63           C  
ATOM   3211  O   GLY B 130      78.275  44.298  45.110  1.00 61.63           O  
ATOM   3212  N   SER B 131      77.748  46.481  45.297  1.00 56.09           N  
ATOM   3213  CA  SER B 131      77.066  46.355  46.552  1.00 56.09           C  
ATOM   3214  CB  SER B 131      76.389  47.661  46.995  1.00 56.09           C  
ATOM   3215  OG  SER B 131      75.350  48.005  46.090  1.00 56.09           O  
ATOM   3216  C   SER B 131      75.995  45.319  46.449  1.00 56.09           C  
ATOM   3217  O   SER B 131      75.947  44.402  47.266  1.00 56.09           O  
ATOM   3218  N   GLY B 132      75.102  45.433  45.448  1.00 53.19           N  
ATOM   3219  CA  GLY B 132      74.062  44.451  45.310  1.00 53.19           C  
ATOM   3220  C   GLY B 132      72.756  45.161  45.171  1.00 53.19           C  
ATOM   3221  O   GLY B 132      72.675  46.376  45.340  1.00 53.19           O  
ATOM   3222  N   THR B 133      71.694  44.403  44.827  1.00152.87           N  
ATOM   3223  CA  THR B 133      70.380  44.971  44.720  1.00152.87           C  
ATOM   3224  CB  THR B 133      69.927  45.224  43.314  1.00152.87           C  
ATOM   3225  OG1 THR B 133      70.067  44.040  42.544  1.00152.87           O  
ATOM   3226  CG2 THR B 133      70.706  46.387  42.699  1.00152.87           C  
ATOM   3227  C   THR B 133      69.378  44.009  45.273  1.00152.87           C  
ATOM   3228  O   THR B 133      69.425  42.811  45.003  1.00152.87           O  
ATOM   3229  N   ARG B 134      68.410  44.510  46.058  1.00171.90           N  
ATOM   3230  CA  ARG B 134      67.406  43.599  46.508  1.00171.90           C  
ATOM   3231  CB  ARG B 134      67.013  43.755  47.989  1.00171.90           C  
ATOM   3232  CG  ARG B 134      66.472  45.138  48.347  1.00171.90           C  
ATOM   3233  CD  ARG B 134      65.868  45.213  49.750  1.00171.90           C  
ATOM   3234  NE  ARG B 134      66.981  45.149  50.737  1.00171.90           N  
ATOM   3235  CZ  ARG B 134      66.860  45.804  51.929  1.00171.90           C  
ATOM   3236  NH1 ARG B 134      65.741  46.540  52.191  1.00171.90           N  
ATOM   3237  NH2 ARG B 134      67.857  45.725  52.858  1.00171.90           N  
ATOM   3238  C   ARG B 134      66.204  43.875  45.674  1.00171.90           C  
ATOM   3239  O   ARG B 134      65.616  44.953  45.744  1.00171.90           O  
ATOM   3240  N   LEU B 135      65.817  42.894  44.839  1.00132.23           N  
ATOM   3241  CA  LEU B 135      64.695  43.080  43.972  1.00132.23           C  
ATOM   3242  CB  LEU B 135      65.008  42.661  42.521  1.00132.23           C  
ATOM   3243  CG  LEU B 135      63.962  43.057  41.457  1.00132.23           C  
ATOM   3244  CD1 LEU B 135      62.568  42.486  41.748  1.00132.23           C  
ATOM   3245  CD2 LEU B 135      63.961  44.571  41.221  1.00132.23           C  
ATOM   3246  C   LEU B 135      63.637  42.153  44.474  1.00132.23           C  
ATOM   3247  O   LEU B 135      63.845  40.942  44.542  1.00132.23           O  
ATOM   3248  N   LEU B 136      62.473  42.706  44.864  1.00 46.39           N  
ATOM   3249  CA  LEU B 136      61.400  41.875  45.319  1.00 46.39           C  
ATOM   3250  CB  LEU B 136      60.904  42.223  46.735  1.00 46.39           C  
ATOM   3251  CG  LEU B 136      61.958  41.991  47.832  1.00 46.39           C  
ATOM   3252  CD1 LEU B 136      61.412  42.351  49.223  1.00 46.39           C  
ATOM   3253  CD2 LEU B 136      62.525  40.563  47.764  1.00 46.39           C  
ATOM   3254  C   LEU B 136      60.265  42.105  44.379  1.00 46.39           C  
ATOM   3255  O   LEU B 136      59.918  43.245  44.075  1.00 46.39           O  
ATOM   3256  N   VAL B 137      59.665  41.011  43.879  1.00 31.30           N  
ATOM   3257  CA  VAL B 137      58.571  41.144  42.967  1.00 31.30           C  
ATOM   3258  CB  VAL B 137      58.620  40.143  41.854  1.00 31.30           C  
ATOM   3259  CG1 VAL B 137      57.351  40.298  41.001  1.00 31.30           C  
ATOM   3260  CG2 VAL B 137      59.930  40.345  41.075  1.00 31.30           C  
ATOM   3261  C   VAL B 137      57.297  40.873  43.760  1.00 31.30           C  
ATOM   3262  O   VAL B 137      57.128  39.719  44.238  1.00 31.30           O  
ATOM   3263  OXT VAL B 137      56.474  41.818  43.892  1.00 31.30           O  
TER
END
