# Supplementary material for: Predicting T cell receptor functionality against mutant epitopes
Source: Cell Genom. 2024 Aug 15;4(9):100634. doi: 10.1016/j.xgen.2024.100634 (PMC11480844; doi:10.1016/j.xgen.2024.100634)
Supplement: Data S7. Structural models of the murine dataset, related to Figure 3 and STAR Methods, Structural modeling — PDB files containing the structural models of the 36 murine TCRs, SIINFEKL, and the H-2Kb allele. [file mmc8.zip › SIINFEKL/OT1_SIINFEKL.pdb]

ATOM      1  N   GLY M   1     121.373  19.075  22.341  1.00 15.09           N  
ATOM      2  CA  GLY M   1     121.502  20.445  21.800  1.00 15.09           C  
ATOM      3  C   GLY M   1     120.251  21.216  22.051  1.00 15.09           C  
ATOM      4  O   GLY M   1     119.190  20.654  22.315  1.00 15.09           O  
ATOM      5  N   PRO M   2     120.369  22.507  21.965  1.00 92.86           N  
ATOM      6  CA  PRO M   2     119.268  23.390  22.219  1.00 92.86           C  
ATOM      7  CD  PRO M   2     121.403  23.134  21.158  1.00 92.86           C  
ATOM      8  CB  PRO M   2     119.807  24.788  21.932  1.00 92.86           C  
ATOM      9  CG  PRO M   2     120.853  24.533  20.829  1.00 92.86           C  
ATOM     10  C   PRO M   2     118.140  23.064  21.294  1.00 92.86           C  
ATOM     11  O   PRO M   2     118.392  22.622  20.174  1.00 92.86           O  
ATOM     12  N   HIS M   3     116.888  23.255  21.755  1.00 47.45           N  
ATOM     13  CA  HIS M   3     115.739  23.014  20.934  1.00 47.45           C  
ATOM     14  ND1 HIS M   3     116.007  19.923  19.784  1.00 47.45           N  
ATOM     15  CG  HIS M   3     115.839  20.501  21.023  1.00 47.45           C  
ATOM     16  CB  HIS M   3     114.995  21.714  21.278  1.00 47.45           C  
ATOM     17  NE2 HIS M   3     117.222  18.727  21.212  1.00 47.45           N  
ATOM     18  CD2 HIS M   3     116.588  19.757  21.883  1.00 47.45           C  
ATOM     19  CE1 HIS M   3     116.843  18.868  19.954  1.00 47.45           C  
ATOM     20  C   HIS M   3     114.810  24.159  21.171  1.00 47.45           C  
ATOM     21  O   HIS M   3     115.007  24.938  22.102  1.00 47.45           O  
ATOM     22  N   SER M   4     113.784  24.321  20.313  1.00101.16           N  
ATOM     23  CA  SER M   4     112.905  25.433  20.523  1.00101.16           C  
ATOM     24  CB  SER M   4     113.289  26.691  19.722  1.00101.16           C  
ATOM     25  OG  SER M   4     114.558  27.176  20.126  1.00101.16           O  
ATOM     26  C   SER M   4     111.541  25.080  20.039  1.00101.16           C  
ATOM     27  O   SER M   4     111.366  24.190  19.207  1.00101.16           O  
ATOM     28  N   LEU M   5     110.532  25.785  20.585  1.00 85.26           N  
ATOM     29  CA  LEU M   5     109.180  25.634  20.146  1.00 85.26           C  
ATOM     30  CB  LEU M   5     108.250  25.071  21.233  1.00 85.26           C  
ATOM     31  CG  LEU M   5     106.797  24.890  20.767  1.00 85.26           C  
ATOM     32  CD1 LEU M   5     106.700  23.811  19.678  1.00 85.26           C  
ATOM     33  CD2 LEU M   5     105.858  24.622  21.952  1.00 85.26           C  
ATOM     34  C   LEU M   5     108.713  27.020  19.842  1.00 85.26           C  
ATOM     35  O   LEU M   5     108.644  27.866  20.734  1.00 85.26           O  
ATOM     36  N   ARG M   6     108.379  27.296  18.568  1.00131.97           N  
ATOM     37  CA  ARG M   6     107.957  28.625  18.241  1.00131.97           C  
ATOM     38  CB  ARG M   6     108.980  29.380  17.372  1.00131.97           C  
ATOM     39  CG  ARG M   6     110.298  29.637  18.115  1.00131.97           C  
ATOM     40  CD  ARG M   6     111.433  30.177  17.241  1.00131.97           C  
ATOM     41  NE  ARG M   6     111.330  31.660  17.208  1.00131.97           N  
ATOM     42  CZ  ARG M   6     112.323  32.387  16.615  1.00131.97           C  
ATOM     43  NH1 ARG M   6     113.391  31.745  16.057  1.00131.97           N  
ATOM     44  NH2 ARG M   6     112.249  33.749  16.577  1.00131.97           N  
ATOM     45  C   ARG M   6     106.663  28.524  17.500  1.00131.97           C  
ATOM     46  O   ARG M   6     106.350  27.488  16.918  1.00131.97           O  
ATOM     47  N   TYR M   7     105.842  29.592  17.564  1.00102.25           N  
ATOM     48  CA  TYR M   7     104.596  29.609  16.858  1.00102.25           C  
ATOM     49  CB  TYR M   7     103.348  29.689  17.758  1.00102.25           C  
ATOM     50  CG  TYR M   7     103.124  28.386  18.446  1.00102.25           C  
ATOM     51  CD1 TYR M   7     102.398  27.402  17.818  1.00102.25           C  
ATOM     52  CD2 TYR M   7     103.627  28.135  19.701  1.00102.25           C  
ATOM     53  CE1 TYR M   7     102.167  26.193  18.427  1.00102.25           C  
ATOM     54  CE2 TYR M   7     103.399  26.926  20.317  1.00102.25           C  
ATOM     55  CZ  TYR M   7     102.669  25.952  19.681  1.00102.25           C  
ATOM     56  OH  TYR M   7     102.434  24.711  20.311  1.00102.25           O  
ATOM     57  C   TYR M   7     104.557  30.834  16.003  1.00102.25           C  
ATOM     58  O   TYR M   7     104.715  31.953  16.489  1.00102.25           O  
ATOM     59  N   PHE M   8     104.326  30.654  14.689  1.00 60.29           N  
ATOM     60  CA  PHE M   8     104.231  31.803  13.845  1.00 60.29           C  
ATOM     61  CB  PHE M   8     104.928  31.637  12.483  1.00 60.29           C  
ATOM     62  CG  PHE M   8     106.397  31.581  12.742  1.00 60.29           C  
ATOM     63  CD1 PHE M   8     106.981  30.421  13.198  1.00 60.29           C  
ATOM     64  CD2 PHE M   8     107.195  32.681  12.522  1.00 60.29           C  
ATOM     65  CE1 PHE M   8     108.334  30.361  13.438  1.00 60.29           C  
ATOM     66  CE2 PHE M   8     108.549  32.627  12.760  1.00 60.29           C  
ATOM     67  CZ  PHE M   8     109.122  31.465  13.220  1.00 60.29           C  
ATOM     68  C   PHE M   8     102.778  32.039  13.612  1.00 60.29           C  
ATOM     69  O   PHE M   8     102.061  31.191  13.082  1.00 60.29           O  
ATOM     70  N   VAL M   9     102.306  33.225  14.030  1.00 55.17           N  
ATOM     71  CA  VAL M   9     100.925  33.554  13.881  1.00 55.17           C  
ATOM     72  CB  VAL M   9     100.315  34.115  15.134  1.00 55.17           C  
ATOM     73  CG1 VAL M   9      98.855  34.501  14.844  1.00 55.17           C  
ATOM     74  CG2 VAL M   9     100.476  33.083  16.264  1.00 55.17           C  
ATOM     75  C   VAL M   9     100.848  34.615  12.830  1.00 55.17           C  
ATOM     76  O   VAL M   9     101.750  35.442  12.702  1.00 55.17           O  
ATOM     77  N   THR M  10      99.784  34.581  12.004  1.00125.79           N  
ATOM     78  CA  THR M  10      99.654  35.586  10.992  1.00125.79           C  
ATOM     79  CB  THR M  10     100.203  35.152   9.666  1.00125.79           C  
ATOM     80  OG1 THR M  10     100.126  36.215   8.729  1.00125.79           O  
ATOM     81  CG2 THR M  10      99.395  33.939   9.175  1.00125.79           C  
ATOM     82  C   THR M  10      98.203  35.887  10.789  1.00125.79           C  
ATOM     83  O   THR M  10      97.363  34.987  10.798  1.00125.79           O  
ATOM     84  N   ALA M  11      97.878  37.185  10.612  1.00 53.19           N  
ATOM     85  CA  ALA M  11      96.529  37.579  10.334  1.00 53.19           C  
ATOM     86  CB  ALA M  11      95.795  38.161  11.554  1.00 53.19           C  
ATOM     87  C   ALA M  11      96.601  38.666   9.310  1.00 53.19           C  
ATOM     88  O   ALA M  11      97.298  39.663   9.498  1.00 53.19           O  
ATOM     89  N   VAL M  12      95.863  38.504   8.195  1.00 64.88           N  
ATOM     90  CA  VAL M  12      95.890  39.498   7.161  1.00 64.88           C  
ATOM     91  CB  VAL M  12      96.391  38.965   5.851  1.00 64.88           C  
ATOM     92  CG1 VAL M  12      96.245  40.059   4.785  1.00 64.88           C  
ATOM     93  CG2 VAL M  12      97.834  38.474   6.034  1.00 64.88           C  
ATOM     94  C   VAL M  12      94.481  39.939   6.929  1.00 64.88           C  
ATOM     95  O   VAL M  12      93.595  39.118   6.701  1.00 64.88           O  
ATOM     96  N   SER M  13      94.237  41.263   6.970  1.00 50.67           N  
ATOM     97  CA  SER M  13      92.900  41.743   6.775  1.00 50.67           C  
ATOM     98  CB  SER M  13      92.675  43.169   7.307  1.00 50.67           C  
ATOM     99  OG  SER M  13      93.482  44.090   6.588  1.00 50.67           O  
ATOM    100  C   SER M  13      92.603  41.759   5.315  1.00 50.67           C  
ATOM    101  O   SER M  13      93.496  41.924   4.488  1.00 50.67           O  
ATOM    102  N   ARG M  14      91.324  41.547   4.956  1.00168.84           N  
ATOM    103  CA  ARG M  14      90.946  41.652   3.580  1.00168.84           C  
ATOM    104  CB  ARG M  14      90.542  40.306   2.957  1.00168.84           C  
ATOM    105  CG  ARG M  14      91.717  39.345   2.780  1.00168.84           C  
ATOM    106  CD  ARG M  14      91.321  37.983   2.208  1.00168.84           C  
ATOM    107  NE  ARG M  14      92.570  37.188   2.051  1.00168.84           N  
ATOM    108  CZ  ARG M  14      92.520  35.824   2.026  1.00168.84           C  
ATOM    109  NH1 ARG M  14      91.327  35.177   2.174  1.00168.84           N  
ATOM    110  NH2 ARG M  14      93.667  35.105   1.854  1.00168.84           N  
ATOM    111  C   ARG M  14      89.744  42.529   3.570  1.00168.84           C  
ATOM    112  O   ARG M  14      88.628  42.082   3.831  1.00168.84           O  
ATOM    113  N   PRO M  15      89.939  43.778   3.281  1.00141.31           N  
ATOM    114  CA  PRO M  15      88.794  44.634   3.293  1.00141.31           C  
ATOM    115  CD  PRO M  15      91.135  44.472   3.730  1.00141.31           C  
ATOM    116  CB  PRO M  15      89.331  46.059   3.346  1.00141.31           C  
ATOM    117  CG  PRO M  15      90.676  45.898   4.080  1.00141.31           C  
ATOM    118  C   PRO M  15      87.879  44.347   2.155  1.00141.31           C  
ATOM    119  O   PRO M  15      88.319  44.397   1.007  1.00141.31           O  
ATOM    120  N   GLY M  16      86.601  44.064   2.465  1.00 26.59           N  
ATOM    121  CA  GLY M  16      85.586  43.845   1.481  1.00 26.59           C  
ATOM    122  C   GLY M  16      85.587  42.402   1.098  1.00 26.59           C  
ATOM    123  O   GLY M  16      84.549  41.841   0.751  1.00 26.59           O  
ATOM    124  N   LEU M  17      86.767  41.759   1.154  1.00111.35           N  
ATOM    125  CA  LEU M  17      86.860  40.387   0.754  1.00111.35           C  
ATOM    126  CB  LEU M  17      88.317  39.884   0.687  1.00111.35           C  
ATOM    127  CG  LEU M  17      88.494  38.458   0.121  1.00111.35           C  
ATOM    128  CD1 LEU M  17      87.964  37.373   1.074  1.00111.35           C  
ATOM    129  CD2 LEU M  17      87.904  38.347  -1.294  1.00111.35           C  
ATOM    130  C   LEU M  17      86.102  39.552   1.734  1.00111.35           C  
ATOM    131  O   LEU M  17      85.345  38.664   1.347  1.00111.35           O  
ATOM    132  N   GLY M  18      86.269  39.830   3.041  1.00 42.30           N  
ATOM    133  CA  GLY M  18      85.616  39.021   4.027  1.00 42.30           C  
ATOM    134  C   GLY M  18      86.466  39.048   5.256  1.00 42.30           C  
ATOM    135  O   GLY M  18      87.259  39.967   5.458  1.00 42.30           O  
ATOM    136  N   GLU M  19      86.315  38.017   6.109  1.00 99.28           N  
ATOM    137  CA  GLU M  19      87.060  37.949   7.331  1.00 99.28           C  
ATOM    138  CB  GLU M  19      86.670  36.753   8.217  1.00 99.28           C  
ATOM    139  CG  GLU M  19      85.261  36.856   8.802  1.00 99.28           C  
ATOM    140  CD  GLU M  19      85.316  37.875   9.928  1.00 99.28           C  
ATOM    141  OE1 GLU M  19      86.100  37.642  10.887  1.00 99.28           O  
ATOM    142  OE2 GLU M  19      84.587  38.898   9.843  1.00 99.28           O  
ATOM    143  C   GLU M  19      88.504  37.782   6.982  1.00 99.28           C  
ATOM    144  O   GLU M  19      88.866  37.132   6.004  1.00 99.28           O  
ATOM    145  N   PRO M  20      89.338  38.375   7.786  1.00 73.73           N  
ATOM    146  CA  PRO M  20      90.750  38.291   7.544  1.00 73.73           C  
ATOM    147  CD  PRO M  20      88.971  39.620   8.441  1.00 73.73           C  
ATOM    148  CB  PRO M  20      91.385  39.344   8.449  1.00 73.73           C  
ATOM    149  CG  PRO M  20      90.282  40.409   8.591  1.00 73.73           C  
ATOM    150  C   PRO M  20      91.238  36.900   7.785  1.00 73.73           C  
ATOM    151  O   PRO M  20      90.637  36.189   8.589  1.00 73.73           O  
ATOM    152  N   ARG M  21      92.311  36.488   7.081  0.91175.73           N  
ATOM    153  CA  ARG M  21      92.853  35.169   7.236  0.91175.73           C  
ATOM    154  CB  ARG M  21      93.719  34.735   6.041  0.91175.73           C  
ATOM    155  CG  ARG M  21      94.582  33.507   6.324  0.91175.73           C  
ATOM    156  CD  ARG M  21      95.448  33.058   5.146  0.91175.73           C  
ATOM    157  NE  ARG M  21      94.591  32.239   4.245  0.91175.73           N  
ATOM    158  CZ  ARG M  21      95.170  31.445   3.298  0.91175.73           C  
ATOM    159  NH1 ARG M  21      96.526  31.444   3.148  0.91175.73           N  
ATOM    160  NH2 ARG M  21      94.396  30.644   2.511  0.91175.73           N  
ATOM    161  C   ARG M  21      93.726  35.147   8.449  0.91175.73           C  
ATOM    162  O   ARG M  21      94.551  36.035   8.652  0.91175.73           O  
ATOM    163  N   TYR M  22      93.562  34.105   9.287  1.00 74.05           N  
ATOM    164  CA  TYR M  22      94.331  33.969  10.490  1.00 74.05           C  
ATOM    165  CB  TYR M  22      93.438  34.091  11.739  1.00 74.05           C  
ATOM    166  CG  TYR M  22      94.224  33.879  12.986  1.00 74.05           C  
ATOM    167  CD1 TYR M  22      94.962  34.897  13.545  1.00 74.05           C  
ATOM    168  CD2 TYR M  22      94.198  32.653  13.608  1.00 74.05           C  
ATOM    169  CE1 TYR M  22      95.674  34.689  14.703  1.00 74.05           C  
ATOM    170  CE2 TYR M  22      94.907  32.440  14.765  1.00 74.05           C  
ATOM    171  CZ  TYR M  22      95.646  33.458  15.316  1.00 74.05           C  
ATOM    172  OH  TYR M  22      96.372  33.237  16.505  1.00 74.05           O  
ATOM    173  C   TYR M  22      94.938  32.602  10.476  1.00 74.05           C  
ATOM    174  O   TYR M  22      94.255  31.619  10.185  1.00 74.05           O  
ATOM    175  N   MET M  23      96.251  32.499  10.773  1.00 63.28           N  
ATOM    176  CA  MET M  23      96.839  31.190  10.773  1.00 63.28           C  
ATOM    177  CB  MET M  23      97.627  30.843   9.498  1.00 63.28           C  
ATOM    178  CG  MET M  23      96.746  30.687   8.258  1.00 63.28           C  
ATOM    179  SD  MET M  23      97.637  30.168   6.761  1.00 63.28           S  
ATOM    180  CE  MET M  23      98.621  31.686   6.617  1.00 63.28           C  
ATOM    181  C   MET M  23      97.784  31.061  11.920  1.00 63.28           C  
ATOM    182  O   MET M  23      98.427  32.024  12.337  1.00 63.28           O  
ATOM    183  N   GLU M  24      97.866  29.837  12.476  1.00 61.51           N  
ATOM    184  CA  GLU M  24      98.780  29.575  13.544  1.00 61.51           C  
ATOM    185  CB  GLU M  24      98.088  29.248  14.883  1.00 61.51           C  
ATOM    186  CG  GLU M  24      97.354  30.455  15.477  1.00 61.51           C  
ATOM    187  CD  GLU M  24      96.701  30.059  16.795  1.00 61.51           C  
ATOM    188  OE1 GLU M  24      97.358  29.346  17.596  1.00 61.51           O  
ATOM    189  OE2 GLU M  24      95.533  30.475  17.023  1.00 61.51           O  
ATOM    190  C   GLU M  24      99.584  28.396  13.118  1.00 61.51           C  
ATOM    191  O   GLU M  24      99.035  27.345  12.779  1.00 61.51           O  
ATOM    192  N   VAL M  25     100.918  28.558  13.103  1.00 56.94           N  
ATOM    193  CA  VAL M  25     101.772  27.484  12.696  1.00 56.94           C  
ATOM    194  CB  VAL M  25     102.529  27.797  11.443  1.00 56.94           C  
ATOM    195  CG1 VAL M  25     103.419  26.595  11.089  1.00 56.94           C  
ATOM    196  CG2 VAL M  25     101.524  28.198  10.353  1.00 56.94           C  
ATOM    197  C   VAL M  25     102.783  27.290  13.777  1.00 56.94           C  
ATOM    198  O   VAL M  25     103.366  28.252  14.277  1.00 56.94           O  
ATOM    199  N   GLY M  26     103.037  26.030  14.170  1.00 41.48           N  
ATOM    200  CA  GLY M  26     103.997  25.810  15.212  1.00 41.48           C  
ATOM    201  C   GLY M  26     105.187  25.139  14.602  1.00 41.48           C  
ATOM    202  O   GLY M  26     105.062  24.422  13.611  1.00 41.48           O  
ATOM    203  N   TYR M  27     106.388  25.377  15.172  1.00 65.33           N  
ATOM    204  CA  TYR M  27     107.573  24.755  14.653  1.00 65.33           C  
ATOM    205  CB  TYR M  27     108.542  25.723  13.948  1.00 65.33           C  
ATOM    206  CG  TYR M  27     107.950  26.259  12.691  1.00 65.33           C  
ATOM    207  CD1 TYR M  27     107.060  27.307  12.724  1.00 65.33           C  
ATOM    208  CD2 TYR M  27     108.306  25.726  11.473  1.00 65.33           C  
ATOM    209  CE1 TYR M  27     106.526  27.808  11.560  1.00 65.33           C  
ATOM    210  CE2 TYR M  27     107.775  26.222  10.306  1.00 65.33           C  
ATOM    211  CZ  TYR M  27     106.881  27.264  10.349  1.00 65.33           C  
ATOM    212  OH  TYR M  27     106.334  27.776   9.153  1.00 65.33           O  
ATOM    213  C   TYR M  27     108.377  24.209  15.790  1.00 65.33           C  
ATOM    214  O   TYR M  27     108.518  24.843  16.836  1.00 65.33           O  
ATOM    215  N   VAL M  28     108.926  22.993  15.602  1.00 62.54           N  
ATOM    216  CA  VAL M  28     109.840  22.448  16.558  1.00 62.54           C  
ATOM    217  CB  VAL M  28     109.473  21.071  17.027  1.00 62.54           C  
ATOM    218  CG1 VAL M  28     110.616  20.530  17.902  1.00 62.54           C  
ATOM    219  CG2 VAL M  28     108.120  21.147  17.756  1.00 62.54           C  
ATOM    220  C   VAL M  28     111.129  22.335  15.814  1.00 62.54           C  
ATOM    221  O   VAL M  28     111.231  21.583  14.846  1.00 62.54           O  
ATOM    222  N   ASP M  29     112.162  23.071  16.262  1.00 55.15           N  
ATOM    223  CA  ASP M  29     113.413  23.042  15.566  1.00 55.15           C  
ATOM    224  CB  ASP M  29     114.088  21.661  15.593  1.00 55.15           C  
ATOM    225  CG  ASP M  29     114.533  21.391  17.020  1.00 55.15           C  
ATOM    226  OD1 ASP M  29     114.660  22.375  17.796  1.00 55.15           O  
ATOM    227  OD2 ASP M  29     114.753  20.197  17.354  1.00 55.15           O  
ATOM    228  C   ASP M  29     113.166  23.407  14.136  1.00 55.15           C  
ATOM    229  O   ASP M  29     113.686  22.775  13.217  1.00 55.15           O  
ATOM    230  N   ASP M  30     112.351  24.453  13.916  1.00 60.24           N  
ATOM    231  CA  ASP M  30     112.095  24.950  12.597  1.00 60.24           C  
ATOM    232  CB  ASP M  30     113.368  25.456  11.898  1.00 60.24           C  
ATOM    233  CG  ASP M  30     113.856  26.689  12.649  1.00 60.24           C  
ATOM    234  OD1 ASP M  30     113.138  27.147  13.579  1.00 60.24           O  
ATOM    235  OD2 ASP M  30     114.957  27.191  12.298  1.00 60.24           O  
ATOM    236  C   ASP M  30     111.480  23.882  11.747  1.00 60.24           C  
ATOM    237  O   ASP M  30     111.641  23.890  10.527  1.00 60.24           O  
ATOM    238  N   THR M  31     110.743  22.938  12.362  1.00 60.25           N  
ATOM    239  CA  THR M  31     110.058  21.939  11.588  1.00 60.25           C  
ATOM    240  CB  THR M  31     110.408  20.535  11.983  1.00 60.25           C  
ATOM    241  OG1 THR M  31     111.806  20.325  11.870  1.00 60.25           O  
ATOM    242  CG2 THR M  31     109.663  19.566  11.054  1.00 60.25           C  
ATOM    243  C   THR M  31     108.602  22.118  11.892  1.00 60.25           C  
ATOM    244  O   THR M  31     108.190  21.982  13.042  1.00 60.25           O  
ATOM    245  N   GLU M  32     107.774  22.398  10.863  1.00 91.53           N  
ATOM    246  CA  GLU M  32     106.385  22.683  11.108  1.00 91.53           C  
ATOM    247  CB  GLU M  32     105.687  23.351   9.910  1.00 91.53           C  
ATOM    248  CG  GLU M  32     104.208  23.662  10.150  1.00 91.53           C  
ATOM    249  CD  GLU M  32     103.665  24.359   8.908  1.00 91.53           C  
ATOM    250  OE1 GLU M  32     104.482  24.957   8.158  1.00 91.53           O  
ATOM    251  OE2 GLU M  32     102.424  24.306   8.695  1.00 91.53           O  
ATOM    252  C   GLU M  32     105.647  21.420  11.423  1.00 91.53           C  
ATOM    253  O   GLU M  32     105.517  20.539  10.574  1.00 91.53           O  
ATOM    254  N   PHE M  33     105.256  21.270  12.708  1.00196.14           N  
ATOM    255  CA  PHE M  33     104.480  20.173  13.216  1.00196.14           C  
ATOM    256  CB  PHE M  33     104.860  19.732  14.644  1.00196.14           C  
ATOM    257  CG  PHE M  33     104.634  20.822  15.633  1.00196.14           C  
ATOM    258  CD1 PHE M  33     103.428  20.945  16.280  1.00196.14           C  
ATOM    259  CD2 PHE M  33     105.633  21.718  15.930  1.00196.14           C  
ATOM    260  CE1 PHE M  33     103.222  21.945  17.200  1.00196.14           C  
ATOM    261  CE2 PHE M  33     105.432  22.720  16.849  1.00196.14           C  
ATOM    262  CZ  PHE M  33     104.223  22.838  17.488  1.00196.14           C  
ATOM    263  C   PHE M  33     102.990  20.336  13.143  1.00196.14           C  
ATOM    264  O   PHE M  33     102.290  19.335  13.014  1.00196.14           O  
ATOM    265  N   VAL M  34     102.444  21.566  13.299  1.00 70.12           N  
ATOM    266  CA  VAL M  34     101.006  21.686  13.324  1.00 70.12           C  
ATOM    267  CB  VAL M  34     100.422  21.595  14.701  1.00 70.12           C  
ATOM    268  CG1 VAL M  34     100.750  20.210  15.284  1.00 70.12           C  
ATOM    269  CG2 VAL M  34     100.941  22.782  15.530  1.00 70.12           C  
ATOM    270  C   VAL M  34     100.588  23.012  12.774  1.00 70.12           C  
ATOM    271  O   VAL M  34     101.358  23.971  12.782  1.00 70.12           O  
ATOM    272  N   ARG M  35      99.331  23.100  12.282  1.00206.76           N  
ATOM    273  CA  ARG M  35      98.905  24.345  11.713  1.00206.76           C  
ATOM    274  CB  ARG M  35      99.263  24.437  10.222  1.00206.76           C  
ATOM    275  CG  ARG M  35      99.203  25.842   9.630  1.00206.76           C  
ATOM    276  CD  ARG M  35      99.699  25.885   8.185  1.00206.76           C  
ATOM    277  NE  ARG M  35      99.983  27.307   7.851  1.00206.76           N  
ATOM    278  CZ  ARG M  35     101.106  27.637   7.147  1.00206.76           C  
ATOM    279  NH1 ARG M  35     101.979  26.665   6.753  1.00206.76           N  
ATOM    280  NH2 ARG M  35     101.357  28.943   6.839  1.00206.76           N  
ATOM    281  C   ARG M  35      97.414  24.482  11.829  1.00206.76           C  
ATOM    282  O   ARG M  35      96.681  23.499  11.936  1.00206.76           O  
ATOM    283  N   PHE M  36      96.944  25.747  11.834  1.00 80.33           N  
ATOM    284  CA  PHE M  36      95.551  26.089  11.862  1.00 80.33           C  
ATOM    285  CB  PHE M  36      95.129  26.720  13.202  1.00 80.33           C  
ATOM    286  CG  PHE M  36      93.718  27.183  13.093  1.00 80.33           C  
ATOM    287  CD1 PHE M  36      92.676  26.286  13.131  1.00 80.33           C  
ATOM    288  CD2 PHE M  36      93.440  28.526  12.973  1.00 80.33           C  
ATOM    289  CE1 PHE M  36      91.376  26.722  13.031  1.00 80.33           C  
ATOM    290  CE2 PHE M  36      92.142  28.967  12.874  1.00 80.33           C  
ATOM    291  CZ  PHE M  36      91.107  28.064  12.905  1.00 80.33           C  
ATOM    292  C   PHE M  36      95.360  27.112  10.785  1.00 80.33           C  
ATOM    293  O   PHE M  36      96.136  28.061  10.694  1.00 80.33           O  
ATOM    294  N   ASP M  37      94.328  26.939   9.930  1.00 62.90           N  
ATOM    295  CA  ASP M  37      94.097  27.857   8.845  1.00 62.90           C  
ATOM    296  CB  ASP M  37      94.384  27.233   7.466  1.00 62.90           C  
ATOM    297  CG  ASP M  37      94.227  28.297   6.387  1.00 62.90           C  
ATOM    298  OD1 ASP M  37      93.904  29.462   6.741  1.00 62.90           O  
ATOM    299  OD2 ASP M  37      94.427  27.957   5.191  1.00 62.90           O  
ATOM    300  C   ASP M  37      92.651  28.249   8.864  1.00 62.90           C  
ATOM    301  O   ASP M  37      91.764  27.412   8.708  1.00 62.90           O  
ATOM    302  N   SER M  38      92.385  29.556   9.036  1.00100.17           N  
ATOM    303  CA  SER M  38      91.045  30.057   9.140  1.00100.17           C  
ATOM    304  CB  SER M  38      90.997  31.552   9.493  1.00100.17           C  
ATOM    305  OG  SER M  38      89.647  31.982   9.579  1.00100.17           O  
ATOM    306  C   SER M  38      90.302  29.887   7.851  1.00100.17           C  
ATOM    307  O   SER M  38      89.079  29.757   7.861  1.00100.17           O  
ATOM    308  N   ASP M  39      91.004  29.868   6.701  1.00143.97           N  
ATOM    309  CA  ASP M  39      90.271  29.833   5.466  1.00143.97           C  
ATOM    310  CB  ASP M  39      91.037  30.402   4.259  1.00143.97           C  
ATOM    311  CG  ASP M  39      90.942  31.919   4.299  1.00143.97           C  
ATOM    312  OD1 ASP M  39      90.327  32.453   5.261  1.00143.97           O  
ATOM    313  OD2 ASP M  39      91.471  32.567   3.357  1.00143.97           O  
ATOM    314  C   ASP M  39      89.855  28.450   5.106  1.00143.97           C  
ATOM    315  O   ASP M  39      90.365  27.857   4.155  1.00143.97           O  
ATOM    316  N   ALA M  40      88.868  27.914   5.841  1.00 76.18           N  
ATOM    317  CA  ALA M  40      88.364  26.620   5.507  1.00 76.18           C  
ATOM    318  CB  ALA M  40      89.140  25.464   6.163  1.00 76.18           C  
ATOM    319  C   ALA M  40      86.965  26.569   6.010  1.00 76.18           C  
ATOM    320  O   ALA M  40      86.563  27.374   6.849  1.00 76.18           O  
ATOM    321  N   GLU M  41      86.166  25.630   5.478  1.00135.35           N  
ATOM    322  CA  GLU M  41      84.819  25.546   5.943  1.00135.35           C  
ATOM    323  CB  GLU M  41      83.976  24.509   5.177  1.00135.35           C  
ATOM    324  CG  GLU M  41      82.465  24.719   5.320  1.00135.35           C  
ATOM    325  CD  GLU M  41      81.939  23.923   6.506  1.00135.35           C  
ATOM    326  OE1 GLU M  41      81.975  24.458   7.646  1.00135.35           O  
ATOM    327  OE2 GLU M  41      81.485  22.770   6.286  1.00135.35           O  
ATOM    328  C   GLU M  41      84.886  25.145   7.379  1.00135.35           C  
ATOM    329  O   GLU M  41      84.157  25.682   8.212  1.00135.35           O  
ATOM    330  N   ASN M  42      85.782  24.190   7.710  1.00138.82           N  
ATOM    331  CA  ASN M  42      85.870  23.758   9.074  1.00138.82           C  
ATOM    332  CB  ASN M  42      85.507  22.269   9.217  1.00138.82           C  
ATOM    333  CG  ASN M  42      85.327  21.934  10.687  1.00138.82           C  
ATOM    334  OD1 ASN M  42      85.252  22.820  11.536  1.00138.82           O  
ATOM    335  ND2 ASN M  42      85.259  20.612  10.999  1.00138.82           N  
ATOM    336  C   ASN M  42      87.288  23.908   9.544  1.00138.82           C  
ATOM    337  O   ASN M  42      88.009  22.918   9.661  1.00138.82           O  
ATOM    338  N   PRO M  43      87.713  25.103   9.853  1.00111.80           N  
ATOM    339  CA  PRO M  43      89.057  25.339  10.306  1.00111.80           C  
ATOM    340  CD  PRO M  43      86.821  26.206  10.163  1.00111.80           C  
ATOM    341  CB  PRO M  43      89.129  26.840  10.574  1.00111.80           C  
ATOM    342  CG  PRO M  43      87.683  27.191  10.972  1.00111.80           C  
ATOM    343  C   PRO M  43      89.306  24.554  11.556  1.00111.80           C  
ATOM    344  O   PRO M  43      88.438  24.544  12.427  1.00111.80           O  
ATOM    345  N   ARG M  44      90.476  23.890  11.666  1.00214.21           N  
ATOM    346  CA  ARG M  44      90.815  23.154  12.852  1.00214.21           C  
ATOM    347  CB  ARG M  44      90.323  21.693  12.872  1.00214.21           C  
ATOM    348  CG  ARG M  44      88.841  21.497  13.181  1.00214.21           C  
ATOM    349  CD  ARG M  44      88.542  21.304  14.670  1.00214.21           C  
ATOM    350  NE  ARG M  44      89.253  20.077  15.136  1.00214.21           N  
ATOM    351  CZ  ARG M  44      88.582  19.148  15.880  1.00214.21           C  
ATOM    352  NH1 ARG M  44      87.247  19.303  16.116  1.00214.21           N  
ATOM    353  NH2 ARG M  44      89.239  18.067  16.393  1.00214.21           N  
ATOM    354  C   ARG M  44      92.304  23.037  12.891  1.00214.21           C  
ATOM    355  O   ARG M  44      92.973  23.148  11.865  1.00214.21           O  
ATOM    356  N   TYR M  45      92.863  22.827  14.100  1.00116.00           N  
ATOM    357  CA  TYR M  45      94.261  22.529  14.200  1.00116.00           C  
ATOM    358  CB  TYR M  45      94.808  22.420  15.637  1.00116.00           C  
ATOM    359  CG  TYR M  45      95.555  23.642  16.041  1.00116.00           C  
ATOM    360  CD1 TYR M  45      94.965  24.854  16.324  1.00116.00           C  
ATOM    361  CD2 TYR M  45      96.920  23.520  16.157  1.00116.00           C  
ATOM    362  CE1 TYR M  45      95.749  25.926  16.700  1.00116.00           C  
ATOM    363  CE2 TYR M  45      97.703  24.581  16.531  1.00116.00           C  
ATOM    364  CZ  TYR M  45      97.116  25.789  16.802  1.00116.00           C  
ATOM    365  OH  TYR M  45      97.931  26.874  17.186  1.00116.00           O  
ATOM    366  C   TYR M  45      94.466  21.176  13.603  1.00116.00           C  
ATOM    367  O   TYR M  45      93.722  20.248  13.911  1.00116.00           O  
ATOM    368  N   GLU M  46      95.473  21.036  12.713  1.00120.64           N  
ATOM    369  CA  GLU M  46      95.747  19.751  12.129  1.00120.64           C  
ATOM    370  CB  GLU M  46      95.392  19.632  10.636  1.00120.64           C  
ATOM    371  CG  GLU M  46      93.888  19.573  10.373  1.00120.64           C  
ATOM    372  CD  GLU M  46      93.667  19.381   8.880  1.00120.64           C  
ATOM    373  OE1 GLU M  46      94.433  19.981   8.080  1.00120.64           O  
ATOM    374  OE2 GLU M  46      92.726  18.625   8.522  1.00120.64           O  
ATOM    375  C   GLU M  46      97.211  19.460  12.246  1.00120.64           C  
ATOM    376  O   GLU M  46      98.049  20.361  12.259  1.00120.64           O  
ATOM    377  N   PRO M  47      97.526  18.195  12.381  1.00105.36           N  
ATOM    378  CA  PRO M  47      98.897  17.764  12.476  1.00105.36           C  
ATOM    379  CD  PRO M  47      96.606  17.230  12.955  1.00105.36           C  
ATOM    380  CB  PRO M  47      98.861  16.363  13.094  1.00105.36           C  
ATOM    381  CG  PRO M  47      97.396  15.911  12.944  1.00105.36           C  
ATOM    382  C   PRO M  47      99.615  17.824  11.164  1.00105.36           C  
ATOM    383  O   PRO M  47      99.168  17.188  10.211  1.00105.36           O  
ATOM    384  N   ARG M  48     100.707  18.609  11.082  1.00133.32           N  
ATOM    385  CA  ARG M  48     101.544  18.648   9.919  1.00133.32           C  
ATOM    386  CB  ARG M  48     102.467  19.879   9.892  1.00133.32           C  
ATOM    387  CG  ARG M  48     101.701  21.205   9.917  1.00133.32           C  
ATOM    388  CD  ARG M  48     100.711  21.380   8.764  1.00133.32           C  
ATOM    389  NE  ARG M  48     101.490  21.550   7.505  1.00133.32           N  
ATOM    390  CZ  ARG M  48     100.844  21.902   6.356  1.00133.32           C  
ATOM    391  NH1 ARG M  48      99.490  22.083   6.364  1.00133.32           N  
ATOM    392  NH2 ARG M  48     101.546  22.079   5.199  1.00133.32           N  
ATOM    393  C   ARG M  48     102.404  17.423   9.877  1.00133.32           C  
ATOM    394  O   ARG M  48     102.472  16.725   8.867  1.00133.32           O  
ATOM    395  N   ALA M  49     103.071  17.126  11.012  1.00 54.37           N  
ATOM    396  CA  ALA M  49     103.991  16.025  11.114  1.00 54.37           C  
ATOM    397  CB  ALA M  49     105.109  16.258  12.143  1.00 54.37           C  
ATOM    398  C   ALA M  49     103.250  14.787  11.523  1.00 54.37           C  
ATOM    399  O   ALA M  49     102.240  14.856  12.219  1.00 54.37           O  
ATOM    400  N   ARG M  50     103.767  13.612  11.109  1.00 59.54           N  
ATOM    401  CA  ARG M  50     103.159  12.334  11.369  1.00 59.54           C  
ATOM    402  CB  ARG M  50     103.885  11.165  10.682  1.00 59.54           C  
ATOM    403  CG  ARG M  50     103.216   9.818  10.963  1.00 59.54           C  
ATOM    404  CD  ARG M  50     103.803   8.644  10.178  1.00 59.54           C  
ATOM    405  NE  ARG M  50     102.930   7.461  10.431  1.00 59.54           N  
ATOM    406  CZ  ARG M  50     103.313   6.476  11.295  1.00 59.54           C  
ATOM    407  NH1 ARG M  50     104.543   6.519  11.886  1.00 59.54           N  
ATOM    408  NH2 ARG M  50     102.466   5.439  11.560  1.00 59.54           N  
ATOM    409  C   ARG M  50     103.157  12.024  12.837  1.00 59.54           C  
ATOM    410  O   ARG M  50     102.194  11.467  13.361  1.00 59.54           O  
ATOM    411  N   TRP M  51     104.235  12.401  13.545  1.00103.61           N  
ATOM    412  CA  TRP M  51     104.428  12.075  14.931  1.00103.61           C  
ATOM    413  CB  TRP M  51     105.830  12.467  15.439  1.00103.61           C  
ATOM    414  CG  TRP M  51     106.306  13.844  15.039  1.00103.61           C  
ATOM    415  CD2 TRP M  51     106.199  15.025  15.848  1.00103.61           C  
ATOM    416  CD1 TRP M  51     106.948  14.218  13.895  1.00103.61           C  
ATOM    417  NE1 TRP M  51     107.247  15.558  13.939  1.00103.61           N  
ATOM    418  CE2 TRP M  51     106.793  16.068  15.136  1.00103.61           C  
ATOM    419  CE3 TRP M  51     105.655  15.224  17.083  1.00103.61           C  
ATOM    420  CZ2 TRP M  51     106.852  17.330  15.652  1.00103.61           C  
ATOM    421  CZ3 TRP M  51     105.714  16.499  17.599  1.00103.61           C  
ATOM    422  CH2 TRP M  51     106.301  17.531  16.897  1.00103.61           C  
ATOM    423  C   TRP M  51     103.354  12.681  15.786  1.00103.61           C  
ATOM    424  O   TRP M  51     103.102  12.208  16.893  1.00103.61           O  
ATOM    425  N   MET M  52     102.706  13.749  15.294  1.00 91.30           N  
ATOM    426  CA  MET M  52     101.670  14.480  15.977  1.00 91.30           C  
ATOM    427  CB  MET M  52     101.193  15.712  15.186  1.00 91.30           C  
ATOM    428  CG  MET M  52     102.163  16.893  15.227  1.00 91.30           C  
ATOM    429  SD  MET M  52     102.111  17.842  16.778  1.00 91.30           S  
ATOM    430  CE  MET M  52     102.744  16.509  17.833  1.00 91.30           C  
ATOM    431  C   MET M  52     100.465  13.614  16.211  1.00 91.30           C  
ATOM    432  O   MET M  52      99.690  13.857  17.135  1.00 91.30           O  
ATOM    433  N   GLU M  53     100.282  12.574  15.383  1.00 82.63           N  
ATOM    434  CA  GLU M  53      99.125  11.720  15.399  1.00 82.63           C  
ATOM    435  CB  GLU M  53      99.323  10.482  14.507  1.00 82.63           C  
ATOM    436  CG  GLU M  53      99.529  10.811  13.027  1.00 82.63           C  
ATOM    437  CD  GLU M  53      99.984   9.536  12.328  1.00 82.63           C  
ATOM    438  OE1 GLU M  53     100.215   8.526  13.045  1.00 82.63           O  
ATOM    439  OE2 GLU M  53     100.109   9.553  11.074  1.00 82.63           O  
ATOM    440  C   GLU M  53      98.909  11.212  16.795  1.00 82.63           C  
ATOM    441  O   GLU M  53      97.788  10.886  17.180  1.00 82.63           O  
ATOM    442  N   GLN M  54      99.990  11.124  17.582  1.00116.68           N  
ATOM    443  CA  GLN M  54     100.032  10.595  18.919  1.00116.68           C  
ATOM    444  CB  GLN M  54     101.458  10.649  19.499  1.00116.68           C  
ATOM    445  CG  GLN M  54     102.513   9.914  18.665  1.00116.68           C  
ATOM    446  CD  GLN M  54     102.490   8.439  19.022  1.00116.68           C  
ATOM    447  OE1 GLN M  54     101.893   8.038  20.019  1.00116.68           O  
ATOM    448  NE2 GLN M  54     103.171   7.607  18.189  1.00116.68           N  
ATOM    449  C   GLN M  54      99.168  11.385  19.883  1.00116.68           C  
ATOM    450  O   GLN M  54      98.715  10.832  20.883  1.00116.68           O  
ATOM    451  N   GLU M  55      98.922  12.688  19.627  1.00175.05           N  
ATOM    452  CA  GLU M  55      98.384  13.623  20.596  1.00175.05           C  
ATOM    453  CB  GLU M  55      98.221  15.029  20.001  1.00175.05           C  
ATOM    454  CG  GLU M  55      99.562  15.699  19.713  1.00175.05           C  
ATOM    455  CD  GLU M  55     100.276  15.834  21.046  1.00175.05           C  
ATOM    456  OE1 GLU M  55      99.612  16.262  22.028  1.00175.05           O  
ATOM    457  OE2 GLU M  55     101.488  15.500  21.107  1.00175.05           O  
ATOM    458  C   GLU M  55      97.087  13.293  21.282  1.00175.05           C  
ATOM    459  O   GLU M  55      97.062  13.263  22.510  1.00175.05           O  
ATOM    460  N   GLY M  56      95.981  13.018  20.571  1.00 64.45           N  
ATOM    461  CA  GLY M  56      94.745  12.777  21.270  1.00 64.45           C  
ATOM    462  C   GLY M  56      93.807  13.891  20.925  1.00 64.45           C  
ATOM    463  O   GLY M  56      94.207  15.024  20.668  1.00 64.45           O  
ATOM    464  N   PRO M  58      92.547  13.552  20.915  1.00102.15           N  
ATOM    465  CA  PRO M  58      91.488  14.443  20.522  1.00102.15           C  
ATOM    466  CD  PRO M  58      92.137  12.161  20.867  1.00102.15           C  
ATOM    467  CB  PRO M  58      90.237  13.572  20.368  1.00102.15           C  
ATOM    468  CG  PRO M  58      90.610  12.224  21.016  1.00102.15           C  
ATOM    469  C   PRO M  58      91.298  15.630  21.408  1.00102.15           C  
ATOM    470  O   PRO M  58      90.838  16.660  20.916  1.00102.15           O  
ATOM    471  N   GLU M  59      91.638  15.524  22.703  1.00143.89           N  
ATOM    472  CA  GLU M  59      91.432  16.620  23.593  1.00143.89           C  
ATOM    473  CB  GLU M  59      91.899  16.268  25.015  1.00143.89           C  
ATOM    474  CG  GLU M  59      93.373  15.857  25.055  1.00143.89           C  
ATOM    475  CD  GLU M  59      93.643  15.098  26.341  1.00143.89           C  
ATOM    476  OE1 GLU M  59      93.136  15.537  27.407  1.00143.89           O  
ATOM    477  OE2 GLU M  59      94.357  14.061  26.267  1.00143.89           O  
ATOM    478  C   GLU M  59      92.264  17.748  23.089  1.00143.89           C  
ATOM    479  O   GLU M  59      91.804  18.883  22.973  1.00143.89           O  
ATOM    480  N   TYR M  60      93.503  17.408  22.700  1.00195.66           N  
ATOM    481  CA  TYR M  60      94.510  18.317  22.252  1.00195.66           C  
ATOM    482  CB  TYR M  60      95.735  17.529  21.739  1.00195.66           C  
ATOM    483  CG  TYR M  60      96.816  18.433  21.253  1.00195.66           C  
ATOM    484  CD1 TYR M  60      96.847  18.852  19.941  1.00195.66           C  
ATOM    485  CD2 TYR M  60      97.806  18.851  22.109  1.00195.66           C  
ATOM    486  CE1 TYR M  60      97.850  19.682  19.493  1.00195.66           C  
ATOM    487  CE2 TYR M  60      98.809  19.679  21.668  1.00195.66           C  
ATOM    488  CZ  TYR M  60      98.833  20.096  20.359  1.00195.66           C  
ATOM    489  OH  TYR M  60      99.868  20.945  19.914  1.00195.66           O  
ATOM    490  C   TYR M  60      93.990  19.098  21.087  1.00195.66           C  
ATOM    491  O   TYR M  60      94.002  20.327  21.100  1.00195.66           O  
ATOM    492  N   TRP M  61      93.475  18.401  20.064  1.00101.48           N  
ATOM    493  CA  TRP M  61      93.079  19.059  18.849  1.00101.48           C  
ATOM    494  CB  TRP M  61      92.636  18.063  17.766  1.00101.48           C  
ATOM    495  CG  TRP M  61      93.736  17.108  17.377  1.00101.48           C  
ATOM    496  CD2 TRP M  61      94.998  17.523  16.833  1.00101.48           C  
ATOM    497  CD1 TRP M  61      93.795  15.751  17.501  1.00101.48           C  
ATOM    498  NE1 TRP M  61      95.012  15.292  17.056  1.00101.48           N  
ATOM    499  CE2 TRP M  61      95.764  16.373  16.646  1.00101.48           C  
ATOM    500  CE3 TRP M  61      95.480  18.762  16.523  1.00101.48           C  
ATOM    501  CZ2 TRP M  61      97.031  16.446  16.139  1.00101.48           C  
ATOM    502  CZ3 TRP M  61      96.756  18.831  16.009  1.00101.48           C  
ATOM    503  CH2 TRP M  61      97.516  17.695  15.821  1.00101.48           C  
ATOM    504  C   TRP M  61      91.937  19.985  19.098  1.00101.48           C  
ATOM    505  O   TRP M  61      92.011  21.179  18.808  1.00101.48           O  
ATOM    506  N   GLU M  62      90.863  19.460  19.708  1.00 93.72           N  
ATOM    507  CA  GLU M  62      89.677  20.242  19.869  1.00 93.72           C  
ATOM    508  CB  GLU M  62      88.567  19.497  20.631  1.00 93.72           C  
ATOM    509  CG  GLU M  62      87.408  20.399  21.068  1.00 93.72           C  
ATOM    510  CD  GLU M  62      86.608  20.812  19.842  1.00 93.72           C  
ATOM    511  OE1 GLU M  62      86.620  20.051  18.839  1.00 93.72           O  
ATOM    512  OE2 GLU M  62      85.968  21.896  19.895  1.00 93.72           O  
ATOM    513  C   GLU M  62      90.028  21.429  20.679  1.00 93.72           C  
ATOM    514  O   GLU M  62      89.548  22.536  20.427  1.00 93.72           O  
ATOM    515  N   ARG M  63      90.886  21.226  21.689  1.00249.14           N  
ATOM    516  CA  ARG M  63      91.133  22.338  22.537  1.00249.14           C  
ATOM    517  CB  ARG M  63      91.989  22.056  23.787  1.00249.14           C  
ATOM    518  CG  ARG M  63      93.453  21.714  23.516  1.00249.14           C  
ATOM    519  CD  ARG M  63      94.356  22.039  24.706  1.00249.14           C  
ATOM    520  NE  ARG M  63      94.766  20.752  25.320  1.00249.14           N  
ATOM    521  CZ  ARG M  63      95.899  20.139  24.877  1.00249.14           C  
ATOM    522  NH1 ARG M  63      96.674  20.748  23.934  1.00249.14           N  
ATOM    523  NH2 ARG M  63      96.261  18.925  25.381  1.00249.14           N  
ATOM    524  C   ARG M  63      91.835  23.417  21.796  1.00249.14           C  
ATOM    525  O   ARG M  63      91.372  24.553  21.785  1.00249.14           O  
ATOM    526  N   GLU M  64      92.926  23.059  21.096  1.00133.94           N  
ATOM    527  CA  GLU M  64      93.772  23.989  20.407  1.00133.94           C  
ATOM    528  CB  GLU M  64      94.929  23.316  19.651  1.00133.94           C  
ATOM    529  CG  GLU M  64      95.969  22.686  20.576  1.00133.94           C  
ATOM    530  CD  GLU M  64      96.491  23.782  21.494  1.00133.94           C  
ATOM    531  OE1 GLU M  64      96.789  24.893  20.983  1.00133.94           O  
ATOM    532  OE2 GLU M  64      96.590  23.523  22.722  1.00133.94           O  
ATOM    533  C   GLU M  64      92.927  24.688  19.414  1.00133.94           C  
ATOM    534  O   GLU M  64      93.085  25.883  19.178  1.00133.94           O  
ATOM    535  N   THR M  65      91.986  23.942  18.822  1.00 60.86           N  
ATOM    536  CA  THR M  65      91.159  24.479  17.790  1.00 60.86           C  
ATOM    537  CB  THR M  65      90.200  23.464  17.257  1.00 60.86           C  
ATOM    538  OG1 THR M  65      90.912  22.342  16.758  1.00 60.86           O  
ATOM    539  CG2 THR M  65      89.373  24.112  16.134  1.00 60.86           C  
ATOM    540  C   THR M  65      90.351  25.612  18.333  1.00 60.86           C  
ATOM    541  O   THR M  65      90.314  26.686  17.740  1.00 60.86           O  
ATOM    542  N   GLN M  66      89.696  25.414  19.490  1.00 91.60           N  
ATOM    543  CA  GLN M  66      88.864  26.452  20.025  1.00 91.60           C  
ATOM    544  CB  GLN M  66      88.165  26.028  21.324  1.00 91.60           C  
ATOM    545  CG  GLN M  66      87.191  24.864  21.149  1.00 91.60           C  
ATOM    546  CD  GLN M  66      86.595  24.563  22.516  1.00 91.60           C  
ATOM    547  OE1 GLN M  66      87.110  23.731  23.262  1.00 91.60           O  
ATOM    548  NE2 GLN M  66      85.484  25.267  22.862  1.00 91.60           N  
ATOM    549  C   GLN M  66      89.762  27.590  20.381  1.00 91.60           C  
ATOM    550  O   GLN M  66      89.425  28.750  20.159  1.00 91.60           O  
ATOM    551  N   LYS M  67      90.948  27.272  20.932  1.00120.85           N  
ATOM    552  CA  LYS M  67      91.893  28.263  21.347  1.00120.85           C  
ATOM    553  CB  LYS M  67      93.183  27.640  21.904  1.00120.85           C  
ATOM    554  CG  LYS M  67      94.222  28.666  22.355  1.00120.85           C  
ATOM    555  CD  LYS M  67      95.319  28.071  23.236  1.00120.85           C  
ATOM    556  CE  LYS M  67      95.799  26.694  22.795  1.00120.85           C  
ATOM    557  NZ  LYS M  67      96.859  26.214  23.709  1.00120.85           N  
ATOM    558  C   LYS M  67      92.248  29.087  20.176  1.00120.85           C  
ATOM    559  O   LYS M  67      92.319  30.310  20.264  1.00120.85           O  
ATOM    560  N   ALA M  68      92.455  28.423  19.037  1.00 49.69           N  
ATOM    561  CA  ALA M  68      92.818  29.126  17.847  1.00 49.69           C  
ATOM    562  CB  ALA M  68      92.970  28.198  16.629  1.00 49.69           C  
ATOM    563  C   ALA M  68      91.702  30.072  17.552  1.00 49.69           C  
ATOM    564  O   ALA M  68      91.932  31.253  17.309  1.00 49.69           O  
ATOM    565  N   LYS M  69      90.447  29.596  17.642  0.96145.57           N  
ATOM    566  CA  LYS M  69      89.344  30.449  17.310  0.96145.57           C  
ATOM    567  CB  LYS M  69      87.966  29.770  17.431  0.96145.57           C  
ATOM    568  CG  LYS M  69      87.575  28.922  16.217  0.96145.57           C  
ATOM    569  CD  LYS M  69      88.387  27.641  16.038  0.96145.57           C  
ATOM    570  CE  LYS M  69      87.985  26.836  14.799  0.96145.57           C  
ATOM    571  NZ  LYS M  69      86.562  26.434  14.887  0.96145.57           N  
ATOM    572  C   LYS M  69      89.348  31.635  18.224  0.96145.57           C  
ATOM    573  O   LYS M  69      89.081  32.755  17.794  0.96145.57           O  
ATOM    574  N   GLY M  70      89.642  31.442  19.521  1.00 57.53           N  
ATOM    575  CA  GLY M  70      89.617  32.582  20.389  1.00 57.53           C  
ATOM    576  C   GLY M  70      90.679  33.561  19.963  1.00 57.53           C  
ATOM    577  O   GLY M  70      90.438  34.766  19.901  1.00 57.53           O  
ATOM    578  N   ASN M  71      91.892  33.060  19.651  1.00 71.19           N  
ATOM    579  CA  ASN M  71      93.001  33.900  19.257  1.00 71.19           C  
ATOM    580  CB  ASN M  71      94.300  33.110  19.013  1.00 71.19           C  
ATOM    581  CG  ASN M  71      94.837  32.632  20.354  1.00 71.19           C  
ATOM    582  OD1 ASN M  71      94.982  33.414  21.292  1.00 71.19           O  
ATOM    583  ND2 ASN M  71      95.142  31.310  20.451  1.00 71.19           N  
ATOM    584  C   ASN M  71      92.676  34.597  17.978  1.00 71.19           C  
ATOM    585  O   ASN M  71      93.032  35.760  17.794  1.00 71.19           O  
ATOM    586  N   GLU M  72      91.985  33.904  17.057  1.00 72.84           N  
ATOM    587  CA  GLU M  72      91.696  34.477  15.776  1.00 72.84           C  
ATOM    588  CB  GLU M  72      90.813  33.553  14.925  1.00 72.84           C  
ATOM    589  CG  GLU M  72      90.476  34.108  13.542  1.00 72.84           C  
ATOM    590  CD  GLU M  72      89.608  33.074  12.841  1.00 72.84           C  
ATOM    591  OE1 GLU M  72      89.822  31.857  13.086  1.00 72.84           O  
ATOM    592  OE2 GLU M  72      88.712  33.489  12.059  1.00 72.84           O  
ATOM    593  C   GLU M  72      90.928  35.720  16.016  1.00 72.84           C  
ATOM    594  O   GLU M  72      91.237  36.783  15.478  1.00 72.84           O  
ATOM    595  N   GLN M  73      89.933  35.620  16.899  1.00 93.39           N  
ATOM    596  CA  GLN M  73      89.120  36.752  17.170  1.00 93.39           C  
ATOM    597  CB  GLN M  73      88.089  36.480  18.282  1.00 93.39           C  
ATOM    598  CG  GLN M  73      87.101  35.368  17.923  1.00 93.39           C  
ATOM    599  CD  GLN M  73      86.232  35.865  16.777  1.00 93.39           C  
ATOM    600  OE1 GLN M  73      86.155  37.064  16.515  1.00 93.39           O  
ATOM    601  NE2 GLN M  73      85.552  34.920  16.074  1.00 93.39           N  
ATOM    602  C   GLN M  73      90.013  37.828  17.690  1.00 93.39           C  
ATOM    603  O   GLN M  73      89.929  38.962  17.225  1.00 93.39           O  
ATOM    604  N   SER M  74      90.956  37.472  18.589  1.00107.14           N  
ATOM    605  CA  SER M  74      91.707  38.469  19.289  1.00107.14           C  
ATOM    606  CB  SER M  74      92.750  37.864  20.240  1.00107.14           C  
ATOM    607  OG  SER M  74      92.096  37.215  21.320  1.00107.14           O  
ATOM    608  C   SER M  74      92.403  39.333  18.297  1.00107.14           C  
ATOM    609  O   SER M  74      92.333  40.558  18.367  1.00107.14           O  
ATOM    610  N   PHE M  75      93.042  38.705  17.304  1.00 89.08           N  
ATOM    611  CA  PHE M  75      93.787  39.426  16.322  1.00 89.08           C  
ATOM    612  CB  PHE M  75      94.653  38.521  15.427  1.00 89.08           C  
ATOM    613  CG  PHE M  75      95.782  38.032  16.268  1.00 89.08           C  
ATOM    614  CD1 PHE M  75      95.663  36.888  17.024  1.00 89.08           C  
ATOM    615  CD2 PHE M  75      96.967  38.730  16.303  1.00 89.08           C  
ATOM    616  CE1 PHE M  75      96.710  36.447  17.799  1.00 89.08           C  
ATOM    617  CE2 PHE M  75      98.017  38.294  17.075  1.00 89.08           C  
ATOM    618  CZ  PHE M  75      97.891  37.150  17.824  1.00 89.08           C  
ATOM    619  C   PHE M  75      92.905  40.252  15.441  1.00 89.08           C  
ATOM    620  O   PHE M  75      93.282  41.366  15.079  1.00 89.08           O  
ATOM    621  N   ARG M  76      91.706  39.749  15.079  0.93122.00           N  
ATOM    622  CA  ARG M  76      90.889  40.470  14.142  0.93122.00           C  
ATOM    623  CB  ARG M  76      89.552  39.780  13.780  0.93122.00           C  
ATOM    624  CG  ARG M  76      88.561  39.558  14.924  0.93122.00           C  
ATOM    625  CD  ARG M  76      87.427  38.593  14.561  0.93122.00           C  
ATOM    626  NE  ARG M  76      86.536  39.265  13.573  0.93122.00           N  
ATOM    627  CZ  ARG M  76      85.335  39.773  13.976  0.93122.00           C  
ATOM    628  NH1 ARG M  76      84.923  39.599  15.266  0.93122.00           N  
ATOM    629  NH2 ARG M  76      84.544  40.451  13.092  0.93122.00           N  
ATOM    630  C   ARG M  76      90.624  41.840  14.675  0.93122.00           C  
ATOM    631  O   ARG M  76      90.631  42.812  13.921  0.93122.00           O  
ATOM    632  N   VAL M  77      90.393  41.959  15.992  1.00 95.36           N  
ATOM    633  CA  VAL M  77      90.156  43.248  16.583  1.00 95.36           C  
ATOM    634  CB  VAL M  77      89.706  43.197  18.007  1.00 95.36           C  
ATOM    635  CG1 VAL M  77      89.499  44.641  18.491  1.00 95.36           C  
ATOM    636  CG2 VAL M  77      88.438  42.343  18.077  1.00 95.36           C  
ATOM    637  C   VAL M  77      91.435  44.026  16.535  1.00 95.36           C  
ATOM    638  O   VAL M  77      91.415  45.224  16.263  1.00 95.36           O  
ATOM    639  N   ASP M  78      92.588  43.353  16.751  1.00 76.12           N  
ATOM    640  CA  ASP M  78      93.839  44.051  16.829  1.00 76.12           C  
ATOM    641  CB  ASP M  78      95.058  43.121  16.954  1.00 76.12           C  
ATOM    642  CG  ASP M  78      95.106  42.568  18.366  1.00 76.12           C  
ATOM    643  OD1 ASP M  78      94.738  43.322  19.307  1.00 76.12           O  
ATOM    644  OD2 ASP M  78      95.509  41.385  18.522  1.00 76.12           O  
ATOM    645  C   ASP M  78      94.028  44.791  15.552  1.00 76.12           C  
ATOM    646  O   ASP M  78      94.539  45.909  15.555  1.00 76.12           O  
ATOM    647  N   LEU M  79      93.601  44.190  14.428  1.00 71.01           N  
ATOM    648  CA  LEU M  79      93.769  44.826  13.161  1.00 71.01           C  
ATOM    649  CB  LEU M  79      93.112  44.034  12.020  1.00 71.01           C  
ATOM    650  CG  LEU M  79      93.715  42.635  11.811  1.00 71.01           C  
ATOM    651  CD1 LEU M  79      93.020  41.893  10.660  1.00 71.01           C  
ATOM    652  CD2 LEU M  79      95.239  42.707  11.644  1.00 71.01           C  
ATOM    653  C   LEU M  79      93.084  46.156  13.213  1.00 71.01           C  
ATOM    654  O   LEU M  79      93.662  47.176  12.841  1.00 71.01           O  
ATOM    655  N   ARG M  80      91.843  46.183  13.730  1.00105.51           N  
ATOM    656  CA  ARG M  80      91.081  47.398  13.789  1.00105.51           C  
ATOM    657  CB  ARG M  80      89.713  47.200  14.453  1.00105.51           C  
ATOM    658  CG  ARG M  80      88.845  46.171  13.732  1.00105.51           C  
ATOM    659  CD  ARG M  80      87.482  45.950  14.384  1.00105.51           C  
ATOM    660  NE  ARG M  80      86.871  44.772  13.712  1.00105.51           N  
ATOM    661  CZ  ARG M  80      85.710  44.238  14.191  1.00105.51           C  
ATOM    662  NH1 ARG M  80      85.072  44.819  15.248  1.00105.51           N  
ATOM    663  NH2 ARG M  80      85.192  43.115  13.615  1.00105.51           N  
ATOM    664  C   ARG M  80      91.828  48.387  14.622  1.00105.51           C  
ATOM    665  O   ARG M  80      91.951  49.557  14.264  1.00105.51           O  
ATOM    666  N   THR M  81      92.386  47.911  15.743  1.00 86.99           N  
ATOM    667  CA  THR M  81      92.990  48.751  16.732  1.00 86.99           C  
ATOM    668  CB  THR M  81      93.467  47.956  17.911  1.00 86.99           C  
ATOM    669  OG1 THR M  81      92.407  47.165  18.420  1.00 86.99           O  
ATOM    670  CG2 THR M  81      93.898  48.933  19.008  1.00 86.99           C  
ATOM    671  C   THR M  81      94.165  49.466  16.149  1.00 86.99           C  
ATOM    672  O   THR M  81      94.338  50.664  16.366  1.00 86.99           O  
ATOM    673  N   LEU M  82      94.992  48.741  15.380  1.00 74.03           N  
ATOM    674  CA  LEU M  82      96.191  49.283  14.801  1.00 74.03           C  
ATOM    675  CB  LEU M  82      96.981  48.211  14.040  1.00 74.03           C  
ATOM    676  CG  LEU M  82      97.468  47.098  14.988  1.00 74.03           C  
ATOM    677  CD1 LEU M  82      98.264  46.016  14.247  1.00 74.03           C  
ATOM    678  CD2 LEU M  82      98.240  47.691  16.178  1.00 74.03           C  
ATOM    679  C   LEU M  82      95.790  50.359  13.859  1.00 74.03           C  
ATOM    680  O   LEU M  82      96.421  51.414  13.784  1.00 74.03           O  
ATOM    681  N   LEU M  83      94.674  50.124  13.159  1.00160.05           N  
ATOM    682  CA  LEU M  83      94.164  51.022  12.181  1.00160.05           C  
ATOM    683  CB  LEU M  83      92.807  50.496  11.679  1.00160.05           C  
ATOM    684  CG  LEU M  83      92.214  51.204  10.458  1.00160.05           C  
ATOM    685  CD1 LEU M  83      91.892  52.675  10.758  1.00160.05           C  
ATOM    686  CD2 LEU M  83      93.085  50.973   9.212  1.00160.05           C  
ATOM    687  C   LEU M  83      93.969  52.324  12.887  1.00160.05           C  
ATOM    688  O   LEU M  83      94.263  53.378  12.334  1.00160.05           O  
ATOM    689  N   GLY M  84      93.453  52.283  14.129  1.00 42.03           N  
ATOM    690  CA  GLY M  84      93.239  53.474  14.902  1.00 42.03           C  
ATOM    691  C   GLY M  84      94.529  54.128  15.321  1.00 42.03           C  
ATOM    692  O   GLY M  84      94.664  55.347  15.227  1.00 42.03           O  
ATOM    693  N   TYR M  85      95.521  53.346  15.797  1.00 84.86           N  
ATOM    694  CA  TYR M  85      96.720  53.965  16.297  1.00 84.86           C  
ATOM    695  CB  TYR M  85      97.767  52.972  16.836  1.00 84.86           C  
ATOM    696  CG  TYR M  85      97.235  52.322  18.066  1.00 84.86           C  
ATOM    697  CD1 TYR M  85      97.080  53.042  19.226  1.00 84.86           C  
ATOM    698  CD2 TYR M  85      96.923  50.984  18.074  1.00 84.86           C  
ATOM    699  CE1 TYR M  85      96.596  52.448  20.368  1.00 84.86           C  
ATOM    700  CE2 TYR M  85      96.442  50.388  19.214  1.00 84.86           C  
ATOM    701  CZ  TYR M  85      96.273  51.115  20.366  1.00 84.86           C  
ATOM    702  OH  TYR M  85      95.776  50.497  21.534  1.00 84.86           O  
ATOM    703  C   TYR M  85      97.374  54.690  15.167  1.00 84.86           C  
ATOM    704  O   TYR M  85      97.848  55.815  15.323  1.00 84.86           O  
ATOM    705  N   TYR M  86      97.443  54.015  14.006  1.00 84.76           N  
ATOM    706  CA  TYR M  86      98.013  54.518  12.790  1.00 84.76           C  
ATOM    707  CB  TYR M  86      98.323  53.415  11.764  1.00 84.76           C  
ATOM    708  CG  TYR M  86      99.486  52.669  12.329  1.00 84.76           C  
ATOM    709  CD1 TYR M  86     100.738  53.241  12.313  1.00 84.76           C  
ATOM    710  CD2 TYR M  86      99.340  51.410  12.865  1.00 84.76           C  
ATOM    711  CE1 TYR M  86     101.826  52.578  12.827  1.00 84.76           C  
ATOM    712  CE2 TYR M  86     100.426  50.740  13.381  1.00 84.76           C  
ATOM    713  CZ  TYR M  86     101.670  51.324  13.365  1.00 84.76           C  
ATOM    714  OH  TYR M  86     102.784  50.639  13.896  1.00 84.76           O  
ATOM    715  C   TYR M  86      97.140  55.571  12.170  1.00 84.76           C  
ATOM    716  O   TYR M  86      97.632  56.486  11.515  1.00 84.76           O  
ATOM    717  N   ASN M  87      95.812  55.464  12.349  1.00 91.66           N  
ATOM    718  CA  ASN M  87      94.872  56.354  11.728  1.00 91.66           C  
ATOM    719  CB  ASN M  87      95.158  57.837  12.016  1.00 91.66           C  
ATOM    720  CG  ASN M  87      93.887  58.619  11.723  1.00 91.66           C  
ATOM    721  OD1 ASN M  87      92.891  58.059  11.268  1.00 91.66           O  
ATOM    722  ND2 ASN M  87      93.915  59.951  11.996  1.00 91.66           N  
ATOM    723  C   ASN M  87      94.940  56.135  10.248  1.00 91.66           C  
ATOM    724  O   ASN M  87      94.815  57.069   9.458  1.00 91.66           O  
ATOM    725  N   GLN M  88      95.135  54.861   9.847  1.00131.48           N  
ATOM    726  CA  GLN M  88      95.236  54.464   8.472  1.00131.48           C  
ATOM    727  CB  GLN M  88      96.183  53.267   8.296  1.00131.48           C  
ATOM    728  CG  GLN M  88      95.806  52.090   9.187  1.00131.48           C  
ATOM    729  CD  GLN M  88      96.956  51.100   9.192  1.00131.48           C  
ATOM    730  OE1 GLN M  88      97.625  50.896   8.183  1.00131.48           O  
ATOM    731  NE2 GLN M  88      97.196  50.466  10.369  1.00131.48           N  
ATOM    732  C   GLN M  88      93.873  54.198   7.907  1.00131.48           C  
ATOM    733  O   GLN M  88      92.891  54.089   8.636  1.00131.48           O  
ATOM    734  N   SER M  89      93.777  54.143   6.561  1.00 45.33           N  
ATOM    735  CA  SER M  89      92.509  53.947   5.915  1.00 45.33           C  
ATOM    736  CB  SER M  89      92.525  54.265   4.409  1.00 45.33           C  
ATOM    737  OG  SER M  89      93.371  53.354   3.722  1.00 45.33           O  
ATOM    738  C   SER M  89      92.094  52.520   6.072  1.00 45.33           C  
ATOM    739  O   SER M  89      92.923  51.615   6.144  1.00 45.33           O  
ATOM    740  N   LYS M  90      90.769  52.301   6.149  1.00113.16           N  
ATOM    741  CA  LYS M  90      90.179  51.002   6.303  1.00113.16           C  
ATOM    742  CB  LYS M  90      88.668  51.057   6.568  1.00113.16           C  
ATOM    743  CG  LYS M  90      88.022  49.673   6.517  1.00113.16           C  
ATOM    744  CD  LYS M  90      88.531  48.720   7.598  1.00113.16           C  
ATOM    745  CE  LYS M  90      87.888  47.333   7.544  1.00113.16           C  
ATOM    746  NZ  LYS M  90      88.519  46.518   6.482  1.00113.16           N  
ATOM    747  C   LYS M  90      90.366  50.173   5.073  1.00113.16           C  
ATOM    748  O   LYS M  90      90.562  48.962   5.156  1.00113.16           O  
ATOM    749  N   GLY M  91      90.336  50.813   3.894  1.00 32.27           N  
ATOM    750  CA  GLY M  91      90.288  50.095   2.653  1.00 32.27           C  
ATOM    751  C   GLY M  91      91.446  49.160   2.472  1.00 32.27           C  
ATOM    752  O   GLY M  91      91.260  48.045   1.988  1.00 32.27           O  
ATOM    753  N   GLY M  92      92.670  49.567   2.852  1.00 28.62           N  
ATOM    754  CA  GLY M  92      93.819  48.753   2.555  1.00 28.62           C  
ATOM    755  C   GLY M  92      93.868  47.532   3.421  1.00 28.62           C  
ATOM    756  O   GLY M  92      93.183  47.431   4.438  1.00 28.62           O  
ATOM    757  N   SER M  93      94.718  46.568   3.004  1.00 48.10           N  
ATOM    758  CA  SER M  93      94.928  45.321   3.685  1.00 48.10           C  
ATOM    759  CB  SER M  93      95.143  44.147   2.713  1.00 48.10           C  
ATOM    760  OG  SER M  93      95.577  42.993   3.417  1.00 48.10           O  
ATOM    761  C   SER M  93      96.181  45.441   4.494  1.00 48.10           C  
ATOM    762  O   SER M  93      97.127  46.114   4.090  1.00 48.10           O  
ATOM    763  N   HIS M  94      96.221  44.787   5.674  1.00 73.44           N  
ATOM    764  CA  HIS M  94      97.402  44.877   6.486  1.00 73.44           C  
ATOM    765  ND1 HIS M  94      97.908  47.977   6.248  1.00 73.44           N  
ATOM    766  CG  HIS M  94      97.038  47.292   7.067  1.00 73.44           C  
ATOM    767  CB  HIS M  94      97.298  45.918   7.609  1.00 73.44           C  
ATOM    768  NE2 HIS M  94      96.147  49.298   6.550  1.00 73.44           N  
ATOM    769  CD2 HIS M  94      95.968  48.113   7.241  1.00 73.44           C  
ATOM    770  CE1 HIS M  94      97.325  49.169   5.969  1.00 73.44           C  
ATOM    771  C   HIS M  94      97.661  43.535   7.098  1.00 73.44           C  
ATOM    772  O   HIS M  94      96.831  42.631   7.015  1.00 73.44           O  
ATOM    773  N   THR M  95      98.846  43.362   7.721  0.90 55.40           N  
ATOM    774  CA  THR M  95      99.172  42.064   8.239  0.90 55.40           C  
ATOM    775  CB  THR M  95     100.159  41.344   7.369  0.90 55.40           C  
ATOM    776  OG1 THR M  95      99.653  41.227   6.047  0.90 55.40           O  
ATOM    777  CG2 THR M  95     100.415  39.949   7.962  0.90 55.40           C  
ATOM    778  C   THR M  95      99.794  42.169   9.600  0.90 55.40           C  
ATOM    779  O   THR M  95     100.522  43.113   9.902  0.90 55.40           O  
ATOM    780  N   ILE M  96      99.504  41.176  10.468  1.00 55.71           N  
ATOM    781  CA  ILE M  96     100.122  41.117  11.763  1.00 55.71           C  
ATOM    782  CB  ILE M  96      99.156  41.256  12.904  1.00 55.71           C  
ATOM    783  CG1 ILE M  96      98.489  42.641  12.874  1.00 55.71           C  
ATOM    784  CG2 ILE M  96      99.913  40.959  14.208  1.00 55.71           C  
ATOM    785  CD1 ILE M  96      97.294  42.766  13.818  1.00 55.71           C  
ATOM    786  C   ILE M  96     100.738  39.758  11.865  1.00 55.71           C  
ATOM    787  O   ILE M  96     100.162  38.772  11.410  1.00 55.71           O  
ATOM    788  N   GLN M  97     101.956  39.682  12.435  1.00 60.10           N  
ATOM    789  CA  GLN M  97     102.626  38.424  12.573  1.00 60.10           C  
ATOM    790  CB  GLN M  97     103.753  38.199  11.549  1.00 60.10           C  
ATOM    791  CG  GLN M  97     103.265  38.115  10.102  1.00 60.10           C  
ATOM    792  CD  GLN M  97     104.474  37.859   9.210  1.00 60.10           C  
ATOM    793  OE1 GLN M  97     104.461  36.958   8.374  1.00 60.10           O  
ATOM    794  NE2 GLN M  97     105.551  38.671   9.386  1.00 60.10           N  
ATOM    795  C   GLN M  97     103.259  38.420  13.922  1.00 60.10           C  
ATOM    796  O   GLN M  97     103.733  39.454  14.389  1.00 60.10           O  
ATOM    797  N   VAL M  98     103.267  37.252  14.598  1.00124.68           N  
ATOM    798  CA  VAL M  98     103.880  37.216  15.889  1.00124.68           C  
ATOM    799  CB  VAL M  98     102.899  37.264  17.020  1.00124.68           C  
ATOM    800  CG1 VAL M  98     102.259  38.658  17.038  1.00124.68           C  
ATOM    801  CG2 VAL M  98     101.869  36.142  16.825  1.00124.68           C  
ATOM    802  C   VAL M  98     104.683  35.976  16.033  1.00124.68           C  
ATOM    803  O   VAL M  98     104.342  34.915  15.510  1.00124.68           O  
ATOM    804  N   ILE M  99     105.804  36.110  16.761  1.00 67.21           N  
ATOM    805  CA  ILE M  99     106.651  34.993  17.001  1.00 67.21           C  
ATOM    806  CB  ILE M  99     108.058  35.236  16.545  1.00 67.21           C  
ATOM    807  CG1 ILE M  99     108.044  35.425  15.016  1.00 67.21           C  
ATOM    808  CG2 ILE M  99     108.950  34.080  17.027  1.00 67.21           C  
ATOM    809  CD1 ILE M  99     109.343  35.970  14.432  1.00 67.21           C  
ATOM    810  C   ILE M  99     106.626  34.752  18.471  1.00 67.21           C  
ATOM    811  O   ILE M  99     107.013  35.607  19.267  1.00 67.21           O  
ATOM    812  N   SER M 100     106.118  33.572  18.867  1.00 96.56           N  
ATOM    813  CA  SER M 100     106.075  33.224  20.251  1.00 96.56           C  
ATOM    814  CB  SER M 100     104.660  32.945  20.787  1.00 96.56           C  
ATOM    815  OG  SER M 100     103.897  34.141  20.821  1.00 96.56           O  
ATOM    816  C   SER M 100     106.836  31.955  20.360  1.00 96.56           C  
ATOM    817  O   SER M 100     106.785  31.123  19.458  1.00 96.56           O  
ATOM    818  N   GLY M 101     107.587  31.770  21.458  1.00 38.16           N  
ATOM    819  CA  GLY M 101     108.316  30.544  21.544  1.00 38.16           C  
ATOM    820  C   GLY M 101     109.313  30.631  22.649  1.00 38.16           C  
ATOM    821  O   GLY M 101     109.483  31.671  23.284  1.00 38.16           O  
ATOM    822  N   CYS M 102     110.004  29.498  22.895  1.00 52.85           N  
ATOM    823  CA  CYS M 102     110.979  29.426  23.941  1.00 52.85           C  
ATOM    824  CB  CYS M 102     110.410  28.823  25.244  1.00 52.85           C  
ATOM    825  SG  CYS M 102     109.775  27.128  25.038  1.00 52.85           S  
ATOM    826  C   CYS M 102     112.097  28.541  23.474  1.00 52.85           C  
ATOM    827  O   CYS M 102     111.897  27.646  22.654  1.00 52.85           O  
ATOM    828  N   GLU M 103     113.322  28.790  23.982  1.00 66.20           N  
ATOM    829  CA  GLU M 103     114.465  27.996  23.627  1.00 66.20           C  
ATOM    830  CB  GLU M 103     115.653  28.819  23.098  1.00 66.20           C  
ATOM    831  CG  GLU M 103     115.447  29.467  21.731  1.00 66.20           C  
ATOM    832  CD  GLU M 103     116.719  30.238  21.401  1.00 66.20           C  
ATOM    833  OE1 GLU M 103     117.438  30.627  22.359  1.00 66.20           O  
ATOM    834  OE2 GLU M 103     116.991  30.445  20.189  1.00 66.20           O  
ATOM    835  C   GLU M 103     114.969  27.383  24.894  1.00 66.20           C  
ATOM    836  O   GLU M 103     115.088  28.060  25.914  1.00 66.20           O  
ATOM    837  N   VAL M 104     115.298  26.077  24.855  1.00 39.88           N  
ATOM    838  CA  VAL M 104     115.785  25.404  26.026  1.00 39.88           C  
ATOM    839  CB  VAL M 104     114.892  24.277  26.455  1.00 39.88           C  
ATOM    840  CG1 VAL M 104     113.514  24.858  26.818  1.00 39.88           C  
ATOM    841  CG2 VAL M 104     114.843  23.232  25.326  1.00 39.88           C  
ATOM    842  C   VAL M 104     117.123  24.815  25.690  1.00 39.88           C  
ATOM    843  O   VAL M 104     117.413  24.520  24.532  1.00 39.88           O  
ATOM    844  N   GLY M 105     117.991  24.654  26.709  1.00 20.49           N  
ATOM    845  CA  GLY M 105     119.298  24.104  26.488  1.00 20.49           C  
ATOM    846  C   GLY M 105     119.222  22.623  26.664  1.00 20.49           C  
ATOM    847  O   GLY M 105     118.151  22.057  26.873  1.00 20.49           O  
ATOM    848  N   SER M 106     120.389  21.953  26.587  1.00 74.95           N  
ATOM    849  CA  SER M 106     120.440  20.530  26.738  1.00 74.95           C  
ATOM    850  CB  SER M 106     121.838  19.946  26.460  1.00 74.95           C  
ATOM    851  OG  SER M 106     122.788  20.468  27.377  1.00 74.95           O  
ATOM    852  C   SER M 106     120.049  20.193  28.141  1.00 74.95           C  
ATOM    853  O   SER M 106     119.462  19.141  28.395  1.00 74.95           O  
ATOM    854  N   ASP M 107     120.370  21.090  29.092  1.00 54.82           N  
ATOM    855  CA  ASP M 107     120.061  20.867  30.475  1.00 54.82           C  
ATOM    856  CB  ASP M 107     120.745  21.862  31.429  1.00 54.82           C  
ATOM    857  CG  ASP M 107     120.249  23.270  31.155  1.00 54.82           C  
ATOM    858  OD1 ASP M 107     120.099  23.645  29.962  1.00 54.82           O  
ATOM    859  OD2 ASP M 107     120.010  23.993  32.156  1.00 54.82           O  
ATOM    860  C   ASP M 107     118.577  20.903  30.688  1.00 54.82           C  
ATOM    861  O   ASP M 107     118.059  20.189  31.546  1.00 54.82           O  
ATOM    862  N   GLY M 108     117.839  21.711  29.898  1.00 32.08           N  
ATOM    863  CA  GLY M 108     116.417  21.796  30.099  1.00 32.08           C  
ATOM    864  C   GLY M 108     116.088  23.143  30.665  1.00 32.08           C  
ATOM    865  O   GLY M 108     114.926  23.445  30.935  1.00 32.08           O  
ATOM    866  N   ARG M 109     117.115  23.988  30.869  1.00134.12           N  
ATOM    867  CA  ARG M 109     116.892  25.316  31.363  1.00134.12           C  
ATOM    868  CB  ARG M 109     118.165  26.005  31.884  1.00134.12           C  
ATOM    869  CG  ARG M 109     117.903  27.317  32.629  1.00134.12           C  
ATOM    870  CD  ARG M 109     117.333  27.128  34.037  1.00134.12           C  
ATOM    871  NE  ARG M 109     115.993  26.490  33.907  1.00134.12           N  
ATOM    872  CZ  ARG M 109     115.276  26.177  35.026  1.00134.12           C  
ATOM    873  NH1 ARG M 109     115.780  26.465  36.262  1.00134.12           N  
ATOM    874  NH2 ARG M 109     114.054  25.580  34.909  1.00134.12           N  
ATOM    875  C   ARG M 109     116.374  26.124  30.217  1.00134.12           C  
ATOM    876  O   ARG M 109     116.496  25.723  29.062  1.00134.12           O  
ATOM    877  N   LEU M 110     115.752  27.283  30.509  1.00 63.70           N  
ATOM    878  CA  LEU M 110     115.194  28.088  29.459  1.00 63.70           C  
ATOM    879  CB  LEU M 110     113.948  28.871  29.901  1.00 63.70           C  
ATOM    880  CG  LEU M 110     113.326  29.740  28.795  1.00 63.70           C  
ATOM    881  CD1 LEU M 110     112.813  28.880  27.632  1.00 63.70           C  
ATOM    882  CD2 LEU M 110     112.244  30.671  29.366  1.00 63.70           C  
ATOM    883  C   LEU M 110     116.222  29.073  29.005  1.00 63.70           C  
ATOM    884  O   LEU M 110     116.580  29.997  29.733  1.00 63.70           O  
ATOM    885  N   LEU M 111     116.745  28.867  27.780  1.00 58.68           N  
ATOM    886  CA  LEU M 111     117.739  29.736  27.224  1.00 58.68           C  
ATOM    887  CB  LEU M 111     118.313  29.196  25.902  1.00 58.68           C  
ATOM    888  CG  LEU M 111     119.070  27.866  26.062  1.00 58.68           C  
ATOM    889  CD1 LEU M 111     119.624  27.371  24.717  1.00 58.68           C  
ATOM    890  CD2 LEU M 111     120.152  27.975  27.147  1.00 58.68           C  
ATOM    891  C   LEU M 111     117.162  31.087  26.929  1.00 58.68           C  
ATOM    892  O   LEU M 111     117.682  32.104  27.387  1.00 58.68           O  
ATOM    893  N   ARG M 112     116.043  31.141  26.180  1.00140.51           N  
ATOM    894  CA  ARG M 112     115.547  32.440  25.826  1.00140.51           C  
ATOM    895  CB  ARG M 112     116.286  33.017  24.603  1.00140.51           C  
ATOM    896  CG  ARG M 112     116.119  34.520  24.375  0.93140.51           C  
ATOM    897  CD  ARG M 112     116.971  35.041  23.210  0.96140.51           C  
ATOM    898  NE  ARG M 112     116.687  36.494  23.039  0.94140.51           N  
ATOM    899  CZ  ARG M 112     117.536  37.277  22.310  0.91140.51           C  
ATOM    900  NH1 ARG M 112     118.677  36.746  21.779  1.00140.51           N  
ATOM    901  NH2 ARG M 112     117.244  38.596  22.109  1.00140.51           N  
ATOM    902  C   ARG M 112     114.084  32.331  25.513  1.00140.51           C  
ATOM    903  O   ARG M 112     113.594  31.267  25.135  1.00140.51           O  
ATOM    904  N   GLY M 113     113.337  33.444  25.674  1.00 44.39           N  
ATOM    905  CA  GLY M 113     111.927  33.423  25.397  1.00 44.39           C  
ATOM    906  C   GLY M 113     111.629  34.565  24.477  1.00 44.39           C  
ATOM    907  O   GLY M 113     112.144  35.667  24.666  1.00 44.39           O  
ATOM    908  N   TYR M 114     110.747  34.333  23.477  1.00120.08           N  
ATOM    909  CA  TYR M 114     110.485  35.357  22.503  1.00120.08           C  
ATOM    910  CB  TYR M 114     110.756  34.956  21.041  1.00120.08           C  
ATOM    911  CG  TYR M 114     112.125  34.414  20.826  1.00120.08           C  
ATOM    912  CD1 TYR M 114     113.191  35.234  20.547  1.00120.08           C  
ATOM    913  CD2 TYR M 114     112.330  33.057  20.888  1.00120.08           C  
ATOM    914  CE1 TYR M 114     114.442  34.701  20.338  1.00120.08           C  
ATOM    915  CE2 TYR M 114     113.576  32.520  20.680  1.00120.08           C  
ATOM    916  CZ  TYR M 114     114.636  33.344  20.402  1.00120.08           C  
ATOM    917  OH  TYR M 114     115.917  32.796  20.186  1.00120.08           O  
ATOM    918  C   TYR M 114     109.017  35.641  22.444  1.00120.08           C  
ATOM    919  O   TYR M 114     108.181  34.754  22.606  1.00120.08           O  
ATOM    920  N   GLN M 115     108.679  36.923  22.210  1.00 90.77           N  
ATOM    921  CA  GLN M 115     107.325  37.330  21.977  1.00 90.77           C  
ATOM    922  CB  GLN M 115     106.592  37.767  23.259  1.00 90.77           C  
ATOM    923  CG  GLN M 115     105.142  38.204  23.036  1.00 90.77           C  
ATOM    924  CD  GLN M 115     104.275  36.960  22.862  1.00 90.77           C  
ATOM    925  OE1 GLN M 115     104.735  35.829  23.012  1.00 90.77           O  
ATOM    926  NE2 GLN M 115     102.973  37.175  22.540  1.00 90.77           N  
ATOM    927  C   GLN M 115     107.464  38.535  21.106  1.00 90.77           C  
ATOM    928  O   GLN M 115     107.792  39.618  21.587  1.00 90.77           O  
ATOM    929  N   GLN M 116     107.218  38.401  19.791  1.00128.10           N  
ATOM    930  CA  GLN M 116     107.460  39.563  18.993  1.00128.10           C  
ATOM    931  CB  GLN M 116     108.830  39.521  18.290  1.00128.10           C  
ATOM    932  CG  GLN M 116     109.076  38.300  17.413  1.00128.10           C  
ATOM    933  CD  GLN M 116     110.587  38.201  17.242  1.00128.10           C  
ATOM    934  OE1 GLN M 116     111.348  38.737  18.046  1.00128.10           O  
ATOM    935  NE2 GLN M 116     111.039  37.487  16.178  1.00128.10           N  
ATOM    936  C   GLN M 116     106.331  39.824  18.049  1.00128.10           C  
ATOM    937  O   GLN M 116     105.772  38.918  17.434  1.00128.10           O  
ATOM    938  N   TYR M 117     105.967  41.117  17.924  1.00 91.10           N  
ATOM    939  CA  TYR M 117     104.856  41.512  17.109  1.00 91.10           C  
ATOM    940  CB  TYR M 117     103.817  42.369  17.858  1.00 91.10           C  
ATOM    941  CG  TYR M 117     102.973  41.497  18.724  1.00 91.10           C  
ATOM    942  CD1 TYR M 117     103.478  40.876  19.844  1.00 91.10           C  
ATOM    943  CD2 TYR M 117     101.644  41.323  18.412  1.00 91.10           C  
ATOM    944  CE1 TYR M 117     102.668  40.084  20.626  1.00 91.10           C  
ATOM    945  CE2 TYR M 117     100.831  40.534  19.190  1.00 91.10           C  
ATOM    946  CZ  TYR M 117     101.345  39.909  20.298  1.00 91.10           C  
ATOM    947  OH  TYR M 117     100.512  39.097  21.097  1.00 91.10           O  
ATOM    948  C   TYR M 117     105.326  42.340  15.958  1.00 91.10           C  
ATOM    949  O   TYR M 117     106.120  43.267  16.106  1.00 91.10           O  
ATOM    950  N   ALA M 118     104.833  42.010  14.751  1.00 45.97           N  
ATOM    951  CA  ALA M 118     105.206  42.772  13.591  1.00 45.97           C  
ATOM    952  CB  ALA M 118     106.091  41.998  12.598  1.00 45.97           C  
ATOM    953  C   ALA M 118     103.958  43.164  12.862  1.00 45.97           C  
ATOM    954  O   ALA M 118     103.061  42.351  12.646  1.00 45.97           O  
ATOM    955  N   TYR M 119     103.890  44.439  12.438  1.00 98.75           N  
ATOM    956  CA  TYR M 119     102.747  44.939  11.736  1.00 98.75           C  
ATOM    957  CB  TYR M 119     102.193  46.237  12.352  1.00 98.75           C  
ATOM    958  CG  TYR M 119     100.921  46.618  11.674  1.00 98.75           C  
ATOM    959  CD1 TYR M 119      99.820  45.798  11.758  1.00 98.75           C  
ATOM    960  CD2 TYR M 119     100.807  47.809  10.994  1.00 98.75           C  
ATOM    961  CE1 TYR M 119      98.633  46.142  11.155  1.00 98.75           C  
ATOM    962  CE2 TYR M 119      99.621  48.159  10.390  1.00 98.75           C  
ATOM    963  CZ  TYR M 119      98.531  47.326  10.469  1.00 98.75           C  
ATOM    964  OH  TYR M 119      97.312  47.682   9.853  1.00 98.75           O  
ATOM    965  C   TYR M 119     103.236  45.219  10.367  1.00 98.75           C  
ATOM    966  O   TYR M 119     104.279  45.849  10.189  1.00 98.75           O  
ATOM    967  N   ASP M 120     102.464  44.769   9.362  1.00198.12           N  
ATOM    968  CA  ASP M 120     102.968  44.788   8.036  1.00198.12           C  
ATOM    969  CB  ASP M 120     103.163  46.203   7.462  1.00198.12           C  
ATOM    970  CG  ASP M 120     101.768  46.756   7.170  1.00198.12           C  
ATOM    971  OD1 ASP M 120     100.955  46.899   8.122  1.00198.12           O  
ATOM    972  OD2 ASP M 120     101.498  47.046   5.975  1.00198.12           O  
ATOM    973  C   ASP M 120     104.254  44.029   8.161  1.00198.12           C  
ATOM    974  O   ASP M 120     104.342  42.984   8.790  1.00198.12           O  
ATOM    975  N   GLY M 121     105.298  44.485   7.508  1.00155.67           N  
ATOM    976  CA  GLY M 121     106.584  43.867   7.584  1.00155.67           C  
ATOM    977  C   GLY M 121     107.352  44.185   8.836  1.00155.67           C  
ATOM    978  O   GLY M 121     108.354  43.522   9.105  1.00155.67           O  
ATOM    979  N   CYS M 122     106.990  45.266   9.564  1.00 77.85           N  
ATOM    980  CA  CYS M 122     107.881  45.786  10.574  1.00 77.85           C  
ATOM    981  CB  CYS M 122     107.963  47.318  10.532  1.00 77.85           C  
ATOM    982  SG  CYS M 122     108.568  47.914   8.926  1.00 77.85           S  
ATOM    983  C   CYS M 122     107.560  45.396  11.989  1.00 77.85           C  
ATOM    984  O   CYS M 122     106.445  45.011  12.329  1.00 77.85           O  
ATOM    985  N   ASP M 123     108.590  45.522  12.864  1.00119.54           N  
ATOM    986  CA  ASP M 123     108.516  45.152  14.252  1.00119.54           C  
ATOM    987  CB  ASP M 123     109.895  44.952  14.910  1.00119.54           C  
ATOM    988  CG  ASP M 123     110.670  46.260  14.842  1.00119.54           C  
ATOM    989  OD1 ASP M 123     110.579  46.952  13.793  1.00119.54           O  
ATOM    990  OD2 ASP M 123     111.356  46.589  15.845  1.00119.54           O  
ATOM    991  C   ASP M 123     107.758  46.181  15.033  1.00119.54           C  
ATOM    992  O   ASP M 123     108.166  47.337  15.137  1.00119.54           O  
ATOM    993  N   TYR M 124     106.562  45.785  15.518  1.00 99.73           N  
ATOM    994  CA  TYR M 124     105.709  46.609  16.320  1.00 99.73           C  
ATOM    995  CB  TYR M 124     104.271  46.056  16.299  1.00 99.73           C  
ATOM    996  CG  TYR M 124     103.338  46.997  16.978  1.00 99.73           C  
ATOM    997  CD1 TYR M 124     102.988  48.183  16.374  1.00 99.73           C  
ATOM    998  CD2 TYR M 124     102.785  46.680  18.196  1.00 99.73           C  
ATOM    999  CE1 TYR M 124     102.118  49.052  16.988  1.00 99.73           C  
ATOM   1000  CE2 TYR M 124     101.914  47.545  18.815  1.00 99.73           C  
ATOM   1001  CZ  TYR M 124     101.581  48.734  18.213  1.00 99.73           C  
ATOM   1002  OH  TYR M 124     100.687  49.620  18.849  1.00 99.73           O  
ATOM   1003  C   TYR M 124     106.177  46.688  17.749  1.00 99.73           C  
ATOM   1004  O   TYR M 124     106.404  47.775  18.277  1.00 99.73           O  
ATOM   1005  N   ILE M 125     106.355  45.521  18.410  1.00157.94           N  
ATOM   1006  CA  ILE M 125     106.706  45.501  19.807  1.00157.94           C  
ATOM   1007  CB  ILE M 125     105.498  45.672  20.683  1.00157.94           C  
ATOM   1008  CG1 ILE M 125     105.884  45.793  22.162  1.00157.94           C  
ATOM   1009  CG2 ILE M 125     104.522  44.528  20.375  1.00157.94           C  
ATOM   1010  CD1 ILE M 125     104.710  46.203  23.050  1.00157.94           C  
ATOM   1011  C   ILE M 125     107.314  44.165  20.120  1.00157.94           C  
ATOM   1012  O   ILE M 125     107.051  43.187  19.421  1.00157.94           O  
ATOM   1013  N   ALA M 126     108.151  44.081  21.181  1.00 48.89           N  
ATOM   1014  CA  ALA M 126     108.725  42.803  21.508  1.00 48.89           C  
ATOM   1015  CB  ALA M 126     110.018  42.497  20.733  1.00 48.89           C  
ATOM   1016  C   ALA M 126     109.067  42.748  22.968  1.00 48.89           C  
ATOM   1017  O   ALA M 126     109.336  43.765  23.606  1.00 48.89           O  
ATOM   1018  N   LEU M 127     109.048  41.521  23.533  1.00 64.90           N  
ATOM   1019  CA  LEU M 127     109.396  41.292  24.909  1.00 64.90           C  
ATOM   1020  CB  LEU M 127     108.812  39.973  25.456  1.00 64.90           C  
ATOM   1021  CG  LEU M 127     109.151  39.667  26.927  1.00 64.90           C  
ATOM   1022  CD1 LEU M 127     108.597  40.746  27.871  1.00 64.90           C  
ATOM   1023  CD2 LEU M 127     108.672  38.258  27.317  1.00 64.90           C  
ATOM   1024  C   LEU M 127     110.887  41.217  24.974  1.00 64.90           C  
ATOM   1025  O   LEU M 127     111.528  40.614  24.114  1.00 64.90           O  
ATOM   1026  N   ASN M 128     111.473  41.837  26.015  1.00 68.50           N  
ATOM   1027  CA  ASN M 128     112.895  41.881  26.179  1.00 68.50           C  
ATOM   1028  CB  ASN M 128     113.364  42.981  27.143  1.00 68.50           C  
ATOM   1029  CG  ASN M 128     113.195  44.318  26.440  1.00 68.50           C  
ATOM   1030  OD1 ASN M 128     114.001  44.688  25.589  1.00 68.50           O  
ATOM   1031  ND2 ASN M 128     112.114  45.063  26.793  1.00 68.50           N  
ATOM   1032  C   ASN M 128     113.376  40.574  26.716  1.00 68.50           C  
ATOM   1033  O   ASN M 128     112.598  39.675  27.028  1.00 68.50           O  
ATOM   1034  N   GLU M 129     114.712  40.459  26.810  0.92123.62           N  
ATOM   1035  CA  GLU M 129     115.413  39.299  27.271  0.92123.62           C  
ATOM   1036  CB  GLU M 129     116.928  39.554  27.288  0.92123.62           C  
ATOM   1037  CG  GLU M 129     117.777  38.304  27.487  0.78123.62           C  
ATOM   1038  CD  GLU M 129     118.069  37.749  26.105  0.75123.62           C  
ATOM   1039  OE1 GLU M 129     117.572  38.347  25.114  0.92123.62           O  
ATOM   1040  OE2 GLU M 129     118.798  36.727  26.019  0.90123.62           O  
ATOM   1041  C   GLU M 129     115.017  39.044  28.690  0.92123.62           C  
ATOM   1042  O   GLU M 129     114.857  37.900  29.113  0.92123.62           O  
ATOM   1043  N   ASP M 130     114.842  40.130  29.459  1.00 84.73           N  
ATOM   1044  CA  ASP M 130     114.528  40.048  30.854  1.00 84.73           C  
ATOM   1045  CB  ASP M 130     114.587  41.415  31.576  1.00 84.73           C  
ATOM   1046  CG  ASP M 130     113.625  42.432  30.968  1.00 84.73           C  
ATOM   1047  OD1 ASP M 130     112.668  42.032  30.254  1.00 84.73           O  
ATOM   1048  OD2 ASP M 130     113.850  43.647  31.215  1.00 84.73           O  
ATOM   1049  C   ASP M 130     113.191  39.395  31.034  1.00 84.73           C  
ATOM   1050  O   ASP M 130     112.908  38.846  32.097  1.00 84.73           O  
ATOM   1051  N   LEU M 131     112.325  39.453  30.003  1.00109.21           N  
ATOM   1052  CA  LEU M 131     111.008  38.875  30.037  1.00109.21           C  
ATOM   1053  CB  LEU M 131     110.955  37.489  30.708  1.00109.21           C  
ATOM   1054  CG  LEU M 131     111.757  36.400  29.973  1.00109.21           C  
ATOM   1055  CD1 LEU M 131     111.622  35.039  30.676  1.00109.21           C  
ATOM   1056  CD2 LEU M 131     111.389  36.343  28.481  1.00109.21           C  
ATOM   1057  C   LEU M 131     110.132  39.776  30.846  1.00109.21           C  
ATOM   1058  O   LEU M 131     108.916  39.594  30.901  1.00109.21           O  
ATOM   1059  N   LYS M 132     110.758  40.727  31.559  1.00168.17           N  
ATOM   1060  CA  LYS M 132     110.079  41.716  32.343  1.00168.17           C  
ATOM   1061  CB  LYS M 132     110.928  42.258  33.508  1.00168.17           C  
ATOM   1062  CG  LYS M 132     111.132  41.278  34.671  1.00168.17           C  
ATOM   1063  CD  LYS M 132     112.128  40.150  34.399  1.00168.17           C  
ATOM   1064  CE  LYS M 132     112.481  39.323  35.640  1.00168.17           C  
ATOM   1065  NZ  LYS M 132     113.156  40.174  36.647  1.00168.17           N  
ATOM   1066  C   LYS M 132     109.602  42.915  31.562  1.00168.17           C  
ATOM   1067  O   LYS M 132     108.518  43.427  31.838  1.00168.17           O  
ATOM   1068  N   THR M 133     110.386  43.401  30.567  1.00 82.99           N  
ATOM   1069  CA  THR M 133     110.103  44.708  30.012  1.00 82.99           C  
ATOM   1070  CB  THR M 133     111.311  45.608  30.118  1.00 82.99           C  
ATOM   1071  OG1 THR M 133     111.828  45.542  31.437  1.00 82.99           O  
ATOM   1072  CG2 THR M 133     110.906  47.072  29.861  1.00 82.99           C  
ATOM   1073  C   THR M 133     109.714  44.600  28.559  1.00 82.99           C  
ATOM   1074  O   THR M 133     109.693  43.510  27.992  1.00 82.99           O  
ATOM   1075  N   TRP M 134     109.370  45.749  27.922  1.00 90.79           N  
ATOM   1076  CA  TRP M 134     108.929  45.746  26.555  1.00 90.79           C  
ATOM   1077  CB  TRP M 134     107.454  46.145  26.410  1.00 90.79           C  
ATOM   1078  CG  TRP M 134     106.493  45.252  27.153  1.00 90.79           C  
ATOM   1079  CD2 TRP M 134     106.186  43.902  26.779  1.00 90.79           C  
ATOM   1080  CD1 TRP M 134     105.773  45.514  28.281  1.00 90.79           C  
ATOM   1081  NE1 TRP M 134     105.029  44.413  28.630  1.00 90.79           N  
ATOM   1082  CE2 TRP M 134     105.276  43.412  27.714  1.00 90.79           C  
ATOM   1083  CE3 TRP M 134     106.627  43.133  25.740  1.00 90.79           C  
ATOM   1084  CZ2 TRP M 134     104.790  42.139  27.624  1.00 90.79           C  
ATOM   1085  CZ3 TRP M 134     106.135  41.850  25.651  1.00 90.79           C  
ATOM   1086  CH2 TRP M 134     105.234  41.364  26.575  1.00 90.79           C  
ATOM   1087  C   TRP M 134     109.690  46.780  25.775  1.00 90.79           C  
ATOM   1088  O   TRP M 134     110.150  47.786  26.315  1.00 90.79           O  
ATOM   1089  N   THR M 135     109.847  46.537  24.456  1.00 37.71           N  
ATOM   1090  CA  THR M 135     110.477  47.495  23.592  1.00 37.71           C  
ATOM   1091  CB  THR M 135     111.700  46.967  22.902  1.00 37.71           C  
ATOM   1092  OG1 THR M 135     112.660  46.549  23.861  1.00 37.71           O  
ATOM   1093  CG2 THR M 135     112.285  48.078  22.012  1.00 37.71           C  
ATOM   1094  C   THR M 135     109.471  47.826  22.531  1.00 37.71           C  
ATOM   1095  O   THR M 135     108.916  46.928  21.899  1.00 37.71           O  
ATOM   1096  N   ALA M 136     109.211  49.132  22.308  1.00 49.00           N  
ATOM   1097  CA  ALA M 136     108.230  49.530  21.334  1.00 49.00           C  
ATOM   1098  CB  ALA M 136     107.190  50.523  21.881  1.00 49.00           C  
ATOM   1099  C   ALA M 136     108.933  50.209  20.198  1.00 49.00           C  
ATOM   1100  O   ALA M 136     109.891  50.954  20.397  1.00 49.00           O  
ATOM   1101  N   ALA M 137     108.511  49.890  18.959  1.00 54.68           N  
ATOM   1102  CA  ALA M 137     109.080  50.450  17.764  1.00 54.68           C  
ATOM   1103  CB  ALA M 137     108.633  49.701  16.497  1.00 54.68           C  
ATOM   1104  C   ALA M 137     108.717  51.892  17.565  1.00 54.68           C  
ATOM   1105  O   ALA M 137     109.583  52.723  17.294  1.00 54.68           O  
ATOM   1106  N   ASP M 138     107.418  52.233  17.703  1.00 67.59           N  
ATOM   1107  CA  ASP M 138     107.004  53.569  17.379  1.00 67.59           C  
ATOM   1108  CB  ASP M 138     106.371  53.693  15.980  1.00 67.59           C  
ATOM   1109  CG  ASP M 138     105.117  52.829  15.925  1.00 67.59           C  
ATOM   1110  OD1 ASP M 138     105.125  51.728  16.538  1.00 67.59           O  
ATOM   1111  OD2 ASP M 138     104.130  53.261  15.272  1.00 67.59           O  
ATOM   1112  C   ASP M 138     105.993  54.048  18.369  1.00 67.59           C  
ATOM   1113  O   ASP M 138     105.795  53.462  19.431  1.00 67.59           O  
ATOM   1114  N   MET M 139     105.320  55.158  18.014  1.00120.41           N  
ATOM   1115  CA  MET M 139     104.357  55.800  18.857  1.00120.41           C  
ATOM   1116  CB  MET M 139     103.759  57.051  18.190  1.00120.41           C  
ATOM   1117  CG  MET M 139     102.744  57.797  19.058  1.00120.41           C  
ATOM   1118  SD  MET M 139     103.466  58.667  20.480  1.00120.41           S  
ATOM   1119  CE  MET M 139     103.808  57.155  21.429  1.00120.41           C  
ATOM   1120  C   MET M 139     103.226  54.853  19.130  1.00120.41           C  
ATOM   1121  O   MET M 139     102.762  54.746  20.264  1.00120.41           O  
ATOM   1122  N   ALA M 140     102.768  54.119  18.099  1.00 44.02           N  
ATOM   1123  CA  ALA M 140     101.641  53.242  18.244  1.00 44.02           C  
ATOM   1124  CB  ALA M 140     101.287  52.533  16.926  1.00 44.02           C  
ATOM   1125  C   ALA M 140     101.947  52.183  19.258  1.00 44.02           C  
ATOM   1126  O   ALA M 140     101.125  51.875  20.120  1.00 44.02           O  
ATOM   1127  N   ALA M 141     103.167  51.625  19.203  1.00 44.43           N  
ATOM   1128  CA  ALA M 141     103.551  50.549  20.068  1.00 44.43           C  
ATOM   1129  CB  ALA M 141     104.988  50.063  19.814  1.00 44.43           C  
ATOM   1130  C   ALA M 141     103.471  51.000  21.492  1.00 44.43           C  
ATOM   1131  O   ALA M 141     103.105  50.222  22.372  1.00 44.43           O  
ATOM   1132  N   LEU M 142     103.807  52.276  21.756  1.00 67.24           N  
ATOM   1133  CA  LEU M 142     103.850  52.770  23.103  1.00 67.24           C  
ATOM   1134  CB  LEU M 142     104.239  54.254  23.189  1.00 67.24           C  
ATOM   1135  CG  LEU M 142     105.673  54.530  22.706  1.00 67.24           C  
ATOM   1136  CD1 LEU M 142     106.067  55.999  22.935  1.00 67.24           C  
ATOM   1137  CD2 LEU M 142     106.666  53.531  23.320  1.00 67.24           C  
ATOM   1138  C   LEU M 142     102.502  52.631  23.726  1.00 67.24           C  
ATOM   1139  O   LEU M 142     102.389  52.219  24.880  1.00 67.24           O  
ATOM   1140  N   ILE M 143     101.436  52.942  22.971  1.00 38.70           N  
ATOM   1141  CA  ILE M 143     100.122  52.857  23.531  1.00 38.70           C  
ATOM   1142  CB  ILE M 143      99.049  53.218  22.542  1.00 38.70           C  
ATOM   1143  CG1 ILE M 143      99.203  54.692  22.122  1.00 38.70           C  
ATOM   1144  CG2 ILE M 143      97.684  52.885  23.168  1.00 38.70           C  
ATOM   1145  CD1 ILE M 143      98.347  55.095  20.920  1.00 38.70           C  
ATOM   1146  C   ILE M 143      99.921  51.441  23.957  1.00 38.70           C  
ATOM   1147  O   ILE M 143      99.379  51.170  25.028  1.00 38.70           O  
ATOM   1148  N   THR M 144     100.367  50.496  23.116  1.00 68.93           N  
ATOM   1149  CA  THR M 144     100.245  49.101  23.411  1.00 68.93           C  
ATOM   1150  CB  THR M 144     100.701  48.232  22.277  1.00 68.93           C  
ATOM   1151  OG1 THR M 144      99.928  48.499  21.116  1.00 68.93           O  
ATOM   1152  CG2 THR M 144     100.550  46.758  22.694  1.00 68.93           C  
ATOM   1153  C   THR M 144     101.084  48.754  24.604  1.00 68.93           C  
ATOM   1154  O   THR M 144     100.708  47.909  25.412  1.00 68.93           O  
ATOM   1155  N   LYS M 145     102.272  49.363  24.734  1.00122.23           N  
ATOM   1156  CA  LYS M 145     103.141  48.994  25.812  1.00122.23           C  
ATOM   1157  CB  LYS M 145     104.544  49.612  25.690  1.00122.23           C  
ATOM   1158  CG  LYS M 145     105.530  49.056  26.718  1.00122.23           C  
ATOM   1159  CD  LYS M 145     106.996  49.295  26.353  1.00122.23           C  
ATOM   1160  CE  LYS M 145     107.384  50.771  26.313  1.00122.23           C  
ATOM   1161  NZ  LYS M 145     107.476  51.311  27.687  1.00122.23           N  
ATOM   1162  C   LYS M 145     102.568  49.383  27.135  1.00122.23           C  
ATOM   1163  O   LYS M 145     102.535  48.578  28.064  1.00122.23           O  
ATOM   1164  N   HIS M 146     102.059  50.621  27.248  1.00113.51           N  
ATOM   1165  CA  HIS M 146     101.598  51.056  28.527  1.00113.51           C  
ATOM   1166  ND1 HIS M 146     101.798  53.321  30.843  1.00113.51           N  
ATOM   1167  CG  HIS M 146     100.814  52.957  29.950  1.00113.51           C  
ATOM   1168  CB  HIS M 146     101.086  52.503  28.550  1.00113.51           C  
ATOM   1169  NE2 HIS M 146      99.862  53.525  31.915  1.00113.51           N  
ATOM   1170  CD2 HIS M 146      99.638  53.088  30.621  1.00113.51           C  
ATOM   1171  CE1 HIS M 146     101.174  53.650  32.001  1.00113.51           C  
ATOM   1172  C   HIS M 146     100.478  50.167  28.930  1.00113.51           C  
ATOM   1173  O   HIS M 146     100.386  49.756  30.085  1.00113.51           O  
ATOM   1174  N   LYS M 147      99.604  49.822  27.970  1.00121.79           N  
ATOM   1175  CA  LYS M 147      98.477  49.032  28.326  1.00121.79           C  
ATOM   1176  CB  LYS M 147      97.488  48.817  27.168  1.00121.79           C  
ATOM   1177  CG  LYS M 147      98.035  47.978  26.015  1.00121.79           C  
ATOM   1178  CD  LYS M 147      96.971  47.600  24.988  1.00121.79           C  
ATOM   1179  CE  LYS M 147      95.967  46.559  25.480  1.00121.79           C  
ATOM   1180  NZ  LYS M 147      94.965  46.300  24.423  1.00121.79           N  
ATOM   1181  C   LYS M 147      98.939  47.695  28.814  1.00121.79           C  
ATOM   1182  O   LYS M 147      98.488  47.216  29.851  1.00121.79           O  
ATOM   1183  N   TRP M 148      99.886  47.067  28.101  1.00104.51           N  
ATOM   1184  CA  TRP M 148     100.333  45.758  28.475  1.00104.51           C  
ATOM   1185  CB  TRP M 148     101.320  45.121  27.481  1.00104.51           C  
ATOM   1186  CG  TRP M 148     100.669  44.603  26.222  1.00104.51           C  
ATOM   1187  CD2 TRP M 148     101.266  43.624  25.358  1.00104.51           C  
ATOM   1188  CD1 TRP M 148      99.448  44.895  25.688  1.00104.51           C  
ATOM   1189  NE1 TRP M 148      99.246  44.156  24.546  1.00104.51           N  
ATOM   1190  CE2 TRP M 148     100.358  43.369  24.332  1.00104.51           C  
ATOM   1191  CE3 TRP M 148     102.470  42.982  25.420  1.00104.51           C  
ATOM   1192  CZ2 TRP M 148     100.641  42.466  23.347  1.00104.51           C  
ATOM   1193  CZ3 TRP M 148     102.756  42.079  24.420  1.00104.51           C  
ATOM   1194  CH2 TRP M 148     101.858  41.826  23.404  1.00104.51           C  
ATOM   1195  C   TRP M 148     100.975  45.776  29.822  1.00104.51           C  
ATOM   1196  O   TRP M 148     100.716  44.908  30.652  1.00104.51           O  
ATOM   1197  N   GLU M 149     101.809  46.787  30.093  1.00 76.30           N  
ATOM   1198  CA  GLU M 149     102.545  46.827  31.325  1.00 76.30           C  
ATOM   1199  CB  GLU M 149     103.387  48.105  31.452  1.00 76.30           C  
ATOM   1200  CG  GLU M 149     104.460  48.233  30.374  1.00 76.30           C  
ATOM   1201  CD  GLU M 149     105.143  49.580  30.551  1.00 76.30           C  
ATOM   1202  OE1 GLU M 149     104.451  50.542  30.980  1.00 76.30           O  
ATOM   1203  OE2 GLU M 149     106.366  49.666  30.259  1.00 76.30           O  
ATOM   1204  C   GLU M 149     101.579  46.840  32.466  1.00 76.30           C  
ATOM   1205  O   GLU M 149     101.755  46.147  33.466  1.00 76.30           O  
ATOM   1206  N   GLN M 150     100.507  47.627  32.330  1.00146.01           N  
ATOM   1207  CA  GLN M 150      99.559  47.795  33.388  1.00146.01           C  
ATOM   1208  CB  GLN M 150      98.499  48.854  33.054  1.00146.01           C  
ATOM   1209  CG  GLN M 150      97.730  49.341  34.280  1.00146.01           C  
ATOM   1210  CD  GLN M 150      98.645  50.290  35.045  1.00146.01           C  
ATOM   1211  OE1 GLN M 150      98.905  50.104  36.233  1.00146.01           O  
ATOM   1212  NE2 GLN M 150      99.149  51.341  34.345  1.00146.01           N  
ATOM   1213  C   GLN M 150      98.854  46.487  33.617  1.00146.01           C  
ATOM   1214  O   GLN M 150      98.401  46.181  34.718  1.00146.01           O  
ATOM   1215  N   ALA M 151      98.708  45.712  32.534  1.00 83.88           N  
ATOM   1216  CA  ALA M 151      98.037  44.452  32.442  1.00 83.88           C  
ATOM   1217  CB  ALA M 151      98.076  44.002  30.983  1.00 83.88           C  
ATOM   1218  C   ALA M 151      98.728  43.433  33.280  1.00 83.88           C  
ATOM   1219  O   ALA M 151      98.088  42.583  33.901  1.00 83.88           O  
ATOM   1220  N   GLY M 152     100.066  43.497  33.328  1.00 50.51           N  
ATOM   1221  CA  GLY M 152     100.784  42.482  34.036  1.00 50.51           C  
ATOM   1222  C   GLY M 152     101.107  41.437  33.017  1.00 50.51           C  
ATOM   1223  O   GLY M 152     101.425  40.297  33.353  1.00 50.51           O  
ATOM   1224  N   GLU M 153     101.072  41.839  31.728  1.00161.99           N  
ATOM   1225  CA  GLU M 153     101.280  40.932  30.633  1.00161.99           C  
ATOM   1226  CB  GLU M 153     101.441  41.579  29.248  1.00161.99           C  
ATOM   1227  CG  GLU M 153     101.565  40.520  28.141  1.00161.99           C  
ATOM   1228  CD  GLU M 153     100.338  39.599  28.129  1.00161.99           C  
ATOM   1229  OE1 GLU M 153     100.011  38.991  29.183  1.00161.99           O  
ATOM   1230  OE2 GLU M 153      99.711  39.478  27.044  1.00161.99           O  
ATOM   1231  C   GLU M 153     102.576  40.222  30.744  1.00161.99           C  
ATOM   1232  O   GLU M 153     102.643  39.016  30.518  1.00161.99           O  
ATOM   1233  N   ALA M 154     103.642  40.950  31.096  1.00 58.20           N  
ATOM   1234  CA  ALA M 154     104.945  40.356  31.064  1.00 58.20           C  
ATOM   1235  CB  ALA M 154     106.045  41.316  31.547  1.00 58.20           C  
ATOM   1236  C   ALA M 154     104.954  39.167  31.974  1.00 58.20           C  
ATOM   1237  O   ALA M 154     105.500  38.120  31.629  1.00 58.20           O  
ATOM   1238  N   GLU M 155     104.326  39.287  33.156  1.00 68.85           N  
ATOM   1239  CA  GLU M 155     104.365  38.212  34.105  1.00 68.85           C  
ATOM   1240  CB  GLU M 155     103.684  38.585  35.429  1.00 68.85           C  
ATOM   1241  CG  GLU M 155     104.436  39.665  36.204  1.00 68.85           C  
ATOM   1242  CD  GLU M 155     103.595  40.037  37.412  1.00 68.85           C  
ATOM   1243  OE1 GLU M 155     102.504  40.635  37.214  1.00 68.85           O  
ATOM   1244  OE2 GLU M 155     104.033  39.728  38.553  1.00 68.85           O  
ATOM   1245  C   GLU M 155     103.659  37.000  33.577  1.00 68.85           C  
ATOM   1246  O   GLU M 155     104.197  35.895  33.621  1.00 68.85           O  
ATOM   1247  N   ARG M 156     102.435  37.165  33.042  1.00243.65           N  
ATOM   1248  CA  ARG M 156     101.724  36.019  32.581  1.00243.65           C  
ATOM   1249  CB  ARG M 156     100.262  36.304  32.178  1.00243.65           C  
ATOM   1250  CG  ARG M 156      99.393  35.038  32.244  1.00243.65           C  
ATOM   1251  CD  ARG M 156      97.878  35.268  32.195  1.00243.65           C  
ATOM   1252  NE  ARG M 156      97.584  35.916  30.894  1.00243.65           N  
ATOM   1253  CZ  ARG M 156      97.432  35.192  29.747  1.00243.65           C  
ATOM   1254  NH1 ARG M 156      97.375  33.832  29.794  1.00243.65           N  
ATOM   1255  NH2 ARG M 156      97.357  35.829  28.543  1.00243.65           N  
ATOM   1256  C   ARG M 156     102.484  35.420  31.441  1.00243.65           C  
ATOM   1257  O   ARG M 156     102.581  34.203  31.318  1.00243.65           O  
ATOM   1258  N   LEU M 158     103.090  36.255  30.582  1.00148.25           N  
ATOM   1259  CA  LEU M 158     103.851  35.706  29.490  1.00148.25           C  
ATOM   1260  CB  LEU M 158     104.573  36.745  28.611  1.00148.25           C  
ATOM   1261  CG  LEU M 158     103.684  37.461  27.586  1.00148.25           C  
ATOM   1262  CD1 LEU M 158     104.500  38.468  26.761  1.00148.25           C  
ATOM   1263  CD2 LEU M 158     102.947  36.445  26.700  1.00148.25           C  
ATOM   1264  C   LEU M 158     104.930  34.845  30.050  1.00148.25           C  
ATOM   1265  O   LEU M 158     105.094  33.708  29.614  1.00148.25           O  
ATOM   1266  N   ARG M 159     105.646  35.328  31.082  1.00198.45           N  
ATOM   1267  CA  ARG M 159     106.781  34.586  31.540  1.00198.45           C  
ATOM   1268  CB  ARG M 159     107.594  35.214  32.685  1.00198.45           C  
ATOM   1269  CG  ARG M 159     106.865  35.307  34.020  1.00198.45           C  
ATOM   1270  CD  ARG M 159     107.819  35.446  35.207  1.00198.45           C  
ATOM   1271  NE  ARG M 159     108.376  36.823  35.183  1.00198.45           N  
ATOM   1272  CZ  ARG M 159     109.348  37.172  36.073  1.00198.45           C  
ATOM   1273  NH1 ARG M 159     109.868  36.240  36.925  1.00198.45           N  
ATOM   1274  NH2 ARG M 159     109.790  38.461  36.121  1.00198.45           N  
ATOM   1275  C   ARG M 159     106.316  33.251  32.021  1.00198.45           C  
ATOM   1276  O   ARG M 159     107.041  32.268  31.902  1.00198.45           O  
ATOM   1277  N   ALA M 160     105.102  33.172  32.597  1.00 52.25           N  
ATOM   1278  CA  ALA M 160     104.638  31.909  33.080  1.00 52.25           C  
ATOM   1279  CB  ALA M 160     103.240  31.988  33.717  1.00 52.25           C  
ATOM   1280  C   ALA M 160     104.538  30.953  31.932  1.00 52.25           C  
ATOM   1281  O   ALA M 160     104.995  29.818  32.020  1.00 52.25           O  
ATOM   1282  N   TYR M 161     103.959  31.399  30.805  1.00 87.25           N  
ATOM   1283  CA  TYR M 161     103.792  30.548  29.661  1.00 87.25           C  
ATOM   1284  CB  TYR M 161     103.089  31.317  28.522  1.00 87.25           C  
ATOM   1285  CG  TYR M 161     103.133  30.549  27.244  1.00 87.25           C  
ATOM   1286  CD1 TYR M 161     102.274  29.500  27.011  1.00 87.25           C  
ATOM   1287  CD2 TYR M 161     104.028  30.905  26.259  1.00 87.25           C  
ATOM   1288  CE1 TYR M 161     102.322  28.807  25.823  1.00 87.25           C  
ATOM   1289  CE2 TYR M 161     104.082  30.217  25.070  1.00 87.25           C  
ATOM   1290  CZ  TYR M 161     103.226  29.166  24.851  1.00 87.25           C  
ATOM   1291  OH  TYR M 161     103.273  28.455  23.633  1.00 87.25           O  
ATOM   1292  C   TYR M 161     105.139  30.110  29.177  1.00 87.25           C  
ATOM   1293  O   TYR M 161     105.410  28.917  29.041  1.00 87.25           O  
ATOM   1294  N   LEU M 162     106.048  31.073  28.968  1.00 73.97           N  
ATOM   1295  CA  LEU M 162     107.332  30.765  28.416  1.00 73.97           C  
ATOM   1296  CB  LEU M 162     108.175  32.035  28.216  1.00 73.97           C  
ATOM   1297  CG  LEU M 162     107.482  33.072  27.310  1.00 73.97           C  
ATOM   1298  CD1 LEU M 162     108.361  34.314  27.100  1.00 73.97           C  
ATOM   1299  CD2 LEU M 162     107.005  32.438  25.994  1.00 73.97           C  
ATOM   1300  C   LEU M 162     108.067  29.860  29.350  1.00 73.97           C  
ATOM   1301  O   LEU M 162     108.617  28.841  28.938  1.00 73.97           O  
ATOM   1302  N   GLU M 163     108.104  30.205  30.647  1.00 92.25           N  
ATOM   1303  CA  GLU M 163     108.843  29.374  31.543  1.00 92.25           C  
ATOM   1304  CB  GLU M 163     108.909  29.989  32.955  1.00 92.25           C  
ATOM   1305  CG  GLU M 163     109.640  31.337  32.995  1.00 92.25           C  
ATOM   1306  CD  GLU M 163     109.459  31.962  34.375  1.00 92.25           C  
ATOM   1307  OE1 GLU M 163     108.340  31.840  34.941  1.00 92.25           O  
ATOM   1308  OE2 GLU M 163     110.438  32.572  34.881  1.00 92.25           O  
ATOM   1309  C   GLU M 163     108.173  28.041  31.660  1.00 92.25           C  
ATOM   1310  O   GLU M 163     108.778  26.998  31.426  1.00 92.25           O  
ATOM   1311  N   GLY M 164     106.903  28.034  32.088  1.00 86.49           N  
ATOM   1312  CA  GLY M 164     106.251  26.777  32.297  1.00 86.49           C  
ATOM   1313  C   GLY M 164     105.645  26.080  31.117  1.00 86.49           C  
ATOM   1314  O   GLY M 164     106.041  24.968  30.773  1.00 86.49           O  
ATOM   1315  N   THR M 165     104.674  26.743  30.454  1.00 87.09           N  
ATOM   1316  CA  THR M 165     103.857  26.065  29.484  1.00 87.09           C  
ATOM   1317  CB  THR M 165     102.714  26.911  29.006  1.00 87.09           C  
ATOM   1318  OG1 THR M 165     101.904  27.300  30.105  1.00 87.09           O  
ATOM   1319  CG2 THR M 165     101.881  26.096  28.001  1.00 87.09           C  
ATOM   1320  C   THR M 165     104.648  25.668  28.290  1.00 87.09           C  
ATOM   1321  O   THR M 165     104.662  24.505  27.885  1.00 87.09           O  
ATOM   1322  N   CYS M 166     105.385  26.637  27.735  1.00 62.39           N  
ATOM   1323  CA  CYS M 166     106.079  26.411  26.508  1.00 62.39           C  
ATOM   1324  CB  CYS M 166     106.926  27.628  26.073  1.00 62.39           C  
ATOM   1325  SG  CYS M 166     107.820  27.361  24.506  1.00 62.39           S  
ATOM   1326  C   CYS M 166     107.026  25.275  26.687  1.00 62.39           C  
ATOM   1327  O   CYS M 166     107.119  24.396  25.832  1.00 62.39           O  
ATOM   1328  N   VAL M 167     107.748  25.276  27.820  1.00 54.23           N  
ATOM   1329  CA  VAL M 167     108.770  24.312  28.107  1.00 54.23           C  
ATOM   1330  CB  VAL M 167     109.541  24.647  29.349  1.00 54.23           C  
ATOM   1331  CG1 VAL M 167     110.590  23.547  29.586  1.00 54.23           C  
ATOM   1332  CG2 VAL M 167     110.138  26.055  29.187  1.00 54.23           C  
ATOM   1333  C   VAL M 167     108.200  22.944  28.282  1.00 54.23           C  
ATOM   1334  O   VAL M 167     108.778  21.961  27.820  1.00 54.23           O  
ATOM   1335  N   GLU M 168     107.051  22.833  28.965  1.00 59.76           N  
ATOM   1336  CA  GLU M 168     106.534  21.526  29.227  1.00 59.76           C  
ATOM   1337  CB  GLU M 168     105.263  21.583  30.085  1.00 59.76           C  
ATOM   1338  CG  GLU M 168     105.533  22.154  31.479  1.00 59.76           C  
ATOM   1339  CD  GLU M 168     104.197  22.466  32.139  1.00 59.76           C  
ATOM   1340  OE1 GLU M 168     103.146  22.076  31.565  1.00 59.76           O  
ATOM   1341  OE2 GLU M 168     104.210  23.106  33.224  1.00 59.76           O  
ATOM   1342  C   GLU M 168     106.205  20.852  27.931  1.00 59.76           C  
ATOM   1343  O   GLU M 168     106.523  19.681  27.733  1.00 59.76           O  
ATOM   1344  N   TRP M 169     105.554  21.582  27.008  1.00 91.90           N  
ATOM   1345  CA  TRP M 169     105.153  21.021  25.750  1.00 91.90           C  
ATOM   1346  CB  TRP M 169     104.225  21.938  24.940  1.00 91.90           C  
ATOM   1347  CG  TRP M 169     102.840  22.018  25.528  1.00 91.90           C  
ATOM   1348  CD2 TRP M 169     101.872  20.968  25.394  1.00 91.90           C  
ATOM   1349  CD1 TRP M 169     102.257  22.993  26.282  1.00 91.90           C  
ATOM   1350  NE1 TRP M 169     100.982  22.615  26.630  1.00 91.90           N  
ATOM   1351  CE2 TRP M 169     100.733  21.370  26.090  1.00 91.90           C  
ATOM   1352  CE3 TRP M 169     101.933  19.766  24.750  1.00 91.90           C  
ATOM   1353  CZ2 TRP M 169      99.631  20.568  26.153  1.00 91.90           C  
ATOM   1354  CZ3 TRP M 169     100.817  18.962  24.808  1.00 91.90           C  
ATOM   1355  CH2 TRP M 169      99.690  19.357  25.497  1.00 91.90           C  
ATOM   1356  C   TRP M 169     106.330  20.693  24.889  1.00 91.90           C  
ATOM   1357  O   TRP M 169     106.378  19.628  24.273  1.00 91.90           O  
ATOM   1358  N   LEU M 170     107.327  21.591  24.844  1.00126.29           N  
ATOM   1359  CA  LEU M 170     108.449  21.406  23.971  1.00126.29           C  
ATOM   1360  CB  LEU M 170     109.492  22.533  24.134  1.00126.29           C  
ATOM   1361  CG  LEU M 170     110.695  22.492  23.165  1.00126.29           C  
ATOM   1362  CD1 LEU M 170     111.612  21.290  23.418  1.00126.29           C  
ATOM   1363  CD2 LEU M 170     110.245  22.592  21.703  1.00126.29           C  
ATOM   1364  C   LEU M 170     109.078  20.097  24.332  1.00126.29           C  
ATOM   1365  O   LEU M 170     109.485  19.338  23.452  1.00126.29           O  
ATOM   1366  N   ARG M 171     109.165  19.793  25.642  1.00113.79           N  
ATOM   1367  CA  ARG M 171     109.746  18.551  26.067  1.00113.79           C  
ATOM   1368  CB  ARG M 171     109.717  18.346  27.588  1.00113.79           C  
ATOM   1369  CG  ARG M 171     110.480  19.374  28.418  1.00113.79           C  
ATOM   1370  CD  ARG M 171     110.452  19.021  29.905  1.00113.79           C  
ATOM   1371  NE  ARG M 171     110.906  20.212  30.670  1.00113.79           N  
ATOM   1372  CZ  ARG M 171     110.282  20.522  31.843  1.00113.79           C  
ATOM   1373  NH1 ARG M 171     109.262  19.736  32.301  1.00113.79           N  
ATOM   1374  NH2 ARG M 171     110.670  21.621  32.553  1.00113.79           N  
ATOM   1375  C   ARG M 171     108.902  17.442  25.538  1.00113.79           C  
ATOM   1376  O   ARG M 171     109.403  16.467  24.980  1.00113.79           O  
ATOM   1377  N   ARG M 172     107.575  17.590  25.693  1.00102.55           N  
ATOM   1378  CA  ARG M 172     106.656  16.558  25.313  1.00102.55           C  
ATOM   1379  CB  ARG M 172     105.197  16.952  25.597  1.00102.55           C  
ATOM   1380  CG  ARG M 172     104.171  15.930  25.111  1.00102.55           C  
ATOM   1381  CD  ARG M 172     102.725  16.355  25.368  1.00102.55           C  
ATOM   1382  NE  ARG M 172     101.848  15.391  24.646  1.00102.55           N  
ATOM   1383  CZ  ARG M 172     101.473  14.224  25.245  0.93102.55           C  
ATOM   1384  NH1 ARG M 172     101.887  13.950  26.515  1.00102.55           N  
ATOM   1385  NH2 ARG M 172     100.683  13.333  24.576  1.00102.55           N  
ATOM   1386  C   ARG M 172     106.768  16.298  23.847  1.00102.55           C  
ATOM   1387  O   ARG M 172     106.812  15.146  23.417  1.00102.55           O  
ATOM   1388  N   TYR M 173     106.843  17.367  23.035  1.00 91.96           N  
ATOM   1389  CA  TYR M 173     106.883  17.161  21.618  1.00 91.96           C  
ATOM   1390  CB  TYR M 173     106.972  18.459  20.791  1.00 91.96           C  
ATOM   1391  CG  TYR M 173     105.709  19.236  20.944  1.00 91.96           C  
ATOM   1392  CD1 TYR M 173     104.513  18.698  20.532  1.00 91.96           C  
ATOM   1393  CD2 TYR M 173     105.723  20.514  21.455  1.00 91.96           C  
ATOM   1394  CE1 TYR M 173     103.344  19.408  20.658  1.00 91.96           C  
ATOM   1395  CE2 TYR M 173     104.556  21.231  21.582  1.00 91.96           C  
ATOM   1396  CZ  TYR M 173     103.364  20.674  21.186  1.00 91.96           C  
ATOM   1397  OH  TYR M 173     102.163  21.401  21.313  1.00 91.96           O  
ATOM   1398  C   TYR M 173     108.105  16.377  21.282  1.00 91.96           C  
ATOM   1399  O   TYR M 173     108.038  15.393  20.552  1.00 91.96           O  
ATOM   1400  N   LEU M 174     109.252  16.759  21.865  1.00 59.14           N  
ATOM   1401  CA  LEU M 174     110.486  16.126  21.520  1.00 59.14           C  
ATOM   1402  CB  LEU M 174     111.666  16.666  22.343  1.00 59.14           C  
ATOM   1403  CG  LEU M 174     111.942  18.160  22.098  1.00 59.14           C  
ATOM   1404  CD1 LEU M 174     113.124  18.659  22.941  1.00 59.14           C  
ATOM   1405  CD2 LEU M 174     112.119  18.455  20.601  1.00 59.14           C  
ATOM   1406  C   LEU M 174     110.362  14.668  21.809  1.00 59.14           C  
ATOM   1407  O   LEU M 174     110.844  13.838  21.040  1.00 59.14           O  
ATOM   1408  N   LYS M 175     109.675  14.318  22.912  1.00126.08           N  
ATOM   1409  CA  LYS M 175     109.594  12.940  23.285  1.00126.08           C  
ATOM   1410  CB  LYS M 175     108.734  12.691  24.534  1.00126.08           C  
ATOM   1411  CG  LYS M 175     109.030  11.319  25.136  1.00126.08           C  
ATOM   1412  CD  LYS M 175     110.426  11.266  25.760  1.00126.08           C  
ATOM   1413  CE  LYS M 175     111.083   9.889  25.696  1.00126.08           C  
ATOM   1414  NZ  LYS M 175     111.788   9.743  24.400  1.00126.08           N  
ATOM   1415  C   LYS M 175     108.978  12.176  22.160  1.00126.08           C  
ATOM   1416  O   LYS M 175     109.496  11.133  21.764  1.00126.08           O  
ATOM   1417  N   ASN M 176     107.860  12.668  21.595  1.00273.70           N  
ATOM   1418  CA  ASN M 176     107.337  11.952  20.472  1.00273.70           C  
ATOM   1419  CB  ASN M 176     105.816  11.692  20.513  1.00273.70           C  
ATOM   1420  CG  ASN M 176     105.056  13.003  20.626  1.00273.70           C  
ATOM   1421  OD1 ASN M 176     105.036  13.634  21.681  1.00273.70           O  
ATOM   1422  ND2 ASN M 176     104.412  13.426  19.506  1.00273.70           N  
ATOM   1423  C   ASN M 176     107.684  12.746  19.254  1.00273.70           C  
ATOM   1424  O   ASN M 176     107.060  13.742  18.917  1.00273.70           O  
ATOM   1425  N   GLY M 177     108.661  12.289  18.472  1.00234.01           N  
ATOM   1426  CA  GLY M 177     109.050  13.109  17.368  1.00234.01           C  
ATOM   1427  C   GLY M 177     110.532  13.266  17.394  1.00234.01           C  
ATOM   1428  O   GLY M 177     111.114  13.853  16.486  1.00234.01           O  
ATOM   1429  N   ASN M 178     111.187  12.733  18.438  1.00120.88           N  
ATOM   1430  CA  ASN M 178     112.612  12.844  18.527  1.00120.88           C  
ATOM   1431  CB  ASN M 178     113.179  12.213  19.810  1.00120.88           C  
ATOM   1432  CG  ASN M 178     114.635  12.632  19.927  1.00120.88           C  
ATOM   1433  OD1 ASN M 178     115.206  13.197  18.996  1.00120.88           O  
ATOM   1434  ND2 ASN M 178     115.261  12.345  21.099  1.00120.88           N  
ATOM   1435  C   ASN M 178     113.229  12.130  17.367  1.00120.88           C  
ATOM   1436  O   ASN M 178     114.170  12.628  16.750  1.00120.88           O  
ATOM   1437  N   ALA M 179     112.697  10.946  17.013  1.00 38.82           N  
ATOM   1438  CA  ALA M 179     113.341  10.192  15.977  1.00 38.82           C  
ATOM   1439  CB  ALA M 179     112.630   8.861  15.683  1.00 38.82           C  
ATOM   1440  C   ALA M 179     113.336  10.991  14.713  1.00 38.82           C  
ATOM   1441  O   ALA M 179     114.365  11.112  14.047  1.00 38.82           O  
ATOM   1442  N   THR M 180     112.175  11.569  14.350  0.88119.63           N  
ATOM   1443  CA  THR M 180     112.112  12.314  13.125  0.88119.63           C  
ATOM   1444  CB  THR M 180     110.713  12.713  12.760  0.88119.63           C  
ATOM   1445  OG1 THR M 180     110.181  13.590  13.741  0.88119.63           O  
ATOM   1446  CG2 THR M 180     109.850  11.445  12.661  0.88119.63           C  
ATOM   1447  C   THR M 180     112.910  13.574  13.236  0.88119.63           C  
ATOM   1448  O   THR M 180     113.737  13.872  12.376  0.88119.63           O  
ATOM   1449  N   LEU M 181     112.700  14.334  14.328  1.00 46.67           N  
ATOM   1450  CA  LEU M 181     113.349  15.603  14.499  1.00 46.67           C  
ATOM   1451  CB  LEU M 181     113.077  16.242  15.873  1.00 46.67           C  
ATOM   1452  CG  LEU M 181     111.605  16.655  16.056  1.00 46.67           C  
ATOM   1453  CD1 LEU M 181     111.361  17.283  17.435  1.00 46.67           C  
ATOM   1454  CD2 LEU M 181     111.142  17.561  14.904  1.00 46.67           C  
ATOM   1455  C   LEU M 181     114.852  15.451  14.322  1.00 46.67           C  
ATOM   1456  O   LEU M 181     115.396  16.124  13.406  1.00 46.67           O  
ATOM   1457  OXT LEU M 181     115.475  14.673  15.092  1.00 46.67           O  
TER
ATOM   1458  N   SER P   1     101.067  23.398  22.841  1.00 75.93           N  
ATOM   1459  CA  SER P   1     100.033  24.455  22.871  1.00 75.93           C  
ATOM   1460  CB  SER P   1      99.252  24.406  24.192  1.00 75.93           C  
ATOM   1461  OG  SER P   1      98.580  23.162  24.318  1.00 75.93           O  
ATOM   1462  C   SER P   1     100.606  25.816  22.739  1.00 75.93           C  
ATOM   1463  O   SER P   1     101.714  26.087  23.197  1.00 75.93           O  
ATOM   1464  N   ILE P   2      99.819  26.725  22.138  1.00104.67           N  
ATOM   1465  CA  ILE P   2     100.291  28.054  21.921  1.00104.67           C  
ATOM   1466  CB  ILE P   2      99.902  28.616  20.578  1.00104.67           C  
ATOM   1467  CG1 ILE P   2     100.503  30.017  20.370  1.00104.67           C  
ATOM   1468  CG2 ILE P   2      98.371  28.553  20.454  1.00104.67           C  
ATOM   1469  CD1 ILE P   2     100.376  30.530  18.935  1.00104.67           C  
ATOM   1470  C   ILE P   2      99.642  28.866  22.989  1.00104.67           C  
ATOM   1471  O   ILE P   2      98.690  28.424  23.627  1.00104.67           O  
ATOM   1472  N   ILE P   3     100.219  30.042  23.268  1.00202.48           N  
ATOM   1473  CA  ILE P   3      99.759  30.945  24.272  1.00202.48           C  
ATOM   1474  CB  ILE P   3     100.702  32.075  24.575  1.00202.48           C  
ATOM   1475  CG1 ILE P   3     100.211  32.857  25.807  1.00202.48           C  
ATOM   1476  CG2 ILE P   3     100.860  32.928  23.306  1.00202.48           C  
ATOM   1477  CD1 ILE P   3     101.240  33.838  26.367  1.00202.48           C  
ATOM   1478  C   ILE P   3      98.472  31.548  23.811  1.00202.48           C  
ATOM   1479  O   ILE P   3      98.137  31.451  22.638  1.00202.48           O  
ATOM   1480  N   ASN P   4      97.640  32.074  24.734  1.00140.91           N  
ATOM   1481  CA  ASN P   4      96.480  32.789  24.281  1.00140.91           C  
ATOM   1482  CB  ASN P   4      95.229  32.546  25.146  1.00140.91           C  
ATOM   1483  CG  ASN P   4      94.757  31.116  24.937  1.00140.91           C  
ATOM   1484  OD1 ASN P   4      95.555  30.182  24.963  1.00140.91           O  
ATOM   1485  ND2 ASN P   4      93.425  30.939  24.723  1.00140.91           N  
ATOM   1486  C   ASN P   4      96.808  34.235  24.427  1.00140.91           C  
ATOM   1487  O   ASN P   4      96.996  34.733  25.536  1.00140.91           O  
ATOM   1488  N   PHE P   5      96.826  34.945  23.287  1.00197.43           N  
ATOM   1489  CA  PHE P   5      97.266  36.311  23.169  1.00197.43           C  
ATOM   1490  CB  PHE P   5      97.453  36.727  21.702  1.00197.43           C  
ATOM   1491  CG  PHE P   5      98.477  35.805  21.133  1.00197.43           C  
ATOM   1492  CD1 PHE P   5      98.121  34.565  20.656  1.00197.43           C  
ATOM   1493  CD2 PHE P   5      99.799  36.169  21.076  1.00197.43           C  
ATOM   1494  CE1 PHE P   5      99.062  33.709  20.131  1.00197.43           C  
ATOM   1495  CE2 PHE P   5     100.743  35.317  20.552  1.00197.43           C  
ATOM   1496  CZ  PHE P   5     100.381  34.082  20.077  1.00197.43           C  
ATOM   1497  C   PHE P   5      96.284  37.264  23.797  1.00197.43           C  
ATOM   1498  O   PHE P   5      95.106  36.955  23.972  1.00197.43           O  
ATOM   1499  N   GLU P   6      96.791  38.461  24.181  1.00132.73           N  
ATOM   1500  CA  GLU P   6      96.023  39.511  24.789  1.00132.73           C  
ATOM   1501  CB  GLU P   6      96.678  40.036  26.083  1.00132.73           C  
ATOM   1502  CG  GLU P   6      96.843  38.974  27.180  1.00132.73           C  
ATOM   1503  CD  GLU P   6      95.531  38.843  27.938  1.00132.73           C  
ATOM   1504  OE1 GLU P   6      94.688  39.771  27.819  1.00132.73           O  
ATOM   1505  OE2 GLU P   6      95.354  37.819  28.651  1.00132.73           O  
ATOM   1506  C   GLU P   6      96.039  40.623  23.779  1.00132.73           C  
ATOM   1507  O   GLU P   6      96.963  40.697  22.971  1.00132.73           O  
ATOM   1508  N   LYS P   7      95.034  41.528  23.787  1.00199.80           N  
ATOM   1509  CA  LYS P   7      94.991  42.487  22.719  1.00199.80           C  
ATOM   1510  CB  LYS P   7      93.611  43.015  22.325  1.00199.80           C  
ATOM   1511  CG  LYS P   7      92.855  41.888  21.627  1.00199.80           C  
ATOM   1512  CD  LYS P   7      93.735  41.139  20.631  1.00199.80           C  
ATOM   1513  CE  LYS P   7      94.525  39.982  21.251  1.00199.80           C  
ATOM   1514  NZ  LYS P   7      95.308  39.284  20.208  1.00199.80           N  
ATOM   1515  C   LYS P   7      96.000  43.587  22.791  1.00199.80           C  
ATOM   1516  O   LYS P   7      96.676  43.804  23.796  1.00199.80           O  
ATOM   1517  N   LEU P   8      96.165  44.262  21.631  1.00130.74           N  
ATOM   1518  CA  LEU P   8      97.116  45.328  21.465  1.00130.74           C  
ATOM   1519  CB  LEU P   8      97.572  45.512  20.005  1.00130.74           C  
ATOM   1520  CG  LEU P   8      98.412  44.354  19.435  1.00130.74           C  
ATOM   1521  CD1 LEU P   8      98.817  44.635  17.979  1.00130.74           C  
ATOM   1522  CD2 LEU P   8      99.630  44.053  20.324  1.00130.74           C  
ATOM   1523  C   LEU P   8      96.454  46.631  21.863  1.00130.74           C  
ATOM   1524  O   LEU P   8      95.205  46.711  21.752  1.00130.74           O  
ATOM   1525  OXT LEU P   8      97.193  47.574  22.254  1.00130.74           O  
TER
ATOM   1526  N   GLN A   2      81.578  22.271  28.290  1.00380.77           N  
ATOM   1527  CA  GLN A   2      82.660  22.821  29.186  1.00380.77           C  
ATOM   1528  CB  GLN A   2      83.099  24.236  28.758  1.00380.77           C  
ATOM   1529  CG  GLN A   2      83.861  24.280  27.430  1.00380.77           C  
ATOM   1530  CD  GLN A   2      84.344  25.708  27.210  1.00380.77           C  
ATOM   1531  OE1 GLN A   2      84.927  26.030  26.176  1.00380.77           O  
ATOM   1532  NE2 GLN A   2      84.105  26.588  28.219  1.00380.77           N  
ATOM   1533  C   GLN A   2      82.292  22.865  30.641  1.00380.77           C  
ATOM   1534  O   GLN A   2      81.131  22.679  31.009  1.00380.77           O  
ATOM   1535  N   GLN A   3      83.283  23.142  31.524  1.00468.03           N  
ATOM   1536  CA  GLN A   3      82.955  22.954  32.899  1.00468.03           C  
ATOM   1537  CB  GLN A   3      82.475  21.513  33.117  1.00468.03           C  
ATOM   1538  CG  GLN A   3      83.575  20.474  32.810  1.00468.03           C  
ATOM   1539  CD  GLN A   3      83.888  20.430  31.310  1.00468.03           C  
ATOM   1540  OE1 GLN A   3      84.869  21.019  30.855  1.00468.03           O  
ATOM   1541  NE2 GLN A   3      83.012  19.749  30.522  1.00468.03           N  
ATOM   1542  C   GLN A   3      84.113  23.119  33.852  1.00468.03           C  
ATOM   1543  O   GLN A   3      85.265  22.825  33.544  1.00468.03           O  
ATOM   1544  N   VAL A   4      83.788  23.605  35.070  1.00216.08           N  
ATOM   1545  CA  VAL A   4      84.645  23.618  36.231  1.00216.08           C  
ATOM   1546  CB  VAL A   4      85.152  24.948  36.683  1.00216.08           C  
ATOM   1547  CG1 VAL A   4      86.209  25.407  35.683  1.00216.08           C  
ATOM   1548  CG2 VAL A   4      83.962  25.907  36.853  1.00216.08           C  
ATOM   1549  C   VAL A   4      83.776  23.117  37.328  1.00216.08           C  
ATOM   1550  O   VAL A   4      82.577  23.389  37.342  1.00216.08           O  
ATOM   1551  N   ARG A   5      84.340  22.358  38.281  1.00272.52           N  
ATOM   1552  CA  ARG A   5      83.477  21.827  39.287  1.00272.52           C  
ATOM   1553  CB  ARG A   5      83.178  20.331  39.074  1.00272.52           C  
ATOM   1554  CG  ARG A   5      82.528  20.042  37.711  1.00272.52           C  
ATOM   1555  CD  ARG A   5      83.499  20.062  36.523  1.00272.52           C  
ATOM   1556  NE  ARG A   5      83.868  18.647  36.229  1.00272.52           N  
ATOM   1557  CZ  ARG A   5      84.806  18.339  35.284  1.00272.52           C  
ATOM   1558  NH1 ARG A   5      85.474  19.322  34.616  1.00272.52           N  
ATOM   1559  NH2 ARG A   5      85.095  17.032  35.022  1.00272.52           N  
ATOM   1560  C   ARG A   5      84.124  22.006  40.614  1.00272.52           C  
ATOM   1561  O   ARG A   5      85.334  21.842  40.753  1.00272.52           O  
ATOM   1562  N   GLN A   6      83.305  22.341  41.632  1.00149.28           N  
ATOM   1563  CA  GLN A   6      83.833  22.642  42.921  1.00149.28           C  
ATOM   1564  CB  GLN A   6      83.715  24.147  43.207  1.00149.28           C  
ATOM   1565  CG  GLN A   6      84.241  24.624  44.556  1.00149.28           C  
ATOM   1566  CD  GLN A   6      84.019  26.135  44.591  1.00149.28           C  
ATOM   1567  OE1 GLN A   6      83.723  26.753  43.570  1.00149.28           O  
ATOM   1568  NE2 GLN A   6      84.176  26.762  45.786  1.00149.28           N  
ATOM   1569  C   GLN A   6      83.062  21.907  43.966  1.00149.28           C  
ATOM   1570  O   GLN A   6      81.837  21.798  43.919  1.00149.28           O  
ATOM   1571  N   SER A   7      83.806  21.348  44.936  1.00155.68           N  
ATOM   1572  CA  SER A   7      83.188  20.731  46.066  1.00155.68           C  
ATOM   1573  CB  SER A   7      83.174  19.196  46.004  1.00155.68           C  
ATOM   1574  OG  SER A   7      82.536  18.672  47.158  1.00155.68           O  
ATOM   1575  C   SER A   7      84.030  21.135  47.230  1.00155.68           C  
ATOM   1576  O   SER A   7      85.232  21.338  47.053  1.00155.68           O  
ATOM   1577  N   PRO A   8      83.493  21.284  48.414  1.00198.23           N  
ATOM   1578  CA  PRO A   8      82.089  21.115  48.709  1.00198.23           C  
ATOM   1579  CD  PRO A   8      84.318  21.096  49.595  1.00198.23           C  
ATOM   1580  CB  PRO A   8      82.015  20.692  50.174  1.00198.23           C  
ATOM   1581  CG  PRO A   8      83.342  21.179  50.776  1.00198.23           C  
ATOM   1582  C   PRO A   8      81.309  22.370  48.466  1.00198.23           C  
ATOM   1583  O   PRO A   8      81.903  23.374  48.101  1.00198.23           O  
ATOM   1584  N   GLN A   9      79.969  22.308  48.570  1.00181.19           N  
ATOM   1585  CA  GLN A   9      79.076  23.433  48.484  1.00181.19           C  
ATOM   1586  CB  GLN A   9      77.645  23.003  48.126  1.00181.19           C  
ATOM   1587  CG  GLN A   9      77.045  22.014  49.123  1.00181.19           C  
ATOM   1588  CD  GLN A   9      77.654  20.639  48.867  1.00181.19           C  
ATOM   1589  OE1 GLN A   9      77.625  19.768  49.734  1.00181.19           O  
ATOM   1590  NE2 GLN A   9      78.212  20.427  47.644  1.00181.19           N  
ATOM   1591  C   GLN A   9      79.046  24.236  49.761  1.00181.19           C  
ATOM   1592  O   GLN A   9      78.860  25.451  49.720  1.00181.19           O  
ATOM   1593  N   SER A  10      79.158  23.591  50.944  1.00 96.54           N  
ATOM   1594  CA  SER A  10      79.116  24.363  52.159  1.00 96.54           C  
ATOM   1595  CB  SER A  10      77.698  24.515  52.739  1.00 96.54           C  
ATOM   1596  OG  SER A  10      77.167  23.240  53.066  1.00 96.54           O  
ATOM   1597  C   SER A  10      79.959  23.689  53.194  1.00 96.54           C  
ATOM   1598  O   SER A  10      79.794  22.503  53.474  1.00 96.54           O  
ATOM   1599  N   LEU A  11      80.888  24.451  53.806  1.00 80.81           N  
ATOM   1600  CA  LEU A  11      81.747  23.889  54.806  1.00 80.81           C  
ATOM   1601  CB  LEU A  11      83.217  23.839  54.343  1.00 80.81           C  
ATOM   1602  CG  LEU A  11      84.220  23.340  55.399  1.00 80.81           C  
ATOM   1603  CD1 LEU A  11      83.892  21.920  55.882  1.00 80.81           C  
ATOM   1604  CD2 LEU A  11      85.660  23.460  54.876  1.00 80.81           C  
ATOM   1605  C   LEU A  11      81.666  24.753  56.027  1.00 80.81           C  
ATOM   1606  O   LEU A  11      81.850  25.962  55.937  1.00 80.81           O  
ATOM   1607  N   THR A  12      81.371  24.159  57.204  1.00126.19           N  
ATOM   1608  CA  THR A  12      81.351  24.911  58.431  1.00126.19           C  
ATOM   1609  CB  THR A  12      80.082  24.777  59.221  1.00126.19           C  
ATOM   1610  OG1 THR A  12      79.790  23.406  59.442  1.00126.19           O  
ATOM   1611  CG2 THR A  12      78.931  25.473  58.483  1.00126.19           C  
ATOM   1612  C   THR A  12      82.454  24.372  59.281  1.00126.19           C  
ATOM   1613  O   THR A  12      82.575  23.160  59.452  1.00126.19           O  
ATOM   1614  N   VAL A  13      83.312  25.257  59.829  1.00116.00           N  
ATOM   1615  CA  VAL A  13      84.389  24.723  60.612  1.00116.00           C  
ATOM   1616  CB  VAL A  13      85.627  24.500  59.793  1.00116.00           C  
ATOM   1617  CG1 VAL A  13      86.178  25.866  59.350  1.00116.00           C  
ATOM   1618  CG2 VAL A  13      86.609  23.634  60.594  1.00116.00           C  
ATOM   1619  C   VAL A  13      84.701  25.672  61.727  1.00116.00           C  
ATOM   1620  O   VAL A  13      84.516  26.876  61.583  1.00116.00           O  
ATOM   1621  N   TRP A  14      85.186  25.154  62.879  1.00106.84           N  
ATOM   1622  CA  TRP A  14      85.507  26.016  63.985  1.00106.84           C  
ATOM   1623  CB  TRP A  14      85.757  25.315  65.335  1.00106.84           C  
ATOM   1624  CG  TRP A  14      84.520  24.767  66.005  1.00106.84           C  
ATOM   1625  CD2 TRP A  14      84.115  23.392  65.950  1.00106.84           C  
ATOM   1626  CD1 TRP A  14      83.608  25.406  66.794  1.00106.84           C  
ATOM   1627  NE1 TRP A  14      82.657  24.514  67.231  1.00106.84           N  
ATOM   1628  CE2 TRP A  14      82.959  23.270  66.721  1.00106.84           C  
ATOM   1629  CE3 TRP A  14      84.667  22.318  65.313  1.00106.84           C  
ATOM   1630  CZ2 TRP A  14      82.334  22.065  66.869  1.00106.84           C  
ATOM   1631  CZ3 TRP A  14      84.031  21.105  65.460  1.00106.84           C  
ATOM   1632  CH2 TRP A  14      82.888  20.982  66.223  1.00106.84           C  
ATOM   1633  C   TRP A  14      86.740  26.783  63.641  1.00106.84           C  
ATOM   1634  O   TRP A  14      87.559  26.349  62.832  1.00106.84           O  
ATOM   1635  N   GLU A  15      86.888  27.977  64.246  1.00 82.42           N  
ATOM   1636  CA  GLU A  15      88.017  28.802  63.933  1.00 82.42           C  
ATOM   1637  CB  GLU A  15      87.953  30.207  64.561  1.00 82.42           C  
ATOM   1638  CG  GLU A  15      88.004  30.200  66.089  1.00 82.42           C  
ATOM   1639  CD  GLU A  15      87.809  31.627  66.579  1.00 82.42           C  
ATOM   1640  OE1 GLU A  15      88.728  32.462  66.368  1.00 82.42           O  
ATOM   1641  OE2 GLU A  15      86.730  31.899  67.170  1.00 82.42           O  
ATOM   1642  C   GLU A  15      89.261  28.123  64.416  1.00 82.42           C  
ATOM   1643  O   GLU A  15      89.268  27.462  65.453  1.00 82.42           O  
ATOM   1644  N   GLY A  16      90.355  28.285  63.646  1.00 30.49           N  
ATOM   1645  CA  GLY A  16      91.631  27.707  63.957  1.00 30.49           C  
ATOM   1646  C   GLY A  16      91.836  26.517  63.069  1.00 30.49           C  
ATOM   1647  O   GLY A  16      92.955  26.034  62.909  1.00 30.49           O  
ATOM   1648  N   GLU A  17      90.746  26.040  62.441  1.00 86.61           N  
ATOM   1649  CA  GLU A  17      90.766  24.871  61.607  1.00 86.61           C  
ATOM   1650  CB  GLU A  17      89.379  24.227  61.444  1.00 86.61           C  
ATOM   1651  CG  GLU A  17      88.885  23.489  62.686  1.00 86.61           C  
ATOM   1652  CD  GLU A  17      89.536  22.116  62.671  1.00 86.61           C  
ATOM   1653  OE1 GLU A  17      90.591  21.972  61.997  1.00 86.61           O  
ATOM   1654  OE2 GLU A  17      88.984  21.193  63.325  1.00 86.61           O  
ATOM   1655  C   GLU A  17      91.241  25.207  60.227  1.00 86.61           C  
ATOM   1656  O   GLU A  17      91.365  26.371  59.847  1.00 86.61           O  
ATOM   1657  N   THR A  18      91.538  24.151  59.441  1.00 39.08           N  
ATOM   1658  CA  THR A  18      91.980  24.319  58.086  1.00 39.08           C  
ATOM   1659  CB  THR A  18      93.154  23.455  57.730  1.00 39.08           C  
ATOM   1660  OG1 THR A  18      94.252  23.743  58.582  1.00 39.08           O  
ATOM   1661  CG2 THR A  18      93.537  23.714  56.262  1.00 39.08           C  
ATOM   1662  C   THR A  18      90.846  23.901  57.206  1.00 39.08           C  
ATOM   1663  O   THR A  18      90.072  23.013  57.560  1.00 39.08           O  
ATOM   1664  N   ALA A  19      90.706  24.552  56.033  1.00 44.55           N  
ATOM   1665  CA  ALA A  19      89.621  24.215  55.159  1.00 44.55           C  
ATOM   1666  CB  ALA A  19      88.639  25.378  54.935  1.00 44.55           C  
ATOM   1667  C   ALA A  19      90.174  23.831  53.823  1.00 44.55           C  
ATOM   1668  O   ALA A  19      91.169  24.384  53.356  1.00 44.55           O  
ATOM   1669  N   ILE A  20      89.540  22.836  53.172  1.00 55.69           N  
ATOM   1670  CA  ILE A  20      90.009  22.436  51.881  1.00 55.69           C  
ATOM   1671  CB  ILE A  20      90.457  21.004  51.845  1.00 55.69           C  
ATOM   1672  CG1 ILE A  20      91.575  20.766  52.877  1.00 55.69           C  
ATOM   1673  CG2 ILE A  20      90.889  20.682  50.406  1.00 55.69           C  
ATOM   1674  CD1 ILE A  20      91.876  19.288  53.121  1.00 55.69           C  
ATOM   1675  C   ILE A  20      88.869  22.576  50.922  1.00 55.69           C  
ATOM   1676  O   ILE A  20      87.824  21.946  51.083  1.00 55.69           O  
ATOM   1677  N   LEU A  21      89.042  23.428  49.893  1.00123.96           N  
ATOM   1678  CA  LEU A  21      88.030  23.574  48.884  1.00123.96           C  
ATOM   1679  CB  LEU A  21      87.691  25.035  48.529  1.00123.96           C  
ATOM   1680  CG  LEU A  21      87.067  25.843  49.685  1.00123.96           C  
ATOM   1681  CD1 LEU A  21      88.086  26.125  50.798  1.00123.96           C  
ATOM   1682  CD2 LEU A  21      86.381  27.117  49.172  1.00123.96           C  
ATOM   1683  C   LEU A  21      88.604  22.936  47.655  1.00123.96           C  
ATOM   1684  O   LEU A  21      89.739  23.216  47.286  1.00123.96           O  
ATOM   1685  N   ASN A  22      87.844  22.062  46.968  1.00 73.45           N  
ATOM   1686  CA  ASN A  22      88.426  21.357  45.856  1.00 73.45           C  
ATOM   1687  CB  ASN A  22      88.157  19.844  45.907  1.00 73.45           C  
ATOM   1688  CG  ASN A  22      88.792  19.297  47.176  1.00 73.45           C  
ATOM   1689  OD1 ASN A  22      88.143  19.198  48.216  1.00 73.45           O  
ATOM   1690  ND2 ASN A  22      90.098  18.928  47.090  1.00 73.45           N  
ATOM   1691  C   ASN A  22      87.823  21.849  44.580  1.00 73.45           C  
ATOM   1692  O   ASN A  22      86.731  22.414  44.574  1.00 73.45           O  
ATOM   1693  N   CYS A  23      88.543  21.673  43.452  1.00 85.11           N  
ATOM   1694  CA  CYS A  23      87.971  22.118  42.213  1.00 85.11           C  
ATOM   1695  CB  CYS A  23      88.044  23.634  42.073  1.00 85.11           C  
ATOM   1696  SG  CYS A  23      87.329  24.236  40.532  1.00 85.11           S  
ATOM   1697  C   CYS A  23      88.669  21.473  41.050  1.00 85.11           C  
ATOM   1698  O   CYS A  23      89.828  21.071  41.155  1.00 85.11           O  
ATOM   1699  N   SER A  24      87.955  21.346  39.903  1.00 88.86           N  
ATOM   1700  CA  SER A  24      88.529  20.739  38.729  1.00 88.86           C  
ATOM   1701  CB  SER A  24      88.294  19.221  38.661  1.00 88.86           C  
ATOM   1702  OG  SER A  24      86.903  18.947  38.576  1.00 88.86           O  
ATOM   1703  C   SER A  24      87.911  21.330  37.495  1.00 88.86           C  
ATOM   1704  O   SER A  24      86.766  21.773  37.504  1.00 88.86           O  
ATOM   1705  N   TYR A  25      88.681  21.332  36.385  1.00240.58           N  
ATOM   1706  CA  TYR A  25      88.262  21.883  35.139  1.00240.58           C  
ATOM   1707  CB  TYR A  25      89.112  23.131  34.849  1.00240.58           C  
ATOM   1708  CG  TYR A  25      90.559  22.764  34.859  1.00240.58           C  
ATOM   1709  CD1 TYR A  25      91.180  22.329  33.710  1.00240.58           C  
ATOM   1710  CD2 TYR A  25      91.295  22.855  36.018  1.00240.58           C  
ATOM   1711  CE1 TYR A  25      92.512  21.990  33.714  1.00240.58           C  
ATOM   1712  CE2 TYR A  25      92.627  22.518  36.029  1.00240.58           C  
ATOM   1713  CZ  TYR A  25      93.236  22.086  34.876  1.00240.58           C  
ATOM   1714  OH  TYR A  25      94.603  21.739  34.887  1.00240.58           O  
ATOM   1715  C   TYR A  25      88.492  20.830  34.099  1.00240.58           C  
ATOM   1716  O   TYR A  25      89.527  20.167  34.091  1.00240.58           O  
ATOM   1717  N   GLU A  26      87.485  20.579  33.241  1.00184.09           N  
ATOM   1718  CA  GLU A  26      87.667  19.573  32.241  1.00184.09           C  
ATOM   1719  CB  GLU A  26      86.379  18.913  31.740  1.00184.09           C  
ATOM   1720  CG  GLU A  26      86.646  17.566  31.068  1.00184.09           C  
ATOM   1721  CD  GLU A  26      87.047  16.577  32.161  1.00184.09           C  
ATOM   1722  OE1 GLU A  26      87.743  16.986  33.129  1.00184.09           O  
ATOM   1723  OE2 GLU A  26      86.660  15.385  32.039  1.00184.09           O  
ATOM   1724  C   GLU A  26      88.440  20.110  31.075  1.00184.09           C  
ATOM   1725  O   GLU A  26      89.155  19.366  30.398  1.00184.09           O  
ATOM   1726  N   ASP A  27      88.302  21.433  30.826  1.00222.13           N  
ATOM   1727  CA  ASP A  27      88.819  22.035  29.646  1.00222.13           C  
ATOM   1728  CB  ASP A  27      88.076  23.331  29.279  1.00222.13           C  
ATOM   1729  CG  ASP A  27      88.286  23.581  27.792  1.00222.13           C  
ATOM   1730  OD1 ASP A  27      89.356  23.179  27.263  1.00222.13           O  
ATOM   1731  OD2 ASP A  27      87.364  24.158  27.158  1.00222.13           O  
ATOM   1732  C   ASP A  27      90.327  22.306  29.710  1.00222.13           C  
ATOM   1733  O   ASP A  27      90.815  23.391  30.008  1.00222.13           O  
ATOM   1734  N   SER A  28      91.132  21.352  29.229  1.00215.73           N  
ATOM   1735  CA  SER A  28      92.567  21.325  29.377  1.00215.73           C  
ATOM   1736  CB  SER A  28      93.198  20.108  28.679  1.00215.73           C  
ATOM   1737  OG  SER A  28      92.991  20.194  27.278  1.00215.73           O  
ATOM   1738  C   SER A  28      93.280  22.561  28.851  1.00215.73           C  
ATOM   1739  O   SER A  28      94.495  22.610  28.989  1.00215.73           O  
ATOM   1740  N   THR A  36      92.627  23.518  28.147  1.00150.90           N  
ATOM   1741  CA  THR A  36      93.202  24.763  27.679  1.00150.90           C  
ATOM   1742  CB  THR A  36      92.541  25.247  26.431  1.00150.90           C  
ATOM   1743  OG1 THR A  36      92.562  24.208  25.463  1.00150.90           O  
ATOM   1744  CG2 THR A  36      93.337  26.445  25.885  1.00150.90           C  
ATOM   1745  C   THR A  36      93.162  25.841  28.720  1.00150.90           C  
ATOM   1746  O   THR A  36      93.725  26.921  28.540  1.00150.90           O  
ATOM   1747  N   PHE A  37      92.370  25.617  29.777  1.00259.83           N  
ATOM   1748  CA  PHE A  37      92.239  26.509  30.876  1.00259.83           C  
ATOM   1749  CB  PHE A  37      91.576  25.834  32.181  1.00259.83           C  
ATOM   1750  CG  PHE A  37      90.067  25.462  32.275  1.00259.83           C  
ATOM   1751  CD1 PHE A  37      89.085  26.336  32.639  1.00259.83           C  
ATOM   1752  CD2 PHE A  37      89.521  24.207  32.129  1.00259.83           C  
ATOM   1753  CE1 PHE A  37      87.744  26.073  32.739  1.00259.83           C  
ATOM   1754  CE2 PHE A  37      88.180  23.883  32.204  1.00259.83           C  
ATOM   1755  CZ  PHE A  37      87.248  24.827  32.505  1.00259.83           C  
ATOM   1756  C   PHE A  37      93.601  27.032  31.278  1.00259.83           C  
ATOM   1757  O   PHE A  37      94.387  26.248  31.769  1.00259.83           O  
ATOM   1758  N   ASN A  38      93.971  28.324  31.034  1.00200.82           N  
ATOM   1759  CA  ASN A  38      95.224  28.887  31.480  1.00200.82           C  
ATOM   1760  CB  ASN A  38      95.702  30.042  30.595  1.00200.82           C  
ATOM   1761  CG  ASN A  38      97.134  30.323  31.017  1.00200.82           C  
ATOM   1762  OD1 ASN A  38      97.598  31.460  30.974  1.00200.82           O  
ATOM   1763  ND2 ASN A  38      97.856  29.253  31.444  1.00200.82           N  
ATOM   1764  C   ASN A  38      95.333  29.387  32.916  1.00200.82           C  
ATOM   1765  O   ASN A  38      96.202  28.945  33.659  1.00200.82           O  
ATOM   1766  N   TYR A  39      94.447  30.313  33.347  1.00238.44           N  
ATOM   1767  CA  TYR A  39      94.448  31.039  34.588  1.00238.44           C  
ATOM   1768  CB  TYR A  39      94.300  32.513  34.217  1.00238.44           C  
ATOM   1769  CG  TYR A  39      94.689  33.411  35.316  1.00238.44           C  
ATOM   1770  CD1 TYR A  39      95.946  33.330  35.860  1.00238.44           C  
ATOM   1771  CD2 TYR A  39      93.814  34.372  35.743  1.00238.44           C  
ATOM   1772  CE1 TYR A  39      96.330  34.189  36.856  1.00238.44           C  
ATOM   1773  CE2 TYR A  39      94.198  35.229  36.735  1.00238.44           C  
ATOM   1774  CZ  TYR A  39      95.445  35.138  37.289  1.00238.44           C  
ATOM   1775  OH  TYR A  39      95.820  36.035  38.302  1.00238.44           O  
ATOM   1776  C   TYR A  39      93.346  30.641  35.532  1.00238.44           C  
ATOM   1777  O   TYR A  39      92.157  30.769  35.250  1.00238.44           O  
ATOM   1778  N   PHE A  40      93.729  30.186  36.741  1.00153.40           N  
ATOM   1779  CA  PHE A  40      92.717  29.727  37.647  1.00153.40           C  
ATOM   1780  CB  PHE A  40      92.977  28.277  38.098  1.00153.40           C  
ATOM   1781  CG  PHE A  40      93.259  27.465  36.876  1.00153.40           C  
ATOM   1782  CD1 PHE A  40      92.252  27.019  36.060  1.00153.40           C  
ATOM   1783  CD2 PHE A  40      94.552  27.166  36.521  1.00153.40           C  
ATOM   1784  CE1 PHE A  40      92.523  26.279  34.935  1.00153.40           C  
ATOM   1785  CE2 PHE A  40      94.825  26.425  35.394  1.00153.40           C  
ATOM   1786  CZ  PHE A  40      93.812  25.973  34.593  1.00153.40           C  
ATOM   1787  C   PHE A  40      92.723  30.564  38.893  1.00153.40           C  
ATOM   1788  O   PHE A  40      93.404  30.224  39.860  1.00153.40           O  
ATOM   1789  N   PRO A  41      91.998  31.651  38.907  1.00153.65           N  
ATOM   1790  CA  PRO A  41      91.912  32.422  40.122  1.00153.65           C  
ATOM   1791  CD  PRO A  41      92.015  32.510  37.733  1.00153.65           C  
ATOM   1792  CB  PRO A  41      91.856  33.894  39.701  1.00153.65           C  
ATOM   1793  CG  PRO A  41      91.463  33.858  38.217  1.00153.65           C  
ATOM   1794  C   PRO A  41      90.791  32.013  41.033  1.00153.65           C  
ATOM   1795  O   PRO A  41      89.734  31.619  40.544  1.00153.65           O  
ATOM   1796  N   TRP A  42      90.981  32.151  42.363  1.00111.69           N  
ATOM   1797  CA  TRP A  42      89.928  31.871  43.299  1.00111.69           C  
ATOM   1798  CB  TRP A  42      90.353  31.043  44.526  1.00111.69           C  
ATOM   1799  CG  TRP A  42      90.529  29.565  44.265  1.00111.69           C  
ATOM   1800  CD2 TRP A  42      89.579  28.570  44.680  1.00111.69           C  
ATOM   1801  CD1 TRP A  42      91.552  28.894  43.662  1.00111.69           C  
ATOM   1802  NE1 TRP A  42      91.301  27.541  43.678  1.00111.69           N  
ATOM   1803  CE2 TRP A  42      90.089  27.329  44.302  1.00111.69           C  
ATOM   1804  CE3 TRP A  42      88.381  28.681  45.328  1.00111.69           C  
ATOM   1805  CZ2 TRP A  42      89.407  26.175  44.569  1.00111.69           C  
ATOM   1806  CZ3 TRP A  42      87.694  27.518  45.591  1.00111.69           C  
ATOM   1807  CH2 TRP A  42      88.197  26.288  45.219  1.00111.69           C  
ATOM   1808  C   TRP A  42      89.442  33.198  43.788  1.00111.69           C  
ATOM   1809  O   TRP A  42      90.197  34.167  43.818  1.00111.69           O  
ATOM   1810  N   TYR A  43      88.146  33.288  44.149  1.00 94.95           N  
ATOM   1811  CA  TYR A  43      87.605  34.540  44.592  1.00 94.95           C  
ATOM   1812  CB  TYR A  43      86.639  35.206  43.592  1.00 94.95           C  
ATOM   1813  CG  TYR A  43      87.411  35.810  42.469  1.00 94.95           C  
ATOM   1814  CD1 TYR A  43      87.985  35.023  41.499  1.00 94.95           C  
ATOM   1815  CD2 TYR A  43      87.537  37.178  42.381  1.00 94.95           C  
ATOM   1816  CE1 TYR A  43      88.688  35.595  40.466  1.00 94.95           C  
ATOM   1817  CE2 TYR A  43      88.240  37.755  41.349  1.00 94.95           C  
ATOM   1818  CZ  TYR A  43      88.817  36.959  40.389  1.00 94.95           C  
ATOM   1819  OH  TYR A  43      89.542  37.531  39.323  1.00 94.95           O  
ATOM   1820  C   TYR A  43      86.833  34.346  45.850  1.00 94.95           C  
ATOM   1821  O   TYR A  43      86.364  33.253  46.162  1.00 94.95           O  
ATOM   1822  N   GLN A  44      86.700  35.449  46.608  1.00 82.47           N  
ATOM   1823  CA  GLN A  44      85.999  35.443  47.856  1.00 82.47           C  
ATOM   1824  CB  GLN A  44      86.930  35.871  49.004  1.00 82.47           C  
ATOM   1825  CG  GLN A  44      86.396  35.667  50.417  1.00 82.47           C  
ATOM   1826  CD  GLN A  44      87.490  36.160  51.350  1.00 82.47           C  
ATOM   1827  OE1 GLN A  44      88.006  37.264  51.181  1.00 82.47           O  
ATOM   1828  NE2 GLN A  44      87.874  35.324  52.349  1.00 82.47           N  
ATOM   1829  C   GLN A  44      84.881  36.440  47.738  1.00 82.47           C  
ATOM   1830  O   GLN A  44      85.078  37.546  47.238  1.00 82.47           O  
ATOM   1831  N   GLN A  45      83.659  36.069  48.175  1.00 93.68           N  
ATOM   1832  CA  GLN A  45      82.567  36.993  48.061  1.00 93.68           C  
ATOM   1833  CB  GLN A  45      81.473  36.555  47.077  1.00 93.68           C  
ATOM   1834  CG  GLN A  45      80.372  37.604  46.919  1.00 93.68           C  
ATOM   1835  CD  GLN A  45      79.599  37.274  45.656  1.00 93.68           C  
ATOM   1836  OE1 GLN A  45      80.182  36.863  44.655  1.00 93.68           O  
ATOM   1837  NE2 GLN A  45      78.253  37.458  45.690  1.00 93.68           N  
ATOM   1838  C   GLN A  45      81.949  37.196  49.409  1.00 93.68           C  
ATOM   1839  O   GLN A  45      81.464  36.261  50.045  1.00 93.68           O  
ATOM   1840  N   PHE A  46      81.961  38.461  49.870  1.00112.62           N  
ATOM   1841  CA  PHE A  46      81.394  38.831  51.133  1.00112.62           C  
ATOM   1842  CB  PHE A  46      82.100  40.029  51.792  1.00112.62           C  
ATOM   1843  CG  PHE A  46      83.539  39.684  51.954  1.00112.62           C  
ATOM   1844  CD1 PHE A  46      83.955  38.799  52.920  1.00112.62           C  
ATOM   1845  CD2 PHE A  46      84.472  40.233  51.106  1.00112.62           C  
ATOM   1846  CE1 PHE A  46      85.287  38.487  53.054  1.00112.62           C  
ATOM   1847  CE2 PHE A  46      85.804  39.928  51.236  1.00112.62           C  
ATOM   1848  CZ  PHE A  46      86.211  39.056  52.214  1.00112.62           C  
ATOM   1849  C   PHE A  46      79.987  39.244  50.833  1.00112.62           C  
ATOM   1850  O   PHE A  46      79.657  39.541  49.686  1.00112.62           O  
ATOM   1851  N   PRO A  48      79.155  39.309  51.836  1.00212.97           N  
ATOM   1852  CA  PRO A  48      77.743  39.520  51.679  1.00212.97           C  
ATOM   1853  CD  PRO A  48      79.563  39.243  53.230  1.00212.97           C  
ATOM   1854  CB  PRO A  48      77.204  39.795  53.082  1.00212.97           C  
ATOM   1855  CG  PRO A  48      78.245  39.150  54.016  1.00212.97           C  
ATOM   1856  C   PRO A  48      77.306  40.548  50.669  1.00212.97           C  
ATOM   1857  O   PRO A  48      76.594  40.161  49.745  1.00212.97           O  
ATOM   1858  N   GLY A  49      77.705  41.832  50.754  1.00122.75           N  
ATOM   1859  CA  GLY A  49      77.178  42.712  49.744  1.00122.75           C  
ATOM   1860  C   GLY A  49      78.326  43.284  48.991  1.00122.75           C  
ATOM   1861  O   GLY A  49      78.426  44.497  48.800  1.00122.75           O  
ATOM   1862  N   GLU A  50      79.201  42.405  48.479  1.00 99.91           N  
ATOM   1863  CA  GLU A  50      80.355  42.940  47.832  1.00 99.91           C  
ATOM   1864  CB  GLU A  50      81.604  42.842  48.717  1.00 99.91           C  
ATOM   1865  CG  GLU A  50      81.445  43.665  49.999  1.00 99.91           C  
ATOM   1866  CD  GLU A  50      82.630  43.379  50.905  1.00 99.91           C  
ATOM   1867  OE1 GLU A  50      83.743  43.146  50.366  1.00 99.91           O  
ATOM   1868  OE2 GLU A  50      82.437  43.385  52.151  1.00 99.91           O  
ATOM   1869  C   GLU A  50      80.593  42.180  46.567  1.00 99.91           C  
ATOM   1870  O   GLU A  50      79.991  41.137  46.311  1.00 99.91           O  
ATOM   1871  N   GLY A  51      81.453  42.736  45.697  1.00 56.41           N  
ATOM   1872  CA  GLY A  51      81.776  42.054  44.482  1.00 56.41           C  
ATOM   1873  C   GLY A  51      82.843  41.073  44.811  1.00 56.41           C  
ATOM   1874  O   GLY A  51      83.553  41.224  45.801  1.00 56.41           O  
ATOM   1875  N   PRO A  52      83.017  40.103  43.962  1.00114.04           N  
ATOM   1876  CA  PRO A  52      83.992  39.092  44.224  1.00114.04           C  
ATOM   1877  CD  PRO A  52      81.952  39.631  43.095  1.00114.04           C  
ATOM   1878  CB  PRO A  52      83.835  38.079  43.093  1.00114.04           C  
ATOM   1879  CG  PRO A  52      82.337  38.184  42.737  1.00114.04           C  
ATOM   1880  C   PRO A  52      85.345  39.714  44.371  1.00114.04           C  
ATOM   1881  O   PRO A  52      85.673  40.642  43.634  1.00114.04           O  
ATOM   1882  N   ALA A  53      86.140  39.250  45.354  1.00 57.00           N  
ATOM   1883  CA  ALA A  53      87.451  39.808  45.506  1.00 57.00           C  
ATOM   1884  CB  ALA A  53      87.733  40.354  46.915  1.00 57.00           C  
ATOM   1885  C   ALA A  53      88.415  38.699  45.252  1.00 57.00           C  
ATOM   1886  O   ALA A  53      88.273  37.609  45.797  1.00 57.00           O  
ATOM   1887  N   LEU A  54      89.432  38.955  44.412  1.00120.77           N  
ATOM   1888  CA  LEU A  54      90.379  37.937  44.075  1.00120.77           C  
ATOM   1889  CB  LEU A  54      91.341  38.374  42.956  1.00120.77           C  
ATOM   1890  CG  LEU A  54      92.529  37.422  42.719  1.00120.77           C  
ATOM   1891  CD1 LEU A  54      92.072  35.997  42.375  1.00120.77           C  
ATOM   1892  CD2 LEU A  54      93.493  38.008  41.674  1.00120.77           C  
ATOM   1893  C   LEU A  54      91.179  37.613  45.283  1.00120.77           C  
ATOM   1894  O   LEU A  54      91.781  38.490  45.903  1.00120.77           O  
ATOM   1895  N   LEU A  55      91.081  36.345  45.719  1.00121.96           N  
ATOM   1896  CA  LEU A  55      91.843  35.879  46.831  1.00121.96           C  
ATOM   1897  CB  LEU A  55      91.158  34.668  47.481  1.00121.96           C  
ATOM   1898  CG  LEU A  55      91.717  34.284  48.856  1.00121.96           C  
ATOM   1899  CD1 LEU A  55      91.471  35.397  49.888  1.00121.96           C  
ATOM   1900  CD2 LEU A  55      91.142  32.935  49.308  1.00121.96           C  
ATOM   1901  C   LEU A  55      93.247  35.496  46.429  1.00121.96           C  
ATOM   1902  O   LEU A  55      94.218  36.013  46.980  1.00121.96           O  
ATOM   1903  N   ILE A  56      93.380  34.584  45.429  1.00188.34           N  
ATOM   1904  CA  ILE A  56      94.662  34.069  45.004  1.00188.34           C  
ATOM   1905  CB  ILE A  56      95.106  32.901  45.838  1.00188.34           C  
ATOM   1906  CG1 ILE A  56      96.566  32.525  45.540  1.00188.34           C  
ATOM   1907  CG2 ILE A  56      94.106  31.756  45.607  1.00188.34           C  
ATOM   1908  CD1 ILE A  56      97.577  33.575  45.992  1.00188.34           C  
ATOM   1909  C   ILE A  56      94.543  33.591  43.576  1.00188.34           C  
ATOM   1910  O   ILE A  56      93.449  33.265  43.118  1.00188.34           O  
ATOM   1911  N   SER A  57      95.670  33.514  42.827  1.00 90.64           N  
ATOM   1912  CA  SER A  57      95.579  33.110  41.442  1.00 90.64           C  
ATOM   1913  CB  SER A  57      95.649  34.292  40.468  1.00 90.64           C  
ATOM   1914  OG  SER A  57      96.934  34.892  40.537  1.00 90.64           O  
ATOM   1915  C   SER A  57      96.719  32.211  41.100  1.00 90.64           C  
ATOM   1916  O   SER A  57      97.768  32.244  41.742  1.00 90.64           O  
ATOM   1917  N   ILE A  58      96.515  31.349  40.082  1.00144.01           N  
ATOM   1918  CA  ILE A  58      97.568  30.471  39.661  1.00144.01           C  
ATOM   1919  CB  ILE A  58      97.428  29.102  40.274  1.00144.01           C  
ATOM   1920  CG1 ILE A  58      98.668  28.237  40.003  1.00144.01           C  
ATOM   1921  CG2 ILE A  58      96.095  28.488  39.818  1.00144.01           C  
ATOM   1922  CD1 ILE A  58      99.892  28.659  40.812  1.00144.01           C  
ATOM   1923  C   ILE A  58      97.586  30.350  38.154  1.00144.01           C  
ATOM   1924  O   ILE A  58      96.619  29.907  37.531  1.00144.01           O  
ATOM   1925  N   ARG A  59      98.723  30.723  37.525  1.00196.56           N  
ATOM   1926  CA  ARG A  59      98.876  30.605  36.097  1.00196.56           C  
ATOM   1927  CB  ARG A  59     100.108  31.337  35.528  1.00196.56           C  
ATOM   1928  CG  ARG A  59     100.159  32.832  35.854  1.00196.56           C  
ATOM   1929  CD  ARG A  59     100.699  33.133  37.255  1.00196.56           C  
ATOM   1930  NE  ARG A  59     102.186  33.175  37.153  1.00196.56           N  
ATOM   1931  CZ  ARG A  59     102.942  33.489  38.245  1.00196.56           C  
ATOM   1932  NH1 ARG A  59     102.344  33.723  39.449  1.00196.56           N  
ATOM   1933  NH2 ARG A  59     104.300  33.567  38.133  1.00196.56           N  
ATOM   1934  C   ARG A  59      99.108  29.162  35.860  1.00196.56           C  
ATOM   1935  O   ARG A  59      99.542  28.454  36.759  1.00196.56           O  
ATOM   1936  N   SER A  60      98.861  28.677  34.637  1.00178.96           N  
ATOM   1937  CA  SER A  60      98.884  27.258  34.498  1.00178.96           C  
ATOM   1938  CB  SER A  60      98.449  26.754  33.109  1.00178.96           C  
ATOM   1939  OG  SER A  60      99.448  27.027  32.139  1.00178.96           O  
ATOM   1940  C   SER A  60     100.221  26.699  34.806  1.00178.96           C  
ATOM   1941  O   SER A  60     100.297  25.731  35.543  1.00178.96           O  
ATOM   1942  N   VAL A  65     101.341  27.264  34.350  1.00 92.12           N  
ATOM   1943  CA  VAL A  65     102.439  26.446  34.758  1.00 92.12           C  
ATOM   1944  CB  VAL A  65     103.586  26.383  33.809  1.00 92.12           C  
ATOM   1945  CG1 VAL A  65     104.712  25.593  34.503  1.00 92.12           C  
ATOM   1946  CG2 VAL A  65     103.079  25.702  32.527  1.00 92.12           C  
ATOM   1947  C   VAL A  65     102.952  26.847  36.104  1.00 92.12           C  
ATOM   1948  O   VAL A  65     103.756  27.770  36.236  1.00 92.12           O  
ATOM   1949  N   SER A  66     102.486  26.121  37.145  1.00110.33           N  
ATOM   1950  CA  SER A  66     102.933  26.314  38.494  1.00110.33           C  
ATOM   1951  CB  SER A  66     102.660  27.735  39.016  1.00110.33           C  
ATOM   1952  OG  SER A  66     103.185  27.885  40.324  1.00110.33           O  
ATOM   1953  C   SER A  66     102.177  25.335  39.362  1.00110.33           C  
ATOM   1954  O   SER A  66     100.957  25.225  39.255  1.00110.33           O  
ATOM   1955  N   ASP A  67     102.899  24.559  40.204  1.00 81.09           N  
ATOM   1956  CA  ASP A  67     102.334  23.576  41.104  1.00 81.09           C  
ATOM   1957  CB  ASP A  67     103.359  22.526  41.564  1.00 81.09           C  
ATOM   1958  CG  ASP A  67     103.638  21.607  40.383  0.75 81.09           C  
ATOM   1959  OD1 ASP A  67     102.894  21.709  39.372  0.50 81.09           O  
ATOM   1960  OD2 ASP A  67     104.592  20.790  40.479  0.50 81.09           O  
ATOM   1961  C   ASP A  67     101.716  24.165  42.332  1.00 81.09           C  
ATOM   1962  O   ASP A  67     100.719  23.642  42.820  1.00 81.09           O  
ATOM   1963  N   LYS A  68     102.294  25.234  42.912  1.00167.99           N  
ATOM   1964  CA  LYS A  68     101.708  25.700  44.137  1.00167.99           C  
ATOM   1965  CB  LYS A  68     102.380  25.154  45.413  1.00167.99           C  
ATOM   1966  CG  LYS A  68     103.907  25.213  45.404  0.50167.99           C  
ATOM   1967  CD  LYS A  68     104.540  24.299  44.353  0.50167.99           C  
ATOM   1968  CE  LYS A  68     106.067  24.334  44.341  0.50167.99           C  
ATOM   1969  NZ  LYS A  68     106.596  23.461  45.410  0.50167.99           N  
ATOM   1970  C   LYS A  68     101.726  27.193  44.190  1.00167.99           C  
ATOM   1971  O   LYS A  68     102.480  27.846  43.467  1.00167.99           O  
ATOM   1972  N   LYS A  69     100.853  27.767  45.045  1.00110.66           N  
ATOM   1973  CA  LYS A  69     100.755  29.191  45.170  1.00110.66           C  
ATOM   1974  CB  LYS A  69      99.575  29.748  44.355  1.00110.66           C  
ATOM   1975  CG  LYS A  69      99.406  31.262  44.436  1.00110.66           C  
ATOM   1976  CD  LYS A  69     100.534  32.038  43.760  1.00110.66           C  
ATOM   1977  CE  LYS A  69     100.313  33.550  43.748  1.00110.66           C  
ATOM   1978  NZ  LYS A  69     101.391  34.208  42.981  1.00110.66           N  
ATOM   1979  C   LYS A  69     100.488  29.510  46.608  1.00110.66           C  
ATOM   1980  O   LYS A  69      99.615  28.905  47.231  1.00110.66           O  
ATOM   1981  N   GLU A  70     101.217  30.485  47.193  1.00 72.89           N  
ATOM   1982  CA  GLU A  70     100.942  30.711  48.580  1.00 72.89           C  
ATOM   1983  CB  GLU A  70     101.932  30.033  49.537  1.00 72.89           C  
ATOM   1984  CG  GLU A  70     101.583  30.279  51.006  1.00 72.89           C  
ATOM   1985  CD  GLU A  70     102.480  29.403  51.862  1.00 72.89           C  
ATOM   1986  OE1 GLU A  70     103.241  28.585  51.279  1.00 72.89           O  
ATOM   1987  OE2 GLU A  70     102.410  29.534  53.113  1.00 72.89           O  
ATOM   1988  C   GLU A  70     100.922  32.163  48.924  1.00 72.89           C  
ATOM   1989  O   GLU A  70     101.611  32.991  48.329  1.00 72.89           O  
ATOM   1990  N   ASP A  72     100.055  32.492  49.899  1.00129.04           N  
ATOM   1991  CA  ASP A  72      99.965  33.796  50.474  1.00129.04           C  
ATOM   1992  CB  ASP A  72      98.981  34.748  49.753  1.00129.04           C  
ATOM   1993  CG  ASP A  72      97.580  34.156  49.702  1.00129.04           C  
ATOM   1994  OD1 ASP A  72      97.468  32.927  49.454  1.00129.04           O  
ATOM   1995  OD2 ASP A  72      96.604  34.922  49.919  1.00129.04           O  
ATOM   1996  C   ASP A  72      99.560  33.594  51.902  1.00129.04           C  
ATOM   1997  O   ASP A  72      98.377  33.512  52.230  1.00129.04           O  
ATOM   1998  N   GLY A  74     100.563  33.462  52.794  1.00 31.43           N  
ATOM   1999  CA  GLY A  74     100.287  33.294  54.190  1.00 31.43           C  
ATOM   2000  C   GLY A  74      99.368  32.123  54.367  1.00 31.43           C  
ATOM   2001  O   GLY A  74      99.708  30.983  54.054  1.00 31.43           O  
ATOM   2002  N   ARG A  75      98.159  32.414  54.886  1.00112.40           N  
ATOM   2003  CA  ARG A  75      97.144  31.453  55.215  1.00112.40           C  
ATOM   2004  CB  ARG A  75      95.955  32.058  55.990  1.00112.40           C  
ATOM   2005  CG  ARG A  75      96.337  32.587  57.377  1.00112.40           C  
ATOM   2006  CD  ARG A  75      95.155  32.799  58.330  1.00112.40           C  
ATOM   2007  NE  ARG A  75      94.279  33.868  57.771  1.00112.40           N  
ATOM   2008  CZ  ARG A  75      93.259  33.541  56.924  1.00112.40           C  
ATOM   2009  NH1 ARG A  75      93.067  32.242  56.556  1.00112.40           N  
ATOM   2010  NH2 ARG A  75      92.419  34.507  56.455  1.00112.40           N  
ATOM   2011  C   ARG A  75      96.586  30.768  54.000  1.00112.40           C  
ATOM   2012  O   ARG A  75      96.184  29.608  54.095  1.00112.40           O  
ATOM   2013  N   PHE A  76      96.513  31.449  52.835  1.00 86.57           N  
ATOM   2014  CA  PHE A  76      95.850  30.819  51.722  1.00 86.57           C  
ATOM   2015  CB  PHE A  76      94.972  31.780  50.901  1.00 86.57           C  
ATOM   2016  CG  PHE A  76      93.839  32.197  51.785  1.00 86.57           C  
ATOM   2017  CD1 PHE A  76      92.750  31.381  51.965  1.00 86.57           C  
ATOM   2018  CD2 PHE A  76      93.856  33.393  52.460  1.00 86.57           C  
ATOM   2019  CE1 PHE A  76      91.709  31.762  52.782  1.00 86.57           C  
ATOM   2020  CE2 PHE A  76      92.817  33.779  53.278  1.00 86.57           C  
ATOM   2021  CZ  PHE A  76      91.730  32.964  53.442  1.00 86.57           C  
ATOM   2022  C   PHE A  76      96.819  30.135  50.802  1.00 86.57           C  
ATOM   2023  O   PHE A  76      97.892  30.654  50.496  1.00 86.57           O  
ATOM   2024  N   THR A  77      96.459  28.908  50.356  1.00 74.38           N  
ATOM   2025  CA  THR A  77      97.331  28.180  49.479  1.00 74.38           C  
ATOM   2026  CB  THR A  77      98.232  27.224  50.211  1.00 74.38           C  
ATOM   2027  OG1 THR A  77      99.051  27.931  51.129  1.00 74.38           O  
ATOM   2028  CG2 THR A  77      99.109  26.467  49.201  1.00 74.38           C  
ATOM   2029  C   THR A  77      96.550  27.383  48.479  1.00 74.38           C  
ATOM   2030  O   THR A  77      95.554  26.736  48.803  1.00 74.38           O  
ATOM   2031  N   ILE A  78      97.038  27.405  47.220  1.00 87.37           N  
ATOM   2032  CA  ILE A  78      96.479  26.685  46.112  1.00 87.37           C  
ATOM   2033  CB  ILE A  78      96.312  27.522  44.869  1.00 87.37           C  
ATOM   2034  CG1 ILE A  78      95.378  28.717  45.093  1.00 87.37           C  
ATOM   2035  CG2 ILE A  78      95.855  26.597  43.729  1.00 87.37           C  
ATOM   2036  CD1 ILE A  78      95.430  29.716  43.938  1.00 87.37           C  
ATOM   2037  C   ILE A  78      97.507  25.671  45.717  1.00 87.37           C  
ATOM   2038  O   ILE A  78      98.698  25.975  45.684  1.00 87.37           O  
ATOM   2039  N   PHE A  79      97.065  24.426  45.445  1.00 84.31           N  
ATOM   2040  CA  PHE A  79      97.919  23.377  44.952  1.00 84.31           C  
ATOM   2041  CB  PHE A  79      97.751  22.049  45.713  1.00 84.31           C  
ATOM   2042  CG  PHE A  79      98.083  22.251  47.153  1.00 84.31           C  
ATOM   2043  CD1 PHE A  79      99.391  22.245  47.578  1.00 84.31           C  
ATOM   2044  CD2 PHE A  79      97.081  22.432  48.081  1.00 84.31           C  
ATOM   2045  CE1 PHE A  79      99.696  22.426  48.907  1.00 84.31           C  
ATOM   2046  CE2 PHE A  79      97.380  22.614  49.411  1.00 84.31           C  
ATOM   2047  CZ  PHE A  79      98.690  22.610  49.826  1.00 84.31           C  
ATOM   2048  C   PHE A  79      97.363  23.122  43.581  1.00 84.31           C  
ATOM   2049  O   PHE A  79      96.148  23.000  43.443  1.00 84.31           O  
ATOM   2050  N   PHE A  80      98.203  23.021  42.526  1.00117.37           N  
ATOM   2051  CA  PHE A  80      97.620  22.916  41.215  1.00117.37           C  
ATOM   2052  CB  PHE A  80      97.883  24.180  40.374  1.00117.37           C  
ATOM   2053  CG  PHE A  80      97.049  24.104  39.147  1.00117.37           C  
ATOM   2054  CD1 PHE A  80      95.687  24.292  39.225  1.00117.37           C  
ATOM   2055  CD2 PHE A  80      97.629  23.875  37.922  1.00117.37           C  
ATOM   2056  CE1 PHE A  80      94.904  24.228  38.100  1.00117.37           C  
ATOM   2057  CE2 PHE A  80      96.851  23.811  36.791  1.00117.37           C  
ATOM   2058  CZ  PHE A  80      95.491  23.982  36.883  1.00117.37           C  
ATOM   2059  C   PHE A  80      98.151  21.724  40.475  1.00117.37           C  
ATOM   2060  O   PHE A  80      99.337  21.408  40.544  1.00117.37           O  
ATOM   2061  N   ASN A  82      97.263  21.018  39.736  1.00186.82           N  
ATOM   2062  CA  ASN A  82      97.709  19.859  39.019  1.00186.82           C  
ATOM   2063  CB  ASN A  82      97.118  18.572  39.628  1.00186.82           C  
ATOM   2064  CG  ASN A  82      97.929  17.364  39.185  1.00186.82           C  
ATOM   2065  OD1 ASN A  82      98.570  17.373  38.136  1.00186.82           O  
ATOM   2066  ND2 ASN A  82      97.901  16.288  40.016  1.00186.82           N  
ATOM   2067  C   ASN A  82      97.235  19.947  37.601  1.00186.82           C  
ATOM   2068  O   ASN A  82      96.234  19.331  37.266  1.00186.82           O  
ATOM   2069  N   LYS A  84      97.969  20.633  36.701  1.00124.83           N  
ATOM   2070  CA  LYS A  84      97.487  20.801  35.355  1.00124.83           C  
ATOM   2071  CB  LYS A  84      98.421  21.631  34.453  1.00124.83           C  
ATOM   2072  CG  LYS A  84      97.880  21.783  33.025  1.00124.83           C  
ATOM   2073  CD  LYS A  84      98.587  22.849  32.183  1.00124.83           C  
ATOM   2074  CE  LYS A  84      98.083  22.934  30.736  1.00124.83           C  
ATOM   2075  NZ  LYS A  84      96.774  23.627  30.676  1.00124.83           N  
ATOM   2076  C   LYS A  84      97.303  19.487  34.669  1.00124.83           C  
ATOM   2077  O   LYS A  84      96.303  19.287  33.983  1.00124.83           O  
ATOM   2078  N   ARG A  85      98.247  18.548  34.841  1.00118.26           N  
ATOM   2079  CA  ARG A  85      98.153  17.291  34.147  1.00118.26           C  
ATOM   2080  CB  ARG A  85      99.257  16.315  34.590  1.00118.26           C  
ATOM   2081  CG  ARG A  85     100.675  16.827  34.326  1.00118.26           C  
ATOM   2082  CD  ARG A  85     101.765  15.984  34.994  0.50118.26           C  
ATOM   2083  NE  ARG A  85     101.636  16.168  36.469  0.50118.26           N  
ATOM   2084  CZ  ARG A  85     102.489  15.528  37.321  0.50118.26           C  
ATOM   2085  NH1 ARG A  85     103.470  14.715  36.830  0.50118.26           N  
ATOM   2086  NH2 ARG A  85     102.365  15.706  38.669  0.50118.26           N  
ATOM   2087  C   ARG A  85      96.846  16.661  34.524  1.00118.26           C  
ATOM   2088  O   ARG A  85      96.086  16.206  33.670  1.00118.26           O  
ATOM   2089  N   GLU A  86      96.562  16.647  35.837  1.00 91.76           N  
ATOM   2090  CA  GLU A  86      95.379  16.086  36.427  1.00 91.76           C  
ATOM   2091  CB  GLU A  86      95.504  15.865  37.945  1.00 91.76           C  
ATOM   2092  CG  GLU A  86      94.373  15.010  38.524  1.00 91.76           C  
ATOM   2093  CD  GLU A  86      94.610  14.848  40.019  1.00 91.76           C  
ATOM   2094  OE1 GLU A  86      94.779  15.891  40.706  1.00 91.76           O  
ATOM   2095  OE2 GLU A  86      94.629  13.681  40.493  1.00 91.76           O  
ATOM   2096  C   GLU A  86      94.173  16.952  36.169  1.00 91.76           C  
ATOM   2097  O   GLU A  86      93.045  16.480  36.296  1.00 91.76           O  
ATOM   2098  N   LYS A  87      94.371  18.248  35.840  1.00109.96           N  
ATOM   2099  CA  LYS A  87      93.292  19.183  35.676  1.00109.96           C  
ATOM   2100  CB  LYS A  87      92.254  18.701  34.655  1.00109.96           C  
ATOM   2101  CG  LYS A  87      92.851  18.576  33.255  1.00109.96           C  
ATOM   2102  CD  LYS A  87      92.018  17.719  32.306  1.00109.96           C  
ATOM   2103  CE  LYS A  87      92.754  17.398  31.004  1.00109.96           C  
ATOM   2104  NZ  LYS A  87      92.137  16.225  30.352  1.00109.96           N  
ATOM   2105  C   LYS A  87      92.609  19.358  36.998  1.00109.96           C  
ATOM   2106  O   LYS A  87      91.388  19.487  37.070  1.00109.96           O  
ATOM   2107  N   LYS A  88      93.394  19.391  38.092  1.00118.53           N  
ATOM   2108  CA  LYS A  88      92.801  19.512  39.394  1.00118.53           C  
ATOM   2109  CB  LYS A  88      93.024  18.271  40.273  1.00118.53           C  
ATOM   2110  CG  LYS A  88      92.389  18.398  41.656  1.00118.53           C  
ATOM   2111  CD  LYS A  88      92.362  17.090  42.446  1.00118.53           C  
ATOM   2112  CE  LYS A  88      93.626  16.844  43.272  1.00118.53           C  
ATOM   2113  NZ  LYS A  88      93.478  15.603  44.065  1.00118.53           N  
ATOM   2114  C   LYS A  88      93.416  20.664  40.135  1.00118.53           C  
ATOM   2115  O   LYS A  88      94.564  21.042  39.899  1.00118.53           O  
ATOM   2116  N   LEU A  89      92.626  21.284  41.042  1.00172.85           N  
ATOM   2117  CA  LEU A  89      93.153  22.327  41.875  1.00172.85           C  
ATOM   2118  CB  LEU A  89      93.199  23.730  41.229  1.00172.85           C  
ATOM   2119  CG  LEU A  89      91.882  24.261  40.643  1.00172.85           C  
ATOM   2120  CD1 LEU A  89      90.841  24.499  41.743  1.00172.85           C  
ATOM   2121  CD2 LEU A  89      92.131  25.514  39.785  1.00172.85           C  
ATOM   2122  C   LEU A  89      92.401  22.359  43.178  1.00172.85           C  
ATOM   2123  O   LEU A  89      91.263  21.896  43.264  1.00172.85           O  
ATOM   2124  N   SER A  90      93.046  22.874  44.253  1.00 99.96           N  
ATOM   2125  CA  SER A  90      92.407  22.895  45.543  1.00 99.96           C  
ATOM   2126  CB  SER A  90      92.778  21.683  46.413  1.00 99.96           C  
ATOM   2127  OG  SER A  90      92.171  21.791  47.692  1.00 99.96           O  
ATOM   2128  C   SER A  90      92.837  24.110  46.311  1.00 99.96           C  
ATOM   2129  O   SER A  90      93.938  24.630  46.128  1.00 99.96           O  
ATOM   2130  N   LEU A  91      91.955  24.586  47.217  1.00 77.30           N  
ATOM   2131  CA  LEU A  91      92.249  25.741  48.012  1.00 77.30           C  
ATOM   2132  CB  LEU A  91      91.244  26.886  47.813  1.00 77.30           C  
ATOM   2133  CG  LEU A  91      91.560  28.115  48.685  1.00 77.30           C  
ATOM   2134  CD1 LEU A  91      92.865  28.800  48.246  1.00 77.30           C  
ATOM   2135  CD2 LEU A  91      90.363  29.074  48.755  1.00 77.30           C  
ATOM   2136  C   LEU A  91      92.195  25.388  49.463  1.00 77.30           C  
ATOM   2137  O   LEU A  91      91.153  24.971  49.968  1.00 77.30           O  
ATOM   2138  N   HIS A  92      93.321  25.565  50.190  1.00111.88           N  
ATOM   2139  CA  HIS A  92      93.237  25.301  51.594  1.00111.88           C  
ATOM   2140  ND1 HIS A  92      96.454  23.656  53.112  1.00111.88           N  
ATOM   2141  CG  HIS A  92      95.609  24.561  52.506  1.00111.88           C  
ATOM   2142  CB  HIS A  92      94.191  24.205  52.142  1.00111.88           C  
ATOM   2143  NE2 HIS A  92      97.609  25.540  52.888  1.00111.88           N  
ATOM   2144  CD2 HIS A  92      96.334  25.706  52.376  1.00111.88           C  
ATOM   2145  CE1 HIS A  92      97.634  24.292  53.317  1.00111.88           C  
ATOM   2146  C   HIS A  92      93.402  26.598  52.329  1.00111.88           C  
ATOM   2147  O   HIS A  92      94.218  27.446  51.966  1.00111.88           O  
ATOM   2148  N   ILE A  93      92.547  26.812  53.350  1.00 82.38           N  
ATOM   2149  CA  ILE A  93      92.640  27.982  54.170  1.00 82.38           C  
ATOM   2150  CB  ILE A  93      91.313  28.638  54.420  1.00 82.38           C  
ATOM   2151  CG1 ILE A  93      90.671  29.025  53.076  1.00 82.38           C  
ATOM   2152  CG2 ILE A  93      91.533  29.841  55.352  1.00 82.38           C  
ATOM   2153  CD1 ILE A  93      89.251  29.573  53.210  1.00 82.38           C  
ATOM   2154  C   ILE A  93      93.192  27.479  55.461  1.00 82.38           C  
ATOM   2155  O   ILE A  93      92.464  27.038  56.351  1.00 82.38           O  
ATOM   2156  N   THR A  94      94.520  27.623  55.595  1.00123.89           N  
ATOM   2157  CA  THR A  94      95.305  27.009  56.623  1.00123.89           C  
ATOM   2158  CB  THR A  94      96.763  27.345  56.505  1.00123.89           C  
ATOM   2159  OG1 THR A  94      97.526  26.496  57.350  1.00123.89           O  
ATOM   2160  CG2 THR A  94      96.976  28.818  56.894  1.00123.89           C  
ATOM   2161  C   THR A  94      94.842  27.392  57.996  1.00123.89           C  
ATOM   2162  O   THR A  94      94.841  26.550  58.891  1.00123.89           O  
ATOM   2163  N   ASP A  95      94.473  28.665  58.228  1.00 67.44           N  
ATOM   2164  CA  ASP A  95      94.033  29.059  59.540  1.00 67.44           C  
ATOM   2165  CB  ASP A  95      94.959  30.129  60.152  1.00 67.44           C  
ATOM   2166  CG  ASP A  95      94.542  30.438  61.582  1.00 67.44           C  
ATOM   2167  OD1 ASP A  95      93.335  30.716  61.808  1.00 67.44           O  
ATOM   2168  OD2 ASP A  95      95.433  30.399  62.472  1.00 67.44           O  
ATOM   2169  C   ASP A  95      92.676  29.665  59.360  1.00 67.44           C  
ATOM   2170  O   ASP A  95      92.519  30.592  58.571  1.00 67.44           O  
ATOM   2171  N   SER A  96      91.651  29.165  60.082  1.00 53.71           N  
ATOM   2172  CA  SER A  96      90.337  29.704  59.868  1.00 53.71           C  
ATOM   2173  CB  SER A  96      89.229  28.637  59.838  1.00 53.71           C  
ATOM   2174  OG  SER A  96      89.389  27.794  58.707  1.00 53.71           O  
ATOM   2175  C   SER A  96      89.997  30.668  60.960  1.00 53.71           C  
ATOM   2176  O   SER A  96      90.205  30.414  62.142  1.00 53.71           O  
ATOM   2177  N   GLN A  97      89.448  31.830  60.569  1.00 83.40           N  
ATOM   2178  CA  GLN A  97      89.087  32.848  61.507  1.00 83.40           C  
ATOM   2179  CB  GLN A  97      90.100  33.994  61.490  1.00 83.40           C  
ATOM   2180  CG  GLN A  97      91.469  33.506  61.956  1.00 83.40           C  
ATOM   2181  CD  GLN A  97      92.529  34.380  61.314  1.00 83.40           C  
ATOM   2182  OE1 GLN A  97      92.530  34.574  60.100  1.00 83.40           O  
ATOM   2183  NE2 GLN A  97      93.463  34.912  62.145  1.00 83.40           N  
ATOM   2184  C   GLN A  97      87.763  33.362  61.055  1.00 83.40           C  
ATOM   2185  O   GLN A  97      87.377  33.175  59.903  1.00 83.40           O  
ATOM   2186  N   PRO A  98      87.076  34.030  61.934  1.00105.22           N  
ATOM   2187  CA  PRO A  98      85.747  34.505  61.666  1.00105.22           C  
ATOM   2188  CD  PRO A  98      87.340  33.909  63.358  1.00105.22           C  
ATOM   2189  CB  PRO A  98      85.268  35.131  62.972  1.00105.22           C  
ATOM   2190  CG  PRO A  98      86.036  34.341  64.050  1.00105.22           C  
ATOM   2191  C   PRO A  98      85.658  35.395  60.469  1.00105.22           C  
ATOM   2192  O   PRO A  98      84.597  35.451  59.848  1.00105.22           O  
ATOM   2193  N   GLY A  99      86.755  36.087  60.128  1.00 41.07           N  
ATOM   2194  CA  GLY A  99      86.785  36.987  59.014  1.00 41.07           C  
ATOM   2195  C   GLY A  99      86.568  36.223  57.743  1.00 41.07           C  
ATOM   2196  O   GLY A  99      86.035  36.757  56.772  1.00 41.07           O  
ATOM   2197  N   ASP A 100      87.016  34.956  57.728  1.00 87.20           N  
ATOM   2198  CA  ASP A 100      87.046  34.070  56.597  1.00 87.20           C  
ATOM   2199  CB  ASP A 100      87.811  32.777  56.920  1.00 87.20           C  
ATOM   2200  CG  ASP A 100      89.254  33.181  57.202  1.00 87.20           C  
ATOM   2201  OD1 ASP A 100      89.743  34.139  56.546  1.00 87.20           O  
ATOM   2202  OD2 ASP A 100      89.885  32.549  58.089  1.00 87.20           O  
ATOM   2203  C   ASP A 100      85.676  33.707  56.097  1.00 87.20           C  
ATOM   2204  O   ASP A 100      85.551  33.296  54.945  1.00 87.20           O  
ATOM   2205  N   SER A 101      84.621  33.790  56.933  1.00 97.56           N  
ATOM   2206  CA  SER A 101      83.319  33.374  56.475  1.00 97.56           C  
ATOM   2207  CB  SER A 101      82.197  33.631  57.496  1.00 97.56           C  
ATOM   2208  OG  SER A 101      80.958  33.148  57.006  1.00 97.56           O  
ATOM   2209  C   SER A 101      82.968  34.146  55.238  1.00 97.56           C  
ATOM   2210  O   SER A 101      83.083  35.370  55.204  1.00 97.56           O  
ATOM   2211  N   ALA A 102      82.537  33.423  54.180  1.00 62.54           N  
ATOM   2212  CA  ALA A 102      82.182  34.030  52.929  1.00 62.54           C  
ATOM   2213  CB  ALA A 102      83.220  35.044  52.410  1.00 62.54           C  
ATOM   2214  C   ALA A 102      82.074  32.929  51.916  1.00 62.54           C  
ATOM   2215  O   ALA A 102      82.139  31.747  52.256  1.00 62.54           O  
ATOM   2216  N   THR A 103      81.871  33.291  50.632  1.00129.69           N  
ATOM   2217  CA  THR A 103      81.778  32.278  49.621  1.00129.69           C  
ATOM   2218  CB  THR A 103      80.549  32.389  48.768  1.00129.69           C  
ATOM   2219  OG1 THR A 103      80.371  31.199  48.017  1.00129.69           O  
ATOM   2220  CG2 THR A 103      80.699  33.590  47.820  1.00129.69           C  
ATOM   2221  C   THR A 103      82.986  32.382  48.733  1.00129.69           C  
ATOM   2222  O   THR A 103      83.389  33.473  48.332  1.00129.69           O  
ATOM   2223  N   TYR A 104      83.600  31.224  48.406  1.00 94.89           N  
ATOM   2224  CA  TYR A 104      84.802  31.201  47.621  1.00 94.89           C  
ATOM   2225  CB  TYR A 104      85.926  30.362  48.257  1.00 94.89           C  
ATOM   2226  CG  TYR A 104      86.314  30.987  49.555  1.00 94.89           C  
ATOM   2227  CD1 TYR A 104      85.569  30.762  50.692  1.00 94.89           C  
ATOM   2228  CD2 TYR A 104      87.428  31.790  49.640  1.00 94.89           C  
ATOM   2229  CE1 TYR A 104      85.926  31.334  51.891  1.00 94.89           C  
ATOM   2230  CE2 TYR A 104      87.790  32.365  50.835  1.00 94.89           C  
ATOM   2231  CZ  TYR A 104      87.039  32.138  51.963  1.00 94.89           C  
ATOM   2232  OH  TYR A 104      87.414  32.730  53.187  1.00 94.89           O  
ATOM   2233  C   TYR A 104      84.502  30.573  46.300  1.00 94.89           C  
ATOM   2234  O   TYR A 104      84.016  29.446  46.215  1.00 94.89           O  
ATOM   2235  N   PHE A 105      84.817  31.286  45.206  1.00105.42           N  
ATOM   2236  CA  PHE A 105      84.490  30.691  43.948  1.00105.42           C  
ATOM   2237  CB  PHE A 105      83.876  31.657  42.927  1.00105.42           C  
ATOM   2238  CG  PHE A 105      82.608  32.224  43.463  1.00105.42           C  
ATOM   2239  CD1 PHE A 105      81.479  31.448  43.591  1.00105.42           C  
ATOM   2240  CD2 PHE A 105      82.547  33.554  43.807  1.00105.42           C  
ATOM   2241  CE1 PHE A 105      80.313  31.991  44.077  1.00105.42           C  
ATOM   2242  CE2 PHE A 105      81.386  34.101  44.292  1.00105.42           C  
ATOM   2243  CZ  PHE A 105      80.266  33.318  44.431  1.00105.42           C  
ATOM   2244  C   PHE A 105      85.743  30.194  43.318  1.00105.42           C  
ATOM   2245  O   PHE A 105      86.767  30.875  43.293  1.00105.42           O  
ATOM   2246  N   CYS A 106      85.677  28.948  42.821  1.00104.22           N  
ATOM   2247  CA  CYS A 106      86.741  28.365  42.074  1.00104.22           C  
ATOM   2248  CB  CYS A 106      86.646  26.832  41.942  1.00104.22           C  
ATOM   2249  SG  CYS A 106      87.789  26.191  40.679  1.00104.22           S  
ATOM   2250  C   CYS A 106      86.608  28.899  40.707  1.00104.22           C  
ATOM   2251  O   CYS A 106      85.524  29.270  40.262  1.00104.22           O  
ATOM   2252  N   ALA A 107      87.737  28.990  40.010  1.00 92.12           N  
ATOM   2253  CA  ALA A 107      87.647  29.386  38.660  1.00 92.12           C  
ATOM   2254  CB  ALA A 107      88.018  30.861  38.435  1.00 92.12           C  
ATOM   2255  C   ALA A 107      88.652  28.559  37.956  1.00 92.12           C  
ATOM   2256  O   ALA A 107      89.601  28.060  38.559  1.00 92.12           O  
ATOM   2257  N   ALA A 108      88.420  28.338  36.660  1.00 93.77           N  
ATOM   2258  CA  ALA A 108      89.385  27.669  35.866  1.00 93.77           C  
ATOM   2259  CB  ALA A 108      89.035  26.207  35.561  1.00 93.77           C  
ATOM   2260  C   ALA A 108      89.420  28.494  34.622  1.00 93.77           C  
ATOM   2261  O   ALA A 108      88.505  29.262  34.346  1.00 93.77           O  
ATOM   2262  N   SER A 109      90.488  28.424  33.829  1.00299.28           N  
ATOM   2263  CA  SER A 109      90.485  29.379  32.753  1.00299.28           C  
ATOM   2264  CB  SER A 109      91.802  29.911  32.732  1.00299.28           C  
ATOM   2265  OG  SER A 109      92.450  28.718  33.152  1.00299.28           O  
ATOM   2266  C   SER A 109      90.520  28.797  31.400  1.00299.28           C  
ATOM   2267  O   SER A 109      91.530  28.992  30.756  1.00299.28           O  
ATOM   2268  N   ASP A 110      89.460  28.292  30.792  1.00292.80           N  
ATOM   2269  CA  ASP A 110      89.768  27.397  29.726  1.00292.80           C  
ATOM   2270  CB  ASP A 110      88.786  26.220  29.602  1.00292.80           C  
ATOM   2271  CG  ASP A 110      87.409  26.794  29.304  1.00292.80           C  
ATOM   2272  OD1 ASP A 110      86.967  27.697  30.062  1.00292.80           O  
ATOM   2273  OD2 ASP A 110      86.773  26.333  28.320  1.00292.80           O  
ATOM   2274  C   ASP A 110      89.833  28.055  28.426  1.00292.80           C  
ATOM   2275  O   ASP A 110      88.910  28.694  27.951  1.00292.80           O  
ATOM   2276  N   ASN A 111      90.959  27.891  27.763  1.00244.04           N  
ATOM   2277  CA  ASN A 111      90.969  28.519  26.503  1.00244.04           C  
ATOM   2278  CB  ASN A 111      89.898  27.972  25.520  1.00244.04           C  
ATOM   2279  CG  ASN A 111      90.169  26.506  25.229  1.00244.04           C  
ATOM   2280  OD1 ASN A 111      89.739  25.624  25.970  1.00244.04           O  
ATOM   2281  ND2 ASN A 111      90.892  26.231  24.111  1.00244.04           N  
ATOM   2282  C   ASN A 111      90.746  30.054  26.615  1.00244.04           C  
ATOM   2283  O   ASN A 111      90.410  30.586  25.559  1.00244.04           O  
ATOM   2284  N   TYR A 124      90.985  30.757  27.810  1.00396.67           N  
ATOM   2285  CA  TYR A 124      90.801  32.185  28.197  1.00396.67           C  
ATOM   2286  CB  TYR A 124      91.281  33.046  26.992  1.00396.67           C  
ATOM   2287  CG  TYR A 124      91.463  34.503  27.267  1.00396.67           C  
ATOM   2288  CD1 TYR A 124      92.560  34.948  27.967  1.00396.67           C  
ATOM   2289  CD2 TYR A 124      90.573  35.430  26.773  1.00396.67           C  
ATOM   2290  CE1 TYR A 124      92.739  36.290  28.211  1.00396.67           C  
ATOM   2291  CE2 TYR A 124      90.746  36.772  27.013  1.00396.67           C  
ATOM   2292  CZ  TYR A 124      91.828  37.204  27.738  1.00396.67           C  
ATOM   2293  OH  TYR A 124      92.008  38.581  27.987  1.00396.67           O  
ATOM   2294  C   TYR A 124      89.435  32.666  28.647  1.00396.67           C  
ATOM   2295  O   TYR A 124      89.037  33.768  28.300  1.00396.67           O  
ATOM   2296  N   GLN A 125      88.659  31.894  29.428  1.00273.18           N  
ATOM   2297  CA  GLN A 125      87.472  32.426  30.064  1.00273.18           C  
ATOM   2298  CB  GLN A 125      86.147  31.863  29.521  1.00273.18           C  
ATOM   2299  CG  GLN A 125      85.857  32.227  28.064  1.00273.18           C  
ATOM   2300  CD  GLN A 125      84.522  31.599  27.689  1.00273.18           C  
ATOM   2301  OE1 GLN A 125      84.029  30.705  28.375  1.00273.18           O  
ATOM   2302  NE2 GLN A 125      83.915  32.080  26.570  1.00273.18           N  
ATOM   2303  C   GLN A 125      87.597  31.934  31.440  1.00273.18           C  
ATOM   2304  O   GLN A 125      88.015  30.797  31.637  1.00273.18           O  
ATOM   2305  N   LEU A 126      87.334  32.799  32.426  1.00164.73           N  
ATOM   2306  CA  LEU A 126      87.288  32.261  33.740  1.00164.73           C  
ATOM   2307  CB  LEU A 126      87.300  33.320  34.853  1.00164.73           C  
ATOM   2308  CG  LEU A 126      88.646  34.045  35.007  1.00164.73           C  
ATOM   2309  CD1 LEU A 126      88.590  35.090  36.133  1.00164.73           C  
ATOM   2310  CD2 LEU A 126      89.786  33.032  35.202  1.00164.73           C  
ATOM   2311  C   LEU A 126      85.977  31.582  33.811  1.00164.73           C  
ATOM   2312  O   LEU A 126      84.960  32.165  33.439  1.00164.73           O  
ATOM   2313  N   ILE A 127      85.963  30.314  34.251  1.00161.79           N  
ATOM   2314  CA  ILE A 127      84.684  29.708  34.412  1.00161.79           C  
ATOM   2315  CB  ILE A 127      84.379  28.568  33.491  1.00161.79           C  
ATOM   2316  CG1 ILE A 127      82.908  28.142  33.626  1.00161.79           C  
ATOM   2317  CG2 ILE A 127      85.375  27.455  33.766  1.00161.79           C  
ATOM   2318  CD1 ILE A 127      82.453  27.178  32.534  1.00161.79           C  
ATOM   2319  C   ILE A 127      84.600  29.283  35.829  1.00161.79           C  
ATOM   2320  O   ILE A 127      85.465  28.574  36.341  1.00161.79           O  
ATOM   2321  N   TRP A 128      83.525  29.748  36.483  1.00152.23           N  
ATOM   2322  CA  TRP A 128      83.330  29.633  37.885  1.00152.23           C  
ATOM   2323  CB  TRP A 128      82.561  30.851  38.405  1.00152.23           C  
ATOM   2324  CG  TRP A 128      83.281  32.121  38.025  1.00152.23           C  
ATOM   2325  CD2 TRP A 128      83.960  32.994  38.936  1.00152.23           C  
ATOM   2326  CD1 TRP A 128      83.427  32.669  36.783  1.00152.23           C  
ATOM   2327  NE1 TRP A 128      84.173  33.818  36.861  1.00152.23           N  
ATOM   2328  CE2 TRP A 128      84.503  34.034  38.181  1.00152.23           C  
ATOM   2329  CE3 TRP A 128      84.123  32.933  40.287  1.00152.23           C  
ATOM   2330  CZ2 TRP A 128      85.221  35.030  38.773  1.00152.23           C  
ATOM   2331  CZ3 TRP A 128      84.841  33.944  40.883  1.00152.23           C  
ATOM   2332  CH2 TRP A 128      85.377  34.972  40.138  1.00152.23           C  
ATOM   2333  C   TRP A 128      82.538  28.412  38.185  1.00152.23           C  
ATOM   2334  O   TRP A 128      81.792  27.893  37.354  1.00152.23           O  
ATOM   2335  N   GLY A 129      82.739  27.901  39.408  1.00 91.93           N  
ATOM   2336  CA  GLY A 129      82.021  26.760  39.867  1.00 91.93           C  
ATOM   2337  C   GLY A 129      80.936  27.261  40.753  1.00 91.93           C  
ATOM   2338  O   GLY A 129      80.856  28.453  41.028  1.00 91.93           O  
ATOM   2339  N   SER A 130      80.120  26.343  41.293  1.00 67.31           N  
ATOM   2340  CA  SER A 130      78.987  26.706  42.093  1.00 67.31           C  
ATOM   2341  CB  SER A 130      78.212  25.475  42.595  1.00 67.31           C  
ATOM   2342  OG  SER A 130      79.056  24.663  43.397  1.00 67.31           O  
ATOM   2343  C   SER A 130      79.447  27.492  43.280  1.00 67.31           C  
ATOM   2344  O   SER A 130      78.717  28.355  43.766  1.00 67.31           O  
ATOM   2345  N   GLY A 131      80.667  27.216  43.781  1.00 54.27           N  
ATOM   2346  CA  GLY A 131      81.187  27.967  44.889  1.00 54.27           C  
ATOM   2347  C   GLY A 131      80.946  27.198  46.155  1.00 54.27           C  
ATOM   2348  O   GLY A 131      80.026  26.386  46.238  1.00 54.27           O  
ATOM   2349  N   THR A 132      81.780  27.455  47.188  1.00 70.72           N  
ATOM   2350  CA  THR A 132      81.650  26.772  48.445  1.00 70.72           C  
ATOM   2351  CB  THR A 132      82.947  26.205  48.951  1.00 70.72           C  
ATOM   2352  OG1 THR A 132      83.532  25.345  47.990  1.00 70.72           O  
ATOM   2353  CG2 THR A 132      82.678  25.422  50.245  1.00 70.72           C  
ATOM   2354  C   THR A 132      81.299  27.809  49.463  1.00 70.72           C  
ATOM   2355  O   THR A 132      81.867  28.899  49.455  1.00 70.72           O  
ATOM   2356  N   LYS A 133      80.359  27.496  50.378  1.00122.96           N  
ATOM   2357  CA  LYS A 133      79.997  28.451  51.384  1.00122.96           C  
ATOM   2358  CB  LYS A 133      78.477  28.504  51.620  1.00122.96           C  
ATOM   2359  CG  LYS A 133      77.936  29.862  52.078  1.00122.96           C  
ATOM   2360  CD  LYS A 133      78.536  30.416  53.368  1.00122.96           C  
ATOM   2361  CE  LYS A 133      77.943  31.773  53.754  1.00122.96           C  
ATOM   2362  NZ  LYS A 133      78.545  32.251  55.016  1.00122.96           N  
ATOM   2363  C   LYS A 133      80.641  27.965  52.641  1.00122.96           C  
ATOM   2364  O   LYS A 133      80.176  27.014  53.267  1.00122.96           O  
ATOM   2365  N   LEU A 134      81.744  28.620  53.042  1.00148.30           N  
ATOM   2366  CA  LEU A 134      82.450  28.194  54.208  1.00148.30           C  
ATOM   2367  CB  LEU A 134      83.975  28.302  54.059  1.00148.30           C  
ATOM   2368  CG  LEU A 134      84.754  27.853  55.306  1.00148.30           C  
ATOM   2369  CD1 LEU A 134      84.542  26.356  55.583  1.00148.30           C  
ATOM   2370  CD2 LEU A 134      86.238  28.227  55.195  1.00148.30           C  
ATOM   2371  C   LEU A 134      82.033  29.084  55.331  1.00148.30           C  
ATOM   2372  O   LEU A 134      81.815  30.278  55.146  1.00148.30           O  
ATOM   2373  N   ILE A 135      81.876  28.498  56.531  1.00 88.50           N  
ATOM   2374  CA  ILE A 135      81.509  29.243  57.691  1.00 88.50           C  
ATOM   2375  CB  ILE A 135      80.172  28.854  58.253  1.00 88.50           C  
ATOM   2376  CG1 ILE A 135      79.061  29.163  57.236  1.00 88.50           C  
ATOM   2377  CG2 ILE A 135      79.986  29.578  59.596  1.00 88.50           C  
ATOM   2378  CD1 ILE A 135      79.110  28.283  55.988  1.00 88.50           C  
ATOM   2379  C   ILE A 135      82.554  28.934  58.707  1.00 88.50           C  
ATOM   2380  O   ILE A 135      82.992  27.791  58.836  1.00 88.50           O  
ATOM   2381  N   ILE A 136      83.001  29.953  59.459  1.00170.59           N  
ATOM   2382  CA  ILE A 136      84.062  29.666  60.372  1.00170.59           C  
ATOM   2383  CB  ILE A 136      85.298  30.458  60.142  1.00170.59           C  
ATOM   2384  CG1 ILE A 136      85.015  31.915  60.466  1.00170.59           C  
ATOM   2385  CG2 ILE A 136      85.770  30.222  58.697  1.00170.59           C  
ATOM   2386  CD1 ILE A 136      83.968  32.597  59.599  1.00170.59           C  
ATOM   2387  C   ILE A 136      83.595  29.962  61.755  1.00170.59           C  
ATOM   2388  O   ILE A 136      82.773  30.848  61.981  1.00170.59           O  
ATOM   2389  N   LYS A 137      84.156  29.195  62.708  1.00147.81           N  
ATOM   2390  CA  LYS A 137      83.827  29.138  64.099  1.00147.81           C  
ATOM   2391  CB  LYS A 137      84.222  30.401  64.898  1.00147.81           C  
ATOM   2392  CG  LYS A 137      83.522  31.691  64.467  1.00147.81           C  
ATOM   2393  CD  LYS A 137      83.710  32.858  65.436  1.00147.81           C  
ATOM   2394  CE  LYS A 137      83.086  34.161  64.934  1.00147.81           C  
ATOM   2395  NZ  LYS A 137      81.632  33.981  64.725  1.00147.81           N  
ATOM   2396  C   LYS A 137      82.376  28.804  64.354  1.00147.81           C  
ATOM   2397  O   LYS A 137      81.789  29.474  65.201  1.00147.81           O  
ATOM   2398  N   PRO A 138      81.725  27.821  63.738  1.00133.69           N  
ATOM   2399  CA  PRO A 138      80.374  27.577  64.169  1.00133.69           C  
ATOM   2400  CD  PRO A 138      81.837  27.568  62.304  1.00133.69           C  
ATOM   2401  CB  PRO A 138      79.529  27.328  62.919  1.00133.69           C  
ATOM   2402  CG  PRO A 138      80.551  26.846  61.887  1.00133.69           C  
ATOM   2403  C   PRO A 138      80.401  26.375  65.049  1.00133.69           C  
ATOM   2404  O   PRO A 138      80.813  26.502  66.232  1.00133.69           O  
ATOM   2405  OXT PRO A 138      80.026  25.280  64.551  1.00133.69           O  
TER
ATOM   2406  N   GLY B   2      88.838  50.706  40.847  1.00  9.10           N  
ATOM   2407  CA  GLY B   2      88.350  49.416  40.315  1.00  9.10           C  
ATOM   2408  C   GLY B   2      87.260  49.660  39.331  1.00  9.10           C  
ATOM   2409  O   GLY B   2      86.994  50.802  38.958  1.00  9.10           O  
ATOM   2410  N   VAL B   3      86.599  48.575  38.883  1.00102.82           N  
ATOM   2411  CA  VAL B   3      85.543  48.727  37.929  1.00102.82           C  
ATOM   2412  CB  VAL B   3      85.195  47.460  37.207  1.00102.82           C  
ATOM   2413  CG1 VAL B   3      86.325  47.140  36.219  1.00102.82           C  
ATOM   2414  CG2 VAL B   3      85.014  46.349  38.248  1.00102.82           C  
ATOM   2415  C   VAL B   3      84.333  49.249  38.625  1.00102.82           C  
ATOM   2416  O   VAL B   3      84.090  48.952  39.795  1.00102.82           O  
ATOM   2417  N   VAL B   4      83.556  50.087  37.909  1.00 97.40           N  
ATOM   2418  CA  VAL B   4      82.368  50.652  38.475  1.00 97.40           C  
ATOM   2419  CB  VAL B   4      82.415  52.149  38.589  1.00 97.40           C  
ATOM   2420  CG1 VAL B   4      83.546  52.529  39.560  1.00 97.40           C  
ATOM   2421  CG2 VAL B   4      82.577  52.747  37.181  1.00 97.40           C  
ATOM   2422  C   VAL B   4      81.222  50.299  37.578  1.00 97.40           C  
ATOM   2423  O   VAL B   4      81.388  50.170  36.366  1.00 97.40           O  
ATOM   2424  N   GLN B   5      80.024  50.096  38.166  1.00141.21           N  
ATOM   2425  CA  GLN B   5      78.883  49.796  37.353  1.00141.21           C  
ATOM   2426  CB  GLN B   5      78.571  48.293  37.215  1.00141.21           C  
ATOM   2427  CG  GLN B   5      78.203  47.567  38.505  1.00141.21           C  
ATOM   2428  CD  GLN B   5      78.079  46.087  38.168  1.00141.21           C  
ATOM   2429  OE1 GLN B   5      76.983  45.565  37.974  1.00141.21           O  
ATOM   2430  NE2 GLN B   5      79.240  45.386  38.086  1.00141.21           N  
ATOM   2431  C   GLN B   5      77.697  50.537  37.884  1.00141.21           C  
ATOM   2432  O   GLN B   5      77.650  50.916  39.054  1.00141.21           O  
ATOM   2433  N   SER B   6      76.722  50.809  36.992  1.00 48.39           N  
ATOM   2434  CA  SER B   6      75.535  51.517  37.373  1.00 48.39           C  
ATOM   2435  CB  SER B   6      75.608  53.021  37.050  1.00 48.39           C  
ATOM   2436  OG  SER B   6      74.413  53.677  37.446  1.00 48.39           O  
ATOM   2437  C   SER B   6      74.413  50.936  36.578  1.00 48.39           C  
ATOM   2438  O   SER B   6      74.627  50.447  35.470  1.00 48.39           O  
ATOM   2439  N   PRO B   7      73.214  50.947  37.099  1.00 84.64           N  
ATOM   2440  CA  PRO B   7      72.926  51.449  38.415  1.00 84.64           C  
ATOM   2441  CD  PRO B   7      72.041  50.960  36.245  1.00 84.64           C  
ATOM   2442  CB  PRO B   7      71.440  51.810  38.419  1.00 84.64           C  
ATOM   2443  CG  PRO B   7      70.857  51.048  37.219  1.00 84.64           C  
ATOM   2444  C   PRO B   7      73.269  50.401  39.422  1.00 84.64           C  
ATOM   2445  O   PRO B   7      73.596  49.282  39.028  1.00 84.64           O  
ATOM   2446  N   ARG B   8      73.294  50.773  40.717  1.00158.20           N  
ATOM   2447  CA  ARG B   8      73.542  49.830  41.767  1.00158.20           C  
ATOM   2448  CB  ARG B   8      73.751  50.515  43.129  1.00158.20           C  
ATOM   2449  CG  ARG B   8      75.030  51.351  43.219  1.00158.20           C  
ATOM   2450  CD  ARG B   8      75.143  52.153  44.518  1.00158.20           C  
ATOM   2451  NE  ARG B   8      74.925  51.206  45.646  1.00158.20           N  
ATOM   2452  CZ  ARG B   8      75.058  51.632  46.936  1.00158.20           C  
ATOM   2453  NH1 ARG B   8      75.425  52.921  47.198  1.00158.20           N  
ATOM   2454  NH2 ARG B   8      74.822  50.767  47.966  1.00158.20           N  
ATOM   2455  C   ARG B   8      72.373  48.901  41.919  1.00158.20           C  
ATOM   2456  O   ARG B   8      72.535  47.681  41.954  1.00158.20           O  
ATOM   2457  N   HIS B   9      71.150  49.467  41.999  1.00 50.27           N  
ATOM   2458  CA  HIS B   9      69.983  48.655  42.195  1.00 50.27           C  
ATOM   2459  ND1 HIS B   9      71.278  49.066  45.301  1.00 50.27           N  
ATOM   2460  CG  HIS B   9      70.325  48.272  44.700  1.00 50.27           C  
ATOM   2461  CB  HIS B   9      69.401  48.745  43.618  1.00 50.27           C  
ATOM   2462  NE2 HIS B   9      71.406  47.071  46.275  1.00 50.27           N  
ATOM   2463  CD2 HIS B   9      70.418  47.057  45.307  1.00 50.27           C  
ATOM   2464  CE1 HIS B   9      71.894  48.299  46.235  1.00 50.27           C  
ATOM   2465  C   HIS B   9      68.918  49.185  41.298  1.00 50.27           C  
ATOM   2466  O   HIS B   9      68.787  50.396  41.128  1.00 50.27           O  
ATOM   2467  N   ILE B  10      68.142  48.285  40.663  1.00101.03           N  
ATOM   2468  CA  ILE B  10      67.063  48.764  39.853  1.00101.03           C  
ATOM   2469  CB  ILE B  10      67.439  48.969  38.414  1.00101.03           C  
ATOM   2470  CG1 ILE B  10      66.298  49.673  37.661  1.00101.03           C  
ATOM   2471  CG2 ILE B  10      67.868  47.617  37.825  1.00101.03           C  
ATOM   2472  CD1 ILE B  10      66.715  50.226  36.301  1.00101.03           C  
ATOM   2473  C   ILE B  10      65.932  47.784  39.919  1.00101.03           C  
ATOM   2474  O   ILE B  10      66.144  46.572  39.947  1.00101.03           O  
ATOM   2475  N   ILE B  11      64.686  48.301  39.948  1.00 45.03           N  
ATOM   2476  CA  ILE B  11      63.532  47.450  39.991  1.00 45.03           C  
ATOM   2477  CB  ILE B  11      62.650  47.695  41.183  1.00 45.03           C  
ATOM   2478  CG1 ILE B  11      63.413  47.412  42.488  1.00 45.03           C  
ATOM   2479  CG2 ILE B  11      61.371  46.857  41.017  1.00 45.03           C  
ATOM   2480  CD1 ILE B  11      62.680  47.894  43.740  1.00 45.03           C  
ATOM   2481  C   ILE B  11      62.717  47.768  38.780  1.00 45.03           C  
ATOM   2482  O   ILE B  11      62.489  48.937  38.469  1.00 45.03           O  
ATOM   2483  N   LYS B  12      62.272  46.733  38.037  1.00119.66           N  
ATOM   2484  CA  LYS B  12      61.461  47.041  36.899  1.00119.66           C  
ATOM   2485  CB  LYS B  12      62.226  47.157  35.578  1.00119.66           C  
ATOM   2486  CG  LYS B  12      63.167  48.359  35.620  1.00119.66           C  
ATOM   2487  CD  LYS B  12      63.955  48.570  34.340  1.00119.66           C  
ATOM   2488  CE  LYS B  12      63.108  49.276  33.283  1.00119.66           C  
ATOM   2489  NZ  LYS B  12      62.857  50.681  33.681  1.00119.66           N  
ATOM   2490  C   LYS B  12      60.364  46.043  36.763  1.00119.66           C  
ATOM   2491  O   LYS B  12      60.399  44.961  37.347  1.00119.66           O  
ATOM   2492  N   GLU B  13      59.329  46.439  35.998  1.00 37.74           N  
ATOM   2493  CA  GLU B  13      58.157  45.651  35.762  1.00 37.74           C  
ATOM   2494  CB  GLU B  13      56.970  46.506  35.282  1.00 37.74           C  
ATOM   2495  CG  GLU B  13      55.683  45.726  35.016  1.00 37.74           C  
ATOM   2496  CD  GLU B  13      54.639  46.729  34.543  1.00 37.74           C  
ATOM   2497  OE1 GLU B  13      54.919  47.955  34.618  1.00 37.74           O  
ATOM   2498  OE2 GLU B  13      53.548  46.281  34.100  1.00 37.74           O  
ATOM   2499  C   GLU B  13      58.468  44.669  34.683  1.00 37.74           C  
ATOM   2500  O   GLU B  13      59.341  44.894  33.847  1.00 37.74           O  
ATOM   2501  N   LYS B  14      57.742  43.537  34.683  1.00 59.76           N  
ATOM   2502  CA  LYS B  14      57.943  42.524  33.692  1.00 59.76           C  
ATOM   2503  CB  LYS B  14      57.081  41.275  33.939  1.00 59.76           C  
ATOM   2504  CG  LYS B  14      57.290  40.160  32.916  1.00 59.76           C  
ATOM   2505  CD  LYS B  14      56.693  38.819  33.348  1.00 59.76           C  
ATOM   2506  CE  LYS B  14      55.167  38.831  33.464  1.00 59.76           C  
ATOM   2507  NZ  LYS B  14      54.673  37.471  33.776  1.00 59.76           N  
ATOM   2508  C   LYS B  14      57.560  43.099  32.365  1.00 59.76           C  
ATOM   2509  O   LYS B  14      56.582  43.836  32.254  1.00 59.76           O  
ATOM   2510  N   GLY B  15      58.348  42.779  31.317  1.00 17.60           N  
ATOM   2511  CA  GLY B  15      58.065  43.259  29.996  1.00 17.60           C  
ATOM   2512  C   GLY B  15      58.789  44.553  29.786  1.00 17.60           C  
ATOM   2513  O   GLY B  15      58.745  45.124  28.697  1.00 17.60           O  
ATOM   2514  N   GLY B  16      59.496  45.044  30.821  1.00 20.23           N  
ATOM   2515  CA  GLY B  16      60.163  46.311  30.712  1.00 20.23           C  
ATOM   2516  C   GLY B  16      61.499  46.118  30.069  1.00 20.23           C  
ATOM   2517  O   GLY B  16      61.851  45.021  29.636  1.00 20.23           O  
ATOM   2518  N   ARG B  17      62.272  47.221  29.976  1.00156.79           N  
ATOM   2519  CA  ARG B  17      63.579  47.188  29.385  1.00156.79           C  
ATOM   2520  CB  ARG B  17      63.625  47.800  27.978  1.00156.79           C  
ATOM   2521  CG  ARG B  17      62.748  47.099  26.943  1.00156.79           C  
ATOM   2522  CD  ARG B  17      62.643  47.880  25.632  1.00156.79           C  
ATOM   2523  NE  ARG B  17      63.873  47.607  24.839  1.00156.79           N  
ATOM   2524  CZ  ARG B  17      65.007  48.343  25.035  1.00156.79           C  
ATOM   2525  NH1 ARG B  17      65.055  49.304  26.003  1.00156.79           N  
ATOM   2526  NH2 ARG B  17      66.099  48.112  24.251  1.00156.79           N  
ATOM   2527  C   ARG B  17      64.467  48.071  30.208  1.00156.79           C  
ATOM   2528  O   ARG B  17      64.025  49.100  30.715  1.00156.79           O  
ATOM   2529  N   SER B  18      65.753  47.696  30.362  1.00 47.94           N  
ATOM   2530  CA  SER B  18      66.656  48.536  31.101  0.75 47.94           C  
ATOM   2531  CB  SER B  18      66.690  48.230  32.609  0.75 47.94           C  
ATOM   2532  OG  SER B  18      67.150  46.906  32.834  0.50 47.94           O  
ATOM   2533  C   SER B  18      68.038  48.329  30.564  1.00 47.94           C  
ATOM   2534  O   SER B  18      68.305  47.353  29.865  1.00 47.94           O  
ATOM   2535  N   VAL B  19      68.957  49.270  30.868  1.00 42.58           N  
ATOM   2536  CA  VAL B  19      70.309  49.141  30.402  1.00 42.58           C  
ATOM   2537  CB  VAL B  19      70.717  50.244  29.469  1.00 42.58           C  
ATOM   2538  CG1 VAL B  19      72.194  50.046  29.091  1.00 42.58           C  
ATOM   2539  CG2 VAL B  19      69.757  50.257  28.268  1.00 42.58           C  
ATOM   2540  C   VAL B  19      71.226  49.208  31.590  1.00 42.58           C  
ATOM   2541  O   VAL B  19      71.100  50.090  32.439  1.00 42.58           O  
ATOM   2542  N   LEU B  20      72.185  48.263  31.675  1.00 70.38           N  
ATOM   2543  CA  LEU B  20      73.141  48.242  32.749  1.00 70.38           C  
ATOM   2544  CB  LEU B  20      73.395  46.833  33.309  1.00 70.38           C  
ATOM   2545  CG  LEU B  20      72.123  46.119  33.799  1.00 70.38           C  
ATOM   2546  CD1 LEU B  20      72.457  44.753  34.419  1.00 70.38           C  
ATOM   2547  CD2 LEU B  20      71.286  47.017  34.721  1.00 70.38           C  
ATOM   2548  C   LEU B  20      74.441  48.691  32.152  1.00 70.38           C  
ATOM   2549  O   LEU B  20      74.765  48.306  31.031  1.00 70.38           O  
ATOM   2550  N   THR B  21      75.233  49.509  32.879  1.00 45.04           N  
ATOM   2551  CA  THR B  21      76.437  50.021  32.277  1.00 45.04           C  
ATOM   2552  CB  THR B  21      76.409  51.514  32.113  1.00 45.04           C  
ATOM   2553  OG1 THR B  21      75.288  51.898  31.331  1.00 45.04           O  
ATOM   2554  CG2 THR B  21      77.710  51.969  31.431  1.00 45.04           C  
ATOM   2555  C   THR B  21      77.622  49.702  33.141  1.00 45.04           C  
ATOM   2556  O   THR B  21      77.504  49.575  34.359  1.00 45.04           O  
ATOM   2557  N   CYS B  22      78.809  49.551  32.508  1.00 64.07           N  
ATOM   2558  CA  CYS B  22      80.007  49.264  33.246  1.00 64.07           C  
ATOM   2559  CB  CYS B  22      80.405  47.777  33.230  1.00 64.07           C  
ATOM   2560  SG  CYS B  22      81.942  47.466  34.146  1.00 64.07           S  
ATOM   2561  C   CYS B  22      81.165  50.042  32.693  1.00 64.07           C  
ATOM   2562  O   CYS B  22      81.328  50.181  31.481  1.00 64.07           O  
ATOM   2563  N   ILE B  23      82.008  50.574  33.605  1.00 54.47           N  
ATOM   2564  CA  ILE B  23      83.200  51.284  33.227  1.00 54.47           C  
ATOM   2565  CB  ILE B  23      83.326  52.629  33.883  1.00 54.47           C  
ATOM   2566  CG1 ILE B  23      82.156  53.542  33.484  1.00 54.47           C  
ATOM   2567  CG2 ILE B  23      84.706  53.206  33.527  1.00 54.47           C  
ATOM   2568  CD1 ILE B  23      82.057  54.806  34.337  1.00 54.47           C  
ATOM   2569  C   ILE B  23      84.345  50.455  33.721  1.00 54.47           C  
ATOM   2570  O   ILE B  23      84.461  50.182  34.915  1.00 54.47           O  
ATOM   2571  N   PRO B  24      85.197  50.038  32.829  1.00 92.50           N  
ATOM   2572  CA  PRO B  24      86.301  49.204  33.210  1.00 92.50           C  
ATOM   2573  CD  PRO B  24      84.806  49.828  31.446  1.00 92.50           C  
ATOM   2574  CB  PRO B  24      86.722  48.449  31.946  1.00 92.50           C  
ATOM   2575  CG  PRO B  24      86.054  49.215  30.792  1.00 92.50           C  
ATOM   2576  C   PRO B  24      87.413  49.985  33.824  1.00 92.50           C  
ATOM   2577  O   PRO B  24      87.442  51.208  33.706  1.00 92.50           O  
ATOM   2578  N   ILE B  25      88.336  49.284  34.502  1.00 91.20           N  
ATOM   2579  CA  ILE B  25      89.482  49.913  35.074  1.00 91.20           C  
ATOM   2580  CB  ILE B  25      90.372  48.948  35.801  1.00 91.20           C  
ATOM   2581  CG1 ILE B  25      89.597  48.283  36.953  1.00 91.20           C  
ATOM   2582  CG2 ILE B  25      91.632  49.702  36.256  1.00 91.20           C  
ATOM   2583  CD1 ILE B  25      90.306  47.068  37.550  1.00 91.20           C  
ATOM   2584  C   ILE B  25      90.245  50.499  33.929  1.00 91.20           C  
ATOM   2585  O   ILE B  25      90.179  50.012  32.802  1.00 91.20           O  
ATOM   2586  N   SER B  26      90.959  51.607  34.181  1.00134.49           N  
ATOM   2587  CA  SER B  26      91.616  52.297  33.112  1.00134.49           C  
ATOM   2588  CB  SER B  26      92.292  53.604  33.554  1.00134.49           C  
ATOM   2589  OG  SER B  26      91.317  54.521  34.026  1.00134.49           O  
ATOM   2590  C   SER B  26      92.652  51.469  32.446  1.00134.49           C  
ATOM   2591  O   SER B  26      93.518  50.868  33.083  1.00134.49           O  
ATOM   2592  N   GLY B  33      92.583  51.479  31.101  1.00 37.12           N  
ATOM   2593  CA  GLY B  33      93.530  50.805  30.273  1.00 37.12           C  
ATOM   2594  C   GLY B  33      93.044  49.429  29.939  1.00 37.12           C  
ATOM   2595  O   GLY B  33      93.689  48.729  29.161  1.00 37.12           O  
ATOM   2596  N   HIS B  34      91.884  49.009  30.482  1.00 93.70           N  
ATOM   2597  CA  HIS B  34      91.441  47.666  30.229  1.00 93.70           C  
ATOM   2598  ND1 HIS B  34      91.898  47.911  33.516  1.00 93.70           N  
ATOM   2599  CG  HIS B  34      91.677  46.900  32.609  1.00 93.70           C  
ATOM   2600  CB  HIS B  34      90.752  47.024  31.437  1.00 93.70           C  
ATOM   2601  NE2 HIS B  34      93.175  46.202  34.145  1.00 93.70           N  
ATOM   2602  CD2 HIS B  34      92.464  45.865  33.006  1.00 93.70           C  
ATOM   2603  CE1 HIS B  34      92.802  47.440  34.413  1.00 93.70           C  
ATOM   2604  C   HIS B  34      90.474  47.637  29.082  1.00 93.70           C  
ATOM   2605  O   HIS B  34      89.516  48.408  29.045  1.00 93.70           O  
ATOM   2606  N   SER B  35      90.793  46.796  28.070  1.00102.61           N  
ATOM   2607  CA  SER B  35      90.034  46.569  26.861  1.00102.61           C  
ATOM   2608  CB  SER B  35      90.943  46.282  25.654  1.00102.61           C  
ATOM   2609  OG  SER B  35      91.597  45.031  25.819  1.00102.61           O  
ATOM   2610  C   SER B  35      89.052  45.414  26.904  1.00102.61           C  
ATOM   2611  O   SER B  35      88.110  45.415  26.111  1.00102.61           O  
ATOM   2612  N   ASN B  36      89.257  44.376  27.757  1.00139.34           N  
ATOM   2613  CA  ASN B  36      88.385  43.223  27.729  1.00139.34           C  
ATOM   2614  CB  ASN B  36      89.138  41.895  27.931  1.00139.34           C  
ATOM   2615  CG  ASN B  36      88.170  40.742  27.697  1.00139.34           C  
ATOM   2616  OD1 ASN B  36      87.662  40.556  26.592  1.00139.34           O  
ATOM   2617  ND2 ASN B  36      87.913  39.942  28.766  1.00139.34           N  
ATOM   2618  C   ASN B  36      87.384  43.347  28.841  1.00139.34           C  
ATOM   2619  O   ASN B  36      87.747  43.554  30.000  1.00139.34           O  
ATOM   2620  N   VAL B  37      86.079  43.229  28.505  1.00 80.65           N  
ATOM   2621  CA  VAL B  37      85.063  43.346  29.514  1.00 80.65           C  
ATOM   2622  CB  VAL B  37      84.230  44.588  29.379  1.00 80.65           C  
ATOM   2623  CG1 VAL B  37      83.104  44.552  30.426  1.00 80.65           C  
ATOM   2624  CG2 VAL B  37      85.157  45.808  29.510  1.00 80.65           C  
ATOM   2625  C   VAL B  37      84.138  42.176  29.381  1.00 80.65           C  
ATOM   2626  O   VAL B  37      83.711  41.829  28.279  1.00 80.65           O  
ATOM   2627  N   VAL B  38      83.797  41.546  30.526  1.00130.71           N  
ATOM   2628  CA  VAL B  38      82.941  40.398  30.509  1.00130.71           C  
ATOM   2629  CB  VAL B  38      83.610  39.139  30.984  1.00130.71           C  
ATOM   2630  CG1 VAL B  38      84.783  38.819  30.043  1.00130.71           C  
ATOM   2631  CG2 VAL B  38      84.013  39.311  32.459  1.00130.71           C  
ATOM   2632  C   VAL B  38      81.796  40.653  31.438  1.00130.71           C  
ATOM   2633  O   VAL B  38      81.914  41.421  32.391  1.00130.71           O  
ATOM   2634  N   TRP B  39      80.633  40.026  31.158  1.00 96.52           N  
ATOM   2635  CA  TRP B  39      79.495  40.154  32.023  1.00 96.52           C  
ATOM   2636  CB  TRP B  39      78.241  40.753  31.354  1.00 96.52           C  
ATOM   2637  CG  TRP B  39      78.317  42.237  31.069  1.00 96.52           C  
ATOM   2638  CD2 TRP B  39      77.831  43.251  31.964  1.00 96.52           C  
ATOM   2639  CD1 TRP B  39      78.816  42.890  29.981  1.00 96.52           C  
ATOM   2640  NE1 TRP B  39      78.673  44.249  30.143  1.00 96.52           N  
ATOM   2641  CE2 TRP B  39      78.068  44.484  31.359  1.00 96.52           C  
ATOM   2642  CE3 TRP B  39      77.235  43.162  33.190  1.00 96.52           C  
ATOM   2643  CZ2 TRP B  39      77.712  45.653  31.974  1.00 96.52           C  
ATOM   2644  CZ3 TRP B  39      76.878  44.342  33.806  1.00 96.52           C  
ATOM   2645  CH2 TRP B  39      77.112  45.564  33.211  1.00 96.52           C  
ATOM   2646  C   TRP B  39      79.129  38.785  32.503  1.00 96.52           C  
ATOM   2647  O   TRP B  39      79.232  37.810  31.760  1.00 96.52           O  
ATOM   2648  N   TYR B  40      78.707  38.689  33.783  1.00 99.27           N  
ATOM   2649  CA  TYR B  40      78.318  37.431  34.363  1.00 99.27           C  
ATOM   2650  CB  TYR B  40      79.224  36.917  35.501  1.00 99.27           C  
ATOM   2651  CG  TYR B  40      80.599  36.593  35.018  1.00 99.27           C  
ATOM   2652  CD1 TYR B  40      80.848  35.426  34.336  1.00 99.27           C  
ATOM   2653  CD2 TYR B  40      81.647  37.454  35.241  1.00 99.27           C  
ATOM   2654  CE1 TYR B  40      82.114  35.120  33.894  1.00 99.27           C  
ATOM   2655  CE2 TYR B  40      82.917  37.153  34.802  1.00 99.27           C  
ATOM   2656  CZ  TYR B  40      83.156  35.982  34.127  1.00 99.27           C  
ATOM   2657  OH  TYR B  40      84.454  35.665  33.674  1.00 99.27           O  
ATOM   2658  C   TYR B  40      76.977  37.618  35.013  1.00 99.27           C  
ATOM   2659  O   TYR B  40      76.580  38.734  35.349  1.00 99.27           O  
ATOM   2660  N   GLN B  41      76.229  36.505  35.180  1.00 84.97           N  
ATOM   2661  CA  GLN B  41      74.958  36.559  35.849  1.00 84.97           C  
ATOM   2662  CB  GLN B  41      73.801  36.062  34.966  1.00 84.97           C  
ATOM   2663  CG  GLN B  41      72.434  36.106  35.645  1.00 84.97           C  
ATOM   2664  CD  GLN B  41      71.417  35.604  34.632  1.00 84.97           C  
ATOM   2665  OE1 GLN B  41      71.596  34.555  34.015  1.00 84.97           O  
ATOM   2666  NE2 GLN B  41      70.322  36.383  34.436  1.00 84.97           N  
ATOM   2667  C   GLN B  41      75.067  35.640  37.028  1.00 84.97           C  
ATOM   2668  O   GLN B  41      75.457  34.487  36.862  1.00 84.97           O  
ATOM   2669  N   GLN B  42      74.721  36.112  38.250  1.00129.31           N  
ATOM   2670  CA  GLN B  42      74.910  35.274  39.403  1.00129.31           C  
ATOM   2671  CB  GLN B  42      75.772  35.889  40.519  1.00129.31           C  
ATOM   2672  CG  GLN B  42      75.935  34.947  41.719  1.00129.31           C  
ATOM   2673  CD  GLN B  42      76.798  35.629  42.773  1.00129.31           C  
ATOM   2674  OE1 GLN B  42      77.196  36.782  42.618  1.00129.31           O  
ATOM   2675  NE2 GLN B  42      77.100  34.895  43.878  1.00129.31           N  
ATOM   2676  C   GLN B  42      73.596  34.954  40.021  1.00129.31           C  
ATOM   2677  O   GLN B  42      72.746  35.826  40.227  1.00129.31           O  
ATOM   2678  N   THR B  43      73.434  33.646  40.310  1.00159.08           N  
ATOM   2679  CA  THR B  43      72.293  33.094  40.966  1.00159.08           C  
ATOM   2680  CB  THR B  43      71.326  32.410  40.037  1.00159.08           C  
ATOM   2681  OG1 THR B  43      70.849  33.317  39.055  1.00159.08           O  
ATOM   2682  CG2 THR B  43      70.147  31.861  40.860  1.00159.08           C  
ATOM   2683  C   THR B  43      72.805  32.030  41.883  1.00159.08           C  
ATOM   2684  O   THR B  43      73.869  31.449  41.663  1.00159.08           O  
ATOM   2685  N   LEU B  44      72.048  31.756  42.958  1.00301.78           N  
ATOM   2686  CA  LEU B  44      72.447  30.725  43.866  1.00301.78           C  
ATOM   2687  CB  LEU B  44      71.739  30.808  45.230  1.00301.78           C  
ATOM   2688  CG  LEU B  44      72.010  32.126  45.983  1.00301.78           C  
ATOM   2689  CD1 LEU B  44      73.499  32.281  46.329  1.00301.78           C  
ATOM   2690  CD2 LEU B  44      71.442  33.338  45.224  1.00301.78           C  
ATOM   2691  C   LEU B  44      72.075  29.423  43.237  1.00301.78           C  
ATOM   2692  O   LEU B  44      71.074  29.326  42.529  1.00301.78           O  
ATOM   2693  N   GLY B  45      72.893  28.382  43.472  1.00103.52           N  
ATOM   2694  CA  GLY B  45      72.615  27.083  42.932  1.00103.52           C  
ATOM   2695  C   GLY B  45      73.431  26.918  41.697  1.00103.52           C  
ATOM   2696  O   GLY B  45      73.729  25.805  41.267  1.00103.52           O  
ATOM   2697  N   LYS B  46      73.845  28.045  41.105  1.00274.08           N  
ATOM   2698  CA  LYS B  46      74.593  27.984  39.894  1.00274.08           C  
ATOM   2699  CB  LYS B  46      73.995  28.878  38.800  1.00274.08           C  
ATOM   2700  CG  LYS B  46      72.691  28.344  38.204  1.00274.08           C  
ATOM   2701  CD  LYS B  46      71.509  28.311  39.172  1.00274.08           C  
ATOM   2702  CE  LYS B  46      70.227  27.772  38.535  1.00274.08           C  
ATOM   2703  NZ  LYS B  46      69.157  27.666  39.549  1.00274.08           N  
ATOM   2704  C   LYS B  46      75.936  28.504  40.203  1.00274.08           C  
ATOM   2705  O   LYS B  46      76.865  27.729  40.362  1.00274.08           O  
ATOM   2706  N   GLU B  47      76.062  29.838  40.246  1.00272.51           N  
ATOM   2707  CA  GLU B  47      77.279  30.550  40.499  1.00272.51           C  
ATOM   2708  CB  GLU B  47      78.612  29.798  40.309  1.00272.51           C  
ATOM   2709  CG  GLU B  47      79.087  29.546  38.859  1.00272.51           C  
ATOM   2710  CD  GLU B  47      78.515  28.267  38.263  1.00272.51           C  
ATOM   2711  OE1 GLU B  47      77.367  28.320  37.746  1.00272.51           O  
ATOM   2712  OE2 GLU B  47      79.216  27.221  38.319  1.00272.51           O  
ATOM   2713  C   GLU B  47      77.304  31.544  39.399  1.00272.51           C  
ATOM   2714  O   GLU B  47      76.333  31.677  38.663  1.00272.51           O  
ATOM   2715  N   LEU B  48      78.432  32.250  39.245  1.00134.39           N  
ATOM   2716  CA  LEU B  48      78.566  33.201  38.185  1.00134.39           C  
ATOM   2717  CB  LEU B  48      79.924  33.923  38.217  1.00134.39           C  
ATOM   2718  CG  LEU B  48      80.193  34.689  39.526  1.00134.39           C  
ATOM   2719  CD1 LEU B  48      81.560  35.383  39.491  1.00134.39           C  
ATOM   2720  CD2 LEU B  48      79.052  35.660  39.860  1.00134.39           C  
ATOM   2721  C   LEU B  48      78.483  32.497  36.861  1.00134.39           C  
ATOM   2722  O   LEU B  48      79.056  31.428  36.664  1.00134.39           O  
ATOM   2723  N   LYS B  49      77.747  33.105  35.911  1.00137.70           N  
ATOM   2724  CA  LYS B  49      77.566  32.570  34.593  0.80137.70           C  
ATOM   2725  CB  LYS B  49      76.086  32.346  34.245  0.80137.70           C  
ATOM   2726  CG  LYS B  49      75.841  32.032  32.769  0.80137.70           C  
ATOM   2727  CD  LYS B  49      74.398  31.633  32.459  0.80137.70           C  
ATOM   2728  CE  LYS B  49      74.064  31.686  30.967  0.60137.70           C  
ATOM   2729  NZ  LYS B  49      74.966  30.786  30.218  0.60137.70           N  
ATOM   2730  C   LYS B  49      78.069  33.586  33.624  1.00137.70           C  
ATOM   2731  O   LYS B  49      77.660  34.743  33.660  1.00137.70           O  
ATOM   2732  N   PHE B  50      78.950  33.162  32.701  1.00150.21           N  
ATOM   2733  CA  PHE B  50      79.538  34.071  31.769  1.00150.21           C  
ATOM   2734  CB  PHE B  50      80.868  33.496  31.249  1.00150.21           C  
ATOM   2735  CG  PHE B  50      81.407  34.326  30.143  1.00150.21           C  
ATOM   2736  CD1 PHE B  50      81.959  35.560  30.386  1.00150.21           C  
ATOM   2737  CD2 PHE B  50      81.383  33.837  28.858  1.00150.21           C  
ATOM   2738  CE1 PHE B  50      82.463  36.307  29.348  1.00150.21           C  
ATOM   2739  CE2 PHE B  50      81.887  34.580  27.817  1.00150.21           C  
ATOM   2740  CZ  PHE B  50      82.428  35.817  28.064  1.00150.21           C  
ATOM   2741  C   PHE B  50      78.603  34.277  30.640  1.00150.21           C  
ATOM   2742  O   PHE B  50      78.210  33.335  29.955  1.00150.21           O  
ATOM   2743  N   LEU B  51      78.114  35.521  30.524  1.00111.69           N  
ATOM   2744  CA  LEU B  51      77.253  35.880  29.442  1.00111.69           C  
ATOM   2745  CB  LEU B  51      76.451  37.151  29.763  1.00111.69           C  
ATOM   2746  CG  LEU B  51      75.565  37.010  31.018  1.00111.69           C  
ATOM   2747  CD1 LEU B  51      74.778  38.302  31.303  1.00111.69           C  
ATOM   2748  CD2 LEU B  51      74.661  35.771  30.930  1.00111.69           C  
ATOM   2749  C   LEU B  51      78.015  36.132  28.176  1.00111.69           C  
ATOM   2750  O   LEU B  51      77.834  35.442  27.173  1.00111.69           O  
ATOM   2751  N   ILE B  52      78.942  37.114  28.211  1.00105.41           N  
ATOM   2752  CA  ILE B  52      79.584  37.496  26.986  1.00105.41           C  
ATOM   2753  CB  ILE B  52      78.734  38.417  26.159  1.00105.41           C  
ATOM   2754  CG1 ILE B  52      79.283  38.534  24.731  1.00105.41           C  
ATOM   2755  CG2 ILE B  52      78.611  39.759  26.902  1.00105.41           C  
ATOM   2756  CD1 ILE B  52      78.279  39.156  23.763  1.00105.41           C  
ATOM   2757  C   ILE B  52      80.865  38.196  27.296  1.00105.41           C  
ATOM   2758  O   ILE B  52      81.076  38.697  28.399  1.00105.41           O  
ATOM   2759  N   GLN B  53      81.771  38.235  26.304  1.00144.37           N  
ATOM   2760  CA  GLN B  53      83.040  38.857  26.502  1.00144.37           C  
ATOM   2761  CB  GLN B  53      84.187  37.837  26.532  1.00144.37           C  
ATOM   2762  CG  GLN B  53      85.586  38.451  26.495  1.00144.37           C  
ATOM   2763  CD  GLN B  53      86.539  37.324  26.126  1.00144.37           C  
ATOM   2764  OE1 GLN B  53      87.720  37.537  25.861  1.00144.37           O  
ATOM   2765  NE2 GLN B  53      86.001  36.079  26.089  1.00144.37           N  
ATOM   2766  C   GLN B  53      83.295  39.687  25.295  1.00144.37           C  
ATOM   2767  O   GLN B  53      83.099  39.231  24.171  1.00144.37           O  
ATOM   2768  N   HIS B  54      83.742  40.934  25.507  1.00109.57           N  
ATOM   2769  CA  HIS B  54      84.080  41.787  24.416  1.00109.57           C  
ATOM   2770  ND1 HIS B  54      80.817  42.478  24.796  1.00109.57           N  
ATOM   2771  CG  HIS B  54      81.837  42.846  23.947  1.00109.57           C  
ATOM   2772  CB  HIS B  54      83.256  43.085  24.371  1.00109.57           C  
ATOM   2773  NE2 HIS B  54      79.934  42.607  22.759  1.00109.57           N  
ATOM   2774  CD2 HIS B  54      81.280  42.921  22.708  1.00109.57           C  
ATOM   2775  CE1 HIS B  54      79.702  42.348  24.033  1.00109.57           C  
ATOM   2776  C   HIS B  54      85.513  42.145  24.566  1.00109.57           C  
ATOM   2777  O   HIS B  54      86.006  42.334  25.680  1.00109.57           O  
ATOM   2778  N   TYR B  55      86.233  42.189  23.428  1.00261.09           N  
ATOM   2779  CA  TYR B  55      87.611  42.553  23.491  1.00261.09           C  
ATOM   2780  CB  TYR B  55      88.499  41.502  22.822  1.00261.09           C  
ATOM   2781  CG  TYR B  55      89.732  41.250  23.595  1.00261.09           C  
ATOM   2782  CD1 TYR B  55      90.758  42.153  23.664  1.00261.09           C  
ATOM   2783  CD2 TYR B  55      89.823  40.069  24.286  1.00261.09           C  
ATOM   2784  CE1 TYR B  55      91.879  41.851  24.403  1.00261.09           C  
ATOM   2785  CE2 TYR B  55      90.937  39.763  25.021  1.00261.09           C  
ATOM   2786  CZ  TYR B  55      91.972  40.659  25.078  1.00261.09           C  
ATOM   2787  OH  TYR B  55      93.126  40.356  25.832  1.00261.09           O  
ATOM   2788  C   TYR B  55      87.703  43.730  22.568  1.00261.09           C  
ATOM   2789  O   TYR B  55      87.697  43.549  21.358  1.00261.09           O  
ATOM   2790  N   GLU B  56      87.844  44.959  23.086  0.75220.43           N  
ATOM   2791  CA  GLU B  56      88.003  46.106  22.231  0.75220.43           C  
ATOM   2792  CB  GLU B  56      89.282  45.995  21.379  0.50220.43           C  
ATOM   2793  CG  GLU B  56      90.550  46.030  22.241  0.50220.43           C  
ATOM   2794  CD  GLU B  56      91.738  45.537  21.426  0.50220.43           C  
ATOM   2795  OE1 GLU B  56      91.519  45.035  20.293  0.50220.43           O  
ATOM   2796  OE2 GLU B  56      92.885  45.648  21.935  0.50220.43           O  
ATOM   2797  C   GLU B  56      86.838  46.364  21.335  0.75220.43           C  
ATOM   2798  O   GLU B  56      86.958  46.680  20.161  0.75220.43           O  
ATOM   2799  N   LYS B  57      85.633  46.341  21.873  1.00196.13           N  
ATOM   2800  CA  LYS B  57      84.544  46.655  21.007  1.00196.13           C  
ATOM   2801  CB  LYS B  57      84.598  48.028  20.304  1.00196.13           C  
ATOM   2802  CG  LYS B  57      84.507  49.248  21.216  1.00196.13           C  
ATOM   2803  CD  LYS B  57      84.816  50.539  20.456  1.00196.13           C  
ATOM   2804  CE  LYS B  57      83.943  50.710  19.209  1.00196.13           C  
ATOM   2805  NZ  LYS B  57      84.510  51.747  18.319  1.00196.13           N  
ATOM   2806  C   LYS B  57      84.411  45.639  19.946  1.00196.13           C  
ATOM   2807  O   LYS B  57      84.362  45.958  18.770  1.00196.13           O  
ATOM   2808  N   VAL B  58      84.401  44.362  20.317  1.00150.97           N  
ATOM   2809  CA  VAL B  58      84.130  43.371  19.325  1.00150.97           C  
ATOM   2810  CB  VAL B  58      85.344  42.873  18.572  1.00150.97           C  
ATOM   2811  CG1 VAL B  58      84.907  41.738  17.630  1.00150.97           C  
ATOM   2812  CG2 VAL B  58      86.037  44.025  17.830  1.00150.97           C  
ATOM   2813  C   VAL B  58      83.713  42.221  20.141  1.00150.97           C  
ATOM   2814  O   VAL B  58      84.120  42.080  21.291  1.00150.97           O  
ATOM   2815  N   GLU B  59      82.908  41.332  19.578  1.00196.60           N  
ATOM   2816  CA  GLU B  59      82.473  40.335  20.484  1.00196.60           C  
ATOM   2817  CB  GLU B  59      80.977  40.027  20.373  1.00196.60           C  
ATOM   2818  CG  GLU B  59      80.557  38.879  21.294  1.00196.60           C  
ATOM   2819  CD  GLU B  59      79.226  38.330  20.807  1.00196.60           C  
ATOM   2820  OE1 GLU B  59      78.193  39.021  21.006  1.00196.60           O  
ATOM   2821  OE2 GLU B  59      79.225  37.213  20.225  1.00196.60           O  
ATOM   2822  C   GLU B  59      83.112  39.013  20.259  1.00196.60           C  
ATOM   2823  O   GLU B  59      82.805  38.361  19.265  1.00196.60           O  
ATOM   2824  N   ARG B  60      84.032  38.617  21.172  1.00218.65           N  
ATOM   2825  CA  ARG B  60      84.727  37.352  21.138  1.00218.65           C  
ATOM   2826  CB  ARG B  60      85.839  37.299  22.195  1.00218.65           C  
ATOM   2827  CG  ARG B  60      87.033  38.200  21.931  1.00218.65           C  
ATOM   2828  CD  ARG B  60      86.634  39.622  21.581  1.00218.65           C  
ATOM   2829  NE  ARG B  60      86.467  39.626  20.111  1.00218.65           N  
ATOM   2830  CZ  ARG B  60      87.569  39.824  19.336  1.00218.65           C  
ATOM   2831  NH1 ARG B  60      88.754  40.176  19.917  1.00218.65           N  
ATOM   2832  NH2 ARG B  60      87.477  39.650  17.986  1.00218.65           N  
ATOM   2833  C   ARG B  60      83.903  36.146  21.481  1.00218.65           C  
ATOM   2834  O   ARG B  60      83.397  35.422  20.629  1.00218.65           O  
ATOM   2835  N   ASP B  61      83.649  35.975  22.791  1.00 88.15           N  
ATOM   2836  CA  ASP B  61      83.114  34.726  23.254  1.00 88.15           C  
ATOM   2837  CB  ASP B  61      83.955  34.086  24.376  1.00 88.15           C  
ATOM   2838  CG  ASP B  61      85.281  33.617  23.791  1.00 88.15           C  
ATOM   2839  OD1 ASP B  61      85.284  33.172  22.612  1.00 88.15           O  
ATOM   2840  OD2 ASP B  61      86.310  33.703  24.513  1.00 88.15           O  
ATOM   2841  C   ASP B  61      81.774  34.976  23.826  1.00 88.15           C  
ATOM   2842  O   ASP B  61      81.517  36.027  24.409  1.00 88.15           O  
ATOM   2843  N   LYS B  69      80.873  33.999  23.643  1.00 81.09           N  
ATOM   2844  CA  LYS B  69      79.573  34.152  24.204  1.00 81.09           C  
ATOM   2845  CB  LYS B  69      78.475  34.384  23.152  1.00 81.09           C  
ATOM   2846  CG  LYS B  69      77.088  34.602  23.760  1.00 81.09           C  
ATOM   2847  CD  LYS B  69      76.001  34.910  22.728  1.00 81.09           C  
ATOM   2848  CE  LYS B  69      76.006  36.352  22.220  1.00 81.09           C  
ATOM   2849  NZ  LYS B  69      74.924  36.539  21.224  1.00 81.09           N  
ATOM   2850  C   LYS B  69      79.242  32.878  24.902  1.00 81.09           C  
ATOM   2851  O   LYS B  69      79.543  31.789  24.416  1.00 81.09           O  
ATOM   2852  N   GLY B  70      78.626  32.996  26.090  1.00 36.60           N  
ATOM   2853  CA  GLY B  70      78.175  31.849  26.810  1.00 36.60           C  
ATOM   2854  C   GLY B  70      76.757  31.722  26.405  1.00 36.60           C  
ATOM   2855  O   GLY B  70      76.384  32.098  25.294  1.00 36.60           O  
ATOM   2856  N   PHE B  71      75.907  31.176  27.282  1.00 99.88           N  
ATOM   2857  CA  PHE B  71      74.565  31.148  26.825  1.00 99.88           C  
ATOM   2858  CB  PHE B  71      73.721  30.005  27.417  1.00 99.88           C  
ATOM   2859  CG  PHE B  71      74.196  28.715  26.843  1.00 99.88           C  
ATOM   2860  CD1 PHE B  71      73.724  28.280  25.627  1.00 99.88           C  
ATOM   2861  CD2 PHE B  71      75.105  27.936  27.522  1.00 99.88           C  
ATOM   2862  CE1 PHE B  71      74.155  27.089  25.093  1.00 99.88           C  
ATOM   2863  CE2 PHE B  71      75.539  26.744  26.993  1.00 99.88           C  
ATOM   2864  CZ  PHE B  71      75.066  26.319  25.775  1.00 99.88           C  
ATOM   2865  C   PHE B  71      73.930  32.427  27.267  1.00 99.88           C  
ATOM   2866  O   PHE B  71      73.509  32.578  28.414  1.00 99.88           O  
ATOM   2867  N   LEU B  72      73.834  33.386  26.334  1.00119.11           N  
ATOM   2868  CA  LEU B  72      73.261  34.669  26.629  1.00119.11           C  
ATOM   2869  CB  LEU B  72      74.125  35.823  26.080  1.00119.11           C  
ATOM   2870  CG  LEU B  72      73.593  37.244  26.350  1.00119.11           C  
ATOM   2871  CD1 LEU B  72      73.607  37.583  27.851  1.00119.11           C  
ATOM   2872  CD2 LEU B  72      74.352  38.284  25.508  1.00119.11           C  
ATOM   2873  C   LEU B  72      71.914  34.721  25.945  1.00119.11           C  
ATOM   2874  O   LEU B  72      71.760  34.261  24.813  1.00119.11           O  
ATOM   2875  N   PRO B  73      70.914  35.268  26.588  1.00138.27           N  
ATOM   2876  CA  PRO B  73      69.602  35.295  25.992  1.00138.27           C  
ATOM   2877  CD  PRO B  73      70.848  35.235  28.041  1.00138.27           C  
ATOM   2878  CB  PRO B  73      68.635  35.649  27.119  1.00138.27           C  
ATOM   2879  CG  PRO B  73      69.350  35.151  28.385  1.00138.27           C  
ATOM   2880  C   PRO B  73      69.508  36.243  24.832  1.00138.27           C  
ATOM   2881  O   PRO B  73      70.202  37.257  24.821  1.00138.27           O  
ATOM   2882  N   SER B  74      68.626  35.948  23.858  1.00 36.89           N  
ATOM   2883  CA  SER B  74      68.477  36.771  22.689  1.00 36.89           C  
ATOM   2884  CB  SER B  74      67.473  36.186  21.683  1.00 36.89           C  
ATOM   2885  OG  SER B  74      66.177  36.147  22.260  1.00 36.89           O  
ATOM   2886  C   SER B  74      67.959  38.107  23.112  1.00 36.89           C  
ATOM   2887  O   SER B  74      68.164  39.113  22.434  1.00 36.89           O  
ATOM   2888  N   ARG B  75      67.262  38.134  24.257  1.00112.66           N  
ATOM   2889  CA  ARG B  75      66.652  39.317  24.789  1.00112.66           C  
ATOM   2890  CB  ARG B  75      65.732  39.016  25.985  1.00112.66           C  
ATOM   2891  CG  ARG B  75      64.507  38.193  25.573  1.00112.66           C  
ATOM   2892  CD  ARG B  75      63.508  37.913  26.698  1.00112.66           C  
ATOM   2893  NE  ARG B  75      64.150  36.977  27.663  1.00112.66           N  
ATOM   2894  CZ  ARG B  75      64.804  37.462  28.758  1.00112.66           C  
ATOM   2895  NH1 ARG B  75      64.846  38.806  28.989  1.00112.66           N  
ATOM   2896  NH2 ARG B  75      65.409  36.606  29.631  1.00112.66           N  
ATOM   2897  C   ARG B  75      67.711  40.288  25.213  1.00112.66           C  
ATOM   2898  O   ARG B  75      67.459  41.493  25.260  1.00112.66           O  
ATOM   2899  N   PHE B  76      68.911  39.789  25.584  1.00103.00           N  
ATOM   2900  CA  PHE B  76      69.923  40.706  26.024  1.00103.00           C  
ATOM   2901  CB  PHE B  76      70.803  40.198  27.181  1.00103.00           C  
ATOM   2902  CG  PHE B  76      69.935  39.772  28.314  1.00103.00           C  
ATOM   2903  CD1 PHE B  76      68.887  40.553  28.735  1.00103.00           C  
ATOM   2904  CD2 PHE B  76      70.211  38.609  28.996  1.00103.00           C  
ATOM   2905  CE1 PHE B  76      68.101  40.154  29.791  1.00103.00           C  
ATOM   2906  CE2 PHE B  76      69.432  38.207  30.056  1.00103.00           C  
ATOM   2907  CZ  PHE B  76      68.369  38.979  30.453  1.00103.00           C  
ATOM   2908  C   PHE B  76      70.868  40.964  24.893  1.00103.00           C  
ATOM   2909  O   PHE B  76      71.187  40.069  24.111  1.00103.00           O  
ATOM   2910  N   SER B  77      71.329  42.228  24.780  1.00 91.69           N  
ATOM   2911  CA  SER B  77      72.280  42.617  23.779  1.00 91.69           C  
ATOM   2912  CB  SER B  77      71.705  43.580  22.727  1.00 91.69           C  
ATOM   2913  OG  SER B  77      70.627  42.974  22.033  1.00 91.69           O  
ATOM   2914  C   SER B  77      73.338  43.395  24.498  1.00 91.69           C  
ATOM   2915  O   SER B  77      73.036  44.170  25.404  1.00 91.69           O  
ATOM   2916  N   VAL B  78      74.616  43.218  24.111  1.00 58.91           N  
ATOM   2917  CA  VAL B  78      75.658  43.927  24.798  1.00 58.91           C  
ATOM   2918  CB  VAL B  78      76.552  43.029  25.611  1.00 58.91           C  
ATOM   2919  CG1 VAL B  78      77.636  43.883  26.292  1.00 58.91           C  
ATOM   2920  CG2 VAL B  78      75.679  42.229  26.595  1.00 58.91           C  
ATOM   2921  C   VAL B  78      76.515  44.610  23.775  1.00 58.91           C  
ATOM   2922  O   VAL B  78      76.712  44.097  22.675  1.00 58.91           O  
ATOM   2923  N   GLN B  79      77.042  45.805  24.125  1.00 81.07           N  
ATOM   2924  CA  GLN B  79      77.851  46.581  23.227  1.00 81.07           C  
ATOM   2925  CB  GLN B  79      77.063  47.752  22.613  1.00 81.07           C  
ATOM   2926  CG  GLN B  79      77.863  48.626  21.647  1.00 81.07           C  
ATOM   2927  CD  GLN B  79      76.978  49.804  21.262  1.00 81.07           C  
ATOM   2928  OE1 GLN B  79      75.859  49.942  21.754  1.00 81.07           O  
ATOM   2929  NE2 GLN B  79      77.494  50.684  20.363  1.00 81.07           N  
ATOM   2930  C   GLN B  79      78.965  47.202  24.014  1.00 81.07           C  
ATOM   2931  O   GLN B  79      78.765  47.617  25.155  1.00 81.07           O  
ATOM   2932  N   GLN B  80      80.175  47.275  23.414  1.00 83.22           N  
ATOM   2933  CA  GLN B  80      81.284  47.927  24.051  1.00 83.22           C  
ATOM   2934  CB  GLN B  80      82.560  47.068  24.118  1.00 83.22           C  
ATOM   2935  CG  GLN B  80      83.695  47.738  24.896  1.00 83.22           C  
ATOM   2936  CD  GLN B  80      84.759  46.687  25.175  1.00 83.22           C  
ATOM   2937  OE1 GLN B  80      85.005  45.799  24.361  1.00 83.22           O  
ATOM   2938  NE2 GLN B  80      85.402  46.783  26.370  1.00 83.22           N  
ATOM   2939  C   GLN B  80      81.553  49.162  23.245  1.00 83.22           C  
ATOM   2940  O   GLN B  80      81.371  49.162  22.028  1.00 83.22           O  
ATOM   2941  N   PHE B  81      82.012  50.245  23.911  1.00175.38           N  
ATOM   2942  CA  PHE B  81      82.133  51.540  23.293  1.00175.38           C  
ATOM   2943  CB  PHE B  81      81.478  52.641  24.140  1.00175.38           C  
ATOM   2944  CG  PHE B  81      80.014  52.357  24.154  1.00175.38           C  
ATOM   2945  CD1 PHE B  81      79.477  51.481  25.072  1.00175.38           C  
ATOM   2946  CD2 PHE B  81      79.180  52.951  23.235  1.00175.38           C  
ATOM   2947  CE1 PHE B  81      78.127  51.218  25.087  1.00175.38           C  
ATOM   2948  CE2 PHE B  81      77.829  52.693  23.246  1.00175.38           C  
ATOM   2949  CZ  PHE B  81      77.301  51.823  24.170  1.00175.38           C  
ATOM   2950  C   PHE B  81      83.576  51.901  23.084  1.00175.38           C  
ATOM   2951  O   PHE B  81      84.484  51.150  23.431  1.00175.38           O  
ATOM   2952  N   ASP B  82      83.815  53.105  22.518  1.00 72.47           N  
ATOM   2953  CA  ASP B  82      85.123  53.519  22.084  1.00 72.47           C  
ATOM   2954  CB  ASP B  82      85.159  54.958  21.536  1.00 72.47           C  
ATOM   2955  CG  ASP B  82      84.444  55.005  20.192  1.00 72.47           C  
ATOM   2956  OD1 ASP B  82      83.905  53.953  19.759  1.00 72.47           O  
ATOM   2957  OD2 ASP B  82      84.432  56.104  19.576  1.00 72.47           O  
ATOM   2958  C   ASP B  82      86.124  53.463  23.197  1.00 72.47           C  
ATOM   2959  O   ASP B  82      87.260  53.031  23.008  1.00 72.47           O  
ATOM   2960  N   ASP B  83      85.748  53.964  24.374  1.00155.57           N  
ATOM   2961  CA  ASP B  83      86.590  53.988  25.532  1.00155.57           C  
ATOM   2962  CB  ASP B  83      86.213  55.111  26.522  1.00155.57           C  
ATOM   2963  CG  ASP B  83      84.802  54.891  27.064  1.00155.57           C  
ATOM   2964  OD1 ASP B  83      84.134  53.909  26.643  1.00155.57           O  
ATOM   2965  OD2 ASP B  83      84.371  55.719  27.911  1.00155.57           O  
ATOM   2966  C   ASP B  83      86.572  52.704  26.285  1.00155.57           C  
ATOM   2967  O   ASP B  83      87.128  52.638  27.380  1.00155.57           O  
ATOM   2968  N   TYR B  84      85.823  51.711  25.784  1.00126.01           N  
ATOM   2969  CA  TYR B  84      85.766  50.397  26.362  1.00126.01           C  
ATOM   2970  CB  TYR B  84      87.107  49.928  26.973  1.00126.01           C  
ATOM   2971  CG  TYR B  84      88.170  49.864  25.924  1.00126.01           C  
ATOM   2972  CD1 TYR B  84      88.179  48.868  24.975  1.00126.01           C  
ATOM   2973  CD2 TYR B  84      89.184  50.795  25.911  1.00126.01           C  
ATOM   2974  CE1 TYR B  84      89.169  48.819  24.021  1.00126.01           C  
ATOM   2975  CE2 TYR B  84      90.177  50.752  24.960  1.00126.01           C  
ATOM   2976  CZ  TYR B  84      90.170  49.762  24.010  1.00126.01           C  
ATOM   2977  OH  TYR B  84      91.187  49.715  23.033  1.00126.01           O  
ATOM   2978  C   TYR B  84      84.743  50.225  27.444  1.00126.01           C  
ATOM   2979  O   TYR B  84      84.714  49.168  28.070  1.00126.01           O  
ATOM   2980  N   HIS B  85      83.845  51.195  27.692  1.00 93.09           N  
ATOM   2981  CA  HIS B  85      82.838  50.875  28.669  1.00 93.09           C  
ATOM   2982  ND1 HIS B  85      81.395  53.702  27.515  1.00 93.09           N  
ATOM   2983  CG  HIS B  85      81.126  52.773  28.495  1.00 93.09           C  
ATOM   2984  CB  HIS B  85      82.165  52.092  29.330  1.00 93.09           C  
ATOM   2985  NE2 HIS B  85      79.182  53.486  27.604  1.00 93.09           N  
ATOM   2986  CD2 HIS B  85      79.772  52.651  28.536  1.00 93.09           C  
ATOM   2987  CE1 HIS B  85      80.195  54.096  27.016  1.00 93.09           C  
ATOM   2988  C   HIS B  85      81.807  50.024  27.973  1.00 93.09           C  
ATOM   2989  O   HIS B  85      81.717  50.048  26.746  1.00 93.09           O  
ATOM   2990  N   SER B  86      81.021  49.213  28.726  1.00109.39           N  
ATOM   2991  CA  SER B  86      80.077  48.346  28.066  1.00109.39           C  
ATOM   2992  CB  SER B  86      80.423  46.848  28.147  1.00109.39           C  
ATOM   2993  OG  SER B  86      80.168  46.351  29.450  1.00109.39           O  
ATOM   2994  C   SER B  86      78.703  48.512  28.642  1.00109.39           C  
ATOM   2995  O   SER B  86      78.540  48.919  29.790  1.00109.39           O  
ATOM   2996  N   GLU B  87      77.666  48.204  27.827  1.00 79.25           N  
ATOM   2997  CA  GLU B  87      76.303  48.329  28.268  1.00 79.25           C  
ATOM   2998  CB  GLU B  87      75.606  49.567  27.674  1.00 79.25           C  
ATOM   2999  CG  GLU B  87      76.232  50.877  28.166  1.00 79.25           C  
ATOM   3000  CD  GLU B  87      75.536  52.056  27.501  1.00 79.25           C  
ATOM   3001  OE1 GLU B  87      74.283  52.021  27.384  1.00 79.25           O  
ATOM   3002  OE2 GLU B  87      76.256  53.010  27.098  1.00 79.25           O  
ATOM   3003  C   GLU B  87      75.545  47.106  27.840  1.00 79.25           C  
ATOM   3004  O   GLU B  87      75.723  46.601  26.731  1.00 79.25           O  
ATOM   3005  N   MET B  88      74.682  46.590  28.741  1.00 71.23           N  
ATOM   3006  CA  MET B  88      73.858  45.455  28.439  1.00 71.23           C  
ATOM   3007  CB  MET B  88      73.935  44.354  29.512  1.00 71.23           C  
ATOM   3008  CG  MET B  88      73.072  43.124  29.223  1.00 71.23           C  
ATOM   3009  SD  MET B  88      73.542  41.652  30.183  1.00 71.23           S  
ATOM   3010  CE  MET B  88      73.315  42.421  31.812  1.00 71.23           C  
ATOM   3011  C   MET B  88      72.459  45.962  28.352  1.00 71.23           C  
ATOM   3012  O   MET B  88      71.932  46.529  29.308  1.00 71.23           O  
ATOM   3013  N   ASN B  89      71.836  45.776  27.172  1.00 55.09           N  
ATOM   3014  CA  ASN B  89      70.502  46.237  26.929  1.00 55.09           C  
ATOM   3015  CB  ASN B  89      70.322  46.745  25.487  1.00 55.09           C  
ATOM   3016  CG  ASN B  89      69.076  47.612  25.413  1.00 55.09           C  
ATOM   3017  OD1 ASN B  89      68.093  47.377  26.114  1.00 55.09           O  
ATOM   3018  ND2 ASN B  89      69.121  48.653  24.538  1.00 55.09           N  
ATOM   3019  C   ASN B  89      69.625  45.044  27.108  1.00 55.09           C  
ATOM   3020  O   ASN B  89      69.795  44.029  26.435  1.00 55.09           O  
ATOM   3021  N   MET B  90      68.655  45.138  28.035  1.00 69.93           N  
ATOM   3022  CA  MET B  90      67.840  43.998  28.324  1.00 69.93           C  
ATOM   3023  CB  MET B  90      67.897  43.648  29.819  1.00 69.93           C  
ATOM   3024  CG  MET B  90      69.334  43.396  30.290  1.00 69.93           C  
ATOM   3025  SD  MET B  90      69.558  43.280  32.092  1.00 69.93           S  
ATOM   3026  CE  MET B  90      68.879  41.603  32.242  1.00 69.93           C  
ATOM   3027  C   MET B  90      66.428  44.347  27.967  1.00 69.93           C  
ATOM   3028  O   MET B  90      65.906  45.379  28.387  1.00 69.93           O  
ATOM   3029  N   SER B  91      65.763  43.476  27.181  1.00 46.70           N  
ATOM   3030  CA  SER B  91      64.428  43.777  26.747  1.00 46.70           C  
ATOM   3031  CB  SER B  91      64.318  43.930  25.221  1.00 46.70           C  
ATOM   3032  OG  SER B  91      64.678  42.713  24.585  1.00 46.70           O  
ATOM   3033  C   SER B  91      63.527  42.651  27.143  1.00 46.70           C  
ATOM   3034  O   SER B  91      63.997  41.574  27.506  1.00 46.70           O  
ATOM   3035  N   ALA B  92      62.198  42.902  27.105  1.00 50.35           N  
ATOM   3036  CA  ALA B  92      61.192  41.917  27.405  1.00 50.35           C  
ATOM   3037  CB  ALA B  92      61.036  40.861  26.297  1.00 50.35           C  
ATOM   3038  C   ALA B  92      61.557  41.219  28.675  1.00 50.35           C  
ATOM   3039  O   ALA B  92      61.600  39.991  28.728  1.00 50.35           O  
ATOM   3040  N   LEU B  93      61.794  41.998  29.744  1.00 59.97           N  
ATOM   3041  CA  LEU B  93      62.270  41.454  30.984  1.00 59.97           C  
ATOM   3042  CB  LEU B  93      62.512  42.518  32.071  1.00 59.97           C  
ATOM   3043  CG  LEU B  93      63.685  43.465  31.762  1.00 59.97           C  
ATOM   3044  CD1 LEU B  93      63.878  44.502  32.881  1.00 59.97           C  
ATOM   3045  CD2 LEU B  93      64.971  42.670  31.477  1.00 59.97           C  
ATOM   3046  C   LEU B  93      61.307  40.458  31.537  1.00 59.97           C  
ATOM   3047  O   LEU B  93      60.091  40.559  31.376  1.00 59.97           O  
ATOM   3048  N   GLU B  94      61.881  39.436  32.204  1.00 63.98           N  
ATOM   3049  CA  GLU B  94      61.136  38.365  32.793  1.00 63.98           C  
ATOM   3050  CB  GLU B  94      61.448  37.023  32.123  1.00 63.98           C  
ATOM   3051  CG  GLU B  94      61.066  37.031  30.642  1.00 63.98           C  
ATOM   3052  CD  GLU B  94      61.538  35.735  30.005  1.00 63.98           C  
ATOM   3053  OE1 GLU B  94      62.330  35.005  30.657  1.00 63.98           O  
ATOM   3054  OE2 GLU B  94      61.113  35.461  28.852  1.00 63.98           O  
ATOM   3055  C   GLU B  94      61.540  38.274  34.233  1.00 63.98           C  
ATOM   3056  O   GLU B  94      62.591  38.768  34.634  1.00 63.98           O  
ATOM   3057  N   LEU B  95      60.702  37.612  35.051  1.00109.13           N  
ATOM   3058  CA  LEU B  95      60.930  37.514  36.465  1.00109.13           C  
ATOM   3059  CB  LEU B  95      59.838  36.715  37.195  1.00109.13           C  
ATOM   3060  CG  LEU B  95      58.443  37.353  37.096  1.00109.13           C  
ATOM   3061  CD1 LEU B  95      58.421  38.733  37.766  1.00109.13           C  
ATOM   3062  CD2 LEU B  95      57.937  37.376  35.646  1.00109.13           C  
ATOM   3063  C   LEU B  95      62.222  36.800  36.710  1.00109.13           C  
ATOM   3064  O   LEU B  95      62.967  37.144  37.624  1.00109.13           O  
ATOM   3065  N   GLU B  96      62.524  35.788  35.884  1.00153.95           N  
ATOM   3066  CA  GLU B  96      63.690  34.966  36.040  1.00153.95           C  
ATOM   3067  CB  GLU B  96      63.697  33.737  35.108  1.00153.95           C  
ATOM   3068  CG  GLU B  96      63.257  34.017  33.671  1.00153.95           C  
ATOM   3069  CD  GLU B  96      61.738  33.874  33.628  1.00153.95           C  
ATOM   3070  OE1 GLU B  96      61.099  33.934  34.711  1.00153.95           O  
ATOM   3071  OE2 GLU B  96      61.191  33.701  32.508  1.00153.95           O  
ATOM   3072  C   GLU B  96      64.939  35.774  35.860  1.00153.95           C  
ATOM   3073  O   GLU B  96      66.008  35.380  36.324  1.00153.95           O  
ATOM   3074  N   ASP B  97      64.839  36.909  35.149  1.00 92.12           N  
ATOM   3075  CA  ASP B  97      65.939  37.794  34.884  1.00 92.12           C  
ATOM   3076  CB  ASP B  97      65.546  38.951  33.951  1.00 92.12           C  
ATOM   3077  CG  ASP B  97      65.250  38.359  32.582  1.00 92.12           C  
ATOM   3078  OD1 ASP B  97      65.687  37.203  32.334  1.00 92.12           O  
ATOM   3079  OD2 ASP B  97      64.580  39.050  31.769  1.00 92.12           O  
ATOM   3080  C   ASP B  97      66.432  38.404  36.164  1.00 92.12           C  
ATOM   3081  O   ASP B  97      67.554  38.904  36.206  1.00 92.12           O  
ATOM   3082  N   SER B  98      65.600  38.445  37.226  1.00 92.31           N  
ATOM   3083  CA  SER B  98      66.025  39.062  38.454  1.00 92.31           C  
ATOM   3084  CB  SER B  98      65.010  38.912  39.601  1.00 92.31           C  
ATOM   3085  OG  SER B  98      63.794  39.566  39.270  1.00 92.31           O  
ATOM   3086  C   SER B  98      67.294  38.404  38.882  1.00 92.31           C  
ATOM   3087  O   SER B  98      67.357  37.184  39.016  1.00 92.31           O  
ATOM   3088  N   ALA B  99      68.353  39.212  39.100  1.00103.93           N  
ATOM   3089  CA  ALA B  99      69.604  38.627  39.469  1.00103.93           C  
ATOM   3090  CB  ALA B  99      70.181  37.690  38.395  1.00103.93           C  
ATOM   3091  C   ALA B  99      70.602  39.713  39.679  1.00103.93           C  
ATOM   3092  O   ALA B  99      70.296  40.902  39.581  1.00103.93           O  
ATOM   3093  N   MET B 100      71.835  39.295  40.020  1.00173.16           N  
ATOM   3094  CA  MET B 100      72.921  40.200  40.220  1.00173.16           C  
ATOM   3095  CB  MET B 100      73.823  39.794  41.404  1.00173.16           C  
ATOM   3096  CG  MET B 100      74.843  40.853  41.832  1.00173.16           C  
ATOM   3097  SD  MET B 100      74.239  42.076  43.035  1.00173.16           S  
ATOM   3098  CE  MET B 100      72.518  42.061  42.469  1.00173.16           C  
ATOM   3099  C   MET B 100      73.785  40.068  39.010  1.00173.16           C  
ATOM   3100  O   MET B 100      74.133  38.956  38.617  1.00173.16           O  
ATOM   3101  N   TYR B 101      74.161  41.203  38.388  1.00120.82           N  
ATOM   3102  CA  TYR B 101      74.994  41.135  37.223  1.00120.82           C  
ATOM   3103  CB  TYR B 101      74.426  41.814  35.962  1.00120.82           C  
ATOM   3104  CG  TYR B 101      73.205  41.082  35.517  1.00120.82           C  
ATOM   3105  CD1 TYR B 101      73.309  39.889  34.843  1.00120.82           C  
ATOM   3106  CD2 TYR B 101      71.948  41.570  35.781  1.00120.82           C  
ATOM   3107  CE1 TYR B 101      72.187  39.210  34.432  1.00120.82           C  
ATOM   3108  CE2 TYR B 101      70.822  40.894  35.371  1.00120.82           C  
ATOM   3109  CZ  TYR B 101      70.937  39.711  34.694  1.00120.82           C  
ATOM   3110  OH  TYR B 101      69.780  39.023  34.276  1.00120.82           O  
ATOM   3111  C   TYR B 101      76.288  41.818  37.532  1.00120.82           C  
ATOM   3112  O   TYR B 101      76.335  42.869  38.171  1.00120.82           O  
ATOM   3113  N   PHE B 102      77.400  41.201  37.098  1.00114.40           N  
ATOM   3114  CA  PHE B 102      78.664  41.810  37.361  1.00114.40           C  
ATOM   3115  CB  PHE B 102      79.616  40.964  38.226  1.00114.40           C  
ATOM   3116  CG  PHE B 102      78.998  40.620  39.537  1.00114.40           C  
ATOM   3117  CD1 PHE B 102      79.125  41.443  40.631  1.00114.40           C  
ATOM   3118  CD2 PHE B 102      78.291  39.450  39.668  1.00114.40           C  
ATOM   3119  CE1 PHE B 102      78.553  41.105  41.836  1.00114.40           C  
ATOM   3120  CE2 PHE B 102      77.719  39.107  40.869  1.00114.40           C  
ATOM   3121  CZ  PHE B 102      77.849  39.934  41.958  1.00114.40           C  
ATOM   3122  C   PHE B 102      79.395  41.942  36.066  1.00114.40           C  
ATOM   3123  O   PHE B 102      79.333  41.077  35.195  1.00114.40           O  
ATOM   3124  N   CYS B 103      80.113  43.062  35.908  1.00 76.65           N  
ATOM   3125  CA  CYS B 103      80.959  43.205  34.768  1.00 76.65           C  
ATOM   3126  CB  CYS B 103      80.934  44.616  34.156  1.00 76.65           C  
ATOM   3127  SG  CYS B 103      81.502  45.878  35.329  1.00 76.65           S  
ATOM   3128  C   CYS B 103      82.333  42.977  35.300  1.00 76.65           C  
ATOM   3129  O   CYS B 103      82.606  43.270  36.463  1.00 76.65           O  
ATOM   3130  N   ALA B 104      83.231  42.418  34.472  1.00 71.43           N  
ATOM   3131  CA  ALA B 104      84.553  42.151  34.946  1.00 71.43           C  
ATOM   3132  CB  ALA B 104      84.798  40.662  35.214  1.00 71.43           C  
ATOM   3133  C   ALA B 104      85.527  42.591  33.912  1.00 71.43           C  
ATOM   3134  O   ALA B 104      85.227  42.631  32.721  1.00 71.43           O  
ATOM   3135  N   SER B 105      86.736  42.954  34.368  1.00102.84           N  
ATOM   3136  CA  SER B 105      87.755  43.396  33.467  1.00102.84           C  
ATOM   3137  CB  SER B 105      88.317  44.779  33.827  1.00102.84           C  
ATOM   3138  OG  SER B 105      89.326  45.140  32.900  1.00102.84           O  
ATOM   3139  C   SER B 105      88.884  42.424  33.573  1.00102.84           C  
ATOM   3140  O   SER B 105      89.096  41.815  34.619  1.00102.84           O  
ATOM   3141  N   SER B 106      89.634  42.232  32.474  1.00126.80           N  
ATOM   3142  CA  SER B 106      90.732  41.310  32.540  1.00126.80           C  
ATOM   3143  CB  SER B 106      90.486  40.000  31.774  1.00126.80           C  
ATOM   3144  OG  SER B 106      89.404  39.288  32.356  1.00126.80           O  
ATOM   3145  C   SER B 106      91.909  41.977  31.884  1.00126.80           C  
ATOM   3146  O   SER B 106      91.726  42.791  30.983  1.00126.80           O  
ATOM   3147  N   ARG B 107      93.150  41.617  32.294  1.00179.28           N  
ATOM   3148  CA  ARG B 107      94.349  42.270  31.820  1.00179.28           C  
ATOM   3149  CB  ARG B 107      95.263  42.798  32.940  1.00179.28           C  
ATOM   3150  CG  ARG B 107      94.698  43.830  33.914  1.00179.28           C  
ATOM   3151  CD  ARG B 107      95.756  44.229  34.951  1.00179.28           C  
ATOM   3152  NE  ARG B 107      95.181  45.237  35.884  1.00179.28           N  
ATOM   3153  CZ  ARG B 107      95.908  45.630  36.972  1.00179.28           C  
ATOM   3154  NH1 ARG B 107      97.154  45.111  37.182  1.00179.28           N  
ATOM   3155  NH2 ARG B 107      95.393  46.535  37.854  1.00179.28           N  
ATOM   3156  C   ARG B 107      95.273  41.304  31.148  1.00179.28           C  
ATOM   3157  O   ARG B 107      94.972  40.155  30.925  1.00179.28           O  
ATOM   3158  N   ALA B 108      96.480  41.724  30.773  1.00 65.75           N  
ATOM   3159  CA  ALA B 108      97.352  40.780  30.154  1.00 65.75           C  
ATOM   3160  CB  ALA B 108      98.582  41.450  29.607  1.00 65.75           C  
ATOM   3161  C   ALA B 108      97.637  39.705  31.146  1.00 65.75           C  
ATOM   3162  O   ALA B 108      97.745  38.545  30.768  1.00 65.75           O  
ATOM   3163  N   ASN B 124      97.774  40.046  32.441  1.00 97.49           N  
ATOM   3164  CA  ASN B 124      97.724  38.963  33.379  1.00 97.49           C  
ATOM   3165  CB  ASN B 124      98.060  39.373  34.821  1.00 97.49           C  
ATOM   3166  CG  ASN B 124      98.171  38.108  35.657  1.00 97.49           C  
ATOM   3167  OD1 ASN B 124      97.448  37.137  35.441  1.00 97.49           O  
ATOM   3168  ND2 ASN B 124      99.108  38.117  36.643  1.00 97.49           N  
ATOM   3169  C   ASN B 124      96.260  38.619  33.323  1.00 97.49           C  
ATOM   3170  O   ASN B 124      95.417  39.511  33.336  1.00 97.49           O  
ATOM   3171  N   TYR B 125      95.908  37.325  33.302  1.00191.07           N  
ATOM   3172  CA  TYR B 125      94.573  36.845  33.039  1.00191.07           C  
ATOM   3173  CB  TYR B 125      94.505  35.310  32.863  1.00191.07           C  
ATOM   3174  CG  TYR B 125      93.123  35.033  32.390  1.00191.07           C  
ATOM   3175  CD1 TYR B 125      92.742  35.452  31.138  1.00191.07           C  
ATOM   3176  CD2 TYR B 125      92.212  34.375  33.184  1.00191.07           C  
ATOM   3177  CE1 TYR B 125      91.467  35.223  30.684  1.00191.07           C  
ATOM   3178  CE2 TYR B 125      90.935  34.143  32.728  1.00191.07           C  
ATOM   3179  CZ  TYR B 125      90.561  34.570  31.477  1.00191.07           C  
ATOM   3180  OH  TYR B 125      89.254  34.341  31.002  1.00191.07           O  
ATOM   3181  C   TYR B 125      93.566  37.278  34.071  1.00191.07           C  
ATOM   3182  O   TYR B 125      92.368  37.227  33.807  1.00191.07           O  
ATOM   3183  N   GLU B 126      93.994  37.648  35.292  1.00121.70           N  
ATOM   3184  CA  GLU B 126      93.077  37.917  36.374  1.00121.70           C  
ATOM   3185  CB  GLU B 126      93.736  38.453  37.658  1.00121.70           C  
ATOM   3186  CG  GLU B 126      94.417  39.811  37.501  1.00121.70           C  
ATOM   3187  CD  GLU B 126      94.782  40.293  38.898  1.00121.70           C  
ATOM   3188  OE1 GLU B 126      93.845  40.658  39.658  1.00121.70           O  
ATOM   3189  OE2 GLU B 126      95.997  40.298  39.226  1.00121.70           O  
ATOM   3190  C   GLU B 126      91.965  38.847  36.012  1.00121.70           C  
ATOM   3191  O   GLU B 126      92.070  39.709  35.142  1.00121.70           O  
ATOM   3192  N   GLN B 127      90.831  38.651  36.714  1.00130.39           N  
ATOM   3193  CA  GLN B 127      89.620  39.372  36.466  1.00130.39           C  
ATOM   3194  CB  GLN B 127      88.418  38.418  36.405  1.00130.39           C  
ATOM   3195  CG  GLN B 127      87.168  39.015  35.772  1.00130.39           C  
ATOM   3196  CD  GLN B 127      87.259  38.799  34.266  1.00130.39           C  
ATOM   3197  OE1 GLN B 127      86.799  39.625  33.479  1.00130.39           O  
ATOM   3198  NE2 GLN B 127      87.857  37.649  33.852  1.00130.39           N  
ATOM   3199  C   GLN B 127      89.376  40.329  37.599  1.00130.39           C  
ATOM   3200  O   GLN B 127      89.675  40.044  38.757  1.00130.39           O  
ATOM   3201  N   TYR B 128      88.827  41.516  37.280  1.00117.15           N  
ATOM   3202  CA  TYR B 128      88.505  42.493  38.279  1.00117.15           C  
ATOM   3203  CB  TYR B 128      89.147  43.869  38.029  1.00117.15           C  
ATOM   3204  CG  TYR B 128      90.626  43.702  38.098  1.00117.15           C  
ATOM   3205  CD1 TYR B 128      91.325  43.236  37.008  1.00117.15           C  
ATOM   3206  CD2 TYR B 128      91.317  44.014  39.247  1.00117.15           C  
ATOM   3207  CE1 TYR B 128      92.690  43.081  37.064  1.00117.15           C  
ATOM   3208  CE2 TYR B 128      92.683  43.861  39.308  1.00117.15           C  
ATOM   3209  CZ  TYR B 128      93.372  43.393  38.215  1.00117.15           C  
ATOM   3210  OH  TYR B 128      94.774  43.235  38.276  1.00117.15           O  
ATOM   3211  C   TYR B 128      87.031  42.668  38.167  1.00117.15           C  
ATOM   3212  O   TYR B 128      86.511  42.899  37.076  1.00117.15           O  
ATOM   3213  N   PHE B 129      86.321  42.560  39.305  1.00 88.97           N  
ATOM   3214  CA  PHE B 129      84.893  42.605  39.263  1.00 88.97           C  
ATOM   3215  CB  PHE B 129      84.224  41.499  40.100  1.00 88.97           C  
ATOM   3216  CG  PHE B 129      84.375  40.206  39.375  1.00 88.97           C  
ATOM   3217  CD1 PHE B 129      85.562  39.510  39.389  1.00 88.97           C  
ATOM   3218  CD2 PHE B 129      83.305  39.684  38.685  1.00 88.97           C  
ATOM   3219  CE1 PHE B 129      85.680  38.317  38.716  1.00 88.97           C  
ATOM   3220  CE2 PHE B 129      83.416  38.493  38.010  1.00 88.97           C  
ATOM   3221  CZ  PHE B 129      84.606  37.810  38.024  1.00 88.97           C  
ATOM   3222  C   PHE B 129      84.393  43.910  39.781  1.00 88.97           C  
ATOM   3223  O   PHE B 129      85.035  44.575  40.592  1.00 88.97           O  
ATOM   3224  N   GLY B 130      83.221  44.319  39.256  1.00 50.91           N  
ATOM   3225  CA  GLY B 130      82.569  45.529  39.665  1.00 50.91           C  
ATOM   3226  C   GLY B 130      81.623  45.188  40.773  1.00 50.91           C  
ATOM   3227  O   GLY B 130      81.358  44.021  41.048  1.00 50.91           O  
ATOM   3228  N   PRO B 131      81.086  46.211  41.383  1.00 83.28           N  
ATOM   3229  CA  PRO B 131      80.194  46.092  42.508  1.00 83.28           C  
ATOM   3230  CD  PRO B 131      80.954  47.494  40.714  1.00 83.28           C  
ATOM   3231  CB  PRO B 131      79.731  47.517  42.806  1.00 83.28           C  
ATOM   3232  CG  PRO B 131      79.787  48.198  41.427  1.00 83.28           C  
ATOM   3233  C   PRO B 131      79.032  45.189  42.221  1.00 83.28           C  
ATOM   3234  O   PRO B 131      78.638  44.432  43.110  1.00 83.28           O  
ATOM   3235  N   GLY B 132      78.469  45.246  40.999  1.00 56.54           N  
ATOM   3236  CA  GLY B 132      77.346  44.424  40.653  1.00 56.54           C  
ATOM   3237  C   GLY B 132      76.116  45.270  40.556  1.00 56.54           C  
ATOM   3238  O   GLY B 132      76.076  46.419  40.995  1.00 56.54           O  
ATOM   3239  N   THR B 133      75.074  44.718  39.909  1.00148.90           N  
ATOM   3240  CA  THR B 133      73.848  45.446  39.818  1.00148.90           C  
ATOM   3241  CB  THR B 133      73.540  45.957  38.441  1.00148.90           C  
ATOM   3242  OG1 THR B 133      72.558  46.975  38.520  1.00148.90           O  
ATOM   3243  CG2 THR B 133      73.005  44.807  37.578  1.00148.90           C  
ATOM   3244  C   THR B 133      72.757  44.522  40.247  1.00148.90           C  
ATOM   3245  O   THR B 133      72.723  43.347  39.879  1.00148.90           O  
ATOM   3246  N   ARG B 134      71.830  45.040  41.068  1.00135.72           N  
ATOM   3247  CA  ARG B 134      70.757  44.221  41.533  1.00135.72           C  
ATOM   3248  CB  ARG B 134      70.385  44.505  43.001  1.00135.72           C  
ATOM   3249  CG  ARG B 134      69.257  43.633  43.556  1.00135.72           C  
ATOM   3250  CD  ARG B 134      69.667  42.182  43.814  1.00135.72           C  
ATOM   3251  NE  ARG B 134      68.493  41.492  44.418  1.00135.72           N  
ATOM   3252  CZ  ARG B 134      68.530  40.150  44.672  1.00135.72           C  
ATOM   3253  NH1 ARG B 134      69.641  39.415  44.366  1.00135.72           N  
ATOM   3254  NH2 ARG B 134      67.449  39.542  45.239  1.00135.72           N  
ATOM   3255  C   ARG B 134      69.580  44.562  40.699  1.00135.72           C  
ATOM   3256  O   ARG B 134      69.028  45.655  40.799  1.00135.72           O  
ATOM   3257  N   LEU B 135      69.176  43.621  39.831  1.00 83.84           N  
ATOM   3258  CA  LEU B 135      68.034  43.868  39.014  1.00 83.84           C  
ATOM   3259  CB  LEU B 135      68.253  43.506  37.537  1.00 83.84           C  
ATOM   3260  CG  LEU B 135      67.017  43.739  36.649  1.00 83.84           C  
ATOM   3261  CD1 LEU B 135      66.618  45.223  36.610  1.00 83.84           C  
ATOM   3262  CD2 LEU B 135      67.227  43.146  35.248  1.00 83.84           C  
ATOM   3263  C   LEU B 135      66.942  43.000  39.524  1.00 83.84           C  
ATOM   3264  O   LEU B 135      67.072  41.777  39.559  1.00 83.84           O  
ATOM   3265  N   THR B 136      65.832  43.622  39.958  1.00129.59           N  
ATOM   3266  CA  THR B 136      64.735  42.833  40.417  1.00129.59           C  
ATOM   3267  CB  THR B 136      64.339  43.126  41.839  1.00129.59           C  
ATOM   3268  OG1 THR B 136      63.440  42.135  42.309  1.00129.59           O  
ATOM   3269  CG2 THR B 136      63.701  44.521  41.932  1.00129.59           C  
ATOM   3270  C   THR B 136      63.592  43.134  39.502  1.00129.59           C  
ATOM   3271  O   THR B 136      63.269  44.292  39.238  1.00129.59           O  
ATOM   3272  N   VAL B 137      62.969  42.077  38.953  1.00 49.87           N  
ATOM   3273  CA  VAL B 137      61.877  42.290  38.056  1.00 49.87           C  
ATOM   3274  CB  VAL B 137      62.028  41.564  36.753  1.00 49.87           C  
ATOM   3275  CG1 VAL B 137      60.757  41.789  35.917  1.00 49.87           C  
ATOM   3276  CG2 VAL B 137      63.320  42.050  36.074  1.00 49.87           C  
ATOM   3277  C   VAL B 137      60.651  41.763  38.717  1.00 49.87           C  
ATOM   3278  O   VAL B 137      60.617  40.624  39.179  1.00 49.87           O  
ATOM   3279  N   LEU B 138      59.602  42.601  38.788  1.00 65.62           N  
ATOM   3280  CA  LEU B 138      58.380  42.164  39.388  1.00 65.62           C  
ATOM   3281  CB  LEU B 138      57.797  43.167  40.400  1.00 65.62           C  
ATOM   3282  CG  LEU B 138      58.670  43.347  41.657  1.00 65.62           C  
ATOM   3283  CD1 LEU B 138      60.019  44.001  41.319  1.00 65.62           C  
ATOM   3284  CD2 LEU B 138      57.908  44.085  42.768  1.00 65.62           C  
ATOM   3285  C   LEU B 138      57.372  42.011  38.256  1.00 65.62           C  
ATOM   3286  O   LEU B 138      57.174  43.003  37.505  1.00 65.62           O  
ATOM   3287  OXT LEU B 138      56.785  40.904  38.127  1.00 65.62           O  
TER
END
