# Supplementary material for: Predicting T cell receptor functionality against mutant epitopes
Source: Cell Genom. 2024 Aug 15;4(9):100634. doi: 10.1016/j.xgen.2024.100634 (PMC11480844; doi:10.1016/j.xgen.2024.100634)
Supplement: Data S8. Structural models of the neo-epitope dataset, related to Figure 6 and STAR Methods, Structural modeling — PDB files containing the structural models of the 6 human TCRs, VPSVWRSSL, and the HLA-B∗07:02 allele. [file mmc9.zip]

Archive with 7 entries (7 files):
- structure_human/R21_VPSVWRSSL.pdb
- structure_human/R23_VPSVWRSSL.pdb
- structure_human/R24_VPSVWRSSL.pdb
- structure_human/R25_VPSVWRSSL.pdb
- structure_human/R26_VPSVWRSSL.pdb
- structure_human/R27_VPSVWRSSL.pdb
- structure_human/R28_VPSVWRSSL.pdb
