# Supplementary material for: Predicting T cell receptor functionality against mutant epitopes
Source: Cell Genom. 2024 Aug 15;4(9):100634. doi: 10.1016/j.xgen.2024.100634 (PMC11480844; doi:10.1016/j.xgen.2024.100634)
Supplement: Data S8. Structural models of the neo-epitope dataset, related to Figure 6 and STAR Methods, Structural modeling — PDB files containing the structural models of the 6 human TCRs, VPSVWRSSL, and the HLA-B∗07:02 allele. [file mmc9.zip › structure_human/R21_VPSVWRSSL.pdb]

ATOM      1  N   GLY M   1      23.500 -41.403  43.434  1.00 24.50           N  
ATOM      2  CA  GLY M   1      24.748 -42.177  43.617  1.00 24.50           C  
ATOM      3  C   GLY M   1      25.753 -41.349  44.341  1.00 24.50           C  
ATOM      4  O   GLY M   1      26.719 -41.867  44.901  1.00 24.50           O  
ATOM      5  N   SER M   2      25.549 -40.020  44.333  1.00 77.88           N  
ATOM      6  CA  SER M   2      26.472 -39.167  45.012  0.99 77.88           C  
ATOM      7  CB  SER M   2      26.467 -37.713  44.504  0.98 77.88           C  
ATOM      8  OG  SER M   2      25.187 -37.129  44.683  0.97 77.88           O  
ATOM      9  C   SER M   2      26.140 -39.176  46.468  1.00 77.88           C  
ATOM     10  O   SER M   2      25.034 -39.536  46.871  1.00 77.88           O  
ATOM     11  N   HIS M   3      27.122 -38.798  47.305  1.00 49.03           N  
ATOM     12  CA  HIS M   3      26.900 -38.786  48.718  1.00 49.03           C  
ATOM     13  ND1 HIS M   3      25.537 -41.704  49.647  1.00 49.03           N  
ATOM     14  CG  HIS M   3      26.695 -41.278  49.037  1.00 49.03           C  
ATOM     15  CB  HIS M   3      27.437 -40.037  49.429  1.00 49.03           C  
ATOM     16  NE2 HIS M   3      25.997 -43.185  48.055  1.00 49.03           N  
ATOM     17  CD2 HIS M   3      26.962 -42.194  48.064  1.00 49.03           C  
ATOM     18  CE1 HIS M   3      25.163 -42.848  49.022  1.00 49.03           C  
ATOM     19  C   HIS M   3      27.618 -37.608  49.276  1.00 49.03           C  
ATOM     20  O   HIS M   3      28.428 -36.975  48.599  1.00 49.03           O  
ATOM     21  N   SER M   4      27.313 -37.269  50.542  1.00103.04           N  
ATOM     22  CA  SER M   4      27.948 -36.132  51.125  1.00103.04           C  
ATOM     23  CB  SER M   4      27.087 -34.861  51.061  1.00103.04           C  
ATOM     24  OG  SER M   4      26.678 -34.615  49.727  1.00103.04           O  
ATOM     25  C   SER M   4      28.132 -36.396  52.578  1.00103.04           C  
ATOM     26  O   SER M   4      27.411 -37.185  53.189  1.00103.04           O  
ATOM     27  N   MET M   5      29.145 -35.740  53.164  1.00 90.90           N  
ATOM     28  CA  MET M   5      29.320 -35.810  54.579  1.00 90.90           C  
ATOM     29  CB  MET M   5      30.629 -36.503  55.002  1.00 90.90           C  
ATOM     30  CG  MET M   5      30.753 -36.703  56.514  1.00 90.90           C  
ATOM     31  SD  MET M   5      31.996 -37.929  57.020  1.00 90.90           S  
ATOM     32  CE  MET M   5      33.427 -37.037  56.350  1.00 90.90           C  
ATOM     33  C   MET M   5      29.356 -34.383  55.016  1.00 90.90           C  
ATOM     34  O   MET M   5      30.051 -33.568  54.412  1.00 90.90           O  
ATOM     35  N   ARG M   6      28.581 -34.038  56.065  1.00115.33           N  
ATOM     36  CA  ARG M   6      28.533 -32.671  56.497  1.00115.33           C  
ATOM     37  CB  ARG M   6      27.215 -31.963  56.151  1.00115.33           C  
ATOM     38  CG  ARG M   6      26.951 -31.804  54.657  1.00115.33           C  
ATOM     39  CD  ARG M   6      27.280 -30.416  54.111  1.00115.33           C  
ATOM     40  NE  ARG M   6      26.767 -30.383  52.715  1.00115.33           N  
ATOM     41  CZ  ARG M   6      27.595 -30.662  51.669  1.00115.33           C  
ATOM     42  NH1 ARG M   6      28.936 -30.822  51.867  1.00115.33           N  
ATOM     43  NH2 ARG M   6      27.074 -30.780  50.416  1.00115.33           N  
ATOM     44  C   ARG M   6      28.591 -32.624  57.987  1.00115.33           C  
ATOM     45  O   ARG M   6      28.107 -33.518  58.681  1.00115.33           O  
ATOM     46  N   TYR M   7      29.206 -31.551  58.515  1.00194.88           N  
ATOM     47  CA  TYR M   7      29.229 -31.344  59.931  1.00194.88           C  
ATOM     48  CB  TYR M   7      30.631 -31.387  60.570  1.00194.88           C  
ATOM     49  CG  TYR M   7      31.120 -32.795  60.651  1.00194.88           C  
ATOM     50  CD1 TYR M   7      30.826 -33.554  61.761  1.00194.88           C  
ATOM     51  CD2 TYR M   7      31.862 -33.366  59.644  1.00194.88           C  
ATOM     52  CE1 TYR M   7      31.266 -34.852  61.871  1.00194.88           C  
ATOM     53  CE2 TYR M   7      32.306 -34.667  59.749  1.00194.88           C  
ATOM     54  CZ  TYR M   7      32.011 -35.415  60.863  1.00194.88           C  
ATOM     55  OH  TYR M   7      32.467 -36.748  60.967  1.00194.88           O  
ATOM     56  C   TYR M   7      28.706 -29.966  60.185  1.00194.88           C  
ATOM     57  O   TYR M   7      29.064 -29.024  59.478  1.00194.88           O  
ATOM     58  N   PHE M   8      27.829 -29.819  61.202  1.00 96.43           N  
ATOM     59  CA  PHE M   8      27.315 -28.519  61.519  1.00 96.43           C  
ATOM     60  CB  PHE M   8      25.778 -28.413  61.532  1.00 96.43           C  
ATOM     61  CG  PHE M   8      25.245 -28.818  60.199  1.00 96.43           C  
ATOM     62  CD1 PHE M   8      25.423 -28.039  59.082  1.00 96.43           C  
ATOM     63  CD2 PHE M   8      24.582 -30.011  60.059  1.00 96.43           C  
ATOM     64  CE1 PHE M   8      24.930 -28.430  57.858  1.00 96.43           C  
ATOM     65  CE2 PHE M   8      24.086 -30.405  58.838  1.00 96.43           C  
ATOM     66  CZ  PHE M   8      24.254 -29.616  57.730  1.00 96.43           C  
ATOM     67  C   PHE M   8      27.767 -28.204  62.913  1.00 96.43           C  
ATOM     68  O   PHE M   8      27.617 -29.016  63.826  1.00 96.43           O  
ATOM     69  N   TYR M   9      28.335 -26.998  63.112  1.00 90.42           N  
ATOM     70  CA  TYR M   9      28.820 -26.610  64.407  1.00 90.42           C  
ATOM     71  CB  TYR M   9      30.320 -26.288  64.433  1.00 90.42           C  
ATOM     72  CG  TYR M   9      31.079 -27.535  64.170  1.00 90.42           C  
ATOM     73  CD1 TYR M   9      31.249 -28.006  62.889  1.00 90.42           C  
ATOM     74  CD2 TYR M   9      31.632 -28.228  65.219  1.00 90.42           C  
ATOM     75  CE1 TYR M   9      31.962 -29.161  62.664  1.00 90.42           C  
ATOM     76  CE2 TYR M   9      32.345 -29.380  65.003  1.00 90.42           C  
ATOM     77  CZ  TYR M   9      32.510 -29.847  63.723  1.00 90.42           C  
ATOM     78  OH  TYR M   9      33.243 -31.032  63.507  1.00 90.42           O  
ATOM     79  C   TYR M   9      28.155 -25.332  64.783  1.00 90.42           C  
ATOM     80  O   TYR M   9      27.972 -24.447  63.949  1.00 90.42           O  
ATOM     81  N   THR M  10      27.769 -25.209  66.067  1.00 63.93           N  
ATOM     82  CA  THR M  10      27.148 -23.997  66.504  1.00 63.93           C  
ATOM     83  CB  THR M  10      25.680 -24.162  66.757  1.00 63.93           C  
ATOM     84  OG1 THR M  10      25.026 -24.621  65.586  1.00 63.93           O  
ATOM     85  CG2 THR M  10      25.097 -22.808  67.183  1.00 63.93           C  
ATOM     86  C   THR M  10      27.759 -23.627  67.816  1.00 63.93           C  
ATOM     87  O   THR M  10      27.979 -24.486  68.669  1.00 63.93           O  
ATOM     88  N   SER M  11      28.075 -22.332  68.005  1.00110.64           N  
ATOM     89  CA  SER M  11      28.549 -21.907  69.286  1.00110.64           C  
ATOM     90  CB  SER M  11      30.040 -21.537  69.322  1.00110.64           C  
ATOM     91  OG  SER M  11      30.266 -20.357  68.568  1.00110.64           O  
ATOM     92  C   SER M  11      27.775 -20.674  69.609  1.00110.64           C  
ATOM     93  O   SER M  11      27.740 -19.726  68.827  1.00110.64           O  
ATOM     94  N   VAL M  12      27.120 -20.657  70.785  1.00 52.03           N  
ATOM     95  CA  VAL M  12      26.343 -19.506  71.122  1.00 52.03           C  
ATOM     96  CB  VAL M  12      24.886 -19.791  71.337  1.00 52.03           C  
ATOM     97  CG1 VAL M  12      24.183 -18.476  71.717  1.00 52.03           C  
ATOM     98  CG2 VAL M  12      24.318 -20.464  70.078  1.00 52.03           C  
ATOM     99  C   VAL M  12      26.856 -18.978  72.415  1.00 52.03           C  
ATOM    100  O   VAL M  12      27.078 -19.724  73.365  1.00 52.03           O  
ATOM    101  N   SER M  13      27.062 -17.654  72.469  1.00 97.67           N  
ATOM    102  CA  SER M  13      27.516 -17.033  73.673  1.00 97.67           C  
ATOM    103  CB  SER M  13      28.165 -15.667  73.379  1.00 97.67           C  
ATOM    104  OG  SER M  13      28.617 -15.046  74.569  1.00 97.67           O  
ATOM    105  C   SER M  13      26.303 -16.820  74.523  1.00 97.67           C  
ATOM    106  O   SER M  13      25.210 -16.600  74.008  1.00 97.67           O  
ATOM    107  N   ARG M  14      26.449 -16.923  75.858  1.00140.12           N  
ATOM    108  CA  ARG M  14      25.341 -16.644  76.724  1.00140.12           C  
ATOM    109  CB  ARG M  14      24.779 -17.903  77.410  1.00140.12           C  
ATOM    110  CG  ARG M  14      24.053 -18.848  76.446  1.00140.12           C  
ATOM    111  CD  ARG M  14      23.838 -20.252  77.007  1.00140.12           C  
ATOM    112  NE  ARG M  14      25.169 -20.921  77.016  1.00140.12           N  
ATOM    113  CZ  ARG M  14      25.311 -22.169  77.550  1.00140.12           C  
ATOM    114  NH1 ARG M  14      24.236 -22.800  78.105  1.00140.12           N  
ATOM    115  NH2 ARG M  14      26.529 -22.785  77.521  1.00140.12           N  
ATOM    116  C   ARG M  14      25.880 -15.722  77.763  1.00140.12           C  
ATOM    117  O   ARG M  14      26.568 -16.134  78.698  1.00140.12           O  
ATOM    118  N   PRO M  15      25.580 -14.470  77.621  1.00107.50           N  
ATOM    119  CA  PRO M  15      26.112 -13.503  78.527  1.00107.50           C  
ATOM    120  CD  PRO M  15      25.199 -13.890  76.349  1.00107.50           C  
ATOM    121  CB  PRO M  15      25.855 -12.135  77.888  1.00107.50           C  
ATOM    122  CG  PRO M  15      24.902 -12.429  76.709  1.00107.50           C  
ATOM    123  C   PRO M  15      25.535 -13.683  79.886  1.00107.50           C  
ATOM    124  O   PRO M  15      24.314 -13.651  80.020  1.00107.50           O  
ATOM    125  N   GLY M  16      26.398 -13.870  80.899  1.00 34.73           N  
ATOM    126  CA  GLY M  16      25.975 -13.969  82.263  1.00 34.73           C  
ATOM    127  C   GLY M  16      25.668 -15.396  82.598  1.00 34.73           C  
ATOM    128  O   GLY M  16      25.730 -15.790  83.761  1.00 34.73           O  
ATOM    129  N   ARG M  17      25.289 -16.196  81.587  1.00137.65           N  
ATOM    130  CA  ARG M  17      24.947 -17.579  81.772  1.00137.65           C  
ATOM    131  CB  ARG M  17      24.237 -18.159  80.538  1.00137.65           C  
ATOM    132  CG  ARG M  17      22.916 -17.448  80.229  1.00137.65           C  
ATOM    133  CD  ARG M  17      21.667 -18.245  80.601  1.00137.65           C  
ATOM    134  NE  ARG M  17      20.497 -17.345  80.396  1.00137.65           N  
ATOM    135  CZ  ARG M  17      20.013 -17.123  79.138  1.00137.65           C  
ATOM    136  NH1 ARG M  17      20.638 -17.670  78.056  1.00137.65           N  
ATOM    137  NH2 ARG M  17      18.910 -16.338  78.962  1.00137.65           N  
ATOM    138  C   ARG M  17      26.165 -18.422  82.040  1.00137.65           C  
ATOM    139  O   ARG M  17      26.121 -19.339  82.857  1.00137.65           O  
ATOM    140  N   GLY M  18      27.292 -18.153  81.350  1.00 70.09           N  
ATOM    141  CA  GLY M  18      28.457 -18.980  81.527  1.00 70.09           C  
ATOM    142  C   GLY M  18      29.195 -18.982  80.225  1.00 70.09           C  
ATOM    143  O   GLY M  18      29.142 -18.016  79.467  1.00 70.09           O  
ATOM    144  N   GLU M  19      29.922 -20.082  79.949  1.00196.31           N  
ATOM    145  CA  GLU M  19      30.683 -20.251  78.743  1.00196.31           C  
ATOM    146  CB  GLU M  19      31.733 -21.355  78.903  1.00196.31           C  
ATOM    147  CG  GLU M  19      31.134 -22.643  79.461  1.00196.31           C  
ATOM    148  CD  GLU M  19      32.130 -23.190  80.466  1.00196.31           C  
ATOM    149  OE1 GLU M  19      32.886 -22.372  81.056  1.00196.31           O  
ATOM    150  OE2 GLU M  19      32.138 -24.432  80.669  1.00196.31           O  
ATOM    151  C   GLU M  19      29.727 -20.570  77.634  1.00196.31           C  
ATOM    152  O   GLU M  19      28.589 -20.969  77.870  1.00196.31           O  
ATOM    153  N   PRO M  20      30.161 -20.368  76.421  1.00150.08           N  
ATOM    154  CA  PRO M  20      29.305 -20.573  75.284  1.00150.08           C  
ATOM    155  CD  PRO M  20      31.217 -19.407  76.151  1.00150.08           C  
ATOM    156  CB  PRO M  20      30.054 -19.979  74.092  1.00150.08           C  
ATOM    157  CG  PRO M  20      30.954 -18.900  74.724  1.00150.08           C  
ATOM    158  C   PRO M  20      28.963 -22.011  75.084  1.00150.08           C  
ATOM    159  O   PRO M  20      29.763 -22.872  75.439  1.00150.08           O  
ATOM    160  N   ARG M  21      27.771 -22.286  74.524  1.00130.13           N  
ATOM    161  CA  ARG M  21      27.340 -23.626  74.249  1.00130.13           C  
ATOM    162  CB  ARG M  21      25.823 -23.694  74.019  1.00130.13           C  
ATOM    163  CG  ARG M  21      25.245 -25.100  73.892  1.00130.13           C  
ATOM    164  CD  ARG M  21      25.110 -25.816  75.227  1.00130.13           C  
ATOM    165  NE  ARG M  21      24.394 -27.099  74.992  1.00130.13           N  
ATOM    166  CZ  ARG M  21      23.031 -27.139  75.048  1.00130.13           C  
ATOM    167  NH1 ARG M  21      22.323 -25.996  75.284  1.00130.13           N  
ATOM    168  NH2 ARG M  21      22.378 -28.322  74.870  1.00130.13           N  
ATOM    169  C   ARG M  21      28.008 -24.044  72.970  1.00130.13           C  
ATOM    170  O   ARG M  21      27.960 -23.306  71.986  1.00130.13           O  
ATOM    171  N   PHE M  22      28.665 -25.228  72.946  1.00124.44           N  
ATOM    172  CA  PHE M  22      29.260 -25.707  71.724  1.00124.44           C  
ATOM    173  CB  PHE M  22      30.776 -25.942  71.833  1.00124.44           C  
ATOM    174  CG  PHE M  22      31.273 -26.468  70.538  1.00124.44           C  
ATOM    175  CD1 PHE M  22      31.481 -25.650  69.454  1.00124.44           C  
ATOM    176  CD2 PHE M  22      31.557 -27.805  70.430  1.00124.44           C  
ATOM    177  CE1 PHE M  22      31.946 -26.176  68.271  1.00124.44           C  
ATOM    178  CE2 PHE M  22      32.022 -28.330  69.250  1.00124.44           C  
ATOM    179  CZ  PHE M  22      32.218 -27.518  68.163  1.00124.44           C  
ATOM    180  C   PHE M  22      28.553 -26.990  71.358  1.00124.44           C  
ATOM    181  O   PHE M  22      28.529 -27.938  72.141  1.00124.44           O  
ATOM    182  N   ILE M  23      27.931 -27.050  70.154  1.00 93.15           N  
ATOM    183  CA  ILE M  23      27.212 -28.230  69.740  0.99 93.15           C  
ATOM    184  CB  ILE M  23      25.728 -28.023  69.708  0.99 93.15           C  
ATOM    185  CG1 ILE M  23      25.218 -27.705  71.123  0.99 93.15           C  
ATOM    186  CG2 ILE M  23      25.084 -29.268  69.075  0.99 93.15           C  
ATOM    187  CD1 ILE M  23      23.775 -27.200  71.165  0.99 93.15           C  
ATOM    188  C   ILE M  23      27.657 -28.607  68.360  1.00 93.15           C  
ATOM    189  O   ILE M  23      27.863 -27.743  67.508  1.00 93.15           O  
ATOM    190  N   SER M  24      27.830 -29.921  68.112  0.98117.82           N  
ATOM    191  CA  SER M  24      28.279 -30.362  66.819  0.96117.82           C  
ATOM    192  CB  SER M  24      29.768 -30.746  66.829  0.96117.82           C  
ATOM    193  OG  SER M  24      30.174 -31.193  65.546  0.86117.82           O  
ATOM    194  C   SER M  24      27.514 -31.587  66.434  0.98117.82           C  
ATOM    195  O   SER M  24      27.260 -32.467  67.257  0.98117.82           O  
ATOM    196  N   VAL M  25      27.118 -31.667  65.147  1.00 76.46           N  
ATOM    197  CA  VAL M  25      26.412 -32.818  64.666  1.00 76.46           C  
ATOM    198  CB  VAL M  25      24.950 -32.575  64.434  1.00 76.46           C  
ATOM    199  CG1 VAL M  25      24.329 -33.855  63.863  1.00 76.46           C  
ATOM    200  CG2 VAL M  25      24.310 -32.121  65.749  1.00 76.46           C  
ATOM    201  C   VAL M  25      26.998 -33.180  63.332  1.00 76.46           C  
ATOM    202  O   VAL M  25      27.430 -32.311  62.576  1.00 76.46           O  
ATOM    203  N   GLY M  26      27.021 -34.488  63.001  1.00 45.27           N  
ATOM    204  CA  GLY M  26      27.577 -34.907  61.740  1.00 45.27           C  
ATOM    205  C   GLY M  26      26.541 -35.672  60.984  1.00 45.27           C  
ATOM    206  O   GLY M  26      25.729 -36.388  61.569  1.00 45.27           O  
ATOM    207  N   TYR M  27      26.560 -35.536  59.641  1.00 95.05           N  
ATOM    208  CA  TYR M  27      25.592 -36.199  58.815  1.00 95.05           C  
ATOM    209  CB  TYR M  27      24.577 -35.248  58.152  1.00 95.05           C  
ATOM    210  CG  TYR M  27      23.646 -34.639  59.144  1.00 95.05           C  
ATOM    211  CD1 TYR M  27      24.025 -33.575  59.928  1.00 95.05           C  
ATOM    212  CD2 TYR M  27      22.364 -35.123  59.265  1.00 95.05           C  
ATOM    213  CE1 TYR M  27      23.143 -33.022  60.828  1.00 95.05           C  
ATOM    214  CE2 TYR M  27      21.478 -34.578  60.160  1.00 95.05           C  
ATOM    215  CZ  TYR M  27      21.870 -33.523  60.945  1.00 95.05           C  
ATOM    216  OH  TYR M  27      20.965 -32.955  61.867  1.00 95.05           O  
ATOM    217  C   TYR M  27      26.276 -36.850  57.655  1.00 95.05           C  
ATOM    218  O   TYR M  27      27.287 -36.368  57.145  1.00 95.05           O  
ATOM    219  N   VAL M  28      25.737 -38.010  57.235  1.00 85.83           N  
ATOM    220  CA  VAL M  28      26.129 -38.601  55.991  1.00 85.83           C  
ATOM    221  CB  VAL M  28      26.499 -40.054  56.093  1.00 85.83           C  
ATOM    222  CG1 VAL M  28      26.715 -40.604  54.673  1.00 85.83           C  
ATOM    223  CG2 VAL M  28      27.740 -40.188  56.991  1.00 85.83           C  
ATOM    224  C   VAL M  28      24.866 -38.494  55.203  1.00 85.83           C  
ATOM    225  O   VAL M  28      23.864 -39.108  55.564  1.00 85.83           O  
ATOM    226  N   ASP M  29      24.879 -37.717  54.104  1.00136.27           N  
ATOM    227  CA  ASP M  29      23.661 -37.459  53.398  1.00136.27           C  
ATOM    228  CB  ASP M  29      23.093 -38.679  52.658  1.00136.27           C  
ATOM    229  CG  ASP M  29      23.977 -38.911  51.443  1.00136.27           C  
ATOM    230  OD1 ASP M  29      24.814 -38.020  51.133  1.00136.27           O  
ATOM    231  OD2 ASP M  29      23.821 -39.984  50.803  1.00136.27           O  
ATOM    232  C   ASP M  29      22.651 -36.953  54.387  1.00136.27           C  
ATOM    233  O   ASP M  29      22.886 -35.987  55.107  1.00136.27           O  
ATOM    234  N   ASP M  30      21.468 -37.581  54.394  1.00141.17           N  
ATOM    235  CA  ASP M  30      20.327 -37.268  55.206  1.00141.17           C  
ATOM    236  CB  ASP M  30      19.065 -37.957  54.671  1.00141.17           C  
ATOM    237  CG  ASP M  30      19.349 -39.452  54.607  1.00141.17           C  
ATOM    238  OD1 ASP M  30      20.283 -39.855  53.861  1.00141.17           O  
ATOM    239  OD2 ASP M  30      18.635 -40.214  55.309  1.00141.17           O  
ATOM    240  C   ASP M  30      20.468 -37.639  56.659  1.00141.17           C  
ATOM    241  O   ASP M  30      19.798 -37.039  57.501  1.00141.17           O  
ATOM    242  N   THR M  31      21.307 -38.636  57.013  1.00 68.30           N  
ATOM    243  CA  THR M  31      21.229 -39.142  58.361  1.00 68.30           C  
ATOM    244  CB  THR M  31      21.277 -40.643  58.419  1.00 68.30           C  
ATOM    245  OG1 THR M  31      20.229 -41.184  57.629  1.00 68.30           O  
ATOM    246  CG2 THR M  31      21.110 -41.103  59.879  1.00 68.30           C  
ATOM    247  C   THR M  31      22.323 -38.623  59.243  1.00 68.30           C  
ATOM    248  O   THR M  31      23.472 -38.484  58.831  1.00 68.30           O  
ATOM    249  N   GLN M  32      21.959 -38.344  60.515  1.00 99.43           N  
ATOM    250  CA  GLN M  32      22.838 -37.825  61.530  1.00 99.43           C  
ATOM    251  CB  GLN M  32      22.057 -37.051  62.605  1.00 99.43           C  
ATOM    252  CG  GLN M  32      22.903 -36.454  63.728  1.00 99.43           C  
ATOM    253  CD  GLN M  32      21.939 -35.948  64.792  1.00 99.43           C  
ATOM    254  OE1 GLN M  32      21.937 -34.769  65.148  1.00 99.43           O  
ATOM    255  NE2 GLN M  32      21.093 -36.868  65.322  1.00 99.43           N  
ATOM    256  C   GLN M  32      23.482 -38.992  62.216  1.00 99.43           C  
ATOM    257  O   GLN M  32      22.790 -39.821  62.805  1.00 99.43           O  
ATOM    258  N   PHE M  33      24.812 -39.149  62.041  1.00131.71           N  
ATOM    259  CA  PHE M  33      25.575 -40.195  62.660  1.00131.71           C  
ATOM    260  CB  PHE M  33      26.646 -40.829  61.750  1.00131.71           C  
ATOM    261  CG  PHE M  33      27.703 -39.866  61.359  1.00131.71           C  
ATOM    262  CD1 PHE M  33      27.453 -38.886  60.429  1.00131.71           C  
ATOM    263  CD2 PHE M  33      28.961 -39.977  61.899  1.00131.71           C  
ATOM    264  CE1 PHE M  33      28.445 -38.009  60.061  1.00131.71           C  
ATOM    265  CE2 PHE M  33      29.957 -39.106  61.536  1.00131.71           C  
ATOM    266  CZ  PHE M  33      29.698 -38.118  60.616  1.00131.71           C  
ATOM    267  C   PHE M  33      26.139 -39.887  64.026  1.00131.71           C  
ATOM    268  O   PHE M  33      26.315 -40.809  64.819  1.00131.71           O  
ATOM    269  N   VAL M  34      26.505 -38.621  64.342  1.00157.47           N  
ATOM    270  CA  VAL M  34      27.117 -38.378  65.631  1.00157.47           C  
ATOM    271  CB  VAL M  34      28.616 -38.404  65.596  1.00157.47           C  
ATOM    272  CG1 VAL M  34      29.093 -39.820  65.243  1.00157.47           C  
ATOM    273  CG2 VAL M  34      29.085 -37.338  64.595  1.00157.47           C  
ATOM    274  C   VAL M  34      26.746 -37.019  66.161  1.00157.47           C  
ATOM    275  O   VAL M  34      26.238 -36.171  65.428  1.00157.47           O  
ATOM    276  N   ARG M  35      26.974 -36.791  67.482  1.00201.16           N  
ATOM    277  CA  ARG M  35      26.698 -35.495  68.054  1.00201.16           C  
ATOM    278  CB  ARG M  35      25.258 -35.294  68.549  1.00201.16           C  
ATOM    279  CG  ARG M  35      24.883 -36.191  69.725  1.00201.16           C  
ATOM    280  CD  ARG M  35      23.454 -35.965  70.211  1.00201.16           C  
ATOM    281  NE  ARG M  35      23.221 -36.875  71.364  1.00201.16           N  
ATOM    282  CZ  ARG M  35      23.443 -36.438  72.636  1.00201.16           C  
ATOM    283  NH1 ARG M  35      23.878 -35.164  72.849  1.00201.16           N  
ATOM    284  NH2 ARG M  35      23.221 -37.269  73.694  1.00201.16           N  
ATOM    285  C   ARG M  35      27.572 -35.275  69.260  1.00201.16           C  
ATOM    286  O   ARG M  35      28.014 -36.221  69.912  1.00201.16           O  
ATOM    287  N   PHE M  36      27.841 -33.991  69.586  1.00129.15           N  
ATOM    288  CA  PHE M  36      28.663 -33.653  70.719  1.00129.15           C  
ATOM    289  CB  PHE M  36      30.126 -33.416  70.288  1.00129.15           C  
ATOM    290  CG  PHE M  36      30.991 -33.047  71.445  1.00129.15           C  
ATOM    291  CD1 PHE M  36      31.321 -33.959  72.422  1.00129.15           C  
ATOM    292  CD2 PHE M  36      31.517 -31.779  71.529  1.00129.15           C  
ATOM    293  CE1 PHE M  36      32.133 -33.599  73.474  1.00129.15           C  
ATOM    294  CE2 PHE M  36      32.331 -31.415  72.576  1.00129.15           C  
ATOM    295  CZ  PHE M  36      32.640 -32.324  73.557  1.00129.15           C  
ATOM    296  C   PHE M  36      28.118 -32.401  71.353  1.00129.15           C  
ATOM    297  O   PHE M  36      27.620 -31.517  70.658  1.00129.15           O  
ATOM    298  N   ASP M  37      28.187 -32.307  72.705  1.00111.77           N  
ATOM    299  CA  ASP M  37      27.687 -31.160  73.426  1.00111.77           C  
ATOM    300  CB  ASP M  37      26.307 -31.431  74.052  1.00111.77           C  
ATOM    301  CG  ASP M  37      25.744 -30.132  74.608  1.00111.77           C  
ATOM    302  OD1 ASP M  37      26.494 -29.121  74.663  1.00111.77           O  
ATOM    303  OD2 ASP M  37      24.543 -30.136  74.988  1.00111.77           O  
ATOM    304  C   ASP M  37      28.644 -30.821  74.557  1.00111.77           C  
ATOM    305  O   ASP M  37      28.885 -31.654  75.430  1.00111.77           O  
ATOM    306  N   SER M  38      29.172 -29.566  74.595  1.00147.16           N  
ATOM    307  CA  SER M  38      30.163 -29.100  75.554  1.00147.16           C  
ATOM    308  CB  SER M  38      30.595 -27.638  75.328  1.00147.16           C  
ATOM    309  OG  SER M  38      31.277 -27.498  74.093  1.00147.16           O  
ATOM    310  C   SER M  38      29.616 -29.130  76.945  1.00147.16           C  
ATOM    311  O   SER M  38      30.354 -29.322  77.912  1.00147.16           O  
ATOM    312  N   ASP M  39      28.302 -28.891  77.071  1.00 87.79           N  
ATOM    313  CA  ASP M  39      27.638 -28.845  78.342  1.00 87.79           C  
ATOM    314  CB  ASP M  39      26.177 -28.357  78.254  1.00 87.79           C  
ATOM    315  CG  ASP M  39      26.172 -26.848  78.062  1.00 87.79           C  
ATOM    316  OD1 ASP M  39      27.277 -26.244  78.077  1.00 87.79           O  
ATOM    317  OD2 ASP M  39      25.058 -26.278  77.920  1.00 87.79           O  
ATOM    318  C   ASP M  39      27.608 -30.192  78.993  1.00 87.79           C  
ATOM    319  O   ASP M  39      27.666 -30.290  80.218  1.00 87.79           O  
ATOM    320  N   ALA M  40      27.503 -31.272  78.197  0.88 77.82           N  
ATOM    321  CA  ALA M  40      27.358 -32.576  78.779  0.88 77.82           C  
ATOM    322  CB  ALA M  40      27.302 -33.709  77.740  0.88 77.82           C  
ATOM    323  C   ALA M  40      28.517 -32.843  79.679  0.88 77.82           C  
ATOM    324  O   ALA M  40      29.653 -32.477  79.386  0.88 77.82           O  
ATOM    325  N   ALA M  41      28.241 -33.471  80.837  0.86223.70           N  
ATOM    326  CA  ALA M  41      29.321 -33.806  81.705  0.86223.70           C  
ATOM    327  CB  ALA M  41      28.871 -34.345  83.073  0.86223.70           C  
ATOM    328  C   ALA M  41      30.039 -34.892  80.988  0.86223.70           C  
ATOM    329  O   ALA M  41      29.417 -35.700  80.303  0.86223.70           O  
ATOM    330  N   SER M  42      31.369 -34.961  81.154  0.86205.72           N  
ATOM    331  CA  SER M  42      32.130 -35.943  80.448  0.86205.72           C  
ATOM    332  CB  SER M  42      31.735 -37.386  80.811  0.86205.72           C  
ATOM    333  OG  SER M  42      32.522 -38.310  80.075  0.82205.72           O  
ATOM    334  C   SER M  42      31.925 -35.766  78.975  0.86205.72           C  
ATOM    335  O   SER M  42      31.562 -36.709  78.281  0.86205.72           O  
ATOM    336  N   PRO M  43      32.170 -34.570  78.492  0.88172.42           N  
ATOM    337  CA  PRO M  43      31.969 -34.237  77.102  0.88172.42           C  
ATOM    338  CD  PRO M  43      33.214 -33.753  79.086  0.88172.42           C  
ATOM    339  CB  PRO M  43      32.616 -32.868  76.911  0.88172.42           C  
ATOM    340  CG  PRO M  43      33.763 -32.891  77.937  0.88172.42           C  
ATOM    341  C   PRO M  43      32.622 -35.256  76.221  0.88172.42           C  
ATOM    342  O   PRO M  43      33.834 -35.428  76.348  0.88172.42           O  
ATOM    343  N   ARG M  44      31.847 -35.923  75.328  0.88194.82           N  
ATOM    344  CA  ARG M  44      32.399 -36.885  74.408  0.86194.82           C  
ATOM    345  CB  ARG M  44      32.613 -38.294  75.002  0.86194.82           C  
ATOM    346  CG  ARG M  44      33.790 -38.410  75.976  0.86194.82           C  
ATOM    347  CD  ARG M  44      34.081 -39.845  76.429  0.86194.82           C  
ATOM    348  NE  ARG M  44      34.154 -40.700  75.210  0.86194.82           N  
ATOM    349  CZ  ARG M  44      34.883 -41.856  75.217  0.86194.82           C  
ATOM    350  NH1 ARG M  44      35.591 -42.207  76.329  0.86194.82           N  
ATOM    351  NH2 ARG M  44      34.905 -42.663  74.118  0.86194.82           N  
ATOM    352  C   ARG M  44      31.454 -37.058  73.240  0.88194.82           C  
ATOM    353  O   ARG M  44      30.257 -36.778  73.330  0.88194.82           O  
ATOM    354  N   GLU M  45      31.990 -37.537  72.092  0.88112.53           N  
ATOM    355  CA  GLU M  45      31.193 -37.741  70.916  0.88112.53           C  
ATOM    356  CB  GLU M  45      32.028 -37.956  69.642  0.88112.53           C  
ATOM    357  CG  GLU M  45      31.181 -38.084  68.375  0.88112.53           C  
ATOM    358  CD  GLU M  45      32.121 -38.347  67.211  0.75112.53           C  
ATOM    359  OE1 GLU M  45      32.942 -39.297  67.326  0.75112.53           O  
ATOM    360  OE2 GLU M  45      32.030 -37.609  66.196  0.75112.53           O  
ATOM    361  C   GLU M  45      30.389 -38.982  71.124  0.88112.53           C  
ATOM    362  O   GLU M  45      30.897 -39.986  71.621  0.88112.53           O  
ATOM    363  N   GLU M  46      29.103 -38.949  70.726  1.00 98.75           N  
ATOM    364  CA  GLU M  46      28.251 -40.084  70.939  1.00 98.75           C  
ATOM    365  CB  GLU M  46      27.092 -39.791  71.901  1.00 98.75           C  
ATOM    366  CG  GLU M  46      27.568 -39.555  73.336  1.00 98.75           C  
ATOM    367  CD  GLU M  46      26.349 -39.266  74.197  1.00 98.75           C  
ATOM    368  OE1 GLU M  46      25.266 -39.009  73.608  1.00 98.75           O  
ATOM    369  OE2 GLU M  46      26.480 -39.286  75.450  1.00 98.75           O  
ATOM    370  C   GLU M  46      27.672 -40.519  69.628  1.00 98.75           C  
ATOM    371  O   GLU M  46      27.393 -39.706  68.745  1.00 98.75           O  
ATOM    372  N   PRO M  47      27.530 -41.816  69.482  1.00123.12           N  
ATOM    373  CA  PRO M  47      26.980 -42.389  68.283  1.00123.12           C  
ATOM    374  CD  PRO M  47      28.362 -42.764  70.203  1.00123.12           C  
ATOM    375  CB  PRO M  47      27.385 -43.867  68.282  1.00123.12           C  
ATOM    376  CG  PRO M  47      27.866 -44.138  69.720  1.00123.12           C  
ATOM    377  C   PRO M  47      25.513 -42.171  68.131  1.00123.12           C  
ATOM    378  O   PRO M  47      24.752 -42.503  69.037  1.00123.12           O  
ATOM    379  N   ARG M  48      25.119 -41.539  67.016  1.00196.37           N  
ATOM    380  CA  ARG M  48      23.763 -41.320  66.614  1.00196.37           C  
ATOM    381  CB  ARG M  48      23.617 -40.033  65.787  1.00196.37           C  
ATOM    382  CG  ARG M  48      24.013 -38.782  66.580  1.00196.37           C  
ATOM    383  CD  ARG M  48      22.845 -38.058  67.258  1.00196.37           C  
ATOM    384  NE  ARG M  48      22.644 -38.612  68.629  1.00196.37           N  
ATOM    385  CZ  ARG M  48      21.397 -39.006  69.022  1.00196.37           C  
ATOM    386  NH1 ARG M  48      20.370 -38.994  68.125  1.00196.37           N  
ATOM    387  NH2 ARG M  48      21.178 -39.419  70.304  1.00196.37           N  
ATOM    388  C   ARG M  48      23.185 -42.484  65.849  1.00196.37           C  
ATOM    389  O   ARG M  48      21.978 -42.714  65.907  1.00196.37           O  
ATOM    390  N   ALA M  49      24.018 -43.229  65.079  1.00 53.68           N  
ATOM    391  CA  ALA M  49      23.495 -44.270  64.224  1.00 53.68           C  
ATOM    392  CB  ALA M  49      23.689 -43.980  62.724  1.00 53.68           C  
ATOM    393  C   ALA M  49      24.197 -45.562  64.525  1.00 53.68           C  
ATOM    394  O   ALA M  49      25.325 -45.589  65.003  1.00 53.68           O  
ATOM    395  N   PRO M  50      23.517 -46.645  64.251  1.00161.26           N  
ATOM    396  CA  PRO M  50      24.034 -47.954  64.554  1.00161.26           C  
ATOM    397  CD  PRO M  50      22.064 -46.619  64.246  1.00161.26           C  
ATOM    398  CB  PRO M  50      22.862 -48.912  64.350  1.00161.26           C  
ATOM    399  CG  PRO M  50      21.627 -48.041  64.634  1.00161.26           C  
ATOM    400  C   PRO M  50      25.285 -48.370  63.841  1.00161.26           C  
ATOM    401  O   PRO M  50      26.077 -49.101  64.433  1.00161.26           O  
ATOM    402  N   TRP M  51      25.489 -47.933  62.585  1.00118.76           N  
ATOM    403  CA  TRP M  51      26.630 -48.341  61.812  1.00118.76           C  
ATOM    404  CB  TRP M  51      26.513 -47.966  60.319  1.00118.76           C  
ATOM    405  CG  TRP M  51      25.934 -46.601  60.016  1.00118.76           C  
ATOM    406  CD2 TRP M  51      26.675 -45.384  59.823  1.00118.76           C  
ATOM    407  CD1 TRP M  51      24.621 -46.282  59.832  1.00118.76           C  
ATOM    408  NE1 TRP M  51      24.496 -44.948  59.536  1.00118.76           N  
ATOM    409  CE2 TRP M  51      25.750 -44.383  59.526  1.00118.76           C  
ATOM    410  CE3 TRP M  51      28.012 -45.120  59.880  1.00118.76           C  
ATOM    411  CZ2 TRP M  51      26.149 -43.101  59.279  1.00118.76           C  
ATOM    412  CZ3 TRP M  51      28.411 -43.823  59.638  1.00118.76           C  
ATOM    413  CH2 TRP M  51      27.498 -42.833  59.343  1.00118.76           C  
ATOM    414  C   TRP M  51      27.915 -47.835  62.388  1.00118.76           C  
ATOM    415  O   TRP M  51      28.946 -48.492  62.287  1.00118.76           O  
ATOM    416  N   ILE M  52      27.890 -46.644  62.993  1.00199.06           N  
ATOM    417  CA  ILE M  52      29.047 -45.990  63.536  1.00199.06           C  
ATOM    418  CB  ILE M  52      28.748 -44.587  63.972  1.00199.06           C  
ATOM    419  CG1 ILE M  52      30.053 -43.805  64.148  1.00199.06           C  
ATOM    420  CG2 ILE M  52      27.892 -44.646  65.246  1.00199.06           C  
ATOM    421  CD1 ILE M  52      30.823 -43.630  62.843  1.00199.06           C  
ATOM    422  C   ILE M  52      29.644 -46.731  64.700  1.00199.06           C  
ATOM    423  O   ILE M  52      30.852 -46.677  64.919  1.00199.06           O  
ATOM    424  N   GLU M  53      28.820 -47.437  65.491  1.00123.98           N  
ATOM    425  CA  GLU M  53      29.258 -48.035  66.726  1.00123.98           C  
ATOM    426  CB  GLU M  53      28.131 -48.771  67.468  1.00123.98           C  
ATOM    427  CG  GLU M  53      27.521 -49.927  66.683  1.00123.98           C  
ATOM    428  CD  GLU M  53      26.309 -50.397  67.466  1.00123.98           C  
ATOM    429  OE1 GLU M  53      25.937 -49.698  68.446  1.00123.98           O  
ATOM    430  OE2 GLU M  53      25.735 -51.454  67.094  1.00123.98           O  
ATOM    431  C   GLU M  53      30.405 -48.981  66.515  1.00123.98           C  
ATOM    432  O   GLU M  53      31.189 -49.219  67.433  1.00123.98           O  
ATOM    433  N   GLN M  54      30.541 -49.549  65.308  1.00 82.40           N  
ATOM    434  CA  GLN M  54      31.555 -50.519  65.000  1.00 82.40           C  
ATOM    435  CB  GLN M  54      31.522 -50.904  63.516  1.00 82.40           C  
ATOM    436  CG  GLN M  54      30.194 -51.516  63.074  1.00 82.40           C  
ATOM    437  CD  GLN M  54      30.208 -51.542  61.554  1.00 82.40           C  
ATOM    438  OE1 GLN M  54      30.920 -50.766  60.920  1.00 82.40           O  
ATOM    439  NE2 GLN M  54      29.397 -52.447  60.945  1.00 82.40           N  
ATOM    440  C   GLN M  54      32.921 -49.943  65.259  1.00 82.40           C  
ATOM    441  O   GLN M  54      33.815 -50.658  65.704  1.00 82.40           O  
ATOM    442  N   GLU M  55      33.126 -48.639  64.994  1.00153.83           N  
ATOM    443  CA  GLU M  55      34.430 -48.044  65.130  1.00153.83           C  
ATOM    444  CB  GLU M  55      34.430 -46.529  64.881  1.00153.83           C  
ATOM    445  CG  GLU M  55      33.962 -46.143  63.476  1.00153.83           C  
ATOM    446  CD  GLU M  55      34.962 -46.679  62.460  1.00153.83           C  
ATOM    447  OE1 GLU M  55      36.179 -46.730  62.783  1.00153.83           O  
ATOM    448  OE2 GLU M  55      34.515 -47.052  61.344  1.00153.83           O  
ATOM    449  C   GLU M  55      34.954 -48.259  66.521  1.00153.83           C  
ATOM    450  O   GLU M  55      34.194 -48.291  67.488  1.00153.83           O  
ATOM    451  N   GLY M  56      36.297 -48.404  66.636  1.00117.46           N  
ATOM    452  CA  GLY M  56      36.952 -48.677  67.887  1.00117.46           C  
ATOM    453  C   GLY M  56      37.045 -47.428  68.708  1.00117.46           C  
ATOM    454  O   GLY M  56      36.684 -46.329  68.288  1.00117.46           O  
ATOM    455  N   PRO M  58      37.536 -47.621  69.904  1.00183.01           N  
ATOM    456  CA  PRO M  58      37.673 -46.550  70.856  1.00183.01           C  
ATOM    457  CD  PRO M  58      37.405 -48.916  70.552  1.00183.01           C  
ATOM    458  CB  PRO M  58      38.048 -47.223  72.174  1.00183.01           C  
ATOM    459  CG  PRO M  58      37.415 -48.622  72.060  1.00183.01           C  
ATOM    460  C   PRO M  58      38.645 -45.506  70.409  1.00183.01           C  
ATOM    461  O   PRO M  58      38.533 -44.355  70.834  1.00183.01           O  
ATOM    462  N   GLU M  59      39.609 -45.868  69.547  1.00197.19           N  
ATOM    463  CA  GLU M  59      40.575 -44.892  69.169  0.99197.19           C  
ATOM    464  CB  GLU M  59      41.585 -45.432  68.142  0.99197.19           C  
ATOM    465  CG  GLU M  59      42.298 -46.711  68.589  0.97197.19           C  
ATOM    466  CD  GLU M  59      42.929 -46.471  69.951  0.85197.19           C  
ATOM    467  OE1 GLU M  59      43.549 -45.388  70.132  0.85197.19           O  
ATOM    468  OE2 GLU M  59      42.808 -47.368  70.827  0.85197.19           O  
ATOM    469  C   GLU M  59      39.828 -43.800  68.483  1.00197.19           C  
ATOM    470  O   GLU M  59      40.052 -42.616  68.726  1.00197.19           O  
ATOM    471  N   TYR M  60      38.872 -44.213  67.639  1.00210.16           N  
ATOM    472  CA  TYR M  60      38.041 -43.360  66.843  1.00210.16           C  
ATOM    473  CB  TYR M  60      37.058 -44.234  66.040  1.00210.16           C  
ATOM    474  CG  TYR M  60      36.066 -43.427  65.280  1.00210.16           C  
ATOM    475  CD1 TYR M  60      36.391 -42.841  64.079  1.00210.16           C  
ATOM    476  CD2 TYR M  60      34.788 -43.281  65.766  1.00210.16           C  
ATOM    477  CE1 TYR M  60      35.459 -42.110  63.379  1.00210.16           C  
ATOM    478  CE2 TYR M  60      33.853 -42.553  65.073  1.00210.16           C  
ATOM    479  CZ  TYR M  60      34.186 -41.967  63.878  1.00210.16           C  
ATOM    480  OH  TYR M  60      33.220 -41.219  63.173  1.00210.16           O  
ATOM    481  C   TYR M  60      37.261 -42.406  67.709  1.00210.16           C  
ATOM    482  O   TYR M  60      37.268 -41.198  67.468  1.00210.16           O  
ATOM    483  N   TRP M  61      36.591 -42.920  68.760  1.00176.41           N  
ATOM    484  CA  TRP M  61      35.742 -42.122  69.614  1.00176.41           C  
ATOM    485  CB  TRP M  61      34.999 -42.967  70.657  1.00176.41           C  
ATOM    486  CG  TRP M  61      34.021 -43.898  69.998  1.00176.41           C  
ATOM    487  CD2 TRP M  61      32.942 -43.427  69.183  1.00176.41           C  
ATOM    488  CD1 TRP M  61      33.984 -45.261  69.948  1.00176.41           C  
ATOM    489  NE1 TRP M  61      32.942 -45.669  69.149  1.00176.41           N  
ATOM    490  CE2 TRP M  61      32.294 -44.549  68.670  1.00176.41           C  
ATOM    491  CE3 TRP M  61      32.535 -42.161  68.878  1.00176.41           C  
ATOM    492  CZ2 TRP M  61      31.221 -44.419  67.837  1.00176.41           C  
ATOM    493  CZ3 TRP M  61      31.445 -42.033  68.048  1.00176.41           C  
ATOM    494  CH2 TRP M  61      30.801 -43.142  67.536  1.00176.41           C  
ATOM    495  C   TRP M  61      36.576 -41.135  70.338  1.00176.41           C  
ATOM    496  O   TRP M  61      36.268 -39.944  70.374  1.00176.41           O  
ATOM    497  N   ASP M  62      37.691 -41.618  70.909  0.99116.40           N  
ATOM    498  CA  ASP M  62      38.516 -40.745  71.674  0.99116.40           C  
ATOM    499  CB  ASP M  62      39.796 -41.427  72.186  0.99116.40           C  
ATOM    500  CG  ASP M  62      39.425 -42.491  73.211  0.99116.40           C  
ATOM    501  OD1 ASP M  62      38.265 -42.467  73.703  0.98116.40           O  
ATOM    502  OD2 ASP M  62      40.300 -43.344  73.515  0.98116.40           O  
ATOM    503  C   ASP M  62      38.970 -39.670  70.730  0.99116.40           C  
ATOM    504  O   ASP M  62      38.996 -38.494  71.093  0.99116.40           O  
ATOM    505  N   ARG M  63      39.320 -40.052  69.479  1.00269.98           N  
ATOM    506  CA  ARG M  63      39.821 -39.092  68.548  0.99269.98           C  
ATOM    507  CB  ARG M  63      40.184 -39.694  67.173  0.98269.98           C  
ATOM    508  CG  ARG M  63      40.941 -38.745  66.228  0.98269.98           C  
ATOM    509  CD  ARG M  63      40.062 -37.951  65.252  0.98269.98           C  
ATOM    510  NE  ARG M  63      40.959 -37.132  64.382  0.98269.98           N  
ATOM    511  CZ  ARG M  63      40.448 -36.162  63.566  0.98269.98           C  
ATOM    512  NH1 ARG M  63      39.120 -35.855  63.620  0.98269.98           N  
ATOM    513  NH2 ARG M  63      41.257 -35.485  62.697  0.98269.98           N  
ATOM    514  C   ARG M  63      38.822 -38.015  68.294  1.00269.98           C  
ATOM    515  O   ARG M  63      39.081 -36.834  68.511  1.00269.98           O  
ATOM    516  N   ASN M  64      37.607 -38.388  67.898  1.00142.83           N  
ATOM    517  CA  ASN M  64      36.655 -37.374  67.556  1.00142.83           C  
ATOM    518  CB  ASN M  64      35.317 -37.943  67.087  1.00142.83           C  
ATOM    519  CG  ASN M  64      35.577 -38.594  65.745  1.00142.83           C  
ATOM    520  OD1 ASN M  64      36.446 -38.168  64.986  1.00142.83           O  
ATOM    521  ND2 ASN M  64      34.795 -39.658  65.442  1.00142.83           N  
ATOM    522  C   ASN M  64      36.376 -36.492  68.739  1.00142.83           C  
ATOM    523  O   ASN M  64      36.184 -35.284  68.594  1.00142.83           O  
ATOM    524  N   THR M  65      36.348 -37.061  69.954  1.00179.93           N  
ATOM    525  CA  THR M  65      36.012 -36.233  71.081  1.00179.93           C  
ATOM    526  CB  THR M  65      35.918 -36.977  72.380  1.00179.93           C  
ATOM    527  OG1 THR M  65      37.139 -37.633  72.684  1.00179.93           O  
ATOM    528  CG2 THR M  65      34.777 -37.992  72.267  1.00179.93           C  
ATOM    529  C   THR M  65      37.049 -35.182  71.213  1.00179.93           C  
ATOM    530  O   THR M  65      36.774 -34.027  71.542  1.00179.93           O  
ATOM    531  N   GLN M  66      38.305 -35.552  70.965  1.00308.63           N  
ATOM    532  CA  GLN M  66      39.249 -34.510  71.140  0.98308.63           C  
ATOM    533  CB  GLN M  66      40.706 -35.010  71.179  0.97308.63           C  
ATOM    534  CG  GLN M  66      41.165 -35.766  69.937  0.97308.63           C  
ATOM    535  CD  GLN M  66      42.474 -36.448  70.298  0.97308.63           C  
ATOM    536  OE1 GLN M  66      43.525 -35.813  70.340  0.96308.63           O  
ATOM    537  NE2 GLN M  66      42.409 -37.779  70.575  0.96308.63           N  
ATOM    538  C   GLN M  66      39.037 -33.439  70.102  1.00308.63           C  
ATOM    539  O   GLN M  66      39.156 -32.252  70.404  1.00308.63           O  
ATOM    540  N   ILE M  67      38.666 -33.807  68.856  1.00286.87           N  
ATOM    541  CA  ILE M  67      38.505 -32.782  67.849  1.00286.87           C  
ATOM    542  CB  ILE M  67      38.110 -33.277  66.485  1.00286.87           C  
ATOM    543  CG1 ILE M  67      39.298 -33.935  65.768  1.00286.87           C  
ATOM    544  CG2 ILE M  67      37.526 -32.082  65.705  1.00286.87           C  
ATOM    545  CD1 ILE M  67      39.783 -35.234  66.395  1.00286.87           C  
ATOM    546  C   ILE M  67      37.446 -31.815  68.271  1.00286.87           C  
ATOM    547  O   ILE M  67      37.567 -30.606  68.068  1.00286.87           O  
ATOM    548  N   TYR M  68      36.355 -32.322  68.858  1.00212.20           N  
ATOM    549  CA  TYR M  68      35.298 -31.426  69.235  1.00212.20           C  
ATOM    550  CB  TYR M  68      34.046 -32.144  69.770  1.00212.20           C  
ATOM    551  CG  TYR M  68      33.478 -32.897  68.615  1.00212.20           C  
ATOM    552  CD1 TYR M  68      32.777 -32.242  67.628  1.00212.20           C  
ATOM    553  CD2 TYR M  68      33.643 -34.258  68.516  1.00212.20           C  
ATOM    554  CE1 TYR M  68      32.258 -32.934  66.558  1.00212.20           C  
ATOM    555  CE2 TYR M  68      33.128 -34.956  67.449  1.00212.20           C  
ATOM    556  CZ  TYR M  68      32.433 -34.294  66.465  1.00212.20           C  
ATOM    557  OH  TYR M  68      31.902 -35.003  65.366  1.00212.20           O  
ATOM    558  C   TYR M  68      35.776 -30.448  70.273  1.00212.20           C  
ATOM    559  O   TYR M  68      35.477 -29.258  70.186  1.00212.20           O  
ATOM    560  N   LYS M  69      36.552 -30.912  71.272  1.00165.78           N  
ATOM    561  CA  LYS M  69      37.011 -30.047  72.330  1.00165.78           C  
ATOM    562  CB  LYS M  69      37.942 -30.753  73.322  1.00165.78           C  
ATOM    563  CG  LYS M  69      37.301 -31.899  74.097  1.00165.78           C  
ATOM    564  CD  LYS M  69      38.343 -32.745  74.827  1.00165.78           C  
ATOM    565  CE  LYS M  69      37.750 -33.791  75.766  1.00165.78           C  
ATOM    566  NZ  LYS M  69      38.841 -34.539  76.422  1.00165.78           N  
ATOM    567  C   LYS M  69      37.839 -28.961  71.715  1.00165.78           C  
ATOM    568  O   LYS M  69      37.834 -27.817  72.171  1.00165.78           O  
ATOM    569  N   ALA M  70      38.620 -29.307  70.679  1.00311.81           N  
ATOM    570  CA  ALA M  70      39.449 -28.311  70.077  1.00311.81           C  
ATOM    571  CB  ALA M  70      40.338 -28.861  68.944  1.00311.81           C  
ATOM    572  C   ALA M  70      38.561 -27.269  69.476  1.00311.81           C  
ATOM    573  O   ALA M  70      38.761 -26.069  69.663  1.00311.81           O  
ATOM    574  N   GLN M  71      37.495 -27.713  68.790  1.00241.41           N  
ATOM    575  CA  GLN M  71      36.658 -26.773  68.119  1.00241.41           C  
ATOM    576  CB  GLN M  71      35.471 -27.436  67.395  0.99241.41           C  
ATOM    577  CG  GLN M  71      34.549 -26.445  66.679  0.99241.41           C  
ATOM    578  CD  GLN M  71      35.286 -25.849  65.490  0.95241.41           C  
ATOM    579  OE1 GLN M  71      34.912 -26.070  64.339  1.00241.41           O  
ATOM    580  NE2 GLN M  71      36.356 -25.061  65.774  1.00241.41           N  
ATOM    581  C   GLN M  71      36.096 -25.811  69.141  1.00241.41           C  
ATOM    582  O   GLN M  71      35.933 -24.622  68.871  1.00241.41           O  
ATOM    583  N   ALA M  72      35.783 -26.292  70.359  1.00126.52           N  
ATOM    584  CA  ALA M  72      35.224 -25.422  71.360  1.00126.52           C  
ATOM    585  CB  ALA M  72      34.831 -26.173  72.643  1.00126.52           C  
ATOM    586  C   ALA M  72      36.190 -24.332  71.754  1.00126.52           C  
ATOM    587  O   ALA M  72      35.790 -23.180  71.923  1.00126.52           O  
ATOM    588  N   GLN M  73      37.490 -24.659  71.907  1.00274.93           N  
ATOM    589  CA  GLN M  73      38.427 -23.688  72.398  0.96274.93           C  
ATOM    590  CB  GLN M  73      39.838 -24.282  72.553  0.96274.93           C  
ATOM    591  CG  GLN M  73      40.659 -23.665  73.691  0.96274.93           C  
ATOM    592  CD  GLN M  73      40.860 -22.177  73.459  0.96274.93           C  
ATOM    593  OE1 GLN M  73      41.273 -21.758  72.381  0.96274.93           O  
ATOM    594  NE2 GLN M  73      40.569 -21.355  74.502  0.96274.93           N  
ATOM    595  C   GLN M  73      38.485 -22.576  71.404  1.00274.93           C  
ATOM    596  O   GLN M  73      38.378 -21.408  71.784  1.00274.93           O  
ATOM    597  N   THR M  74      38.597 -22.931  70.099  1.00272.55           N  
ATOM    598  CA  THR M  74      38.700 -21.934  69.078  1.00272.55           C  
ATOM    599  CB  THR M  74      38.938 -22.525  67.719  0.99272.55           C  
ATOM    600  OG1 THR M  74      40.118 -23.313  67.744  0.98272.55           O  
ATOM    601  CG2 THR M  74      39.099 -21.390  66.696  0.98272.55           C  
ATOM    602  C   THR M  74      37.452 -21.093  69.020  1.00272.55           C  
ATOM    603  O   THR M  74      37.518 -19.868  68.919  1.00272.55           O  
ATOM    604  N   ASP M  75      36.267 -21.721  69.109  1.00119.83           N  
ATOM    605  CA  ASP M  75      35.047 -20.982  68.963  1.00119.83           C  
ATOM    606  CB  ASP M  75      33.790 -21.866  68.984  1.00119.83           C  
ATOM    607  CG  ASP M  75      33.706 -22.574  67.643  0.88119.83           C  
ATOM    608  OD1 ASP M  75      34.568 -22.292  66.768  0.75119.83           O  
ATOM    609  OD2 ASP M  75      32.772 -23.400  67.468  0.75119.83           O  
ATOM    610  C   ASP M  75      34.911 -19.974  70.055  1.00119.83           C  
ATOM    611  O   ASP M  75      34.428 -18.872  69.813  1.00119.83           O  
ATOM    612  N   ARG M  76      35.320 -20.312  71.289  1.00200.72           N  
ATOM    613  CA  ARG M  76      35.161 -19.352  72.343  0.99200.72           C  
ATOM    614  CB  ARG M  76      35.789 -19.783  73.670  0.99200.72           C  
ATOM    615  CG  ARG M  76      35.284 -21.072  74.297  0.99200.72           C  
ATOM    616  CD  ARG M  76      36.094 -21.386  75.553  0.99200.72           C  
ATOM    617  NE  ARG M  76      35.576 -22.648  76.136  0.99200.72           N  
ATOM    618  CZ  ARG M  76      35.337 -22.711  77.477  0.99200.72           C  
ATOM    619  NH1 ARG M  76      35.480 -21.597  78.253  0.99200.72           N  
ATOM    620  NH2 ARG M  76      34.964 -23.895  78.043  0.99200.72           N  
ATOM    621  C   ARG M  76      35.992 -18.166  71.971  1.00200.72           C  
ATOM    622  O   ARG M  76      35.587 -17.029  72.175  1.00200.72           O  
ATOM    623  N   GLU M  77      37.214 -18.398  71.456  1.00150.90           N  
ATOM    624  CA  GLU M  77      38.074 -17.297  71.121  1.00150.90           C  
ATOM    625  CB  GLU M  77      39.499 -17.721  70.728  1.00150.90           C  
ATOM    626  CG  GLU M  77      40.342 -18.156  71.924  1.00150.90           C  
ATOM    627  CD  GLU M  77      41.777 -18.348  71.457  0.98150.90           C  
ATOM    628  OE1 GLU M  77      42.020 -18.290  70.222  0.98150.90           O  
ATOM    629  OE2 GLU M  77      42.654 -18.548  72.340  0.98150.90           O  
ATOM    630  C   GLU M  77      37.515 -16.518  69.969  1.00150.90           C  
ATOM    631  O   GLU M  77      37.553 -15.289  69.973  1.00150.90           O  
ATOM    632  N   SER M  78      36.975 -17.214  68.950  1.00 87.66           N  
ATOM    633  CA  SER M  78      36.461 -16.545  67.783  1.00 87.66           C  
ATOM    634  CB  SER M  78      35.927 -17.528  66.726  1.00 87.66           C  
ATOM    635  OG  SER M  78      36.993 -18.311  66.209  1.00 87.66           O  
ATOM    636  C   SER M  78      35.337 -15.654  68.176  1.00 87.66           C  
ATOM    637  O   SER M  78      35.178 -14.570  67.618  1.00 87.66           O  
ATOM    638  N   LEU M  79      34.530 -16.081  69.160  1.00 67.68           N  
ATOM    639  CA  LEU M  79      33.413 -15.283  69.564  1.00 67.68           C  
ATOM    640  CB  LEU M  79      32.627 -15.924  70.723  1.00 67.68           C  
ATOM    641  CG  LEU M  79      31.853 -17.185  70.299  1.00 67.68           C  
ATOM    642  CD1 LEU M  79      31.076 -17.800  71.474  1.00 67.68           C  
ATOM    643  CD2 LEU M  79      30.944 -16.876  69.098  1.00 67.68           C  
ATOM    644  C   LEU M  79      33.943 -13.978  70.050  1.00 67.68           C  
ATOM    645  O   LEU M  79      33.397 -12.922  69.735  1.00 67.68           O  
ATOM    646  N   ARG M  80      35.035 -14.033  70.833  0.88172.64           N  
ATOM    647  CA  ARG M  80      35.635 -12.859  71.394  0.86172.64           C  
ATOM    648  CB  ARG M  80      36.820 -13.199  72.309  0.82172.64           C  
ATOM    649  CG  ARG M  80      37.673 -11.984  72.657  0.82172.64           C  
ATOM    650  CD  ARG M  80      38.915 -12.333  73.472  0.82172.64           C  
ATOM    651  NE  ARG M  80      39.847 -11.180  73.354  0.82172.64           N  
ATOM    652  CZ  ARG M  80      40.760 -11.156  72.339  0.82172.64           C  
ATOM    653  NH1 ARG M  80      40.851 -12.210  71.474  0.82172.64           N  
ATOM    654  NH2 ARG M  80      41.578 -10.075  72.191  0.82172.64           N  
ATOM    655  C   ARG M  80      36.156 -11.958  70.312  0.88172.64           C  
ATOM    656  O   ARG M  80      35.916 -10.751  70.337  0.88172.64           O  
ATOM    657  N   ASN M  81      36.871 -12.523  69.319  1.00 93.85           N  
ATOM    658  CA  ASN M  81      37.462 -11.705  68.297  1.00 93.85           C  
ATOM    659  CB  ASN M  81      38.361 -12.497  67.331  1.00 93.85           C  
ATOM    660  CG  ASN M  81      39.617 -12.902  68.091  1.00 93.85           C  
ATOM    661  OD1 ASN M  81      40.143 -12.133  68.895  1.00 93.85           O  
ATOM    662  ND2 ASN M  81      40.113 -14.141  67.834  1.00 93.85           N  
ATOM    663  C   ASN M  81      36.380 -11.044  67.491  1.00 93.85           C  
ATOM    664  O   ASN M  81      36.493  -9.873  67.130  1.00 93.85           O  
ATOM    665  N   LEU M  82      35.285 -11.776  67.203  1.00 87.03           N  
ATOM    666  CA  LEU M  82      34.235 -11.262  66.364  1.00 87.03           C  
ATOM    667  CB  LEU M  82      33.130 -12.293  66.067  1.00 87.03           C  
ATOM    668  CG  LEU M  82      33.594 -13.406  65.110  1.00 87.03           C  
ATOM    669  CD1 LEU M  82      32.470 -14.412  64.839  1.00 87.03           C  
ATOM    670  CD2 LEU M  82      34.160 -12.816  63.807  1.00 87.03           C  
ATOM    671  C   LEU M  82      33.601 -10.057  66.981  1.00 87.03           C  
ATOM    672  O   LEU M  82      33.325  -9.086  66.279  1.00 87.03           O  
ATOM    673  N   ARG M  83      33.361 -10.064  68.305  1.00 88.27           N  
ATOM    674  CA  ARG M  83      32.722  -8.923  68.886  1.00 88.27           C  
ATOM    675  CB  ARG M  83      32.347  -9.061  70.374  1.00 88.27           C  
ATOM    676  CG  ARG M  83      33.494  -9.302  71.353  1.00 88.27           C  
ATOM    677  CD  ARG M  83      33.083  -8.987  72.794  1.00 88.27           C  
ATOM    678  NE  ARG M  83      34.179  -9.414  73.705  1.00 88.27           N  
ATOM    679  CZ  ARG M  83      33.978 -10.478  74.535  1.00 88.27           C  
ATOM    680  NH1 ARG M  83      32.768 -11.111  74.536  1.00 88.27           N  
ATOM    681  NH2 ARG M  83      34.975 -10.901  75.364  1.00 88.27           N  
ATOM    682  C   ARG M  83      33.625  -7.748  68.718  1.00 88.27           C  
ATOM    683  O   ARG M  83      33.159  -6.622  68.567  1.00 88.27           O  
ATOM    684  N   GLY M  84      34.948  -7.971  68.768  1.00 28.43           N  
ATOM    685  CA  GLY M  84      35.871  -6.886  68.610  1.00 28.43           C  
ATOM    686  C   GLY M  84      35.756  -6.290  67.235  1.00 28.43           C  
ATOM    687  O   GLY M  84      35.759  -5.069  67.089  1.00 28.43           O  
ATOM    688  N   TYR M  85      35.643  -7.126  66.181  1.00 83.77           N  
ATOM    689  CA  TYR M  85      35.631  -6.606  64.835  1.00 83.77           C  
ATOM    690  CB  TYR M  85      35.590  -7.688  63.735  1.00 83.77           C  
ATOM    691  CG  TYR M  85      36.863  -8.461  63.785  1.00 83.77           C  
ATOM    692  CD1 TYR M  85      38.066  -7.842  63.535  1.00 83.77           C  
ATOM    693  CD2 TYR M  85      36.852  -9.812  64.044  1.00 83.77           C  
ATOM    694  CE1 TYR M  85      39.243  -8.553  63.573  1.00 83.77           C  
ATOM    695  CE2 TYR M  85      38.025 -10.528  64.083  1.00 83.77           C  
ATOM    696  CZ  TYR M  85      39.224  -9.898  63.853  1.00 83.77           C  
ATOM    697  OH  TYR M  85      40.427 -10.634  63.894  1.00 83.77           O  
ATOM    698  C   TYR M  85      34.427  -5.740  64.638  1.00 83.77           C  
ATOM    699  O   TYR M  85      34.505  -4.677  64.022  1.00 83.77           O  
ATOM    700  N   TYR M  86      33.277  -6.228  65.130  1.00175.01           N  
ATOM    701  CA  TYR M  86      31.984  -5.612  65.091  1.00175.01           C  
ATOM    702  CB  TYR M  86      30.859  -6.629  65.334  1.00175.01           C  
ATOM    703  CG  TYR M  86      30.864  -7.463  64.094  1.00175.01           C  
ATOM    704  CD1 TYR M  86      31.838  -8.411  63.869  1.00175.01           C  
ATOM    705  CD2 TYR M  86      29.890  -7.291  63.142  1.00175.01           C  
ATOM    706  CE1 TYR M  86      31.841  -9.167  62.720  1.00175.01           C  
ATOM    707  CE2 TYR M  86      29.886  -8.045  61.992  1.00175.01           C  
ATOM    708  CZ  TYR M  86      30.860  -8.987  61.777  1.00175.01           C  
ATOM    709  OH  TYR M  86      30.855  -9.757  60.595  1.00175.01           O  
ATOM    710  C   TYR M  86      31.908  -4.464  66.050  1.00175.01           C  
ATOM    711  O   TYR M  86      31.118  -3.544  65.853  1.00175.01           O  
ATOM    712  N   ASN M  87      32.711  -4.488  67.130  1.00 68.48           N  
ATOM    713  CA  ASN M  87      32.631  -3.433  68.096  1.00 68.48           C  
ATOM    714  CB  ASN M  87      32.776  -2.044  67.439  1.00 68.48           C  
ATOM    715  CG  ASN M  87      33.001  -0.969  68.489  1.00 68.48           C  
ATOM    716  OD1 ASN M  87      32.061  -0.486  69.118  1.00 68.48           O  
ATOM    717  ND2 ASN M  87      34.287  -0.566  68.670  1.00 68.48           N  
ATOM    718  C   ASN M  87      31.293  -3.540  68.752  1.00 68.48           C  
ATOM    719  O   ASN M  87      30.589  -2.552  68.956  1.00 68.48           O  
ATOM    720  N   GLN M  88      30.923  -4.793  69.083  1.00 66.20           N  
ATOM    721  CA  GLN M  88      29.683  -5.120  69.719  1.00 66.20           C  
ATOM    722  CB  GLN M  88      29.131  -6.466  69.245  1.00 66.20           C  
ATOM    723  CG  GLN M  88      28.783  -6.481  67.759  1.00 66.20           C  
ATOM    724  CD  GLN M  88      28.566  -7.935  67.385  1.00 66.20           C  
ATOM    725  OE1 GLN M  88      29.147  -8.834  67.991  1.00 66.20           O  
ATOM    726  NE2 GLN M  88      27.710  -8.176  66.359  1.00 66.20           N  
ATOM    727  C   GLN M  88      29.930  -5.246  71.186  1.00 66.20           C  
ATOM    728  O   GLN M  88      31.050  -5.504  71.628  1.00 66.20           O  
ATOM    729  N   SER M  89      28.861  -5.051  71.982  1.00 35.34           N  
ATOM    730  CA  SER M  89      28.973  -5.122  73.407  1.00 35.34           C  
ATOM    731  CB  SER M  89      27.835  -4.395  74.146  0.99 35.34           C  
ATOM    732  OG  SER M  89      26.588  -5.017  73.873  0.99 35.34           O  
ATOM    733  C   SER M  89      28.970  -6.557  73.829  1.00 35.34           C  
ATOM    734  O   SER M  89      28.585  -7.454  73.081  1.00 35.34           O  
ATOM    735  N   GLU M  90      29.455  -6.783  75.063  0.88 57.76           N  
ATOM    736  CA  GLU M  90      29.558  -8.059  75.711  0.88 57.76           C  
ATOM    737  CB  GLU M  90      30.357  -7.980  77.019  0.86 57.76           C  
ATOM    738  CG  GLU M  90      31.831  -7.639  76.806  0.82 57.76           C  
ATOM    739  CD  GLU M  90      32.452  -7.463  78.180  0.80 57.76           C  
ATOM    740  OE1 GLU M  90      32.099  -8.259  79.089  0.80 57.76           O  
ATOM    741  OE2 GLU M  90      33.279  -6.526  78.344  0.80 57.76           O  
ATOM    742  C   GLU M  90      28.189  -8.554  76.058  0.88 57.76           C  
ATOM    743  O   GLU M  90      27.954  -9.757  76.161  0.88 57.76           O  
ATOM    744  N   ALA M  91      27.253  -7.615  76.264  1.00 40.07           N  
ATOM    745  CA  ALA M  91      25.934  -7.891  76.758  1.00 40.07           C  
ATOM    746  CB  ALA M  91      25.093  -6.613  76.918  1.00 40.07           C  
ATOM    747  C   ALA M  91      25.156  -8.813  75.867  1.00 40.07           C  
ATOM    748  O   ALA M  91      24.429  -9.668  76.370  1.00 40.07           O  
ATOM    749  N   GLY M  92      25.258  -8.674  74.532  1.00 32.80           N  
ATOM    750  CA  GLY M  92      24.413  -9.462  73.673  1.00 32.80           C  
ATOM    751  C   GLY M  92      24.930 -10.858  73.497  1.00 32.80           C  
ATOM    752  O   GLY M  92      26.093 -11.163  73.757  1.00 32.80           O  
ATOM    753  N   SER M  93      24.033 -11.740  73.008  1.00 86.19           N  
ATOM    754  CA  SER M  93      24.329 -13.115  72.736  1.00 86.19           C  
ATOM    755  CB  SER M  93      23.127 -14.031  73.034  1.00 86.19           C  
ATOM    756  OG  SER M  93      23.403 -15.368  72.651  1.00 86.19           O  
ATOM    757  C   SER M  93      24.598 -13.192  71.270  1.00 86.19           C  
ATOM    758  O   SER M  93      23.922 -12.540  70.476  1.00 86.19           O  
ATOM    759  N   HIS M  94      25.609 -13.982  70.863  1.00 62.67           N  
ATOM    760  CA  HIS M  94      25.910 -14.053  69.467  1.00 62.67           C  
ATOM    761  ND1 HIS M  94      26.276 -10.950  68.534  1.00 62.67           N  
ATOM    762  CG  HIS M  94      26.993 -11.795  69.347  1.00 62.67           C  
ATOM    763  CB  HIS M  94      27.166 -13.261  69.083  1.00 62.67           C  
ATOM    764  NE2 HIS M  94      27.032  -9.715  70.219  1.00 62.67           N  
ATOM    765  CD2 HIS M  94      27.450 -11.025  70.373  1.00 62.67           C  
ATOM    766  CE1 HIS M  94      26.330  -9.717  69.101  1.00 62.67           C  
ATOM    767  C   HIS M  94      26.130 -15.484  69.111  1.00 62.67           C  
ATOM    768  O   HIS M  94      26.425 -16.313  69.971  1.00 62.67           O  
ATOM    769  N   THR M  95      25.973 -15.809  67.814  1.00 43.05           N  
ATOM    770  CA  THR M  95      26.112 -17.173  67.409  1.00 43.05           C  
ATOM    771  CB  THR M  95      24.829 -17.741  66.879  1.00 43.05           C  
ATOM    772  OG1 THR M  95      23.807 -17.623  67.858  1.00 43.05           O  
ATOM    773  CG2 THR M  95      25.047 -19.220  66.519  1.00 43.05           C  
ATOM    774  C   THR M  95      27.119 -17.247  66.308  1.00 43.05           C  
ATOM    775  O   THR M  95      27.154 -16.401  65.415  1.00 43.05           O  
ATOM    776  N   LEU M  96      27.988 -18.272  66.380  1.00 64.21           N  
ATOM    777  CA  LEU M  96      28.954 -18.548  65.360  1.00 64.21           C  
ATOM    778  CB  LEU M  96      30.392 -18.627  65.898  1.00 64.21           C  
ATOM    779  CG  LEU M  96      31.442 -18.965  64.825  1.00 64.21           C  
ATOM    780  CD1 LEU M  96      31.498 -17.889  63.730  1.00 64.21           C  
ATOM    781  CD2 LEU M  96      32.813 -19.228  65.468  1.00 64.21           C  
ATOM    782  C   LEU M  96      28.599 -19.903  64.834  1.00 64.21           C  
ATOM    783  O   LEU M  96      28.415 -20.840  65.611  1.00 64.21           O  
ATOM    784  N   GLN M  97      28.476 -20.044  63.498  1.00 58.63           N  
ATOM    785  CA  GLN M  97      28.117 -21.324  62.953  1.00 58.63           C  
ATOM    786  CB  GLN M  97      26.719 -21.349  62.305  1.00 58.63           C  
ATOM    787  CG  GLN M  97      25.581 -21.123  63.305  1.00 58.63           C  
ATOM    788  CD  GLN M  97      24.253 -21.174  62.560  1.00 58.63           C  
ATOM    789  OE1 GLN M  97      23.510 -20.194  62.516  1.00 58.63           O  
ATOM    790  NE2 GLN M  97      23.942 -22.351  61.956  1.00 58.63           N  
ATOM    791  C   GLN M  97      29.101 -21.693  61.887  1.00 58.63           C  
ATOM    792  O   GLN M  97      29.645 -20.832  61.196  1.00 58.63           O  
ATOM    793  N   SER M  98      29.366 -23.010  61.747  1.00118.08           N  
ATOM    794  CA  SER M  98      30.255 -23.470  60.718  0.99118.08           C  
ATOM    795  CB  SER M  98      31.611 -24.001  61.213  0.99118.08           C  
ATOM    796  OG  SER M  98      32.339 -23.009  61.914  0.94118.08           O  
ATOM    797  C   SER M  98      29.638 -24.678  60.085  1.00118.08           C  
ATOM    798  O   SER M  98      28.965 -25.465  60.750  1.00118.08           O  
ATOM    799  N   MET M  99      29.871 -24.845  58.768  1.00100.73           N  
ATOM    800  CA  MET M  99      29.399 -25.991  58.045  0.97100.73           C  
ATOM    801  CB  MET M  99      28.237 -25.665  57.092  0.95100.73           C  
ATOM    802  CG  MET M  99      27.711 -26.880  56.324  0.95100.73           C  
ATOM    803  SD  MET M  99      26.972 -26.490  54.709  0.95100.73           S  
ATOM    804  CE  MET M  99      25.600 -25.476  55.323  0.95100.73           C  
ATOM    805  C   MET M  99      30.523 -26.399  57.137  1.00100.73           C  
ATOM    806  O   MET M  99      31.034 -25.578  56.376  1.00100.73           O  
ATOM    807  N   TYR M 100      30.963 -27.672  57.195  1.00112.87           N  
ATOM    808  CA  TYR M 100      31.995 -28.086  56.281  1.00112.87           C  
ATOM    809  CB  TYR M 100      33.434 -27.887  56.806  1.00112.87           C  
ATOM    810  CG  TYR M 100      33.718 -28.754  57.986  1.00112.87           C  
ATOM    811  CD1 TYR M 100      33.999 -30.089  57.815  1.00112.87           C  
ATOM    812  CD2 TYR M 100      33.735 -28.233  59.261  1.00112.87           C  
ATOM    813  CE1 TYR M 100      34.278 -30.891  58.896  1.00112.87           C  
ATOM    814  CE2 TYR M 100      34.014 -29.032  60.347  1.00112.87           C  
ATOM    815  CZ  TYR M 100      34.286 -30.367  60.165  1.00112.87           C  
ATOM    816  OH  TYR M 100      34.578 -31.199  61.267  1.00112.87           O  
ATOM    817  C   TYR M 100      31.786 -29.524  55.927  1.00112.87           C  
ATOM    818  O   TYR M 100      31.069 -30.248  56.618  1.00112.87           O  
ATOM    819  N   GLY M 101      32.392 -29.972  54.808  1.00 46.75           N  
ATOM    820  CA  GLY M 101      32.241 -31.349  54.441  1.00 46.75           C  
ATOM    821  C   GLY M 101      32.619 -31.518  53.011  1.00 46.75           C  
ATOM    822  O   GLY M 101      33.101 -30.592  52.359  1.00 46.75           O  
ATOM    823  N   CYS M 102      32.402 -32.739  52.488  1.00 60.48           N  
ATOM    824  CA  CYS M 102      32.780 -33.016  51.135  1.00 60.48           C  
ATOM    825  CB  CYS M 102      34.073 -33.859  51.028  1.00 60.48           C  
ATOM    826  SG  CYS M 102      33.993 -35.427  51.945  1.00 60.48           S  
ATOM    827  C   CYS M 102      31.671 -33.743  50.445  1.00 60.48           C  
ATOM    828  O   CYS M 102      30.864 -34.429  51.072  1.00 60.48           O  
ATOM    829  N   ASP M 103      31.599 -33.564  49.111  1.00 59.31           N  
ATOM    830  CA  ASP M 103      30.621 -34.205  48.280  1.00 59.31           C  
ATOM    831  CB  ASP M 103      29.904 -33.227  47.336  1.00 59.31           C  
ATOM    832  CG  ASP M 103      29.136 -32.227  48.187  1.00 59.31           C  
ATOM    833  OD1 ASP M 103      28.818 -32.562  49.359  1.00 59.31           O  
ATOM    834  OD2 ASP M 103      28.868 -31.107  47.675  1.00 59.31           O  
ATOM    835  C   ASP M 103      31.381 -35.141  47.397  1.00 59.31           C  
ATOM    836  O   ASP M 103      32.422 -34.778  46.849  1.00 59.31           O  
ATOM    837  N   VAL M 104      30.884 -36.382  47.240  1.00 37.59           N  
ATOM    838  CA  VAL M 104      31.573 -37.322  46.406  1.00 37.59           C  
ATOM    839  CB  VAL M 104      32.040 -38.546  47.142  1.00 37.59           C  
ATOM    840  CG1 VAL M 104      33.083 -38.132  48.197  1.00 37.59           C  
ATOM    841  CG2 VAL M 104      30.810 -39.244  47.742  1.00 37.59           C  
ATOM    842  C   VAL M 104      30.623 -37.778  45.345  1.00 37.59           C  
ATOM    843  O   VAL M 104      29.405 -37.714  45.507  1.00 37.59           O  
ATOM    844  N   GLY M 105      31.176 -38.220  44.200  1.00 26.03           N  
ATOM    845  CA  GLY M 105      30.355 -38.694  43.126  1.00 26.03           C  
ATOM    846  C   GLY M 105      30.105 -40.151  43.355  1.00 26.03           C  
ATOM    847  O   GLY M 105      30.543 -40.736  44.343  1.00 26.03           O  
ATOM    848  N   PRO M 106      29.386 -40.741  42.443  1.00 92.77           N  
ATOM    849  CA  PRO M 106      29.063 -42.140  42.486  1.00 92.77           C  
ATOM    850  CD  PRO M 106      29.068 -40.121  41.169  1.00 92.77           C  
ATOM    851  CB  PRO M 106      28.226 -42.394  41.234  1.00 92.77           C  
ATOM    852  CG  PRO M 106      28.688 -41.297  40.255  1.00 92.77           C  
ATOM    853  C   PRO M 106      30.329 -42.941  42.517  1.00 92.77           C  
ATOM    854  O   PRO M 106      30.341 -44.015  43.117  1.00 92.77           O  
ATOM    855  N   ASP M 107      31.389 -42.448  41.848  1.00 73.67           N  
ATOM    856  CA  ASP M 107      32.668 -43.093  41.801  1.00 73.67           C  
ATOM    857  CB  ASP M 107      33.559 -42.594  40.646  1.00 73.67           C  
ATOM    858  CG  ASP M 107      33.704 -41.089  40.735  1.00 73.67           C  
ATOM    859  OD1 ASP M 107      33.214 -40.504  41.736  1.00 73.67           O  
ATOM    860  OD2 ASP M 107      34.294 -40.502  39.788  1.00 73.67           O  
ATOM    861  C   ASP M 107      33.355 -42.989  43.132  1.00 73.67           C  
ATOM    862  O   ASP M 107      34.221 -43.801  43.448  1.00 73.67           O  
ATOM    863  N   GLY M 108      33.007 -41.981  43.957  1.00 46.36           N  
ATOM    864  CA  GLY M 108      33.630 -41.888  45.251  1.00 46.36           C  
ATOM    865  C   GLY M 108      34.689 -40.827  45.227  1.00 46.36           C  
ATOM    866  O   GLY M 108      35.363 -40.598  46.230  1.00 46.36           O  
ATOM    867  N   ARG M 109      34.872 -40.151  44.079  1.00160.23           N  
ATOM    868  CA  ARG M 109      35.856 -39.107  44.003  0.99160.23           C  
ATOM    869  CB  ARG M 109      36.420 -38.898  42.589  0.99160.23           C  
ATOM    870  CG  ARG M 109      35.362 -38.521  41.553  0.99160.23           C  
ATOM    871  CD  ARG M 109      35.931 -38.329  40.147  0.99160.23           C  
ATOM    872  NE  ARG M 109      36.930 -37.228  40.221  0.99160.23           N  
ATOM    873  CZ  ARG M 109      37.190 -36.467  39.118  0.99160.23           C  
ATOM    874  NH1 ARG M 109      36.514 -36.692  37.953  0.99160.23           N  
ATOM    875  NH2 ARG M 109      38.131 -35.480  39.181  0.99160.23           N  
ATOM    876  C   ARG M 109      35.239 -37.819  44.461  1.00160.23           C  
ATOM    877  O   ARG M 109      34.022 -37.645  44.416  1.00160.23           O  
ATOM    878  N   LEU M 110      36.098 -36.884  44.921  1.00 87.91           N  
ATOM    879  CA  LEU M 110      35.668 -35.629  45.480  1.00 87.91           C  
ATOM    880  CB  LEU M 110      36.837 -34.872  46.128  1.00 87.91           C  
ATOM    881  CG  LEU M 110      36.439 -33.553  46.804  1.00 87.91           C  
ATOM    882  CD1 LEU M 110      35.568 -33.812  48.042  1.00 87.91           C  
ATOM    883  CD2 LEU M 110      37.676 -32.695  47.108  1.00 87.91           C  
ATOM    884  C   LEU M 110      35.085 -34.744  44.422  1.00 87.91           C  
ATOM    885  O   LEU M 110      35.737 -34.411  43.433  1.00 87.91           O  
ATOM    886  N   LEU M 111      33.785 -34.420  44.563  1.00134.27           N  
ATOM    887  CA  LEU M 111      33.143 -33.487  43.686  1.00134.27           C  
ATOM    888  CB  LEU M 111      31.622 -33.709  43.682  1.00134.27           C  
ATOM    889  CG  LEU M 111      30.854 -33.054  42.523  1.00134.27           C  
ATOM    890  CD1 LEU M 111      29.358 -33.364  42.650  1.00134.27           C  
ATOM    891  CD2 LEU M 111      31.138 -31.552  42.386  1.00134.27           C  
ATOM    892  C   LEU M 111      33.464 -32.082  44.113  1.00134.27           C  
ATOM    893  O   LEU M 111      33.884 -31.247  43.312  1.00134.27           O  
ATOM    894  N   ARG M 112      33.291 -31.789  45.423  0.99 94.56           N  
ATOM    895  CA  ARG M 112      33.517 -30.449  45.882  0.99 94.56           C  
ATOM    896  CB  ARG M 112      32.360 -29.496  45.542  0.98 94.56           C  
ATOM    897  CG  ARG M 112      32.585 -28.057  46.002  0.98 94.56           C  
ATOM    898  CD  ARG M 112      31.462 -27.105  45.590  0.98 94.56           C  
ATOM    899  NE  ARG M 112      31.815 -25.750  46.099  0.98 94.56           N  
ATOM    900  CZ  ARG M 112      30.837 -24.814  46.267  0.98 94.56           C  
ATOM    901  NH1 ARG M 112      29.542 -25.122  45.963  0.98 94.56           N  
ATOM    902  NH2 ARG M 112      31.151 -23.575  46.746  0.98 94.56           N  
ATOM    903  C   ARG M 112      33.677 -30.462  47.373  0.99 94.56           C  
ATOM    904  O   ARG M 112      33.215 -31.376  48.056  0.99 94.56           O  
ATOM    905  N   GLY M 113      34.341 -29.420  47.915  1.00 33.71           N  
ATOM    906  CA  GLY M 113      34.569 -29.341  49.329  1.00 33.71           C  
ATOM    907  C   GLY M 113      33.956 -28.068  49.817  1.00 33.71           C  
ATOM    908  O   GLY M 113      33.893 -27.084  49.083  1.00 33.71           O  
ATOM    909  N   HIS M 114      33.500 -28.057  51.087  1.00 83.86           N  
ATOM    910  CA  HIS M 114      32.842 -26.899  51.618  1.00 83.86           C  
ATOM    911  ND1 HIS M 114      29.637 -26.708  50.052  1.00 83.86           N  
ATOM    912  CG  HIS M 114      30.558 -27.520  50.678  1.00 83.86           C  
ATOM    913  CB  HIS M 114      31.346 -27.138  51.897  1.00 83.86           C  
ATOM    914  NE2 HIS M 114      29.707 -28.602  48.890  1.00 83.86           N  
ATOM    915  CD2 HIS M 114      30.586 -28.672  49.954  1.00 83.86           C  
ATOM    916  CE1 HIS M 114      29.159 -27.405  48.990  1.00 83.86           C  
ATOM    917  C   HIS M 114      33.453 -26.574  52.946  1.00 83.86           C  
ATOM    918  O   HIS M 114      33.919 -27.454  53.669  1.00 83.86           O  
ATOM    919  N   ASP M 115      33.495 -25.270  53.279  1.00 96.90           N  
ATOM    920  CA  ASP M 115      33.962 -24.816  54.557  1.00 96.90           C  
ATOM    921  CB  ASP M 115      35.495 -24.815  54.673  1.00 96.90           C  
ATOM    922  CG  ASP M 115      35.871 -24.556  56.124  1.00 96.90           C  
ATOM    923  OD1 ASP M 115      34.963 -24.217  56.929  1.00 96.90           O  
ATOM    924  OD2 ASP M 115      37.080 -24.698  56.447  1.00 96.90           O  
ATOM    925  C   ASP M 115      33.487 -23.397  54.667  1.00 96.90           C  
ATOM    926  O   ASP M 115      34.113 -22.496  54.111  1.00 96.90           O  
ATOM    927  N   GLN M 116      32.365 -23.162  55.385  1.00 73.80           N  
ATOM    928  CA  GLN M 116      31.798 -21.840  55.446  1.00 73.80           C  
ATOM    929  CB  GLN M 116      30.456 -21.743  54.701  1.00 73.80           C  
ATOM    930  CG  GLN M 116      30.554 -22.048  53.206  1.00 73.80           C  
ATOM    931  CD  GLN M 116      29.142 -22.076  52.645  1.00 73.80           C  
ATOM    932  OE1 GLN M 116      28.255 -22.733  53.190  1.00 73.80           O  
ATOM    933  NE2 GLN M 116      28.923 -21.344  51.520  1.00 73.80           N  
ATOM    934  C   GLN M 116      31.511 -21.478  56.875  1.00 73.80           C  
ATOM    935  O   GLN M 116      31.340 -22.348  57.729  1.00 73.80           O  
ATOM    936  N   TYR M 117      31.460 -20.156  57.165  1.00 92.62           N  
ATOM    937  CA  TYR M 117      31.185 -19.676  58.494  1.00 92.62           C  
ATOM    938  CB  TYR M 117      32.351 -18.939  59.168  1.00 92.62           C  
ATOM    939  CG  TYR M 117      33.480 -19.874  59.406  1.00 92.62           C  
ATOM    940  CD1 TYR M 117      34.349 -20.186  58.385  1.00 92.62           C  
ATOM    941  CD2 TYR M 117      33.680 -20.425  60.651  1.00 92.62           C  
ATOM    942  CE1 TYR M 117      35.403 -21.042  58.596  1.00 92.62           C  
ATOM    943  CE2 TYR M 117      34.732 -21.281  60.868  1.00 92.62           C  
ATOM    944  CZ  TYR M 117      35.591 -21.587  59.841  1.00 92.62           C  
ATOM    945  OH  TYR M 117      36.669 -22.461  60.066  1.00 92.62           O  
ATOM    946  C   TYR M 117      30.123 -18.628  58.421  1.00 92.62           C  
ATOM    947  O   TYR M 117      30.005 -17.908  57.429  1.00 92.62           O  
ATOM    948  N   ALA M 118      29.330 -18.519  59.507  1.00 35.21           N  
ATOM    949  CA  ALA M 118      28.307 -17.520  59.583  1.00 35.21           C  
ATOM    950  CB  ALA M 118      26.892 -18.081  59.387  1.00 35.21           C  
ATOM    951  C   ALA M 118      28.346 -16.929  60.955  1.00 35.21           C  
ATOM    952  O   ALA M 118      28.634 -17.614  61.937  1.00 35.21           O  
ATOM    953  N   TYR M 119      28.061 -15.615  61.045  1.00 79.75           N  
ATOM    954  CA  TYR M 119      28.040 -14.951  62.312  1.00 79.75           C  
ATOM    955  CB  TYR M 119      29.093 -13.832  62.388  1.00 79.75           C  
ATOM    956  CG  TYR M 119      29.078 -13.184  63.729  1.00 79.75           C  
ATOM    957  CD1 TYR M 119      29.565 -13.855  64.826  1.00 79.75           C  
ATOM    958  CD2 TYR M 119      28.617 -11.898  63.883  1.00 79.75           C  
ATOM    959  CE1 TYR M 119      29.568 -13.260  66.065  1.00 79.75           C  
ATOM    960  CE2 TYR M 119      28.620 -11.298  65.120  1.00 79.75           C  
ATOM    961  CZ  TYR M 119      29.095 -11.979  66.215  1.00 79.75           C  
ATOM    962  OH  TYR M 119      29.102 -11.368  67.488  1.00 79.75           O  
ATOM    963  C   TYR M 119      26.684 -14.336  62.432  1.00 79.75           C  
ATOM    964  O   TYR M 119      26.275 -13.537  61.593  1.00 79.75           O  
ATOM    965  N   ASP M 120      25.946 -14.711  63.492  1.00 64.47           N  
ATOM    966  CA  ASP M 120      24.643 -14.169  63.746  1.00 64.47           C  
ATOM    967  CB  ASP M 120      24.661 -12.649  63.974  1.00 64.47           C  
ATOM    968  CG  ASP M 120      25.397 -12.365  65.273  1.00 64.47           C  
ATOM    969  OD1 ASP M 120      25.616 -13.323  66.061  1.00 64.47           O  
ATOM    970  OD2 ASP M 120      25.757 -11.178  65.489  1.00 64.47           O  
ATOM    971  C   ASP M 120      23.722 -14.419  62.591  1.00 64.47           C  
ATOM    972  O   ASP M 120      22.833 -13.611  62.330  1.00 64.47           O  
ATOM    973  N   GLY M 121      23.883 -15.545  61.873  1.00 27.92           N  
ATOM    974  CA  GLY M 121      22.951 -15.845  60.822  1.00 27.92           C  
ATOM    975  C   GLY M 121      23.357 -15.173  59.543  1.00 27.92           C  
ATOM    976  O   GLY M 121      22.625 -15.242  58.555  1.00 27.92           O  
ATOM    977  N   LYS M 122      24.524 -14.500  59.510  1.00141.12           N  
ATOM    978  CA  LYS M 122      24.952 -13.862  58.292  0.99141.12           C  
ATOM    979  CB  LYS M 122      25.437 -12.412  58.478  0.99141.12           C  
ATOM    980  CG  LYS M 122      24.430 -11.474  59.137  0.98141.12           C  
ATOM    981  CD  LYS M 122      23.124 -11.311  58.364  0.97141.12           C  
ATOM    982  CE  LYS M 122      22.077 -10.534  59.161  0.97141.12           C  
ATOM    983  NZ  LYS M 122      21.895 -11.166  60.488  0.97141.12           N  
ATOM    984  C   LYS M 122      26.174 -14.598  57.833  1.00141.12           C  
ATOM    985  O   LYS M 122      26.955 -15.065  58.658  1.00141.12           O  
ATOM    986  N   ASP M 123      26.377 -14.721  56.505  1.00108.04           N  
ATOM    987  CA  ASP M 123      27.531 -15.427  56.011  1.00108.04           C  
ATOM    988  CB  ASP M 123      27.428 -15.781  54.514  1.00108.04           C  
ATOM    989  CG  ASP M 123      28.436 -16.877  54.201  1.00108.04           C  
ATOM    990  OD1 ASP M 123      29.452 -16.976  54.939  1.00108.04           O  
ATOM    991  OD2 ASP M 123      28.197 -17.638  53.225  1.00108.04           O  
ATOM    992  C   ASP M 123      28.735 -14.556  56.218  1.00108.04           C  
ATOM    993  O   ASP M 123      28.765 -13.424  55.740  1.00108.04           O  
ATOM    994  N   TYR M 124      29.690 -15.012  57.062  1.00123.98           N  
ATOM    995  CA  TYR M 124      30.917 -14.316  57.342  1.00123.98           C  
ATOM    996  CB  TYR M 124      31.455 -14.760  58.716  1.00123.98           C  
ATOM    997  CG  TYR M 124      32.588 -13.908  59.170  1.00123.98           C  
ATOM    998  CD1 TYR M 124      32.345 -12.673  59.721  1.00123.98           C  
ATOM    999  CD2 TYR M 124      33.888 -14.347  59.077  1.00123.98           C  
ATOM   1000  CE1 TYR M 124      33.375 -11.878  60.159  1.00123.98           C  
ATOM   1001  CE2 TYR M 124      34.927 -13.556  59.514  1.00123.98           C  
ATOM   1002  CZ  TYR M 124      34.670 -12.318  60.055  1.00123.98           C  
ATOM   1003  OH  TYR M 124      35.722 -11.495  60.511  1.00123.98           O  
ATOM   1004  C   TYR M 124      31.988 -14.553  56.307  1.00123.98           C  
ATOM   1005  O   TYR M 124      32.486 -13.621  55.676  1.00123.98           O  
ATOM   1006  N   ILE M 125      32.356 -15.836  56.088  1.00 71.38           N  
ATOM   1007  CA  ILE M 125      33.431 -16.143  55.182  1.00 71.38           C  
ATOM   1008  CB  ILE M 125      34.781 -16.067  55.836  1.00 71.38           C  
ATOM   1009  CG1 ILE M 125      35.906 -16.110  54.790  1.00 71.38           C  
ATOM   1010  CG2 ILE M 125      34.858 -17.175  56.900  1.00 71.38           C  
ATOM   1011  CD1 ILE M 125      37.271 -15.729  55.361  1.00 71.38           C  
ATOM   1012  C   ILE M 125      33.241 -17.542  54.676  1.00 71.38           C  
ATOM   1013  O   ILE M 125      32.700 -18.396  55.378  1.00 71.38           O  
ATOM   1014  N   ALA M 126      33.693 -17.821  53.435  1.00 40.33           N  
ATOM   1015  CA  ALA M 126      33.532 -19.149  52.916  1.00 40.33           C  
ATOM   1016  CB  ALA M 126      32.305 -19.296  52.003  1.00 40.33           C  
ATOM   1017  C   ALA M 126      34.730 -19.507  52.093  1.00 40.33           C  
ATOM   1018  O   ALA M 126      35.367 -18.649  51.483  1.00 40.33           O  
ATOM   1019  N   LEU M 127      35.080 -20.808  52.090  1.00 64.80           N  
ATOM   1020  CA  LEU M 127      36.166 -21.299  51.292  1.00 64.80           C  
ATOM   1021  CB  LEU M 127      36.639 -22.685  51.772  1.00 64.80           C  
ATOM   1022  CG  LEU M 127      37.809 -23.286  50.978  1.00 64.80           C  
ATOM   1023  CD1 LEU M 127      39.101 -22.484  51.197  1.00 64.80           C  
ATOM   1024  CD2 LEU M 127      37.979 -24.779  51.299  1.00 64.80           C  
ATOM   1025  C   LEU M 127      35.631 -21.438  49.898  1.00 64.80           C  
ATOM   1026  O   LEU M 127      34.554 -21.998  49.696  1.00 64.80           O  
ATOM   1027  N   ASN M 128      36.375 -20.943  48.889  1.00 57.27           N  
ATOM   1028  CA  ASN M 128      35.917 -21.022  47.528  1.00 57.27           C  
ATOM   1029  CB  ASN M 128      36.697 -20.115  46.559  1.00 57.27           C  
ATOM   1030  CG  ASN M 128      36.278 -18.676  46.837  1.00 57.27           C  
ATOM   1031  OD1 ASN M 128      35.148 -18.280  46.551  1.00 57.27           O  
ATOM   1032  ND2 ASN M 128      37.206 -17.870  47.415  1.00 57.27           N  
ATOM   1033  C   ASN M 128      36.047 -22.442  47.068  1.00 57.27           C  
ATOM   1034  O   ASN M 128      36.649 -23.271  47.744  1.00 57.27           O  
ATOM   1035  N   GLU M 129      35.465 -22.752  45.892  1.00 77.81           N  
ATOM   1036  CA  GLU M 129      35.441 -24.087  45.359  1.00 77.81           C  
ATOM   1037  CB  GLU M 129      34.720 -24.192  44.005  1.00 77.81           C  
ATOM   1038  CG  GLU M 129      33.203 -24.027  44.079  1.00 77.81           C  
ATOM   1039  CD  GLU M 129      32.666 -24.173  42.661  1.00 77.81           C  
ATOM   1040  OE1 GLU M 129      33.510 -24.277  41.733  1.00 77.81           O  
ATOM   1041  OE2 GLU M 129      31.418 -24.169  42.482  1.00 77.81           O  
ATOM   1042  C   GLU M 129      36.842 -24.555  45.125  1.00 77.81           C  
ATOM   1043  O   GLU M 129      37.141 -25.742  45.261  1.00 77.81           O  
ATOM   1044  N   ASP M 130      37.738 -23.625  44.753  1.00 88.93           N  
ATOM   1045  CA  ASP M 130      39.103 -23.943  44.438  1.00 88.93           C  
ATOM   1046  CB  ASP M 130      39.903 -22.744  43.884  1.00 88.93           C  
ATOM   1047  CG  ASP M 130      39.962 -21.608  44.895  1.00 88.93           C  
ATOM   1048  OD1 ASP M 130      39.306 -21.712  45.964  1.00 88.93           O  
ATOM   1049  OD2 ASP M 130      40.665 -20.605  44.603  1.00 88.93           O  
ATOM   1050  C   ASP M 130      39.800 -24.505  45.645  1.00 88.93           C  
ATOM   1051  O   ASP M 130      40.786 -25.228  45.511  1.00 88.93           O  
ATOM   1052  N   LEU M 131      39.311 -24.171  46.857  1.00121.15           N  
ATOM   1053  CA  LEU M 131      39.861 -24.632  48.108  1.00121.15           C  
ATOM   1054  CB  LEU M 131      40.212 -26.128  48.101  1.00121.15           C  
ATOM   1055  CG  LEU M 131      39.010 -27.057  47.842  1.00121.15           C  
ATOM   1056  CD1 LEU M 131      39.412 -28.532  47.988  1.00121.15           C  
ATOM   1057  CD2 LEU M 131      37.791 -26.683  48.699  1.00121.15           C  
ATOM   1058  C   LEU M 131      41.128 -23.884  48.397  1.00121.15           C  
ATOM   1059  O   LEU M 131      41.798 -24.154  49.392  1.00121.15           O  
ATOM   1060  N   ARG M 132      41.546 -23.012  47.463  1.00208.83           N  
ATOM   1061  CA  ARG M 132      42.673 -22.128  47.604  0.99208.83           C  
ATOM   1062  CB  ARG M 132      43.375 -21.879  46.266  0.99208.83           C  
ATOM   1063  CG  ARG M 132      44.089 -23.133  45.765  1.00208.83           C  
ATOM   1064  CD  ARG M 132      44.736 -22.952  44.395  1.00208.83           C  
ATOM   1065  NE  ARG M 132      45.591 -24.144  44.139  1.00208.83           N  
ATOM   1066  CZ  ARG M 132      45.044 -25.293  43.649  0.98208.83           C  
ATOM   1067  NH1 ARG M 132      43.693 -25.393  43.484  0.98208.83           N  
ATOM   1068  NH2 ARG M 132      45.851 -26.345  43.322  0.98208.83           N  
ATOM   1069  C   ARG M 132      42.366 -20.790  48.232  1.00208.83           C  
ATOM   1070  O   ARG M 132      43.221 -20.207  48.897  1.00208.83           O  
ATOM   1071  N   SER M 133      41.153 -20.237  48.014  1.00 56.74           N  
ATOM   1072  CA  SER M 133      40.931 -18.869  48.416  1.00 56.74           C  
ATOM   1073  CB  SER M 133      40.835 -17.897  47.227  1.00 56.74           C  
ATOM   1074  OG  SER M 133      39.719 -18.230  46.415  1.00 56.74           O  
ATOM   1075  C   SER M 133      39.663 -18.731  49.198  1.00 56.74           C  
ATOM   1076  O   SER M 133      38.895 -19.680  49.348  1.00 56.74           O  
ATOM   1077  N   TRP M 134      39.422 -17.508  49.724  1.00 83.39           N  
ATOM   1078  CA  TRP M 134      38.295 -17.279  50.580  1.00 83.39           C  
ATOM   1079  CB  TRP M 134      38.729 -16.883  51.998  1.00 83.39           C  
ATOM   1080  CG  TRP M 134      39.633 -17.901  52.648  1.00 83.39           C  
ATOM   1081  CD2 TRP M 134      39.180 -19.045  53.387  1.00 83.39           C  
ATOM   1082  CD1 TRP M 134      40.997 -17.947  52.661  1.00 83.39           C  
ATOM   1083  NE1 TRP M 134      41.424 -19.048  53.362  1.00 83.39           N  
ATOM   1084  CE2 TRP M 134      40.316 -19.734  53.814  1.00 83.39           C  
ATOM   1085  CE3 TRP M 134      37.922 -19.486  53.682  1.00 83.39           C  
ATOM   1086  CZ2 TRP M 134      40.210 -20.880  54.548  1.00 83.39           C  
ATOM   1087  CZ3 TRP M 134      37.821 -20.642  54.423  1.00 83.39           C  
ATOM   1088  CH2 TRP M 134      38.942 -21.324  54.848  1.00 83.39           C  
ATOM   1089  C   TRP M 134      37.493 -16.127  50.057  1.00 83.39           C  
ATOM   1090  O   TRP M 134      37.989 -15.287  49.307  1.00 83.39           O  
ATOM   1091  N   THR M 135      36.199 -16.090  50.436  1.00 40.80           N  
ATOM   1092  CA  THR M 135      35.334 -15.004  50.080  1.00 40.80           C  
ATOM   1093  CB  THR M 135      34.117 -15.440  49.319  1.00 40.80           C  
ATOM   1094  OG1 THR M 135      34.503 -16.100  48.123  1.00 40.80           O  
ATOM   1095  CG2 THR M 135      33.261 -14.205  48.995  1.00 40.80           C  
ATOM   1096  C   THR M 135      34.863 -14.412  51.368  1.00 40.80           C  
ATOM   1097  O   THR M 135      34.307 -15.112  52.214  1.00 40.80           O  
ATOM   1098  N   ALA M 136      35.077 -13.094  51.550  1.00 35.78           N  
ATOM   1099  CA  ALA M 136      34.689 -12.464  52.778  1.00 35.78           C  
ATOM   1100  CB  ALA M 136      35.777 -11.539  53.350  1.00 35.78           C  
ATOM   1101  C   ALA M 136      33.470 -11.634  52.519  1.00 35.78           C  
ATOM   1102  O   ALA M 136      33.421 -10.850  51.572  1.00 35.78           O  
ATOM   1103  N   ALA M 137      32.435 -11.817  53.361  1.00 41.77           N  
ATOM   1104  CA  ALA M 137      31.197 -11.107  53.221  1.00 41.77           C  
ATOM   1105  CB  ALA M 137      30.116 -11.599  54.197  1.00 41.77           C  
ATOM   1106  C   ALA M 137      31.388  -9.644  53.477  1.00 41.77           C  
ATOM   1107  O   ALA M 137      30.880  -8.816  52.723  1.00 41.77           O  
ATOM   1108  N   ASP M 138      32.125  -9.275  54.547  1.00 74.03           N  
ATOM   1109  CA  ASP M 138      32.251  -7.875  54.849  1.00 74.03           C  
ATOM   1110  CB  ASP M 138      31.296  -7.392  55.957  1.00 74.03           C  
ATOM   1111  CG  ASP M 138      31.580  -8.130  57.256  1.00 74.03           C  
ATOM   1112  OD1 ASP M 138      32.525  -8.962  57.298  1.00 74.03           O  
ATOM   1113  OD2 ASP M 138      30.830  -7.869  58.233  1.00 74.03           O  
ATOM   1114  C   ASP M 138      33.658  -7.542  55.241  1.00 74.03           C  
ATOM   1115  O   ASP M 138      34.568  -8.359  55.115  1.00 74.03           O  
ATOM   1116  N   THR M 139      33.860  -6.293  55.715  1.00113.67           N  
ATOM   1117  CA  THR M 139      35.151  -5.775  56.077  1.00113.67           C  
ATOM   1118  CB  THR M 139      35.116  -4.331  56.486  1.00113.67           C  
ATOM   1119  OG1 THR M 139      34.327  -4.169  57.655  0.75113.67           O  
ATOM   1120  CG2 THR M 139      34.530  -3.503  55.331  1.00113.67           C  
ATOM   1121  C   THR M 139      35.716  -6.550  57.227  1.00113.67           C  
ATOM   1122  O   THR M 139      36.912  -6.834  57.256  1.00113.67           O  
ATOM   1123  N   ALA M 140      34.870  -6.910  58.212  1.00 36.56           N  
ATOM   1124  CA  ALA M 140      35.346  -7.623  59.365  1.00 36.56           C  
ATOM   1125  CB  ALA M 140      34.227  -7.931  60.376  1.00 36.56           C  
ATOM   1126  C   ALA M 140      35.919  -8.934  58.915  1.00 36.56           C  
ATOM   1127  O   ALA M 140      36.988  -9.344  59.363  1.00 36.56           O  
ATOM   1128  N   ALA M 141      35.228  -9.603  57.974  1.00 45.52           N  
ATOM   1129  CA  ALA M 141      35.617 -10.887  57.459  1.00 45.52           C  
ATOM   1130  CB  ALA M 141      34.639 -11.436  56.406  1.00 45.52           C  
ATOM   1131  C   ALA M 141      36.953 -10.763  56.801  1.00 45.52           C  
ATOM   1132  O   ALA M 141      37.727 -11.719  56.769  1.00 45.52           O  
ATOM   1133  N   GLN M 142      37.242  -9.583  56.224  1.00 52.42           N  
ATOM   1134  CA  GLN M 142      38.480  -9.384  55.528  1.00 52.42           C  
ATOM   1135  CB  GLN M 142      38.609  -7.984  54.909  1.00 52.42           C  
ATOM   1136  CG  GLN M 142      37.654  -7.782  53.731  1.00 52.42           C  
ATOM   1137  CD  GLN M 142      37.883  -6.397  53.152  1.00 52.42           C  
ATOM   1138  OE1 GLN M 142      38.653  -5.601  53.688  1.00 52.42           O  
ATOM   1139  NE2 GLN M 142      37.192  -6.098  52.019  1.00 52.42           N  
ATOM   1140  C   GLN M 142      39.617  -9.581  56.479  1.00 52.42           C  
ATOM   1141  O   GLN M 142      40.646 -10.143  56.111  1.00 52.42           O  
ATOM   1142  N   ILE M 143      39.467  -9.125  57.734  1.00 44.85           N  
ATOM   1143  CA  ILE M 143      40.525  -9.271  58.689  1.00 44.85           C  
ATOM   1144  CB  ILE M 143      40.193  -8.612  59.991  1.00 44.85           C  
ATOM   1145  CG1 ILE M 143      40.017  -7.104  59.742  1.00 44.85           C  
ATOM   1146  CG2 ILE M 143      41.295  -8.949  61.008  1.00 44.85           C  
ATOM   1147  CD1 ILE M 143      39.331  -6.354  60.879  1.00 44.85           C  
ATOM   1148  C   ILE M 143      40.768 -10.733  58.908  1.00 44.85           C  
ATOM   1149  O   ILE M 143      41.913 -11.179  58.951  1.00 44.85           O  
ATOM   1150  N   THR M 144      39.688 -11.524  59.034  1.00 60.04           N  
ATOM   1151  CA  THR M 144      39.811 -12.938  59.229  1.00 60.04           C  
ATOM   1152  CB  THR M 144      38.480 -13.599  59.416  1.00 60.04           C  
ATOM   1153  OG1 THR M 144      37.839 -13.049  60.555  1.00 60.04           O  
ATOM   1154  CG2 THR M 144      38.685 -15.110  59.611  1.00 60.04           C  
ATOM   1155  C   THR M 144      40.473 -13.537  58.026  1.00 60.04           C  
ATOM   1156  O   THR M 144      41.316 -14.425  58.151  1.00 60.04           O  
ATOM   1157  N   GLN M 145      40.117 -13.057  56.821  1.00 48.25           N  
ATOM   1158  CA  GLN M 145      40.668 -13.608  55.613  1.00 48.25           C  
ATOM   1159  CB  GLN M 145      40.136 -12.922  54.344  1.00 48.25           C  
ATOM   1160  CG  GLN M 145      40.721 -13.506  53.057  1.00 48.25           C  
ATOM   1161  CD  GLN M 145      40.237 -12.656  51.889  1.00 48.25           C  
ATOM   1162  OE1 GLN M 145      40.232 -11.428  51.960  1.00 48.25           O  
ATOM   1163  NE2 GLN M 145      39.812 -13.324  50.785  1.00 48.25           N  
ATOM   1164  C   GLN M 145      42.148 -13.407  55.594  1.00 48.25           C  
ATOM   1165  O   GLN M 145      42.901 -14.319  55.258  1.00 48.25           O  
ATOM   1166  N   ARG M 146      42.604 -12.199  55.964  1.00115.91           N  
ATOM   1167  CA  ARG M 146      43.997 -11.871  55.900  0.98115.91           C  
ATOM   1168  CB  ARG M 146      44.228 -10.401  56.268  0.98115.91           C  
ATOM   1169  CG  ARG M 146      43.574  -9.468  55.245  0.98115.91           C  
ATOM   1170  CD  ARG M 146      43.179  -8.102  55.802  0.97115.91           C  
ATOM   1171  NE  ARG M 146      44.421  -7.400  56.220  0.97115.91           N  
ATOM   1172  CZ  ARG M 146      44.320  -6.208  56.876  0.97115.91           C  
ATOM   1173  NH1 ARG M 146      43.088  -5.695  57.158  0.97115.91           N  
ATOM   1174  NH2 ARG M 146      45.444  -5.530  57.249  0.97115.91           N  
ATOM   1175  C   ARG M 146      44.761 -12.742  56.844  1.00115.91           C  
ATOM   1176  O   ARG M 146      45.816 -13.269  56.493  1.00115.91           O  
ATOM   1177  N   LYS M 147      44.242 -12.936  58.069  1.00 65.84           N  
ATOM   1178  CA  LYS M 147      44.961 -13.741  59.013  0.98 65.84           C  
ATOM   1179  CB  LYS M 147      44.278 -13.889  60.381  0.98 65.84           C  
ATOM   1180  CG  LYS M 147      44.358 -12.657  61.280  0.98 65.84           C  
ATOM   1181  CD  LYS M 147      43.575 -12.833  62.583  0.98 65.84           C  
ATOM   1182  CE  LYS M 147      43.779 -11.705  63.593  0.98 65.84           C  
ATOM   1183  NZ  LYS M 147      43.131 -12.057  64.877  0.98 65.84           N  
ATOM   1184  C   LYS M 147      45.064 -15.123  58.470  1.00 65.84           C  
ATOM   1185  O   LYS M 147      46.112 -15.758  58.564  1.00 65.84           O  
ATOM   1186  N   TRP M 148      43.967 -15.624  57.882  1.00118.93           N  
ATOM   1187  CA  TRP M 148      43.932 -16.976  57.402  1.00118.93           C  
ATOM   1188  CB  TRP M 148      42.519 -17.447  57.023  1.00118.93           C  
ATOM   1189  CG  TRP M 148      41.682 -17.683  58.259  1.00118.93           C  
ATOM   1190  CD2 TRP M 148      40.318 -18.130  58.257  1.00118.93           C  
ATOM   1191  CD1 TRP M 148      42.041 -17.541  59.568  1.00118.93           C  
ATOM   1192  NE1 TRP M 148      40.988 -17.877  60.384  1.00118.93           N  
ATOM   1193  CE2 TRP M 148      39.922 -18.241  59.591  1.00118.93           C  
ATOM   1194  CE3 TRP M 148      39.468 -18.426  57.232  1.00118.93           C  
ATOM   1195  CZ2 TRP M 148      38.664 -18.652  59.919  1.00118.93           C  
ATOM   1196  CZ3 TRP M 148      38.198 -18.837  57.568  1.00118.93           C  
ATOM   1197  CH2 TRP M 148      37.806 -18.948  58.886  1.00118.93           C  
ATOM   1198  C   TRP M 148      44.876 -17.182  56.262  1.00118.93           C  
ATOM   1199  O   TRP M 148      45.487 -18.243  56.144  1.00118.93           O  
ATOM   1200  N   GLU M 149      45.010 -16.197  55.362  1.00113.02           N  
ATOM   1201  CA  GLU M 149      45.914 -16.404  54.269  1.00113.02           C  
ATOM   1202  CB  GLU M 149      45.841 -15.275  53.230  1.00113.02           C  
ATOM   1203  CG  GLU M 149      44.492 -15.248  52.511  0.88113.02           C  
ATOM   1204  CD  GLU M 149      44.473 -14.083  51.532  0.86113.02           C  
ATOM   1205  OE1 GLU M 149      45.389 -13.223  51.617  0.86113.02           O  
ATOM   1206  OE2 GLU M 149      43.542 -14.038  50.684  0.86113.02           O  
ATOM   1207  C   GLU M 149      47.315 -16.493  54.802  1.00113.02           C  
ATOM   1208  O   GLU M 149      48.116 -17.303  54.338  1.00113.02           O  
ATOM   1209  N   ALA M 150      47.653 -15.651  55.799  1.00198.18           N  
ATOM   1210  CA  ALA M 150      48.973 -15.646  56.378  1.00198.18           C  
ATOM   1211  CB  ALA M 150      49.146 -14.546  57.440  1.00198.18           C  
ATOM   1212  C   ALA M 150      49.235 -16.970  57.044  1.00198.18           C  
ATOM   1213  O   ALA M 150      50.334 -17.518  56.960  1.00198.18           O  
ATOM   1214  N   ALA M 151      48.216 -17.493  57.748  1.00312.47           N  
ATOM   1215  CA  ALA M 151      48.171 -18.753  58.450  1.00312.47           C  
ATOM   1216  CB  ALA M 151      46.883 -18.913  59.275  1.00312.47           C  
ATOM   1217  C   ALA M 151      48.248 -19.913  57.487  1.00312.47           C  
ATOM   1218  O   ALA M 151      48.658 -21.002  57.881  1.00312.47           O  
ATOM   1219  N   ARG M 152      47.812 -19.738  56.218  1.00604.30           N  
ATOM   1220  CA  ARG M 152      47.754 -20.828  55.266  1.00604.30           C  
ATOM   1221  CB  ARG M 152      49.094 -21.544  55.003  1.00604.30           C  
ATOM   1222  CG  ARG M 152      50.054 -20.749  54.117  0.98604.30           C  
ATOM   1223  CD  ARG M 152      51.167 -21.594  53.489  0.97604.30           C  
ATOM   1224  NE  ARG M 152      52.102 -22.040  54.563  0.97604.30           N  
ATOM   1225  CZ  ARG M 152      51.900 -23.219  55.221  0.97604.30           C  
ATOM   1226  NH1 ARG M 152      50.794 -23.975  54.962  1.00604.30           N  
ATOM   1227  NH2 ARG M 152      52.822 -23.654  56.130  1.00604.30           N  
ATOM   1228  C   ARG M 152      46.762 -21.848  55.724  1.00604.30           C  
ATOM   1229  O   ARG M 152      47.015 -23.055  55.733  1.00604.30           O  
ATOM   1230  N   GLU M 153      45.586 -21.336  56.121  1.00218.93           N  
ATOM   1231  CA  GLU M 153      44.482 -22.117  56.587  1.00218.93           C  
ATOM   1232  CB  GLU M 153      43.342 -21.222  57.077  1.00218.93           C  
ATOM   1233  CG  GLU M 153      43.676 -20.507  58.379  1.00218.93           C  
ATOM   1234  CD  GLU M 153      43.237 -21.436  59.492  1.00218.93           C  
ATOM   1235  OE1 GLU M 153      43.354 -22.681  59.329  1.00218.93           O  
ATOM   1236  OE2 GLU M 153      42.747 -20.893  60.516  1.00218.93           O  
ATOM   1237  C   GLU M 153      43.924 -22.945  55.477  1.00218.93           C  
ATOM   1238  O   GLU M 153      43.624 -24.123  55.675  1.00218.93           O  
ATOM   1239  N   ALA M 154      43.810 -22.354  54.268  1.00193.41           N  
ATOM   1240  CA  ALA M 154      43.154 -23.011  53.178  1.00193.41           C  
ATOM   1241  CB  ALA M 154      43.188 -22.184  51.882  1.00193.41           C  
ATOM   1242  C   ALA M 154      43.840 -24.303  52.902  1.00193.41           C  
ATOM   1243  O   ALA M 154      43.178 -25.307  52.643  1.00193.41           O  
ATOM   1244  N   GLU M 155      45.184 -24.317  52.945  1.00389.29           N  
ATOM   1245  CA  GLU M 155      45.870 -25.551  52.696  1.00389.29           C  
ATOM   1246  CB  GLU M 155      47.401 -25.433  52.691  0.99389.29           C  
ATOM   1247  CG  GLU M 155      47.941 -24.708  51.461  0.99389.29           C  
ATOM   1248  CD  GLU M 155      49.453 -24.614  51.604  0.86389.29           C  
ATOM   1249  OE1 GLU M 155      50.024 -25.374  52.430  0.86389.29           O  
ATOM   1250  OE2 GLU M 155      50.058 -23.775  50.886  0.86389.29           O  
ATOM   1251  C   GLU M 155      45.511 -26.551  53.747  1.00389.29           C  
ATOM   1252  O   GLU M 155      45.378 -27.745  53.489  1.00389.29           O  
ATOM   1253  N   GLN M 156      45.366 -26.125  55.003  1.00703.15           N  
ATOM   1254  CA  GLN M 156      45.095 -27.191  55.938  1.00703.15           C  
ATOM   1255  CB  GLN M 156      45.284 -26.888  57.427  1.00703.15           C  
ATOM   1256  CG  GLN M 156      46.606 -26.185  57.763  1.00703.15           C  
ATOM   1257  CD  GLN M 156      47.692 -26.508  56.734  1.00703.15           C  
ATOM   1258  OE1 GLN M 156      48.281 -25.593  56.162  1.00703.15           O  
ATOM   1259  NE2 GLN M 156      48.001 -27.810  56.505  1.00703.15           N  
ATOM   1260  C   GLN M 156      43.719 -27.738  55.703  1.00703.15           C  
ATOM   1261  O   GLN M 156      43.478 -28.919  55.970  1.00703.15           O  
ATOM   1262  N   ARG M 158      42.762 -26.876  55.276  1.00431.11           N  
ATOM   1263  CA  ARG M 158      41.440 -27.368  55.017  1.00431.11           C  
ATOM   1264  CB  ARG M 158      40.325 -26.310  55.095  1.00431.11           C  
ATOM   1265  CG  ARG M 158      40.591 -24.992  54.379  1.00431.11           C  
ATOM   1266  CD  ARG M 158      40.862 -23.887  55.406  1.00431.11           C  
ATOM   1267  NE  ARG M 158      39.745 -23.968  56.392  1.00431.11           N  
ATOM   1268  CZ  ARG M 158      39.610 -23.073  57.414  1.00431.11           C  
ATOM   1269  NH1 ARG M 158      40.527 -22.081  57.600  1.00431.11           N  
ATOM   1270  NH2 ARG M 158      38.533 -23.160  58.244  1.00431.11           N  
ATOM   1271  C   ARG M 158      41.373 -28.182  53.768  1.00431.11           C  
ATOM   1272  O   ARG M 158      40.620 -29.151  53.700  1.00431.11           O  
ATOM   1273  N   ARG M 159      42.167 -27.821  52.747  1.00194.00           N  
ATOM   1274  CA  ARG M 159      42.177 -28.548  51.514  1.00194.00           C  
ATOM   1275  CB  ARG M 159      43.188 -27.905  50.548  1.00194.00           C  
ATOM   1276  CG  ARG M 159      43.274 -28.467  49.135  1.00194.00           C  
ATOM   1277  CD  ARG M 159      44.150 -27.570  48.256  1.00194.00           C  
ATOM   1278  NE  ARG M 159      44.426 -28.255  46.965  1.00194.00           N  
ATOM   1279  CZ  ARG M 159      45.621 -28.026  46.347  1.00194.00           C  
ATOM   1280  NH1 ARG M 159      46.528 -27.185  46.923  1.00194.00           N  
ATOM   1281  NH2 ARG M 159      45.920 -28.641  45.166  1.00194.00           N  
ATOM   1282  C   ARG M 159      42.600 -29.952  51.825  1.00194.00           C  
ATOM   1283  O   ARG M 159      42.039 -30.911  51.296  1.00194.00           O  
ATOM   1284  N   ALA M 160      43.586 -30.105  52.730  1.00279.48           N  
ATOM   1285  CA  ALA M 160      44.097 -31.403  53.066  1.00279.48           C  
ATOM   1286  CB  ALA M 160      45.231 -31.388  54.115  1.00279.48           C  
ATOM   1287  C   ALA M 160      43.012 -32.256  53.638  1.00279.48           C  
ATOM   1288  O   ALA M 160      42.899 -33.430  53.295  1.00279.48           O  
ATOM   1289  N   TYR M 161      42.192 -31.699  54.543  1.00260.94           N  
ATOM   1290  CA  TYR M 161      41.149 -32.476  55.147  1.00260.94           C  
ATOM   1291  CB  TYR M 161      40.446 -31.729  56.291  1.00260.94           C  
ATOM   1292  CG  TYR M 161      39.199 -32.473  56.645  1.00260.94           C  
ATOM   1293  CD1 TYR M 161      39.227 -33.603  57.433  1.00260.94           C  
ATOM   1294  CD2 TYR M 161      37.983 -32.021  56.183  1.00260.94           C  
ATOM   1295  CE1 TYR M 161      38.064 -34.270  57.750  1.00260.94           C  
ATOM   1296  CE2 TYR M 161      36.818 -32.680  56.495  1.00260.94           C  
ATOM   1297  CZ  TYR M 161      36.858 -33.808  57.279  1.00260.94           C  
ATOM   1298  OH  TYR M 161      35.660 -34.483  57.598  1.00260.94           O  
ATOM   1299  C   TYR M 161      40.103 -32.852  54.144  1.00260.94           C  
ATOM   1300  O   TYR M 161      39.731 -34.019  54.037  1.00260.94           O  
ATOM   1301  N   LEU M 162      39.631 -31.872  53.354  1.00116.55           N  
ATOM   1302  CA  LEU M 162      38.531 -32.095  52.452  1.00116.55           C  
ATOM   1303  CB  LEU M 162      38.069 -30.818  51.726  1.00116.55           C  
ATOM   1304  CG  LEU M 162      37.475 -29.748  52.663  1.00116.55           C  
ATOM   1305  CD1 LEU M 162      37.022 -28.512  51.870  1.00116.55           C  
ATOM   1306  CD2 LEU M 162      36.360 -30.325  53.551  1.00116.55           C  
ATOM   1307  C   LEU M 162      38.912 -33.093  51.416  1.00116.55           C  
ATOM   1308  O   LEU M 162      38.105 -33.948  51.046  1.00116.55           O  
ATOM   1309  N   GLU M 163      40.133 -32.968  50.864  0.99114.26           N  
ATOM   1310  CA  GLU M 163      40.523 -33.911  49.864  0.99114.26           C  
ATOM   1311  CB  GLU M 163      41.762 -33.469  49.072  0.98114.26           C  
ATOM   1312  CG  GLU M 163      41.499 -32.248  48.191  0.98114.26           C  
ATOM   1313  CD  GLU M 163      42.783 -31.902  47.455  0.98114.26           C  
ATOM   1314  OE1 GLU M 163      43.285 -32.757  46.683  0.96114.26           O  
ATOM   1315  OE2 GLU M 163      43.284 -30.766  47.657  0.96114.26           O  
ATOM   1316  C   GLU M 163      40.840 -35.250  50.477  0.99114.26           C  
ATOM   1317  O   GLU M 163      40.392 -36.274  49.964  0.99114.26           O  
ATOM   1318  N   GLY M 164      41.704 -35.300  51.524  1.00236.56           N  
ATOM   1319  CA  GLY M 164      42.062 -36.607  52.016  1.00236.56           C  
ATOM   1320  C   GLY M 164      41.129 -37.276  52.987  1.00236.56           C  
ATOM   1321  O   GLY M 164      40.439 -38.240  52.649  1.00236.56           O  
ATOM   1322  N   GLU M 165      41.040 -36.723  54.222  1.00216.01           N  
ATOM   1323  CA  GLU M 165      40.323 -37.429  55.248  1.00216.01           C  
ATOM   1324  CB  GLU M 165      40.486 -36.829  56.655  1.00216.01           C  
ATOM   1325  CG  GLU M 165      41.839 -37.119  57.301  1.00216.01           C  
ATOM   1326  CD  GLU M 165      41.722 -36.740  58.771  1.00216.01           C  
ATOM   1327  OE1 GLU M 165      40.778 -35.982  59.117  1.00216.01           O  
ATOM   1328  OE2 GLU M 165      42.571 -37.215  59.572  1.00216.01           O  
ATOM   1329  C   GLU M 165      38.860 -37.492  54.992  1.00216.01           C  
ATOM   1330  O   GLU M 165      38.251 -38.558  55.112  1.00216.01           O  
ATOM   1331  N   CYS M 166      38.268 -36.353  54.598  1.00100.21           N  
ATOM   1332  CA  CYS M 166      36.833 -36.323  54.460  1.00100.21           C  
ATOM   1333  CB  CYS M 166      36.300 -34.985  53.907  1.00100.21           C  
ATOM   1334  SG  CYS M 166      34.480 -34.922  53.853  1.00100.21           S  
ATOM   1335  C   CYS M 166      36.396 -37.376  53.507  1.00100.21           C  
ATOM   1336  O   CYS M 166      35.476 -38.140  53.796  1.00100.21           O  
ATOM   1337  N   VAL M 167      37.069 -37.458  52.351  1.00153.83           N  
ATOM   1338  CA  VAL M 167      36.612 -38.397  51.364  0.99153.83           C  
ATOM   1339  CB  VAL M 167      37.235 -38.166  50.011  0.98153.83           C  
ATOM   1340  CG1 VAL M 167      38.654 -38.756  49.966  0.98153.83           C  
ATOM   1341  CG2 VAL M 167      36.277 -38.702  48.943  0.98153.83           C  
ATOM   1342  C   VAL M 167      36.848 -39.816  51.806  1.00153.83           C  
ATOM   1343  O   VAL M 167      35.950 -40.651  51.692  1.00153.83           O  
ATOM   1344  N   GLU M 168      38.044 -40.137  52.355  1.00156.09           N  
ATOM   1345  CA  GLU M 168      38.288 -41.523  52.649  0.99156.09           C  
ATOM   1346  CB  GLU M 168      39.746 -41.837  52.986  0.99156.09           C  
ATOM   1347  CG  GLU M 168      40.652 -41.690  51.756  0.99156.09           C  
ATOM   1348  CD  GLU M 168      42.003 -42.294  52.090  0.97156.09           C  
ATOM   1349  OE1 GLU M 168      42.039 -43.503  52.438  0.97156.09           O  
ATOM   1350  OE2 GLU M 168      43.014 -41.544  52.040  0.97156.09           O  
ATOM   1351  C   GLU M 168      37.370 -42.023  53.722  1.00156.09           C  
ATOM   1352  O   GLU M 168      36.906 -43.159  53.655  1.00156.09           O  
ATOM   1353  N   TRP M 169      37.086 -41.211  54.754  1.00203.52           N  
ATOM   1354  CA  TRP M 169      36.172 -41.665  55.774  1.00203.52           C  
ATOM   1355  CB  TRP M 169      36.207 -40.796  57.032  1.00203.52           C  
ATOM   1356  CG  TRP M 169      37.464 -41.062  57.817  1.00203.52           C  
ATOM   1357  CD2 TRP M 169      37.559 -42.087  58.816  1.00203.52           C  
ATOM   1358  CD1 TRP M 169      38.686 -40.460  57.759  1.00203.52           C  
ATOM   1359  NE1 TRP M 169      39.539 -41.049  58.663  1.00203.52           N  
ATOM   1360  CE2 TRP M 169      38.854 -42.047  59.324  1.00203.52           C  
ATOM   1361  CE3 TRP M 169      36.633 -42.972  59.288  1.00203.52           C  
ATOM   1362  CZ2 TRP M 169      39.245 -42.900  60.317  1.00203.52           C  
ATOM   1363  CZ3 TRP M 169      37.036 -43.841  60.278  1.00203.52           C  
ATOM   1364  CH2 TRP M 169      38.318 -43.805  60.785  1.00203.52           C  
ATOM   1365  C   TRP M 169      34.762 -41.804  55.274  1.00203.52           C  
ATOM   1366  O   TRP M 169      34.042 -42.714  55.682  1.00203.52           O  
ATOM   1367  N   LEU M 170      34.315 -40.909  54.377  1.00 69.59           N  
ATOM   1368  CA  LEU M 170      32.967 -40.987  53.886  1.00 69.59           C  
ATOM   1369  CB  LEU M 170      32.659 -39.907  52.833  1.00 69.59           C  
ATOM   1370  CG  LEU M 170      31.219 -39.971  52.288  1.00 69.59           C  
ATOM   1371  CD1 LEU M 170      30.189 -39.683  53.388  1.00 69.59           C  
ATOM   1372  CD2 LEU M 170      31.040 -39.068  51.056  1.00 69.59           C  
ATOM   1373  C   LEU M 170      32.807 -42.318  53.230  1.00 69.59           C  
ATOM   1374  O   LEU M 170      31.776 -42.973  53.383  1.00 69.59           O  
ATOM   1375  N   ARG M 171      33.840 -42.752  52.486  1.00149.86           N  
ATOM   1376  CA  ARG M 171      33.804 -44.014  51.810  1.00149.86           C  
ATOM   1377  CB  ARG M 171      35.103 -44.307  51.042  0.99149.86           C  
ATOM   1378  CG  ARG M 171      35.097 -45.651  50.311  0.99149.86           C  
ATOM   1379  CD  ARG M 171      34.228 -45.678  49.053  0.98149.86           C  
ATOM   1380  NE  ARG M 171      35.035 -45.062  47.966  0.97149.86           N  
ATOM   1381  CZ  ARG M 171      34.961 -43.721  47.728  0.97149.86           C  
ATOM   1382  NH1 ARG M 171      34.085 -42.946  48.432  0.97149.86           N  
ATOM   1383  NH2 ARG M 171      35.782 -43.163  46.792  0.97149.86           N  
ATOM   1384  C   ARG M 171      33.658 -45.089  52.834  1.00149.86           C  
ATOM   1385  O   ARG M 171      32.844 -45.996  52.667  1.00149.86           O  
ATOM   1386  N   ARG M 172      34.432 -45.011  53.935  1.00132.36           N  
ATOM   1387  CA  ARG M 172      34.349 -46.063  54.901  1.00132.36           C  
ATOM   1388  CB  ARG M 172      35.302 -45.909  56.094  0.99132.36           C  
ATOM   1389  CG  ARG M 172      35.178 -47.100  57.045  0.99132.36           C  
ATOM   1390  CD  ARG M 172      35.297 -46.743  58.526  0.99132.36           C  
ATOM   1391  NE  ARG M 172      36.735 -46.584  58.871  0.99132.36           N  
ATOM   1392  CZ  ARG M 172      37.365 -47.570  59.574  0.99132.36           C  
ATOM   1393  NH1 ARG M 172      36.681 -48.696  59.928  0.99132.36           N  
ATOM   1394  NH2 ARG M 172      38.672 -47.428  59.939  0.99132.36           N  
ATOM   1395  C   ARG M 172      32.963 -46.105  55.480  1.00132.36           C  
ATOM   1396  O   ARG M 172      32.393 -47.182  55.646  1.00132.36           O  
ATOM   1397  N   TYR M 173      32.373 -44.932  55.801  1.00 90.45           N  
ATOM   1398  CA  TYR M 173      31.070 -44.915  56.414  1.00 90.45           C  
ATOM   1399  CB  TYR M 173      30.557 -43.515  56.808  1.00 90.45           C  
ATOM   1400  CG  TYR M 173      31.473 -42.928  57.830  1.00 90.45           C  
ATOM   1401  CD1 TYR M 173      31.657 -43.532  59.053  1.00 90.45           C  
ATOM   1402  CD2 TYR M 173      32.119 -41.739  57.576  1.00 90.45           C  
ATOM   1403  CE1 TYR M 173      32.497 -42.983  59.994  1.00 90.45           C  
ATOM   1404  CE2 TYR M 173      32.958 -41.184  58.511  1.00 90.45           C  
ATOM   1405  CZ  TYR M 173      33.152 -41.807  59.719  1.00 90.45           C  
ATOM   1406  OH  TYR M 173      34.015 -41.234  60.674  1.00 90.45           O  
ATOM   1407  C   TYR M 173      30.066 -45.484  55.461  1.00 90.45           C  
ATOM   1408  O   TYR M 173      29.177 -46.234  55.863  1.00 90.45           O  
ATOM   1409  N   LEU M 174      30.181 -45.139  54.167  1.00 63.82           N  
ATOM   1410  CA  LEU M 174      29.221 -45.602  53.210  1.00 63.82           C  
ATOM   1411  CB  LEU M 174      29.489 -45.089  51.783  1.00 63.82           C  
ATOM   1412  CG  LEU M 174      29.296 -43.567  51.631  1.00 63.82           C  
ATOM   1413  CD1 LEU M 174      29.567 -43.106  50.189  1.00 63.82           C  
ATOM   1414  CD2 LEU M 174      27.910 -43.135  52.136  1.00 63.82           C  
ATOM   1415  C   LEU M 174      29.252 -47.096  53.179  1.00 63.82           C  
ATOM   1416  O   LEU M 174      28.210 -47.740  53.077  1.00 63.82           O  
ATOM   1417  N   GLU M 175      30.453 -47.696  53.244  1.00 83.19           N  
ATOM   1418  CA  GLU M 175      30.525 -49.126  53.193  1.00 83.19           C  
ATOM   1419  CB  GLU M 175      31.963 -49.644  53.052  1.00 83.19           C  
ATOM   1420  CG  GLU M 175      32.535 -49.318  51.676  1.00 83.19           C  
ATOM   1421  CD  GLU M 175      33.926 -49.908  51.589  0.88 83.19           C  
ATOM   1422  OE1 GLU M 175      34.515 -50.219  52.658  0.83 83.19           O  
ATOM   1423  OE2 GLU M 175      34.414 -50.062  50.440  0.83 83.19           O  
ATOM   1424  C   GLU M 175      29.922 -49.721  54.428  1.00 83.19           C  
ATOM   1425  O   GLU M 175      29.186 -50.704  54.354  1.00 83.19           O  
ATOM   1426  N   ASN M 176      30.202 -49.126  55.602  1.00 88.07           N  
ATOM   1427  CA  ASN M 176      29.759 -49.665  56.859  1.00 88.07           C  
ATOM   1428  CB  ASN M 176      30.308 -48.912  58.080  1.00 88.07           C  
ATOM   1429  CG  ASN M 176      31.774 -49.276  58.241  1.00 88.07           C  
ATOM   1430  OD1 ASN M 176      32.170 -50.427  58.069  1.00 88.07           O  
ATOM   1431  ND2 ASN M 176      32.611 -48.264  58.583  1.00 88.07           N  
ATOM   1432  C   ASN M 176      28.271 -49.637  56.980  1.00 88.07           C  
ATOM   1433  O   ASN M 176      27.688 -50.534  57.586  1.00 88.07           O  
ATOM   1434  N   GLY M 177      27.601 -48.597  56.452  1.00122.18           N  
ATOM   1435  CA  GLY M 177      26.179 -48.591  56.637  1.00122.18           C  
ATOM   1436  C   GLY M 177      25.505 -48.584  55.303  1.00122.18           C  
ATOM   1437  O   GLY M 177      24.557 -47.836  55.075  1.00122.18           O  
ATOM   1438  N   LYS M 178      25.906 -49.505  54.414  1.00 60.15           N  
ATOM   1439  CA  LYS M 178      25.375 -49.529  53.084  1.00 60.15           C  
ATOM   1440  CB  LYS M 178      25.954 -50.661  52.222  1.00 60.15           C  
ATOM   1441  CG  LYS M 178      27.415 -50.442  51.837  1.00 60.15           C  
ATOM   1442  CD  LYS M 178      28.072 -51.678  51.224  1.00 60.15           C  
ATOM   1443  CE  LYS M 178      29.482 -51.413  50.698  1.00 60.15           C  
ATOM   1444  NZ  LYS M 178      30.004 -52.615  50.011  1.00 60.15           N  
ATOM   1445  C   LYS M 178      23.896 -49.739  53.147  1.00 60.15           C  
ATOM   1446  O   LYS M 178      23.151 -49.179  52.346  1.00 60.15           O  
ATOM   1447  N   ASP M 179      23.422 -50.559  54.102  1.00 51.85           N  
ATOM   1448  CA  ASP M 179      22.019 -50.854  54.142  0.97 51.85           C  
ATOM   1449  CB  ASP M 179      21.647 -51.731  55.356  0.97 51.85           C  
ATOM   1450  CG  ASP M 179      22.323 -53.085  55.190  0.80 51.85           C  
ATOM   1451  OD1 ASP M 179      22.738 -53.395  54.042  0.69 51.85           O  
ATOM   1452  OD2 ASP M 179      22.438 -53.824  56.205  0.69 51.85           O  
ATOM   1453  C   ASP M 179      21.262 -49.572  54.299  1.00 51.85           C  
ATOM   1454  O   ASP M 179      20.372 -49.263  53.507  1.00 51.85           O  
ATOM   1455  N   LYS M 180      21.595 -48.795  55.344  1.00115.44           N  
ATOM   1456  CA  LYS M 180      20.887 -47.574  55.585  1.00115.44           C  
ATOM   1457  CB  LYS M 180      21.224 -46.972  56.954  1.00115.44           C  
ATOM   1458  CG  LYS M 180      20.483 -45.668  57.238  1.00115.44           C  
ATOM   1459  CD  LYS M 180      20.653 -45.172  58.672  1.00115.44           C  
ATOM   1460  CE  LYS M 180      20.041 -43.792  58.921  1.00115.44           C  
ATOM   1461  NZ  LYS M 180      18.570 -43.904  59.009  1.00115.44           N  
ATOM   1462  C   LYS M 180      21.214 -46.536  54.560  1.00115.44           C  
ATOM   1463  O   LYS M 180      20.326 -45.988  53.908  1.00115.44           O  
ATOM   1464  N   LEU M 181      22.521 -46.273  54.368  1.00103.42           N  
ATOM   1465  CA  LEU M 181      22.973 -45.225  53.498  1.00103.42           C  
ATOM   1466  CB  LEU M 181      24.488 -44.965  53.588  1.00103.42           C  
ATOM   1467  CG  LEU M 181      24.960 -44.378  54.936  1.00103.42           C  
ATOM   1468  CD1 LEU M 181      24.418 -42.961  55.168  1.00103.42           C  
ATOM   1469  CD2 LEU M 181      24.630 -45.302  56.110  1.00103.42           C  
ATOM   1470  C   LEU M 181      22.677 -45.587  52.056  1.00103.42           C  
ATOM   1471  O   LEU M 181      22.155 -44.697  51.333  1.00103.42           O  
ATOM   1472  OXT LEU M 181      22.988 -46.739  51.651  1.00103.42           O  
TER    1473      LEU M 181                                                       
ATOM   1473  N   VAL P   1      34.678 -38.481  59.960  1.00140.22           N  
ATOM   1474  CA  VAL P   1      35.624 -38.002  60.975  0.99140.22           C  
ATOM   1475  CB  VAL P   1      36.981 -38.563  60.710  0.99140.22           C  
ATOM   1476  CG1 VAL P   1      37.997 -38.052  61.733  1.00140.22           C  
ATOM   1477  CG2 VAL P   1      36.816 -40.068  60.798  1.00140.22           C  
ATOM   1478  C   VAL P   1      35.652 -36.529  60.849  1.00140.22           C  
ATOM   1479  O   VAL P   1      35.629 -35.974  59.754  1.00140.22           O  
ATOM   1480  N   PRO P   2      35.677 -35.891  61.967  1.00168.79           N  
ATOM   1481  CA  PRO P   2      35.611 -34.466  61.954  1.00168.79           C  
ATOM   1482  CD  PRO P   2      35.060 -36.442  63.159  1.00168.79           C  
ATOM   1483  CB  PRO P   2      35.185 -34.040  63.361  1.00168.79           C  
ATOM   1484  CG  PRO P   2      35.236 -35.330  64.200  1.00168.79           C  
ATOM   1485  C   PRO P   2      36.892 -33.908  61.504  1.00168.79           C  
ATOM   1486  O   PRO P   2      37.916 -34.572  61.621  1.00168.79           O  
ATOM   1487  N   SER P   3      36.826 -32.703  60.940  0.99225.26           N  
ATOM   1488  CA  SER P   3      37.973 -32.000  60.501  0.98225.26           C  
ATOM   1489  CB  SER P   3      37.612 -30.800  59.608  0.97225.26           C  
ATOM   1490  OG  SER P   3      38.754 -29.998  59.355  1.00225.26           O  
ATOM   1491  C   SER P   3      38.566 -31.488  61.716  0.99225.26           C  
ATOM   1492  O   SER P   3      37.893 -31.243  62.719  0.99225.26           O  
ATOM   1493  N   VAL P   4      39.876 -31.337  61.683  0.99385.36           N  
ATOM   1494  CA  VAL P   4      40.251 -30.793  62.901  0.99385.36           C  
ATOM   1495  CB  VAL P   4      41.463 -31.426  63.532  0.98385.36           C  
ATOM   1496  CG1 VAL P   4      42.740 -30.691  63.097  1.00385.36           C  
ATOM   1497  CG2 VAL P   4      41.222 -31.507  65.047  1.00385.36           C  
ATOM   1498  C   VAL P   4      40.475 -29.356  62.662  0.99385.36           C  
ATOM   1499  O   VAL P   4      41.184 -28.942  61.742  0.99385.36           O  
ATOM   1500  N   TRP P   5      39.678 -28.584  63.407  0.98707.23           N  
ATOM   1501  CA  TRP P   5      40.015 -27.247  63.672  0.98707.23           C  
ATOM   1502  CB  TRP P   5      41.222 -27.348  64.623  0.98707.23           C  
ATOM   1503  CG  TRP P   5      41.770 -26.156  65.345  0.97707.23           C  
ATOM   1504  CD2 TRP P   5      43.089 -25.667  65.093  1.00707.23           C  
ATOM   1505  CD1 TRP P   5      41.284 -25.444  66.396  0.94707.23           C  
ATOM   1506  NE1 TRP P   5      42.231 -24.543  66.825  0.75707.23           N  
ATOM   1507  CE2 TRP P   5      43.344 -24.673  66.031  1.00707.23           C  
ATOM   1508  CE3 TRP P   5      44.013 -26.041  64.170  1.00707.23           C  
ATOM   1509  CZ2 TRP P   5      44.547 -24.034  66.061  1.00707.23           C  
ATOM   1510  CZ3 TRP P   5      45.213 -25.379  64.183  1.00707.23           C  
ATOM   1511  CH2 TRP P   5      45.473 -24.396  65.112  1.00707.23           C  
ATOM   1512  C   TRP P   5      40.287 -26.455  62.462  0.98707.23           C  
ATOM   1513  O   TRP P   5      40.066 -26.730  61.277  0.98707.23           O  
ATOM   1514  N   ARG P   6      40.674 -25.283  62.834  0.99578.91           N  
ATOM   1515  CA  ARG P   6      40.993 -24.311  61.918  0.99578.91           C  
ATOM   1516  CB  ARG P   6      39.784 -23.972  61.032  0.99578.91           C  
ATOM   1517  CG  ARG P   6      38.502 -23.683  61.833  0.97578.91           C  
ATOM   1518  CD  ARG P   6      37.348 -24.681  61.590  0.91578.91           C  
ATOM   1519  NE  ARG P   6      37.485 -25.872  62.480  0.75578.91           N  
ATOM   1520  CZ  ARG P   6      36.635 -26.934  62.332  0.83578.91           C  
ATOM   1521  NH1 ARG P   6      35.613 -26.868  61.433  0.75578.91           N  
ATOM   1522  NH2 ARG P   6      36.799 -28.073  63.065  0.75578.91           N  
ATOM   1523  C   ARG P   6      41.234 -23.241  62.900  0.99578.91           C  
ATOM   1524  O   ARG P   6      40.605 -23.284  63.950  0.99578.91           O  
ATOM   1525  N   SER P   7      42.132 -22.294  62.630  0.99364.99           N  
ATOM   1526  CA  SER P   7      42.471 -21.271  63.576  0.99364.99           C  
ATOM   1527  CB  SER P   7      43.585 -20.336  63.066  0.99364.99           C  
ATOM   1528  OG  SER P   7      43.898 -19.356  64.043  1.00364.99           O  
ATOM   1529  C   SER P   7      41.247 -20.435  63.815  0.99364.99           C  
ATOM   1530  O   SER P   7      40.203 -20.627  63.193  0.99364.99           O  
ATOM   1531  N   SER P   8      41.343 -19.492  64.770  0.98149.64           N  
ATOM   1532  CA  SER P   8      40.240 -18.662  65.134  0.98149.64           C  
ATOM   1533  CB  SER P   8      40.452 -17.946  66.476  0.96149.64           C  
ATOM   1534  OG  SER P   8      41.550 -17.050  66.378  1.00149.64           O  
ATOM   1535  C   SER P   8      40.050 -17.619  64.093  0.98149.64           C  
ATOM   1536  O   SER P   8      40.955 -17.282  63.331  0.98149.64           O  
ATOM   1537  N   LEU P   9      38.827 -17.084  64.028  1.00196.81           N  
ATOM   1538  CA  LEU P   9      38.576 -16.047  63.083  1.00196.81           C  
ATOM   1539  CB  LEU P   9      37.093 -15.666  62.978  1.00196.81           C  
ATOM   1540  CG  LEU P   9      36.236 -16.743  62.289  1.00196.81           C  
ATOM   1541  CD1 LEU P   9      36.366 -18.101  62.994  1.00196.81           C  
ATOM   1542  CD2 LEU P   9      34.772 -16.288  62.168  1.00196.81           C  
ATOM   1543  C   LEU P   9      39.331 -14.826  63.566  1.00196.81           C  
ATOM   1544  O   LEU P   9      39.269 -13.791  62.855  1.00196.81           O  
ATOM   1545  OXT LEU P   9      39.977 -14.907  64.644  1.00196.81           O  
TER    1546      LEU P   9                                                       
ATOM   1546  N   GLN A   2      48.909 -50.094  65.916  1.00147.86           N  
ATOM   1547  CA  GLN A   2      49.780 -49.411  64.928  1.00147.86           C  
ATOM   1548  CB  GLN A   2      49.624 -47.884  65.031  0.83147.86           C  
ATOM   1549  CG  GLN A   2      48.175 -47.387  64.931  0.83147.86           C  
ATOM   1550  CD  GLN A   2      47.631 -47.615  63.527  0.83147.86           C  
ATOM   1551  OE1 GLN A   2      46.531 -48.136  63.356  0.83147.86           O  
ATOM   1552  NE2 GLN A   2      48.409 -47.209  62.490  0.83147.86           N  
ATOM   1553  C   GLN A   2      51.214 -49.736  65.226  1.00147.86           C  
ATOM   1554  O   GLN A   2      51.554 -50.018  66.373  1.00147.86           O  
ATOM   1555  N   LYS A   3      52.094 -49.739  64.198  1.00113.62           N  
ATOM   1556  CA  LYS A   3      53.477 -50.026  64.460  1.00113.62           C  
ATOM   1557  CB  LYS A   3      53.756 -51.523  64.661  1.00113.62           C  
ATOM   1558  CG  LYS A   3      55.187 -51.828  65.106  0.75113.62           C  
ATOM   1559  CD  LYS A   3      55.387 -53.276  65.553  0.75113.62           C  
ATOM   1560  CE  LYS A   3      55.604 -54.240  64.385  0.50113.62           C  
ATOM   1561  NZ  LYS A   3      55.574 -55.639  64.865  0.50113.62           N  
ATOM   1562  C   LYS A   3      54.315 -49.582  63.293  1.00113.62           C  
ATOM   1563  O   LYS A   3      53.854 -49.575  62.153  1.00113.62           O  
ATOM   1564  N   VAL A   4      55.576 -49.171  63.561  1.00153.54           N  
ATOM   1565  CA  VAL A   4      56.516 -48.823  62.524  1.00153.54           C  
ATOM   1566  CB  VAL A   4      56.830 -47.357  62.434  1.00153.54           C  
ATOM   1567  CG1 VAL A   4      55.604 -46.599  61.913  1.00153.54           C  
ATOM   1568  CG2 VAL A   4      57.296 -46.883  63.818  1.00153.54           C  
ATOM   1569  C   VAL A   4      57.811 -49.501  62.858  1.00153.54           C  
ATOM   1570  O   VAL A   4      58.213 -49.538  64.019  1.00153.54           O  
ATOM   1571  N   THR A   5      58.506 -50.054  61.841  1.00 61.82           N  
ATOM   1572  CA  THR A   5      59.732 -50.760  62.088  1.00 61.82           C  
ATOM   1573  CB  THR A   5      59.610 -52.240  61.883  1.00 61.82           C  
ATOM   1574  OG1 THR A   5      58.640 -52.781  62.767  1.00 61.82           O  
ATOM   1575  CG2 THR A   5      60.978 -52.891  62.139  1.00 61.82           C  
ATOM   1576  C   THR A   5      60.806 -50.288  61.152  1.00 61.82           C  
ATOM   1577  O   THR A   5      60.593 -50.180  59.946  1.00 61.82           O  
ATOM   1578  N   GLN A   6      61.999 -49.999  61.718  1.00 95.48           N  
ATOM   1579  CA  GLN A   6      63.183 -49.628  60.991  1.00 95.48           C  
ATOM   1580  CB  GLN A   6      63.715 -48.241  61.405  1.00 95.48           C  
ATOM   1581  CG  GLN A   6      62.705 -47.109  61.190  1.00 95.48           C  
ATOM   1582  CD  GLN A   6      63.336 -45.800  61.653  1.00 95.48           C  
ATOM   1583  OE1 GLN A   6      62.790 -45.093  62.499  1.00 95.48           O  
ATOM   1584  NE2 GLN A   6      64.520 -45.463  61.076  1.00 95.48           N  
ATOM   1585  C   GLN A   6      64.200 -50.643  61.430  1.00 95.48           C  
ATOM   1586  O   GLN A   6      64.750 -50.554  62.527  1.00 95.48           O  
ATOM   1587  N   ALA A   7      64.486 -51.642  60.576  1.00 59.40           N  
ATOM   1588  CA  ALA A   7      65.330 -52.736  60.974  1.00 59.40           C  
ATOM   1589  CB  ALA A   7      65.397 -53.847  59.912  0.88 59.40           C  
ATOM   1590  C   ALA A   7      66.741 -52.312  61.272  1.00 59.40           C  
ATOM   1591  O   ALA A   7      67.325 -52.757  62.260  1.00 59.40           O  
ATOM   1592  N   GLN A   8      67.320 -51.433  60.433  1.00109.59           N  
ATOM   1593  CA  GLN A   8      68.712 -51.067  60.507  1.00109.59           C  
ATOM   1594  CB  GLN A   8      69.132 -50.247  59.275  1.00109.59           C  
ATOM   1595  CG  GLN A   8      68.837 -50.946  57.946  1.00109.59           C  
ATOM   1596  CD  GLN A   8      68.885 -49.895  56.847  1.00109.59           C  
ATOM   1597  OE1 GLN A   8      68.468 -50.135  55.715  1.00109.59           O  
ATOM   1598  NE2 GLN A   8      69.374 -48.678  57.192  1.00109.59           N  
ATOM   1599  C   GLN A   8      68.958 -50.183  61.694  1.00109.59           C  
ATOM   1600  O   GLN A   8      68.359 -49.117  61.817  1.00109.59           O  
ATOM   1601  N   THR A   9      69.828 -50.626  62.628  1.00163.44           N  
ATOM   1602  CA  THR A   9      70.206 -49.806  63.750  1.00163.44           C  
ATOM   1603  CB  THR A   9      70.925 -50.578  64.816  1.00163.44           C  
ATOM   1604  OG1 THR A   9      72.116 -51.138  64.284  1.00163.44           O  
ATOM   1605  CG2 THR A   9      70.000 -51.690  65.336  1.00163.44           C  
ATOM   1606  C   THR A   9      71.135 -48.728  63.278  1.00163.44           C  
ATOM   1607  O   THR A   9      70.965 -47.555  63.606  1.00163.44           O  
ATOM   1608  N   GLU A  10      72.162 -49.099  62.487  1.00131.06           N  
ATOM   1609  CA  GLU A  10      73.053 -48.079  62.025  1.00131.06           C  
ATOM   1610  CB  GLU A  10      74.244 -47.782  62.947  0.83131.06           C  
ATOM   1611  CG  GLU A  10      75.235 -48.927  63.113  0.75131.06           C  
ATOM   1612  CD  GLU A  10      76.311 -48.394  64.039  0.75131.06           C  
ATOM   1613  OE1 GLU A  10      75.944 -47.886  65.130  0.50131.06           O  
ATOM   1614  OE2 GLU A  10      77.511 -48.473  63.662  0.50131.06           O  
ATOM   1615  C   GLU A  10      73.574 -48.467  60.689  1.00131.06           C  
ATOM   1616  O   GLU A  10      73.714 -49.648  60.375  1.00131.06           O  
ATOM   1617  N   ILE A  11      73.842 -47.453  59.846  1.00109.79           N  
ATOM   1618  CA  ILE A  11      74.335 -47.708  58.529  1.00109.79           C  
ATOM   1619  CB  ILE A  11      73.291 -47.523  57.466  1.00109.79           C  
ATOM   1620  CG1 ILE A  11      72.199 -48.587  57.629  1.00109.79           C  
ATOM   1621  CG2 ILE A  11      73.973 -47.544  56.091  1.00109.79           C  
ATOM   1622  CD1 ILE A  11      72.708 -50.022  57.498  0.75109.79           C  
ATOM   1623  C   ILE A  11      75.461 -46.764  58.245  1.00109.79           C  
ATOM   1624  O   ILE A  11      75.474 -45.624  58.710  1.00109.79           O  
ATOM   1625  N   SER A  12      76.460 -47.237  57.476  1.00 88.15           N  
ATOM   1626  CA  SER A  12      77.561 -46.396  57.111  1.00 88.15           C  
ATOM   1627  CB  SER A  12      78.948 -46.945  57.495  1.00 88.15           C  
ATOM   1628  OG  SER A  12      79.126 -46.889  58.902  1.00 88.15           O  
ATOM   1629  C   SER A  12      77.533 -46.277  55.625  1.00 88.15           C  
ATOM   1630  O   SER A  12      77.079 -47.181  54.925  1.00 88.15           O  
ATOM   1631  N   VAL A  13      77.995 -45.124  55.111  1.00120.35           N  
ATOM   1632  CA  VAL A  13      77.997 -44.907  53.697  1.00120.35           C  
ATOM   1633  CB  VAL A  13      76.765 -44.184  53.241  1.00120.35           C  
ATOM   1634  CG1 VAL A  13      76.694 -42.841  53.984  1.00120.35           C  
ATOM   1635  CG2 VAL A  13      76.798 -44.046  51.714  1.00120.35           C  
ATOM   1636  C   VAL A  13      79.189 -44.062  53.368  1.00120.35           C  
ATOM   1637  O   VAL A  13      79.651 -43.266  54.186  1.00120.35           O  
ATOM   1638  N   VAL A  14      79.734 -44.247  52.150  1.00 41.21           N  
ATOM   1639  CA  VAL A  14      80.852 -43.469  51.704  1.00 41.21           C  
ATOM   1640  CB  VAL A  14      81.704 -44.164  50.683  1.00 41.21           C  
ATOM   1641  CG1 VAL A  14      82.822 -43.202  50.247  1.00 41.21           C  
ATOM   1642  CG2 VAL A  14      82.221 -45.481  51.286  1.00 41.21           C  
ATOM   1643  C   VAL A  14      80.299 -42.236  51.066  1.00 41.21           C  
ATOM   1644  O   VAL A  14      79.190 -42.245  50.536  1.00 41.21           O  
ATOM   1645  N   GLU A  15      81.068 -41.134  51.107  1.00133.32           N  
ATOM   1646  CA  GLU A  15      80.639 -39.894  50.530  1.00133.32           C  
ATOM   1647  CB  GLU A  15      81.720 -38.798  50.624  1.00133.32           C  
ATOM   1648  CG  GLU A  15      81.321 -37.445  50.030  1.00133.32           C  
ATOM   1649  CD  GLU A  15      80.569 -36.654  51.094  0.88133.32           C  
ATOM   1650  OE1 GLU A  15      80.628 -37.053  52.288  0.88133.32           O  
ATOM   1651  OE2 GLU A  15      79.927 -35.634  50.725  0.88133.32           O  
ATOM   1652  C   GLU A  15      80.359 -40.129  49.071  1.00133.32           C  
ATOM   1653  O   GLU A  15      81.030 -40.923  48.418  1.00133.32           O  
ATOM   1654  N   LYS A  16      79.327 -39.431  48.551  1.00234.53           N  
ATOM   1655  CA  LYS A  16      78.843 -39.423  47.193  1.00234.53           C  
ATOM   1656  CB  LYS A  16      79.902 -39.037  46.136  1.00234.53           C  
ATOM   1657  CG  LYS A  16      80.929 -40.106  45.751  0.75234.53           C  
ATOM   1658  CD  LYS A  16      80.363 -41.220  44.868  0.75234.53           C  
ATOM   1659  CE  LYS A  16      81.365 -41.771  43.856  0.75234.53           C  
ATOM   1660  NZ  LYS A  16      81.505 -40.815  42.735  0.75234.53           N  
ATOM   1661  C   LYS A  16      78.199 -40.725  46.819  1.00234.53           C  
ATOM   1662  O   LYS A  16      77.772 -40.900  45.678  1.00234.53           O  
ATOM   1663  N   GLU A  17      78.048 -41.652  47.783  1.00 95.87           N  
ATOM   1664  CA  GLU A  17      77.387 -42.897  47.505  1.00 95.87           C  
ATOM   1665  CB  GLU A  17      77.890 -44.098  48.333  1.00 95.87           C  
ATOM   1666  CG  GLU A  17      79.326 -44.536  48.023  1.00 95.87           C  
ATOM   1667  CD  GLU A  17      79.378 -45.210  46.654  1.00 95.87           C  
ATOM   1668  OE1 GLU A  17      78.462 -46.020  46.345  1.00 95.87           O  
ATOM   1669  OE2 GLU A  17      80.344 -44.924  45.898  1.00 95.87           O  
ATOM   1670  C   GLU A  17      75.944 -42.705  47.851  1.00 95.87           C  
ATOM   1671  O   GLU A  17      75.568 -41.703  48.457  1.00 95.87           O  
ATOM   1672  N   ASP A  18      75.088 -43.662  47.444  1.00 63.05           N  
ATOM   1673  CA  ASP A  18      73.678 -43.568  47.692  1.00 63.05           C  
ATOM   1674  CB  ASP A  18      72.857 -43.928  46.449  1.00 63.05           C  
ATOM   1675  CG  ASP A  18      73.263 -42.916  45.395  1.00 63.05           C  
ATOM   1676  OD1 ASP A  18      73.420 -41.722  45.763  1.00 63.05           O  
ATOM   1677  OD2 ASP A  18      73.450 -43.320  44.218  1.00 63.05           O  
ATOM   1678  C   ASP A  18      73.328 -44.540  48.778  1.00 63.05           C  
ATOM   1679  O   ASP A  18      73.959 -45.588  48.909  1.00 63.05           O  
ATOM   1680  N   VAL A  19      72.320 -44.203  49.613  1.00136.65           N  
ATOM   1681  CA  VAL A  19      71.932 -45.101  50.665  1.00136.65           C  
ATOM   1682  CB  VAL A  19      72.405 -44.709  52.038  1.00136.65           C  
ATOM   1683  CG1 VAL A  19      73.936 -44.766  52.077  1.00136.65           C  
ATOM   1684  CG2 VAL A  19      71.831 -43.331  52.396  1.00136.65           C  
ATOM   1685  C   VAL A  19      70.437 -45.148  50.743  1.00136.65           C  
ATOM   1686  O   VAL A  19      69.739 -44.248  50.279  1.00136.65           O  
ATOM   1687  N   THR A  20      69.896 -46.240  51.320  1.00129.66           N  
ATOM   1688  CA  THR A  20      68.473 -46.317  51.463  1.00129.66           C  
ATOM   1689  CB  THR A  20      67.833 -47.318  50.544  1.00129.66           C  
ATOM   1690  OG1 THR A  20      66.441 -47.062  50.451  1.00129.66           O  
ATOM   1691  CG2 THR A  20      68.072 -48.733  51.091  1.00129.66           C  
ATOM   1692  C   THR A  20      68.172 -46.693  52.884  1.00129.66           C  
ATOM   1693  O   THR A  20      68.823 -47.564  53.462  1.00129.66           O  
ATOM   1694  N   LEU A  21      67.176 -46.016  53.494  1.00 83.17           N  
ATOM   1695  CA  LEU A  21      66.781 -46.278  54.853  1.00 83.17           C  
ATOM   1696  CB  LEU A  21      66.668 -44.992  55.686  1.00 83.17           C  
ATOM   1697  CG  LEU A  21      68.008 -44.245  55.818  1.00 83.17           C  
ATOM   1698  CD1 LEU A  21      67.859 -42.959  56.640  1.00 83.17           C  
ATOM   1699  CD2 LEU A  21      69.109 -45.158  56.376  1.00 83.17           C  
ATOM   1700  C   LEU A  21      65.420 -46.918  54.810  1.00 83.17           C  
ATOM   1701  O   LEU A  21      64.467 -46.340  54.289  1.00 83.17           O  
ATOM   1702  N   ASP A  22      65.296 -48.139  55.372  1.00 67.65           N  
ATOM   1703  CA  ASP A  22      64.063 -48.883  55.308  1.00 67.65           C  
ATOM   1704  CB  ASP A  22      64.280 -50.404  55.411  1.00 67.65           C  
ATOM   1705  CG  ASP A  22      65.081 -50.865  54.201  1.00 67.65           C  
ATOM   1706  OD1 ASP A  22      65.158 -50.091  53.210  1.00 67.65           O  
ATOM   1707  OD2 ASP A  22      65.632 -51.997  54.254  1.00 67.65           O  
ATOM   1708  C   ASP A  22      63.135 -48.510  56.427  1.00 67.65           C  
ATOM   1709  O   ASP A  22      63.567 -48.113  57.508  1.00 67.65           O  
ATOM   1710  N   CYS A  23      61.812 -48.639  56.169  1.00 90.03           N  
ATOM   1711  CA  CYS A  23      60.783 -48.407  57.153  1.00 90.03           C  
ATOM   1712  CB  CYS A  23      60.404 -46.915  57.329  1.00 90.03           C  
ATOM   1713  SG  CYS A  23      59.021 -46.654  58.492  1.00 90.03           S  
ATOM   1714  C   CYS A  23      59.546 -49.167  56.735  1.00 90.03           C  
ATOM   1715  O   CYS A  23      59.104 -49.060  55.592  1.00 90.03           O  
ATOM   1716  N   VAL A  24      58.957 -49.969  57.660  1.00130.80           N  
ATOM   1717  CA  VAL A  24      57.763 -50.742  57.391  1.00130.80           C  
ATOM   1718  CB  VAL A  24      58.012 -52.218  57.372  1.00130.80           C  
ATOM   1719  CG1 VAL A  24      58.838 -52.556  56.125  1.00130.80           C  
ATOM   1720  CG2 VAL A  24      58.729 -52.592  58.681  1.00130.80           C  
ATOM   1721  C   VAL A  24      56.762 -50.479  58.486  1.00130.80           C  
ATOM   1722  O   VAL A  24      57.138 -50.437  59.654  1.00130.80           O  
ATOM   1723  N   TYR A  25      55.453 -50.327  58.152  1.00183.47           N  
ATOM   1724  CA  TYR A  25      54.474 -49.986  59.164  1.00183.47           C  
ATOM   1725  CB  TYR A  25      53.997 -48.517  59.089  1.00183.47           C  
ATOM   1726  CG  TYR A  25      53.179 -48.304  57.855  1.00183.47           C  
ATOM   1727  CD1 TYR A  25      53.768 -47.935  56.668  1.00183.47           C  
ATOM   1728  CD2 TYR A  25      51.814 -48.471  57.883  1.00183.47           C  
ATOM   1729  CE1 TYR A  25      53.011 -47.739  55.533  1.00183.47           C  
ATOM   1730  CE2 TYR A  25      51.051 -48.277  56.754  1.00183.47           C  
ATOM   1731  CZ  TYR A  25      51.648 -47.911  55.573  1.00183.47           C  
ATOM   1732  OH  TYR A  25      50.865 -47.714  54.416  1.00183.47           O  
ATOM   1733  C   TYR A  25      53.236 -50.858  59.080  1.00183.47           C  
ATOM   1734  O   TYR A  25      53.026 -51.551  58.085  1.00183.47           O  
ATOM   1735  N   GLU A  26      52.403 -50.858  60.165  1.00133.51           N  
ATOM   1736  CA  GLU A  26      51.151 -51.595  60.283  1.00133.51           C  
ATOM   1737  CB  GLU A  26      51.210 -52.709  61.344  1.00133.51           C  
ATOM   1738  CG  GLU A  26      52.185 -53.840  61.024  1.00133.51           C  
ATOM   1739  CD  GLU A  26      52.343 -54.679  62.287  1.00133.51           C  
ATOM   1740  OE1 GLU A  26      51.617 -54.398  63.277  1.00133.51           O  
ATOM   1741  OE2 GLU A  26      53.195 -55.608  62.281  1.00133.51           O  
ATOM   1742  C   GLU A  26      50.085 -50.625  60.786  1.00133.51           C  
ATOM   1743  O   GLU A  26      50.367 -49.864  61.710  1.00133.51           O  
ATOM   1744  N   THR A  27      48.825 -50.649  60.252  1.00405.47           N  
ATOM   1745  CA  THR A  27      47.856 -49.617  60.632  1.00405.47           C  
ATOM   1746  CB  THR A  27      47.812 -48.479  59.647  1.00405.47           C  
ATOM   1747  OG1 THR A  27      46.874 -47.500  60.072  1.00405.47           O  
ATOM   1748  CG2 THR A  27      47.471 -49.006  58.245  1.00405.47           C  
ATOM   1749  C   THR A  27      46.436 -50.072  60.925  1.00405.47           C  
ATOM   1750  O   THR A  27      46.117 -50.291  62.080  1.00405.47           O  
ATOM   1751  N   ARG A  28      45.551 -50.251  59.916  1.00462.48           N  
ATOM   1752  CA  ARG A  28      44.117 -50.535  59.917  1.00462.48           C  
ATOM   1753  CB  ARG A  28      43.527 -51.367  61.086  0.88462.48           C  
ATOM   1754  CG  ARG A  28      43.442 -50.692  62.456  0.50462.48           C  
ATOM   1755  CD  ARG A  28      42.456 -51.384  63.404  0.50462.48           C  
ATOM   1756  NE  ARG A  28      43.180 -52.437  64.175  0.50462.48           N  
ATOM   1757  CZ  ARG A  28      43.293 -53.708  63.687  0.50462.48           C  
ATOM   1758  NH1 ARG A  28      42.842 -54.016  62.437  0.50462.48           N  
ATOM   1759  NH2 ARG A  28      43.855 -54.680  64.466  0.50462.48           N  
ATOM   1760  C   ARG A  28      43.277 -49.282  59.826  1.00462.48           C  
ATOM   1761  O   ARG A  28      42.058 -49.373  59.683  1.00462.48           O  
ATOM   1762  N   ASP A  29      43.868 -48.071  59.873  1.00154.48           N  
ATOM   1763  CA  ASP A  29      43.057 -46.911  59.584  1.00154.48           C  
ATOM   1764  CB  ASP A  29      43.609 -45.613  60.187  1.00154.48           C  
ATOM   1765  CG  ASP A  29      43.339 -45.673  61.680  1.00154.48           C  
ATOM   1766  OD1 ASP A  29      42.576 -46.578  62.111  1.00154.48           O  
ATOM   1767  OD2 ASP A  29      43.875 -44.805  62.414  1.00154.48           O  
ATOM   1768  C   ASP A  29      43.086 -46.794  58.103  1.00154.48           C  
ATOM   1769  O   ASP A  29      44.078 -47.126  57.461  1.00154.48           O  
ATOM   1770  N   THR A  36      41.980 -46.347  57.505  1.00 50.56           N  
ATOM   1771  CA  THR A  36      41.977 -46.204  56.086  1.00 50.56           C  
ATOM   1772  CB  THR A  36      40.619 -45.906  55.530  1.00 50.56           C  
ATOM   1773  OG1 THR A  36      39.717 -46.951  55.862  0.50 50.56           O  
ATOM   1774  CG2 THR A  36      40.731 -45.775  54.002  0.50 50.56           C  
ATOM   1775  C   THR A  36      42.895 -45.087  55.712  1.00 50.56           C  
ATOM   1776  O   THR A  36      43.592 -45.173  54.703  1.00 50.56           O  
ATOM   1777  N   THR A  37      42.915 -44.002  56.516  1.00 62.21           N  
ATOM   1778  CA  THR A  37      43.741 -42.874  56.177  1.00 62.21           C  
ATOM   1779  CB  THR A  37      42.980 -41.598  56.023  1.00 62.21           C  
ATOM   1780  OG1 THR A  37      42.354 -41.245  57.247  1.00 62.21           O  
ATOM   1781  CG2 THR A  37      41.901 -41.816  54.975  1.00 62.21           C  
ATOM   1782  C   THR A  37      44.712 -42.604  57.275  1.00 62.21           C  
ATOM   1783  O   THR A  37      44.351 -42.544  58.451  1.00 62.21           O  
ATOM   1784  N   TYR A  38      45.989 -42.428  56.882  1.00112.98           N  
ATOM   1785  CA  TYR A  38      47.050 -42.147  57.798  1.00112.98           C  
ATOM   1786  CB  TYR A  38      47.622 -43.444  58.404  1.00112.98           C  
ATOM   1787  CG  TYR A  38      47.819 -44.423  57.290  1.00112.98           C  
ATOM   1788  CD1 TYR A  38      48.952 -44.406  56.507  1.00112.98           C  
ATOM   1789  CD2 TYR A  38      46.851 -45.369  57.031  1.00112.98           C  
ATOM   1790  CE1 TYR A  38      49.113 -45.318  55.487  1.00112.98           C  
ATOM   1791  CE2 TYR A  38      47.007 -46.283  56.012  1.00112.98           C  
ATOM   1792  CZ  TYR A  38      48.141 -46.259  55.236  1.00112.98           C  
ATOM   1793  OH  TYR A  38      48.310 -47.191  54.189  1.00112.98           O  
ATOM   1794  C   TYR A  38      48.137 -41.409  57.063  1.00112.98           C  
ATOM   1795  O   TYR A  38      48.098 -41.308  55.836  1.00112.98           O  
ATOM   1796  N   TYR A  39      49.125 -40.834  57.798  1.00534.20           N  
ATOM   1797  CA  TYR A  39      50.247 -40.230  57.119  1.00534.20           C  
ATOM   1798  CB  TYR A  39      50.689 -38.771  57.407  1.00534.20           C  
ATOM   1799  CG  TYR A  39      49.782 -37.590  57.284  1.00534.20           C  
ATOM   1800  CD1 TYR A  39      48.987 -37.321  56.193  1.00534.20           C  
ATOM   1801  CD2 TYR A  39      49.753 -36.714  58.342  1.00534.20           C  
ATOM   1802  CE1 TYR A  39      48.196 -36.194  56.148  1.00534.20           C  
ATOM   1803  CE2 TYR A  39      48.970 -35.586  58.310  1.00534.20           C  
ATOM   1804  CZ  TYR A  39      48.189 -35.324  57.207  1.00534.20           C  
ATOM   1805  OH  TYR A  39      47.377 -34.175  57.134  1.00534.20           O  
ATOM   1806  C   TYR A  39      51.478 -40.848  57.720  1.00534.20           C  
ATOM   1807  O   TYR A  39      51.442 -41.440  58.796  1.00534.20           O  
ATOM   1808  N   LEU A  40      52.621 -40.679  57.024  1.00262.81           N  
ATOM   1809  CA  LEU A  40      53.917 -41.125  57.463  1.00262.81           C  
ATOM   1810  CB  LEU A  40      54.528 -42.161  56.506  1.00262.81           C  
ATOM   1811  CG  LEU A  40      53.774 -43.500  56.528  1.00262.81           C  
ATOM   1812  CD1 LEU A  40      54.247 -44.433  55.407  1.00262.81           C  
ATOM   1813  CD2 LEU A  40      53.907 -44.169  57.904  1.00262.81           C  
ATOM   1814  C   LEU A  40      54.819 -39.925  57.436  1.00262.81           C  
ATOM   1815  O   LEU A  40      54.584 -38.993  56.670  1.00262.81           O  
ATOM   1816  N   PHE A  41      55.865 -39.910  58.293  1.00237.70           N  
ATOM   1817  CA  PHE A  41      56.806 -38.818  58.327  1.00237.70           C  
ATOM   1818  CB  PHE A  41      56.722 -37.923  59.583  1.00237.70           C  
ATOM   1819  CG  PHE A  41      55.534 -37.015  59.594  1.00237.70           C  
ATOM   1820  CD1 PHE A  41      55.523 -35.879  58.821  1.00237.70           C  
ATOM   1821  CD2 PHE A  41      54.434 -37.271  60.374  1.00237.70           C  
ATOM   1822  CE1 PHE A  41      54.448 -35.018  58.818  1.00237.70           C  
ATOM   1823  CE2 PHE A  41      53.356 -36.415  60.378  1.00237.70           C  
ATOM   1824  CZ  PHE A  41      53.355 -35.282  59.603  1.00237.70           C  
ATOM   1825  C   PHE A  41      58.200 -39.364  58.396  1.00237.70           C  
ATOM   1826  O   PHE A  41      58.437 -40.479  58.858  1.00237.70           O  
ATOM   1827  N   TRP A  42      59.166 -38.576  57.883  1.00131.37           N  
ATOM   1828  CA  TRP A  42      60.552 -38.864  58.102  1.00131.37           C  
ATOM   1829  CB  TRP A  42      61.391 -39.165  56.843  1.00131.37           C  
ATOM   1830  CG  TRP A  42      61.287 -40.598  56.367  1.00131.37           C  
ATOM   1831  CD2 TRP A  42      62.122 -41.655  56.867  1.00131.37           C  
ATOM   1832  CD1 TRP A  42      60.455 -41.169  55.449  1.00131.37           C  
ATOM   1833  NE1 TRP A  42      60.718 -42.515  55.348  1.00131.37           N  
ATOM   1834  CE2 TRP A  42      61.742 -42.828  56.216  1.00131.37           C  
ATOM   1835  CE3 TRP A  42      63.122 -41.648  57.797  1.00131.37           C  
ATOM   1836  CZ2 TRP A  42      62.361 -44.016  56.485  1.00131.37           C  
ATOM   1837  CZ3 TRP A  42      63.743 -42.848  58.064  1.00131.37           C  
ATOM   1838  CH2 TRP A  42      63.371 -44.011  57.421  1.00131.37           C  
ATOM   1839  C   TRP A  42      61.108 -37.652  58.787  1.00131.37           C  
ATOM   1840  O   TRP A  42      60.920 -36.525  58.330  1.00131.37           O  
ATOM   1841  N   TYR A  43      61.786 -37.865  59.934  1.00167.77           N  
ATOM   1842  CA  TYR A  43      62.375 -36.792  60.689  1.00167.77           C  
ATOM   1843  CB  TYR A  43      61.859 -36.627  62.134  1.00167.77           C  
ATOM   1844  CG  TYR A  43      60.529 -35.943  62.174  1.00167.77           C  
ATOM   1845  CD1 TYR A  43      60.468 -34.571  62.244  1.00167.77           C  
ATOM   1846  CD2 TYR A  43      59.346 -36.647  62.154  1.00167.77           C  
ATOM   1847  CE1 TYR A  43      59.263 -33.911  62.294  1.00167.77           C  
ATOM   1848  CE2 TYR A  43      58.134 -35.993  62.205  1.00167.77           C  
ATOM   1849  CZ  TYR A  43      58.090 -34.621  62.277  1.00167.77           C  
ATOM   1850  OH  TYR A  43      56.854 -33.940  62.332  1.00167.77           O  
ATOM   1851  C   TYR A  43      63.835 -37.052  60.804  1.00167.77           C  
ATOM   1852  O   TYR A  43      64.280 -38.199  60.848  1.00167.77           O  
ATOM   1853  N   LYS A  44      64.611 -35.955  60.842  1.00 98.98           N  
ATOM   1854  CA  LYS A  44      66.039 -36.016  60.916  1.00 98.98           C  
ATOM   1855  CB  LYS A  44      66.683 -35.120  59.839  1.00 98.98           C  
ATOM   1856  CG  LYS A  44      68.211 -35.097  59.806  1.00 98.98           C  
ATOM   1857  CD  LYS A  44      68.757 -34.265  58.642  1.00 98.98           C  
ATOM   1858  CE  LYS A  44      70.281 -34.166  58.601  1.00 98.98           C  
ATOM   1859  NZ  LYS A  44      70.707 -33.334  57.454  1.00 98.98           N  
ATOM   1860  C   LYS A  44      66.434 -35.468  62.256  1.00 98.98           C  
ATOM   1861  O   LYS A  44      65.859 -34.491  62.736  1.00 98.98           O  
ATOM   1862  N   GLN A  45      67.406 -36.116  62.927  1.00101.80           N  
ATOM   1863  CA  GLN A  45      67.864 -35.578  64.172  1.00101.80           C  
ATOM   1864  CB  GLN A  45      67.381 -36.381  65.394  1.00101.80           C  
ATOM   1865  CG  GLN A  45      67.664 -35.690  66.728  1.00101.80           C  
ATOM   1866  CD  GLN A  45      67.032 -36.530  67.826  1.00101.80           C  
ATOM   1867  OE1 GLN A  45      67.110 -37.757  67.807  1.00101.80           O  
ATOM   1868  NE2 GLN A  45      66.375 -35.853  68.806  1.00101.80           N  
ATOM   1869  C   GLN A  45      69.364 -35.573  64.150  1.00101.80           C  
ATOM   1870  O   GLN A  45      70.022 -36.614  64.152  1.00101.80           O  
ATOM   1871  N   PRO A  46      69.891 -34.379  64.140  1.00134.80           N  
ATOM   1872  CA  PRO A  46      71.310 -34.126  64.110  1.00134.80           C  
ATOM   1873  CD  PRO A  46      69.125 -33.242  63.653  1.00134.80           C  
ATOM   1874  CB  PRO A  46      71.475 -32.692  63.596  1.00134.80           C  
ATOM   1875  CG  PRO A  46      70.087 -32.050  63.768  1.00134.80           C  
ATOM   1876  C   PRO A  46      71.882 -34.320  65.478  1.00134.80           C  
ATOM   1877  O   PRO A  46      71.142 -34.664  66.397  1.00134.80           O  
ATOM   1878  N   PRO A  48      73.161 -34.121  65.627  1.00193.53           N  
ATOM   1879  CA  PRO A  48      73.803 -34.319  66.897  1.00193.53           C  
ATOM   1880  CD  PRO A  48      74.086 -34.265  64.514  1.00193.53           C  
ATOM   1881  CB  PRO A  48      75.296 -34.142  66.626  1.00193.53           C  
ATOM   1882  CG  PRO A  48      75.451 -34.572  65.154  1.00193.53           C  
ATOM   1883  C   PRO A  48      73.293 -33.496  68.044  1.00193.53           C  
ATOM   1884  O   PRO A  48      73.330 -33.995  69.164  1.00193.53           O  
ATOM   1885  N   SER A  49      72.822 -32.255  67.825  1.00167.21           N  
ATOM   1886  CA  SER A  49      72.370 -31.431  68.919  1.00167.21           C  
ATOM   1887  CB  SER A  49      72.025 -30.001  68.467  1.00167.21           C  
ATOM   1888  OG  SER A  49      70.996 -30.024  67.490  1.00167.21           O  
ATOM   1889  C   SER A  49      71.166 -32.061  69.523  1.00167.21           C  
ATOM   1890  O   SER A  49      70.913 -31.917  70.717  1.00167.21           O  
ATOM   1891  N   GLY A  50      70.407 -32.811  68.710  1.00199.50           N  
ATOM   1892  CA  GLY A  50      69.275 -33.498  69.240  1.00199.50           C  
ATOM   1893  C   GLY A  50      67.986 -32.811  68.908  1.00199.50           C  
ATOM   1894  O   GLY A  50      66.951 -33.125  69.496  1.00199.50           O  
ATOM   1895  N   GLU A  51      67.987 -31.832  67.991  1.00131.01           N  
ATOM   1896  CA  GLU A  51      66.713 -31.267  67.644  1.00131.01           C  
ATOM   1897  CB  GLU A  51      66.793 -29.845  67.074  0.83131.01           C  
ATOM   1898  CG  GLU A  51      67.118 -28.775  68.114  0.83131.01           C  
ATOM   1899  CD  GLU A  51      67.321 -27.460  67.376  0.83131.01           C  
ATOM   1900  OE1 GLU A  51      66.299 -26.799  67.047  0.75131.01           O  
ATOM   1901  OE2 GLU A  51      68.502 -27.104  67.122  0.75131.01           O  
ATOM   1902  C   GLU A  51      66.086 -32.125  66.570  1.00131.01           C  
ATOM   1903  O   GLU A  51      66.789 -32.787  65.810  1.00131.01           O  
ATOM   1904  N   LEU A  52      64.733 -32.157  66.476  1.00166.47           N  
ATOM   1905  CA  LEU A  52      64.106 -32.934  65.438  1.00166.47           C  
ATOM   1906  CB  LEU A  52      62.901 -33.770  65.861  1.00166.47           C  
ATOM   1907  CG  LEU A  52      63.265 -34.991  66.699  1.00166.47           C  
ATOM   1908  CD1 LEU A  52      63.666 -34.607  68.129  1.00166.47           C  
ATOM   1909  CD2 LEU A  52      62.146 -36.027  66.601  1.00166.47           C  
ATOM   1910  C   LEU A  52      63.597 -32.036  64.365  1.00166.47           C  
ATOM   1911  O   LEU A  52      62.783 -31.139  64.604  1.00166.47           O  
ATOM   1912  N   VAL A  53      64.055 -32.310  63.129  1.00 81.28           N  
ATOM   1913  CA  VAL A  53      63.681 -31.539  61.982  1.00 81.28           C  
ATOM   1914  CB  VAL A  53      64.854 -31.112  61.148  1.00 81.28           C  
ATOM   1915  CG1 VAL A  53      64.340 -30.296  59.949  1.00 81.28           C  
ATOM   1916  CG2 VAL A  53      65.849 -30.358  62.051  1.00 81.28           C  
ATOM   1917  C   VAL A  53      62.804 -32.386  61.102  1.00 81.28           C  
ATOM   1918  O   VAL A  53      63.036 -33.581  60.918  1.00 81.28           O  
ATOM   1919  N   PHE A  54      61.773 -31.751  60.513  1.00230.71           N  
ATOM   1920  CA  PHE A  54      60.771 -32.385  59.690  1.00230.71           C  
ATOM   1921  CB  PHE A  54      59.469 -31.560  59.739  1.00230.71           C  
ATOM   1922  CG  PHE A  54      58.513 -31.984  58.679  1.00230.71           C  
ATOM   1923  CD1 PHE A  54      58.548 -31.382  57.443  1.00230.71           C  
ATOM   1924  CD2 PHE A  54      57.580 -32.962  58.911  1.00230.71           C  
ATOM   1925  CE1 PHE A  54      57.671 -31.751  56.450  1.00230.71           C  
ATOM   1926  CE2 PHE A  54      56.703 -33.334  57.921  1.00230.71           C  
ATOM   1927  CZ  PHE A  54      56.743 -32.734  56.688  1.00230.71           C  
ATOM   1928  C   PHE A  54      61.204 -32.475  58.235  1.00230.71           C  
ATOM   1929  O   PHE A  54      61.391 -31.451  57.582  1.00230.71           O  
ATOM   1930  N   LEU A  55      61.483 -33.706  57.721  1.00213.55           N  
ATOM   1931  CA  LEU A  55      61.812 -33.968  56.326  1.00213.55           C  
ATOM   1932  CB  LEU A  55      62.603 -35.280  56.149  1.00213.55           C  
ATOM   1933  CG  LEU A  55      64.094 -35.215  56.528  1.00213.55           C  
ATOM   1934  CD1 LEU A  55      64.931 -34.590  55.406  1.00213.55           C  
ATOM   1935  CD2 LEU A  55      64.309 -34.484  57.855  1.00213.55           C  
ATOM   1936  C   LEU A  55      60.648 -34.059  55.362  1.00213.55           C  
ATOM   1937  O   LEU A  55      60.566 -33.293  54.403  1.00213.55           O  
ATOM   1938  N   ILE A  56      59.704 -35.007  55.591  1.00173.28           N  
ATOM   1939  CA  ILE A  56      58.666 -35.243  54.618  1.00173.28           C  
ATOM   1940  CB  ILE A  56      59.084 -36.166  53.506  1.00173.28           C  
ATOM   1941  CG1 ILE A  56      58.049 -36.146  52.365  1.00173.28           C  
ATOM   1942  CG2 ILE A  56      59.337 -37.557  54.111  1.00173.28           C  
ATOM   1943  CD1 ILE A  56      58.552 -36.768  51.065  1.00173.28           C  
ATOM   1944  C   ILE A  56      57.481 -35.867  55.281  1.00173.28           C  
ATOM   1945  O   ILE A  56      57.552 -36.362  56.405  1.00173.28           O  
ATOM   1946  N   ARG A  57      56.330 -35.826  54.585  1.00324.11           N  
ATOM   1947  CA  ARG A  57      55.142 -36.453  55.070  1.00324.11           C  
ATOM   1948  CB  ARG A  57      54.140 -35.445  55.644  1.00324.11           C  
ATOM   1949  CG  ARG A  57      52.858 -36.084  56.171  1.00324.11           C  
ATOM   1950  CD  ARG A  57      51.846 -35.063  56.689  1.00324.11           C  
ATOM   1951  NE  ARG A  57      50.848 -34.830  55.611  1.00324.11           N  
ATOM   1952  CZ  ARG A  57      50.560 -33.559  55.216  1.00324.11           C  
ATOM   1953  NH1 ARG A  57      51.262 -32.511  55.736  1.00324.11           N  
ATOM   1954  NH2 ARG A  57      49.566 -33.346  54.307  1.00324.11           N  
ATOM   1955  C   ARG A  57      54.467 -37.089  53.888  1.00324.11           C  
ATOM   1956  O   ARG A  57      54.291 -36.437  52.858  1.00324.11           O  
ATOM   1957  N   ARG A  58      54.071 -38.379  53.996  1.00363.62           N  
ATOM   1958  CA  ARG A  58      53.363 -38.989  52.903  1.00363.62           C  
ATOM   1959  CB  ARG A  58      54.051 -40.247  52.352  1.00363.62           C  
ATOM   1960  CG  ARG A  58      53.298 -40.890  51.189  1.00363.62           C  
ATOM   1961  CD  ARG A  58      53.338 -40.066  49.898  1.00363.62           C  
ATOM   1962  NE  ARG A  58      54.710 -40.182  49.323  1.00363.62           N  
ATOM   1963  CZ  ARG A  58      55.667 -39.254  49.620  1.00363.62           C  
ATOM   1964  NH1 ARG A  58      55.385 -38.204  50.442  1.00363.62           N  
ATOM   1965  NH2 ARG A  58      56.923 -39.373  49.098  1.00363.62           N  
ATOM   1966  C   ARG A  58      52.020 -39.405  53.428  1.00363.62           C  
ATOM   1967  O   ARG A  58      51.933 -40.097  54.440  1.00363.62           O  
ATOM   1968  N   ASN A  59      50.934 -38.966  52.752  1.00797.10           N  
ATOM   1969  CA  ASN A  59      49.578 -39.269  53.127  1.00797.10           C  
ATOM   1970  CB  ASN A  59      48.590 -38.156  52.690  1.00797.10           C  
ATOM   1971  CG  ASN A  59      49.031 -36.827  53.286  1.00797.10           C  
ATOM   1972  OD1 ASN A  59      50.144 -36.686  53.788  1.00797.10           O  
ATOM   1973  ND2 ASN A  59      48.137 -35.806  53.215  1.00797.10           N  
ATOM   1974  C   ASN A  59      49.209 -40.562  52.443  1.00797.10           C  
ATOM   1975  O   ASN A  59      49.712 -40.846  51.360  1.00797.10           O  
ATOM   1976  N   SER A  60      48.314 -41.385  53.040  1.00769.51           N  
ATOM   1977  CA  SER A  60      48.017 -42.676  52.461  1.00769.51           C  
ATOM   1978  CB  SER A  60      47.131 -43.592  53.337  1.00769.51           C  
ATOM   1979  OG  SER A  60      45.808 -43.088  53.425  1.00769.51           O  
ATOM   1980  C   SER A  60      47.359 -42.537  51.114  1.00769.51           C  
ATOM   1981  O   SER A  60      47.530 -43.398  50.255  1.00769.51           O  
ATOM   1982  N   PHE A  61      46.581 -41.461  50.893  1.00145.07           N  
ATOM   1983  CA  PHE A  61      45.876 -41.196  49.665  1.00145.07           C  
ATOM   1984  CB  PHE A  61      44.676 -40.235  49.800  1.00145.07           C  
ATOM   1985  CG  PHE A  61      45.064 -39.001  50.535  1.00145.07           C  
ATOM   1986  CD1 PHE A  61      45.763 -37.988  49.924  1.00145.07           C  
ATOM   1987  CD2 PHE A  61      44.696 -38.856  51.852  1.00145.07           C  
ATOM   1988  CE1 PHE A  61      46.100 -36.856  50.630  1.00145.07           C  
ATOM   1989  CE2 PHE A  61      45.028 -37.728  52.562  1.00145.07           C  
ATOM   1990  CZ  PHE A  61      45.735 -36.725  51.949  1.00145.07           C  
ATOM   1991  C   PHE A  61      46.790 -40.773  48.536  1.00145.07           C  
ATOM   1992  O   PHE A  61      46.326 -40.749  47.397  1.00145.07           O  
ATOM   1993  N   ASP A  65      48.047 -40.332  48.828  1.00 82.79           N  
ATOM   1994  CA  ASP A  65      49.025 -39.819  47.873  1.00 82.79           C  
ATOM   1995  CB  ASP A  65      50.200 -39.074  48.537  1.00 82.79           C  
ATOM   1996  CG  ASP A  65      49.721 -37.773  49.160  1.00 82.79           C  
ATOM   1997  OD1 ASP A  65      48.548 -37.384  48.914  1.00 82.79           O  
ATOM   1998  OD2 ASP A  65      50.538 -37.143  49.883  1.00 82.79           O  
ATOM   1999  C   ASP A  65      49.701 -40.890  47.049  1.00 82.79           C  
ATOM   2000  O   ASP A  65      50.409 -41.745  47.581  1.00 82.79           O  
ATOM   2001  N   GLU A  66      49.461 -40.894  45.716  1.00149.04           N  
ATOM   2002  CA  GLU A  66      50.142 -41.766  44.790  1.00149.04           C  
ATOM   2003  CB  GLU A  66      49.307 -42.104  43.540  1.00149.04           C  
ATOM   2004  CG  GLU A  66      48.711 -40.889  42.831  0.50149.04           C  
ATOM   2005  CD  GLU A  66      47.315 -40.678  43.405  0.50149.04           C  
ATOM   2006  OE1 GLU A  66      46.432 -41.534  43.125  0.50149.04           O  
ATOM   2007  OE2 GLU A  66      47.113 -39.671  44.130  0.50149.04           O  
ATOM   2008  C   GLU A  66      51.496 -41.270  44.330  1.00149.04           C  
ATOM   2009  O   GLU A  66      52.437 -42.055  44.215  1.00149.04           O  
ATOM   2010  N   GLN A  67      51.656 -39.955  44.050  1.00164.43           N  
ATOM   2011  CA  GLN A  67      52.886 -39.562  43.406  1.00164.43           C  
ATOM   2012  CB  GLN A  67      52.812 -38.236  42.628  0.83164.43           C  
ATOM   2013  CG  GLN A  67      52.553 -37.002  43.490  0.83164.43           C  
ATOM   2014  CD  GLN A  67      52.736 -35.786  42.591  0.83164.43           C  
ATOM   2015  OE1 GLN A  67      51.976 -34.822  42.657  0.50164.43           O  
ATOM   2016  NE2 GLN A  67      53.782 -35.837  41.724  0.50164.43           N  
ATOM   2017  C   GLN A  67      54.032 -39.497  44.367  1.00164.43           C  
ATOM   2018  O   GLN A  67      53.981 -38.824  45.397  1.00164.43           O  
ATOM   2019  N   ASN A  68      55.125 -40.204  44.006  1.00 78.17           N  
ATOM   2020  CA  ASN A  68      56.309 -40.272  44.817  1.00 78.17           C  
ATOM   2021  CB  ASN A  68      57.192 -41.503  44.539  1.00 78.17           C  
ATOM   2022  CG  ASN A  68      56.555 -42.712  45.217  1.00 78.17           C  
ATOM   2023  OD1 ASN A  68      55.671 -43.365  44.664  1.00 78.17           O  
ATOM   2024  ND2 ASN A  68      57.023 -43.022  46.455  1.00 78.17           N  
ATOM   2025  C   ASN A  68      57.125 -39.030  44.614  1.00 78.17           C  
ATOM   2026  O   ASN A  68      57.197 -38.487  43.512  1.00 78.17           O  
ATOM   2027  N   GLU A  69      57.797 -38.572  45.692  1.00131.76           N  
ATOM   2028  CA  GLU A  69      58.476 -37.304  45.676  1.00131.76           C  
ATOM   2029  CB  GLU A  69      58.151 -36.460  46.920  1.00131.76           C  
ATOM   2030  CG  GLU A  69      56.673 -36.077  47.026  1.00131.76           C  
ATOM   2031  CD  GLU A  69      56.439 -34.847  46.164  0.75131.76           C  
ATOM   2032  OE1 GLU A  69      56.659 -33.719  46.678  0.75131.76           O  
ATOM   2033  OE2 GLU A  69      56.039 -35.017  44.980  0.50131.76           O  
ATOM   2034  C   GLU A  69      59.968 -37.454  45.649  1.00131.76           C  
ATOM   2035  O   GLU A  69      60.543 -38.441  46.110  1.00131.76           O  
ATOM   2036  N   ILE A  70      60.618 -36.443  45.033  1.00120.17           N  
ATOM   2037  CA  ILE A  70      62.041 -36.304  45.070  1.00120.17           C  
ATOM   2038  CB  ILE A  70      62.748 -36.564  43.768  1.00120.17           C  
ATOM   2039  CG1 ILE A  70      64.236 -36.835  44.034  1.00120.17           C  
ATOM   2040  CG2 ILE A  70      62.518 -35.379  42.818  1.00120.17           C  
ATOM   2041  CD1 ILE A  70      64.977 -37.403  42.826  1.00120.17           C  
ATOM   2042  C   ILE A  70      62.271 -34.877  45.459  1.00120.17           C  
ATOM   2043  O   ILE A  70      61.588 -33.976  44.974  1.00120.17           O  
ATOM   2044  N   SER A  72      63.196 -34.636  46.406  1.00 73.05           N  
ATOM   2045  CA  SER A  72      63.497 -33.288  46.781  1.00 73.05           C  
ATOM   2046  CB  SER A  72      62.887 -32.882  48.132  1.00 73.05           C  
ATOM   2047  OG  SER A  72      63.228 -31.536  48.425  1.00 73.05           O  
ATOM   2048  C   SER A  72      64.975 -33.234  46.927  1.00 73.05           C  
ATOM   2049  O   SER A  72      65.533 -33.759  47.889  1.00 73.05           O  
ATOM   2050  N   GLY A  74      65.656 -32.576  45.974  1.00 38.18           N  
ATOM   2051  CA  GLY A  74      67.080 -32.520  46.063  1.00 38.18           C  
ATOM   2052  C   GLY A  74      67.579 -33.930  46.018  1.00 38.18           C  
ATOM   2053  O   GLY A  74      67.155 -34.734  45.190  1.00 38.18           O  
ATOM   2054  N   ARG A  75      68.517 -34.238  46.930  1.00131.68           N  
ATOM   2055  CA  ARG A  75      69.159 -35.513  47.074  1.00131.68           C  
ATOM   2056  CB  ARG A  75      70.362 -35.478  48.030  1.00131.68           C  
ATOM   2057  CG  ARG A  75      71.531 -34.691  47.441  1.00131.68           C  
ATOM   2058  CD  ARG A  75      72.788 -34.669  48.310  1.00131.68           C  
ATOM   2059  NE  ARG A  75      72.490 -33.883  49.540  1.00131.68           N  
ATOM   2060  CZ  ARG A  75      72.177 -34.514  50.710  1.00131.68           C  
ATOM   2061  NH1 ARG A  75      72.163 -35.878  50.775  1.00131.68           N  
ATOM   2062  NH2 ARG A  75      71.889 -33.776  51.821  1.00131.68           N  
ATOM   2063  C   ARG A  75      68.201 -36.549  47.583  1.00131.68           C  
ATOM   2064  O   ARG A  75      68.426 -37.742  47.378  1.00131.68           O  
ATOM   2065  N   TYR A  76      67.145 -36.121  48.309  1.00145.35           N  
ATOM   2066  CA  TYR A  76      66.214 -37.016  48.950  1.00145.35           C  
ATOM   2067  CB  TYR A  76      65.384 -36.369  50.075  1.00145.35           C  
ATOM   2068  CG  TYR A  76      66.271 -35.813  51.135  1.00145.35           C  
ATOM   2069  CD1 TYR A  76      67.247 -36.587  51.712  1.00145.35           C  
ATOM   2070  CD2 TYR A  76      66.079 -34.529  51.595  1.00145.35           C  
ATOM   2071  CE1 TYR A  76      68.048 -36.077  52.706  1.00145.35           C  
ATOM   2072  CE2 TYR A  76      66.876 -34.012  52.590  1.00145.35           C  
ATOM   2073  CZ  TYR A  76      67.866 -34.786  53.146  1.00145.35           C  
ATOM   2074  OH  TYR A  76      68.689 -34.268  54.168  1.00145.35           O  
ATOM   2075  C   TYR A  76      65.189 -37.539  47.977  1.00145.35           C  
ATOM   2076  O   TYR A  76      64.734 -36.818  47.091  1.00145.35           O  
ATOM   2077  N   SER A  77      64.825 -38.840  48.112  1.00 76.21           N  
ATOM   2078  CA  SER A  77      63.773 -39.433  47.330  1.00 76.21           C  
ATOM   2079  CB  SER A  77      64.263 -40.080  46.021  1.00 76.21           C  
ATOM   2080  OG  SER A  77      65.145 -41.157  46.298  1.00 76.21           O  
ATOM   2081  C   SER A  77      63.139 -40.504  48.175  1.00 76.21           C  
ATOM   2082  O   SER A  77      63.837 -41.271  48.837  1.00 76.21           O  
ATOM   2083  N   TRP A  78      61.788 -40.599  48.159  1.00114.95           N  
ATOM   2084  CA  TRP A  78      61.116 -41.553  49.002  1.00114.95           C  
ATOM   2085  CB  TRP A  78      60.173 -40.889  50.021  1.00114.95           C  
ATOM   2086  CG  TRP A  78      60.904 -40.087  51.071  1.00114.95           C  
ATOM   2087  CD2 TRP A  78      61.289 -38.709  50.923  1.00114.95           C  
ATOM   2088  CD1 TRP A  78      61.340 -40.479  52.302  1.00114.95           C  
ATOM   2089  NE1 TRP A  78      61.975 -39.435  52.931  1.00114.95           N  
ATOM   2090  CE2 TRP A  78      61.953 -38.341  52.093  1.00114.95           C  
ATOM   2091  CE3 TRP A  78      61.106 -37.826  49.898  1.00114.95           C  
ATOM   2092  CZ2 TRP A  78      62.446 -37.077  52.256  1.00114.95           C  
ATOM   2093  CZ3 TRP A  78      61.607 -36.553  50.063  1.00114.95           C  
ATOM   2094  CH2 TRP A  78      62.264 -36.188  51.219  1.00114.95           C  
ATOM   2095  C   TRP A  78      60.299 -42.476  48.141  1.00114.95           C  
ATOM   2096  O   TRP A  78      59.923 -42.133  47.022  1.00114.95           O  
ATOM   2097  N   ASN A  79      60.040 -43.708  48.632  1.00 88.40           N  
ATOM   2098  CA  ASN A  79      59.244 -44.632  47.869  1.00 88.40           C  
ATOM   2099  CB  ASN A  79      60.073 -45.796  47.296  1.00 88.40           C  
ATOM   2100  CG  ASN A  79      59.149 -46.699  46.493  1.00 88.40           C  
ATOM   2101  OD1 ASN A  79      58.854 -47.818  46.903  1.00 88.40           O  
ATOM   2102  ND2 ASN A  79      58.661 -46.202  45.325  1.00 88.40           N  
ATOM   2103  C   ASN A  79      58.190 -45.214  48.761  1.00 88.40           C  
ATOM   2104  O   ASN A  79      58.485 -46.030  49.634  1.00 88.40           O  
ATOM   2105  N   PHE A  80      56.914 -44.839  48.528  1.00108.28           N  
ATOM   2106  CA  PHE A  80      55.830 -45.295  49.354  1.00108.28           C  
ATOM   2107  CB  PHE A  80      54.840 -44.158  49.688  1.00108.28           C  
ATOM   2108  CG  PHE A  80      53.666 -44.661  50.470  1.00108.28           C  
ATOM   2109  CD1 PHE A  80      53.799 -45.100  51.769  1.00108.28           C  
ATOM   2110  CD2 PHE A  80      52.407 -44.649  49.913  1.00108.28           C  
ATOM   2111  CE1 PHE A  80      52.707 -45.546  52.479  1.00108.28           C  
ATOM   2112  CE2 PHE A  80      51.310 -45.092  50.616  1.00108.28           C  
ATOM   2113  CZ  PHE A  80      51.458 -45.545  51.904  1.00108.28           C  
ATOM   2114  C   PHE A  80      55.089 -46.371  48.632  1.00108.28           C  
ATOM   2115  O   PHE A  80      54.647 -46.181  47.499  1.00108.28           O  
ATOM   2116  N   GLN A  82      54.961 -47.550  49.276  1.00120.07           N  
ATOM   2117  CA  GLN A  82      54.203 -48.612  48.686  1.00120.07           C  
ATOM   2118  CB  GLN A  82      55.030 -49.842  48.283  1.00120.07           C  
ATOM   2119  CG  GLN A  82      56.019 -49.540  47.156  1.00120.07           C  
ATOM   2120  CD  GLN A  82      56.492 -50.858  46.568  1.00120.07           C  
ATOM   2121  OE1 GLN A  82      57.448 -50.905  45.797  1.00120.07           O  
ATOM   2122  NE2 GLN A  82      55.793 -51.964  46.929  1.00120.07           N  
ATOM   2123  C   GLN A  82      53.178 -49.039  49.694  1.00120.07           C  
ATOM   2124  O   GLN A  82      53.498 -49.662  50.705  1.00120.07           O  
ATOM   2125  N   LYS A  84      51.902 -48.706  49.415  1.00120.93           N  
ATOM   2126  CA  LYS A  84      50.797 -48.963  50.295  1.00120.93           C  
ATOM   2127  CB  LYS A  84      49.482 -48.351  49.786  0.88120.93           C  
ATOM   2128  CG  LYS A  84      48.347 -48.395  50.812  0.88120.93           C  
ATOM   2129  CD  LYS A  84      47.177 -47.474  50.458  0.88120.93           C  
ATOM   2130  CE  LYS A  84      46.046 -47.499  51.489  0.88120.93           C  
ATOM   2131  NZ  LYS A  84      45.002 -46.518  51.122  0.88120.93           N  
ATOM   2132  C   LYS A  84      50.591 -50.436  50.453  1.00120.93           C  
ATOM   2133  O   LYS A  84      50.256 -50.900  51.541  1.00120.93           O  
ATOM   2134  N   SER A  85      50.763 -51.206  49.363  1.00 74.49           N  
ATOM   2135  CA  SER A  85      50.545 -52.628  49.385  1.00 74.49           C  
ATOM   2136  CB  SER A  85      50.717 -53.271  47.998  1.00 74.49           C  
ATOM   2137  OG  SER A  85      52.059 -53.129  47.555  1.00 74.49           O  
ATOM   2138  C   SER A  85      51.527 -53.295  50.305  1.00 74.49           C  
ATOM   2139  O   SER A  85      51.148 -54.098  51.157  1.00 74.49           O  
ATOM   2140  N   THR A  86      52.823 -52.980  50.125  1.00146.20           N  
ATOM   2141  CA  THR A  86      53.922 -53.525  50.876  1.00146.20           C  
ATOM   2142  CB  THR A  86      55.256 -53.323  50.221  1.00146.20           C  
ATOM   2143  OG1 THR A  86      55.540 -51.939  50.084  1.00146.20           O  
ATOM   2144  CG2 THR A  86      55.220 -54.012  48.847  1.00146.20           C  
ATOM   2145  C   THR A  86      53.963 -52.926  52.253  1.00146.20           C  
ATOM   2146  O   THR A  86      54.607 -53.469  53.150  1.00146.20           O  
ATOM   2147  N   SER A  87      53.304 -51.767  52.453  1.00 80.67           N  
ATOM   2148  CA  SER A  87      53.341 -51.095  53.720  1.00 80.67           C  
ATOM   2149  CB  SER A  87      52.776 -51.925  54.888  1.00 80.67           C  
ATOM   2150  OG  SER A  87      51.378 -52.116  54.724  1.00 80.67           O  
ATOM   2151  C   SER A  87      54.754 -50.709  54.059  1.00 80.67           C  
ATOM   2152  O   SER A  87      55.203 -50.904  55.189  1.00 80.67           O  
ATOM   2153  N   SER A  88      55.500 -50.150  53.079  1.00 71.31           N  
ATOM   2154  CA  SER A  88      56.845 -49.702  53.343  1.00 71.31           C  
ATOM   2155  CB  SER A  88      57.929 -50.582  52.696  1.00 71.31           C  
ATOM   2156  OG  SER A  88      57.832 -50.514  51.281  1.00 71.31           O  
ATOM   2157  C   SER A  88      57.021 -48.303  52.815  1.00 71.31           C  
ATOM   2158  O   SER A  88      56.463 -47.945  51.779  1.00 71.31           O  
ATOM   2159  N   PHE A  89      57.783 -47.459  53.550  1.00135.94           N  
ATOM   2160  CA  PHE A  89      58.052 -46.111  53.119  1.00135.94           C  
ATOM   2161  CB  PHE A  89      57.257 -45.101  53.967  1.00135.94           C  
ATOM   2162  CG  PHE A  89      57.421 -43.725  53.425  1.00135.94           C  
ATOM   2163  CD1 PHE A  89      57.000 -43.415  52.151  1.00135.94           C  
ATOM   2164  CD2 PHE A  89      57.946 -42.729  54.212  1.00135.94           C  
ATOM   2165  CE1 PHE A  89      57.139 -42.140  51.654  1.00135.94           C  
ATOM   2166  CE2 PHE A  89      58.084 -41.451  53.719  1.00135.94           C  
ATOM   2167  CZ  PHE A  89      57.685 -41.153  52.438  1.00135.94           C  
ATOM   2168  C   PHE A  89      59.524 -45.864  53.298  1.00135.94           C  
ATOM   2169  O   PHE A  89      59.952 -45.341  54.328  1.00135.94           O  
ATOM   2170  N   ASN A  90      60.330 -46.189  52.260  1.00 91.58           N  
ATOM   2171  CA  ASN A  90      61.765 -46.100  52.346  1.00 91.58           C  
ATOM   2172  CB  ASN A  90      62.496 -47.145  51.478  1.00 91.58           C  
ATOM   2173  CG  ASN A  90      62.167 -48.522  52.042  1.00 91.58           C  
ATOM   2174  OD1 ASN A  90      61.205 -48.685  52.790  1.00 91.58           O  
ATOM   2175  ND2 ASN A  90      62.994 -49.540  51.684  1.00 91.58           N  
ATOM   2176  C   ASN A  90      62.257 -44.738  51.939  1.00 91.58           C  
ATOM   2177  O   ASN A  90      61.676 -44.061  51.094  1.00 91.58           O  
ATOM   2178  N   PHE A  91      63.379 -44.308  52.551  1.00120.66           N  
ATOM   2179  CA  PHE A  91      63.975 -43.023  52.307  1.00120.66           C  
ATOM   2180  CB  PHE A  91      64.097 -42.249  53.639  1.00120.66           C  
ATOM   2181  CG  PHE A  91      64.957 -41.036  53.570  1.00120.66           C  
ATOM   2182  CD1 PHE A  91      64.705 -40.017  52.686  1.00120.66           C  
ATOM   2183  CD2 PHE A  91      65.994 -40.899  54.466  1.00120.66           C  
ATOM   2184  CE1 PHE A  91      65.511 -38.903  52.669  1.00120.66           C  
ATOM   2185  CE2 PHE A  91      66.800 -39.788  54.456  1.00120.66           C  
ATOM   2186  CZ  PHE A  91      66.560 -38.786  53.549  1.00120.66           C  
ATOM   2187  C   PHE A  91      65.315 -43.235  51.666  1.00120.66           C  
ATOM   2188  O   PHE A  91      66.154 -43.975  52.176  1.00120.66           O  
ATOM   2189  N   THR A  92      65.557 -42.590  50.505  1.00 76.44           N  
ATOM   2190  CA  THR A  92      66.811 -42.815  49.838  1.00 76.44           C  
ATOM   2191  CB  THR A  92      66.644 -43.407  48.467  1.00 76.44           C  
ATOM   2192  OG1 THR A  92      65.934 -44.634  48.556  1.00 76.44           O  
ATOM   2193  CG2 THR A  92      68.036 -43.657  47.861  1.00 76.44           C  
ATOM   2194  C   THR A  92      67.555 -41.519  49.727  1.00 76.44           C  
ATOM   2195  O   THR A  92      66.998 -40.496  49.333  1.00 76.44           O  
ATOM   2196  N   ILE A  93      68.855 -41.541  50.092  1.00 77.21           N  
ATOM   2197  CA  ILE A  93      69.679 -40.368  50.027  1.00 77.21           C  
ATOM   2198  CB  ILE A  93      70.395 -40.052  51.312  1.00 77.21           C  
ATOM   2199  CG1 ILE A  93      69.392 -39.861  52.463  1.00 77.21           C  
ATOM   2200  CG2 ILE A  93      71.259 -38.804  51.070  1.00 77.21           C  
ATOM   2201  CD1 ILE A  93      70.042 -39.844  53.847  1.00 77.21           C  
ATOM   2202  C   ILE A  93      70.722 -40.640  48.990  1.00 77.21           C  
ATOM   2203  O   ILE A  93      71.404 -41.664  49.024  1.00 77.21           O  
ATOM   2204  N   THR A  94      70.859 -39.707  48.032  1.00128.73           N  
ATOM   2205  CA  THR A  94      71.765 -39.870  46.935  1.00128.73           C  
ATOM   2206  CB  THR A  94      71.086 -39.523  45.642  1.00128.73           C  
ATOM   2207  OG1 THR A  94      69.936 -40.334  45.466  1.00128.73           O  
ATOM   2208  CG2 THR A  94      72.049 -39.733  44.474  1.00128.73           C  
ATOM   2209  C   THR A  94      72.895 -38.909  47.136  1.00128.73           C  
ATOM   2210  O   THR A  94      72.736 -37.909  47.833  1.00128.73           O  
ATOM   2211  N   ALA A  95      74.075 -39.222  46.548  1.00 65.36           N  
ATOM   2212  CA  ALA A  95      75.245 -38.382  46.599  1.00 65.36           C  
ATOM   2213  CB  ALA A  95      75.163 -37.174  45.651  1.00 65.36           C  
ATOM   2214  C   ALA A  95      75.452 -37.889  48.002  1.00 65.36           C  
ATOM   2215  O   ALA A  95      75.513 -36.685  48.241  1.00 65.36           O  
ATOM   2216  N   SER A  96      75.598 -38.826  48.960  1.00109.44           N  
ATOM   2217  CA  SER A  96      75.671 -38.527  50.365  1.00109.44           C  
ATOM   2218  CB  SER A  96      76.031 -39.735  51.246  1.00109.44           C  
ATOM   2219  OG  SER A  96      75.000 -40.709  51.212  1.00109.44           O  
ATOM   2220  C   SER A  96      76.707 -37.499  50.665  1.00109.44           C  
ATOM   2221  O   SER A  96      77.766 -37.442  50.041  1.00109.44           O  
ATOM   2222  N   GLN A  97      76.394 -36.662  51.675  1.00122.74           N  
ATOM   2223  CA  GLN A  97      77.269 -35.625  52.122  1.00122.74           C  
ATOM   2224  CB  GLN A  97      76.723 -34.228  51.794  1.00122.74           C  
ATOM   2225  CG  GLN A  97      76.586 -34.040  50.279  1.00122.74           C  
ATOM   2226  CD  GLN A  97      76.051 -32.653  49.990  1.00122.74           C  
ATOM   2227  OE1 GLN A  97      75.659 -31.923  50.897  1.00122.74           O  
ATOM   2228  NE2 GLN A  97      76.035 -32.275  48.684  1.00122.74           N  
ATOM   2229  C   GLN A  97      77.410 -35.787  53.605  1.00122.74           C  
ATOM   2230  O   GLN A  97      76.653 -36.519  54.238  1.00122.74           O  
ATOM   2231  N   VAL A  98      78.405 -35.103  54.196  1.00118.00           N  
ATOM   2232  CA  VAL A  98      78.706 -35.216  55.597  1.00118.00           C  
ATOM   2233  CB  VAL A  98      79.869 -34.360  56.006  1.00118.00           C  
ATOM   2234  CG1 VAL A  98      81.125 -34.866  55.283  1.00118.00           C  
ATOM   2235  CG2 VAL A  98      79.535 -32.891  55.700  1.00118.00           C  
ATOM   2236  C   VAL A  98      77.528 -34.776  56.413  1.00118.00           C  
ATOM   2237  O   VAL A  98      77.263 -35.337  57.475  1.00118.00           O  
ATOM   2238  N   VAL A  99      76.774 -33.775  55.922  1.00 79.34           N  
ATOM   2239  CA  VAL A  99      75.680 -33.159  56.629  1.00 79.34           C  
ATOM   2240  CB  VAL A  99      75.000 -32.079  55.832  1.00 79.34           C  
ATOM   2241  CG1 VAL A  99      76.001 -30.936  55.596  1.00 79.34           C  
ATOM   2242  CG2 VAL A  99      74.434 -32.694  54.539  1.00 79.34           C  
ATOM   2243  C   VAL A  99      74.641 -34.179  56.965  1.00 79.34           C  
ATOM   2244  O   VAL A  99      73.879 -33.997  57.913  1.00 79.34           O  
ATOM   2245  N   ASP A 100      74.567 -35.257  56.168  1.00 94.07           N  
ATOM   2246  CA  ASP A 100      73.591 -36.299  56.302  1.00 94.07           C  
ATOM   2247  CB  ASP A 100      73.691 -37.345  55.182  1.00 94.07           C  
ATOM   2248  CG  ASP A 100      73.342 -36.657  53.873  1.00 94.07           C  
ATOM   2249  OD1 ASP A 100      72.566 -35.666  53.906  1.00 94.07           O  
ATOM   2250  OD2 ASP A 100      73.860 -37.110  52.819  1.00 94.07           O  
ATOM   2251  C   ASP A 100      73.767 -37.032  57.591  1.00 94.07           C  
ATOM   2252  O   ASP A 100      72.815 -37.647  58.060  1.00 94.07           O  
ATOM   2253  N   SER A 101      74.986 -37.052  58.168  1.00 71.64           N  
ATOM   2254  CA  SER A 101      75.189 -37.779  59.390  1.00 71.64           C  
ATOM   2255  CB  SER A 101      76.600 -37.587  59.972  1.00 71.64           C  
ATOM   2256  OG  SER A 101      77.579 -38.025  59.041  1.00 71.64           O  
ATOM   2257  C   SER A 101      74.206 -37.273  60.392  1.00 71.64           C  
ATOM   2258  O   SER A 101      74.261 -36.118  60.815  1.00 71.64           O  
ATOM   2259  N   ALA A 102      73.284 -38.167  60.803  1.00 68.44           N  
ATOM   2260  CA  ALA A 102      72.237 -37.834  61.719  1.00 68.44           C  
ATOM   2261  CB  ALA A 102      71.255 -36.785  61.166  1.00 68.44           C  
ATOM   2262  C   ALA A 102      71.472 -39.095  61.930  1.00 68.44           C  
ATOM   2263  O   ALA A 102      71.798 -40.127  61.345  1.00 68.44           O  
ATOM   2264  N   VAL A 103      70.456 -39.045  62.813  1.00 77.53           N  
ATOM   2265  CA  VAL A 103      69.614 -40.177  63.052  1.00 77.53           C  
ATOM   2266  CB  VAL A 103      69.254 -40.335  64.500  1.00 77.53           C  
ATOM   2267  CG1 VAL A 103      68.240 -41.483  64.641  1.00 77.53           C  
ATOM   2268  CG2 VAL A 103      70.554 -40.537  65.295  1.00 77.53           C  
ATOM   2269  C   VAL A 103      68.353 -39.898  62.297  1.00 77.53           C  
ATOM   2270  O   VAL A 103      67.883 -38.762  62.276  1.00 77.53           O  
ATOM   2271  N   TYR A 104      67.779 -40.926  61.637  1.00136.92           N  
ATOM   2272  CA  TYR A 104      66.593 -40.690  60.862  1.00136.92           C  
ATOM   2273  CB  TYR A 104      66.710 -41.062  59.370  1.00136.92           C  
ATOM   2274  CG  TYR A 104      67.639 -40.099  58.711  1.00136.92           C  
ATOM   2275  CD1 TYR A 104      67.187 -38.852  58.363  1.00136.92           C  
ATOM   2276  CD2 TYR A 104      68.951 -40.418  58.452  1.00136.92           C  
ATOM   2277  CE1 TYR A 104      68.022 -37.947  57.756  1.00136.92           C  
ATOM   2278  CE2 TYR A 104      69.791 -39.513  57.843  1.00136.92           C  
ATOM   2279  CZ  TYR A 104      69.326 -38.272  57.491  1.00136.92           C  
ATOM   2280  OH  TYR A 104      70.182 -37.339  56.867  1.00136.92           O  
ATOM   2281  C   TYR A 104      65.484 -41.509  61.438  1.00136.92           C  
ATOM   2282  O   TYR A 104      65.651 -42.698  61.706  1.00136.92           O  
ATOM   2283  N   PHE A 105      64.309 -40.873  61.643  1.00143.38           N  
ATOM   2284  CA  PHE A 105      63.207 -41.560  62.249  1.00143.38           C  
ATOM   2285  CB  PHE A 105      62.589 -40.835  63.456  1.00143.38           C  
ATOM   2286  CG  PHE A 105      63.647 -40.362  64.389  1.00143.38           C  
ATOM   2287  CD1 PHE A 105      64.222 -41.190  65.322  1.00143.38           C  
ATOM   2288  CD2 PHE A 105      64.070 -39.059  64.313  1.00143.38           C  
ATOM   2289  CE1 PHE A 105      65.197 -40.718  66.171  1.00143.38           C  
ATOM   2290  CE2 PHE A 105      65.043 -38.581  65.159  1.00143.38           C  
ATOM   2291  CZ  PHE A 105      65.608 -39.413  66.093  1.00143.38           C  
ATOM   2292  C   PHE A 105      62.073 -41.585  61.277  1.00143.38           C  
ATOM   2293  O   PHE A 105      61.839 -40.606  60.568  1.00143.38           O  
ATOM   2294  N   CYS A 106      61.335 -42.717  61.225  1.00158.03           N  
ATOM   2295  CA  CYS A 106      60.145 -42.753  60.420  1.00158.03           C  
ATOM   2296  CB  CYS A 106      60.043 -43.900  59.377  1.00158.03           C  
ATOM   2297  SG  CYS A 106      59.777 -45.566  60.044  1.00158.03           S  
ATOM   2298  C   CYS A 106      59.002 -42.847  61.388  1.00158.03           C  
ATOM   2299  O   CYS A 106      59.115 -43.508  62.419  1.00158.03           O  
ATOM   2300  N   ALA A 107      57.875 -42.164  61.094  1.00 88.57           N  
ATOM   2301  CA  ALA A 107      56.774 -42.125  62.022  1.00 88.57           C  
ATOM   2302  CB  ALA A 107      56.685 -40.796  62.792  1.00 88.57           C  
ATOM   2303  C   ALA A 107      55.477 -42.309  61.286  1.00 88.57           C  
ATOM   2304  O   ALA A 107      55.418 -42.161  60.066  1.00 88.57           O  
ATOM   2305  N   LEU A 108      54.404 -42.683  62.022  1.00158.53           N  
ATOM   2306  CA  LEU A 108      53.108 -42.913  61.431  1.00158.53           C  
ATOM   2307  CB  LEU A 108      52.784 -44.420  61.319  1.00158.53           C  
ATOM   2308  CG  LEU A 108      51.431 -44.823  60.679  1.00158.53           C  
ATOM   2309  CD1 LEU A 108      51.369 -46.348  60.479  1.00158.53           C  
ATOM   2310  CD2 LEU A 108      50.210 -44.346  61.485  1.00158.53           C  
ATOM   2311  C   LEU A 108      52.086 -42.233  62.293  1.00158.53           C  
ATOM   2312  O   LEU A 108      52.218 -42.203  63.517  1.00158.53           O  
ATOM   2313  N   GLY A 109      51.044 -41.657  61.652  1.00220.86           N  
ATOM   2314  CA  GLY A 109      49.967 -40.971  62.307  1.00220.86           C  
ATOM   2315  C   GLY A 109      48.701 -41.472  61.705  1.00220.86           C  
ATOM   2316  O   GLY A 109      48.647 -41.933  60.566  1.00220.86           O  
ATOM   2317  N   THR A 110      47.614 -41.364  62.471  1.00433.83           N  
ATOM   2318  CA  THR A 110      46.387 -41.893  61.988  1.00433.83           C  
ATOM   2319  CB  THR A 110      45.871 -42.991  62.859  1.00433.83           C  
ATOM   2320  OG1 THR A 110      45.606 -42.499  64.165  1.00433.83           O  
ATOM   2321  CG2 THR A 110      46.926 -44.109  62.909  1.00433.83           C  
ATOM   2322  C   THR A 110      45.397 -40.777  62.044  1.00433.83           C  
ATOM   2323  O   THR A 110      45.704 -39.666  62.461  1.00433.83           O  
ATOM   2324  N   TYR A 111      44.132 -41.080  61.747  1.00763.16           N  
ATOM   2325  CA  TYR A 111      43.192 -40.038  61.491  1.00763.16           C  
ATOM   2326  CB  TYR A 111      41.825 -40.575  61.032  1.00763.16           C  
ATOM   2327  CG  TYR A 111      41.347 -41.587  62.015  1.00763.16           C  
ATOM   2328  CD1 TYR A 111      41.739 -42.899  61.885  1.00763.16           C  
ATOM   2329  CD2 TYR A 111      40.520 -41.239  63.058  1.00763.16           C  
ATOM   2330  CE1 TYR A 111      41.307 -43.853  62.774  1.00763.16           C  
ATOM   2331  CE2 TYR A 111      40.084 -42.192  63.953  1.00763.16           C  
ATOM   2332  CZ  TYR A 111      40.480 -43.502  63.812  1.00763.16           C  
ATOM   2333  OH  TYR A 111      40.039 -44.484  64.723  1.00763.16           O  
ATOM   2334  C   TYR A 111      42.999 -39.035  62.552  1.00763.16           C  
ATOM   2335  O   TYR A 111      42.343 -39.255  63.575  1.00763.16           O  
ATOM   2336  N   GLY A 112      43.744 -37.927  62.280  1.00698.75           N  
ATOM   2337  CA  GLY A 112      43.903 -36.574  62.764  1.00698.75           C  
ATOM   2338  C   GLY A 112      44.562 -36.673  64.065  1.00698.75           C  
ATOM   2339  O   GLY A 112      45.395 -35.841  64.430  1.00698.75           O  
ATOM   2340  N   ASN A 123      44.182 -37.786  64.716  1.00293.50           N  
ATOM   2341  CA  ASN A 123      44.538 -38.277  65.993  1.00293.50           C  
ATOM   2342  CB  ASN A 123      43.792 -39.561  66.395  1.00293.50           C  
ATOM   2343  CG  ASN A 123      44.179 -39.898  67.828  1.00293.50           C  
ATOM   2344  OD1 ASN A 123      45.360 -39.993  68.161  1.00293.50           O  
ATOM   2345  ND2 ASN A 123      43.159 -40.078  68.708  1.00293.50           N  
ATOM   2346  C   ASN A 123      45.852 -38.585  65.728  1.00293.50           C  
ATOM   2347  O   ASN A 123      46.085 -39.674  65.241  1.00293.50           O  
ATOM   2348  N   ASN A 124      46.665 -37.601  66.076  1.00713.38           N  
ATOM   2349  CA  ASN A 124      47.920 -37.473  65.487  1.00713.38           C  
ATOM   2350  CB  ASN A 124      48.086 -36.059  64.875  1.00713.38           C  
ATOM   2351  CG  ASN A 124      47.964 -35.049  66.011  1.00713.38           C  
ATOM   2352  OD1 ASN A 124      48.962 -34.491  66.460  1.00713.38           O  
ATOM   2353  ND2 ASN A 124      46.718 -34.812  66.498  1.00713.38           N  
ATOM   2354  C   ASN A 124      49.039 -37.634  66.438  1.00713.38           C  
ATOM   2355  O   ASN A 124      49.982 -36.849  66.379  1.00713.38           O  
ATOM   2356  N   ARG A 125      49.012 -38.636  67.324  1.00335.20           N  
ATOM   2357  CA  ARG A 125      50.240 -38.819  68.017  1.00335.20           C  
ATOM   2358  CB  ARG A 125      50.138 -39.787  69.207  1.00335.20           C  
ATOM   2359  CG  ARG A 125      49.720 -41.197  68.783  1.00335.20           C  
ATOM   2360  CD  ARG A 125      49.552 -42.171  69.949  1.00335.20           C  
ATOM   2361  NE  ARG A 125      48.138 -42.071  70.408  1.00335.20           N  
ATOM   2362  CZ  ARG A 125      47.761 -42.638  71.591  1.00335.20           C  
ATOM   2363  NH1 ARG A 125      48.696 -43.229  72.389  1.00335.20           N  
ATOM   2364  NH2 ARG A 125      46.449 -42.624  71.969  1.00335.20           N  
ATOM   2365  C   ARG A 125      51.047 -39.512  66.974  1.00335.20           C  
ATOM   2366  O   ARG A 125      50.522 -40.347  66.242  1.00335.20           O  
ATOM   2367  N   LEU A 126      52.334 -39.176  66.841  1.00165.27           N  
ATOM   2368  CA  LEU A 126      53.096 -39.833  65.833  1.00165.27           C  
ATOM   2369  CB  LEU A 126      54.219 -38.950  65.257  1.00165.27           C  
ATOM   2370  CG  LEU A 126      53.724 -37.625  64.642  1.00165.27           C  
ATOM   2371  CD1 LEU A 126      54.893 -36.803  64.072  1.00165.27           C  
ATOM   2372  CD2 LEU A 126      52.595 -37.858  63.626  1.00165.27           C  
ATOM   2373  C   LEU A 126      53.756 -40.997  66.494  1.00165.27           C  
ATOM   2374  O   LEU A 126      54.259 -40.878  67.609  1.00165.27           O  
ATOM   2375  N   ALA A 127      53.740 -42.173  65.838  1.00106.01           N  
ATOM   2376  CA  ALA A 127      54.424 -43.299  66.407  1.00106.01           C  
ATOM   2377  CB  ALA A 127      53.698 -44.637  66.191  1.00106.01           C  
ATOM   2378  C   ALA A 127      55.718 -43.383  65.662  1.00106.01           C  
ATOM   2379  O   ALA A 127      55.724 -43.500  64.437  1.00106.01           O  
ATOM   2380  N   PHE A 128      56.850 -43.343  66.393  1.00207.65           N  
ATOM   2381  CA  PHE A 128      58.145 -43.312  65.775  1.00207.65           C  
ATOM   2382  CB  PHE A 128      59.152 -42.349  66.443  1.00207.65           C  
ATOM   2383  CG  PHE A 128      58.832 -40.919  66.147  1.00207.65           C  
ATOM   2384  CD1 PHE A 128      59.362 -40.303  65.041  1.00207.65           C  
ATOM   2385  CD2 PHE A 128      58.018 -40.174  66.964  1.00207.65           C  
ATOM   2386  CE1 PHE A 128      59.088 -38.986  64.755  1.00207.65           C  
ATOM   2387  CE2 PHE A 128      57.741 -38.853  66.680  1.00207.65           C  
ATOM   2388  CZ  PHE A 128      58.273 -38.248  65.573  1.00207.65           C  
ATOM   2389  C   PHE A 128      58.786 -44.662  65.834  1.00207.65           C  
ATOM   2390  O   PHE A 128      58.511 -45.475  66.715  1.00207.65           O  
ATOM   2391  N   GLY A 129      59.671 -44.929  64.853  1.00 97.28           N  
ATOM   2392  CA  GLY A 129      60.417 -46.152  64.817  1.00 97.28           C  
ATOM   2393  C   GLY A 129      61.623 -45.935  65.677  1.00 97.28           C  
ATOM   2394  O   GLY A 129      61.804 -44.856  66.239  1.00 97.28           O  
ATOM   2395  N   LYS A 130      62.478 -46.974  65.789  1.00130.73           N  
ATOM   2396  CA  LYS A 130      63.674 -46.952  66.586  1.00130.73           C  
ATOM   2397  CB  LYS A 130      64.401 -48.310  66.637  1.00130.73           C  
ATOM   2398  CG  LYS A 130      63.619 -49.420  67.345  1.00130.73           C  
ATOM   2399  CD  LYS A 130      62.420 -49.923  66.542  1.00130.73           C  
ATOM   2400  CE  LYS A 130      62.815 -50.580  65.218  1.00130.73           C  
ATOM   2401  NZ  LYS A 130      61.602 -50.957  64.460  1.00130.73           N  
ATOM   2402  C   LYS A 130      64.638 -45.953  66.017  1.00130.73           C  
ATOM   2403  O   LYS A 130      65.402 -45.334  66.755  1.00130.73           O  
ATOM   2404  N   GLY A 131      64.668 -45.800  64.680  1.00 82.13           N  
ATOM   2405  CA  GLY A 131      65.542 -44.827  64.084  1.00 82.13           C  
ATOM   2406  C   GLY A 131      66.776 -45.513  63.609  1.00 82.13           C  
ATOM   2407  O   GLY A 131      67.225 -46.496  64.197  1.00 82.13           O  
ATOM   2408  N   ASN A 132      67.356 -44.994  62.509  1.00125.08           N  
ATOM   2409  CA  ASN A 132      68.569 -45.548  61.992  1.00125.08           C  
ATOM   2410  CB  ASN A 132      68.460 -46.065  60.548  1.00125.08           C  
ATOM   2411  CG  ASN A 132      69.823 -46.626  60.169  1.00125.08           C  
ATOM   2412  OD1 ASN A 132      70.199 -47.719  60.589  1.00125.08           O  
ATOM   2413  ND2 ASN A 132      70.586 -45.857  59.346  1.00125.08           N  
ATOM   2414  C   ASN A 132      69.595 -44.458  62.004  1.00125.08           C  
ATOM   2415  O   ASN A 132      69.334 -43.333  61.579  1.00125.08           O  
ATOM   2416  N   GLN A 133      70.802 -44.766  62.513  1.00139.48           N  
ATOM   2417  CA  GLN A 133      71.840 -43.779  62.542  1.00139.48           C  
ATOM   2418  CB  GLN A 133      72.792 -43.912  63.742  1.00139.48           C  
ATOM   2419  CG  GLN A 133      72.183 -43.416  65.053  1.00139.48           C  
ATOM   2420  CD  GLN A 133      70.940 -44.249  65.336  1.00139.48           C  
ATOM   2421  OE1 GLN A 133      70.908 -45.450  65.077  1.00139.48           O  
ATOM   2422  NE2 GLN A 133      69.876 -43.592  65.869  1.00139.48           N  
ATOM   2423  C   GLN A 133      72.645 -43.934  61.297  1.00139.48           C  
ATOM   2424  O   GLN A 133      73.084 -45.030  60.954  1.00139.48           O  
ATOM   2425  N   VAL A 134      72.840 -42.816  60.574  1.00 72.27           N  
ATOM   2426  CA  VAL A 134      73.586 -42.855  59.355  1.00 72.27           C  
ATOM   2427  CB  VAL A 134      72.871 -42.204  58.203  1.00 72.27           C  
ATOM   2428  CG1 VAL A 134      73.799 -42.204  56.971  1.00 72.27           C  
ATOM   2429  CG2 VAL A 134      71.539 -42.939  57.986  1.00 72.27           C  
ATOM   2430  C   VAL A 134      74.851 -42.089  59.564  1.00 72.27           C  
ATOM   2431  O   VAL A 134      74.836 -40.943  60.011  1.00 72.27           O  
ATOM   2432  N   VAL A 135      75.997 -42.724  59.257  1.00 98.87           N  
ATOM   2433  CA  VAL A 135      77.241 -42.024  59.361  1.00 98.87           C  
ATOM   2434  CB  VAL A 135      78.232 -42.668  60.288  1.00 98.87           C  
ATOM   2435  CG1 VAL A 135      77.681 -42.606  61.722  1.00 98.87           C  
ATOM   2436  CG2 VAL A 135      78.510 -44.097  59.797  1.00 98.87           C  
ATOM   2437  C   VAL A 135      77.836 -42.008  57.990  1.00 98.87           C  
ATOM   2438  O   VAL A 135      77.932 -43.042  57.330  1.00 98.87           O  
ATOM   2439  N   VAL A 136      78.252 -40.816  57.519  1.00119.61           N  
ATOM   2440  CA  VAL A 136      78.812 -40.750  56.203  1.00119.61           C  
ATOM   2441  CB  VAL A 136      78.271 -39.620  55.368  1.00119.61           C  
ATOM   2442  CG1 VAL A 136      78.778 -38.284  55.927  1.00119.61           C  
ATOM   2443  CG2 VAL A 136      78.643 -39.866  53.900  1.00119.61           C  
ATOM   2444  C   VAL A 136      80.290 -40.576  56.354  1.00119.61           C  
ATOM   2445  O   VAL A 136      80.762 -39.747  57.131  1.00119.61           O  
ATOM   2446  N   ILE A 137      81.075 -41.372  55.605  1.00 47.17           N  
ATOM   2447  CA  ILE A 137      82.496 -41.284  55.762  1.00 47.17           C  
ATOM   2448  CB  ILE A 137      83.139 -42.597  56.086  1.00 47.17           C  
ATOM   2449  CG1 ILE A 137      82.586 -43.133  57.416  1.00 47.17           C  
ATOM   2450  CG2 ILE A 137      84.663 -42.393  56.081  1.00 47.17           C  
ATOM   2451  CD1 ILE A 137      82.933 -44.598  57.681  1.00 47.17           C  
ATOM   2452  C   ILE A 137      83.090 -40.801  54.481  1.00 47.17           C  
ATOM   2453  O   ILE A 137      82.683 -41.194  53.389  1.00 47.17           O  
ATOM   2454  N   PRO A 138      84.034 -39.913  54.610  1.00 62.04           N  
ATOM   2455  CA  PRO A 138      84.695 -39.416  53.436  1.00 62.04           C  
ATOM   2456  CD  PRO A 138      83.915 -38.885  55.630  1.00 62.04           C  
ATOM   2457  CB  PRO A 138      85.104 -37.973  53.740  1.00 62.04           C  
ATOM   2458  CG  PRO A 138      84.995 -37.855  55.269  1.00 62.04           C  
ATOM   2459  C   PRO A 138      85.836 -40.307  53.083  1.00 62.04           C  
ATOM   2460  O   PRO A 138      85.960 -41.401  53.698  1.00 62.04           O  
ATOM   2461  OXT PRO A 138      86.616 -39.921  52.174  1.00 62.04           O  
TER    2462      PRO A 138                                                       
ATOM   2462  N   GLY B   2      58.354 -19.204  67.686  1.00 33.91           N  
ATOM   2463  CA  GLY B   2      58.800 -20.617  67.702  1.00 33.91           C  
ATOM   2464  C   GLY B   2      58.453 -21.256  69.007  1.00 33.91           C  
ATOM   2465  O   GLY B   2      57.780 -20.665  69.850  1.00 33.91           O  
ATOM   2466  N   VAL B   3      58.904 -22.509  69.193  1.00137.90           N  
ATOM   2467  CA  VAL B   3      58.657 -23.203  70.419  1.00137.90           C  
ATOM   2468  CB  VAL B   3      58.268 -24.641  70.225  1.00137.90           C  
ATOM   2469  CG1 VAL B   3      56.822 -24.698  69.719  1.00137.90           C  
ATOM   2470  CG2 VAL B   3      59.246 -25.273  69.220  1.00137.90           C  
ATOM   2471  C   VAL B   3      59.907 -23.164  71.226  1.00137.90           C  
ATOM   2472  O   VAL B   3      60.978 -23.549  70.763  1.00137.90           O  
ATOM   2473  N   THR B   4      59.788 -22.677  72.474  1.00110.86           N  
ATOM   2474  CA  THR B   4      60.929 -22.577  73.331  1.00110.86           C  
ATOM   2475  CB  THR B   4      61.172 -21.185  73.835  1.00110.86           C  
ATOM   2476  OG1 THR B   4      61.368 -20.291  72.750  1.00110.86           O  
ATOM   2477  CG2 THR B   4      62.415 -21.195  74.734  1.00110.86           C  
ATOM   2478  C   THR B   4      60.652 -23.407  74.539  1.00110.86           C  
ATOM   2479  O   THR B   4      59.522 -23.458  75.022  1.00110.86           O  
ATOM   2480  N   GLN B   5      61.681 -24.103  75.055  1.00138.42           N  
ATOM   2481  CA  GLN B   5      61.445 -24.868  76.240  1.00138.42           C  
ATOM   2482  CB  GLN B   5      61.234 -26.370  75.975  1.00138.42           C  
ATOM   2483  CG  GLN B   5      62.386 -27.072  75.266  1.00138.42           C  
ATOM   2484  CD  GLN B   5      61.921 -28.492  74.982  1.00138.42           C  
ATOM   2485  OE1 GLN B   5      61.016 -28.717  74.179  1.00138.42           O  
ATOM   2486  NE2 GLN B   5      62.541 -29.484  75.669  1.00138.42           N  
ATOM   2487  C   GLN B   5      62.551 -24.625  77.218  1.00138.42           C  
ATOM   2488  O   GLN B   5      63.689 -24.345  76.842  1.00138.42           O  
ATOM   2489  N   THR B   6      62.205 -24.655  78.523  1.00131.74           N  
ATOM   2490  CA  THR B   6      63.173 -24.464  79.564  1.00131.74           C  
ATOM   2491  CB  THR B   6      63.120 -23.106  80.207  1.00131.74           C  
ATOM   2492  OG1 THR B   6      61.871 -22.922  80.858  1.00131.74           O  
ATOM   2493  CG2 THR B   6      63.320 -22.028  79.128  1.00131.74           C  
ATOM   2494  C   THR B   6      62.855 -25.454  80.641  1.00131.74           C  
ATOM   2495  O   THR B   6      61.694 -25.826  80.825  1.00131.74           O  
ATOM   2496  N   PRO B   7      63.839 -25.910  81.372  1.00 91.27           N  
ATOM   2497  CA  PRO B   7      65.219 -25.554  81.155  1.00 91.27           C  
ATOM   2498  CD  PRO B   7      63.589 -26.286  82.752  1.00 91.27           C  
ATOM   2499  CB  PRO B   7      65.910 -25.684  82.515  1.00 91.27           C  
ATOM   2500  CG  PRO B   7      64.976 -26.589  83.334  1.00 91.27           C  
ATOM   2501  C   PRO B   7      65.825 -26.448  80.119  1.00 91.27           C  
ATOM   2502  O   PRO B   7      65.178 -27.415  79.722  1.00 91.27           O  
ATOM   2503  N   LYS B   8      67.033 -26.107  79.626  1.00179.04           N  
ATOM   2504  CA  LYS B   8      67.759 -26.927  78.695  1.00179.04           C  
ATOM   2505  CB  LYS B   8      69.001 -26.227  78.124  1.00179.04           C  
ATOM   2506  CG  LYS B   8      68.687 -25.213  77.029  1.00179.04           C  
ATOM   2507  CD  LYS B   8      68.018 -25.854  75.814  1.00179.04           C  
ATOM   2508  CE  LYS B   8      67.987 -24.942  74.588  1.00179.04           C  
ATOM   2509  NZ  LYS B   8      69.290 -25.000  73.887  1.00179.04           N  
ATOM   2510  C   LYS B   8      68.257 -28.158  79.385  1.00179.04           C  
ATOM   2511  O   LYS B   8      68.187 -29.254  78.830  1.00179.04           O  
ATOM   2512  N   PHE B   9      68.803 -28.000  80.613  1.00122.08           N  
ATOM   2513  CA  PHE B   9      69.352 -29.127  81.313  1.00122.08           C  
ATOM   2514  CB  PHE B   9      70.889 -29.150  81.316  1.00122.08           C  
ATOM   2515  CG  PHE B   9      71.340 -29.289  79.902  1.00122.08           C  
ATOM   2516  CD1 PHE B   9      71.509 -28.178  79.108  1.00122.08           C  
ATOM   2517  CD2 PHE B   9      71.597 -30.528  79.363  1.00122.08           C  
ATOM   2518  CE1 PHE B   9      71.926 -28.299  77.803  1.00122.08           C  
ATOM   2519  CE2 PHE B   9      72.014 -30.652  78.058  1.00122.08           C  
ATOM   2520  CZ  PHE B   9      72.178 -29.538  77.273  1.00122.08           C  
ATOM   2521  C   PHE B   9      68.917 -29.046  82.745  1.00122.08           C  
ATOM   2522  O   PHE B   9      68.742 -27.956  83.288  1.00122.08           O  
ATOM   2523  N   ARG B  10      68.713 -30.211  83.397  1.00127.06           N  
ATOM   2524  CA  ARG B  10      68.312 -30.196  84.778  1.00127.06           C  
ATOM   2525  CB  ARG B  10      66.788 -30.110  84.975  1.00127.06           C  
ATOM   2526  CG  ARG B  10      66.347 -30.212  86.440  1.00127.06           C  
ATOM   2527  CD  ARG B  10      66.793 -29.038  87.315  1.00127.06           C  
ATOM   2528  NE  ARG B  10      65.910 -27.880  87.012  1.00127.06           N  
ATOM   2529  CZ  ARG B  10      66.391 -26.610  87.143  1.00127.06           C  
ATOM   2530  NH1 ARG B  10      67.694 -26.407  87.500  1.00127.06           N  
ATOM   2531  NH2 ARG B  10      65.569 -25.546  86.915  1.00127.06           N  
ATOM   2532  C   ARG B  10      68.763 -31.467  85.431  1.00127.06           C  
ATOM   2533  O   ARG B  10      68.868 -32.508  84.784  1.00127.06           O  
ATOM   2534  N   ILE B  11      69.056 -31.400  86.749  1.00 41.94           N  
ATOM   2535  CA  ILE B  11      69.437 -32.566  87.501  1.00 41.94           C  
ATOM   2536  CB  ILE B  11      70.836 -32.508  88.052  1.00 41.94           C  
ATOM   2537  CG1 ILE B  11      71.868 -32.457  86.913  1.00 41.94           C  
ATOM   2538  CG2 ILE B  11      71.021 -33.707  88.998  1.00 41.94           C  
ATOM   2539  CD1 ILE B  11      73.284 -32.143  87.392  1.00 41.94           C  
ATOM   2540  C   ILE B  11      68.507 -32.659  88.670  1.00 41.94           C  
ATOM   2541  O   ILE B  11      68.265 -31.671  89.362  1.00 41.94           O  
ATOM   2542  N   LEU B  12      67.942 -33.860  88.907  1.00 72.31           N  
ATOM   2543  CA  LEU B  12      67.043 -34.039  90.013  1.00 72.31           C  
ATOM   2544  CB  LEU B  12      65.574 -34.263  89.617  1.00 72.31           C  
ATOM   2545  CG  LEU B  12      64.849 -33.018  89.090  1.00 72.31           C  
ATOM   2546  CD1 LEU B  12      63.390 -33.347  88.724  1.00 72.31           C  
ATOM   2547  CD2 LEU B  12      64.964 -31.848  90.081  1.00 72.31           C  
ATOM   2548  C   LEU B  12      67.435 -35.255  90.790  1.00 72.31           C  
ATOM   2549  O   LEU B  12      68.127 -36.145  90.299  1.00 72.31           O  
ATOM   2550  N   LYS B  13      66.999 -35.294  92.064  1.00 50.25           N  
ATOM   2551  CA  LYS B  13      67.191 -36.434  92.911  1.00 50.25           C  
ATOM   2552  CB  LYS B  13      67.535 -36.095  94.371  1.00 50.25           C  
ATOM   2553  CG  LYS B  13      67.709 -37.336  95.252  1.00 50.25           C  
ATOM   2554  CD  LYS B  13      68.202 -37.022  96.668  1.00 50.25           C  
ATOM   2555  CE  LYS B  13      68.210 -38.231  97.610  1.00 50.25           C  
ATOM   2556  NZ  LYS B  13      68.648 -37.807  98.960  1.00 50.25           N  
ATOM   2557  C   LYS B  13      65.872 -37.125  92.938  1.00 50.25           C  
ATOM   2558  O   LYS B  13      64.828 -36.486  92.815  1.00 50.25           O  
ATOM   2559  N   ILE B  14      65.883 -38.457  93.109  1.00106.62           N  
ATOM   2560  CA  ILE B  14      64.654 -39.188  93.085  1.00106.62           C  
ATOM   2561  CB  ILE B  14      64.814 -40.658  93.359  1.00106.62           C  
ATOM   2562  CG1 ILE B  14      63.492 -41.401  93.100  1.00106.62           C  
ATOM   2563  CG2 ILE B  14      65.355 -40.827  94.787  1.00106.62           C  
ATOM   2564  CD1 ILE B  14      63.637 -42.923  93.119  1.00106.62           C  
ATOM   2565  C   ILE B  14      63.740 -38.638  94.127  1.00106.62           C  
ATOM   2566  O   ILE B  14      64.142 -38.399  95.265  1.00106.62           O  
ATOM   2567  N   GLY B  15      62.470 -38.406  93.740  1.00 32.85           N  
ATOM   2568  CA  GLY B  15      61.489 -37.958  94.684  1.00 32.85           C  
ATOM   2569  C   GLY B  15      61.119 -36.523  94.463  1.00 32.85           C  
ATOM   2570  O   GLY B  15      60.066 -36.093  94.930  1.00 32.85           O  
ATOM   2571  N   GLN B  16      61.946 -35.724  93.759  1.00105.65           N  
ATOM   2572  CA  GLN B  16      61.535 -34.354  93.595  1.00105.65           C  
ATOM   2573  CB  GLN B  16      62.649 -33.317  93.361  1.00105.65           C  
ATOM   2574  CG  GLN B  16      63.340 -32.836  94.638  1.00105.65           C  
ATOM   2575  CD  GLN B  16      64.602 -33.643  94.841  1.00105.65           C  
ATOM   2576  OE1 GLN B  16      64.938 -34.026  95.958  1.00105.65           O  
ATOM   2577  NE2 GLN B  16      65.332 -33.899  93.727  1.00105.65           N  
ATOM   2578  C   GLN B  16      60.577 -34.221  92.458  1.00105.65           C  
ATOM   2579  O   GLN B  16      60.547 -35.039  91.540  1.00105.65           O  
ATOM   2580  N   SER B  17      59.739 -33.166  92.516  1.00 59.53           N  
ATOM   2581  CA  SER B  17      58.829 -32.931  91.438  1.00 59.53           C  
ATOM   2582  CB  SER B  17      57.390 -32.573  91.868  1.00 59.53           C  
ATOM   2583  OG  SER B  17      57.368 -31.362  92.605  1.00 59.53           O  
ATOM   2584  C   SER B  17      59.411 -31.818  90.626  1.00 59.53           C  
ATOM   2585  O   SER B  17      59.961 -30.859  91.166  1.00 59.53           O  
ATOM   2586  N   MET B  18      59.334 -31.953  89.288  1.00 84.92           N  
ATOM   2587  CA  MET B  18      59.919 -30.987  88.403  1.00 84.92           C  
ATOM   2588  CB  MET B  18      61.167 -31.527  87.686  1.00 84.92           C  
ATOM   2589  CG  MET B  18      61.798 -30.521  86.725  1.00 84.92           C  
ATOM   2590  SD  MET B  18      62.596 -29.096  87.517  1.00 84.92           S  
ATOM   2591  CE  MET B  18      62.989 -28.269  85.950  1.00 84.92           C  
ATOM   2592  C   MET B  18      58.924 -30.649  87.342  1.00 84.92           C  
ATOM   2593  O   MET B  18      58.100 -31.480  86.959  1.00 84.92           O  
ATOM   2594  N   THR B  19      58.973 -29.393  86.848  1.00 65.91           N  
ATOM   2595  CA  THR B  19      58.066 -29.001  85.812  1.00 65.91           C  
ATOM   2596  CB  THR B  19      57.093 -27.945  86.248  1.00 65.91           C  
ATOM   2597  OG1 THR B  19      56.344 -28.400  87.365  1.00 65.91           O  
ATOM   2598  CG2 THR B  19      56.141 -27.651  85.080  1.00 65.91           C  
ATOM   2599  C   THR B  19      58.865 -28.466  84.660  1.00 65.91           C  
ATOM   2600  O   THR B  19      59.727 -27.602  84.825  1.00 65.91           O  
ATOM   2601  N   LEU B  20      58.593 -28.985  83.444  1.00 69.80           N  
ATOM   2602  CA  LEU B  20      59.277 -28.531  82.266  1.00 69.80           C  
ATOM   2603  CB  LEU B  20      59.639 -29.680  81.309  1.00 69.80           C  
ATOM   2604  CG  LEU B  20      60.562 -30.738  81.944  1.00 69.80           C  
ATOM   2605  CD1 LEU B  20      60.888 -31.857  80.943  1.00 69.80           C  
ATOM   2606  CD2 LEU B  20      61.823 -30.103  82.550  1.00 69.80           C  
ATOM   2607  C   LEU B  20      58.329 -27.623  81.555  1.00 69.80           C  
ATOM   2608  O   LEU B  20      57.160 -27.962  81.390  1.00 69.80           O  
ATOM   2609  N   GLN B  21      58.805 -26.432  81.133  1.00121.19           N  
ATOM   2610  CA  GLN B  21      57.926 -25.508  80.475  1.00121.19           C  
ATOM   2611  CB  GLN B  21      58.048 -24.036  80.918  1.00121.19           C  
ATOM   2612  CG  GLN B  21      57.184 -23.664  82.127  1.00121.19           C  
ATOM   2613  CD  GLN B  21      57.871 -24.082  83.410  1.00121.19           C  
ATOM   2614  OE1 GLN B  21      58.955 -24.664  83.392  1.00121.19           O  
ATOM   2615  NE2 GLN B  21      57.220 -23.771  84.561  1.00121.19           N  
ATOM   2616  C   GLN B  21      58.119 -25.527  78.997  1.00121.19           C  
ATOM   2617  O   GLN B  21      59.208 -25.779  78.486  1.00121.19           O  
ATOM   2618  N   CYS B  22      57.010 -25.292  78.270  1.00 62.61           N  
ATOM   2619  CA  CYS B  22      57.053 -25.191  76.842  1.00 62.61           C  
ATOM   2620  CB  CYS B  22      56.570 -26.454  76.097  1.00 62.61           C  
ATOM   2621  SG  CYS B  22      56.608 -26.259  74.286  1.00 62.61           S  
ATOM   2622  C   CYS B  22      56.165 -24.056  76.458  1.00 62.61           C  
ATOM   2623  O   CYS B  22      55.026 -23.961  76.916  1.00 62.61           O  
ATOM   2624  N   ALA B  23      56.681 -23.147  75.610  1.00 48.86           N  
ATOM   2625  CA  ALA B  23      55.881 -22.032  75.210  1.00 48.86           C  
ATOM   2626  CB  ALA B  23      56.333 -20.698  75.829  1.00 48.86           C  
ATOM   2627  C   ALA B  23      56.003 -21.880  73.731  1.00 48.86           C  
ATOM   2628  O   ALA B  23      57.059 -22.119  73.147  1.00 48.86           O  
ATOM   2629  N   GLN B  24      54.881 -21.501  73.091  1.00219.28           N  
ATOM   2630  CA  GLN B  24      54.848 -21.203  71.689  1.00219.28           C  
ATOM   2631  CB  GLN B  24      54.251 -22.324  70.809  1.00219.28           C  
ATOM   2632  CG  GLN B  24      52.866 -22.831  71.217  1.00219.28           C  
ATOM   2633  CD  GLN B  24      51.753 -21.915  70.751  1.00219.28           C  
ATOM   2634  OE1 GLN B  24      51.965 -20.980  69.982  1.00219.28           O  
ATOM   2635  NE2 GLN B  24      50.514 -22.208  71.230  1.00219.28           N  
ATOM   2636  C   GLN B  24      54.093 -19.921  71.545  1.00219.28           C  
ATOM   2637  O   GLN B  24      53.156 -19.665  72.296  1.00219.28           O  
ATOM   2638  N   ASP B  25      54.522 -19.046  70.608  1.00185.79           N  
ATOM   2639  CA  ASP B  25      53.845 -17.780  70.467  1.00185.79           C  
ATOM   2640  CB  ASP B  25      54.798 -16.577  70.581  1.00185.79           C  
ATOM   2641  CG  ASP B  25      55.205 -16.445  72.042  1.00185.79           C  
ATOM   2642  OD1 ASP B  25      54.626 -17.180  72.886  1.00185.79           O  
ATOM   2643  OD2 ASP B  25      56.093 -15.601  72.335  1.00185.79           O  
ATOM   2644  C   ASP B  25      53.170 -17.714  69.122  1.00185.79           C  
ATOM   2645  O   ASP B  25      52.814 -16.643  68.632  1.00185.79           O  
ATOM   2646  N   MET B  26      53.006 -18.879  68.481  1.00327.02           N  
ATOM   2647  CA  MET B  26      52.360 -19.082  67.212  1.00327.02           C  
ATOM   2648  CB  MET B  26      52.857 -20.356  66.507  1.00327.02           C  
ATOM   2649  CG  MET B  26      54.350 -20.248  66.179  1.00327.02           C  
ATOM   2650  SD  MET B  26      55.066 -21.643  65.258  1.00327.02           S  
ATOM   2651  CE  MET B  26      55.088 -22.797  66.658  1.00327.02           C  
ATOM   2652  C   MET B  26      50.866 -19.075  67.324  1.00327.02           C  
ATOM   2653  O   MET B  26      50.163 -19.019  66.315  1.00327.02           O  
ATOM   2654  N   ASN B  33      50.331 -19.206  68.551  1.00 98.05           N  
ATOM   2655  CA  ASN B  33      48.910 -19.319  68.701  1.00 98.05           C  
ATOM   2656  CB  ASN B  33      48.098 -18.168  68.080  1.00 98.05           C  
ATOM   2657  CG  ASN B  33      48.174 -16.977  69.030  1.00 98.05           C  
ATOM   2658  OD1 ASN B  33      48.345 -15.836  68.606  1.00 98.05           O  
ATOM   2659  ND2 ASN B  33      48.033 -17.249  70.355  1.00 98.05           N  
ATOM   2660  C   ASN B  33      48.498 -20.603  68.069  1.00 98.05           C  
ATOM   2661  O   ASN B  33      47.470 -20.692  67.397  1.00 98.05           O  
ATOM   2662  N   HIS B  34      49.330 -21.642  68.283  1.00 96.32           N  
ATOM   2663  CA  HIS B  34      49.020 -22.961  67.818  1.00 96.32           C  
ATOM   2664  ND1 HIS B  34      52.137 -23.891  65.803  1.00 96.32           N  
ATOM   2665  CG  HIS B  34      50.946 -23.373  66.259  1.00 96.32           C  
ATOM   2666  CB  HIS B  34      50.256 -23.819  67.512  1.00 96.32           C  
ATOM   2667  NE2 HIS B  34      51.500 -22.358  64.321  1.00 96.32           N  
ATOM   2668  CD2 HIS B  34      50.571 -22.438  65.344  1.00 96.32           C  
ATOM   2669  CE1 HIS B  34      52.421 -23.249  64.642  1.00 96.32           C  
ATOM   2670  C   HIS B  34      48.224 -23.644  68.885  1.00 96.32           C  
ATOM   2671  O   HIS B  34      48.535 -23.557  70.071  1.00 96.32           O  
ATOM   2672  N   ASN B  35      47.122 -24.294  68.464  1.00119.28           N  
ATOM   2673  CA  ASN B  35      46.212 -24.952  69.362  1.00119.28           C  
ATOM   2674  CB  ASN B  35      44.803 -25.166  68.776  1.00119.28           C  
ATOM   2675  CG  ASN B  35      44.036 -23.859  68.974  1.00119.28           C  
ATOM   2676  OD1 ASN B  35      42.835 -23.860  69.239  1.00119.28           O  
ATOM   2677  ND2 ASN B  35      44.753 -22.710  68.861  1.00119.28           N  
ATOM   2678  C   ASN B  35      46.711 -26.264  69.882  1.00119.28           C  
ATOM   2679  O   ASN B  35      46.379 -26.624  71.011  1.00119.28           O  
ATOM   2680  N   TYR B  36      47.503 -27.006  69.074  1.00371.74           N  
ATOM   2681  CA  TYR B  36      47.930 -28.334  69.401  1.00371.74           C  
ATOM   2682  CB  TYR B  36      47.865 -29.263  68.180  1.00371.74           C  
ATOM   2683  CG  TYR B  36      47.986 -30.679  68.614  1.00371.74           C  
ATOM   2684  CD1 TYR B  36      49.143 -31.157  69.172  1.00371.74           C  
ATOM   2685  CD2 TYR B  36      46.929 -31.540  68.435  1.00371.74           C  
ATOM   2686  CE1 TYR B  36      49.233 -32.469  69.549  1.00371.74           C  
ATOM   2687  CE2 TYR B  36      47.017 -32.858  68.806  1.00371.74           C  
ATOM   2688  CZ  TYR B  36      48.174 -33.322  69.373  1.00371.74           C  
ATOM   2689  OH  TYR B  36      48.282 -34.673  69.757  1.00371.74           O  
ATOM   2690  C   TYR B  36      49.354 -28.307  69.841  1.00371.74           C  
ATOM   2691  O   TYR B  36      50.217 -27.707  69.203  1.00371.74           O  
ATOM   2692  N   MET B  37      49.625 -28.978  70.974  1.00153.94           N  
ATOM   2693  CA  MET B  37      50.964 -29.050  71.500  1.00153.94           C  
ATOM   2694  CB  MET B  37      51.240 -28.056  72.644  1.00153.94           C  
ATOM   2695  CG  MET B  37      51.146 -26.591  72.208  1.00153.94           C  
ATOM   2696  SD  MET B  37      51.437 -25.378  73.532  1.00153.94           S  
ATOM   2697  CE  MET B  37      53.231 -25.634  73.531  1.00153.94           C  
ATOM   2698  C   MET B  37      51.173 -30.437  72.047  1.00153.94           C  
ATOM   2699  O   MET B  37      50.260 -31.010  72.643  1.00153.94           O  
ATOM   2700  N   TYR B  38      52.400 -30.996  71.881  1.00231.92           N  
ATOM   2701  CA  TYR B  38      52.681 -32.362  72.289  1.00231.92           C  
ATOM   2702  CB  TYR B  38      53.172 -33.266  71.139  1.00231.92           C  
ATOM   2703  CG  TYR B  38      52.455 -33.096  69.840  1.00231.92           C  
ATOM   2704  CD1 TYR B  38      52.513 -31.882  69.196  1.00231.92           C  
ATOM   2705  CD2 TYR B  38      51.815 -34.147  69.216  1.00231.92           C  
ATOM   2706  CE1 TYR B  38      51.895 -31.698  67.984  1.00231.92           C  
ATOM   2707  CE2 TYR B  38      51.194 -33.975  67.998  1.00231.92           C  
ATOM   2708  CZ  TYR B  38      51.236 -32.745  67.383  1.00231.92           C  
ATOM   2709  OH  TYR B  38      50.611 -32.545  66.133  1.00231.92           O  
ATOM   2710  C   TYR B  38      53.951 -32.402  73.146  1.00231.92           C  
ATOM   2711  O   TYR B  38      54.806 -31.523  73.048  1.00231.92           O  
ATOM   2712  N   TRP B  39      54.117 -33.450  74.003  1.00116.05           N  
ATOM   2713  CA  TRP B  39      55.342 -33.684  74.748  1.00116.05           C  
ATOM   2714  CB  TRP B  39      55.243 -33.591  76.281  1.00116.05           C  
ATOM   2715  CG  TRP B  39      55.369 -32.197  76.844  1.00116.05           C  
ATOM   2716  CD2 TRP B  39      56.633 -31.560  77.089  1.00116.05           C  
ATOM   2717  CD1 TRP B  39      54.407 -31.309  77.224  1.00116.05           C  
ATOM   2718  NE1 TRP B  39      54.994 -30.158  77.696  1.00116.05           N  
ATOM   2719  CE2 TRP B  39      56.365 -30.299  77.617  1.00116.05           C  
ATOM   2720  CE3 TRP B  39      57.915 -31.991  76.886  1.00116.05           C  
ATOM   2721  CZ2 TRP B  39      57.377 -29.445  77.955  1.00116.05           C  
ATOM   2722  CZ3 TRP B  39      58.933 -31.131  77.231  1.00116.05           C  
ATOM   2723  CH2 TRP B  39      58.669 -29.883  77.755  1.00116.05           C  
ATOM   2724  C   TRP B  39      55.854 -35.063  74.451  1.00116.05           C  
ATOM   2725  O   TRP B  39      55.108 -36.038  74.514  1.00116.05           O  
ATOM   2726  N   TYR B  40      57.167 -35.174  74.141  1.00111.19           N  
ATOM   2727  CA  TYR B  40      57.778 -36.442  73.837  1.00111.19           C  
ATOM   2728  CB  TYR B  40      58.342 -36.556  72.405  1.00111.19           C  
ATOM   2729  CG  TYR B  40      57.288 -36.608  71.348  1.00111.19           C  
ATOM   2730  CD1 TYR B  40      56.758 -35.459  70.808  1.00111.19           C  
ATOM   2731  CD2 TYR B  40      56.844 -37.821  70.875  1.00111.19           C  
ATOM   2732  CE1 TYR B  40      55.800 -35.521  69.822  1.00111.19           C  
ATOM   2733  CE2 TYR B  40      55.886 -37.888  69.891  1.00111.19           C  
ATOM   2734  CZ  TYR B  40      55.359 -36.738  69.362  1.00111.19           C  
ATOM   2735  OH  TYR B  40      54.377 -36.807  68.352  1.00111.19           O  
ATOM   2736  C   TYR B  40      58.989 -36.604  74.709  1.00111.19           C  
ATOM   2737  O   TYR B  40      59.494 -35.635  75.276  1.00111.19           O  
ATOM   2738  N   ARG B  41      59.462 -37.860  74.875  1.00123.94           N  
ATOM   2739  CA  ARG B  41      60.673 -38.092  75.613  1.00123.94           C  
ATOM   2740  CB  ARG B  41      60.485 -38.740  76.996  1.00123.94           C  
ATOM   2741  CG  ARG B  41      59.941 -40.168  76.972  1.00123.94           C  
ATOM   2742  CD  ARG B  41      59.481 -40.664  78.345  1.00123.94           C  
ATOM   2743  NE  ARG B  41      60.569 -40.402  79.327  1.00123.94           N  
ATOM   2744  CZ  ARG B  41      61.452 -41.376  79.697  1.00123.94           C  
ATOM   2745  NH1 ARG B  41      61.444 -42.590  79.074  1.00123.94           N  
ATOM   2746  NH2 ARG B  41      62.323 -41.138  80.719  1.00123.94           N  
ATOM   2747  C   ARG B  41      61.492 -39.020  74.785  1.00123.94           C  
ATOM   2748  O   ARG B  41      60.971 -39.950  74.172  1.00123.94           O  
ATOM   2749  N   GLN B  42      62.811 -38.785  74.732  1.00120.53           N  
ATOM   2750  CA  GLN B  42      63.631 -39.604  73.896  1.00120.53           C  
ATOM   2751  CB  GLN B  42      64.217 -38.792  72.725  1.00120.53           C  
ATOM   2752  CG  GLN B  42      65.109 -39.583  71.770  1.00120.53           C  
ATOM   2753  CD  GLN B  42      65.588 -38.612  70.699  1.00120.53           C  
ATOM   2754  OE1 GLN B  42      65.260 -38.761  69.520  1.00120.53           O  
ATOM   2755  NE2 GLN B  42      66.380 -37.588  71.108  1.00120.53           N  
ATOM   2756  C   GLN B  42      64.778 -40.132  74.691  1.00120.53           C  
ATOM   2757  O   GLN B  42      65.616 -39.366  75.165  1.00120.53           O  
ATOM   2758  N   ASP B  43      64.841 -41.469  74.851  1.00148.03           N  
ATOM   2759  CA  ASP B  43      65.958 -42.054  75.529  1.00148.03           C  
ATOM   2760  CB  ASP B  43      65.652 -43.438  76.118  1.00148.03           C  
ATOM   2761  CG  ASP B  43      64.674 -43.210  77.266  1.00148.03           C  
ATOM   2762  OD1 ASP B  43      64.305 -42.029  77.506  1.00148.03           O  
ATOM   2763  OD2 ASP B  43      64.291 -44.211  77.927  1.00148.03           O  
ATOM   2764  C   ASP B  43      67.060 -42.122  74.498  1.00148.03           C  
ATOM   2765  O   ASP B  43      66.805 -42.005  73.300  1.00148.03           O  
ATOM   2766  N   PRO B  44      68.275 -42.347  74.920  1.00221.99           N  
ATOM   2767  CA  PRO B  44      69.419 -42.231  74.061  1.00221.99           C  
ATOM   2768  CD  PRO B  44      68.633 -42.230  76.324  1.00221.99           C  
ATOM   2769  CB  PRO B  44      70.631 -42.491  74.954  1.00221.99           C  
ATOM   2770  CG  PRO B  44      70.159 -42.018  76.344  1.00221.99           C  
ATOM   2771  C   PRO B  44      69.399 -43.010  72.812  1.00221.99           C  
ATOM   2772  O   PRO B  44      69.909 -42.517  71.809  1.00221.99           O  
ATOM   2773  N   GLY B  45      68.828 -44.212  72.811  1.00286.94           N  
ATOM   2774  CA  GLY B  45      68.898 -44.877  71.558  1.00286.94           C  
ATOM   2775  C   GLY B  45      67.514 -45.182  71.122  1.00286.94           C  
ATOM   2776  O   GLY B  45      67.238 -46.232  70.548  1.00286.94           O  
ATOM   2777  N   MET B  46      66.601 -44.229  71.331  1.00479.96           N  
ATOM   2778  CA  MET B  46      65.252 -44.539  70.994  1.00479.96           C  
ATOM   2779  CB  MET B  46      64.360 -44.682  72.230  1.00479.96           C  
ATOM   2780  CG  MET B  46      64.807 -45.807  73.163  1.00479.96           C  
ATOM   2781  SD  MET B  46      66.398 -45.505  73.981  1.00479.96           S  
ATOM   2782  CE  MET B  46      66.293 -46.947  75.080  1.00479.96           C  
ATOM   2783  C   MET B  46      64.707 -43.384  70.225  1.00479.96           C  
ATOM   2784  O   MET B  46      65.345 -42.343  70.074  1.00479.96           O  
ATOM   2785  N   GLY B  47      63.505 -43.565  69.663  1.00277.93           N  
ATOM   2786  CA  GLY B  47      62.871 -42.476  68.995  1.00277.93           C  
ATOM   2787  C   GLY B  47      62.043 -41.831  70.039  1.00277.93           C  
ATOM   2788  O   GLY B  47      62.028 -42.244  71.195  1.00277.93           O  
ATOM   2789  N   LEU B  48      61.298 -40.800  69.647  1.00217.27           N  
ATOM   2790  CA  LEU B  48      60.563 -40.098  70.644  1.00217.27           C  
ATOM   2791  CB  LEU B  48      60.177 -38.687  70.198  1.00217.27           C  
ATOM   2792  CG  LEU B  48      61.390 -37.899  69.687  1.00217.27           C  
ATOM   2793  CD1 LEU B  48      61.821 -38.393  68.296  1.00217.27           C  
ATOM   2794  CD2 LEU B  48      61.151 -36.389  69.757  1.00217.27           C  
ATOM   2795  C   LEU B  48      59.308 -40.846  70.938  1.00217.27           C  
ATOM   2796  O   LEU B  48      58.768 -41.534  70.077  1.00217.27           O  
ATOM   2797  N   LYS B  49      58.822 -40.744  72.189  1.00151.26           N  
ATOM   2798  CA  LYS B  49      57.595 -41.375  72.589  1.00151.26           C  
ATOM   2799  CB  LYS B  49      57.780 -42.387  73.725  1.00151.26           C  
ATOM   2800  CG  LYS B  49      58.630 -43.595  73.339  1.00151.26           C  
ATOM   2801  CD  LYS B  49      59.142 -44.361  74.555  1.00151.26           C  
ATOM   2802  CE  LYS B  49      58.028 -44.856  75.477  1.00151.26           C  
ATOM   2803  NZ  LYS B  49      58.611 -45.474  76.689  1.00151.26           N  
ATOM   2804  C   LYS B  49      56.710 -40.284  73.121  1.00151.26           C  
ATOM   2805  O   LYS B  49      57.181 -39.396  73.831  1.00151.26           O  
ATOM   2806  N   LEU B  50      55.398 -40.341  72.813  1.00142.19           N  
ATOM   2807  CA  LEU B  50      54.485 -39.290  73.181  1.00142.19           C  
ATOM   2808  CB  LEU B  50      53.263 -39.220  72.242  1.00142.19           C  
ATOM   2809  CG  LEU B  50      52.243 -38.117  72.582  1.00142.19           C  
ATOM   2810  CD1 LEU B  50      52.838 -36.720  72.345  1.00142.19           C  
ATOM   2811  CD2 LEU B  50      50.920 -38.332  71.829  1.00142.19           C  
ATOM   2812  C   LEU B  50      53.962 -39.510  74.563  1.00142.19           C  
ATOM   2813  O   LEU B  50      53.367 -40.550  74.848  1.00142.19           O  
ATOM   2814  N   ILE B  51      54.270 -38.571  75.485  1.00119.66           N  
ATOM   2815  CA  ILE B  51      53.744 -38.631  76.817  1.00119.66           C  
ATOM   2816  CB  ILE B  51      54.551 -37.778  77.752  1.00119.66           C  
ATOM   2817  CG1 ILE B  51      56.017 -38.239  77.736  1.00119.66           C  
ATOM   2818  CG2 ILE B  51      53.911 -37.842  79.149  1.00119.66           C  
ATOM   2819  CD1 ILE B  51      56.986 -37.239  78.365  1.00119.66           C  
ATOM   2820  C   ILE B  51      52.314 -38.148  76.866  1.00119.66           C  
ATOM   2821  O   ILE B  51      51.415 -38.901  77.232  1.00119.66           O  
ATOM   2822  N   TYR B  52      52.073 -36.873  76.456  1.00123.11           N  
ATOM   2823  CA  TYR B  52      50.768 -36.244  76.493  1.00123.11           C  
ATOM   2824  CB  TYR B  52      50.465 -35.482  77.803  1.00123.11           C  
ATOM   2825  CG  TYR B  52      50.161 -36.442  78.906  1.00123.11           C  
ATOM   2826  CD1 TYR B  52      48.878 -36.913  79.068  1.00123.11           C  
ATOM   2827  CD2 TYR B  52      51.137 -36.866  79.782  1.00123.11           C  
ATOM   2828  CE1 TYR B  52      48.577 -37.795  80.081  1.00123.11           C  
ATOM   2829  CE2 TYR B  52      50.843 -37.749  80.797  1.00123.11           C  
ATOM   2830  CZ  TYR B  52      49.560 -38.217  80.947  1.00123.11           C  
ATOM   2831  OH  TYR B  52      49.259 -39.125  81.985  1.00123.11           O  
ATOM   2832  C   TYR B  52      50.695 -35.216  75.387  1.00123.11           C  
ATOM   2833  O   TYR B  52      51.729 -34.734  74.930  1.00123.11           O  
ATOM   2834  N   TYR B  53      49.468 -34.856  74.917  1.00165.67           N  
ATOM   2835  CA  TYR B  53      49.306 -33.852  73.877  1.00165.67           C  
ATOM   2836  CB  TYR B  53      49.175 -34.436  72.461  1.00165.67           C  
ATOM   2837  CG  TYR B  53      47.959 -35.287  72.450  1.00165.67           C  
ATOM   2838  CD1 TYR B  53      48.022 -36.619  72.791  1.00165.67           C  
ATOM   2839  CD2 TYR B  53      46.752 -34.734  72.099  1.00165.67           C  
ATOM   2840  CE1 TYR B  53      46.883 -37.390  72.777  1.00165.67           C  
ATOM   2841  CE2 TYR B  53      45.614 -35.500  72.085  1.00165.67           C  
ATOM   2842  CZ  TYR B  53      45.680 -36.830  72.421  1.00165.67           C  
ATOM   2843  OH  TYR B  53      44.510 -37.617  72.404  1.00165.67           O  
ATOM   2844  C   TYR B  53      48.071 -33.045  74.170  1.00165.67           C  
ATOM   2845  O   TYR B  53      47.271 -33.437  75.017  1.00165.67           O  
ATOM   2846  N   SER B  54      47.889 -31.879  73.489  1.00223.91           N  
ATOM   2847  CA  SER B  54      46.747 -31.060  73.808  1.00223.91           C  
ATOM   2848  CB  SER B  54      47.003 -30.092  74.980  1.00223.91           C  
ATOM   2849  OG  SER B  54      45.844 -29.319  75.254  1.00223.91           O  
ATOM   2850  C   SER B  54      46.297 -30.261  72.615  1.00223.91           C  
ATOM   2851  O   SER B  54      47.091 -29.644  71.913  1.00223.91           O  
ATOM   2852  N   VAL B  55      44.985 -30.339  72.325  1.00440.46           N  
ATOM   2853  CA  VAL B  55      44.257 -29.644  71.298  1.00440.46           C  
ATOM   2854  CB  VAL B  55      43.014 -30.390  70.901  1.00440.46           C  
ATOM   2855  CG1 VAL B  55      43.433 -31.762  70.347  1.00440.46           C  
ATOM   2856  CG2 VAL B  55      42.064 -30.475  72.108  1.00440.46           C  
ATOM   2857  C   VAL B  55      43.829 -28.262  71.727  1.00440.46           C  
ATOM   2858  O   VAL B  55      43.534 -27.404  70.886  1.00440.46           O  
ATOM   2859  N   GLY B  56      43.689 -28.042  73.057  1.00208.32           N  
ATOM   2860  CA  GLY B  56      43.165 -26.787  73.523  1.00208.32           C  
ATOM   2861  C   GLY B  56      43.286 -26.665  75.017  1.00208.32           C  
ATOM   2862  O   GLY B  56      43.630 -27.602  75.739  1.00208.32           O  
ATOM   2863  N   ALA B  57      42.991 -25.449  75.510  1.00267.36           N  
ATOM   2864  CA  ALA B  57      43.004 -25.158  76.912  1.00267.36           C  
ATOM   2865  CB  ALA B  57      42.749 -23.674  77.227  1.00267.36           C  
ATOM   2866  C   ALA B  57      41.943 -25.952  77.649  1.00267.36           C  
ATOM   2867  O   ALA B  57      40.780 -26.031  77.258  1.00267.36           O  
ATOM   2868  N   GLY B  58      42.312 -26.563  78.789  1.00191.64           N  
ATOM   2869  CA  GLY B  58      41.310 -27.250  79.568  1.00191.64           C  
ATOM   2870  C   GLY B  58      41.401 -28.709  79.295  1.00191.64           C  
ATOM   2871  O   GLY B  58      41.038 -29.534  80.134  1.00191.64           O  
ATOM   2872  N   ILE B  59      41.921 -29.077  78.115  1.00338.63           N  
ATOM   2873  CA  ILE B  59      41.952 -30.467  77.844  1.00338.63           C  
ATOM   2874  CB  ILE B  59      41.057 -30.955  76.733  1.00338.63           C  
ATOM   2875  CG1 ILE B  59      41.377 -30.297  75.385  1.00338.63           C  
ATOM   2876  CG2 ILE B  59      39.602 -30.799  77.185  1.00338.63           C  
ATOM   2877  CD1 ILE B  59      40.980 -28.828  75.316  1.00338.63           C  
ATOM   2878  C   ILE B  59      43.329 -30.919  77.513  1.00338.63           C  
ATOM   2879  O   ILE B  59      44.270 -30.158  77.260  1.00338.63           O  
ATOM   2880  N   THR B  60      43.481 -32.238  77.643  1.00151.50           N  
ATOM   2881  CA  THR B  60      44.683 -32.871  77.245  1.00151.50           C  
ATOM   2882  CB  THR B  60      45.854 -32.576  78.142  1.00151.50           C  
ATOM   2883  OG1 THR B  60      47.019 -33.233  77.667  1.00151.50           O  
ATOM   2884  CG2 THR B  60      45.520 -33.015  79.571  1.00151.50           C  
ATOM   2885  C   THR B  60      44.389 -34.330  77.234  1.00151.50           C  
ATOM   2886  O   THR B  60      43.420 -34.785  77.847  1.00151.50           O  
ATOM   2887  N   ASP B  61      45.191 -35.107  76.492  1.00 85.36           N  
ATOM   2888  CA  ASP B  61      44.948 -36.512  76.497  1.00 85.36           C  
ATOM   2889  CB  ASP B  61      44.173 -37.021  75.273  1.00 85.36           C  
ATOM   2890  CG  ASP B  61      43.519 -38.323  75.703  1.00 85.36           C  
ATOM   2891  OD1 ASP B  61      43.594 -38.624  76.924  1.00 85.36           O  
ATOM   2892  OD2 ASP B  61      42.935 -39.027  74.837  1.00 85.36           O  
ATOM   2893  C   ASP B  61      46.282 -37.178  76.526  1.00 85.36           C  
ATOM   2894  O   ASP B  61      47.285 -36.591  76.121  1.00 85.36           O  
ATOM   2895  N   LYS B  69      46.328 -38.422  77.034  1.00171.04           N  
ATOM   2896  CA  LYS B  69      47.577 -39.117  77.136  1.00171.04           C  
ATOM   2897  CB  LYS B  69      47.604 -40.207  78.223  1.00171.04           C  
ATOM   2898  CG  LYS B  69      46.492 -41.255  78.124  1.00171.04           C  
ATOM   2899  CD  LYS B  69      46.590 -42.178  76.908  1.00171.04           C  
ATOM   2900  CE  LYS B  69      45.493 -41.931  75.871  1.00171.04           C  
ATOM   2901  NZ  LYS B  69      44.206 -42.481  76.346  1.00171.04           N  
ATOM   2902  C   LYS B  69      47.965 -39.717  75.823  1.00171.04           C  
ATOM   2903  O   LYS B  69      47.136 -39.950  74.946  1.00171.04           O  
ATOM   2904  N   GLY B  70      49.284 -39.917  75.642  1.00 48.42           N  
ATOM   2905  CA  GLY B  70      49.818 -40.532  74.460  1.00 48.42           C  
ATOM   2906  C   GLY B  70      50.230 -41.916  74.874  1.00 48.42           C  
ATOM   2907  O   GLY B  70      49.588 -42.538  75.720  1.00 48.42           O  
ATOM   2908  N   GLU B  71      51.321 -42.445  74.279  1.00125.97           N  
ATOM   2909  CA  GLU B  71      51.710 -43.794  74.579  1.00125.97           C  
ATOM   2910  CB  GLU B  71      52.742 -44.394  73.595  1.00125.97           C  
ATOM   2911  CG  GLU B  71      54.132 -43.754  73.609  1.00125.97           C  
ATOM   2912  CD  GLU B  71      55.031 -44.578  72.694  1.00125.97           C  
ATOM   2913  OE1 GLU B  71      55.075 -44.274  71.474  1.00125.97           O  
ATOM   2914  OE2 GLU B  71      55.688 -45.528  73.205  1.00125.97           O  
ATOM   2915  C   GLU B  71      52.225 -43.990  75.988  1.00125.97           C  
ATOM   2916  O   GLU B  71      51.749 -44.896  76.672  1.00125.97           O  
ATOM   2917  N   VAL B  72      53.185 -43.169  76.486  1.00155.53           N  
ATOM   2918  CA  VAL B  72      53.696 -43.418  77.819  1.00155.53           C  
ATOM   2919  CB  VAL B  72      55.181 -43.680  77.850  1.00155.53           C  
ATOM   2920  CG1 VAL B  72      55.445 -45.038  77.177  1.00155.53           C  
ATOM   2921  CG2 VAL B  72      55.922 -42.520  77.159  1.00155.53           C  
ATOM   2922  C   VAL B  72      53.399 -42.259  78.736  1.00155.53           C  
ATOM   2923  O   VAL B  72      54.257 -41.431  79.028  1.00155.53           O  
ATOM   2924  N   PRO B  73      52.191 -42.191  79.220  1.00114.57           N  
ATOM   2925  CA  PRO B  73      51.789 -41.151  80.135  1.00114.57           C  
ATOM   2926  CD  PRO B  73      51.064 -42.744  78.489  1.00114.57           C  
ATOM   2927  CB  PRO B  73      50.286 -40.972  79.930  1.00114.57           C  
ATOM   2928  CG  PRO B  73      49.828 -42.278  79.271  1.00114.57           C  
ATOM   2929  C   PRO B  73      52.123 -41.370  81.582  1.00114.57           C  
ATOM   2930  O   PRO B  73      51.857 -40.470  82.376  1.00114.57           O  
ATOM   2931  N   ASN B  74      52.647 -42.545  81.974  1.00 90.10           N  
ATOM   2932  CA  ASN B  74      52.809 -42.810  83.380  1.00 90.10           C  
ATOM   2933  CB  ASN B  74      53.084 -44.285  83.676  1.00 90.10           C  
ATOM   2934  CG  ASN B  74      51.831 -45.067  83.326  0.88 90.10           C  
ATOM   2935  OD1 ASN B  74      51.846 -45.926  82.445  1.00 90.10           O  
ATOM   2936  ND2 ASN B  74      50.712 -44.763  84.035  1.00 90.10           N  
ATOM   2937  C   ASN B  74      53.933 -42.021  83.989  1.00 90.10           C  
ATOM   2938  O   ASN B  74      55.056 -42.006  83.484  1.00 90.10           O  
ATOM   2939  N   GLY B  75      53.633 -41.372  85.140  1.00 42.39           N  
ATOM   2940  CA  GLY B  75      54.587 -40.639  85.929  1.00 42.39           C  
ATOM   2941  C   GLY B  75      54.547 -39.176  85.608  1.00 42.39           C  
ATOM   2942  O   GLY B  75      55.170 -38.371  86.304  1.00 42.39           O  
ATOM   2943  N   TYR B  76      53.801 -38.777  84.562  1.00176.93           N  
ATOM   2944  CA  TYR B  76      53.811 -37.389  84.208  1.00176.93           C  
ATOM   2945  CB  TYR B  76      54.311 -37.117  82.777  1.00176.93           C  
ATOM   2946  CG  TYR B  76      55.692 -37.655  82.606  1.00176.93           C  
ATOM   2947  CD1 TYR B  76      55.886 -38.980  82.302  1.00176.93           C  
ATOM   2948  CD2 TYR B  76      56.795 -36.845  82.733  1.00176.93           C  
ATOM   2949  CE1 TYR B  76      57.147 -39.496  82.133  1.00176.93           C  
ATOM   2950  CE2 TYR B  76      58.064 -37.354  82.565  1.00176.93           C  
ATOM   2951  CZ  TYR B  76      58.241 -38.681  82.263  1.00176.93           C  
ATOM   2952  OH  TYR B  76      59.537 -39.209  82.088  1.00176.93           O  
ATOM   2953  C   TYR B  76      52.409 -36.881  84.228  1.00176.93           C  
ATOM   2954  O   TYR B  76      51.456 -37.603  83.939  1.00176.93           O  
ATOM   2955  N   ASN B  77      52.273 -35.594  84.598  1.00 66.64           N  
ATOM   2956  CA  ASN B  77      51.019 -34.909  84.584  1.00 66.64           C  
ATOM   2957  CB  ASN B  77      50.621 -34.287  85.934  1.00 66.64           C  
ATOM   2958  CG  ASN B  77      50.196 -35.402  86.881  1.00 66.64           C  
ATOM   2959  OD1 ASN B  77      49.327 -35.209  87.729  1.00 66.64           O  
ATOM   2960  ND2 ASN B  77      50.825 -36.600  86.741  1.00 66.64           N  
ATOM   2961  C   ASN B  77      51.218 -33.796  83.612  1.00 66.64           C  
ATOM   2962  O   ASN B  77      52.347 -33.421  83.301  1.00 66.64           O  
ATOM   2963  N   VAL B  78      50.116 -33.268  83.062  1.00 85.85           N  
ATOM   2964  CA  VAL B  78      50.218 -32.217  82.097  1.00 85.85           C  
ATOM   2965  CB  VAL B  78      50.223 -32.752  80.693  1.00 85.85           C  
ATOM   2966  CG1 VAL B  78      50.040 -31.592  79.715  1.00 85.85           C  
ATOM   2967  CG2 VAL B  78      51.547 -33.490  80.463  1.00 85.85           C  
ATOM   2968  C   VAL B  78      49.015 -31.353  82.257  1.00 85.85           C  
ATOM   2969  O   VAL B  78      47.975 -31.811  82.723  1.00 85.85           O  
ATOM   2970  N   SER B  79      49.139 -30.059  81.900  1.00 62.96           N  
ATOM   2971  CA  SER B  79      48.009 -29.185  82.001  1.00 62.96           C  
ATOM   2972  CB  SER B  79      47.959 -28.399  83.323  1.00 62.96           C  
ATOM   2973  OG  SER B  79      49.067 -27.516  83.403  1.00 62.96           O  
ATOM   2974  C   SER B  79      48.111 -28.176  80.909  1.00 62.96           C  
ATOM   2975  O   SER B  79      49.182 -27.948  80.348  1.00 62.96           O  
ATOM   2976  N   ARG B  80      46.966 -27.575  80.540  1.00190.94           N  
ATOM   2977  CA  ARG B  80      47.035 -26.530  79.569  1.00190.94           C  
ATOM   2978  CB  ARG B  80      46.604 -26.937  78.149  1.00190.94           C  
ATOM   2979  CG  ARG B  80      46.883 -25.791  77.178  1.00190.94           C  
ATOM   2980  CD  ARG B  80      46.413 -25.969  75.739  1.00190.94           C  
ATOM   2981  NE  ARG B  80      47.411 -26.786  75.007  1.00190.94           N  
ATOM   2982  CZ  ARG B  80      47.735 -26.471  73.719  1.00190.94           C  
ATOM   2983  NH1 ARG B  80      47.297 -25.306  73.156  1.00190.94           N  
ATOM   2984  NH2 ARG B  80      48.485 -27.342  72.986  1.00190.94           N  
ATOM   2985  C   ARG B  80      46.121 -25.453  80.033  1.00190.94           C  
ATOM   2986  O   ARG B  80      44.943 -25.428  79.679  1.00190.94           O  
ATOM   2987  N   SER B  81      46.664 -24.549  80.866  1.00133.57           N  
ATOM   2988  CA  SER B  81      45.930 -23.459  81.418  1.00133.57           C  
ATOM   2989  CB  SER B  81      46.634 -22.855  82.639  1.00133.57           C  
ATOM   2990  OG  SER B  81      45.847 -21.805  83.173  1.00133.57           O  
ATOM   2991  C   SER B  81      45.776 -22.395  80.380  1.00133.57           C  
ATOM   2992  O   SER B  81      44.856 -21.584  80.454  1.00133.57           O  
ATOM   2993  N   THR B  82      46.689 -22.352  79.391  1.00125.41           N  
ATOM   2994  CA  THR B  82      46.624 -21.342  78.375  1.00125.41           C  
ATOM   2995  CB  THR B  82      47.593 -20.224  78.613  1.00125.41           C  
ATOM   2996  OG1 THR B  82      48.922 -20.725  78.661  1.00125.41           O  
ATOM   2997  CG2 THR B  82      47.234 -19.543  79.942  1.00125.41           C  
ATOM   2998  C   THR B  82      46.946 -21.975  77.062  1.00125.41           C  
ATOM   2999  O   THR B  82      47.395 -23.115  76.995  1.00125.41           O  
ATOM   3000  N   THR B  83      46.659 -21.263  75.961  1.00208.19           N  
ATOM   3001  CA  THR B  83      46.970 -21.773  74.654  1.00208.19           C  
ATOM   3002  CB  THR B  83      46.329 -20.963  73.564  1.00208.19           C  
ATOM   3003  OG1 THR B  83      44.916 -20.956  73.716  1.00208.19           O  
ATOM   3004  CG2 THR B  83      46.714 -21.573  72.209  1.00208.19           C  
ATOM   3005  C   THR B  83      48.451 -21.763  74.447  1.00208.19           C  
ATOM   3006  O   THR B  83      48.962 -22.608  73.714  1.00208.19           O  
ATOM   3007  N   GLU B  84      49.157 -20.762  75.025  1.00208.55           N  
ATOM   3008  CA  GLU B  84      50.580 -20.610  74.849  1.00208.55           C  
ATOM   3009  CB  GLU B  84      51.101 -19.190  75.152  1.00208.55           C  
ATOM   3010  CG  GLU B  84      50.561 -18.544  76.427  1.00208.55           C  
ATOM   3011  CD  GLU B  84      49.381 -17.680  76.002  1.00208.55           C  
ATOM   3012  OE1 GLU B  84      48.317 -18.252  75.644  1.00208.55           O  
ATOM   3013  OE2 GLU B  84      49.534 -16.431  76.016  1.00208.55           O  
ATOM   3014  C   GLU B  84      51.432 -21.605  75.580  1.00208.55           C  
ATOM   3015  O   GLU B  84      52.451 -22.040  75.043  1.00208.55           O  
ATOM   3016  N   ASP B  85      51.073 -21.993  76.820  1.00 83.33           N  
ATOM   3017  CA  ASP B  85      51.987 -22.843  77.534  1.00 83.33           C  
ATOM   3018  CB  ASP B  85      52.446 -22.264  78.884  1.00 83.33           C  
ATOM   3019  CG  ASP B  85      53.381 -21.084  78.630  1.00 83.33           C  
ATOM   3020  OD1 ASP B  85      54.036 -21.045  77.553  1.00 83.33           O  
ATOM   3021  OD2 ASP B  85      53.454 -20.200  79.522  1.00 83.33           O  
ATOM   3022  C   ASP B  85      51.411 -24.200  77.799  1.00 83.33           C  
ATOM   3023  O   ASP B  85      50.210 -24.366  78.005  1.00 83.33           O  
ATOM   3024  N   PHE B  86      52.299 -25.221  77.767  1.00141.04           N  
ATOM   3025  CA  PHE B  86      51.923 -26.587  78.005  1.00141.04           C  
ATOM   3026  CB  PHE B  86      51.830 -27.306  76.645  1.00141.04           C  
ATOM   3027  CG  PHE B  86      51.283 -28.686  76.728  1.00141.04           C  
ATOM   3028  CD1 PHE B  86      49.984 -28.914  77.120  1.00141.04           C  
ATOM   3029  CD2 PHE B  86      52.062 -29.750  76.342  1.00141.04           C  
ATOM   3030  CE1 PHE B  86      49.484 -30.193  77.172  1.00141.04           C  
ATOM   3031  CE2 PHE B  86      51.570 -31.033  76.389  1.00141.04           C  
ATOM   3032  CZ  PHE B  86      50.279 -31.252  76.803  1.00141.04           C  
ATOM   3033  C   PHE B  86      53.009 -27.201  78.865  1.00141.04           C  
ATOM   3034  O   PHE B  86      53.937 -27.820  78.345  1.00141.04           O  
ATOM   3035  N   PRO B  87      52.920 -27.043  80.175  1.00166.60           N  
ATOM   3036  CA  PRO B  87      53.938 -27.573  81.056  1.00166.60           C  
ATOM   3037  CD  PRO B  87      52.379 -25.794  80.689  1.00166.60           C  
ATOM   3038  CB  PRO B  87      53.874 -26.747  82.338  1.00166.60           C  
ATOM   3039  CG  PRO B  87      53.264 -25.412  81.885  1.00166.60           C  
ATOM   3040  C   PRO B  87      53.825 -29.043  81.332  1.00166.60           C  
ATOM   3041  O   PRO B  87      52.714 -29.556  81.446  1.00166.60           O  
ATOM   3042  N   LEU B  88      54.971 -29.727  81.509  1.00 82.00           N  
ATOM   3043  CA  LEU B  88      54.982 -31.135  81.787  1.00 82.00           C  
ATOM   3044  CB  LEU B  88      55.894 -31.900  80.815  1.00 82.00           C  
ATOM   3045  CG  LEU B  88      55.963 -33.421  81.030  1.00 82.00           C  
ATOM   3046  CD1 LEU B  88      54.601 -34.090  80.780  1.00 82.00           C  
ATOM   3047  CD2 LEU B  88      57.082 -34.036  80.175  1.00 82.00           C  
ATOM   3048  C   LEU B  88      55.527 -31.301  83.172  1.00 82.00           C  
ATOM   3049  O   LEU B  88      56.605 -30.800  83.482  1.00 82.00           O  
ATOM   3050  N   ARG B  89      54.801 -32.031  84.043  1.00110.59           N  
ATOM   3051  CA  ARG B  89      55.216 -32.130  85.414  1.00110.59           C  
ATOM   3052  CB  ARG B  89      54.120 -31.634  86.367  1.00110.59           C  
ATOM   3053  CG  ARG B  89      54.525 -31.608  87.839  1.00110.59           C  
ATOM   3054  CD  ARG B  89      53.382 -31.160  88.753  1.00110.59           C  
ATOM   3055  NE  ARG B  89      53.932 -30.967  90.123  1.00110.59           N  
ATOM   3056  CZ  ARG B  89      54.472 -29.759  90.463  1.00110.59           C  
ATOM   3057  NH1 ARG B  89      54.537 -28.765  89.528  1.00110.59           N  
ATOM   3058  NH2 ARG B  89      54.930 -29.541  91.729  1.00110.59           N  
ATOM   3059  C   ARG B  89      55.503 -33.554  85.782  1.00110.59           C  
ATOM   3060  O   ARG B  89      54.778 -34.474  85.408  1.00110.59           O  
ATOM   3061  N   LEU B  90      56.604 -33.756  86.536  1.00123.68           N  
ATOM   3062  CA  LEU B  90      56.960 -35.043  87.066  1.00123.68           C  
ATOM   3063  CB  LEU B  90      58.470 -35.343  86.988  1.00123.68           C  
ATOM   3064  CG  LEU B  90      59.044 -35.439  85.562  1.00123.68           C  
ATOM   3065  CD1 LEU B  90      58.916 -34.106  84.807  1.00123.68           C  
ATOM   3066  CD2 LEU B  90      60.487 -35.970  85.587  1.00123.68           C  
ATOM   3067  C   LEU B  90      56.624 -34.969  88.527  1.00123.68           C  
ATOM   3068  O   LEU B  90      57.231 -34.195  89.265  1.00123.68           O  
ATOM   3069  N   GLU B  91      55.645 -35.771  88.988  1.00 91.59           N  
ATOM   3070  CA  GLU B  91      55.213 -35.702  90.360  1.00 91.59           C  
ATOM   3071  CB  GLU B  91      54.088 -36.707  90.661  1.00 91.59           C  
ATOM   3072  CG  GLU B  91      52.770 -36.378  89.967  1.00 91.59           C  
ATOM   3073  CD  GLU B  91      52.103 -35.290  90.787  1.00 91.59           C  
ATOM   3074  OE1 GLU B  91      52.277 -35.311  92.034  1.00 91.59           O  
ATOM   3075  OE2 GLU B  91      51.417 -34.424  90.180  1.00 91.59           O  
ATOM   3076  C   GLU B  91      56.339 -36.066  91.276  1.00 91.59           C  
ATOM   3077  O   GLU B  91      56.683 -35.300  92.174  1.00 91.59           O  
ATOM   3078  N   LEU B  92      56.942 -37.253  91.066  1.00100.73           N  
ATOM   3079  CA  LEU B  92      58.048 -37.686  91.874  1.00100.73           C  
ATOM   3080  CB  LEU B  92      57.713 -38.795  92.888  1.00100.73           C  
ATOM   3081  CG  LEU B  92      56.759 -38.381  94.022  1.00100.73           C  
ATOM   3082  CD1 LEU B  92      55.353 -38.058  93.488  1.00100.73           C  
ATOM   3083  CD2 LEU B  92      56.755 -39.433  95.145  1.00100.73           C  
ATOM   3084  C   LEU B  92      59.025 -38.290  90.921  1.00100.73           C  
ATOM   3085  O   LEU B  92      58.736 -39.297  90.279  1.00100.73           O  
ATOM   3086  N   ALA B  93      60.230 -37.708  90.837  1.00 40.85           N  
ATOM   3087  CA  ALA B  93      61.205 -38.141  89.877  1.00 40.85           C  
ATOM   3088  CB  ALA B  93      62.446 -37.231  89.820  1.00 40.85           C  
ATOM   3089  C   ALA B  93      61.682 -39.529  90.175  1.00 40.85           C  
ATOM   3090  O   ALA B  93      61.761 -39.951  91.327  1.00 40.85           O  
ATOM   3091  N   ALA B  94      61.999 -40.278  89.095  1.00 39.00           N  
ATOM   3092  CA  ALA B  94      62.530 -41.611  89.185  1.00 39.00           C  
ATOM   3093  CB  ALA B  94      61.510 -42.713  88.849  1.00 39.00           C  
ATOM   3094  C   ALA B  94      63.630 -41.697  88.167  1.00 39.00           C  
ATOM   3095  O   ALA B  94      63.643 -40.945  87.193  1.00 39.00           O  
ATOM   3096  N   PRO B  95      64.558 -42.597  88.363  1.00 67.35           N  
ATOM   3097  CA  PRO B  95      65.682 -42.714  87.474  1.00 67.35           C  
ATOM   3098  CD  PRO B  95      64.857 -43.102  89.692  1.00 67.35           C  
ATOM   3099  CB  PRO B  95      66.622 -43.722  88.134  1.00 67.35           C  
ATOM   3100  CG  PRO B  95      66.327 -43.558  89.636  1.00 67.35           C  
ATOM   3101  C   PRO B  95      65.286 -43.075  86.078  1.00 67.35           C  
ATOM   3102  O   PRO B  95      66.018 -42.736  85.148  1.00 67.35           O  
ATOM   3103  N   SER B  96      64.143 -43.761  85.910  1.00 44.89           N  
ATOM   3104  CA  SER B  96      63.683 -44.190  84.621  1.00 44.89           C  
ATOM   3105  CB  SER B  96      62.428 -45.074  84.707  1.00 44.89           C  
ATOM   3106  OG  SER B  96      61.349 -44.334  85.255  1.00 44.89           O  
ATOM   3107  C   SER B  96      63.337 -42.989  83.797  1.00 44.89           C  
ATOM   3108  O   SER B  96      63.388 -43.032  82.571  1.00 44.89           O  
ATOM   3109  N   GLN B  97      62.966 -41.887  84.468  1.00111.92           N  
ATOM   3110  CA  GLN B  97      62.556 -40.649  83.863  1.00111.92           C  
ATOM   3111  CB  GLN B  97      61.815 -39.720  84.837  1.00111.92           C  
ATOM   3112  CG  GLN B  97      60.473 -40.330  85.247  1.00111.92           C  
ATOM   3113  CD  GLN B  97      59.757 -39.367  86.176  1.00111.92           C  
ATOM   3114  OE1 GLN B  97      60.353 -38.819  87.100  1.00111.92           O  
ATOM   3115  NE2 GLN B  97      58.439 -39.150  85.926  1.00111.92           N  
ATOM   3116  C   GLN B  97      63.705 -39.927  83.212  1.00111.92           C  
ATOM   3117  O   GLN B  97      63.482 -38.991  82.452  1.00111.92           O  
ATOM   3118  N   THR B  98      64.968 -40.258  83.553  1.00 80.80           N  
ATOM   3119  CA  THR B  98      66.072 -39.562  82.943  1.00 80.80           C  
ATOM   3120  CB  THR B  98      67.406 -40.131  83.325  1.00 80.80           C  
ATOM   3121  OG1 THR B  98      67.559 -40.103  84.736  1.00 80.80           O  
ATOM   3122  CG2 THR B  98      68.512 -39.296  82.656  1.00 80.80           C  
ATOM   3123  C   THR B  98      65.943 -39.676  81.452  1.00 80.80           C  
ATOM   3124  O   THR B  98      65.831 -40.785  80.932  1.00 80.80           O  
ATOM   3125  N   SER B  99      65.934 -38.529  80.726  1.00 79.35           N  
ATOM   3126  CA  SER B  99      65.795 -38.583  79.284  1.00 79.35           C  
ATOM   3127  CB  SER B  99      64.464 -39.239  78.863  1.00 79.35           C  
ATOM   3128  OG  SER B  99      64.356 -39.327  77.450  1.00 79.35           O  
ATOM   3129  C   SER B  99      65.817 -37.182  78.725  1.00 79.35           C  
ATOM   3130  O   SER B  99      65.936 -36.204  79.460  1.00 79.35           O  
ATOM   3131  N   VAL B 100      65.730 -37.062  77.379  1.00 84.50           N  
ATOM   3132  CA  VAL B 100      65.666 -35.781  76.728  1.00 84.50           C  
ATOM   3133  CB  VAL B 100      66.482 -35.691  75.474  1.00 84.50           C  
ATOM   3134  CG1 VAL B 100      66.308 -34.284  74.877  1.00 84.50           C  
ATOM   3135  CG2 VAL B 100      67.942 -36.022  75.825  1.00 84.50           C  
ATOM   3136  C   VAL B 100      64.221 -35.574  76.372  1.00 84.50           C  
ATOM   3137  O   VAL B 100      63.602 -36.424  75.735  1.00 84.50           O  
ATOM   3138  N   TYR B 101      63.646 -34.415  76.760  1.00108.40           N  
ATOM   3139  CA  TYR B 101      62.240 -34.186  76.557  1.00108.40           C  
ATOM   3140  CB  TYR B 101      61.539 -33.614  77.803  1.00108.40           C  
ATOM   3141  CG  TYR B 101      61.540 -34.624  78.896  1.00108.40           C  
ATOM   3142  CD1 TYR B 101      62.654 -34.819  79.679  1.00108.40           C  
ATOM   3143  CD2 TYR B 101      60.409 -35.367  79.144  1.00108.40           C  
ATOM   3144  CE1 TYR B 101      62.640 -35.749  80.692  1.00108.40           C  
ATOM   3145  CE2 TYR B 101      60.388 -36.297  80.154  1.00108.40           C  
ATOM   3146  CZ  TYR B 101      61.505 -36.488  80.929  1.00108.40           C  
ATOM   3147  OH  TYR B 101      61.480 -37.442  81.966  1.00108.40           O  
ATOM   3148  C   TYR B 101      62.063 -33.155  75.483  1.00108.40           C  
ATOM   3149  O   TYR B 101      62.740 -32.129  75.480  1.00108.40           O  
ATOM   3150  N   PHE B 102      61.151 -33.415  74.519  1.00 99.09           N  
ATOM   3151  CA  PHE B 102      60.930 -32.439  73.487  1.00 99.09           C  
ATOM   3152  CB  PHE B 102      61.291 -32.903  72.061  1.00 99.09           C  
ATOM   3153  CG  PHE B 102      62.759 -33.143  71.959  1.00 99.09           C  
ATOM   3154  CD1 PHE B 102      63.653 -32.099  71.916  1.00 99.09           C  
ATOM   3155  CD2 PHE B 102      63.253 -34.422  71.926  1.00 99.09           C  
ATOM   3156  CE1 PHE B 102      65.008 -32.318  71.820  1.00 99.09           C  
ATOM   3157  CE2 PHE B 102      64.608 -34.648  71.828  1.00 99.09           C  
ATOM   3158  CZ  PHE B 102      65.493 -33.600  71.776  1.00 99.09           C  
ATOM   3159  C   PHE B 102      59.475 -32.072  73.445  1.00 99.09           C  
ATOM   3160  O   PHE B 102      58.594 -32.924  73.574  1.00 99.09           O  
ATOM   3161  N   CYS B 103      59.188 -30.763  73.275  1.00126.16           N  
ATOM   3162  CA  CYS B 103      57.825 -30.340  73.125  1.00126.16           C  
ATOM   3163  CB  CYS B 103      57.362 -29.188  74.046  1.00126.16           C  
ATOM   3164  SG  CYS B 103      58.030 -27.560  73.626  1.00126.16           S  
ATOM   3165  C   CYS B 103      57.654 -29.935  71.691  1.00126.16           C  
ATOM   3166  O   CYS B 103      58.614 -29.556  71.022  1.00126.16           O  
ATOM   3167  N   ALA B 104      56.420 -30.052  71.163  1.00 98.15           N  
ATOM   3168  CA  ALA B 104      56.189 -29.724  69.788  1.00 98.15           C  
ATOM   3169  CB  ALA B 104      56.219 -30.951  68.857  1.00 98.15           C  
ATOM   3170  C   ALA B 104      54.825 -29.111  69.680  1.00 98.15           C  
ATOM   3171  O   ALA B 104      54.001 -29.235  70.585  1.00 98.15           O  
ATOM   3172  N   SER B 105      54.569 -28.388  68.569  1.00125.90           N  
ATOM   3173  CA  SER B 105      53.278 -27.806  68.355  1.00125.90           C  
ATOM   3174  CB  SER B 105      53.205 -26.309  68.722  1.00125.90           C  
ATOM   3175  OG  SER B 105      54.044 -25.543  67.870  1.00125.90           O  
ATOM   3176  C   SER B 105      53.000 -27.931  66.894  1.00125.90           C  
ATOM   3177  O   SER B 105      53.924 -28.085  66.092  1.00125.90           O  
ATOM   3178  N   THR B 106      51.710 -27.931  66.496  1.00212.06           N  
ATOM   3179  CA  THR B 106      51.524 -27.948  65.093  1.00212.06           C  
ATOM   3180  CB  THR B 106      51.149 -29.284  64.544  1.00212.06           C  
ATOM   3181  OG1 THR B 106      52.092 -30.264  64.954  1.00212.06           O  
ATOM   3182  CG2 THR B 106      51.198 -29.148  63.014  1.00212.06           C  
ATOM   3183  C   THR B 106      50.425 -26.989  64.837  1.00212.06           C  
ATOM   3184  O   THR B 106      49.577 -26.754  65.715  1.00212.06           O  
ATOM   3185  N   LYS B 107      50.431 -26.416  63.607  1.00449.02           N  
ATOM   3186  CA  LYS B 107      49.371 -25.556  63.204  1.00449.02           C  
ATOM   3187  CB  LYS B 107      49.584 -24.761  61.907  1.00449.02           C  
ATOM   3188  CG  LYS B 107      50.655 -23.674  61.953  1.00449.02           C  
ATOM   3189  CD  LYS B 107      52.077 -24.205  61.792  1.00449.02           C  
ATOM   3190  CE  LYS B 107      53.083 -23.100  61.470  1.00449.02           C  
ATOM   3191  NZ  LYS B 107      52.706 -22.450  60.194  1.00449.02           N  
ATOM   3192  C   LYS B 107      48.295 -26.501  62.886  1.00449.02           C  
ATOM   3193  O   LYS B 107      47.743 -26.484  61.812  1.00449.02           O  
ATOM   3194  N   GLY B 108      47.864 -27.335  63.805  1.00679.72           N  
ATOM   3195  CA  GLY B 108      46.948 -28.321  63.374  1.00679.72           C  
ATOM   3196  C   GLY B 108      47.539 -29.650  63.715  1.00679.72           C  
ATOM   3197  O   GLY B 108      48.652 -30.005  63.309  1.00679.72           O  
ATOM   3198  N   GLY B 109      46.828 -30.355  64.615  1.00382.55           N  
ATOM   3199  CA  GLY B 109      47.207 -31.685  64.984  1.00382.55           C  
ATOM   3200  C   GLY B 109      46.754 -32.654  63.965  1.00382.55           C  
ATOM   3201  O   GLY B 109      47.388 -33.675  63.714  1.00382.55           O  
ATOM   3202  N   PRO B 122      45.527 -32.424  63.603  1.00400.91           N  
ATOM   3203  CA  PRO B 122      44.923 -33.263  62.600  1.00400.91           C  
ATOM   3204  CD  PRO B 122      44.655 -32.306  64.763  1.00400.91           C  
ATOM   3205  CB  PRO B 122      43.521 -33.609  63.093  1.00400.91           C  
ATOM   3206  CG  PRO B 122      43.591 -33.398  64.605  1.00400.91           C  
ATOM   3207  C   PRO B 122      44.841 -32.709  61.227  1.00400.91           C  
ATOM   3208  O   PRO B 122      44.176 -31.716  60.997  1.00400.91           O  
ATOM   3209  N   SER B 123      45.288 -33.524  60.301  1.00533.65           N  
ATOM   3210  CA  SER B 123      45.345 -33.518  58.901  1.00533.65           C  
ATOM   3211  CB  SER B 123      44.214 -34.343  58.270  1.00533.65           C  
ATOM   3212  OG  SER B 123      44.405 -35.723  58.540  1.00533.65           O  
ATOM   3213  C   SER B 123      45.441 -32.322  58.123  1.00533.65           C  
ATOM   3214  O   SER B 123      44.526 -32.076  57.332  1.00533.65           O  
ATOM   3215  N   SER B 124      46.695 -31.821  58.156  1.00233.32           N  
ATOM   3216  CA  SER B 124      47.136 -30.614  57.572  1.00233.32           C  
ATOM   3217  CB  SER B 124      46.489 -29.431  58.306  1.00233.32           C  
ATOM   3218  OG  SER B 124      45.074 -29.542  58.239  1.00233.32           O  
ATOM   3219  C   SER B 124      48.628 -30.553  57.797  1.00233.32           C  
ATOM   3220  O   SER B 124      49.415 -31.079  57.010  1.00233.32           O  
ATOM   3221  N   TYR B 125      49.013 -29.883  58.910  1.00157.30           N  
ATOM   3222  CA  TYR B 125      50.346 -29.497  59.352  1.00157.30           C  
ATOM   3223  CB  TYR B 125      50.398 -28.278  60.308  1.00157.30           C  
ATOM   3224  CG  TYR B 125      50.373 -26.958  59.599  1.00157.30           C  
ATOM   3225  CD1 TYR B 125      51.556 -26.412  59.148  1.00157.30           C  
ATOM   3226  CD2 TYR B 125      49.209 -26.252  59.394  1.00157.30           C  
ATOM   3227  CE1 TYR B 125      51.586 -25.198  58.502  1.00157.30           C  
ATOM   3228  CE2 TYR B 125      49.231 -25.032  58.751  1.00157.30           C  
ATOM   3229  CZ  TYR B 125      50.418 -24.503  58.305  1.00157.30           C  
ATOM   3230  OH  TYR B 125      50.437 -23.255  57.646  1.00157.30           O  
ATOM   3231  C   TYR B 125      51.250 -30.520  60.005  1.00157.30           C  
ATOM   3232  O   TYR B 125      50.863 -31.491  60.653  1.00157.30           O  
ATOM   3233  N   GLU B 126      52.562 -30.289  59.794  1.00158.33           N  
ATOM   3234  CA  GLU B 126      53.654 -31.022  60.397  1.00158.33           C  
ATOM   3235  CB  GLU B 126      54.944 -31.008  59.555  1.00158.33           C  
ATOM   3236  CG  GLU B 126      55.458 -29.604  59.223  1.00158.33           C  
ATOM   3237  CD  GLU B 126      54.797 -29.173  57.921  1.00158.33           C  
ATOM   3238  OE1 GLU B 126      54.681 -30.032  57.007  1.00158.33           O  
ATOM   3239  OE2 GLU B 126      54.407 -27.980  57.819  1.00158.33           O  
ATOM   3240  C   GLU B 126      53.993 -30.443  61.753  1.00158.33           C  
ATOM   3241  O   GLU B 126      53.735 -29.273  62.033  1.00158.33           O  
ATOM   3242  N   GLN B 127      54.602 -31.270  62.639  1.00162.26           N  
ATOM   3243  CA  GLN B 127      54.927 -30.834  63.977  1.00162.26           C  
ATOM   3244  CB  GLN B 127      55.032 -31.977  65.003  1.00162.26           C  
ATOM   3245  CG  GLN B 127      53.728 -32.735  65.243  1.00162.26           C  
ATOM   3246  CD  GLN B 127      54.018 -33.790  66.303  1.00162.26           C  
ATOM   3247  OE1 GLN B 127      53.419 -34.863  66.315  1.00162.26           O  
ATOM   3248  NE2 GLN B 127      54.963 -33.472  67.228  1.00162.26           N  
ATOM   3249  C   GLN B 127      56.263 -30.150  63.994  1.00162.26           C  
ATOM   3250  O   GLN B 127      57.189 -30.559  63.295  1.00162.26           O  
ATOM   3251  N   TYR B 128      56.384 -29.076  64.813  1.00198.34           N  
ATOM   3252  CA  TYR B 128      57.624 -28.368  64.964  1.00198.34           C  
ATOM   3253  CB  TYR B 128      57.511 -26.871  64.631  1.00198.34           C  
ATOM   3254  CG  TYR B 128      57.395 -26.846  63.147  1.00198.34           C  
ATOM   3255  CD1 TYR B 128      56.202 -27.144  62.528  1.00198.34           C  
ATOM   3256  CD2 TYR B 128      58.497 -26.569  62.370  1.00198.34           C  
ATOM   3257  CE1 TYR B 128      56.103 -27.140  61.157  1.00198.34           C  
ATOM   3258  CE2 TYR B 128      58.407 -26.562  60.999  1.00198.34           C  
ATOM   3259  CZ  TYR B 128      57.206 -26.848  60.393  1.00198.34           C  
ATOM   3260  OH  TYR B 128      57.108 -26.845  58.986  1.00198.34           O  
ATOM   3261  C   TYR B 128      58.073 -28.544  66.372  1.00198.34           C  
ATOM   3262  O   TYR B 128      57.387 -28.168  67.323  1.00198.34           O  
ATOM   3263  N   PHE B 129      59.269 -29.142  66.517  1.00125.80           N  
ATOM   3264  CA  PHE B 129      59.794 -29.490  67.803  1.00125.80           C  
ATOM   3265  CB  PHE B 129      60.695 -30.738  67.767  1.00125.80           C  
ATOM   3266  CG  PHE B 129      59.850 -31.928  67.441  1.00125.80           C  
ATOM   3267  CD1 PHE B 129      59.529 -32.235  66.137  1.00125.80           C  
ATOM   3268  CD2 PHE B 129      59.380 -32.741  68.445  1.00125.80           C  
ATOM   3269  CE1 PHE B 129      58.752 -33.333  65.842  1.00125.80           C  
ATOM   3270  CE2 PHE B 129      58.602 -33.839  68.156  1.00125.80           C  
ATOM   3271  CZ  PHE B 129      58.287 -34.141  66.853  1.00125.80           C  
ATOM   3272  C   PHE B 129      60.608 -28.371  68.377  1.00125.80           C  
ATOM   3273  O   PHE B 129      61.136 -27.529  67.651  1.00125.80           O  
ATOM   3274  N   GLY B 130      60.701 -28.345  69.726  1.00 59.77           N  
ATOM   3275  CA  GLY B 130      61.482 -27.379  70.445  1.00 59.77           C  
ATOM   3276  C   GLY B 130      62.886 -27.910  70.500  1.00 59.77           C  
ATOM   3277  O   GLY B 130      63.188 -28.963  69.943  1.00 59.77           O  
ATOM   3278  N   PRO B 131      63.760 -27.183  71.142  1.00115.26           N  
ATOM   3279  CA  PRO B 131      65.147 -27.545  71.280  1.00115.26           C  
ATOM   3280  CD  PRO B 131      63.510 -25.792  71.476  1.00115.26           C  
ATOM   3281  CB  PRO B 131      65.848 -26.297  71.825  1.00115.26           C  
ATOM   3282  CG  PRO B 131      64.709 -25.399  72.349  1.00115.26           C  
ATOM   3283  C   PRO B 131      65.400 -28.773  72.104  1.00115.26           C  
ATOM   3284  O   PRO B 131      66.380 -29.465  71.831  1.00115.26           O  
ATOM   3285  N   GLY B 132      64.557 -29.064  73.114  1.00 56.87           N  
ATOM   3286  CA  GLY B 132      64.762 -30.238  73.919  1.00 56.87           C  
ATOM   3287  C   GLY B 132      65.345 -29.873  75.259  1.00 56.87           C  
ATOM   3288  O   GLY B 132      66.021 -28.856  75.409  1.00 56.87           O  
ATOM   3289  N   THR B 133      65.062 -30.715  76.283  1.00 82.95           N  
ATOM   3290  CA  THR B 133      65.536 -30.518  77.630  1.00 82.95           C  
ATOM   3291  CB  THR B 133      64.434 -30.220  78.610  1.00 82.95           C  
ATOM   3292  OG1 THR B 133      63.775 -29.011  78.269  1.00 82.95           O  
ATOM   3293  CG2 THR B 133      65.021 -30.132  80.028  1.00 82.95           C  
ATOM   3294  C   THR B 133      66.144 -31.797  78.114  1.00 82.95           C  
ATOM   3295  O   THR B 133      65.504 -32.845  78.083  1.00 82.95           O  
ATOM   3296  N   ARG B 134      67.392 -31.743  78.616  1.00195.91           N  
ATOM   3297  CA  ARG B 134      68.006 -32.941  79.105  1.00195.91           C  
ATOM   3298  CB  ARG B 134      69.510 -33.020  78.821  1.00195.91           C  
ATOM   3299  CG  ARG B 134      70.219 -34.030  79.715  1.00195.91           C  
ATOM   3300  CD  ARG B 134      71.581 -34.458  79.184  1.00195.91           C  
ATOM   3301  NE  ARG B 134      71.325 -35.564  78.224  1.00195.91           N  
ATOM   3302  CZ  ARG B 134      72.265 -35.925  77.306  1.00195.91           C  
ATOM   3303  NH1 ARG B 134      73.436 -35.231  77.210  1.00195.91           N  
ATOM   3304  NH2 ARG B 134      72.018 -36.981  76.479  1.00195.91           N  
ATOM   3305  C   ARG B 134      67.812 -33.003  80.589  1.00195.91           C  
ATOM   3306  O   ARG B 134      68.152 -32.069  81.314  1.00195.91           O  
ATOM   3307  N   LEU B 135      67.247 -34.127  81.080  1.00 87.97           N  
ATOM   3308  CA  LEU B 135      66.990 -34.256  82.485  1.00 87.97           C  
ATOM   3309  CB  LEU B 135      65.491 -34.416  82.789  1.00 87.97           C  
ATOM   3310  CG  LEU B 135      65.141 -34.321  84.282  1.00 87.97           C  
ATOM   3311  CD1 LEU B 135      65.364 -32.893  84.799  1.00 87.97           C  
ATOM   3312  CD2 LEU B 135      63.720 -34.827  84.568  1.00 87.97           C  
ATOM   3313  C   LEU B 135      67.686 -35.488  82.982  1.00 87.97           C  
ATOM   3314  O   LEU B 135      67.674 -36.525  82.321  1.00 87.97           O  
ATOM   3315  N   THR B 136      68.338 -35.399  84.160  1.00117.96           N  
ATOM   3316  CA  THR B 136      68.985 -36.554  84.712  1.00117.96           C  
ATOM   3317  CB  THR B 136      70.481 -36.449  84.764  1.00117.96           C  
ATOM   3318  OG1 THR B 136      70.865 -35.343  85.566  1.00117.96           O  
ATOM   3319  CG2 THR B 136      71.024 -36.284  83.334  1.00117.96           C  
ATOM   3320  C   THR B 136      68.513 -36.702  86.121  1.00117.96           C  
ATOM   3321  O   THR B 136      68.483 -35.735  86.881  1.00117.96           O  
ATOM   3322  N   VAL B 137      68.124 -37.932  86.504  1.00 29.41           N  
ATOM   3323  CA  VAL B 137      67.692 -38.172  87.847  1.00 29.41           C  
ATOM   3324  CB  VAL B 137      66.399 -38.926  87.925  1.00 29.41           C  
ATOM   3325  CG1 VAL B 137      66.137 -39.299  89.392  1.00 29.41           C  
ATOM   3326  CG2 VAL B 137      65.298 -38.057  87.302  1.00 29.41           C  
ATOM   3327  C   VAL B 137      68.754 -39.052  88.488  1.00 29.41           C  
ATOM   3328  O   VAL B 137      68.833 -40.248  88.101  1.00 29.41           O  
ATOM   3329  OXT VAL B 137      69.497 -38.544  89.369  1.00 29.41           O  
TER    3330      VAL B 137                                                       
END
