# Supplementary material for: Predicting T cell receptor functionality against mutant epitopes
Source: Cell Genom. 2024 Aug 15;4(9):100634. doi: 10.1016/j.xgen.2024.100634 (PMC11480844; doi:10.1016/j.xgen.2024.100634)
Supplement: Data S8. Structural models of the neo-epitope dataset, related to Figure 6 and STAR Methods, Structural modeling — PDB files containing the structural models of the 6 human TCRs, VPSVWRSSL, and the HLA-B∗07:02 allele. [file mmc9.zip › structure_human/R23_VPSVWRSSL.pdb]

ATOM      1  N   GLY M   1     122.829  43.575 182.222  1.00 19.70           N  
ATOM      2  CA  GLY M   1     123.692  44.609 181.612  1.00 19.70           C  
ATOM      3  C   GLY M   1     124.171  44.197 180.261  1.00 19.70           C  
ATOM      4  O   GLY M   1     123.648  43.266 179.650  1.00 19.70           O  
ATOM      5  N   SER M   2     125.191  44.912 179.756  1.00 78.33           N  
ATOM      6  CA  SER M   2     125.705  44.611 178.457  0.99 78.33           C  
ATOM      7  CB  SER M   2     126.351  45.819 177.756  0.98 78.33           C  
ATOM      8  OG  SER M   2     127.442  46.302 178.523  0.98 78.33           O  
ATOM      9  C   SER M   2     126.720  43.519 178.563  1.00 78.33           C  
ATOM     10  O   SER M   2     127.214  43.207 179.646  1.00 78.33           O  
ATOM     11  N   HIS M   3     127.036  42.893 177.410  1.00 56.92           N  
ATOM     12  CA  HIS M   3     127.989  41.822 177.378  1.00 56.92           C  
ATOM     13  ND1 HIS M   3     127.024  39.572 179.675  1.00 56.92           N  
ATOM     14  CG  HIS M   3     126.514  40.109 178.514  1.00 56.92           C  
ATOM     15  CB  HIS M   3     127.340  40.430 177.307  1.00 56.92           C  
ATOM     16  NE2 HIS M   3     124.840  39.833 180.001  1.00 56.92           N  
ATOM     17  CD2 HIS M   3     125.179  40.261 178.730  1.00 56.92           C  
ATOM     18  CE1 HIS M   3     125.981  39.428 180.531  1.00 56.92           C  
ATOM     19  C   HIS M   3     128.807  41.963 176.135  1.00 56.92           C  
ATOM     20  O   HIS M   3     128.446  42.693 175.213  1.00 56.92           O  
ATOM     21  N   SER M   4     129.957  41.262 176.087  1.00 51.45           N  
ATOM     22  CA  SER M   4     130.786  41.349 174.923  1.00 51.45           C  
ATOM     23  CB  SER M   4     131.904  42.395 175.053  1.00 51.45           C  
ATOM     24  OG  SER M   4     132.794  42.028 176.097  1.00 51.45           O  
ATOM     25  C   SER M   4     131.449  40.029 174.701  1.00 51.45           C  
ATOM     26  O   SER M   4     131.631  39.238 175.625  1.00 51.45           O  
ATOM     27  N   MET M   5     131.795  39.747 173.432  1.00 86.19           N  
ATOM     28  CA  MET M   5     132.542  38.566 173.122  1.00 86.19           C  
ATOM     29  CB  MET M   5     131.727  37.513 172.349  1.00 86.19           C  
ATOM     30  CG  MET M   5     132.484  36.208 172.094  1.00 86.19           C  
ATOM     31  SD  MET M   5     131.437  34.812 171.581  1.00 86.19           S  
ATOM     32  CE  MET M   5     130.932  35.519 169.987  1.00 86.19           C  
ATOM     33  C   MET M   5     133.682  39.024 172.259  1.00 86.19           C  
ATOM     34  O   MET M   5     133.486  39.808 171.331  1.00 86.19           O  
ATOM     35  N   ARG M   6     134.918  38.572 172.559  1.00143.05           N  
ATOM     36  CA  ARG M   6     136.033  39.009 171.765  1.00143.05           C  
ATOM     37  CB  ARG M   6     136.814  40.172 172.392  1.00143.05           C  
ATOM     38  CG  ARG M   6     136.147  41.527 172.155  1.00143.05           C  
ATOM     39  CD  ARG M   6     136.696  42.646 173.037  1.00143.05           C  
ATOM     40  NE  ARG M   6     136.229  43.940 172.467  1.00143.05           N  
ATOM     41  CZ  ARG M   6     134.938  44.345 172.646  1.00143.05           C  
ATOM     42  NH1 ARG M   6     134.029  43.488 173.190  1.00143.05           N  
ATOM     43  NH2 ARG M   6     134.551  45.596 172.265  1.00143.05           N  
ATOM     44  C   ARG M   6     136.984  37.879 171.542  1.00143.05           C  
ATOM     45  O   ARG M   6     137.138  36.999 172.385  1.00143.05           O  
ATOM     46  N   TYR M   7     137.636  37.879 170.360  1.00103.34           N  
ATOM     47  CA  TYR M   7     138.625  36.889 170.033  1.00103.34           C  
ATOM     48  CB  TYR M   7     138.297  36.013 168.804  1.00103.34           C  
ATOM     49  CG  TYR M   7     137.239  35.004 169.114  1.00103.34           C  
ATOM     50  CD1 TYR M   7     137.589  33.804 169.681  1.00103.34           C  
ATOM     51  CD2 TYR M   7     135.910  35.228 168.845  1.00103.34           C  
ATOM     52  CE1 TYR M   7     136.647  32.847 169.974  1.00103.34           C  
ATOM     53  CE2 TYR M   7     134.959  34.274 169.135  1.00103.34           C  
ATOM     54  CZ  TYR M   7     135.323  33.079 169.700  1.00103.34           C  
ATOM     55  OH  TYR M   7     134.346  32.104 169.995  1.00103.34           O  
ATOM     56  C   TYR M   7     139.882  37.620 169.684  1.00103.34           C  
ATOM     57  O   TYR M   7     139.845  38.669 169.040  1.00103.34           O  
ATOM     58  N   PHE M   8     141.035  37.079 170.130  1.00 97.72           N  
ATOM     59  CA  PHE M   8     142.298  37.693 169.837  1.00 97.72           C  
ATOM     60  CB  PHE M   8     143.073  38.094 171.104  1.00 97.72           C  
ATOM     61  CG  PHE M   8     142.229  39.067 171.855  1.00 97.72           C  
ATOM     62  CD1 PHE M   8     141.270  38.625 172.736  1.00 97.72           C  
ATOM     63  CD2 PHE M   8     142.383  40.421 171.686  1.00 97.72           C  
ATOM     64  CE1 PHE M   8     140.485  39.513 173.434  1.00 97.72           C  
ATOM     65  CE2 PHE M   8     141.600  41.313 172.381  1.00 97.72           C  
ATOM     66  CZ  PHE M   8     140.647  40.865 173.259  1.00 97.72           C  
ATOM     67  C   PHE M   8     143.126  36.673 169.111  1.00 97.72           C  
ATOM     68  O   PHE M   8     143.207  35.518 169.529  1.00 97.72           O  
ATOM     69  N   TYR M   9     143.765  37.078 167.992  1.00 85.18           N  
ATOM     70  CA  TYR M   9     144.571  36.171 167.220  1.00 85.18           C  
ATOM     71  CB  TYR M   9     144.055  35.974 165.785  1.00 85.18           C  
ATOM     72  CG  TYR M   9     142.724  35.315 165.833  1.00 85.18           C  
ATOM     73  CD1 TYR M   9     141.586  36.038 166.112  1.00 85.18           C  
ATOM     74  CD2 TYR M   9     142.618  33.970 165.580  1.00 85.18           C  
ATOM     75  CE1 TYR M   9     140.359  35.418 166.148  1.00 85.18           C  
ATOM     76  CE2 TYR M   9     141.396  33.346 165.614  1.00 85.18           C  
ATOM     77  CZ  TYR M   9     140.266  34.070 165.900  1.00 85.18           C  
ATOM     78  OH  TYR M   9     139.018  33.416 165.932  1.00 85.18           O  
ATOM     79  C   TYR M   9     145.927  36.781 167.049  1.00 85.18           C  
ATOM     80  O   TYR M   9     146.050  37.966 166.742  1.00 85.18           O  
ATOM     81  N   THR M  10     146.994  35.982 167.248  1.00 58.08           N  
ATOM     82  CA  THR M  10     148.310  36.513 167.037  1.00 58.08           C  
ATOM     83  CB  THR M  10     149.065  36.763 168.311  1.00 58.08           C  
ATOM     84  OG1 THR M  10     148.346  37.661 169.143  1.00 58.08           O  
ATOM     85  CG2 THR M  10     150.434  37.366 167.960  1.00 58.08           C  
ATOM     86  C   THR M  10     149.089  35.504 166.256  1.00 58.08           C  
ATOM     87  O   THR M  10     149.012  34.306 166.523  1.00 58.08           O  
ATOM     88  N   SER M  11     149.850  35.966 165.243  1.00 58.53           N  
ATOM     89  CA  SER M  11     150.682  35.054 164.515  1.00 58.53           C  
ATOM     90  CB  SER M  11     150.170  34.730 163.100  1.00 58.53           C  
ATOM     91  OG  SER M  11     150.147  35.900 162.300  1.00 58.53           O  
ATOM     92  C   SER M  11     152.030  35.690 164.399  1.00 58.53           C  
ATOM     93  O   SER M  11     152.151  36.841 163.980  1.00 58.53           O  
ATOM     94  N   VAL M  12     153.088  34.945 164.781  1.00 49.48           N  
ATOM     95  CA  VAL M  12     154.405  35.506 164.728  1.00 49.48           C  
ATOM     96  CB  VAL M  12     155.054  35.617 166.077  1.00 49.48           C  
ATOM     97  CG1 VAL M  12     156.470  36.190 165.898  1.00 49.48           C  
ATOM     98  CG2 VAL M  12     154.148  36.462 166.988  1.00 49.48           C  
ATOM     99  C   VAL M  12     155.267  34.617 163.891  1.00 49.48           C  
ATOM    100  O   VAL M  12     155.315  33.403 164.081  1.00 49.48           O  
ATOM    101  N   SER M  13     155.980  35.226 162.928  1.00 98.99           N  
ATOM    102  CA  SER M  13     156.845  34.494 162.052  1.00 98.99           C  
ATOM    103  CB  SER M  13     157.181  35.307 160.787  1.00 98.99           C  
ATOM    104  OG  SER M  13     158.032  34.578 159.919  1.00 98.99           O  
ATOM    105  C   SER M  13     158.118  34.213 162.784  1.00 98.99           C  
ATOM    106  O   SER M  13     158.576  35.028 163.580  1.00 98.99           O  
ATOM    107  N   ARG M  14     158.706  33.022 162.563  1.00152.49           N  
ATOM    108  CA  ARG M  14     159.981  32.728 163.153  1.00152.49           C  
ATOM    109  CB  ARG M  14     159.879  31.805 164.386  1.00152.49           C  
ATOM    110  CG  ARG M  14     159.066  30.524 164.187  1.00152.49           C  
ATOM    111  CD  ARG M  14     158.721  29.852 165.522  1.00152.49           C  
ATOM    112  NE  ARG M  14     157.728  28.769 165.267  1.00152.49           N  
ATOM    113  CZ  ARG M  14     156.978  28.279 166.299  1.00152.49           C  
ATOM    114  NH1 ARG M  14     157.156  28.767 167.562  1.00152.49           N  
ATOM    115  NH2 ARG M  14     156.047  27.308 166.072  1.00152.49           N  
ATOM    116  C   ARG M  14     160.852  32.144 162.082  1.00152.49           C  
ATOM    117  O   ARG M  14     160.899  30.938 161.844  1.00152.49           O  
ATOM    118  N   PRO M  15     161.572  33.034 161.455  1.00218.76           N  
ATOM    119  CA  PRO M  15     162.380  32.739 160.301  1.00218.76           C  
ATOM    120  CD  PRO M  15     161.900  34.316 162.055  1.00218.76           C  
ATOM    121  CB  PRO M  15     163.110  34.042 159.972  1.00218.76           C  
ATOM    122  CG  PRO M  15     163.171  34.777 161.324  1.00218.76           C  
ATOM    123  C   PRO M  15     163.312  31.566 160.368  1.00218.76           C  
ATOM    124  O   PRO M  15     163.223  30.718 159.486  1.00218.76           O  
ATOM    125  N   GLY M  16     164.219  31.478 161.356  1.00138.72           N  
ATOM    126  CA  GLY M  16     165.142  30.375 161.389  1.00138.72           C  
ATOM    127  C   GLY M  16     164.386  29.134 161.692  1.00138.72           C  
ATOM    128  O   GLY M  16     164.664  28.053 161.175  1.00138.72           O  
ATOM    129  N   ARG M  17     163.395  29.300 162.575  1.00334.45           N  
ATOM    130  CA  ARG M  17     162.595  28.245 163.097  1.00334.45           C  
ATOM    131  CB  ARG M  17     161.833  28.690 164.354  1.00334.45           C  
ATOM    132  CG  ARG M  17     162.769  29.293 165.410  1.00334.45           C  
ATOM    133  CD  ARG M  17     163.876  28.351 165.890  1.00334.45           C  
ATOM    134  NE  ARG M  17     163.249  27.334 166.777  1.00334.45           N  
ATOM    135  CZ  ARG M  17     162.688  26.211 166.242  1.00334.45           C  
ATOM    136  NH1 ARG M  17     162.701  26.010 164.892  1.00334.45           N  
ATOM    137  NH2 ARG M  17     162.112  25.283 167.060  1.00334.45           N  
ATOM    138  C   ARG M  17     161.638  27.819 162.030  1.00334.45           C  
ATOM    139  O   ARG M  17     161.825  28.114 160.851  1.00334.45           O  
ATOM    140  N   GLY M  18     160.597  27.066 162.417  1.00 97.65           N  
ATOM    141  CA  GLY M  18     159.684  26.513 161.461  1.00 97.65           C  
ATOM    142  C   GLY M  18     158.589  27.484 161.158  1.00 97.65           C  
ATOM    143  O   GLY M  18     158.832  28.669 160.936  1.00 97.65           O  
ATOM    144  N   GLU M  19     157.345  26.966 161.096  1.00137.47           N  
ATOM    145  CA  GLU M  19     156.197  27.746 160.748  1.00137.47           C  
ATOM    146  CB  GLU M  19     154.952  26.881 160.503  1.00137.47           C  
ATOM    147  CG  GLU M  19     155.182  25.810 159.434  1.00137.47           C  
ATOM    148  CD  GLU M  19     155.773  26.479 158.203  1.00137.47           C  
ATOM    149  OE1 GLU M  19     155.604  27.719 158.064  1.00137.47           O  
ATOM    150  OE2 GLU M  19     156.408  25.759 157.386  1.00137.47           O  
ATOM    151  C   GLU M  19     155.892  28.689 161.872  1.00137.47           C  
ATOM    152  O   GLU M  19     156.356  28.526 162.998  1.00137.47           O  
ATOM    153  N   PRO M  20     155.119  29.696 161.565  1.00131.63           N  
ATOM    154  CA  PRO M  20     154.760  30.723 162.496  1.00131.63           C  
ATOM    155  CD  PRO M  20     154.810  30.055 160.194  1.00131.63           C  
ATOM    156  CB  PRO M  20     154.074  31.821 161.677  1.00131.63           C  
ATOM    157  CG  PRO M  20     153.739  31.148 160.332  1.00131.63           C  
ATOM    158  C   PRO M  20     153.931  30.218 163.629  1.00131.63           C  
ATOM    159  O   PRO M  20     153.236  29.215 163.475  1.00131.63           O  
ATOM    160  N   ARG M  21     154.031  30.883 164.796  1.00111.10           N  
ATOM    161  CA  ARG M  21     153.259  30.485 165.930  1.00111.10           C  
ATOM    162  CB  ARG M  21     153.895  30.894 167.264  1.00111.10           C  
ATOM    163  CG  ARG M  21     153.125  30.359 168.466  1.00111.10           C  
ATOM    164  CD  ARG M  21     153.839  30.596 169.791  1.00111.10           C  
ATOM    165  NE  ARG M  21     153.055  29.908 170.852  1.00111.10           N  
ATOM    166  CZ  ARG M  21     153.567  29.826 172.114  1.00111.10           C  
ATOM    167  NH1 ARG M  21     154.775  30.394 172.393  1.00111.10           N  
ATOM    168  NH2 ARG M  21     152.875  29.177 173.095  1.00111.10           N  
ATOM    169  C   ARG M  21     151.922  31.151 165.833  1.00111.10           C  
ATOM    170  O   ARG M  21     151.829  32.336 165.515  1.00111.10           O  
ATOM    171  N   PHE M  22     150.843  30.392 166.109  1.00112.79           N  
ATOM    172  CA  PHE M  22     149.519  30.938 166.010  1.00112.79           C  
ATOM    173  CB  PHE M  22     148.730  30.290 164.857  1.00112.79           C  
ATOM    174  CG  PHE M  22     147.333  30.801 164.834  1.00112.79           C  
ATOM    175  CD1 PHE M  22     147.042  32.068 164.387  1.00112.79           C  
ATOM    176  CD2 PHE M  22     146.302  29.987 165.238  1.00112.79           C  
ATOM    177  CE1 PHE M  22     145.743  32.521 164.366  1.00112.79           C  
ATOM    178  CE2 PHE M  22     145.002  30.433 165.218  1.00112.79           C  
ATOM    179  CZ  PHE M  22     144.719  31.704 164.784  1.00112.79           C  
ATOM    180  C   PHE M  22     148.793  30.691 167.299  1.00112.79           C  
ATOM    181  O   PHE M  22     148.717  29.559 167.775  1.00112.79           O  
ATOM    182  N   ILE M  23     148.234  31.765 167.897  1.00 77.37           N  
ATOM    183  CA  ILE M  23     147.529  31.638 169.144  0.99 77.37           C  
ATOM    184  CB  ILE M  23     148.258  32.277 170.292  0.99 77.37           C  
ATOM    185  CG1 ILE M  23     149.599  31.573 170.542  0.99 77.37           C  
ATOM    186  CG2 ILE M  23     147.325  32.287 171.510  0.99 77.37           C  
ATOM    187  CD1 ILE M  23     150.509  32.326 171.511  0.99 77.37           C  
ATOM    188  C   ILE M  23     146.219  32.352 169.031  1.00 77.37           C  
ATOM    189  O   ILE M  23     146.151  33.458 168.496  1.00 77.37           O  
ATOM    190  N   SER M  24     145.134  31.729 169.537  0.98114.12           N  
ATOM    191  CA  SER M  24     143.841  32.350 169.500  0.97114.12           C  
ATOM    192  CB  SER M  24     142.913  31.710 168.454  0.97114.12           C  
ATOM    193  OG  SER M  24     141.646  32.348 168.453  0.86114.12           O  
ATOM    194  C   SER M  24     143.194  32.171 170.842  0.98114.12           C  
ATOM    195  O   SER M  24     143.291  31.108 171.453  0.98114.12           O  
ATOM    196  N   VAL M  25     142.513  33.222 171.345  1.00106.78           N  
ATOM    197  CA  VAL M  25     141.861  33.098 172.620  1.00106.78           C  
ATOM    198  CB  VAL M  25     142.554  33.847 173.723  1.00106.78           C  
ATOM    199  CG1 VAL M  25     141.781  33.603 175.017  1.00106.78           C  
ATOM    200  CG2 VAL M  25     144.029  33.455 173.799  1.00106.78           C  
ATOM    201  C   VAL M  25     140.522  33.763 172.483  1.00106.78           C  
ATOM    202  O   VAL M  25     140.387  34.745 171.756  1.00106.78           O  
ATOM    203  N   GLY M  26     139.494  33.258 173.196  1.00 44.15           N  
ATOM    204  CA  GLY M  26     138.191  33.861 173.098  1.00 44.15           C  
ATOM    205  C   GLY M  26     137.722  34.236 174.473  1.00 44.15           C  
ATOM    206  O   GLY M  26     137.961  33.516 175.441  1.00 44.15           O  
ATOM    207  N   TYR M  27     137.021  35.387 174.584  1.00104.56           N  
ATOM    208  CA  TYR M  27     136.537  35.852 175.858  1.00104.56           C  
ATOM    209  CB  TYR M  27     137.193  37.165 176.339  1.00104.56           C  
ATOM    210  CG  TYR M  27     138.628  36.990 176.704  1.00104.56           C  
ATOM    211  CD1 TYR M  27     139.606  36.922 175.739  1.00104.56           C  
ATOM    212  CD2 TYR M  27     138.996  36.930 178.028  1.00104.56           C  
ATOM    213  CE1 TYR M  27     140.928  36.774 176.092  1.00104.56           C  
ATOM    214  CE2 TYR M  27     140.316  36.782 178.386  1.00104.56           C  
ATOM    215  CZ  TYR M  27     141.285  36.702 177.416  1.00104.56           C  
ATOM    216  OH  TYR M  27     142.640  36.551 177.779  1.00104.56           O  
ATOM    217  C   TYR M  27     135.087  36.226 175.744  1.00104.56           C  
ATOM    218  O   TYR M  27     134.637  36.740 174.721  1.00104.56           O  
ATOM    219  N   VAL M  28     134.308  35.932 176.806  1.00171.86           N  
ATOM    220  CA  VAL M  28     132.990  36.479 176.945  1.00171.86           C  
ATOM    221  CB  VAL M  28     131.886  35.481 177.153  1.00171.86           C  
ATOM    222  CG1 VAL M  28     131.499  34.872 175.803  1.00171.86           C  
ATOM    223  CG2 VAL M  28     132.404  34.400 178.106  1.00171.86           C  
ATOM    224  C   VAL M  28     133.101  37.349 178.143  1.00171.86           C  
ATOM    225  O   VAL M  28     133.357  36.874 179.249  1.00171.86           O  
ATOM    226  N   ASP M  29     132.898  38.664 177.947  1.00132.71           N  
ATOM    227  CA  ASP M  29     133.128  39.564 179.029  1.00132.71           C  
ATOM    228  CB  ASP M  29     132.183  39.336 180.224  1.00132.71           C  
ATOM    229  CG  ASP M  29     130.775  39.740 179.802  1.00132.71           C  
ATOM    230  OD1 ASP M  29     130.650  40.514 178.816  1.00132.71           O  
ATOM    231  OD2 ASP M  29     129.804  39.279 180.461  1.00132.71           O  
ATOM    232  C   ASP M  29     134.544  39.337 179.474  1.00132.71           C  
ATOM    233  O   ASP M  29     135.465  39.275 178.663  1.00132.71           O  
ATOM    234  N   ASP M  30     134.744  39.268 180.798  1.00 82.37           N  
ATOM    235  CA  ASP M  30     136.012  39.095 181.448  1.00 82.37           C  
ATOM    236  CB  ASP M  30     135.956  39.476 182.935  1.00 82.37           C  
ATOM    237  CG  ASP M  30     135.771  40.984 183.004  1.00 82.37           C  
ATOM    238  OD1 ASP M  30     135.906  41.646 181.940  1.00 82.37           O  
ATOM    239  OD2 ASP M  30     135.495  41.497 184.121  1.00 82.37           O  
ATOM    240  C   ASP M  30     136.544  37.692 181.356  1.00 82.37           C  
ATOM    241  O   ASP M  30     137.741  37.489 181.560  1.00 82.37           O  
ATOM    242  N   THR M  31     135.687  36.681 181.097  1.00 61.89           N  
ATOM    243  CA  THR M  31     136.143  35.317 181.211  1.00 61.89           C  
ATOM    244  CB  THR M  31     135.110  34.424 181.838  1.00 61.89           C  
ATOM    245  OG1 THR M  31     134.761  34.915 183.124  1.00 61.89           O  
ATOM    246  CG2 THR M  31     135.678  33.000 181.954  1.00 61.89           C  
ATOM    247  C   THR M  31     136.497  34.715 179.883  1.00 61.89           C  
ATOM    248  O   THR M  31     135.755  34.834 178.910  1.00 61.89           O  
ATOM    249  N   GLN M  32     137.665  34.028 179.821  1.00143.52           N  
ATOM    250  CA  GLN M  32     138.059  33.403 178.585  1.00143.52           C  
ATOM    251  CB  GLN M  32     139.572  33.274 178.342  1.00143.52           C  
ATOM    252  CG  GLN M  32     140.270  32.256 179.238  1.00143.52           C  
ATOM    253  CD  GLN M  32     141.684  32.078 178.703  1.00143.52           C  
ATOM    254  OE1 GLN M  32     142.644  32.603 179.263  1.00143.52           O  
ATOM    255  NE2 GLN M  32     141.818  31.324 177.579  1.00143.52           N  
ATOM    256  C   GLN M  32     137.515  32.010 178.577  1.00143.52           C  
ATOM    257  O   GLN M  32     137.691  31.262 179.539  1.00143.52           O  
ATOM    258  N   PHE M  33     136.710  31.694 177.539  1.00139.85           N  
ATOM    259  CA  PHE M  33     136.137  30.397 177.331  1.00139.85           C  
ATOM    260  CB  PHE M  33     134.663  30.428 176.877  1.00139.85           C  
ATOM    261  CG  PHE M  33     134.484  31.156 175.594  1.00139.85           C  
ATOM    262  CD1 PHE M  33     134.573  32.527 175.546  1.00139.85           C  
ATOM    263  CD2 PHE M  33     134.180  30.462 174.448  1.00139.85           C  
ATOM    264  CE1 PHE M  33     134.390  33.196 174.359  1.00139.85           C  
ATOM    265  CE2 PHE M  33     133.995  31.125 173.259  1.00139.85           C  
ATOM    266  CZ  PHE M  33     134.103  32.494 173.214  1.00139.85           C  
ATOM    267  C   PHE M  33     136.939  29.433 176.497  1.00139.85           C  
ATOM    268  O   PHE M  33     136.810  28.228 176.698  1.00139.85           O  
ATOM    269  N   VAL M  34     137.733  29.900 175.502  1.00 83.74           N  
ATOM    270  CA  VAL M  34     138.408  28.952 174.647  1.00 83.74           C  
ATOM    271  CB  VAL M  34     137.694  28.691 173.351  1.00 83.74           C  
ATOM    272  CG1 VAL M  34     136.357  27.998 173.660  1.00 83.74           C  
ATOM    273  CG2 VAL M  34     137.543  30.019 172.592  1.00 83.74           C  
ATOM    274  C   VAL M  34     139.798  29.409 174.307  1.00 83.74           C  
ATOM    275  O   VAL M  34     140.197  30.545 174.565  1.00 83.74           O  
ATOM    276  N   ARG M  35     140.584  28.484 173.711  1.00223.61           N  
ATOM    277  CA  ARG M  35     141.963  28.753 173.415  1.00223.61           C  
ATOM    278  CB  ARG M  35     142.769  28.567 174.707  1.00223.61           C  
ATOM    279  CG  ARG M  35     144.268  28.340 174.604  1.00223.61           C  
ATOM    280  CD  ARG M  35     144.820  28.005 175.989  1.00223.61           C  
ATOM    281  NE  ARG M  35     146.197  27.470 175.857  1.00223.61           N  
ATOM    282  CZ  ARG M  35     146.631  26.561 176.777  1.00223.61           C  
ATOM    283  NH1 ARG M  35     145.788  26.134 177.760  1.00223.61           N  
ATOM    284  NH2 ARG M  35     147.904  26.077 176.720  1.00223.61           N  
ATOM    285  C   ARG M  35     142.454  27.789 172.367  1.00223.61           C  
ATOM    286  O   ARG M  35     142.018  26.640 172.308  1.00223.61           O  
ATOM    287  N   PHE M  36     143.369  28.258 171.486  1.00109.59           N  
ATOM    288  CA  PHE M  36     143.967  27.423 170.477  1.00109.59           C  
ATOM    289  CB  PHE M  36     143.298  27.602 169.100  1.00109.59           C  
ATOM    290  CG  PHE M  36     143.974  26.722 168.107  1.00109.59           C  
ATOM    291  CD1 PHE M  36     143.778  25.361 168.113  1.00109.59           C  
ATOM    292  CD2 PHE M  36     144.793  27.268 167.147  1.00109.59           C  
ATOM    293  CE1 PHE M  36     144.403  24.556 167.188  1.00109.59           C  
ATOM    294  CE2 PHE M  36     145.420  26.468 166.220  1.00109.59           C  
ATOM    295  CZ  PHE M  36     145.228  25.108 166.239  1.00109.59           C  
ATOM    296  C   PHE M  36     145.406  27.831 170.365  1.00109.59           C  
ATOM    297  O   PHE M  36     145.712  29.020 170.292  1.00109.59           O  
ATOM    298  N   ASP M  37     146.331  26.848 170.359  1.00 87.22           N  
ATOM    299  CA  ASP M  37     147.735  27.148 170.278  1.00 87.22           C  
ATOM    300  CB  ASP M  37     148.460  26.999 171.630  1.00 87.22           C  
ATOM    301  CG  ASP M  37     149.875  27.551 171.512  1.00 87.22           C  
ATOM    302  OD1 ASP M  37     150.289  27.902 170.375  1.00 87.22           O  
ATOM    303  OD2 ASP M  37     150.565  27.628 172.565  1.00 87.22           O  
ATOM    304  C   ASP M  37     148.361  26.181 169.323  1.00 87.22           C  
ATOM    305  O   ASP M  37     148.264  24.966 169.492  1.00 87.22           O  
ATOM    306  N   SER M  38     149.036  26.703 168.283  1.00 93.56           N  
ATOM    307  CA  SER M  38     149.641  25.853 167.302  1.00 93.56           C  
ATOM    308  CB  SER M  38     150.221  26.643 166.115  1.00 93.56           C  
ATOM    309  OG  SER M  38     151.237  27.528 166.561  1.00 93.56           O  
ATOM    310  C   SER M  38     150.751  25.050 167.924  1.00 93.56           C  
ATOM    311  O   SER M  38     151.012  23.920 167.520  1.00 93.56           O  
ATOM    312  N   ASP M  39     151.449  25.605 168.929  1.00 76.81           N  
ATOM    313  CA  ASP M  39     152.553  24.907 169.535  1.00 76.81           C  
ATOM    314  CB  ASP M  39     153.360  25.773 170.520  1.00 76.81           C  
ATOM    315  CG  ASP M  39     154.254  26.698 169.707  1.00 76.81           C  
ATOM    316  OD1 ASP M  39     154.293  26.531 168.459  1.00 76.81           O  
ATOM    317  OD2 ASP M  39     154.919  27.573 170.323  1.00 76.81           O  
ATOM    318  C   ASP M  39     152.102  23.682 170.282  1.00 76.81           C  
ATOM    319  O   ASP M  39     152.811  22.676 170.302  1.00 76.81           O  
ATOM    320  N   ALA M  40     150.909  23.724 170.906  0.92 81.72           N  
ATOM    321  CA  ALA M  40     150.461  22.661 171.769  0.92 81.72           C  
ATOM    322  CB  ALA M  40     149.079  22.923 172.392  0.92 81.72           C  
ATOM    323  C   ALA M  40     150.370  21.356 171.042  0.92 81.72           C  
ATOM    324  O   ALA M  40     150.061  21.294 169.854  0.92 81.72           O  
ATOM    325  N   ALA M  41     150.670  20.259 171.769  0.91258.07           N  
ATOM    326  CA  ALA M  41     150.560  18.954 171.191  0.91258.07           C  
ATOM    327  CB  ALA M  41     151.210  17.844 172.034  0.91258.07           C  
ATOM    328  C   ALA M  41     149.098  18.666 171.099  0.91258.07           C  
ATOM    329  O   ALA M  41     148.340  19.041 171.986  0.91258.07           O  
ATOM    330  N   SER M  42     148.672  17.932 170.056  0.91329.26           N  
ATOM    331  CA  SER M  42     147.279  17.652 169.829  0.91329.26           C  
ATOM    332  CB  SER M  42     146.633  16.864 170.984  0.91329.26           C  
ATOM    333  OG  SER M  42     145.267  16.598 170.706  0.89329.26           O  
ATOM    334  C   SER M  42     146.496  18.919 169.622  0.91329.26           C  
ATOM    335  O   SER M  42     145.454  19.120 170.239  0.91329.26           O  
ATOM    336  N   PRO M  43     146.960  19.774 168.749  0.92180.37           N  
ATOM    337  CA  PRO M  43     146.321  21.037 168.487  0.92180.37           C  
ATOM    338  CD  PRO M  43     147.754  19.327 167.615  0.92180.37           C  
ATOM    339  CB  PRO M  43     147.071  21.629 167.297  0.92180.37           C  
ATOM    340  CG  PRO M  43     147.518  20.380 166.518  0.92180.37           C  
ATOM    341  C   PRO M  43     144.856  20.922 168.188  0.92180.37           C  
ATOM    342  O   PRO M  43     144.468  20.386 167.151  0.92180.37           O  
ATOM    343  N   ARG M  44     144.026  21.495 169.069  0.92171.85           N  
ATOM    344  CA  ARG M  44     142.608  21.515 168.904  0.91171.85           C  
ATOM    345  CB  ARG M  44     141.883  20.285 169.474  0.91171.85           C  
ATOM    346  CG  ARG M  44     142.186  18.976 168.748  0.91171.85           C  
ATOM    347  CD  ARG M  44     141.340  17.808 169.257  0.91171.85           C  
ATOM    348  NE  ARG M  44     140.016  17.881 168.579  0.89171.85           N  
ATOM    349  CZ  ARG M  44     138.905  17.393 169.202  0.89171.85           C  
ATOM    350  NH1 ARG M  44     138.990  16.932 170.483  0.89171.85           N  
ATOM    351  NH2 ARG M  44     137.708  17.362 168.547  0.89171.85           N  
ATOM    352  C   ARG M  44     142.146  22.676 169.715  0.92171.85           C  
ATOM    353  O   ARG M  44     142.889  23.185 170.553  0.92171.85           O  
ATOM    354  N   GLU M  45     140.914  23.157 169.465  0.92 99.32           N  
ATOM    355  CA  GLU M  45     140.426  24.211 170.300  0.92 99.32           C  
ATOM    356  CB  GLU M  45     139.122  24.851 169.798  0.92 99.32           C  
ATOM    357  CG  GLU M  45     138.614  25.980 170.700  0.92 99.32           C  
ATOM    358  CD  GLU M  45     137.286  26.481 170.151  0.75 99.32           C  
ATOM    359  OE1 GLU M  45     136.404  25.629 169.864  0.75 99.32           O  
ATOM    360  OE2 GLU M  45     137.135  27.724 170.014  0.75 99.32           O  
ATOM    361  C   GLU M  45     140.132  23.572 171.620  0.92 99.32           C  
ATOM    362  O   GLU M  45     139.666  22.435 171.664  0.92 99.32           O  
ATOM    363  N   GLU M  46     140.398  24.289 172.731  1.00118.65           N  
ATOM    364  CA  GLU M  46     140.219  23.713 174.040  1.00118.65           C  
ATOM    365  CB  GLU M  46     141.538  23.590 174.821  1.00118.65           C  
ATOM    366  CG  GLU M  46     142.536  22.599 174.223  1.00118.65           C  
ATOM    367  CD  GLU M  46     143.870  22.827 174.913  1.00118.65           C  
ATOM    368  OE1 GLU M  46     144.180  24.012 175.200  1.00118.65           O  
ATOM    369  OE2 GLU M  46     144.597  21.830 175.165  1.00118.65           O  
ATOM    370  C   GLU M  46     139.347  24.618 174.861  1.00118.65           C  
ATOM    371  O   GLU M  46     139.389  25.840 174.727  1.00118.65           O  
ATOM    372  N   PRO M  47     138.541  24.020 175.707  1.00108.55           N  
ATOM    373  CA  PRO M  47     137.669  24.738 176.594  1.00108.55           C  
ATOM    374  CD  PRO M  47     138.174  22.621 175.579  1.00108.55           C  
ATOM    375  CB  PRO M  47     136.621  23.728 177.064  1.00108.55           C  
ATOM    376  CG  PRO M  47     137.264  22.356 176.789  1.00108.55           C  
ATOM    377  C   PRO M  47     138.456  25.321 177.719  1.00108.55           C  
ATOM    378  O   PRO M  47     139.437  24.708 178.139  1.00108.55           O  
ATOM    379  N   ARG M  48     138.056  26.504 178.220  1.00203.64           N  
ATOM    380  CA  ARG M  48     138.761  27.060 179.331  1.00203.64           C  
ATOM    381  CB  ARG M  48     139.591  28.300 178.952  1.00203.64           C  
ATOM    382  CG  ARG M  48     140.678  27.980 177.918  1.00203.64           C  
ATOM    383  CD  ARG M  48     141.850  27.156 178.463  1.00203.64           C  
ATOM    384  NE  ARG M  48     142.774  28.082 179.173  1.00203.64           N  
ATOM    385  CZ  ARG M  48     143.628  27.614 180.131  1.00203.64           C  
ATOM    386  NH1 ARG M  48     143.589  26.305 180.514  1.00203.64           N  
ATOM    387  NH2 ARG M  48     144.528  28.460 180.709  1.00203.64           N  
ATOM    388  C   ARG M  48     137.741  27.456 180.356  1.00203.64           C  
ATOM    389  O   ARG M  48     138.088  27.997 181.405  1.00203.64           O  
ATOM    390  N   ALA M  49     136.450  27.172 180.082  1.00 53.45           N  
ATOM    391  CA  ALA M  49     135.394  27.470 181.012  1.00 53.45           C  
ATOM    392  CB  ALA M  49     134.550  28.693 180.616  1.00 53.45           C  
ATOM    393  C   ALA M  49     134.480  26.282 181.012  1.00 53.45           C  
ATOM    394  O   ALA M  49     134.262  25.651 179.980  1.00 53.45           O  
ATOM    395  N   PRO M  50     133.951  25.956 182.158  1.00 74.63           N  
ATOM    396  CA  PRO M  50     133.104  24.804 182.335  1.00 74.63           C  
ATOM    397  CD  PRO M  50     133.822  26.913 183.245  1.00 74.63           C  
ATOM    398  CB  PRO M  50     132.699  24.839 183.808  1.00 74.63           C  
ATOM    399  CG  PRO M  50     132.711  26.343 184.142  1.00 74.63           C  
ATOM    400  C   PRO M  50     131.885  24.778 181.454  1.00 74.63           C  
ATOM    401  O   PRO M  50     131.524  23.703 180.977  1.00 74.63           O  
ATOM    402  N   TRP M  51     131.235  25.936 181.234  1.00110.97           N  
ATOM    403  CA  TRP M  51     129.995  26.031 180.510  1.00110.97           C  
ATOM    404  CB  TRP M  51     129.299  27.392 180.698  1.00110.97           C  
ATOM    405  CG  TRP M  51     130.211  28.592 180.616  1.00110.97           C  
ATOM    406  CD2 TRP M  51     130.495  29.340 179.425  1.00110.97           C  
ATOM    407  CD1 TRP M  51     130.898  29.198 181.627  1.00110.97           C  
ATOM    408  NE1 TRP M  51     131.593  30.278 181.142  1.00110.97           N  
ATOM    409  CE2 TRP M  51     131.354  30.378 179.789  1.00110.97           C  
ATOM    410  CE3 TRP M  51     130.073  29.179 178.138  1.00110.97           C  
ATOM    411  CZ2 TRP M  51     131.807  31.275 178.865  1.00110.97           C  
ATOM    412  CZ3 TRP M  51     130.534  30.084 177.208  1.00110.97           C  
ATOM    413  CH2 TRP M  51     131.384  31.111 177.566  1.00110.97           C  
ATOM    414  C   TRP M  51     130.124  25.688 179.052  1.00110.97           C  
ATOM    415  O   TRP M  51     129.158  25.229 178.446  1.00110.97           O  
ATOM    416  N   ILE M  52     131.290  25.955 178.436  1.00176.87           N  
ATOM    417  CA  ILE M  52     131.541  25.671 177.043  1.00176.87           C  
ATOM    418  CB  ILE M  52     132.834  26.255 176.546  1.00176.87           C  
ATOM    419  CG1 ILE M  52     132.862  26.233 175.011  1.00176.87           C  
ATOM    420  CG2 ILE M  52     133.998  25.487 177.190  1.00176.87           C  
ATOM    421  CD1 ILE M  52     131.803  27.133 174.376  1.00176.87           C  
ATOM    422  C   ILE M  52     131.568  24.188 176.807  1.00176.87           C  
ATOM    423  O   ILE M  52     131.273  23.725 175.708  1.00176.87           O  
ATOM    424  N   GLU M  53     131.956  23.401 177.827  1.00 72.83           N  
ATOM    425  CA  GLU M  53     132.150  21.981 177.715  1.00 72.83           C  
ATOM    426  CB  GLU M  53     132.600  21.346 179.041  1.00 72.83           C  
ATOM    427  CG  GLU M  53     133.998  21.814 179.453  1.00 72.83           C  
ATOM    428  CD  GLU M  53     134.377  21.152 180.766  1.00 72.83           C  
ATOM    429  OE1 GLU M  53     134.211  19.909 180.877  1.00 72.83           O  
ATOM    430  OE2 GLU M  53     134.842  21.885 181.680  1.00 72.83           O  
ATOM    431  C   GLU M  53     130.898  21.297 177.249  1.00 72.83           C  
ATOM    432  O   GLU M  53     130.965  20.229 176.644  1.00 72.83           O  
ATOM    433  N   GLN M  54     129.717  21.873 177.525  1.00136.50           N  
ATOM    434  CA  GLN M  54     128.485  21.244 177.139  1.00136.50           C  
ATOM    435  CB  GLN M  54     127.242  21.973 177.681  1.00136.50           C  
ATOM    436  CG  GLN M  54     127.076  23.414 177.210  1.00136.50           C  
ATOM    437  CD  GLN M  54     125.857  23.969 177.930  1.00136.50           C  
ATOM    438  OE1 GLN M  54     124.724  23.591 177.639  1.00136.50           O  
ATOM    439  NE2 GLN M  54     126.097  24.882 178.910  1.00136.50           N  
ATOM    440  C   GLN M  54     128.393  21.085 175.647  1.00136.50           C  
ATOM    441  O   GLN M  54     127.801  20.115 175.175  1.00136.50           O  
ATOM    442  N   GLU M  55     128.976  22.011 174.858  1.00175.40           N  
ATOM    443  CA  GLU M  55     128.880  21.944 173.419  1.00175.40           C  
ATOM    444  CB  GLU M  55     129.724  23.016 172.710  1.00175.40           C  
ATOM    445  CG  GLU M  55     129.299  24.443 173.063  1.00175.40           C  
ATOM    446  CD  GLU M  55     127.875  24.654 172.577  1.00175.40           C  
ATOM    447  OE1 GLU M  55     127.503  24.045 171.539  1.00175.40           O  
ATOM    448  OE2 GLU M  55     127.137  25.430 173.241  1.00175.40           O  
ATOM    449  C   GLU M  55     129.379  20.601 172.970  1.00175.40           C  
ATOM    450  O   GLU M  55     130.308  20.033 173.543  1.00175.40           O  
ATOM    451  N   GLY M  56     128.742  20.068 171.909  1.00125.43           N  
ATOM    452  CA  GLY M  56     128.995  18.763 171.363  1.00125.43           C  
ATOM    453  C   GLY M  56     130.262  18.750 170.562  1.00125.43           C  
ATOM    454  O   GLY M  56     130.866  19.776 170.257  1.00125.43           O  
ATOM    455  N   PRO M  58     130.651  17.547 170.221  1.00138.36           N  
ATOM    456  CA  PRO M  58     131.854  17.275 169.480  1.00138.36           C  
ATOM    457  CD  PRO M  58     129.722  16.428 170.190  1.00138.36           C  
ATOM    458  CB  PRO M  58     131.867  15.761 169.282  1.00138.36           C  
ATOM    459  CG  PRO M  58     130.371  15.398 169.250  1.00138.36           C  
ATOM    460  C   PRO M  58     131.878  17.990 168.166  1.00138.36           C  
ATOM    461  O   PRO M  58     132.963  18.332 167.696  1.00138.36           O  
ATOM    462  N   GLU M  59     130.712  18.207 167.536  1.00242.80           N  
ATOM    463  CA  GLU M  59     130.715  18.861 166.261  0.99242.80           C  
ATOM    464  CB  GLU M  59     129.344  18.888 165.553  0.99242.80           C  
ATOM    465  CG  GLU M  59     128.182  19.440 166.380  0.98242.80           C  
ATOM    466  CD  GLU M  59     127.540  18.268 167.112  0.90242.80           C  
ATOM    467  OE1 GLU M  59     127.196  17.263 166.433  0.90242.80           O  
ATOM    468  OE2 GLU M  59     127.380  18.364 168.358  0.90242.80           O  
ATOM    469  C   GLU M  59     131.226  20.258 166.420  1.00242.80           C  
ATOM    470  O   GLU M  59     131.958  20.759 165.571  1.00242.80           O  
ATOM    471  N   TYR M  60     130.869  20.917 167.532  1.00252.02           N  
ATOM    472  CA  TYR M  60     131.236  22.279 167.807  1.00252.02           C  
ATOM    473  CB  TYR M  60     130.632  22.701 169.162  1.00252.02           C  
ATOM    474  CG  TYR M  60     131.124  24.029 169.625  1.00252.02           C  
ATOM    475  CD1 TYR M  60     130.566  25.197 169.161  1.00252.02           C  
ATOM    476  CD2 TYR M  60     132.134  24.099 170.557  1.00252.02           C  
ATOM    477  CE1 TYR M  60     131.025  26.416 169.607  1.00252.02           C  
ATOM    478  CE2 TYR M  60     132.596  25.313 171.006  1.00252.02           C  
ATOM    479  CZ  TYR M  60     132.036  26.475 170.536  1.00252.02           C  
ATOM    480  OH  TYR M  60     132.509  27.721 170.997  1.00252.02           O  
ATOM    481  C   TYR M  60     132.741  22.358 167.901  1.00252.02           C  
ATOM    482  O   TYR M  60     133.367  23.253 167.335  1.00252.02           O  
ATOM    483  N   TRP M  61     133.372  21.410 168.620  1.00147.96           N  
ATOM    484  CA  TRP M  61     134.795  21.436 168.813  1.00147.96           C  
ATOM    485  CB  TRP M  61     135.286  20.355 169.791  1.00147.96           C  
ATOM    486  CG  TRP M  61     134.765  20.547 171.194  1.00147.96           C  
ATOM    487  CD2 TRP M  61     135.110  21.666 172.024  1.00147.96           C  
ATOM    488  CD1 TRP M  61     133.885  19.789 171.910  1.00147.96           C  
ATOM    489  NE1 TRP M  61     133.666  20.362 173.141  1.00147.96           N  
ATOM    490  CE2 TRP M  61     134.412  21.520 173.223  1.00147.96           C  
ATOM    491  CE3 TRP M  61     135.936  22.731 171.803  1.00147.96           C  
ATOM    492  CZ2 TRP M  61     134.531  22.443 174.222  1.00147.96           C  
ATOM    493  CZ3 TRP M  61     136.059  23.656 172.814  1.00147.96           C  
ATOM    494  CH2 TRP M  61     135.369  23.514 174.001  1.00147.96           C  
ATOM    495  C   TRP M  61     135.487  21.209 167.513  1.00147.96           C  
ATOM    496  O   TRP M  61     136.460  21.887 167.185  1.00147.96           O  
ATOM    497  N   ASP M  62     134.997  20.230 166.734  0.99141.58           N  
ATOM    498  CA  ASP M  62     135.632  19.900 165.495  0.99141.58           C  
ATOM    499  CB  ASP M  62     134.982  18.693 164.799  0.99141.58           C  
ATOM    500  CG  ASP M  62     135.383  17.453 165.589  0.99141.58           C  
ATOM    501  OD1 ASP M  62     136.543  17.422 166.081  0.99141.58           O  
ATOM    502  OD2 ASP M  62     134.541  16.526 165.722  0.99141.58           O  
ATOM    503  C   ASP M  62     135.570  21.078 164.572  0.99141.58           C  
ATOM    504  O   ASP M  62     136.565  21.391 163.918  0.99141.58           O  
ATOM    505  N   ARG M  63     134.409  21.768 164.513  1.00312.05           N  
ATOM    506  CA  ARG M  63     134.241  22.887 163.629  0.99312.05           C  
ATOM    507  CB  ARG M  63     132.880  23.584 163.802  0.99312.05           C  
ATOM    508  CG  ARG M  63     132.905  25.060 163.369  0.99312.05           C  
ATOM    509  CD  ARG M  63     131.724  25.876 163.911  0.99312.05           C  
ATOM    510  NE  ARG M  63     131.929  27.306 163.552  0.98312.05           N  
ATOM    511  CZ  ARG M  63     131.490  27.852 162.380  0.98312.05           C  
ATOM    512  NH1 ARG M  63     130.882  27.125 161.395  0.98312.05           N  
ATOM    513  NH2 ARG M  63     131.666  29.191 162.215  0.98312.05           N  
ATOM    514  C   ARG M  63     135.211  23.971 163.944  1.00312.05           C  
ATOM    515  O   ARG M  63     135.923  24.476 163.079  1.00312.05           O  
ATOM    516  N   ASN M  64     135.259  24.352 165.221  1.00183.17           N  
ATOM    517  CA  ASN M  64     136.109  25.416 165.653  1.00183.17           C  
ATOM    518  CB  ASN M  64     135.996  25.708 167.153  1.00183.17           C  
ATOM    519  CG  ASN M  64     134.651  26.381 167.358  1.00183.17           C  
ATOM    520  OD1 ASN M  64     134.056  26.907 166.419  1.00183.17           O  
ATOM    521  ND2 ASN M  64     134.159  26.375 168.622  1.00183.17           N  
ATOM    522  C   ASN M  64     137.528  25.082 165.346  1.00183.17           C  
ATOM    523  O   ASN M  64     138.284  25.954 164.928  1.00183.17           O  
ATOM    524  N   THR M  65     137.938  23.818 165.544  1.00156.86           N  
ATOM    525  CA  THR M  65     139.301  23.447 165.277  1.00156.86           C  
ATOM    526  CB  THR M  65     139.580  22.020 165.651  1.00156.86           C  
ATOM    527  OG1 THR M  65     139.347  21.816 167.037  1.00156.86           O  
ATOM    528  CG2 THR M  65     141.039  21.693 165.303  1.00156.86           C  
ATOM    529  C   THR M  65     139.621  23.602 163.821  1.00156.86           C  
ATOM    530  O   THR M  65     140.688  24.092 163.459  1.00156.86           O  
ATOM    531  N   GLN M  66     138.705  23.177 162.937  1.00248.81           N  
ATOM    532  CA  GLN M  66     138.946  23.241 161.522  0.98248.81           C  
ATOM    533  CB  GLN M  66     137.802  22.597 160.723  0.98248.81           C  
ATOM    534  CG  GLN M  66     137.651  21.103 161.016  0.98248.81           C  
ATOM    535  CD  GLN M  66     136.478  20.569 160.209  0.98248.81           C  
ATOM    536  OE1 GLN M  66     135.825  19.609 160.613  0.96248.81           O  
ATOM    537  NE2 GLN M  66     136.196  21.204 159.040  0.96248.81           N  
ATOM    538  C   GLN M  66     139.062  24.681 161.115  1.00248.81           C  
ATOM    539  O   GLN M  66     139.897  25.030 160.282  1.00248.81           O  
ATOM    540  N   ILE M  67     138.211  25.554 161.690  1.00274.95           N  
ATOM    541  CA  ILE M  67     138.226  26.950 161.373  1.00274.95           C  
ATOM    542  CB  ILE M  67     136.999  27.739 161.801  1.00274.95           C  
ATOM    543  CG1 ILE M  67     135.758  27.319 160.964  1.00274.95           C  
ATOM    544  CG2 ILE M  67     137.311  29.237 161.643  1.00274.95           C  
ATOM    545  CD1 ILE M  67     134.460  28.053 161.318  1.00274.95           C  
ATOM    546  C   ILE M  67     139.497  27.588 161.827  1.00274.95           C  
ATOM    547  O   ILE M  67     140.023  28.443 161.119  1.00274.95           O  
ATOM    548  N   TYR M  68     140.017  27.202 163.011  1.00216.21           N  
ATOM    549  CA  TYR M  68     141.253  27.740 163.534  1.00216.21           C  
ATOM    550  CB  TYR M  68     141.617  27.299 164.967  1.00216.21           C  
ATOM    551  CG  TYR M  68     140.740  28.030 165.927  1.00216.21           C  
ATOM    552  CD1 TYR M  68     140.862  29.391 166.085  1.00216.21           C  
ATOM    553  CD2 TYR M  68     139.823  27.359 166.700  1.00216.21           C  
ATOM    554  CE1 TYR M  68     140.060  30.072 166.971  1.00216.21           C  
ATOM    555  CE2 TYR M  68     139.018  28.032 167.588  1.00216.21           C  
ATOM    556  CZ  TYR M  68     139.130  29.394 167.723  1.00216.21           C  
ATOM    557  OH  TYR M  68     138.304  30.090 168.632  1.00216.21           O  
ATOM    558  C   TYR M  68     142.381  27.328 162.641  1.00216.21           C  
ATOM    559  O   TYR M  68     143.303  28.106 162.400  1.00216.21           O  
ATOM    560  N   LYS M  69     142.361  26.074 162.152  1.00212.86           N  
ATOM    561  CA  LYS M  69     143.415  25.608 161.291  1.00212.86           C  
ATOM    562  CB  LYS M  69     143.356  24.099 161.002  1.00212.86           C  
ATOM    563  CG  LYS M  69     143.822  23.284 162.211  1.00212.86           C  
ATOM    564  CD  LYS M  69     143.598  21.777 162.094  1.00212.86           C  
ATOM    565  CE  LYS M  69     144.189  20.992 163.268  1.00212.86           C  
ATOM    566  NZ  LYS M  69     143.941  19.544 163.093  1.00212.86           N  
ATOM    567  C   LYS M  69     143.372  26.375 160.006  1.00212.86           C  
ATOM    568  O   LYS M  69     144.405  26.615 159.379  1.00212.86           O  
ATOM    569  N   ALA M  70     142.165  26.741 159.540  1.00267.51           N  
ATOM    570  CA  ALA M  70     142.104  27.544 158.357  1.00267.51           C  
ATOM    571  CB  ALA M  70     140.667  27.779 157.877  1.00267.51           C  
ATOM    572  C   ALA M  70     142.719  28.893 158.638  1.00267.51           C  
ATOM    573  O   ALA M  70     143.437  29.456 157.811  1.00267.51           O  
ATOM    574  N   GLN M  71     142.447  29.450 159.833  1.00211.47           N  
ATOM    575  CA  GLN M  71     142.909  30.762 160.199  1.00211.47           C  
ATOM    576  CB  GLN M  71     142.409  31.188 161.592  0.99211.47           C  
ATOM    577  CG  GLN M  71     142.996  32.510 162.094  0.99211.47           C  
ATOM    578  CD  GLN M  71     142.363  33.656 161.320  0.95211.47           C  
ATOM    579  OE1 GLN M  71     141.833  34.602 161.901  1.00211.47           O  
ATOM    580  NE2 GLN M  71     142.425  33.581 159.966  1.00211.47           N  
ATOM    581  C   GLN M  71     144.401  30.765 160.255  1.00211.47           C  
ATOM    582  O   GLN M  71     145.049  31.685 159.760  1.00211.47           O  
ATOM    583  N   ALA M  72     144.994  29.707 160.833  1.00132.33           N  
ATOM    584  CA  ALA M  72     146.419  29.693 161.027  1.00132.33           C  
ATOM    585  CB  ALA M  72     146.908  28.399 161.697  1.00132.33           C  
ATOM    586  C   ALA M  72     147.055  29.789 159.689  1.00132.33           C  
ATOM    587  O   ALA M  72     148.017  30.527 159.486  1.00132.33           O  
ATOM    588  N   GLN M  73     146.490  29.044 158.734  1.00250.70           N  
ATOM    589  CA  GLN M  73     146.972  28.975 157.391  0.97250.70           C  
ATOM    590  CB  GLN M  73     146.152  27.982 156.559  0.97250.70           C  
ATOM    591  CG  GLN M  73     146.217  26.531 157.040  0.97250.70           C  
ATOM    592  CD  GLN M  73     147.509  25.905 156.538  0.97250.70           C  
ATOM    593  OE1 GLN M  73     148.279  26.529 155.810  0.97250.70           O  
ATOM    594  NE2 GLN M  73     147.753  24.627 156.933  0.97250.70           N  
ATOM    595  C   GLN M  73     146.863  30.305 156.698  1.00250.70           C  
ATOM    596  O   GLN M  73     147.786  30.705 155.999  1.00250.70           O  
ATOM    597  N   THR M  74     145.739  31.030 156.853  1.00316.67           N  
ATOM    598  CA  THR M  74     145.557  32.274 156.154  1.00316.67           C  
ATOM    599  CB  THR M  74     144.188  32.866 156.270  0.99316.67           C  
ATOM    600  OG1 THR M  74     143.998  33.809 155.229  0.99316.67           O  
ATOM    601  CG2 THR M  74     144.054  33.582 157.619  0.99316.67           C  
ATOM    602  C   THR M  74     146.541  33.267 156.684  1.00316.67           C  
ATOM    603  O   THR M  74     147.043  34.092 155.927  1.00316.67           O  
ATOM    604  N   ASP M  75     146.822  33.230 158.005  1.00113.83           N  
ATOM    605  CA  ASP M  75     147.733  34.153 158.616  1.00113.83           C  
ATOM    606  CB  ASP M  75     147.753  34.065 160.151  1.00113.83           C  
ATOM    607  CG  ASP M  75     146.481  34.725 160.669  0.92113.83           C  
ATOM    608  OD1 ASP M  75     145.783  35.394 159.861  0.83113.83           O  
ATOM    609  OD2 ASP M  75     146.196  34.577 161.887  0.83113.83           O  
ATOM    610  C   ASP M  75     149.110  33.871 158.116  1.00113.83           C  
ATOM    611  O   ASP M  75     149.902  34.790 157.923  1.00113.83           O  
ATOM    612  N   ARG M  76     149.439  32.586 157.897  1.00177.68           N  
ATOM    613  CA  ARG M  76     150.753  32.252 157.435  0.99177.68           C  
ATOM    614  CB  ARG M  76     150.911  30.742 157.175  0.99177.68           C  
ATOM    615  CG  ARG M  76     150.915  29.867 158.429  0.99177.68           C  
ATOM    616  CD  ARG M  76     151.082  28.377 158.118  0.99177.68           C  
ATOM    617  NE  ARG M  76     151.283  27.664 159.410  0.99177.68           N  
ATOM    618  CZ  ARG M  76     151.441  26.308 159.423  0.99177.68           C  
ATOM    619  NH1 ARG M  76     151.370  25.598 158.259  0.99177.68           N  
ATOM    620  NH2 ARG M  76     151.672  25.663 160.603  0.99177.68           N  
ATOM    621  C   ARG M  76     150.922  32.924 156.113  1.00177.68           C  
ATOM    622  O   ARG M  76     151.956  33.524 155.826  1.00177.68           O  
ATOM    623  N   GLU M  77     149.888  32.834 155.263  1.00194.38           N  
ATOM    624  CA  GLU M  77     149.970  33.422 153.962  1.00194.38           C  
ATOM    625  CB  GLU M  77     148.812  33.037 153.027  1.00194.38           C  
ATOM    626  CG  GLU M  77     149.060  33.480 151.583  1.00194.38           C  
ATOM    627  CD  GLU M  77     147.912  32.990 150.711  0.98194.38           C  
ATOM    628  OE1 GLU M  77     146.735  33.245 151.079  0.98194.38           O  
ATOM    629  OE2 GLU M  77     148.199  32.352 149.663  0.98194.38           O  
ATOM    630  C   GLU M  77     150.000  34.916 154.062  1.00194.38           C  
ATOM    631  O   GLU M  77     150.711  35.573 153.304  1.00194.38           O  
ATOM    632  N   SER M  78     149.225  35.493 155.001  1.00 92.67           N  
ATOM    633  CA  SER M  78     149.137  36.922 155.134  1.00 92.67           C  
ATOM    634  CB  SER M  78     148.154  37.362 156.233  1.00 92.67           C  
ATOM    635  OG  SER M  78     146.829  36.996 155.878  1.00 92.67           O  
ATOM    636  C   SER M  78     150.486  37.449 155.498  1.00 92.67           C  
ATOM    637  O   SER M  78     150.881  38.525 155.053  1.00 92.67           O  
ATOM    638  N   LEU M  79     151.240  36.694 156.316  1.00 65.63           N  
ATOM    639  CA  LEU M  79     152.536  37.158 156.715  1.00 65.63           C  
ATOM    640  CB  LEU M  79     153.243  36.204 157.694  1.00 65.63           C  
ATOM    641  CG  LEU M  79     152.615  36.194 159.099  1.00 65.63           C  
ATOM    642  CD1 LEU M  79     153.351  35.225 160.036  1.00 65.63           C  
ATOM    643  CD2 LEU M  79     152.546  37.617 159.675  1.00 65.63           C  
ATOM    644  C   LEU M  79     153.393  37.282 155.498  1.00 65.63           C  
ATOM    645  O   LEU M  79     154.131  38.256 155.359  1.00 65.63           O  
ATOM    646  N   ARG M  80     153.322  36.296 154.582  0.92177.43           N  
ATOM    647  CA  ARG M  80     154.134  36.355 153.401  0.91177.43           C  
ATOM    648  CB  ARG M  80     154.016  35.114 152.497  0.82177.43           C  
ATOM    649  CG  ARG M  80     154.940  33.953 152.878  0.82177.43           C  
ATOM    650  CD  ARG M  80     156.332  34.083 152.248  0.82177.43           C  
ATOM    651  NE  ARG M  80     157.078  32.810 152.469  0.82177.43           N  
ATOM    652  CZ  ARG M  80     158.317  32.648 151.915  0.82177.43           C  
ATOM    653  NH1 ARG M  80     158.881  33.664 151.198  0.82177.43           N  
ATOM    654  NH2 ARG M  80     158.995  31.474 152.075  0.82177.43           N  
ATOM    655  C   ARG M  80     153.746  37.535 152.567  0.92177.43           C  
ATOM    656  O   ARG M  80     154.608  38.261 152.075  0.92177.43           O  
ATOM    657  N   ASN M  81     152.434  37.773 152.386  1.00158.51           N  
ATOM    658  CA  ASN M  81     152.051  38.842 151.513  1.00158.51           C  
ATOM    659  CB  ASN M  81     150.558  38.843 151.110  1.00158.51           C  
ATOM    660  CG  ASN M  81     149.641  38.953 152.318  1.00158.51           C  
ATOM    661  OD1 ASN M  81     149.799  39.829 153.165  1.00158.51           O  
ATOM    662  ND2 ASN M  81     148.637  38.039 152.389  1.00158.51           N  
ATOM    663  C   ASN M  81     152.454  40.177 152.074  1.00158.51           C  
ATOM    664  O   ASN M  81     152.878  41.055 151.326  1.00158.51           O  
ATOM    665  N   LEU M  82     152.354  40.371 153.404  1.00 89.25           N  
ATOM    666  CA  LEU M  82     152.673  41.638 153.999  1.00 89.25           C  
ATOM    667  CB  LEU M  82     152.346  41.714 155.500  1.00 89.25           C  
ATOM    668  CG  LEU M  82     150.831  41.794 155.766  1.00 89.25           C  
ATOM    669  CD1 LEU M  82     150.523  41.868 157.267  1.00 89.25           C  
ATOM    670  CD2 LEU M  82     150.202  42.965 154.998  1.00 89.25           C  
ATOM    671  C   LEU M  82     154.121  41.930 153.807  1.00 89.25           C  
ATOM    672  O   LEU M  82     154.507  43.079 153.600  1.00 89.25           O  
ATOM    673  N   ARG M  83     154.969  40.891 153.871  1.00169.31           N  
ATOM    674  CA  ARG M  83     156.371  41.102 153.696  1.00169.31           C  
ATOM    675  CB  ARG M  83     157.189  39.803 153.743  1.00169.31           C  
ATOM    676  CG  ARG M  83     158.689  40.035 153.557  1.00169.31           C  
ATOM    677  CD  ARG M  83     159.481  38.749 153.320  1.00169.31           C  
ATOM    678  NE  ARG M  83     159.279  38.367 151.895  1.00169.31           N  
ATOM    679  CZ  ARG M  83     159.209  37.051 151.547  1.00169.31           C  
ATOM    680  NH1 ARG M  83     159.308  36.090 152.510  1.00169.31           N  
ATOM    681  NH2 ARG M  83     159.028  36.697 150.242  1.00169.31           N  
ATOM    682  C   ARG M  83     156.553  41.681 152.334  1.00169.31           C  
ATOM    683  O   ARG M  83     157.409  42.539 152.136  1.00169.31           O  
ATOM    684  N   GLY M  84     155.768  41.198 151.350  1.00 30.20           N  
ATOM    685  CA  GLY M  84     155.866  41.663 149.995  1.00 30.20           C  
ATOM    686  C   GLY M  84     155.453  43.102 149.872  1.00 30.20           C  
ATOM    687  O   GLY M  84     156.127  43.883 149.201  1.00 30.20           O  
ATOM    688  N   TYR M  85     154.341  43.507 150.521  1.00 97.00           N  
ATOM    689  CA  TYR M  85     153.865  44.852 150.333  1.00 97.00           C  
ATOM    690  CB  TYR M  85     152.546  45.174 151.061  1.00 97.00           C  
ATOM    691  CG  TYR M  85     151.459  44.386 150.415  1.00 97.00           C  
ATOM    692  CD1 TYR M  85     151.200  44.540 149.073  1.00 97.00           C  
ATOM    693  CD2 TYR M  85     150.668  43.534 151.152  1.00 97.00           C  
ATOM    694  CE1 TYR M  85     150.194  43.826 148.465  1.00 97.00           C  
ATOM    695  CE2 TYR M  85     149.659  42.819 150.550  1.00 97.00           C  
ATOM    696  CZ  TYR M  85     149.424  42.961 149.204  1.00 97.00           C  
ATOM    697  OH  TYR M  85     148.390  42.227 148.584  1.00 97.00           O  
ATOM    698  C   TYR M  85     154.895  45.818 150.826  1.00 97.00           C  
ATOM    699  O   TYR M  85     155.137  46.854 150.208  1.00 97.00           O  
ATOM    700  N   TYR M  86     155.468  45.507 151.998  1.00186.59           N  
ATOM    701  CA  TYR M  86     156.489  46.231 152.698  1.00186.59           C  
ATOM    702  CB  TYR M  86     156.522  45.855 154.188  1.00186.59           C  
ATOM    703  CG  TYR M  86     155.281  46.480 154.744  1.00186.59           C  
ATOM    704  CD1 TYR M  86     154.032  46.045 154.366  1.00186.59           C  
ATOM    705  CD2 TYR M  86     155.357  47.503 155.656  1.00186.59           C  
ATOM    706  CE1 TYR M  86     152.890  46.622 154.869  1.00186.59           C  
ATOM    707  CE2 TYR M  86     154.219  48.084 156.165  1.00186.59           C  
ATOM    708  CZ  TYR M  86     152.980  47.649 155.772  1.00186.59           C  
ATOM    709  OH  TYR M  86     151.814  48.250 156.294  1.00186.59           O  
ATOM    710  C   TYR M  86     157.828  46.067 152.037  1.00186.59           C  
ATOM    711  O   TYR M  86     158.696  46.929 152.156  1.00186.59           O  
ATOM    712  N   ASN M  87     158.041  44.938 151.338  1.00103.46           N  
ATOM    713  CA  ASN M  87     159.292  44.649 150.694  1.00103.46           C  
ATOM    714  CB  ASN M  87     159.706  45.766 149.721  1.00103.46           C  
ATOM    715  CG  ASN M  87     160.646  45.182 148.681  1.00103.46           C  
ATOM    716  OD1 ASN M  87     161.706  44.651 149.004  1.00103.46           O  
ATOM    717  ND2 ASN M  87     160.234  45.275 147.389  1.00103.46           N  
ATOM    718  C   ASN M  87     160.353  44.480 151.742  1.00103.46           C  
ATOM    719  O   ASN M  87     161.455  45.014 151.626  1.00103.46           O  
ATOM    720  N   GLN M  88     160.022  43.708 152.800  1.00 77.61           N  
ATOM    721  CA  GLN M  88     160.902  43.433 153.904  1.00 77.61           C  
ATOM    722  CB  GLN M  88     160.147  43.337 155.235  1.00 77.61           C  
ATOM    723  CG  GLN M  88     159.456  44.647 155.608  1.00 77.61           C  
ATOM    724  CD  GLN M  88     158.476  44.336 156.724  1.00 77.61           C  
ATOM    725  OE1 GLN M  88     158.385  45.060 157.713  1.00 77.61           O  
ATOM    726  NE2 GLN M  88     157.707  43.229 156.556  1.00 77.61           N  
ATOM    727  C   GLN M  88     161.584  42.118 153.672  1.00 77.61           C  
ATOM    728  O   GLN M  88     161.154  41.311 152.850  1.00 77.61           O  
ATOM    729  N   SER M  89     162.696  41.884 154.400  1.00 35.16           N  
ATOM    730  CA  SER M  89     163.472  40.686 154.243  1.00 35.16           C  
ATOM    731  CB  SER M  89     164.916  40.825 154.755  0.99 35.16           C  
ATOM    732  OG  SER M  89     164.916  41.095 156.149  0.99 35.16           O  
ATOM    733  C   SER M  89     162.836  39.542 154.975  1.00 35.16           C  
ATOM    734  O   SER M  89     162.028  39.717 155.885  1.00 35.16           O  
ATOM    735  N   GLU M  90     163.208  38.321 154.548  0.92 55.01           N  
ATOM    736  CA  GLU M  90     162.752  37.061 155.067  0.92 55.01           C  
ATOM    737  CB  GLU M  90     163.226  35.876 154.210  0.91 55.01           C  
ATOM    738  CG  GLU M  90     162.658  35.894 152.791  0.89 55.01           C  
ATOM    739  CD  GLU M  90     163.198  34.681 152.051  0.88 55.01           C  
ATOM    740  OE1 GLU M  90     163.325  33.603 152.691  0.88 55.01           O  
ATOM    741  OE2 GLU M  90     163.488  34.816 150.832  0.88 55.01           O  
ATOM    742  C   GLU M  90     163.302  36.860 156.444  0.92 55.01           C  
ATOM    743  O   GLU M  90     162.722  36.147 157.262  0.92 55.01           O  
ATOM    744  N   ALA M  91     164.470  37.466 156.715  1.00 43.95           N  
ATOM    745  CA  ALA M  91     165.193  37.269 157.939  1.00 43.95           C  
ATOM    746  CB  ALA M  91     166.535  38.021 157.955  1.00 43.95           C  
ATOM    747  C   ALA M  91     164.422  37.714 159.148  1.00 43.95           C  
ATOM    748  O   ALA M  91     164.482  37.056 160.184  1.00 43.95           O  
ATOM    749  N   GLY M  92     163.683  38.836 159.069  1.00 35.49           N  
ATOM    750  CA  GLY M  92     163.066  39.376 160.252  1.00 35.49           C  
ATOM    751  C   GLY M  92     161.843  38.613 160.664  1.00 35.49           C  
ATOM    752  O   GLY M  92     161.214  37.903 159.880  1.00 35.49           O  
ATOM    753  N   SER M  93     161.472  38.791 161.949  1.00 59.54           N  
ATOM    754  CA  SER M  93     160.311  38.193 162.540  1.00 59.54           C  
ATOM    755  CB  SER M  93     160.544  37.776 164.003  1.00 59.54           C  
ATOM    756  OG  SER M  93     159.349  37.272 164.575  1.00 59.54           O  
ATOM    757  C   SER M  93     159.248  39.245 162.533  1.00 59.54           C  
ATOM    758  O   SER M  93     159.515  40.413 162.812  1.00 59.54           O  
ATOM    759  N   HIS M  94     158.000  38.863 162.201  1.00 63.51           N  
ATOM    760  CA  HIS M  94     156.976  39.864 162.132  1.00 63.51           C  
ATOM    761  ND1 HIS M  94     158.091  42.274 160.097  1.00 63.51           N  
ATOM    762  CG  HIS M  94     157.820  40.925 160.024  1.00 63.51           C  
ATOM    763  CB  HIS M  94     156.645  40.269 160.688  1.00 63.51           C  
ATOM    764  NE2 HIS M  94     159.717  41.366 158.883  1.00 63.51           N  
ATOM    765  CD2 HIS M  94     158.823  40.386 159.278  1.00 63.51           C  
ATOM    766  CE1 HIS M  94     159.235  42.482 159.398  1.00 63.51           C  
ATOM    767  C   HIS M  94     155.739  39.336 162.779  1.00 63.51           C  
ATOM    768  O   HIS M  94     155.572  38.126 162.931  1.00 63.51           O  
ATOM    769  N   THR M  95     154.833  40.245 163.203  1.00123.19           N  
ATOM    770  CA  THR M  95     153.668  39.746 163.864  1.00123.19           C  
ATOM    771  CB  THR M  95     153.630  40.066 165.327  1.00123.19           C  
ATOM    772  OG1 THR M  95     152.783  39.145 165.990  1.00123.19           O  
ATOM    773  CG2 THR M  95     153.071  41.485 165.510  1.00123.19           C  
ATOM    774  C   THR M  95     152.442  40.334 163.243  1.00123.19           C  
ATOM    775  O   THR M  95     152.413  41.498 162.844  1.00123.19           O  
ATOM    776  N   LEU M  96     151.392  39.501 163.128  1.00 61.89           N  
ATOM    777  CA  LEU M  96     150.119  39.920 162.630  1.00 61.89           C  
ATOM    778  CB  LEU M  96     149.631  39.088 161.432  1.00 61.89           C  
ATOM    779  CG  LEU M  96     148.260  39.518 160.875  1.00 61.89           C  
ATOM    780  CD1 LEU M  96     148.300  40.950 160.326  1.00 61.89           C  
ATOM    781  CD2 LEU M  96     147.746  38.500 159.838  1.00 61.89           C  
ATOM    782  C   LEU M  96     149.161  39.702 163.760  1.00 61.89           C  
ATOM    783  O   LEU M  96     149.170  38.648 164.396  1.00 61.89           O  
ATOM    784  N   GLN M  97     148.317  40.707 164.059  1.00 53.44           N  
ATOM    785  CA  GLN M  97     147.392  40.551 165.142  1.00 53.44           C  
ATOM    786  CB  GLN M  97     147.683  41.481 166.332  1.00 53.44           C  
ATOM    787  CG  GLN M  97     148.980  41.140 167.066  1.00 53.44           C  
ATOM    788  CD  GLN M  97     149.158  42.149 168.191  1.00 53.44           C  
ATOM    789  OE1 GLN M  97     149.509  43.303 167.951  1.00 53.44           O  
ATOM    790  NE2 GLN M  97     148.907  41.707 169.452  1.00 53.44           N  
ATOM    791  C   GLN M  97     146.029  40.886 164.637  1.00 53.44           C  
ATOM    792  O   GLN M  97     145.860  41.744 163.771  1.00 53.44           O  
ATOM    793  N   SER M  98     145.013  40.180 165.167  1.00 98.51           N  
ATOM    794  CA  SER M  98     143.665  40.429 164.761  0.99 98.51           C  
ATOM    795  CB  SER M  98     143.142  39.344 163.803  0.99 98.51           C  
ATOM    796  OG  SER M  98     141.804  39.616 163.420  0.94 98.51           O  
ATOM    797  C   SER M  98     142.819  40.382 165.996  1.00 98.51           C  
ATOM    798  O   SER M  98     143.017  39.529 166.860  1.00 98.51           O  
ATOM    799  N   MET M  99     141.857  41.318 166.119  1.00108.67           N  
ATOM    800  CA  MET M  99     140.995  41.329 167.266  0.98108.67           C  
ATOM    801  CB  MET M  99     141.428  42.375 168.308  0.97108.67           C  
ATOM    802  CG  MET M  99     140.530  42.456 169.540  0.97108.67           C  
ATOM    803  SD  MET M  99     139.005  43.407 169.283  0.97108.67           S  
ATOM    804  CE  MET M  99     139.827  45.023 169.400  0.97108.67           C  
ATOM    805  C   MET M  99     139.629  41.684 166.786  1.00108.67           C  
ATOM    806  O   MET M  99     139.450  42.689 166.099  1.00108.67           O  
ATOM    807  N   TYR M 100     138.626  40.840 167.113  1.00 99.33           N  
ATOM    808  CA  TYR M 100     137.298  41.161 166.686  1.00 99.33           C  
ATOM    809  CB  TYR M 100     136.924  40.630 165.290  1.00 99.33           C  
ATOM    810  CG  TYR M 100     136.973  39.140 165.253  1.00 99.33           C  
ATOM    811  CD1 TYR M 100     135.953  38.388 165.789  1.00 99.33           C  
ATOM    812  CD2 TYR M 100     138.032  38.493 164.658  1.00 99.33           C  
ATOM    813  CE1 TYR M 100     135.994  37.015 165.739  1.00 99.33           C  
ATOM    814  CE2 TYR M 100     138.078  37.120 164.604  1.00 99.33           C  
ATOM    815  CZ  TYR M 100     137.056  36.380 165.146  1.00 99.33           C  
ATOM    816  OH  TYR M 100     137.090  34.971 165.093  1.00 99.33           O  
ATOM    817  C   TYR M 100     136.303  40.650 167.678  1.00 99.33           C  
ATOM    818  O   TYR M 100     136.608  39.813 168.528  1.00 99.33           O  
ATOM    819  N   GLY M 101     135.063  41.173 167.600  1.00 38.22           N  
ATOM    820  CA  GLY M 101     134.055  40.716 168.505  1.00 38.22           C  
ATOM    821  C   GLY M 101     132.896  41.652 168.460  1.00 38.22           C  
ATOM    822  O   GLY M 101     132.864  42.600 167.676  1.00 38.22           O  
ATOM    823  N   CYS M 102     131.897  41.386 169.324  1.00 79.42           N  
ATOM    824  CA  CYS M 102     130.721  42.200 169.330  1.00 79.42           C  
ATOM    825  CB  CYS M 102     129.530  41.566 168.594  1.00 79.42           C  
ATOM    826  SG  CYS M 102     129.416  39.775 168.852  1.00 79.42           S  
ATOM    827  C   CYS M 102     130.304  42.505 170.728  1.00 79.42           C  
ATOM    828  O   CYS M 102     130.618  41.777 171.669  1.00 79.42           O  
ATOM    829  N   ASP M 103     129.601  43.646 170.877  1.00 61.62           N  
ATOM    830  CA  ASP M 103     129.069  44.093 172.127  1.00 61.62           C  
ATOM    831  CB  ASP M 103     129.421  45.553 172.454  1.00 61.62           C  
ATOM    832  CG  ASP M 103     130.918  45.640 172.716  1.00 61.62           C  
ATOM    833  OD1 ASP M 103     131.531  44.578 173.003  1.00 61.62           O  
ATOM    834  OD2 ASP M 103     131.467  46.771 172.632  1.00 61.62           O  
ATOM    835  C   ASP M 103     127.580  44.026 171.998  1.00 61.62           C  
ATOM    836  O   ASP M 103     127.021  44.328 170.944  1.00 61.62           O  
ATOM    837  N   VAL M 104     126.900  43.607 173.079  1.00114.40           N  
ATOM    838  CA  VAL M 104     125.473  43.472 173.081  1.00114.40           C  
ATOM    839  CB  VAL M 104     125.098  42.021 173.141  1.00114.40           C  
ATOM    840  CG1 VAL M 104     125.994  41.345 174.186  1.00114.40           C  
ATOM    841  CG2 VAL M 104     123.614  41.889 173.476  1.00114.40           C  
ATOM    842  C   VAL M 104     124.942  44.189 174.288  1.00114.40           C  
ATOM    843  O   VAL M 104     125.634  44.312 175.296  1.00114.40           O  
ATOM    844  N   GLY M 105     123.700  44.718 174.196  1.00 32.71           N  
ATOM    845  CA  GLY M 105     123.100  45.434 175.291  1.00 32.71           C  
ATOM    846  C   GLY M 105     122.311  44.470 176.123  1.00 32.71           C  
ATOM    847  O   GLY M 105     122.302  43.264 175.880  1.00 32.71           O  
ATOM    848  N   PRO M 106     121.646  44.993 177.117  1.00 90.24           N  
ATOM    849  CA  PRO M 106     120.824  44.220 178.008  1.00 90.24           C  
ATOM    850  CD  PRO M 106     121.451  46.425 177.267  1.00 90.24           C  
ATOM    851  CB  PRO M 106     120.235  45.231 178.992  1.00 90.24           C  
ATOM    852  CG  PRO M 106     120.237  46.554 178.201  1.00 90.24           C  
ATOM    853  C   PRO M 106     119.769  43.495 177.230  1.00 90.24           C  
ATOM    854  O   PRO M 106     119.386  42.395 177.627  1.00 90.24           O  
ATOM    855  N   ASP M 107     119.271  44.101 176.137  1.00 69.51           N  
ATOM    856  CA  ASP M 107     118.263  43.495 175.319  1.00 69.51           C  
ATOM    857  CB  ASP M 107     117.572  44.475 174.344  1.00 69.51           C  
ATOM    858  CG  ASP M 107     118.582  45.138 173.423  1.00 69.51           C  
ATOM    859  OD1 ASP M 107     119.809  44.970 173.650  1.00 69.51           O  
ATOM    860  OD2 ASP M 107     118.130  45.842 172.481  1.00 69.51           O  
ATOM    861  C   ASP M 107     118.843  42.320 174.591  1.00 69.51           C  
ATOM    862  O   ASP M 107     118.118  41.406 174.204  1.00 69.51           O  
ATOM    863  N   GLY M 108     120.171  42.305 174.374  1.00 39.49           N  
ATOM    864  CA  GLY M 108     120.759  41.191 173.683  1.00 39.49           C  
ATOM    865  C   GLY M 108     120.959  41.572 172.249  1.00 39.49           C  
ATOM    866  O   GLY M 108     121.359  40.742 171.433  1.00 39.49           O  
ATOM    867  N   ARG M 109     120.671  42.846 171.916  1.00186.34           N  
ATOM    868  CA  ARG M 109     120.843  43.373 170.588  0.99186.34           C  
ATOM    869  CB  ARG M 109     119.991  44.619 170.304  0.99186.34           C  
ATOM    870  CG  ARG M 109     118.500  44.337 170.177  0.99186.34           C  
ATOM    871  CD  ARG M 109     118.034  44.251 168.727  0.99186.34           C  
ATOM    872  NE  ARG M 109     116.642  43.743 168.769  0.99186.34           N  
ATOM    873  CZ  ARG M 109     116.440  42.403 168.915  0.99186.34           C  
ATOM    874  NH1 ARG M 109     117.507  41.555 168.998  0.99186.34           N  
ATOM    875  NH2 ARG M 109     115.171  41.913 168.990  0.99186.34           N  
ATOM    876  C   ARG M 109     122.256  43.834 170.434  1.00186.34           C  
ATOM    877  O   ARG M 109     122.914  44.191 171.409  1.00186.34           O  
ATOM    878  N   LEU M 110     122.749  43.852 169.180  1.00 97.10           N  
ATOM    879  CA  LEU M 110     124.109  44.235 168.931  1.00 97.10           C  
ATOM    880  CB  LEU M 110     124.576  43.876 167.510  1.00 97.10           C  
ATOM    881  CG  LEU M 110     126.050  44.226 167.242  1.00 97.10           C  
ATOM    882  CD1 LEU M 110     126.981  43.410 168.155  1.00 97.10           C  
ATOM    883  CD2 LEU M 110     126.399  44.081 165.751  1.00 97.10           C  
ATOM    884  C   LEU M 110     124.284  45.708 169.120  1.00 97.10           C  
ATOM    885  O   LEU M 110     123.555  46.519 168.547  1.00 97.10           O  
ATOM    886  N   LEU M 111     125.207  46.075 170.032  1.00173.49           N  
ATOM    887  CA  LEU M 111     125.589  47.440 170.257  1.00173.49           C  
ATOM    888  CB  LEU M 111     126.267  47.592 171.628  1.00173.49           C  
ATOM    889  CG  LEU M 111     126.478  49.042 172.082  1.00173.49           C  
ATOM    890  CD1 LEU M 111     125.134  49.756 172.295  1.00173.49           C  
ATOM    891  CD2 LEU M 111     127.363  49.098 173.334  1.00173.49           C  
ATOM    892  C   LEU M 111     126.546  47.883 169.185  1.00173.49           C  
ATOM    893  O   LEU M 111     126.336  48.894 168.513  1.00173.49           O  
ATOM    894  N   ARG M 112     127.637  47.106 168.985  0.99153.47           N  
ATOM    895  CA  ARG M 112     128.589  47.451 167.967  0.99153.47           C  
ATOM    896  CB  ARG M 112     129.453  48.695 168.256  0.98153.47           C  
ATOM    897  CG  ARG M 112     130.374  48.599 169.469  0.98153.47           C  
ATOM    898  CD  ARG M 112     131.189  49.874 169.704  0.98153.47           C  
ATOM    899  NE  ARG M 112     132.138  50.030 168.566  0.98153.47           N  
ATOM    900  CZ  ARG M 112     133.211  50.864 168.694  0.98153.47           C  
ATOM    901  NH1 ARG M 112     133.386  51.568 169.848  0.98153.47           N  
ATOM    902  NH2 ARG M 112     134.115  50.985 167.678  0.98153.47           N  
ATOM    903  C   ARG M 112     129.500  46.286 167.734  0.99153.47           C  
ATOM    904  O   ARG M 112     129.573  45.357 168.539  0.99153.47           O  
ATOM    905  N   GLY M 113     130.227  46.320 166.599  1.00 42.10           N  
ATOM    906  CA  GLY M 113     131.091  45.235 166.232  1.00 42.10           C  
ATOM    907  C   GLY M 113     132.452  45.785 165.951  1.00 42.10           C  
ATOM    908  O   GLY M 113     132.600  46.942 165.563  1.00 42.10           O  
ATOM    909  N   HIS M 114     133.487  44.935 166.121  1.00 96.20           N  
ATOM    910  CA  HIS M 114     134.845  45.372 165.970  1.00 96.20           C  
ATOM    911  ND1 HIS M 114     135.206  47.322 168.926  1.00 96.20           N  
ATOM    912  CG  HIS M 114     134.847  46.097 168.412  1.00 96.20           C  
ATOM    913  CB  HIS M 114     135.586  45.378 167.319  1.00 96.20           C  
ATOM    914  NE2 HIS M 114     133.382  46.686 170.026  1.00 96.20           N  
ATOM    915  CD2 HIS M 114     133.730  45.724 169.095  1.00 96.20           C  
ATOM    916  CE1 HIS M 114     134.298  47.626 169.888  1.00 96.20           C  
ATOM    917  C   HIS M 114     135.567  44.370 165.123  1.00 96.20           C  
ATOM    918  O   HIS M 114     135.280  43.175 165.175  1.00 96.20           O  
ATOM    919  N   ASP M 115     136.524  44.840 164.298  1.00 93.97           N  
ATOM    920  CA  ASP M 115     137.304  43.949 163.488  1.00 93.97           C  
ATOM    921  CB  ASP M 115     136.545  43.503 162.230  1.00 93.97           C  
ATOM    922  CG  ASP M 115     137.240  42.287 161.647  1.00 93.97           C  
ATOM    923  OD1 ASP M 115     138.443  42.079 161.956  1.00 93.97           O  
ATOM    924  OD2 ASP M 115     136.564  41.541 160.892  1.00 93.97           O  
ATOM    925  C   ASP M 115     138.500  44.732 163.050  1.00 93.97           C  
ATOM    926  O   ASP M 115     138.394  45.567 162.153  1.00 93.97           O  
ATOM    927  N   GLN M 116     139.673  44.480 163.668  1.00 80.35           N  
ATOM    928  CA  GLN M 116     140.828  45.274 163.351  1.00 80.35           C  
ATOM    929  CB  GLN M 116     141.174  46.244 164.493  1.00 80.35           C  
ATOM    930  CG  GLN M 116     140.034  47.210 164.820  1.00 80.35           C  
ATOM    931  CD  GLN M 116     140.305  47.835 166.181  1.00 80.35           C  
ATOM    932  OE1 GLN M 116     140.664  47.144 167.133  1.00 80.35           O  
ATOM    933  NE2 GLN M 116     140.122  49.178 166.283  1.00 80.35           N  
ATOM    934  C   GLN M 116     142.014  44.371 163.177  1.00 80.35           C  
ATOM    935  O   GLN M 116     142.076  43.286 163.755  1.00 80.35           O  
ATOM    936  N   TYR M 117     142.992  44.812 162.355  1.00 85.75           N  
ATOM    937  CA  TYR M 117     144.197  44.062 162.123  1.00 85.75           C  
ATOM    938  CB  TYR M 117     144.385  43.584 160.673  1.00 85.75           C  
ATOM    939  CG  TYR M 117     143.330  42.597 160.332  1.00 85.75           C  
ATOM    940  CD1 TYR M 117     142.075  43.025 159.973  1.00 85.75           C  
ATOM    941  CD2 TYR M 117     143.597  41.247 160.356  1.00 85.75           C  
ATOM    942  CE1 TYR M 117     141.095  42.119 159.651  1.00 85.75           C  
ATOM    943  CE2 TYR M 117     142.620  40.335 160.034  1.00 85.75           C  
ATOM    944  CZ  TYR M 117     141.367  40.773 159.681  1.00 85.75           C  
ATOM    945  OH  TYR M 117     140.359  39.845 159.349  1.00 85.75           O  
ATOM    946  C   TYR M 117     145.354  44.975 162.355  1.00 85.75           C  
ATOM    947  O   TYR M 117     145.273  46.176 162.094  1.00 85.75           O  
ATOM    948  N   ALA M 118     146.470  44.410 162.858  1.00 36.86           N  
ATOM    949  CA  ALA M 118     147.647  45.196 163.078  1.00 36.86           C  
ATOM    950  CB  ALA M 118     147.919  45.492 164.563  1.00 36.86           C  
ATOM    951  C   ALA M 118     148.814  44.419 162.563  1.00 36.86           C  
ATOM    952  O   ALA M 118     148.830  43.188 162.601  1.00 36.86           O  
ATOM    953  N   TYR M 119     149.822  45.142 162.038  1.00 80.90           N  
ATOM    954  CA  TYR M 119     151.003  44.511 161.532  1.00 80.90           C  
ATOM    955  CB  TYR M 119     151.178  44.767 160.022  1.00 80.90           C  
ATOM    956  CG  TYR M 119     152.392  44.071 159.511  1.00 80.90           C  
ATOM    957  CD1 TYR M 119     152.414  42.698 159.423  1.00 80.90           C  
ATOM    958  CD2 TYR M 119     153.489  44.785 159.085  1.00 80.90           C  
ATOM    959  CE1 TYR M 119     153.523  42.044 158.942  1.00 80.90           C  
ATOM    960  CE2 TYR M 119     154.601  44.136 158.601  1.00 80.90           C  
ATOM    961  CZ  TYR M 119     154.618  42.764 158.532  1.00 80.90           C  
ATOM    962  OH  TYR M 119     155.754  42.091 158.037  1.00 80.90           O  
ATOM    963  C   TYR M 119     152.155  45.126 162.264  1.00 80.90           C  
ATOM    964  O   TYR M 119     152.345  46.341 162.239  1.00 80.90           O  
ATOM    965  N   ASP M 120     152.955  44.289 162.949  1.00 58.61           N  
ATOM    966  CA  ASP M 120     154.105  44.757 163.669  1.00 58.61           C  
ATOM    967  CB  ASP M 120     155.172  45.385 162.754  1.00 58.61           C  
ATOM    968  CG  ASP M 120     155.796  44.277 161.918  1.00 58.61           C  
ATOM    969  OD1 ASP M 120     155.625  43.085 162.287  1.00 58.61           O  
ATOM    970  OD2 ASP M 120     156.457  44.611 160.899  1.00 58.61           O  
ATOM    971  C   ASP M 120     153.715  45.789 164.683  1.00 58.61           C  
ATOM    972  O   ASP M 120     154.495  46.694 164.978  1.00 58.61           O  
ATOM    973  N   GLY M 121     152.505  45.683 165.263  1.00 29.22           N  
ATOM    974  CA  GLY M 121     152.147  46.586 166.323  1.00 29.22           C  
ATOM    975  C   GLY M 121     151.575  47.871 165.789  1.00 29.22           C  
ATOM    976  O   GLY M 121     151.326  48.792 166.566  1.00 29.22           O  
ATOM    977  N   LYS M 122     151.358  47.981 164.461  1.00122.20           N  
ATOM    978  CA  LYS M 122     150.785  49.174 163.882  0.99122.20           C  
ATOM    979  CB  LYS M 122     151.626  49.765 162.734  0.99122.20           C  
ATOM    980  CG  LYS M 122     152.870  50.542 163.164  0.99122.20           C  
ATOM    981  CD  LYS M 122     152.560  51.887 163.823  0.98122.20           C  
ATOM    982  CE  LYS M 122     152.326  53.008 162.807  0.98122.20           C  
ATOM    983  NZ  LYS M 122     152.010  54.273 163.505  0.98122.20           N  
ATOM    984  C   LYS M 122     149.475  48.787 163.255  1.00122.20           C  
ATOM    985  O   LYS M 122     149.347  47.691 162.714  1.00122.20           O  
ATOM    986  N   ASP M 123     148.466  49.687 163.306  1.00 66.21           N  
ATOM    987  CA  ASP M 123     147.158  49.410 162.762  1.00 66.21           C  
ATOM    988  CB  ASP M 123     146.128  50.512 163.067  1.00 66.21           C  
ATOM    989  CG  ASP M 123     145.841  50.510 164.560  1.00 66.21           C  
ATOM    990  OD1 ASP M 123     145.697  49.399 165.135  1.00 66.21           O  
ATOM    991  OD2 ASP M 123     145.769  51.622 165.149  1.00 66.21           O  
ATOM    992  C   ASP M 123     147.247  49.311 161.268  1.00 66.21           C  
ATOM    993  O   ASP M 123     147.702  50.247 160.614  1.00 66.21           O  
ATOM    994  N   TYR M 124     146.932  48.121 160.705  1.00126.13           N  
ATOM    995  CA  TYR M 124     146.897  47.920 159.282  1.00126.13           C  
ATOM    996  CB  TYR M 124     147.165  46.443 158.945  1.00126.13           C  
ATOM    997  CG  TYR M 124     147.358  46.256 157.479  1.00126.13           C  
ATOM    998  CD1 TYR M 124     148.534  46.635 156.873  1.00126.13           C  
ATOM    999  CD2 TYR M 124     146.376  45.673 156.715  1.00126.13           C  
ATOM   1000  CE1 TYR M 124     148.719  46.449 155.522  1.00126.13           C  
ATOM   1001  CE2 TYR M 124     146.556  45.484 155.366  1.00126.13           C  
ATOM   1002  CZ  TYR M 124     147.728  45.871 154.765  1.00126.13           C  
ATOM   1003  OH  TYR M 124     147.912  45.674 153.380  1.00126.13           O  
ATOM   1004  C   TYR M 124     145.583  48.328 158.670  1.00126.13           C  
ATOM   1005  O   TYR M 124     145.523  49.172 157.777  1.00126.13           O  
ATOM   1006  N   ILE M 125     144.471  47.733 159.161  1.00 73.96           N  
ATOM   1007  CA  ILE M 125     143.183  48.036 158.602  1.00 73.96           C  
ATOM   1008  CB  ILE M 125     142.871  47.246 157.362  1.00 73.96           C  
ATOM   1009  CG1 ILE M 125     141.634  47.819 156.652  1.00 73.96           C  
ATOM   1010  CG2 ILE M 125     142.750  45.763 157.748  1.00 73.96           C  
ATOM   1011  CD1 ILE M 125     141.466  47.310 155.222  1.00 73.96           C  
ATOM   1012  C   ILE M 125     142.139  47.741 159.634  1.00 73.96           C  
ATOM   1013  O   ILE M 125     142.291  46.828 160.447  1.00 73.96           O  
ATOM   1014  N   ALA M 126     141.034  48.514 159.628  1.00 44.85           N  
ATOM   1015  CA  ALA M 126     140.014  48.260 160.601  1.00 44.85           C  
ATOM   1016  CB  ALA M 126     140.077  49.197 161.820  1.00 44.85           C  
ATOM   1017  C   ALA M 126     138.678  48.456 159.965  1.00 44.85           C  
ATOM   1018  O   ALA M 126     138.513  49.255 159.044  1.00 44.85           O  
ATOM   1019  N   LEU M 127     137.686  47.681 160.437  1.00 63.73           N  
ATOM   1020  CA  LEU M 127     136.344  47.820 159.957  1.00 63.73           C  
ATOM   1021  CB  LEU M 127     135.490  46.573 160.254  1.00 63.73           C  
ATOM   1022  CG  LEU M 127     134.031  46.640 159.772  1.00 63.73           C  
ATOM   1023  CD1 LEU M 127     133.957  46.739 158.239  1.00 63.73           C  
ATOM   1024  CD2 LEU M 127     133.214  45.462 160.322  1.00 63.73           C  
ATOM   1025  C   LEU M 127     135.760  48.983 160.695  1.00 63.73           C  
ATOM   1026  O   LEU M 127     135.935  49.109 161.906  1.00 63.73           O  
ATOM   1027  N   ASN M 128     135.038  49.863 159.978  1.00 70.04           N  
ATOM   1028  CA  ASN M 128     134.450  51.026 160.577  1.00 70.04           C  
ATOM   1029  CB  ASN M 128     134.001  52.077 159.549  1.00 70.04           C  
ATOM   1030  CG  ASN M 128     135.254  52.656 158.910  1.00 70.04           C  
ATOM   1031  OD1 ASN M 128     135.554  52.396 157.747  1.00 70.04           O  
ATOM   1032  ND2 ASN M 128     136.014  53.463 159.696  1.00 70.04           N  
ATOM   1033  C   ASN M 128     133.248  50.592 161.358  1.00 70.04           C  
ATOM   1034  O   ASN M 128     132.784  49.463 161.220  1.00 70.04           O  
ATOM   1035  N   GLU M 129     132.712  51.493 162.207  1.00 57.40           N  
ATOM   1036  CA  GLU M 129     131.601  51.175 163.063  1.00 57.40           C  
ATOM   1037  CB  GLU M 129     131.191  52.314 164.013  1.00 57.40           C  
ATOM   1038  CG  GLU M 129     132.208  52.588 165.123  1.00 57.40           C  
ATOM   1039  CD  GLU M 129     131.596  53.609 166.071  1.00 57.40           C  
ATOM   1040  OE1 GLU M 129     130.343  53.740 166.072  1.00 57.40           O  
ATOM   1041  OE2 GLU M 129     132.373  54.269 166.811  1.00 57.40           O  
ATOM   1042  C   GLU M 129     130.407  50.822 162.232  1.00 57.40           C  
ATOM   1043  O   GLU M 129     129.591  49.997 162.637  1.00 57.40           O  
ATOM   1044  N   ASP M 130     130.267  51.442 161.046  1.00 77.58           N  
ATOM   1045  CA  ASP M 130     129.135  51.193 160.197  1.00 77.58           C  
ATOM   1046  CB  ASP M 130     129.045  52.143 158.981  1.00 77.58           C  
ATOM   1047  CG  ASP M 130     130.258  52.012 158.070  1.00 77.58           C  
ATOM   1048  OD1 ASP M 130     131.141  51.158 158.345  1.00 77.58           O  
ATOM   1049  OD2 ASP M 130     130.318  52.785 157.077  1.00 77.58           O  
ATOM   1050  C   ASP M 130     129.136  49.757 159.751  1.00 77.58           C  
ATOM   1051  O   ASP M 130     128.093  49.218 159.384  1.00 77.58           O  
ATOM   1052  N   LEU M 131     130.319  49.110 159.751  1.00104.15           N  
ATOM   1053  CA  LEU M 131     130.471  47.728 159.378  1.00104.15           C  
ATOM   1054  CB  LEU M 131     129.438  46.803 160.047  1.00104.15           C  
ATOM   1055  CG  LEU M 131     129.537  46.778 161.585  1.00104.15           C  
ATOM   1056  CD1 LEU M 131     128.579  45.741 162.193  1.00104.15           C  
ATOM   1057  CD2 LEU M 131     130.989  46.594 162.053  1.00104.15           C  
ATOM   1058  C   LEU M 131     130.327  47.597 157.894  1.00104.15           C  
ATOM   1059  O   LEU M 131     130.286  46.489 157.359  1.00104.15           O  
ATOM   1060  N   ARG M 132     130.121  48.735 157.212  1.00164.79           N  
ATOM   1061  CA  ARG M 132     130.085  48.839 155.780  0.99164.79           C  
ATOM   1062  CB  ARG M 132     129.191  49.994 155.321  0.99164.79           C  
ATOM   1063  CG  ARG M 132     127.708  49.678 155.492  1.00164.79           C  
ATOM   1064  CD  ARG M 132     126.811  50.903 155.350  1.00164.79           C  
ATOM   1065  NE  ARG M 132     125.422  50.406 155.157  1.00164.79           N  
ATOM   1066  CZ  ARG M 132     124.420  50.814 155.986  0.98164.79           C  
ATOM   1067  NH1 ARG M 132     124.697  51.617 157.054  0.98164.79           N  
ATOM   1068  NH2 ARG M 132     123.137  50.414 155.747  0.98164.79           N  
ATOM   1069  C   ARG M 132     131.431  49.021 155.132  1.00164.79           C  
ATOM   1070  O   ARG M 132     131.667  48.503 154.041  1.00164.79           O  
ATOM   1071  N   SER M 133     132.352  49.778 155.772  1.00 58.00           N  
ATOM   1072  CA  SER M 133     133.551  50.153 155.066  1.00 58.00           C  
ATOM   1073  CB  SER M 133     133.557  51.631 154.637  1.00 58.00           C  
ATOM   1074  OG  SER M 133     133.515  52.471 155.781  1.00 58.00           O  
ATOM   1075  C   SER M 133     134.773  49.931 155.902  1.00 58.00           C  
ATOM   1076  O   SER M 133     134.694  49.554 157.070  1.00 58.00           O  
ATOM   1077  N   TRP M 134     135.958  50.169 155.292  1.00 86.42           N  
ATOM   1078  CA  TRP M 134     137.196  49.884 155.955  1.00 86.42           C  
ATOM   1079  CB  TRP M 134     138.008  48.814 155.211  1.00 86.42           C  
ATOM   1080  CG  TRP M 134     137.254  47.523 155.003  1.00 86.42           C  
ATOM   1081  CD2 TRP M 134     137.216  46.432 155.933  1.00 86.42           C  
ATOM   1082  CD1 TRP M 134     136.484  47.151 153.939  1.00 86.42           C  
ATOM   1083  NE1 TRP M 134     135.968  45.895 154.148  1.00 86.42           N  
ATOM   1084  CE2 TRP M 134     136.411  45.440 155.372  1.00 86.42           C  
ATOM   1085  CE3 TRP M 134     137.804  46.270 157.155  1.00 86.42           C  
ATOM   1086  CZ2 TRP M 134     136.181  44.265 156.027  1.00 86.42           C  
ATOM   1087  CZ3 TRP M 134     137.571  45.082 157.812  1.00 86.42           C  
ATOM   1088  CH2 TRP M 134     136.775  44.101 157.258  1.00 86.42           C  
ATOM   1089  C   TRP M 134     138.055  51.113 155.967  1.00 86.42           C  
ATOM   1090  O   TRP M 134     137.897  52.013 155.143  1.00 86.42           O  
ATOM   1091  N   THR M 135     138.979  51.184 156.947  1.00123.23           N  
ATOM   1092  CA  THR M 135     139.935  52.252 157.013  1.00123.23           C  
ATOM   1093  CB  THR M 135     139.928  53.013 158.307  1.00123.23           C  
ATOM   1094  OG1 THR M 135     140.059  52.119 159.402  1.00123.23           O  
ATOM   1095  CG2 THR M 135     138.634  53.827 158.418  1.00123.23           C  
ATOM   1096  C   THR M 135     141.287  51.631 156.875  1.00123.23           C  
ATOM   1097  O   THR M 135     141.648  50.729 157.631  1.00123.23           O  
ATOM   1098  N   ALA M 136     142.072  52.111 155.890  1.00 40.73           N  
ATOM   1099  CA  ALA M 136     143.380  51.568 155.665  1.00 40.73           C  
ATOM   1100  CB  ALA M 136     143.681  51.310 154.177  1.00 40.73           C  
ATOM   1101  C   ALA M 136     144.378  52.566 156.161  1.00 40.73           C  
ATOM   1102  O   ALA M 136     144.311  53.749 155.837  1.00 40.73           O  
ATOM   1103  N   ALA M 137     145.316  52.099 157.005  1.00 53.21           N  
ATOM   1104  CA  ALA M 137     146.332  52.927 157.589  1.00 53.21           C  
ATOM   1105  CB  ALA M 137     147.126  52.201 158.689  1.00 53.21           C  
ATOM   1106  C   ALA M 137     147.323  53.392 156.565  1.00 53.21           C  
ATOM   1107  O   ALA M 137     147.772  54.537 156.600  1.00 53.21           O  
ATOM   1108  N   ASP M 138     147.687  52.497 155.628  1.00177.31           N  
ATOM   1109  CA  ASP M 138     148.794  52.715 154.742  1.00177.31           C  
ATOM   1110  CB  ASP M 138     149.909  51.746 155.198  1.00177.31           C  
ATOM   1111  CG  ASP M 138     151.217  51.839 154.440  1.00177.31           C  
ATOM   1112  OD1 ASP M 138     151.296  51.346 153.286  1.00177.31           O  
ATOM   1113  OD2 ASP M 138     152.182  52.375 155.039  1.00177.31           O  
ATOM   1114  C   ASP M 138     148.367  52.389 153.337  1.00177.31           C  
ATOM   1115  O   ASP M 138     147.254  51.921 153.103  1.00177.31           O  
ATOM   1116  N   THR M 139     149.250  52.671 152.355  1.00113.14           N  
ATOM   1117  CA  THR M 139     149.006  52.375 150.971  1.00113.14           C  
ATOM   1118  CB  THR M 139     150.090  52.869 150.058  1.00113.14           C  
ATOM   1119  OG1 THR M 139     151.328  52.258 150.384  0.75113.14           O  
ATOM   1120  CG2 THR M 139     150.194  54.394 150.200  1.00113.14           C  
ATOM   1121  C   THR M 139     148.921  50.887 150.806  1.00113.14           C  
ATOM   1122  O   THR M 139     148.112  50.390 150.025  1.00113.14           O  
ATOM   1123  N   ALA M 140     149.764  50.133 151.540  1.00 43.79           N  
ATOM   1124  CA  ALA M 140     149.777  48.700 151.441  1.00 43.79           C  
ATOM   1125  CB  ALA M 140     150.822  48.056 152.370  1.00 43.79           C  
ATOM   1126  C   ALA M 140     148.428  48.185 151.844  1.00 43.79           C  
ATOM   1127  O   ALA M 140     147.878  47.286 151.211  1.00 43.79           O  
ATOM   1128  N   ALA M 141     147.848  48.775 152.903  1.00 51.91           N  
ATOM   1129  CA  ALA M 141     146.568  48.390 153.433  1.00 51.91           C  
ATOM   1130  CB  ALA M 141     146.175  49.210 154.673  1.00 51.91           C  
ATOM   1131  C   ALA M 141     145.514  48.608 152.388  1.00 51.91           C  
ATOM   1132  O   ALA M 141     144.502  47.908 152.358  1.00 51.91           O  
ATOM   1133  N   GLN M 142     145.712  49.621 151.524  1.00 50.11           N  
ATOM   1134  CA  GLN M 142     144.754  49.965 150.511  1.00 50.11           C  
ATOM   1135  CB  GLN M 142     145.197  51.175 149.672  1.00 50.11           C  
ATOM   1136  CG  GLN M 142     145.254  52.475 150.476  1.00 50.11           C  
ATOM   1137  CD  GLN M 142     145.738  53.583 149.553  1.00 50.11           C  
ATOM   1138  OE1 GLN M 142     146.035  53.350 148.383  1.00 50.11           O  
ATOM   1139  NE2 GLN M 142     145.827  54.826 150.096  1.00 50.11           N  
ATOM   1140  C   GLN M 142     144.571  48.805 149.582  1.00 50.11           C  
ATOM   1141  O   GLN M 142     143.463  48.544 149.113  1.00 50.11           O  
ATOM   1142  N   ILE M 143     145.658  48.075 149.282  1.00 49.03           N  
ATOM   1143  CA  ILE M 143     145.536  46.966 148.385  1.00 49.03           C  
ATOM   1144  CB  ILE M 143     146.860  46.305 148.144  1.00 49.03           C  
ATOM   1145  CG1 ILE M 143     147.803  47.313 147.462  1.00 49.03           C  
ATOM   1146  CG2 ILE M 143     146.626  45.016 147.338  1.00 49.03           C  
ATOM   1147  CD1 ILE M 143     149.275  46.911 147.470  1.00 49.03           C  
ATOM   1148  C   ILE M 143     144.595  45.984 149.005  1.00 49.03           C  
ATOM   1149  O   ILE M 143     143.704  45.449 148.346  1.00 49.03           O  
ATOM   1150  N   THR M 144     144.756  45.747 150.316  1.00 57.55           N  
ATOM   1151  CA  THR M 144     143.912  44.823 151.012  1.00 57.55           C  
ATOM   1152  CB  THR M 144     144.318  44.667 152.448  1.00 57.55           C  
ATOM   1153  OG1 THR M 144     145.657  44.198 152.524  1.00 57.55           O  
ATOM   1154  CG2 THR M 144     143.366  43.673 153.134  1.00 57.55           C  
ATOM   1155  C   THR M 144     142.498  45.325 150.971  1.00 57.55           C  
ATOM   1156  O   THR M 144     141.555  44.555 150.778  1.00 57.55           O  
ATOM   1157  N   GLN M 145     142.310  46.648 151.131  1.00 58.73           N  
ATOM   1158  CA  GLN M 145     140.976  47.170 151.180  1.00 58.73           C  
ATOM   1159  CB  GLN M 145     140.902  48.698 151.342  1.00 58.73           C  
ATOM   1160  CG  GLN M 145     139.454  49.196 151.389  1.00 58.73           C  
ATOM   1161  CD  GLN M 145     139.453  50.717 151.363  1.00 58.73           C  
ATOM   1162  OE1 GLN M 145     140.414  51.346 150.922  1.00 58.73           O  
ATOM   1163  NE2 GLN M 145     138.336  51.327 151.842  1.00 58.73           N  
ATOM   1164  C   GLN M 145     140.257  46.872 149.903  1.00 58.73           C  
ATOM   1165  O   GLN M 145     139.117  46.411 149.920  1.00 58.73           O  
ATOM   1166  N   ARG M 146     140.914  47.105 148.753  1.00 89.04           N  
ATOM   1167  CA  ARG M 146     140.247  46.933 147.495  0.98 89.04           C  
ATOM   1168  CB  ARG M 146     141.121  47.322 146.291  0.98 89.04           C  
ATOM   1169  CG  ARG M 146     141.465  48.813 146.246  0.98 89.04           C  
ATOM   1170  CD  ARG M 146     142.007  49.281 144.893  0.98 89.04           C  
ATOM   1171  NE  ARG M 146     143.338  48.645 144.677  0.98 89.04           N  
ATOM   1172  CZ  ARG M 146     144.477  49.311 145.027  0.98 89.04           C  
ATOM   1173  NH1 ARG M 146     144.397  50.547 145.599  0.98 89.04           N  
ATOM   1174  NH2 ARG M 146     145.698  48.743 144.800  0.98 89.04           N  
ATOM   1175  C   ARG M 146     139.871  45.499 147.340  1.00 89.04           C  
ATOM   1176  O   ARG M 146     138.770  45.166 146.902  1.00 89.04           O  
ATOM   1177  N   LYS M 147     140.789  44.606 147.729  1.00133.11           N  
ATOM   1178  CA  LYS M 147     140.582  43.207 147.558  0.98133.11           C  
ATOM   1179  CB  LYS M 147     141.796  42.407 148.058  0.98133.11           C  
ATOM   1180  CG  LYS M 147     141.781  40.917 147.721  0.98133.11           C  
ATOM   1181  CD  LYS M 147     143.160  40.275 147.884  0.98133.11           C  
ATOM   1182  CE  LYS M 147     143.844  40.644 149.202  0.98133.11           C  
ATOM   1183  NZ  LYS M 147     145.207  40.070 149.249  0.98133.11           N  
ATOM   1184  C   LYS M 147     139.375  42.807 148.347  1.00133.11           C  
ATOM   1185  O   LYS M 147     138.525  42.058 147.870  1.00133.11           O  
ATOM   1186  N   TRP M 148     139.267  43.326 149.581  1.00128.01           N  
ATOM   1187  CA  TRP M 148     138.192  43.000 150.471  1.00128.01           C  
ATOM   1188  CB  TRP M 148     138.436  43.449 151.923  1.00128.01           C  
ATOM   1189  CG  TRP M 148     139.432  42.543 152.609  1.00128.01           C  
ATOM   1190  CD2 TRP M 148     139.945  42.714 153.940  1.00128.01           C  
ATOM   1191  CD1 TRP M 148     140.013  41.411 152.116  1.00128.01           C  
ATOM   1192  NE1 TRP M 148     140.853  40.865 153.054  1.00128.01           N  
ATOM   1193  CE2 TRP M 148     140.822  41.656 154.181  1.00128.01           C  
ATOM   1194  CE3 TRP M 148     139.706  43.670 154.885  1.00128.01           C  
ATOM   1195  CZ2 TRP M 148     141.476  41.538 155.373  1.00128.01           C  
ATOM   1196  CZ3 TRP M 148     140.368  43.548 156.086  1.00128.01           C  
ATOM   1197  CH2 TRP M 148     141.237  42.503 156.325  1.00128.01           C  
ATOM   1198  C   TRP M 148     136.878  43.515 149.978  1.00128.01           C  
ATOM   1199  O   TRP M 148     135.842  42.901 150.214  1.00128.01           O  
ATOM   1200  N   GLU M 149     136.854  44.669 149.300  1.00106.70           N  
ATOM   1201  CA  GLU M 149     135.586  45.188 148.869  1.00106.70           C  
ATOM   1202  CB  GLU M 149     135.725  46.578 148.229  1.00106.70           C  
ATOM   1203  CG  GLU M 149     136.230  47.620 149.230  0.92106.70           C  
ATOM   1204  CD  GLU M 149     136.359  48.961 148.524  0.91106.70           C  
ATOM   1205  OE1 GLU M 149     137.075  49.019 147.489  0.91106.70           O  
ATOM   1206  OE2 GLU M 149     135.750  49.947 149.016  0.91106.70           O  
ATOM   1207  C   GLU M 149     134.956  44.254 147.867  1.00106.70           C  
ATOM   1208  O   GLU M 149     133.742  44.047 147.878  1.00106.70           O  
ATOM   1209  N   ALA M 150     135.762  43.661 146.965  1.00142.00           N  
ATOM   1210  CA  ALA M 150     135.223  42.794 145.944  1.00142.00           C  
ATOM   1211  CB  ALA M 150     136.298  42.297 144.963  1.00142.00           C  
ATOM   1212  C   ALA M 150     134.581  41.576 146.549  1.00142.00           C  
ATOM   1213  O   ALA M 150     133.540  41.098 146.094  1.00142.00           O  
ATOM   1214  N   ALA M 151     135.214  41.032 147.598  1.00295.66           N  
ATOM   1215  CA  ALA M 151     134.772  39.832 148.267  1.00295.66           C  
ATOM   1216  CB  ALA M 151     135.745  39.343 149.352  1.00295.66           C  
ATOM   1217  C   ALA M 151     133.452  40.022 148.927  1.00295.66           C  
ATOM   1218  O   ALA M 151     132.735  39.053 149.183  1.00295.66           O  
ATOM   1219  N   ARG M 152     133.118  41.279 149.249  1.00422.94           N  
ATOM   1220  CA  ARG M 152     131.970  41.563 150.040  1.00422.94           C  
ATOM   1221  CB  ARG M 152     130.687  40.820 149.611  1.00422.94           C  
ATOM   1222  CG  ARG M 152     130.335  40.998 148.131  0.99422.94           C  
ATOM   1223  CD  ARG M 152     130.382  42.445 147.633  0.97422.94           C  
ATOM   1224  NE  ARG M 152     129.247  43.189 148.242  0.97422.94           N  
ATOM   1225  CZ  ARG M 152     129.165  44.542 148.081  0.97422.94           C  
ATOM   1226  NH1 ARG M 152     130.138  45.205 147.390  1.00422.94           N  
ATOM   1227  NH2 ARG M 152     128.113  45.231 148.609  1.00422.94           N  
ATOM   1228  C   ARG M 152     132.340  41.068 151.393  1.00422.94           C  
ATOM   1229  O   ARG M 152     131.533  40.449 152.079  1.00422.94           O  
ATOM   1230  N   GLU M 153     133.614  41.323 151.775  1.00209.52           N  
ATOM   1231  CA  GLU M 153     134.188  40.950 153.036  1.00209.52           C  
ATOM   1232  CB  GLU M 153     135.698  41.233 153.150  1.00209.52           C  
ATOM   1233  CG  GLU M 153     136.564  40.224 152.388  1.00209.52           C  
ATOM   1234  CD  GLU M 153     136.514  38.895 153.139  1.00209.52           C  
ATOM   1235  OE1 GLU M 153     136.079  38.895 154.322  1.00209.52           O  
ATOM   1236  OE2 GLU M 153     136.914  37.860 152.541  1.00209.52           O  
ATOM   1237  C   GLU M 153     133.500  41.670 154.157  1.00209.52           C  
ATOM   1238  O   GLU M 153     133.293  41.092 155.218  1.00209.52           O  
ATOM   1239  N   ALA M 154     133.139  42.952 153.973  1.00149.18           N  
ATOM   1240  CA  ALA M 154     132.487  43.698 155.014  1.00149.18           C  
ATOM   1241  CB  ALA M 154     132.216  45.159 154.621  1.00149.18           C  
ATOM   1242  C   ALA M 154     131.159  43.047 155.303  1.00149.18           C  
ATOM   1243  O   ALA M 154     130.752  42.935 156.456  1.00149.18           O  
ATOM   1244  N   GLU M 155     130.439  42.599 154.258  1.00309.55           N  
ATOM   1245  CA  GLU M 155     129.131  42.021 154.411  1.00309.55           C  
ATOM   1246  CB  GLU M 155     128.446  41.680 153.082  0.99309.55           C  
ATOM   1247  CG  GLU M 155     128.059  42.884 152.232  0.99309.55           C  
ATOM   1248  CD  GLU M 155     127.405  42.321 150.982  0.91309.55           C  
ATOM   1249  OE1 GLU M 155     128.112  41.625 150.205  0.91309.55           O  
ATOM   1250  OE2 GLU M 155     126.185  42.562 150.792  0.91309.55           O  
ATOM   1251  C   GLU M 155     129.198  40.712 155.134  1.00309.55           C  
ATOM   1252  O   GLU M 155     128.316  40.376 155.924  1.00309.55           O  
ATOM   1253  N   GLN M 156     130.213  39.891 154.825  1.00497.85           N  
ATOM   1254  CA  GLN M 156     130.300  38.615 155.447  1.00497.85           C  
ATOM   1255  CB  GLN M 156     131.508  37.804 154.939  1.00497.85           C  
ATOM   1256  CG  GLN M 156     131.464  37.412 153.460  1.00497.85           C  
ATOM   1257  CD  GLN M 156     131.061  35.947 153.353  1.00497.85           C  
ATOM   1258  OE1 GLN M 156     131.902  35.082 153.114  1.00497.85           O  
ATOM   1259  NE2 GLN M 156     129.746  35.653 153.541  1.00497.85           N  
ATOM   1260  C   GLN M 156     130.573  38.872 156.886  1.00497.85           C  
ATOM   1261  O   GLN M 156     129.924  38.314 157.761  1.00497.85           O  
ATOM   1262  N   ARG M 158     131.520  39.790 157.140  1.00402.28           N  
ATOM   1263  CA  ARG M 158     132.062  40.118 158.428  1.00402.28           C  
ATOM   1264  CB  ARG M 158     133.185  41.159 158.277  1.00402.28           C  
ATOM   1265  CG  ARG M 158     134.306  41.036 159.302  1.00402.28           C  
ATOM   1266  CD  ARG M 158     135.182  39.796 159.082  1.00402.28           C  
ATOM   1267  NE  ARG M 158     135.807  39.883 157.727  1.00402.28           N  
ATOM   1268  CZ  ARG M 158     137.059  40.407 157.555  1.00402.28           C  
ATOM   1269  NH1 ARG M 158     137.771  40.874 158.620  1.00402.28           N  
ATOM   1270  NH2 ARG M 158     137.616  40.448 156.309  1.00402.28           N  
ATOM   1271  C   ARG M 158     130.962  40.686 159.239  1.00402.28           C  
ATOM   1272  O   ARG M 158     130.795  40.352 160.409  1.00402.28           O  
ATOM   1273  N   ARG M 159     130.157  41.538 158.591  1.00304.30           N  
ATOM   1274  CA  ARG M 159     129.050  42.185 159.219  1.00304.30           C  
ATOM   1275  CB  ARG M 159     128.317  43.110 158.228  1.00304.30           C  
ATOM   1276  CG  ARG M 159     127.232  44.005 158.829  1.00304.30           C  
ATOM   1277  CD  ARG M 159     126.585  44.912 157.778  1.00304.30           C  
ATOM   1278  NE  ARG M 159     125.546  45.743 158.446  1.00304.30           N  
ATOM   1279  CZ  ARG M 159     124.886  46.701 157.732  1.00304.30           C  
ATOM   1280  NH1 ARG M 159     125.196  46.901 156.419  1.00304.30           N  
ATOM   1281  NH2 ARG M 159     123.913  47.452 158.325  1.00304.30           N  
ATOM   1282  C   ARG M 159     128.144  41.068 159.630  1.00304.30           C  
ATOM   1283  O   ARG M 159     127.552  41.112 160.703  1.00304.30           O  
ATOM   1284  N   ALA M 160     128.003  40.027 158.781  1.00365.86           N  
ATOM   1285  CA  ALA M 160     127.193  38.906 159.148  1.00365.86           C  
ATOM   1286  CB  ALA M 160     127.073  37.866 158.019  1.00365.86           C  
ATOM   1287  C   ALA M 160     127.803  38.213 160.335  1.00365.86           C  
ATOM   1288  O   ALA M 160     127.123  37.879 161.297  1.00365.86           O  
ATOM   1289  N   TYR M 161     129.120  37.978 160.346  1.00321.99           N  
ATOM   1290  CA  TYR M 161     129.661  37.306 161.504  1.00321.99           C  
ATOM   1291  CB  TYR M 161     131.169  37.046 161.363  1.00321.99           C  
ATOM   1292  CG  TYR M 161     131.650  36.561 162.681  1.00321.99           C  
ATOM   1293  CD1 TYR M 161     131.505  35.243 163.051  1.00321.99           C  
ATOM   1294  CD2 TYR M 161     132.250  37.444 163.546  1.00321.99           C  
ATOM   1295  CE1 TYR M 161     131.955  34.816 164.277  1.00321.99           C  
ATOM   1296  CE2 TYR M 161     132.700  37.022 164.771  1.00321.99           C  
ATOM   1297  CZ  TYR M 161     132.553  35.708 165.136  1.00321.99           C  
ATOM   1298  OH  TYR M 161     133.019  35.287 166.397  1.00321.99           O  
ATOM   1299  C   TYR M 161     129.446  38.131 162.724  1.00321.99           C  
ATOM   1300  O   TYR M 161     129.026  37.629 163.762  1.00321.99           O  
ATOM   1301  N   LEU M 162     129.739  39.429 162.639  1.00206.45           N  
ATOM   1302  CA  LEU M 162     129.641  40.253 163.825  1.00206.45           C  
ATOM   1303  CB  LEU M 162     130.262  41.649 163.640  1.00206.45           C  
ATOM   1304  CG  LEU M 162     131.787  41.630 163.423  1.00206.45           C  
ATOM   1305  CD1 LEU M 162     132.341  43.053 163.252  1.00206.45           C  
ATOM   1306  CD2 LEU M 162     132.502  40.846 164.535  1.00206.45           C  
ATOM   1307  C   LEU M 162     128.212  40.458 164.235  1.00206.45           C  
ATOM   1308  O   LEU M 162     127.859  40.402 165.411  1.00206.45           O  
ATOM   1309  N   GLU M 163     127.330  40.773 163.282  0.99233.74           N  
ATOM   1310  CA  GLU M 163     125.996  41.027 163.723  0.99233.74           C  
ATOM   1311  CB  GLU M 163     125.135  41.728 162.658  0.98233.74           C  
ATOM   1312  CG  GLU M 163     125.583  43.163 162.371  0.98233.74           C  
ATOM   1313  CD  GLU M 163     124.662  43.747 161.309  0.98233.74           C  
ATOM   1314  OE1 GLU M 163     124.175  42.964 160.449  0.97233.74           O  
ATOM   1315  OE2 GLU M 163     124.430  44.984 161.346  0.97233.74           O  
ATOM   1316  C   GLU M 163     125.346  39.731 164.050  0.99233.74           C  
ATOM   1317  O   GLU M 163     124.599  39.627 165.020  0.99233.74           O  
ATOM   1318  N   GLY M 164     125.503  38.742 163.151  1.00410.00           N  
ATOM   1319  CA  GLY M 164     124.796  37.526 163.396  1.00410.00           C  
ATOM   1320  C   GLY M 164     125.439  36.466 164.242  1.00410.00           C  
ATOM   1321  O   GLY M 164     124.939  36.170 165.319  1.00410.00           O  
ATOM   1322  N   GLU M 165     126.579  35.880 163.787  1.00390.00           N  
ATOM   1323  CA  GLU M 165     127.088  34.716 164.451  1.00390.00           C  
ATOM   1324  CB  GLU M 165     128.173  34.049 163.604  1.00390.00           C  
ATOM   1325  CG  GLU M 165     128.618  32.690 164.117  1.00390.00           C  
ATOM   1326  CD  GLU M 165     129.129  31.972 162.886  1.00390.00           C  
ATOM   1327  OE1 GLU M 165     128.280  31.739 161.987  1.00390.00           O  
ATOM   1328  OE2 GLU M 165     130.343  31.640 162.822  1.00390.00           O  
ATOM   1329  C   GLU M 165     127.638  35.036 165.762  1.00390.00           C  
ATOM   1330  O   GLU M 165     127.357  34.358 166.752  1.00390.00           O  
ATOM   1331  N   CYS M 166     128.450  36.094 165.797  1.00242.04           N  
ATOM   1332  CA  CYS M 166     128.976  36.367 167.096  1.00242.04           C  
ATOM   1333  CB  CYS M 166     130.162  37.350 167.184  1.00242.04           C  
ATOM   1334  SG  CYS M 166     129.794  39.103 166.977  1.00242.04           S  
ATOM   1335  C   CYS M 166     127.863  36.741 168.029  1.00242.04           C  
ATOM   1336  O   CYS M 166     127.875  36.313 169.178  1.00242.04           O  
ATOM   1337  N   VAL M 167     126.855  37.521 167.585  1.00174.24           N  
ATOM   1338  CA  VAL M 167     125.811  37.898 168.528  0.99174.24           C  
ATOM   1339  CB  VAL M 167     124.870  38.938 167.996  0.98174.24           C  
ATOM   1340  CG1 VAL M 167     123.784  39.196 169.053  0.98174.24           C  
ATOM   1341  CG2 VAL M 167     125.683  40.192 167.636  0.98174.24           C  
ATOM   1342  C   VAL M 167     124.995  36.687 168.889  1.00174.24           C  
ATOM   1343  O   VAL M 167     124.653  36.487 170.055  1.00174.24           O  
ATOM   1344  N   GLU M 168     124.669  35.841 167.885  1.00217.83           N  
ATOM   1345  CA  GLU M 168     123.834  34.699 168.076  0.99217.83           C  
ATOM   1346  CB  GLU M 168     123.560  33.960 166.752  0.99217.83           C  
ATOM   1347  CG  GLU M 168     122.643  34.757 165.815  0.99217.83           C  
ATOM   1348  CD  GLU M 168     122.781  34.216 164.398  0.98217.83           C  
ATOM   1349  OE1 GLU M 168     123.577  33.260 164.199  0.98217.83           O  
ATOM   1350  OE2 GLU M 168     122.093  34.759 163.493  0.98217.83           O  
ATOM   1351  C   GLU M 168     124.492  33.763 169.047  1.00217.83           C  
ATOM   1352  O   GLU M 168     123.850  33.280 169.978  1.00217.83           O  
ATOM   1353  N   TRP M 169     125.796  33.484 168.859  1.00255.71           N  
ATOM   1354  CA  TRP M 169     126.522  32.629 169.754  1.00255.71           C  
ATOM   1355  CB  TRP M 169     127.852  32.130 169.181  1.00255.71           C  
ATOM   1356  CG  TRP M 169     127.570  31.087 168.132  1.00255.71           C  
ATOM   1357  CD2 TRP M 169     127.501  29.676 168.390  1.00255.71           C  
ATOM   1358  CD1 TRP M 169     127.281  31.254 166.811  1.00255.71           C  
ATOM   1359  NE1 TRP M 169     127.023  30.037 166.232  1.00255.71           N  
ATOM   1360  CE2 TRP M 169     127.158  29.056 167.190  1.00255.71           C  
ATOM   1361  CE3 TRP M 169     127.697  28.957 169.535  1.00255.71           C  
ATOM   1362  CZ2 TRP M 169     127.008  27.701 167.115  1.00255.71           C  
ATOM   1363  CZ3 TRP M 169     127.553  27.590 169.452  1.00255.71           C  
ATOM   1364  CH2 TRP M 169     127.215  26.973 168.266  1.00255.71           C  
ATOM   1365  C   TRP M 169     126.720  33.252 171.123  1.00255.71           C  
ATOM   1366  O   TRP M 169     126.679  32.557 172.138  1.00255.71           O  
ATOM   1367  N   LEU M 170     126.946  34.579 171.210  1.00114.53           N  
ATOM   1368  CA  LEU M 170     127.139  35.208 172.489  1.00114.53           C  
ATOM   1369  CB  LEU M 170     127.350  36.726 172.372  1.00114.53           C  
ATOM   1370  CG  LEU M 170     127.516  37.431 173.730  1.00114.53           C  
ATOM   1371  CD1 LEU M 170     128.706  36.866 174.520  1.00114.53           C  
ATOM   1372  CD2 LEU M 170     127.602  38.954 173.548  1.00114.53           C  
ATOM   1373  C   LEU M 170     125.909  34.968 173.300  1.00114.53           C  
ATOM   1374  O   LEU M 170     125.998  34.688 174.495  1.00114.53           O  
ATOM   1375  N   ARG M 171     124.725  35.078 172.665  1.00142.92           N  
ATOM   1376  CA  ARG M 171     123.487  34.829 173.339  1.00142.92           C  
ATOM   1377  CB  ARG M 171     122.237  35.103 172.484  0.99142.92           C  
ATOM   1378  CG  ARG M 171     121.849  36.583 172.460  0.99142.92           C  
ATOM   1379  CD  ARG M 171     120.502  36.874 171.795  0.99142.92           C  
ATOM   1380  NE  ARG M 171     120.712  36.874 170.321  0.98142.92           N  
ATOM   1381  CZ  ARG M 171     119.821  37.522 169.515  0.98142.92           C  
ATOM   1382  NH1 ARG M 171     118.717  38.111 170.058  0.98142.92           N  
ATOM   1383  NH2 ARG M 171     120.036  37.593 168.169  0.98142.92           N  
ATOM   1384  C   ARG M 171     123.455  33.397 173.765  1.00142.92           C  
ATOM   1385  O   ARG M 171     123.062  33.098 174.893  1.00142.92           O  
ATOM   1386  N   ARG M 172     123.891  32.467 172.889  1.00171.80           N  
ATOM   1387  CA  ARG M 172     123.840  31.097 173.286  1.00171.80           C  
ATOM   1388  CB  ARG M 172     124.335  30.134 172.196  0.99171.80           C  
ATOM   1389  CG  ARG M 172     124.169  28.661 172.573  0.99171.80           C  
ATOM   1390  CD  ARG M 172     124.662  27.698 171.493  0.99171.80           C  
ATOM   1391  NE  ARG M 172     124.447  26.308 171.982  0.99171.80           N  
ATOM   1392  CZ  ARG M 172     124.290  25.295 171.080  0.99171.80           C  
ATOM   1393  NH1 ARG M 172     124.334  25.564 169.744  0.99171.80           N  
ATOM   1394  NH2 ARG M 172     124.083  24.016 171.507  0.99171.80           N  
ATOM   1395  C   ARG M 172     124.717  30.904 174.502  1.00171.80           C  
ATOM   1396  O   ARG M 172     124.336  30.210 175.445  1.00171.80           O  
ATOM   1397  N   TYR M 173     125.921  31.517 174.515  1.00123.41           N  
ATOM   1398  CA  TYR M 173     126.849  31.364 175.606  1.00123.41           C  
ATOM   1399  CB  TYR M 173     128.231  32.005 175.374  1.00123.41           C  
ATOM   1400  CG  TYR M 173     128.865  31.360 174.191  1.00123.41           C  
ATOM   1401  CD1 TYR M 173     129.051  29.997 174.139  1.00123.41           C  
ATOM   1402  CD2 TYR M 173     129.319  32.134 173.148  1.00123.41           C  
ATOM   1403  CE1 TYR M 173     129.645  29.412 173.045  1.00123.41           C  
ATOM   1404  CE2 TYR M 173     129.916  31.556 172.054  1.00123.41           C  
ATOM   1405  CZ  TYR M 173     130.075  30.192 171.998  1.00123.41           C  
ATOM   1406  OH  TYR M 173     130.686  29.600 170.873  1.00123.41           O  
ATOM   1407  C   TYR M 173     126.299  31.991 176.851  1.00123.41           C  
ATOM   1408  O   TYR M 173     126.460  31.464 177.945  1.00123.41           O  
ATOM   1409  N   LEU M 174     125.653  33.158 176.747  1.00 67.30           N  
ATOM   1410  CA  LEU M 174     125.164  33.777 177.942  1.00 67.30           C  
ATOM   1411  CB  LEU M 174     124.485  35.129 177.660  1.00 67.30           C  
ATOM   1412  CG  LEU M 174     125.449  36.190 177.095  1.00 67.30           C  
ATOM   1413  CD1 LEU M 174     124.724  37.520 176.828  1.00 67.30           C  
ATOM   1414  CD2 LEU M 174     126.685  36.360 177.994  1.00 67.30           C  
ATOM   1415  C   LEU M 174     124.149  32.864 178.558  1.00 67.30           C  
ATOM   1416  O   LEU M 174     124.107  32.713 179.778  1.00 67.30           O  
ATOM   1417  N   GLU M 175     123.298  32.233 177.724  1.00 96.35           N  
ATOM   1418  CA  GLU M 175     122.274  31.357 178.220  1.00 96.35           C  
ATOM   1419  CB  GLU M 175     121.382  30.800 177.096  1.00 96.35           C  
ATOM   1420  CG  GLU M 175     120.266  29.875 177.586  1.00 96.35           C  
ATOM   1421  CD  GLU M 175     119.168  30.736 178.194  0.92 96.35           C  
ATOM   1422  OE1 GLU M 175     119.292  31.988 178.131  0.90 96.35           O  
ATOM   1423  OE2 GLU M 175     118.189  30.154 178.731  0.90 96.35           O  
ATOM   1424  C   GLU M 175     122.919  30.191 178.901  1.00 96.35           C  
ATOM   1425  O   GLU M 175     122.566  29.849 180.029  1.00 96.35           O  
ATOM   1426  N   ASN M 176     123.910  29.563 178.238  1.00265.64           N  
ATOM   1427  CA  ASN M 176     124.564  28.439 178.835  1.00265.64           C  
ATOM   1428  CB  ASN M 176     125.082  27.418 177.807  1.00265.64           C  
ATOM   1429  CG  ASN M 176     123.902  26.831 177.041  1.00265.64           C  
ATOM   1430  OD1 ASN M 176     123.981  26.610 175.834  1.00265.64           O  
ATOM   1431  ND2 ASN M 176     122.776  26.563 177.752  1.00265.64           N  
ATOM   1432  C   ASN M 176     125.772  28.995 179.521  1.00265.64           C  
ATOM   1433  O   ASN M 176     126.811  29.184 178.900  1.00265.64           O  
ATOM   1434  N   GLY M 177     125.726  29.173 180.850  1.00243.50           N  
ATOM   1435  CA  GLY M 177     126.828  29.819 181.503  1.00243.50           C  
ATOM   1436  C   GLY M 177     126.292  31.008 182.229  1.00243.50           C  
ATOM   1437  O   GLY M 177     127.039  31.791 182.812  1.00243.50           O  
ATOM   1438  N   LYS M 178     124.957  31.130 182.267  1.00109.87           N  
ATOM   1439  CA  LYS M 178     124.317  32.270 182.847  1.00109.87           C  
ATOM   1440  CB  LYS M 178     122.788  32.129 182.863  1.00109.87           C  
ATOM   1441  CG  LYS M 178     122.095  33.341 183.475  1.00109.87           C  
ATOM   1442  CD  LYS M 178     120.577  33.360 183.289  1.00109.87           C  
ATOM   1443  CE  LYS M 178     120.120  34.087 182.024  1.00109.87           C  
ATOM   1444  NZ  LYS M 178     118.642  34.120 181.970  1.00109.87           N  
ATOM   1445  C   LYS M 178     124.761  32.462 184.264  1.00109.87           C  
ATOM   1446  O   LYS M 178     125.018  33.591 184.679  1.00109.87           O  
ATOM   1447  N   ASP M 179     124.882  31.379 185.050  1.00 47.53           N  
ATOM   1448  CA  ASP M 179     125.221  31.581 186.430  0.98 47.53           C  
ATOM   1449  CB  ASP M 179     125.331  30.260 187.212  0.98 47.53           C  
ATOM   1450  CG  ASP M 179     123.933  29.674 187.331  0.88 47.53           C  
ATOM   1451  OD1 ASP M 179     122.960  30.387 186.966  0.69 47.53           O  
ATOM   1452  OD2 ASP M 179     123.818  28.507 187.792  0.69 47.53           O  
ATOM   1453  C   ASP M 179     126.549  32.270 186.526  1.00 47.53           C  
ATOM   1454  O   ASP M 179     126.694  33.249 187.260  1.00 47.53           O  
ATOM   1455  N   LYS M 180     127.559  31.766 185.794  1.00165.30           N  
ATOM   1456  CA  LYS M 180     128.875  32.332 185.881  1.00165.30           C  
ATOM   1457  CB  LYS M 180     129.931  31.424 185.231  1.00165.30           C  
ATOM   1458  CG  LYS M 180     131.353  31.704 185.711  1.00165.30           C  
ATOM   1459  CD  LYS M 180     131.840  33.126 185.436  1.00165.30           C  
ATOM   1460  CE  LYS M 180     133.207  33.421 186.054  1.00165.30           C  
ATOM   1461  NZ  LYS M 180     134.203  32.449 185.554  1.00165.30           N  
ATOM   1462  C   LYS M 180     128.952  33.676 185.218  1.00165.30           C  
ATOM   1463  O   LYS M 180     129.415  34.645 185.819  1.00165.30           O  
ATOM   1464  N   LEU M 181     128.471  33.778 183.961  1.00109.16           N  
ATOM   1465  CA  LEU M 181     128.609  35.009 183.234  1.00109.16           C  
ATOM   1466  CB  LEU M 181     128.217  34.929 181.743  1.00109.16           C  
ATOM   1467  CG  LEU M 181     129.164  34.088 180.865  1.00109.16           C  
ATOM   1468  CD1 LEU M 181     130.580  34.677 180.827  1.00109.16           C  
ATOM   1469  CD2 LEU M 181     129.154  32.613 181.271  1.00109.16           C  
ATOM   1470  C   LEU M 181     127.732  36.072 183.868  1.00109.16           C  
ATOM   1471  O   LEU M 181     127.882  37.254 183.456  1.00109.16           O  
ATOM   1472  OXT LEU M 181     126.910  35.730 184.761  1.00109.16           O  
TER    1473      LEU M 181                                                       
ATOM   1473  N   VAL P   1     131.602  31.427 168.703  1.00215.62           N  
ATOM   1474  CA  VAL P   1     132.188  30.638 167.614  0.99215.62           C  
ATOM   1475  CB  VAL P   1     131.115  30.091 166.721  0.99215.62           C  
ATOM   1476  CG1 VAL P   1     130.264  29.095 167.529  1.00215.62           C  
ATOM   1477  CG2 VAL P   1     130.310  31.270 166.152  1.00215.62           C  
ATOM   1478  C   VAL P   1     133.047  31.565 166.850  1.00215.62           C  
ATOM   1479  O   VAL P   1     132.739  32.745 166.719  1.00215.62           O  
ATOM   1480  N   PRO P   2     134.125  31.055 166.356  1.00188.61           N  
ATOM   1481  CA  PRO P   2     135.063  31.909 165.712  1.00188.61           C  
ATOM   1482  CD  PRO P   2     134.769  29.908 166.963  1.00188.61           C  
ATOM   1483  CB  PRO P   2     136.388  31.144 165.669  1.00188.61           C  
ATOM   1484  CG  PRO P   2     136.029  29.715 166.109  1.00188.61           C  
ATOM   1485  C   PRO P   2     134.550  32.280 164.397  1.00188.61           C  
ATOM   1486  O   PRO P   2     133.722  31.547 163.861  1.00188.61           O  
ATOM   1487  N   SER P   3     135.015  33.427 163.890  0.99178.75           N  
ATOM   1488  CA  SER P   3     134.621  33.835 162.607  0.98178.75           C  
ATOM   1489  CB  SER P   3     135.073  35.256 162.228  0.98178.75           C  
ATOM   1490  OG  SER P   3     136.489  35.318 162.141  1.00178.75           O  
ATOM   1491  C   SER P   3     135.306  32.893 161.733  0.99178.75           C  
ATOM   1492  O   SER P   3     136.406  32.412 162.022  0.99178.75           O  
ATOM   1493  N   VAL P   4     134.620  32.617 160.633  0.99310.92           N  
ATOM   1494  CA  VAL P   4     135.112  31.693 159.703  0.99310.92           C  
ATOM   1495  CB  VAL P   4     134.033  30.958 159.019  0.99310.92           C  
ATOM   1496  CG1 VAL P   4     134.611  29.831 158.154  1.00310.92           C  
ATOM   1497  CG2 VAL P   4     133.098  30.471 160.118  1.00310.92           C  
ATOM   1498  C   VAL P   4     135.840  32.546 158.744  0.99310.92           C  
ATOM   1499  O   VAL P   4     135.768  33.780 158.770  0.99310.92           O  
ATOM   1500  N   TRP P   5     136.529  31.856 157.842  0.98720.21           N  
ATOM   1501  CA  TRP P   5     137.579  32.462 157.143  0.98720.21           C  
ATOM   1502  CB  TRP P   5     138.552  31.486 156.456  0.98720.21           C  
ATOM   1503  CG  TRP P   5     137.965  30.131 156.602  0.97720.21           C  
ATOM   1504  CD2 TRP P   5     136.931  29.746 155.719  1.00720.21           C  
ATOM   1505  CD1 TRP P   5     138.081  29.153 157.545  0.97720.21           C  
ATOM   1506  NE1 TRP P   5     137.122  28.191 157.326  0.75720.21           N  
ATOM   1507  CE2 TRP P   5     136.406  28.545 156.198  1.00720.21           C  
ATOM   1508  CE3 TRP P   5     136.444  30.383 154.622  1.00720.21           C  
ATOM   1509  CZ2 TRP P   5     135.340  27.952 155.580  1.00720.21           C  
ATOM   1510  CZ3 TRP P   5     135.412  29.765 153.971  1.00720.21           C  
ATOM   1511  CH2 TRP P   5     134.870  28.586 154.453  1.00720.21           C  
ATOM   1512  C   TRP P   5     137.362  33.747 156.482  0.98720.21           C  
ATOM   1513  O   TRP P   5     136.517  34.022 155.626  0.98720.21           O  
ATOM   1514  N   ARG P   6     138.179  34.639 157.027  0.99361.95           N  
ATOM   1515  CA  ARG P   6     138.299  35.853 156.365  0.99361.95           C  
ATOM   1516  CB  ARG P   6     138.768  37.019 157.250  0.99361.95           C  
ATOM   1517  CG  ARG P   6     140.127  36.795 157.918  0.97361.95           C  
ATOM   1518  CD  ARG P   6     140.042  36.560 159.430  0.91361.95           C  
ATOM   1519  NE  ARG P   6     139.614  35.152 159.654  0.75361.95           N  
ATOM   1520  CZ  ARG P   6     139.232  34.734 160.899  0.83361.95           C  
ATOM   1521  NH1 ARG P   6     139.176  35.616 161.937  0.75361.95           N  
ATOM   1522  NH2 ARG P   6     138.898  33.426 161.103  0.75361.95           N  
ATOM   1523  C   ARG P   6     139.353  35.568 155.370  0.99361.95           C  
ATOM   1524  O   ARG P   6     140.089  34.593 155.508  0.99361.95           O  
ATOM   1525  N   SER P   7     139.430  36.409 154.333  0.99265.59           N  
ATOM   1526  CA  SER P   7     140.382  36.251 153.283  0.99265.59           C  
ATOM   1527  CB  SER P   7     140.022  37.072 152.031  0.99265.59           C  
ATOM   1528  OG  SER P   7     140.999  36.881 151.019  1.00265.59           O  
ATOM   1529  C   SER P   7     141.686  36.748 153.792  0.99265.59           C  
ATOM   1530  O   SER P   7     141.780  37.313 154.881  0.99265.59           O  
ATOM   1531  N   SER P   8     142.754  36.531 153.013  0.98190.14           N  
ATOM   1532  CA  SER P   8     144.020  36.999 153.458  0.98190.14           C  
ATOM   1533  CB  SER P   8     145.213  36.322 152.758  0.98190.14           C  
ATOM   1534  OG  SER P   8     145.200  36.618 151.369  1.00190.14           O  
ATOM   1535  C   SER P   8     144.068  38.448 153.166  0.98190.14           C  
ATOM   1536  O   SER P   8     143.207  38.997 152.476  0.98190.14           O  
ATOM   1537  N   LEU P   9     145.076  39.113 153.744  1.00205.64           N  
ATOM   1538  CA  LEU P   9     145.221  40.500 153.480  1.00205.64           C  
ATOM   1539  CB  LEU P   9     146.083  41.228 154.527  1.00205.64           C  
ATOM   1540  CG  LEU P   9     145.435  41.291 155.924  1.00205.64           C  
ATOM   1541  CD1 LEU P   9     145.185  39.888 156.496  1.00205.64           C  
ATOM   1542  CD2 LEU P   9     146.251  42.176 156.878  1.00205.64           C  
ATOM   1543  C   LEU P   9     145.945  40.569 152.148  1.00205.64           C  
ATOM   1544  O   LEU P   9     146.043  41.690 151.590  1.00205.64           O  
ATOM   1545  OXT LEU P   9     146.406  39.499 151.667  1.00205.64           O  
TER    1546      LEU P   9                                                       
ATOM   1546  N   GLN A   2     121.803  18.165 159.838  1.00182.30           N  
ATOM   1547  CA  GLN A   2     120.606  18.921 159.450  1.00182.30           C  
ATOM   1548  CB  GLN A   2     120.847  20.442 159.473  1.00182.30           C  
ATOM   1549  CG  GLN A   2     121.829  20.964 158.426  1.00182.30           C  
ATOM   1550  CD  GLN A   2     121.727  22.484 158.453  1.00182.30           C  
ATOM   1551  OE1 GLN A   2     122.232  23.140 159.361  1.00182.30           O  
ATOM   1552  NE2 GLN A   2     121.036  23.064 157.436  1.00182.30           N  
ATOM   1553  C   GLN A   2     120.114  18.513 158.111  1.00182.30           C  
ATOM   1554  O   GLN A   2     120.840  17.916 157.316  1.00182.30           O  
ATOM   1555  N   GLU A   3     118.828  18.789 157.849  1.00130.70           N  
ATOM   1556  CA  GLU A   3     118.302  18.441 156.576  1.00130.70           C  
ATOM   1557  CB  GLU A   3     117.380  17.204 156.613  1.00130.70           C  
ATOM   1558  CG  GLU A   3     116.236  17.282 157.623  1.00130.70           C  
ATOM   1559  CD  GLU A   3     115.605  15.895 157.725  1.00130.70           C  
ATOM   1560  OE1 GLU A   3     116.020  14.989 156.954  1.00130.70           O  
ATOM   1561  OE2 GLU A   3     114.700  15.722 158.584  1.00130.70           O  
ATOM   1562  C   GLU A   3     117.572  19.630 156.043  1.00130.70           C  
ATOM   1563  O   GLU A   3     116.918  20.366 156.782  1.00130.70           O  
ATOM   1564  N   VAL A   4     117.711  19.866 154.725  1.00 85.40           N  
ATOM   1565  CA  VAL A   4     117.068  20.983 154.101  1.00 85.40           C  
ATOM   1566  CB  VAL A   4     117.992  21.802 153.249  1.00 85.40           C  
ATOM   1567  CG1 VAL A   4     117.187  22.916 152.572  1.00 85.40           C  
ATOM   1568  CG2 VAL A   4     119.123  22.340 154.130  1.00 85.40           C  
ATOM   1569  C   VAL A   4     116.019  20.421 153.201  1.00 85.40           C  
ATOM   1570  O   VAL A   4     116.255  19.429 152.513  1.00 85.40           O  
ATOM   1571  N   THR A   5     114.819  21.034 153.197  1.00131.49           N  
ATOM   1572  CA  THR A   5     113.758  20.496 152.400  1.00131.49           C  
ATOM   1573  CB  THR A   5     112.743  19.782 153.245  1.00131.49           C  
ATOM   1574  OG1 THR A   5     111.802  19.099 152.434  1.00131.49           O  
ATOM   1575  CG2 THR A   5     112.044  20.809 154.150  1.00131.49           C  
ATOM   1576  C   THR A   5     113.068  21.605 151.660  1.00131.49           C  
ATOM   1577  O   THR A   5     112.862  22.689 152.202  1.00131.49           O  
ATOM   1578  N   GLN A   6     112.714  21.355 150.378  1.00109.43           N  
ATOM   1579  CA  GLN A   6     111.974  22.306 149.589  1.00109.43           C  
ATOM   1580  CB  GLN A   6     112.684  22.711 148.285  1.00109.43           C  
ATOM   1581  CG  GLN A   6     113.981  23.484 148.541  1.00109.43           C  
ATOM   1582  CD  GLN A   6     114.579  23.893 147.201  1.00109.43           C  
ATOM   1583  OE1 GLN A   6     113.875  24.348 146.303  1.00109.43           O  
ATOM   1584  NE2 GLN A   6     115.919  23.732 147.053  1.00109.43           N  
ATOM   1585  C   GLN A   6     110.668  21.637 149.263  1.00109.43           C  
ATOM   1586  O   GLN A   6     110.621  20.683 148.486  1.00109.43           O  
ATOM   1587  N   ILE A   7     109.569  22.167 149.845  1.00308.33           N  
ATOM   1588  CA  ILE A   7     108.293  21.500 149.873  1.00308.33           C  
ATOM   1589  CB  ILE A   7     107.320  22.140 150.805  1.00308.33           C  
ATOM   1590  CG1 ILE A   7     107.842  21.964 152.231  1.00308.33           C  
ATOM   1591  CG2 ILE A   7     105.937  21.508 150.568  1.00308.33           C  
ATOM   1592  CD1 ILE A   7     108.045  20.492 152.581  1.00308.33           C  
ATOM   1593  C   ILE A   7     107.599  21.285 148.586  1.00308.33           C  
ATOM   1594  O   ILE A   7     107.245  20.130 148.334  1.00308.33           O  
ATOM   1595  N   PRO A   8     107.323  22.271 147.772  1.00155.05           N  
ATOM   1596  CA  PRO A   8     106.800  21.871 146.515  1.00155.05           C  
ATOM   1597  CD  PRO A   8     106.805  23.564 148.186  1.00155.05           C  
ATOM   1598  CB  PRO A   8     106.015  23.059 145.955  1.00155.05           C  
ATOM   1599  CG  PRO A   8     106.416  24.239 146.859  1.00155.05           C  
ATOM   1600  C   PRO A   8     108.023  21.507 145.755  1.00155.05           C  
ATOM   1601  O   PRO A   8     108.871  22.376 145.562  1.00155.05           O  
ATOM   1602  N   ALA A   9     108.139  20.242 145.331  1.00 64.90           N  
ATOM   1603  CA  ALA A   9     109.256  19.796 144.560  1.00 64.90           C  
ATOM   1604  CB  ALA A   9     109.293  18.267 144.398  1.00 64.90           C  
ATOM   1605  C   ALA A   9     109.165  20.398 143.194  1.00 64.90           C  
ATOM   1606  O   ALA A   9     110.181  20.715 142.581  1.00 64.90           O  
ATOM   1607  N   ALA A  10     107.933  20.530 142.662  1.00 46.01           N  
ATOM   1608  CA  ALA A  10     107.758  21.045 141.334  1.00 46.01           C  
ATOM   1609  CB  ALA A  10     107.251  19.995 140.332  1.00 46.01           C  
ATOM   1610  C   ALA A  10     106.739  22.139 141.381  1.00 46.01           C  
ATOM   1611  O   ALA A  10     105.880  22.170 142.261  1.00 46.01           O  
ATOM   1612  N   LEU A  11     106.825  23.093 140.431  1.00147.18           N  
ATOM   1613  CA  LEU A  11     105.900  24.184 140.482  1.00147.18           C  
ATOM   1614  CB  LEU A  11     106.452  25.262 141.442  1.00147.18           C  
ATOM   1615  CG  LEU A  11     105.516  26.408 141.861  1.00147.18           C  
ATOM   1616  CD1 LEU A  11     106.219  27.333 142.868  1.00147.18           C  
ATOM   1617  CD2 LEU A  11     104.991  27.188 140.656  1.00147.18           C  
ATOM   1618  C   LEU A  11     105.746  24.711 139.082  1.00147.18           C  
ATOM   1619  O   LEU A  11     106.734  24.914 138.379  1.00147.18           O  
ATOM   1620  N   SER A  12     104.488  24.921 138.629  1.00 96.50           N  
ATOM   1621  CA  SER A  12     104.258  25.430 137.303  1.00 96.50           C  
ATOM   1622  CB  SER A  12     103.404  24.508 136.416  1.00 96.50           C  
ATOM   1623  OG  SER A  12     104.113  23.316 136.118  1.00 96.50           O  
ATOM   1624  C   SER A  12     103.503  26.715 137.430  1.00 96.50           C  
ATOM   1625  O   SER A  12     102.559  26.812 138.214  1.00 96.50           O  
ATOM   1626  N   VAL A  13     103.910  27.749 136.661  1.00133.90           N  
ATOM   1627  CA  VAL A  13     103.211  29.002 136.742  1.00133.90           C  
ATOM   1628  CB  VAL A  13     103.860  30.014 137.644  1.00133.90           C  
ATOM   1629  CG1 VAL A  13     103.845  29.493 139.087  1.00133.90           C  
ATOM   1630  CG2 VAL A  13     105.267  30.315 137.111  1.00133.90           C  
ATOM   1631  C   VAL A  13     103.167  29.635 135.388  1.00133.90           C  
ATOM   1632  O   VAL A  13     104.036  29.425 134.543  1.00133.90           O  
ATOM   1633  N   PRO A  14     102.133  30.405 135.174  1.00151.91           N  
ATOM   1634  CA  PRO A  14     102.016  31.131 133.940  1.00151.91           C  
ATOM   1635  CD  PRO A  14     100.832  30.037 135.708  1.00151.91           C  
ATOM   1636  CB  PRO A  14     100.551  31.545 133.825  1.00151.91           C  
ATOM   1637  CG  PRO A  14      99.810  30.479 134.647  1.00151.91           C  
ATOM   1638  C   PRO A  14     102.950  32.293 133.992  1.00151.91           C  
ATOM   1639  O   PRO A  14     103.229  32.782 135.085  1.00151.91           O  
ATOM   1640  N   GLU A  15     103.424  32.771 132.828  1.00 41.36           N  
ATOM   1641  CA  GLU A  15     104.356  33.858 132.818  1.00 41.36           C  
ATOM   1642  CB  GLU A  15     104.906  34.190 131.419  1.00 41.36           C  
ATOM   1643  CG  GLU A  15     105.905  35.351 131.416  1.00 41.36           C  
ATOM   1644  CD  GLU A  15     106.371  35.577 129.984  1.00 41.36           C  
ATOM   1645  OE1 GLU A  15     105.979  34.771 129.099  1.00 41.36           O  
ATOM   1646  OE2 GLU A  15     107.125  36.561 129.756  1.00 41.36           O  
ATOM   1647  C   GLU A  15     103.683  35.088 133.340  1.00 41.36           C  
ATOM   1648  O   GLU A  15     102.482  35.285 133.161  1.00 41.36           O  
ATOM   1649  N   GLY A  16     104.465  35.934 134.041  1.00 29.28           N  
ATOM   1650  CA  GLY A  16     103.984  37.200 134.516  1.00 29.28           C  
ATOM   1651  C   GLY A  16     103.570  37.115 135.953  1.00 29.28           C  
ATOM   1652  O   GLY A  16     103.431  38.145 136.613  1.00 29.28           O  
ATOM   1653  N   GLU A  17     103.366  35.900 136.493  1.00 67.30           N  
ATOM   1654  CA  GLU A  17     102.926  35.822 137.859  1.00 67.30           C  
ATOM   1655  CB  GLU A  17     102.125  34.555 138.211  1.00 67.30           C  
ATOM   1656  CG  GLU A  17     100.698  34.585 137.663  1.00 67.30           C  
ATOM   1657  CD  GLU A  17      99.899  33.485 138.344  1.00 67.30           C  
ATOM   1658  OE1 GLU A  17     100.268  32.291 138.183  1.00 67.30           O  
ATOM   1659  OE2 GLU A  17      98.907  33.827 139.041  1.00 67.30           O  
ATOM   1660  C   GLU A  17     104.096  35.899 138.788  1.00 67.30           C  
ATOM   1661  O   GLU A  17     105.242  35.691 138.395  1.00 67.30           O  
ATOM   1662  N   ASN A  18     103.815  36.241 140.063  1.00 63.64           N  
ATOM   1663  CA  ASN A  18     104.831  36.316 141.073  1.00 63.64           C  
ATOM   1664  CB  ASN A  18     104.573  37.424 142.107  1.00 63.64           C  
ATOM   1665  CG  ASN A  18     104.588  38.760 141.378  1.00 63.64           C  
ATOM   1666  OD1 ASN A  18     103.558  39.231 140.898  1.00 63.64           O  
ATOM   1667  ND2 ASN A  18     105.786  39.394 141.290  1.00 63.64           N  
ATOM   1668  C   ASN A  18     104.781  35.009 141.802  1.00 63.64           C  
ATOM   1669  O   ASN A  18     103.701  34.517 142.121  1.00 63.64           O  
ATOM   1670  N   LEU A  19     105.949  34.393 142.076  1.00178.43           N  
ATOM   1671  CA  LEU A  19     105.889  33.099 142.695  1.00178.43           C  
ATOM   1672  CB  LEU A  19     106.182  31.967 141.696  1.00178.43           C  
ATOM   1673  CG  LEU A  19     107.472  32.170 140.882  1.00178.43           C  
ATOM   1674  CD1 LEU A  19     108.723  31.815 141.695  1.00178.43           C  
ATOM   1675  CD2 LEU A  19     107.389  31.471 139.519  1.00178.43           C  
ATOM   1676  C   LEU A  19     106.814  33.015 143.865  1.00178.43           C  
ATOM   1677  O   LEU A  19     107.734  33.818 144.018  1.00178.43           O  
ATOM   1678  N   VAL A  20     106.551  32.046 144.768  1.00130.90           N  
ATOM   1679  CA  VAL A  20     107.428  31.920 145.891  1.00130.90           C  
ATOM   1680  CB  VAL A  20     106.832  32.373 147.193  1.00130.90           C  
ATOM   1681  CG1 VAL A  20     106.023  31.231 147.826  1.00130.90           C  
ATOM   1682  CG2 VAL A  20     107.963  32.922 148.068  1.00130.90           C  
ATOM   1683  C   VAL A  20     107.850  30.485 146.025  1.00130.90           C  
ATOM   1684  O   VAL A  20     107.046  29.560 145.907  1.00130.90           O  
ATOM   1685  N   LEU A  21     109.162  30.270 146.250  1.00131.86           N  
ATOM   1686  CA  LEU A  21     109.673  28.946 146.477  1.00131.86           C  
ATOM   1687  CB  LEU A  21     110.937  28.608 145.667  1.00131.86           C  
ATOM   1688  CG  LEU A  21     110.706  28.555 144.146  1.00131.86           C  
ATOM   1689  CD1 LEU A  21     110.360  29.935 143.576  1.00131.86           C  
ATOM   1690  CD2 LEU A  21     111.894  27.908 143.426  1.00131.86           C  
ATOM   1691  C   LEU A  21     110.045  28.900 147.929  1.00131.86           C  
ATOM   1692  O   LEU A  21     110.486  29.902 148.485  1.00131.86           O  
ATOM   1693  N   ASN A  22     109.884  27.733 148.588  1.00 69.17           N  
ATOM   1694  CA  ASN A  22     110.109  27.665 150.008  1.00 69.17           C  
ATOM   1695  CB  ASN A  22     108.915  27.076 150.778  1.00 69.17           C  
ATOM   1696  CG  ASN A  22     107.734  28.027 150.659  1.00 69.17           C  
ATOM   1697  OD1 ASN A  22     107.851  29.223 150.917  1.00 69.17           O  
ATOM   1698  ND2 ASN A  22     106.558  27.482 150.253  1.00 69.17           N  
ATOM   1699  C   ASN A  22     111.280  26.784 150.321  1.00 69.17           C  
ATOM   1700  O   ASN A  22     111.615  25.876 149.561  1.00 69.17           O  
ATOM   1701  N   CYS A  23     111.940  27.060 151.471  1.00 70.89           N  
ATOM   1702  CA  CYS A  23     113.073  26.293 151.919  1.00 70.89           C  
ATOM   1703  CB  CYS A  23     114.414  26.961 151.559  1.00 70.89           C  
ATOM   1704  SG  CYS A  23     115.862  26.089 152.225  1.00 70.89           S  
ATOM   1705  C   CYS A  23     113.009  26.165 153.417  1.00 70.89           C  
ATOM   1706  O   CYS A  23     112.661  27.120 154.110  1.00 70.89           O  
ATOM   1707  N   SER A  24     113.339  24.965 153.956  1.00108.21           N  
ATOM   1708  CA  SER A  24     113.326  24.755 155.385  1.00108.21           C  
ATOM   1709  CB  SER A  24     112.118  23.940 155.881  1.00108.21           C  
ATOM   1710  OG  SER A  24     110.914  24.667 155.695  1.00108.21           O  
ATOM   1711  C   SER A  24     114.541  23.962 155.783  1.00108.21           C  
ATOM   1712  O   SER A  24     114.998  23.096 155.039  1.00108.21           O  
ATOM   1713  N   PHE A  25     115.100  24.252 156.983  1.00156.37           N  
ATOM   1714  CA  PHE A  25     116.240  23.531 157.503  1.00156.37           C  
ATOM   1715  CB  PHE A  25     117.599  24.217 157.259  1.00156.37           C  
ATOM   1716  CG  PHE A  25     117.517  25.634 157.708  1.00156.37           C  
ATOM   1717  CD1 PHE A  25     117.518  25.987 159.035  1.00156.37           C  
ATOM   1718  CD2 PHE A  25     117.460  26.632 156.771  1.00156.37           C  
ATOM   1719  CE1 PHE A  25     117.445  27.307 159.414  1.00156.37           C  
ATOM   1720  CE2 PHE A  25     117.388  27.952 157.141  1.00156.37           C  
ATOM   1721  CZ  PHE A  25     117.377  28.298 158.468  1.00156.37           C  
ATOM   1722  C   PHE A  25     116.068  23.305 158.981  1.00156.37           C  
ATOM   1723  O   PHE A  25     115.576  24.170 159.702  1.00156.37           O  
ATOM   1724  N   THR A  26     116.452  22.097 159.452  1.00 94.36           N  
ATOM   1725  CA  THR A  26     116.333  21.666 160.824  1.00 94.36           C  
ATOM   1726  CB  THR A  26     116.495  20.181 160.984  1.00 94.36           C  
ATOM   1727  OG1 THR A  26     117.780  19.770 160.543  1.00 94.36           O  
ATOM   1728  CG2 THR A  26     115.400  19.479 160.165  1.00 94.36           C  
ATOM   1729  C   THR A  26     117.296  22.336 161.778  1.00 94.36           C  
ATOM   1730  O   THR A  26     116.915  22.635 162.909  1.00 94.36           O  
ATOM   1731  N   ASP A  27     118.571  22.557 161.378  1.00267.06           N  
ATOM   1732  CA  ASP A  27     119.555  23.133 162.274  1.00267.06           C  
ATOM   1733  CB  ASP A  27     120.941  22.476 162.142  1.00267.06           C  
ATOM   1734  CG  ASP A  27     121.746  22.792 163.396  1.00267.06           C  
ATOM   1735  OD1 ASP A  27     121.382  23.768 164.106  1.00267.06           O  
ATOM   1736  OD2 ASP A  27     122.733  22.056 163.665  1.00267.06           O  
ATOM   1737  C   ASP A  27     119.672  24.605 161.932  1.00267.06           C  
ATOM   1738  O   ASP A  27     119.967  24.986 160.797  1.00267.06           O  
ATOM   1739  N   SER A  28     119.366  25.476 162.918  1.00529.73           N  
ATOM   1740  CA  SER A  28     119.399  26.908 162.779  1.00529.73           C  
ATOM   1741  CB  SER A  28     118.516  27.623 163.818  1.00529.73           C  
ATOM   1742  OG  SER A  28     118.961  27.339 165.136  1.00529.73           O  
ATOM   1743  C   SER A  28     120.780  27.435 162.900  1.00529.73           C  
ATOM   1744  O   SER A  28     121.010  28.576 162.486  1.00529.73           O  
ATOM   1745  N   ALA A  36     121.706  26.621 163.474  1.00217.03           N  
ATOM   1746  CA  ALA A  36     123.053  27.061 163.669  1.00217.03           C  
ATOM   1747  CB  ALA A  36     123.919  26.060 164.448  1.00217.03           C  
ATOM   1748  C   ALA A  36     123.566  27.121 162.250  1.00217.03           C  
ATOM   1749  O   ALA A  36     124.199  26.161 161.879  1.00217.03           O  
ATOM   1750  N   ILE A  37     123.346  28.194 161.423  1.00131.93           N  
ATOM   1751  CA  ILE A  37     123.730  28.252 160.026  1.00131.93           C  
ATOM   1752  CB  ILE A  37     122.584  28.118 159.068  1.00131.93           C  
ATOM   1753  CG1 ILE A  37     121.650  29.335 159.146  1.00131.93           C  
ATOM   1754  CG2 ILE A  37     121.879  26.791 159.400  1.00131.93           C  
ATOM   1755  CD1 ILE A  37     120.667  29.424 157.981  1.00131.93           C  
ATOM   1756  C   ILE A  37     124.370  29.576 159.748  1.00131.93           C  
ATOM   1757  O   ILE A  37     123.868  30.615 160.163  1.00131.93           O  
ATOM   1758  N   TYR A  38     125.552  29.584 159.102  1.00163.59           N  
ATOM   1759  CA  TYR A  38     126.158  30.857 158.870  1.00163.59           C  
ATOM   1760  CB  TYR A  38     127.679  30.800 159.045  1.00163.59           C  
ATOM   1761  CG  TYR A  38     128.284  32.131 158.870  1.00163.59           C  
ATOM   1762  CD1 TYR A  38     127.855  33.142 159.684  1.00163.59           C  
ATOM   1763  CD2 TYR A  38     129.209  32.380 157.886  1.00163.59           C  
ATOM   1764  CE1 TYR A  38     128.390  34.393 159.595  1.00163.59           C  
ATOM   1765  CE2 TYR A  38     129.756  33.632 157.789  1.00163.59           C  
ATOM   1766  CZ  TYR A  38     129.348  34.623 158.645  1.00163.59           C  
ATOM   1767  OH  TYR A  38     129.925  35.892 158.538  1.00163.59           O  
ATOM   1768  C   TYR A  38     125.629  31.628 157.682  1.00163.59           C  
ATOM   1769  O   TYR A  38     125.401  32.828 157.807  1.00163.59           O  
ATOM   1770  N   ASN A  39     125.410  30.985 156.507  1.00433.37           N  
ATOM   1771  CA  ASN A  39     124.870  31.610 155.318  1.00433.37           C  
ATOM   1772  CB  ASN A  39     125.893  31.871 154.195  1.00433.37           C  
ATOM   1773  CG  ASN A  39     126.428  33.276 154.348  1.00433.37           C  
ATOM   1774  OD1 ASN A  39     125.749  34.134 154.903  1.00433.37           O  
ATOM   1775  ND2 ASN A  39     127.643  33.548 153.802  1.00433.37           N  
ATOM   1776  C   ASN A  39     123.872  30.698 154.688  1.00433.37           C  
ATOM   1777  O   ASN A  39     123.839  29.499 154.960  1.00433.37           O  
ATOM   1778  N   LEU A  40     123.011  31.283 153.830  1.00239.92           N  
ATOM   1779  CA  LEU A  40     122.043  30.539 153.076  1.00239.92           C  
ATOM   1780  CB  LEU A  40     120.587  30.904 153.432  1.00239.92           C  
ATOM   1781  CG  LEU A  40     119.515  30.170 152.598  1.00239.92           C  
ATOM   1782  CD1 LEU A  40     119.319  28.717 153.043  1.00239.92           C  
ATOM   1783  CD2 LEU A  40     118.203  30.961 152.546  1.00239.92           C  
ATOM   1784  C   LEU A  40     122.214  31.013 151.678  1.00239.92           C  
ATOM   1785  O   LEU A  40     122.293  32.216 151.437  1.00239.92           O  
ATOM   1786  N   GLN A  41     122.285  30.084 150.711  1.00198.93           N  
ATOM   1787  CA  GLN A  41     122.391  30.547 149.363  1.00198.93           C  
ATOM   1788  CB  GLN A  41     123.686  30.174 148.617  1.00198.93           C  
ATOM   1789  CG  GLN A  41     124.881  31.081 148.888  1.00198.93           C  
ATOM   1790  CD  GLN A  41     126.044  30.584 148.039  1.00198.93           C  
ATOM   1791  OE1 GLN A  41     126.590  29.512 148.292  1.00198.93           O  
ATOM   1792  NE2 GLN A  41     126.433  31.377 147.003  1.00198.93           N  
ATOM   1793  C   GLN A  41     121.311  29.908 148.572  1.00198.93           C  
ATOM   1794  O   GLN A  41     120.937  28.759 148.808  1.00198.93           O  
ATOM   1795  N   TRP A  42     120.771  30.678 147.613  1.00111.92           N  
ATOM   1796  CA  TRP A  42     119.842  30.132 146.678  1.00111.92           C  
ATOM   1797  CB  TRP A  42     118.586  30.986 146.423  1.00111.92           C  
ATOM   1798  CG  TRP A  42     117.535  30.866 147.497  1.00111.92           C  
ATOM   1799  CD2 TRP A  42     116.471  29.903 147.442  1.00111.92           C  
ATOM   1800  CD1 TRP A  42     117.363  31.568 148.654  1.00111.92           C  
ATOM   1801  NE1 TRP A  42     116.257  31.100 149.324  1.00111.92           N  
ATOM   1802  CE2 TRP A  42     115.699  30.076 148.588  1.00111.92           C  
ATOM   1803  CE3 TRP A  42     116.165  28.953 146.510  1.00111.92           C  
ATOM   1804  CZ2 TRP A  42     114.602  29.298 148.822  1.00111.92           C  
ATOM   1805  CZ3 TRP A  42     115.058  28.170 146.748  1.00111.92           C  
ATOM   1806  CH2 TRP A  42     114.293  28.340 147.883  1.00111.92           C  
ATOM   1807  C   TRP A  42     120.589  30.046 145.399  1.00111.92           C  
ATOM   1808  O   TRP A  42     121.366  30.938 145.059  1.00111.92           O  
ATOM   1809  N   PHE A  43     120.392  28.937 144.668  1.00124.15           N  
ATOM   1810  CA  PHE A  43     121.107  28.758 143.445  1.00124.15           C  
ATOM   1811  CB  PHE A  43     122.115  27.592 143.476  1.00124.15           C  
ATOM   1812  CG  PHE A  43     123.118  27.724 144.578  1.00124.15           C  
ATOM   1813  CD1 PHE A  43     122.851  27.183 145.814  1.00124.15           C  
ATOM   1814  CD2 PHE A  43     124.326  28.358 144.381  1.00124.15           C  
ATOM   1815  CE1 PHE A  43     123.761  27.281 146.841  1.00124.15           C  
ATOM   1816  CE2 PHE A  43     125.237  28.462 145.406  1.00124.15           C  
ATOM   1817  CZ  PHE A  43     124.961  27.919 146.640  1.00124.15           C  
ATOM   1818  C   PHE A  43     120.112  28.329 142.425  1.00124.15           C  
ATOM   1819  O   PHE A  43     119.015  27.874 142.751  1.00124.15           O  
ATOM   1820  N   ARG A  44     120.468  28.502 141.142  1.00152.73           N  
ATOM   1821  CA  ARG A  44     119.625  27.940 140.137  1.00152.73           C  
ATOM   1822  CB  ARG A  44     118.890  28.945 139.228  1.00152.73           C  
ATOM   1823  CG  ARG A  44     119.785  29.837 138.368  1.00152.73           C  
ATOM   1824  CD  ARG A  44     119.003  30.684 137.357  1.00152.73           C  
ATOM   1825  NE  ARG A  44     118.411  29.759 136.348  1.00152.73           N  
ATOM   1826  CZ  ARG A  44     117.555  30.242 135.401  1.00152.73           C  
ATOM   1827  NH1 ARG A  44     117.247  31.570 135.378  1.00152.73           N  
ATOM   1828  NH2 ARG A  44     117.003  29.403 134.477  1.00152.73           N  
ATOM   1829  C   ARG A  44     120.508  27.115 139.275  1.00152.73           C  
ATOM   1830  O   ARG A  44     121.689  27.423 139.106  1.00152.73           O  
ATOM   1831  N   GLN A  45     119.974  25.992 138.765  1.00153.11           N  
ATOM   1832  CA  GLN A  45     120.777  25.254 137.847  1.00153.11           C  
ATOM   1833  CB  GLN A  45     121.540  24.039 138.405  1.00153.11           C  
ATOM   1834  CG  GLN A  45     120.691  22.838 138.805  1.00153.11           C  
ATOM   1835  CD  GLN A  45     121.669  21.718 139.139  1.00153.11           C  
ATOM   1836  OE1 GLN A  45     122.864  21.811 138.861  1.00153.11           O  
ATOM   1837  NE2 GLN A  45     121.149  20.621 139.749  1.00153.11           N  
ATOM   1838  C   GLN A  45     119.895  24.780 136.742  1.00153.11           C  
ATOM   1839  O   GLN A  45     118.757  24.356 136.950  1.00153.11           O  
ATOM   1840  N   ASP A  46     120.411  24.890 135.509  1.00 76.49           N  
ATOM   1841  CA  ASP A  46     119.697  24.410 134.368  1.00 76.49           C  
ATOM   1842  CB  ASP A  46     119.929  25.269 133.113  1.00 76.49           C  
ATOM   1843  CG  ASP A  46     119.292  26.630 133.365  1.00 76.49           C  
ATOM   1844  OD1 ASP A  46     118.093  26.661 133.748  1.00 76.49           O  
ATOM   1845  OD2 ASP A  46     120.002  27.657 133.197  1.00 76.49           O  
ATOM   1846  C   ASP A  46     120.254  23.052 134.117  1.00 76.49           C  
ATOM   1847  O   ASP A  46     121.411  22.799 134.444  1.00 76.49           O  
ATOM   1848  N   PRO A  48     119.466  22.168 133.570  1.00119.18           N  
ATOM   1849  CA  PRO A  48     119.912  20.827 133.318  1.00119.18           C  
ATOM   1850  CD  PRO A  48     118.368  22.552 132.699  1.00119.18           C  
ATOM   1851  CB  PRO A  48     118.793  20.171 132.518  1.00119.18           C  
ATOM   1852  CG  PRO A  48     118.181  21.357 131.748  1.00119.18           C  
ATOM   1853  C   PRO A  48     121.188  20.861 132.535  1.00119.18           C  
ATOM   1854  O   PRO A  48     121.262  21.564 131.528  1.00119.18           O  
ATOM   1855  N   GLY A  49     122.210  20.111 132.979  1.00 97.01           N  
ATOM   1856  CA  GLY A  49     123.439  20.049 132.243  1.00 97.01           C  
ATOM   1857  C   GLY A  49     124.319  21.235 132.538  1.00 97.01           C  
ATOM   1858  O   GLY A  49     125.288  21.455 131.813  1.00 97.01           O  
ATOM   1859  N   LYS A  50     124.035  22.025 133.603  1.00207.98           N  
ATOM   1860  CA  LYS A  50     124.835  23.198 133.869  1.00207.98           C  
ATOM   1861  CB  LYS A  50     124.075  24.512 133.628  1.00207.98           C  
ATOM   1862  CG  LYS A  50     123.516  24.628 132.209  1.00207.98           C  
ATOM   1863  CD  LYS A  50     124.571  24.484 131.111  1.00207.98           C  
ATOM   1864  CE  LYS A  50     125.266  25.795 130.746  1.00207.98           C  
ATOM   1865  NZ  LYS A  50     124.269  26.767 130.249  1.00207.98           N  
ATOM   1866  C   LYS A  50     125.272  23.207 135.313  1.00207.98           C  
ATOM   1867  O   LYS A  50     124.942  22.304 136.081  1.00207.98           O  
ATOM   1868  N   GLY A  51     126.062  24.238 135.709  1.00 80.55           N  
ATOM   1869  CA  GLY A  51     126.569  24.359 137.052  1.00 80.55           C  
ATOM   1870  C   GLY A  51     125.588  25.122 137.876  1.00 80.55           C  
ATOM   1871  O   GLY A  51     124.503  25.467 137.407  1.00 80.55           O  
ATOM   1872  N   LEU A  52     125.952  25.412 139.145  1.00161.44           N  
ATOM   1873  CA  LEU A  52     125.023  26.131 139.951  1.00161.44           C  
ATOM   1874  CB  LEU A  52     124.842  25.603 141.382  1.00161.44           C  
ATOM   1875  CG  LEU A  52     124.183  24.217 141.443  1.00161.44           C  
ATOM   1876  CD1 LEU A  52     125.134  23.127 140.934  1.00161.44           C  
ATOM   1877  CD2 LEU A  52     123.614  23.925 142.837  1.00161.44           C  
ATOM   1878  C   LEU A  52     125.463  27.546 140.052  1.00161.44           C  
ATOM   1879  O   LEU A  52     126.579  27.847 140.479  1.00161.44           O  
ATOM   1880  N   THR A  53     124.545  28.451 139.668  1.00162.94           N  
ATOM   1881  CA  THR A  53     124.838  29.846 139.685  1.00162.94           C  
ATOM   1882  CB  THR A  53     124.292  30.570 138.484  1.00162.94           C  
ATOM   1883  OG1 THR A  53     124.851  31.870 138.394  1.00162.94           O  
ATOM   1884  CG2 THR A  53     122.761  30.652 138.584  1.00162.94           C  
ATOM   1885  C   THR A  53     124.212  30.383 140.922  1.00162.94           C  
ATOM   1886  O   THR A  53     123.071  30.056 141.243  1.00162.94           O  
ATOM   1887  N   SER A  54     124.976  31.185 141.686  1.00117.37           N  
ATOM   1888  CA  SER A  54     124.417  31.692 142.896  1.00117.37           C  
ATOM   1889  CB  SER A  54     125.479  32.138 143.916  1.00117.37           C  
ATOM   1890  OG  SER A  54     124.855  32.631 145.091  1.00117.37           O  
ATOM   1891  C   SER A  54     123.559  32.878 142.586  1.00117.37           C  
ATOM   1892  O   SER A  54     124.035  33.843 141.992  1.00117.37           O  
ATOM   1893  N   LEU A  55     122.247  32.781 142.900  1.00112.31           N  
ATOM   1894  CA  LEU A  55     121.291  33.841 142.734  1.00112.31           C  
ATOM   1895  CB  LEU A  55     119.857  33.304 142.760  1.00112.31           C  
ATOM   1896  CG  LEU A  55     119.573  32.339 141.601  1.00112.31           C  
ATOM   1897  CD1 LEU A  55     118.133  31.820 141.655  1.00112.31           C  
ATOM   1898  CD2 LEU A  55     119.912  32.982 140.249  1.00112.31           C  
ATOM   1899  C   LEU A  55     121.385  34.861 143.822  1.00112.31           C  
ATOM   1900  O   LEU A  55     121.526  36.056 143.569  1.00112.31           O  
ATOM   1901  N   LEU A  56     121.314  34.392 145.083  1.00109.71           N  
ATOM   1902  CA  LEU A  56     121.291  35.295 146.188  1.00109.71           C  
ATOM   1903  CB  LEU A  56     119.865  35.602 146.690  1.00109.71           C  
ATOM   1904  CG  LEU A  56     118.991  36.369 145.682  1.00109.71           C  
ATOM   1905  CD1 LEU A  56     117.590  36.634 146.255  1.00109.71           C  
ATOM   1906  CD2 LEU A  56     119.680  37.658 145.207  1.00109.71           C  
ATOM   1907  C   LEU A  56     122.005  34.651 147.320  1.00109.71           C  
ATOM   1908  O   LEU A  56     121.924  33.441 147.537  1.00109.71           O  
ATOM   1909  N   LEU A  57     122.749  35.474 148.064  1.00201.94           N  
ATOM   1910  CA  LEU A  57     123.430  34.998 149.215  1.00201.94           C  
ATOM   1911  CB  LEU A  57     124.916  35.385 149.218  1.00201.94           C  
ATOM   1912  CG  LEU A  57     125.692  34.884 150.447  1.00201.94           C  
ATOM   1913  CD1 LEU A  57     126.053  33.397 150.329  1.00201.94           C  
ATOM   1914  CD2 LEU A  57     126.878  35.805 150.770  1.00201.94           C  
ATOM   1915  C   LEU A  57     122.837  35.757 150.344  1.00201.94           C  
ATOM   1916  O   LEU A  57     122.719  36.979 150.278  1.00201.94           O  
ATOM   1917  N   ILE A  58     122.428  35.055 151.409  1.00297.02           N  
ATOM   1918  CA  ILE A  58     121.900  35.772 152.515  1.00297.02           C  
ATOM   1919  CB  ILE A  58     120.569  35.248 152.977  1.00297.02           C  
ATOM   1920  CG1 ILE A  58     119.520  35.377 151.861  1.00297.02           C  
ATOM   1921  CG2 ILE A  58     120.182  35.985 154.267  1.00297.02           C  
ATOM   1922  CD1 ILE A  58     118.226  34.618 152.155  1.00297.02           C  
ATOM   1923  C   ILE A  58     122.873  35.570 153.625  1.00297.02           C  
ATOM   1924  O   ILE A  58     123.070  34.454 154.106  1.00297.02           O  
ATOM   1925  N   GLN A  59     123.540  36.656 154.049  1.00584.41           N  
ATOM   1926  CA  GLN A  59     124.409  36.500 155.171  1.00584.41           C  
ATOM   1927  CB  GLN A  59     125.184  37.780 155.526  1.00584.41           C  
ATOM   1928  CG  GLN A  59     125.970  38.379 154.351  1.00584.41           C  
ATOM   1929  CD  GLN A  59     127.268  37.614 154.103  1.00584.41           C  
ATOM   1930  OE1 GLN A  59     127.642  36.717 154.856  1.00584.41           O  
ATOM   1931  NE2 GLN A  59     127.988  37.996 153.014  1.00584.41           N  
ATOM   1932  C   GLN A  59     123.430  36.245 156.243  1.00584.41           C  
ATOM   1933  O   GLN A  59     122.309  36.735 156.181  1.00584.41           O  
ATOM   1934  N   SER A  60     123.838  35.523 157.281  1.00690.15           N  
ATOM   1935  CA  SER A  60     122.890  34.962 158.209  1.00690.15           C  
ATOM   1936  CB  SER A  60     123.564  34.364 159.456  1.00690.15           C  
ATOM   1937  OG  SER A  60     124.146  35.391 160.242  1.00690.15           O  
ATOM   1938  C   SER A  60     121.731  35.854 158.683  1.00690.15           C  
ATOM   1939  O   SER A  60     120.667  35.778 158.082  1.00690.15           O  
ATOM   1940  N   SER A  65     121.892  36.732 159.707  1.00237.19           N  
ATOM   1941  CA  SER A  65     120.916  37.559 160.424  1.00237.19           C  
ATOM   1942  CB  SER A  65     121.543  38.207 161.666  1.00237.19           C  
ATOM   1943  OG  SER A  65     122.632  39.030 161.274  1.00237.19           O  
ATOM   1944  C   SER A  65     120.451  38.646 159.521  1.00237.19           C  
ATOM   1945  O   SER A  65     119.706  39.531 159.947  1.00237.19           O  
ATOM   1946  N   GLN A  66     120.962  38.649 158.278  1.00133.68           N  
ATOM   1947  CA  GLN A  66     120.441  39.533 157.287  1.00133.68           C  
ATOM   1948  CB  GLN A  66     121.259  39.449 155.988  1.00133.68           C  
ATOM   1949  CG  GLN A  66     120.994  40.548 154.967  1.00133.68           C  
ATOM   1950  CD  GLN A  66     122.026  40.374 153.858  1.00133.68           C  
ATOM   1951  OE1 GLN A  66     122.491  39.267 153.591  1.00133.68           O  
ATOM   1952  NE2 GLN A  66     122.406  41.502 153.199  1.00133.68           N  
ATOM   1953  C   GLN A  66     119.066  38.978 157.054  1.00133.68           C  
ATOM   1954  O   GLN A  66     118.908  37.764 156.935  1.00133.68           O  
ATOM   1955  N   ARG A  67     118.027  39.835 157.118  1.00176.69           N  
ATOM   1956  CA  ARG A  67     116.664  39.407 156.950  1.00176.69           C  
ATOM   1957  CB  ARG A  67     115.660  40.433 157.495  1.00176.69           C  
ATOM   1958  CG  ARG A  67     115.735  40.568 159.016  1.00176.69           C  
ATOM   1959  CD  ARG A  67     115.010  39.445 159.761  1.00176.69           C  
ATOM   1960  NE  ARG A  67     113.551  39.627 159.519  1.00176.69           N  
ATOM   1961  CZ  ARG A  67     112.660  38.691 159.956  1.00176.69           C  
ATOM   1962  NH1 ARG A  67     113.103  37.574 160.603  1.00176.69           N  
ATOM   1963  NH2 ARG A  67     111.323  38.872 159.747  1.00176.69           N  
ATOM   1964  C   ARG A  67     116.309  39.121 155.527  1.00176.69           C  
ATOM   1965  O   ARG A  67     115.598  38.156 155.250  1.00176.69           O  
ATOM   1966  N   GLU A  68     116.766  39.965 154.581  1.00126.10           N  
ATOM   1967  CA  GLU A  68     116.360  39.756 153.223  1.00126.10           C  
ATOM   1968  CB  GLU A  68     115.102  40.545 152.817  1.00126.10           C  
ATOM   1969  CG  GLU A  68     113.812  40.076 153.488  1.00126.10           C  
ATOM   1970  CD  GLU A  68     112.693  40.964 152.965  1.00126.10           C  
ATOM   1971  OE1 GLU A  68     112.881  42.210 152.972  1.00126.10           O  
ATOM   1972  OE2 GLU A  68     111.642  40.413 152.542  1.00126.10           O  
ATOM   1973  C   GLU A  68     117.442  40.240 152.317  1.00126.10           C  
ATOM   1974  O   GLU A  68     118.338  40.973 152.731  1.00126.10           O  
ATOM   1975  N   GLN A  69     117.380  39.802 151.045  1.00169.84           N  
ATOM   1976  CA  GLN A  69     118.318  40.224 150.049  1.00169.84           C  
ATOM   1977  CB  GLN A  69     119.441  39.199 149.805  1.00169.84           C  
ATOM   1978  CG  GLN A  69     120.458  39.626 148.745  1.00169.84           C  
ATOM   1979  CD  GLN A  69     121.479  40.549 149.396  1.00169.84           C  
ATOM   1980  OE1 GLN A  69     122.683  40.314 149.310  1.00169.84           O  
ATOM   1981  NE2 GLN A  69     120.995  41.630 150.064  1.00169.84           N  
ATOM   1982  C   GLN A  69     117.548  40.348 148.774  1.00169.84           C  
ATOM   1983  O   GLN A  69     116.604  39.593 148.548  1.00169.84           O  
ATOM   1984  N   THR A  70     117.916  41.318 147.908  1.00130.63           N  
ATOM   1985  CA  THR A  70     117.190  41.467 146.681  1.00130.63           C  
ATOM   1986  CB  THR A  70     116.323  42.691 146.646  1.00130.63           C  
ATOM   1987  OG1 THR A  70     117.118  43.858 146.786  1.00130.63           O  
ATOM   1988  CG2 THR A  70     115.304  42.611 147.791  1.00130.63           C  
ATOM   1989  C   THR A  70     118.161  41.592 145.553  1.00130.63           C  
ATOM   1990  O   THR A  70     119.237  42.167 145.701  1.00130.63           O  
ATOM   1991  N   SER A  72     117.809  41.011 144.391  1.00 52.54           N  
ATOM   1992  CA  SER A  72     118.619  41.174 143.224  1.00 52.54           C  
ATOM   1993  CB  SER A  72     119.620  40.026 143.002  1.00 52.54           C  
ATOM   1994  OG  SER A  72     120.384  40.261 141.828  1.00 52.54           O  
ATOM   1995  C   SER A  72     117.677  41.175 142.071  1.00 52.54           C  
ATOM   1996  O   SER A  72     117.107  40.143 141.724  1.00 52.54           O  
ATOM   1997  N   GLY A  74     117.500  42.345 141.435  1.00 33.42           N  
ATOM   1998  CA  GLY A  74     116.611  42.409 140.319  1.00 33.42           C  
ATOM   1999  C   GLY A  74     115.248  41.996 140.775  1.00 33.42           C  
ATOM   2000  O   GLY A  74     114.699  42.507 141.748  1.00 33.42           O  
ATOM   2001  N   ARG A  75     114.676  41.049 140.018  1.00129.50           N  
ATOM   2002  CA  ARG A  75     113.371  40.478 140.165  1.00129.50           C  
ATOM   2003  CB  ARG A  75     112.974  39.729 138.882  1.00129.50           C  
ATOM   2004  CG  ARG A  75     112.850  40.718 137.715  1.00129.50           C  
ATOM   2005  CD  ARG A  75     112.909  40.109 136.312  1.00129.50           C  
ATOM   2006  NE  ARG A  75     111.764  39.174 136.176  1.00129.50           N  
ATOM   2007  CZ  ARG A  75     111.966  37.838 136.358  1.00129.50           C  
ATOM   2008  NH1 ARG A  75     113.224  37.359 136.574  1.00129.50           N  
ATOM   2009  NH2 ARG A  75     110.903  36.984 136.327  1.00129.50           N  
ATOM   2010  C   ARG A  75     113.296  39.584 141.375  1.00129.50           C  
ATOM   2011  O   ARG A  75     112.200  39.300 141.860  1.00129.50           O  
ATOM   2012  N   LEU A  76     114.451  39.076 141.862  1.00119.62           N  
ATOM   2013  CA  LEU A  76     114.455  38.122 142.943  1.00119.62           C  
ATOM   2014  CB  LEU A  76     115.591  37.093 142.844  1.00119.62           C  
ATOM   2015  CG  LEU A  76     115.523  36.223 141.578  1.00119.62           C  
ATOM   2016  CD1 LEU A  76     115.818  37.041 140.314  1.00119.62           C  
ATOM   2017  CD2 LEU A  76     116.422  34.990 141.706  1.00119.62           C  
ATOM   2018  C   LEU A  76     114.581  38.764 144.293  1.00119.62           C  
ATOM   2019  O   LEU A  76     115.245  39.785 144.468  1.00119.62           O  
ATOM   2020  N   ASN A  77     113.924  38.141 145.297  1.00119.99           N  
ATOM   2021  CA  ASN A  77     113.954  38.614 146.651  1.00119.99           C  
ATOM   2022  CB  ASN A  77     112.676  39.403 146.982  1.00119.99           C  
ATOM   2023  CG  ASN A  77     112.954  40.413 148.079  1.00119.99           C  
ATOM   2024  OD1 ASN A  77     112.687  41.601 147.914  1.00119.99           O  
ATOM   2025  ND2 ASN A  77     113.499  39.942 149.230  1.00119.99           N  
ATOM   2026  C   ASN A  77     113.974  37.387 147.518  1.00119.99           C  
ATOM   2027  O   ASN A  77     113.318  36.395 147.209  1.00119.99           O  
ATOM   2028  N   ALA A  78     114.741  37.398 148.625  1.00 52.16           N  
ATOM   2029  CA  ALA A  78     114.746  36.237 149.472  1.00 52.16           C  
ATOM   2030  CB  ALA A  78     116.022  35.389 149.342  1.00 52.16           C  
ATOM   2031  C   ALA A  78     114.668  36.699 150.892  1.00 52.16           C  
ATOM   2032  O   ALA A  78     115.201  37.751 151.238  1.00 52.16           O  
ATOM   2033  N   SER A  79     113.988  35.911 151.751  1.00102.65           N  
ATOM   2034  CA  SER A  79     113.852  36.253 153.138  1.00102.65           C  
ATOM   2035  CB  SER A  79     112.393  36.400 153.602  1.00102.65           C  
ATOM   2036  OG  SER A  79     111.757  37.465 152.914  1.00102.65           O  
ATOM   2037  C   SER A  79     114.412  35.110 153.919  1.00102.65           C  
ATOM   2038  O   SER A  79     114.449  33.981 153.440  1.00102.65           O  
ATOM   2039  N   LEU A  80     114.899  35.375 155.145  1.00115.65           N  
ATOM   2040  CA  LEU A  80     115.436  34.300 155.934  1.00115.65           C  
ATOM   2041  CB  LEU A  80     116.975  34.227 155.919  1.00115.65           C  
ATOM   2042  CG  LEU A  80     117.564  33.071 156.757  1.00115.65           C  
ATOM   2043  CD1 LEU A  80     117.116  31.697 156.241  1.00115.65           C  
ATOM   2044  CD2 LEU A  80     119.094  33.187 156.856  1.00115.65           C  
ATOM   2045  C   LEU A  80     114.994  34.448 157.355  1.00115.65           C  
ATOM   2046  O   LEU A  80     115.081  35.534 157.923  1.00115.65           O  
ATOM   2047  N   ASP A  82     114.455  33.358 157.953  1.00173.94           N  
ATOM   2048  CA  ASP A  82     114.191  33.384 159.366  1.00173.94           C  
ATOM   2049  CB  ASP A  82     112.705  33.474 159.791  1.00173.94           C  
ATOM   2050  CG  ASP A  82     111.855  32.297 159.349  1.00173.94           C  
ATOM   2051  OD1 ASP A  82     112.346  31.413 158.602  1.00173.94           O  
ATOM   2052  OD2 ASP A  82     110.662  32.292 159.751  1.00173.94           O  
ATOM   2053  C   ASP A  82     114.891  32.199 159.978  1.00173.94           C  
ATOM   2054  O   ASP A  82     114.416  31.065 159.982  1.00173.94           O  
ATOM   2055  N   LYS A  84     116.088  32.456 160.523  1.00214.79           N  
ATOM   2056  CA  LYS A  84     116.951  31.429 161.024  1.00214.79           C  
ATOM   2057  CB  LYS A  84     118.289  32.030 161.487  1.00214.79           C  
ATOM   2058  CG  LYS A  84     119.462  31.055 161.525  1.00214.79           C  
ATOM   2059  CD  LYS A  84     120.805  31.776 161.652  1.00214.79           C  
ATOM   2060  CE  LYS A  84     120.894  33.027 160.775  1.00214.79           C  
ATOM   2061  NZ  LYS A  84     120.780  32.660 159.346  1.00214.79           N  
ATOM   2062  C   LYS A  84     116.328  30.723 162.183  1.00214.79           C  
ATOM   2063  O   LYS A  84     116.409  29.499 162.280  1.00214.79           O  
ATOM   2064  N   SER A  85     115.689  31.477 163.094  1.00 93.63           N  
ATOM   2065  CA  SER A  85     115.118  30.881 164.270  1.00 93.63           C  
ATOM   2066  CB  SER A  85     114.429  31.916 165.174  1.00 93.63           C  
ATOM   2067  OG  SER A  85     113.328  32.500 164.491  1.00 93.63           O  
ATOM   2068  C   SER A  85     114.072  29.904 163.840  1.00 93.63           C  
ATOM   2069  O   SER A  85     113.953  28.816 164.403  1.00 93.63           O  
ATOM   2070  N   SER A  86     113.261  30.300 162.845  1.00111.37           N  
ATOM   2071  CA  SER A  86     112.212  29.471 162.331  1.00111.37           C  
ATOM   2072  CB  SER A  86     111.174  30.263 161.522  1.00111.37           C  
ATOM   2073  OG  SER A  86     110.162  29.390 161.045  1.00111.37           O  
ATOM   2074  C   SER A  86     112.769  28.397 161.446  1.00111.37           C  
ATOM   2075  O   SER A  86     112.125  27.373 161.228  1.00111.37           O  
ATOM   2076  N   GLY A  87     113.975  28.600 160.890  1.00 74.06           N  
ATOM   2077  CA  GLY A  87     114.548  27.588 160.053  1.00 74.06           C  
ATOM   2078  C   GLY A  87     113.917  27.634 158.686  1.00 74.06           C  
ATOM   2079  O   GLY A  87     113.691  26.585 158.083  1.00 74.06           O  
ATOM   2080  N   ARG A  88     113.591  28.839 158.159  1.00229.38           N  
ATOM   2081  CA  ARG A  88     112.993  28.884 156.851  1.00229.38           C  
ATOM   2082  CB  ARG A  88     111.460  28.977 156.886  1.00229.38           C  
ATOM   2083  CG  ARG A  88     110.802  27.649 157.266  1.00229.38           C  
ATOM   2084  CD  ARG A  88     109.301  27.756 157.527  1.00229.38           C  
ATOM   2085  NE  ARG A  88     108.674  28.378 156.329  1.00229.38           N  
ATOM   2086  CZ  ARG A  88     107.330  28.609 156.322  1.00229.38           C  
ATOM   2087  NH1 ARG A  88     106.573  28.236 157.395  1.00229.38           N  
ATOM   2088  NH2 ARG A  88     106.744  29.219 155.251  1.00229.38           N  
ATOM   2089  C   ARG A  88     113.507  30.040 156.042  1.00229.38           C  
ATOM   2090  O   ARG A  88     114.015  31.029 156.569  1.00229.38           O  
ATOM   2091  N   SER A  89     113.410  29.897 154.700  1.00 83.38           N  
ATOM   2092  CA  SER A  89     113.776  30.923 153.765  1.00 83.38           C  
ATOM   2093  CB  SER A  89     115.174  30.735 153.158  1.00 83.38           C  
ATOM   2094  OG  SER A  89     115.448  31.790 152.248  1.00 83.38           O  
ATOM   2095  C   SER A  89     112.799  30.847 152.629  1.00 83.38           C  
ATOM   2096  O   SER A  89     112.318  29.769 152.282  1.00 83.38           O  
ATOM   2097  N   THR A  90     112.471  32.008 152.024  1.00164.53           N  
ATOM   2098  CA  THR A  90     111.564  32.048 150.907  1.00164.53           C  
ATOM   2099  CB  THR A  90     110.290  32.792 151.180  1.00164.53           C  
ATOM   2100  OG1 THR A  90     110.586  34.112 151.609  1.00164.53           O  
ATOM   2101  CG2 THR A  90     109.471  32.059 152.245  1.00164.53           C  
ATOM   2102  C   THR A  90     112.217  32.802 149.792  1.00164.53           C  
ATOM   2103  O   THR A  90     112.893  33.806 150.013  1.00164.53           O  
ATOM   2104  N   LEU A  91     112.005  32.327 148.549  1.00176.33           N  
ATOM   2105  CA  LEU A  91     112.558  32.953 147.383  1.00176.33           C  
ATOM   2106  CB  LEU A  91     113.278  31.907 146.504  1.00176.33           C  
ATOM   2107  CG  LEU A  91     114.069  32.418 145.284  1.00176.33           C  
ATOM   2108  CD1 LEU A  91     113.165  33.090 144.260  1.00176.33           C  
ATOM   2109  CD2 LEU A  91     115.257  33.295 145.686  1.00176.33           C  
ATOM   2110  C   LEU A  91     111.390  33.518 146.625  1.00176.33           C  
ATOM   2111  O   LEU A  91     110.432  32.803 146.334  1.00176.33           O  
ATOM   2112  N   TYR A  92     111.436  34.827 146.290  1.00 96.06           N  
ATOM   2113  CA  TYR A  92     110.347  35.466 145.600  1.00 96.06           C  
ATOM   2114  CB  TYR A  92     109.903  36.809 146.217  1.00 96.06           C  
ATOM   2115  CG  TYR A  92     109.411  36.624 147.611  1.00 96.06           C  
ATOM   2116  CD1 TYR A  92     108.083  36.373 147.861  1.00 96.06           C  
ATOM   2117  CD2 TYR A  92     110.275  36.714 148.676  1.00 96.06           C  
ATOM   2118  CE1 TYR A  92     107.627  36.208 149.148  1.00 96.06           C  
ATOM   2119  CE2 TYR A  92     109.825  36.551 149.965  1.00 96.06           C  
ATOM   2120  CZ  TYR A  92     108.498  36.296 150.205  1.00 96.06           C  
ATOM   2121  OH  TYR A  92     108.033  36.127 151.527  1.00 96.06           O  
ATOM   2122  C   TYR A  92     110.837  35.846 144.237  1.00 96.06           C  
ATOM   2123  O   TYR A  92     111.891  36.465 144.096  1.00 96.06           O  
ATOM   2124  N   ILE A  93     110.083  35.466 143.188  1.00 68.64           N  
ATOM   2125  CA  ILE A  93     110.438  35.851 141.852  1.00 68.64           C  
ATOM   2126  CB  ILE A  93     110.637  34.678 140.935  1.00 68.64           C  
ATOM   2127  CG1 ILE A  93     111.789  33.795 141.438  1.00 68.64           C  
ATOM   2128  CG2 ILE A  93     110.861  35.211 139.513  1.00 68.64           C  
ATOM   2129  CD1 ILE A  93     111.882  32.442 140.733  1.00 68.64           C  
ATOM   2130  C   ILE A  93     109.288  36.651 141.328  1.00 68.64           C  
ATOM   2131  O   ILE A  93     108.169  36.150 141.226  1.00 68.64           O  
ATOM   2132  N   ALA A  94     109.529  37.937 141.008  1.00 45.18           N  
ATOM   2133  CA  ALA A  94     108.476  38.778 140.513  1.00 45.18           C  
ATOM   2134  CB  ALA A  94     108.627  40.252 140.928  1.00 45.18           C  
ATOM   2135  C   ALA A  94     108.472  38.735 139.015  1.00 45.18           C  
ATOM   2136  O   ALA A  94     109.513  38.540 138.391  1.00 45.18           O  
ATOM   2137  N   ALA A  95     107.276  38.923 138.413  1.00 54.68           N  
ATOM   2138  CA  ALA A  95     107.093  38.992 136.987  1.00 54.68           C  
ATOM   2139  CB  ALA A  95     107.546  40.333 136.383  1.00 54.68           C  
ATOM   2140  C   ALA A  95     107.851  37.889 136.317  1.00 54.68           C  
ATOM   2141  O   ALA A  95     108.680  38.138 135.443  1.00 54.68           O  
ATOM   2142  N   SER A  96     107.543  36.631 136.686  1.00 51.58           N  
ATOM   2143  CA  SER A  96     108.267  35.495 136.195  1.00 51.58           C  
ATOM   2144  CB  SER A  96     107.731  34.150 136.720  1.00 51.58           C  
ATOM   2145  OG  SER A  96     106.415  33.923 136.239  1.00 51.58           O  
ATOM   2146  C   SER A  96     108.244  35.447 134.702  1.00 51.58           C  
ATOM   2147  O   SER A  96     107.293  35.875 134.048  1.00 51.58           O  
ATOM   2148  N   GLN A  97     109.346  34.923 134.132  1.00122.10           N  
ATOM   2149  CA  GLN A  97     109.487  34.794 132.714  1.00122.10           C  
ATOM   2150  CB  GLN A  97     110.434  35.861 132.136  1.00122.10           C  
ATOM   2151  CG  GLN A  97     111.824  35.869 132.767  1.00122.10           C  
ATOM   2152  CD  GLN A  97     112.495  37.182 132.386  1.00122.10           C  
ATOM   2153  OE1 GLN A  97     113.715  37.254 132.249  1.00122.10           O  
ATOM   2154  NE2 GLN A  97     111.677  38.256 132.219  1.00122.10           N  
ATOM   2155  C   GLN A  97     109.967  33.401 132.424  1.00122.10           C  
ATOM   2156  O   GLN A  97     110.497  32.718 133.297  1.00122.10           O  
ATOM   2157  N   PRO A  98     109.762  32.951 131.214  1.00108.56           N  
ATOM   2158  CA  PRO A  98     110.083  31.607 130.801  1.00108.56           C  
ATOM   2159  CD  PRO A  98     109.502  33.831 130.088  1.00108.56           C  
ATOM   2160  CB  PRO A  98     109.720  31.543 129.319  1.00108.56           C  
ATOM   2161  CG  PRO A  98     109.865  33.001 128.846  1.00108.56           C  
ATOM   2162  C   PRO A  98     111.521  31.246 131.037  1.00108.56           C  
ATOM   2163  O   PRO A  98     111.809  30.065 131.220  1.00108.56           O  
ATOM   2164  N   GLY A  99     112.431  32.233 131.012  1.00 55.93           N  
ATOM   2165  CA  GLY A  99     113.846  32.045 131.180  1.00 55.93           C  
ATOM   2166  C   GLY A  99     114.133  31.533 132.554  1.00 55.93           C  
ATOM   2167  O   GLY A  99     115.158  30.894 132.780  1.00 55.93           O  
ATOM   2168  N   ASP A 100     113.257  31.877 133.513  1.00103.07           N  
ATOM   2169  CA  ASP A 100     113.361  31.540 134.906  1.00103.07           C  
ATOM   2170  CB  ASP A 100     112.270  32.184 135.769  1.00103.07           C  
ATOM   2171  CG  ASP A 100     112.547  33.671 135.861  1.00103.07           C  
ATOM   2172  OD1 ASP A 100     113.735  34.075 135.751  1.00103.07           O  
ATOM   2173  OD2 ASP A 100     111.560  34.426 136.045  1.00103.07           O  
ATOM   2174  C   ASP A 100     113.225  30.067 135.100  1.00103.07           C  
ATOM   2175  O   ASP A 100     113.515  29.561 136.181  1.00103.07           O  
ATOM   2176  N   SER A 101     112.692  29.346 134.102  1.00113.20           N  
ATOM   2177  CA  SER A 101     112.503  27.936 134.255  1.00113.20           C  
ATOM   2178  CB  SER A 101     111.928  27.304 132.976  1.00113.20           C  
ATOM   2179  OG  SER A 101     111.745  25.911 133.145  1.00113.20           O  
ATOM   2180  C   SER A 101     113.837  27.316 134.555  1.00113.20           C  
ATOM   2181  O   SER A 101     114.804  27.514 133.821  1.00113.20           O  
ATOM   2182  N   ALA A 102     113.916  26.543 135.663  1.00 61.01           N  
ATOM   2183  CA  ALA A 102     115.153  25.930 136.058  1.00 61.01           C  
ATOM   2184  CB  ALA A 102     116.280  26.945 136.313  1.00 61.01           C  
ATOM   2185  C   ALA A 102     114.894  25.230 137.351  1.00 61.01           C  
ATOM   2186  O   ALA A 102     113.770  25.228 137.849  1.00 61.01           O  
ATOM   2187  N   THR A 103     115.933  24.586 137.918  1.00 62.48           N  
ATOM   2188  CA  THR A 103     115.773  23.951 139.191  1.00 62.48           C  
ATOM   2189  CB  THR A 103     116.508  22.648 139.302  1.00 62.48           C  
ATOM   2190  OG1 THR A 103     116.066  21.749 138.296  1.00 62.48           O  
ATOM   2191  CG2 THR A 103     116.251  22.051 140.695  1.00 62.48           C  
ATOM   2192  C   THR A 103     116.380  24.891 140.184  1.00 62.48           C  
ATOM   2193  O   THR A 103     117.486  25.386 139.974  1.00 62.48           O  
ATOM   2194  N   TYR A 104     115.662  25.167 141.293  1.00104.32           N  
ATOM   2195  CA  TYR A 104     116.147  26.099 142.270  1.00104.32           C  
ATOM   2196  CB  TYR A 104     115.100  27.149 142.685  1.00104.32           C  
ATOM   2197  CG  TYR A 104     114.906  28.070 141.529  1.00104.32           C  
ATOM   2198  CD1 TYR A 104     114.135  27.711 140.448  1.00104.32           C  
ATOM   2199  CD2 TYR A 104     115.498  29.310 141.534  1.00104.32           C  
ATOM   2200  CE1 TYR A 104     113.966  28.575 139.390  1.00104.32           C  
ATOM   2201  CE2 TYR A 104     115.332  30.177 140.482  1.00104.32           C  
ATOM   2202  CZ  TYR A 104     114.567  29.810 139.404  1.00104.32           C  
ATOM   2203  OH  TYR A 104     114.397  30.699 138.323  1.00104.32           O  
ATOM   2204  C   TYR A 104     116.536  25.332 143.494  1.00104.32           C  
ATOM   2205  O   TYR A 104     115.762  24.530 144.016  1.00104.32           O  
ATOM   2206  N   LEU A 105     117.776  25.566 143.976  1.00 97.57           N  
ATOM   2207  CA  LEU A 105     118.301  24.840 145.099  1.00 97.57           C  
ATOM   2208  CB  LEU A 105     119.613  24.109 144.773  1.00 97.57           C  
ATOM   2209  CG  LEU A 105     119.442  22.930 143.801  1.00 97.57           C  
ATOM   2210  CD1 LEU A 105     120.793  22.278 143.479  1.00 97.57           C  
ATOM   2211  CD2 LEU A 105     118.437  21.906 144.349  1.00 97.57           C  
ATOM   2212  C   LEU A 105     118.595  25.783 146.221  1.00 97.57           C  
ATOM   2213  O   LEU A 105     119.129  26.875 146.031  1.00 97.57           O  
ATOM   2214  N   CYS A 106     118.236  25.348 147.441  1.00 79.05           N  
ATOM   2215  CA  CYS A 106     118.455  26.097 148.637  1.00 79.05           C  
ATOM   2216  CB  CYS A 106     117.192  26.105 149.520  1.00 79.05           C  
ATOM   2217  SG  CYS A 106     117.414  26.853 151.157  1.00 79.05           S  
ATOM   2218  C   CYS A 106     119.541  25.389 149.379  1.00 79.05           C  
ATOM   2219  O   CYS A 106     119.537  24.162 149.465  1.00 79.05           O  
ATOM   2220  N   ALA A 107     120.526  26.147 149.906  1.00 72.68           N  
ATOM   2221  CA  ALA A 107     121.589  25.530 150.639  1.00 72.68           C  
ATOM   2222  CB  ALA A 107     122.902  25.439 149.846  1.00 72.68           C  
ATOM   2223  C   ALA A 107     121.835  26.381 151.837  1.00 72.68           C  
ATOM   2224  O   ALA A 107     121.642  27.595 151.805  1.00 72.68           O  
ATOM   2225  N   VAL A 108     122.266  25.750 152.942  1.00159.83           N  
ATOM   2226  CA  VAL A 108     122.460  26.494 154.152  1.00159.83           C  
ATOM   2227  CB  VAL A 108     121.468  26.117 155.199  1.00159.83           C  
ATOM   2228  CG1 VAL A 108     121.828  26.878 156.470  1.00159.83           C  
ATOM   2229  CG2 VAL A 108     120.051  26.388 154.683  1.00159.83           C  
ATOM   2230  C   VAL A 108     123.771  26.087 154.726  1.00159.83           C  
ATOM   2231  O   VAL A 108     124.133  24.918 154.612  1.00159.83           O  
ATOM   2232  N   ARG A 109     124.548  26.999 155.359  1.00518.92           N  
ATOM   2233  CA  ARG A 109     125.702  26.347 155.905  1.00518.92           C  
ATOM   2234  CB  ARG A 109     127.120  26.896 155.597  1.00518.92           C  
ATOM   2235  CG  ARG A 109     127.505  27.165 154.135  1.00518.92           C  
ATOM   2236  CD  ARG A 109     128.644  26.310 153.551  1.00518.92           C  
ATOM   2237  NE  ARG A 109     129.959  26.837 154.044  1.00518.92           N  
ATOM   2238  CZ  ARG A 109     131.096  26.078 153.959  1.00518.92           C  
ATOM   2239  NH1 ARG A 109     131.027  24.770 153.573  1.00518.92           N  
ATOM   2240  NH2 ARG A 109     132.308  26.638 154.247  1.00518.92           N  
ATOM   2241  C   ARG A 109     125.546  26.220 157.383  1.00518.92           C  
ATOM   2242  O   ARG A 109     125.209  27.190 158.042  1.00518.92           O  
ATOM   2243  N   PRO A 110     125.767  25.049 157.928  1.00641.66           N  
ATOM   2244  CA  PRO A 110     125.683  24.885 159.357  1.00641.66           C  
ATOM   2245  CD  PRO A 110     125.277  23.860 157.250  1.00641.66           C  
ATOM   2246  CB  PRO A 110     125.612  23.379 159.605  1.00641.66           C  
ATOM   2247  CG  PRO A 110     124.903  22.849 158.347  1.00641.66           C  
ATOM   2248  C   PRO A 110     126.845  25.597 160.044  1.00641.66           C  
ATOM   2249  O   PRO A 110     127.887  25.835 159.446  1.00641.66           O  
ATOM   2250  N   GLN A 111     126.657  25.969 161.315  1.00999.99           N  
ATOM   2251  CA  GLN A 111     127.483  26.716 162.210  1.00999.99           C  
ATOM   2252  CB  GLN A 111     126.730  27.926 162.776  1.00999.99           C  
ATOM   2253  CG  GLN A 111     127.493  28.625 163.889  1.00999.99           C  
ATOM   2254  CD  GLN A 111     128.820  29.086 163.319  1.00999.99           C  
ATOM   2255  OE1 GLN A 111     129.756  29.378 164.061  1.00999.99           O  
ATOM   2256  NE2 GLN A 111     128.905  29.169 161.963  1.00999.99           N  
ATOM   2257  C   GLN A 111     127.766  25.801 163.328  1.00999.99           C  
ATOM   2258  O   GLN A 111     128.450  26.084 164.311  1.00999.99           O  
ATOM   2259  N   GLY A 112     127.309  24.575 163.048  1.00290.97           N  
ATOM   2260  CA  GLY A 112     127.618  23.347 163.698  1.00290.97           C  
ATOM   2261  C   GLY A 112     129.020  23.138 163.253  1.00290.97           C  
ATOM   2262  O   GLY A 112     129.661  22.149 163.626  1.00290.97           O  
ATOM   2263  N   GLY A 122     129.325  23.928 162.186  1.00646.75           N  
ATOM   2264  CA  GLY A 122     130.604  24.295 161.715  1.00646.75           C  
ATOM   2265  C   GLY A 122     131.164  23.188 161.011  1.00646.75           C  
ATOM   2266  O   GLY A 122     132.167  23.395 160.336  1.00646.75           O  
ATOM   2267  N   SER A 123     130.599  21.978 161.188  1.00184.48           N  
ATOM   2268  CA  SER A 123     130.744  21.227 160.001  1.00184.48           C  
ATOM   2269  CB  SER A 123     130.071  19.839 160.053  1.00184.48           C  
ATOM   2270  OG  SER A 123     128.684  19.953 160.337  1.00184.48           O  
ATOM   2271  C   SER A 123     129.895  22.200 159.226  1.00184.48           C  
ATOM   2272  O   SER A 123     128.722  22.402 159.536  1.00184.48           O  
ATOM   2273  N   GLU A 124     130.574  22.964 158.360  1.00665.98           N  
ATOM   2274  CA  GLU A 124     130.167  24.143 157.706  1.00665.98           C  
ATOM   2275  CB  GLU A 124     131.343  25.112 157.493  1.00665.98           C  
ATOM   2276  CG  GLU A 124     132.525  24.460 156.768  1.00665.98           C  
ATOM   2277  CD  GLU A 124     133.410  23.785 157.809  1.00665.98           C  
ATOM   2278  OE1 GLU A 124     134.273  24.495 158.390  1.00665.98           O  
ATOM   2279  OE2 GLU A 124     133.236  22.558 158.042  1.00665.98           O  
ATOM   2280  C   GLU A 124     129.616  23.831 156.427  1.00665.98           C  
ATOM   2281  O   GLU A 124     129.332  24.739 155.661  1.00665.98           O  
ATOM   2282  N   LYS A 125     129.653  22.547 156.115  1.00322.68           N  
ATOM   2283  CA  LYS A 125     129.277  22.127 154.828  1.00322.68           C  
ATOM   2284  CB  LYS A 125     129.201  20.591 154.697  1.00322.68           C  
ATOM   2285  CG  LYS A 125     130.528  19.870 154.963  1.00322.68           C  
ATOM   2286  CD  LYS A 125     130.975  19.944 156.424  1.00322.68           C  
ATOM   2287  CE  LYS A 125     132.118  18.991 156.770  1.00322.68           C  
ATOM   2288  NZ  LYS A 125     131.604  17.604 156.856  1.00322.68           N  
ATOM   2289  C   LYS A 125     127.977  22.708 154.495  1.00322.68           C  
ATOM   2290  O   LYS A 125     127.148  22.978 155.359  1.00322.68           O  
ATOM   2291  N   LEU A 126     127.850  23.055 153.215  1.00215.16           N  
ATOM   2292  CA  LEU A 126     126.583  23.508 152.774  1.00215.16           C  
ATOM   2293  CB  LEU A 126     126.553  23.952 151.296  1.00215.16           C  
ATOM   2294  CG  LEU A 126     127.111  25.345 150.973  1.00215.16           C  
ATOM   2295  CD1 LEU A 126     127.220  25.548 149.454  1.00215.16           C  
ATOM   2296  CD2 LEU A 126     126.231  26.437 151.596  1.00215.16           C  
ATOM   2297  C   LEU A 126     125.726  22.292 152.795  1.00215.16           C  
ATOM   2298  O   LEU A 126     126.187  21.188 152.510  1.00215.16           O  
ATOM   2299  N   VAL A 127     124.450  22.468 153.164  1.00178.52           N  
ATOM   2300  CA  VAL A 127     123.536  21.380 153.107  1.00178.52           C  
ATOM   2301  CB  VAL A 127     122.799  21.163 154.400  1.00178.52           C  
ATOM   2302  CG1 VAL A 127     121.999  22.426 154.752  1.00178.52           C  
ATOM   2303  CG2 VAL A 127     121.941  19.898 154.272  1.00178.52           C  
ATOM   2304  C   VAL A 127     122.589  21.792 152.029  1.00178.52           C  
ATOM   2305  O   VAL A 127     122.047  22.895 152.056  1.00178.52           O  
ATOM   2306  N   PHE A 128     122.385  20.922 151.027  1.00143.67           N  
ATOM   2307  CA  PHE A 128     121.587  21.307 149.902  1.00143.67           C  
ATOM   2308  CB  PHE A 128     122.140  20.845 148.544  1.00143.67           C  
ATOM   2309  CG  PHE A 128     123.316  21.661 148.180  1.00143.67           C  
ATOM   2310  CD1 PHE A 128     124.553  21.396 148.712  1.00143.67           C  
ATOM   2311  CD2 PHE A 128     123.173  22.688 147.282  1.00143.67           C  
ATOM   2312  CE1 PHE A 128     125.638  22.160 148.360  1.00143.67           C  
ATOM   2313  CE2 PHE A 128     124.251  23.458 146.925  1.00143.67           C  
ATOM   2314  CZ  PHE A 128     125.486  23.193 147.466  1.00143.67           C  
ATOM   2315  C   PHE A 128     120.265  20.639 149.980  1.00143.67           C  
ATOM   2316  O   PHE A 128     120.137  19.510 150.448  1.00143.67           O  
ATOM   2317  N   GLY A 129     119.232  21.358 149.510  1.00 52.77           N  
ATOM   2318  CA  GLY A 129     117.942  20.765 149.407  1.00 52.77           C  
ATOM   2319  C   GLY A 129     117.947  20.023 148.109  1.00 52.77           C  
ATOM   2320  O   GLY A 129     118.904  20.092 147.341  1.00 52.77           O  
ATOM   2321  N   LYS A 130     116.868  19.267 147.861  1.00121.13           N  
ATOM   2322  CA  LYS A 130     116.632  18.497 146.675  1.00121.13           C  
ATOM   2323  CB  LYS A 130     115.434  17.564 146.882  1.00121.13           C  
ATOM   2324  CG  LYS A 130     115.756  16.502 147.934  1.00121.13           C  
ATOM   2325  CD  LYS A 130     114.530  15.900 148.615  1.00121.13           C  
ATOM   2326  CE  LYS A 130     114.259  16.508 149.993  1.00121.13           C  
ATOM   2327  NZ  LYS A 130     113.789  17.905 149.858  1.00121.13           N  
ATOM   2328  C   LYS A 130     116.356  19.428 145.532  1.00121.13           C  
ATOM   2329  O   LYS A 130     116.598  19.087 144.374  1.00121.13           O  
ATOM   2330  N   GLY A 131     115.783  20.614 145.824  1.00 49.84           N  
ATOM   2331  CA  GLY A 131     115.534  21.583 144.793  1.00 49.84           C  
ATOM   2332  C   GLY A 131     114.107  21.532 144.358  1.00 49.84           C  
ATOM   2333  O   GLY A 131     113.416  20.527 144.517  1.00 49.84           O  
ATOM   2334  N   THR A 132     113.632  22.660 143.793  1.00 55.73           N  
ATOM   2335  CA  THR A 132     112.294  22.736 143.285  1.00 55.73           C  
ATOM   2336  CB  THR A 132     111.483  23.830 143.915  1.00 55.73           C  
ATOM   2337  OG1 THR A 132     111.380  23.620 145.315  1.00 55.73           O  
ATOM   2338  CG2 THR A 132     110.086  23.848 143.275  1.00 55.73           C  
ATOM   2339  C   THR A 132     112.399  23.050 141.828  1.00 55.73           C  
ATOM   2340  O   THR A 132     113.026  24.034 141.437  1.00 55.73           O  
ATOM   2341  N   LYS A 133     111.784  22.209 140.975  1.00103.27           N  
ATOM   2342  CA  LYS A 133     111.844  22.459 139.567  1.00103.27           C  
ATOM   2343  CB  LYS A 133     111.643  21.202 138.707  1.00103.27           C  
ATOM   2344  CG  LYS A 133     111.891  21.446 137.218  1.00103.27           C  
ATOM   2345  CD  LYS A 133     112.012  20.155 136.411  1.00103.27           C  
ATOM   2346  CE  LYS A 133     113.003  19.159 137.017  1.00103.27           C  
ATOM   2347  NZ  LYS A 133     114.342  19.778 137.123  1.00103.27           N  
ATOM   2348  C   LYS A 133     110.741  23.412 139.245  1.00103.27           C  
ATOM   2349  O   LYS A 133     109.580  23.179 139.580  1.00103.27           O  
ATOM   2350  N   LEU A 134     111.089  24.531 138.584  1.00 65.28           N  
ATOM   2351  CA  LEU A 134     110.111  25.528 138.263  1.00 65.28           C  
ATOM   2352  CB  LEU A 134     110.526  26.938 138.724  1.00 65.28           C  
ATOM   2353  CG  LEU A 134     109.510  28.047 138.394  1.00 65.28           C  
ATOM   2354  CD1 LEU A 134     108.170  27.820 139.110  1.00 65.28           C  
ATOM   2355  CD2 LEU A 134     110.104  29.438 138.674  1.00 65.28           C  
ATOM   2356  C   LEU A 134     109.939  25.577 136.782  1.00 65.28           C  
ATOM   2357  O   LEU A 134     110.909  25.629 136.027  1.00 65.28           O  
ATOM   2358  N   THR A 135     108.671  25.547 136.328  1.00 37.07           N  
ATOM   2359  CA  THR A 135     108.402  25.646 134.926  1.00 37.07           C  
ATOM   2360  CB  THR A 135     107.643  24.471 134.384  1.00 37.07           C  
ATOM   2361  OG1 THR A 135     108.369  23.272 134.611  1.00 37.07           O  
ATOM   2362  CG2 THR A 135     107.423  24.677 132.876  1.00 37.07           C  
ATOM   2363  C   THR A 135     107.542  26.854 134.735  1.00 37.07           C  
ATOM   2364  O   THR A 135     106.479  26.974 135.343  1.00 37.07           O  
ATOM   2365  N   VAL A 136     107.992  27.793 133.880  1.00 52.04           N  
ATOM   2366  CA  VAL A 136     107.218  28.974 133.625  1.00 52.04           C  
ATOM   2367  CB  VAL A 136     108.045  30.226 133.627  1.00 52.04           C  
ATOM   2368  CG1 VAL A 136     107.150  31.409 133.225  1.00 52.04           C  
ATOM   2369  CG2 VAL A 136     108.699  30.375 135.011  1.00 52.04           C  
ATOM   2370  C   VAL A 136     106.636  28.824 132.257  1.00 52.04           C  
ATOM   2371  O   VAL A 136     107.364  28.696 131.273  1.00 52.04           O  
ATOM   2372  N   ASN A 137     105.290  28.845 132.172  1.00 49.07           N  
ATOM   2373  CA  ASN A 137     104.602  28.655 130.927  1.00 49.07           C  
ATOM   2374  CB  ASN A 137     103.114  28.305 131.107  1.00 49.07           C  
ATOM   2375  CG  ASN A 137     103.003  27.017 131.910  1.00 49.07           C  
ATOM   2376  OD1 ASN A 137     104.004  26.374 132.222  1.00 49.07           O  
ATOM   2377  ND2 ASN A 137     101.746  26.629 132.257  1.00 49.07           N  
ATOM   2378  C   ASN A 137     104.633  29.941 130.170  1.00 49.07           C  
ATOM   2379  O   ASN A 137     104.370  31.011 130.715  1.00 49.07           O  
ATOM   2380  N   PRO A 138     104.933  29.856 128.908  1.00 60.51           N  
ATOM   2381  CA  PRO A 138     104.952  31.050 128.112  1.00 60.51           C  
ATOM   2382  CD  PRO A 138     105.910  28.886 128.447  1.00 60.51           C  
ATOM   2383  CB  PRO A 138     105.924  30.788 126.959  1.00 60.51           C  
ATOM   2384  CG  PRO A 138     106.153  29.266 126.979  1.00 60.51           C  
ATOM   2385  C   PRO A 138     103.563  31.368 127.679  1.00 60.51           C  
ATOM   2386  O   PRO A 138     102.775  30.409 127.464  1.00 60.51           O  
ATOM   2387  OXT PRO A 138     103.251  32.581 127.538  1.00 60.51           O  
TER    2388      PRO A 138                                                       
ATOM   2388  N   VAL B   3     136.180  30.366 139.713  1.00149.58           N  
ATOM   2389  CA  VAL B   3     136.560  28.942 139.860  1.00149.58           C  
ATOM   2390  CB  VAL B   3     135.691  28.266 140.871  1.00149.58           C  
ATOM   2391  CG1 VAL B   3     134.240  28.360 140.396  1.00149.58           C  
ATOM   2392  CG2 VAL B   3     136.190  26.827 141.060  1.00149.58           C  
ATOM   2393  C   VAL B   3     136.426  28.263 138.548  1.00149.58           C  
ATOM   2394  O   VAL B   3     135.397  28.370 137.883  1.00149.58           O  
ATOM   2395  N   THR B   4     137.493  27.569 138.123  1.00135.31           N  
ATOM   2396  CA  THR B   4     137.444  26.948 136.839  1.00135.31           C  
ATOM   2397  CB  THR B   4     138.422  27.540 135.867  1.00135.31           C  
ATOM   2398  OG1 THR B   4     138.203  27.031 134.560  1.00135.31           O  
ATOM   2399  CG2 THR B   4     139.844  27.216 136.347  1.00135.31           C  
ATOM   2400  C   THR B   4     137.759  25.503 137.011  1.00135.31           C  
ATOM   2401  O   THR B   4     138.523  25.117 137.894  1.00135.31           O  
ATOM   2402  N   GLN B   5     137.143  24.655 136.171  1.00 82.33           N  
ATOM   2403  CA  GLN B   5     137.383  23.249 136.270  1.00 82.33           C  
ATOM   2404  CB  GLN B   5     136.143  22.463 136.724  1.00 82.33           C  
ATOM   2405  CG  GLN B   5     135.700  22.851 138.135  1.00 82.33           C  
ATOM   2406  CD  GLN B   5     134.413  22.113 138.467  1.00 82.33           C  
ATOM   2407  OE1 GLN B   5     133.410  22.726 138.826  1.00 82.33           O  
ATOM   2408  NE2 GLN B   5     134.436  20.759 138.350  1.00 82.33           N  
ATOM   2409  C   GLN B   5     137.768  22.761 134.913  1.00 82.33           C  
ATOM   2410  O   GLN B   5     137.311  23.285 133.897  1.00 82.33           O  
ATOM   2411  N   ASN B   6     138.663  21.755 134.874  1.00107.61           N  
ATOM   2412  CA  ASN B   6     139.090  21.192 133.630  1.00107.61           C  
ATOM   2413  CB  ASN B   6     140.460  21.732 133.181  1.00107.61           C  
ATOM   2414  CG  ASN B   6     140.733  21.280 131.755  1.00107.61           C  
ATOM   2415  OD1 ASN B   6     140.018  21.649 130.825  1.00107.61           O  
ATOM   2416  ND2 ASN B   6     141.806  20.465 131.573  1.00107.61           N  
ATOM   2417  C   ASN B   6     139.251  19.722 133.851  1.00107.61           C  
ATOM   2418  O   ASN B   6     139.713  19.301 134.911  1.00107.61           O  
ATOM   2419  N   PRO B   7     138.879  18.909 132.898  1.00103.90           N  
ATOM   2420  CA  PRO B   7     138.248  19.367 131.688  1.00103.90           C  
ATOM   2421  CD  PRO B   7     139.610  17.672 132.687  1.00103.90           C  
ATOM   2422  CB  PRO B   7     138.633  18.370 130.596  1.00103.90           C  
ATOM   2423  CG  PRO B   7     139.063  17.113 131.365  1.00103.90           C  
ATOM   2424  C   PRO B   7     136.765  19.460 131.897  1.00103.90           C  
ATOM   2425  O   PRO B   7     136.274  18.995 132.925  1.00103.90           O  
ATOM   2426  N   ARG B   8     136.045  20.101 130.956  1.00192.02           N  
ATOM   2427  CA  ARG B   8     134.614  20.195 131.013  1.00192.02           C  
ATOM   2428  CB  ARG B   8     134.043  21.147 129.946  1.00192.02           C  
ATOM   2429  CG  ARG B   8     132.522  21.063 129.801  1.00192.02           C  
ATOM   2430  CD  ARG B   8     131.736  21.445 131.058  1.00192.02           C  
ATOM   2431  NE  ARG B   8     131.505  22.917 131.029  1.00192.02           N  
ATOM   2432  CZ  ARG B   8     132.322  23.753 131.732  1.00192.02           C  
ATOM   2433  NH1 ARG B   8     133.336  23.238 132.485  1.00192.02           N  
ATOM   2434  NH2 ARG B   8     132.119  25.102 131.681  1.00192.02           N  
ATOM   2435  C   ARG B   8     134.002  18.844 130.785  1.00192.02           C  
ATOM   2436  O   ARG B   8     133.049  18.472 131.468  1.00192.02           O  
ATOM   2437  N   TYR B   9     134.531  18.077 129.806  1.00 78.38           N  
ATOM   2438  CA  TYR B   9     133.985  16.780 129.499  1.00 78.38           C  
ATOM   2439  CB  TYR B   9     133.372  16.639 128.094  1.00 78.38           C  
ATOM   2440  CG  TYR B   9     132.079  17.366 127.981  1.00 78.38           C  
ATOM   2441  CD1 TYR B   9     130.910  16.739 128.338  1.00 78.38           C  
ATOM   2442  CD2 TYR B   9     132.026  18.658 127.515  1.00 78.38           C  
ATOM   2443  CE1 TYR B   9     129.704  17.388 128.231  1.00 78.38           C  
ATOM   2444  CE2 TYR B   9     130.821  19.312 127.406  1.00 78.38           C  
ATOM   2445  CZ  TYR B   9     129.657  18.677 127.763  1.00 78.38           C  
ATOM   2446  OH  TYR B   9     128.420  19.345 127.651  1.00 78.38           O  
ATOM   2447  C   TYR B   9     135.093  15.778 129.486  1.00 78.38           C  
ATOM   2448  O   TYR B   9     136.210  16.074 129.066  1.00 78.38           O  
ATOM   2449  N   LEU B  10     134.797  14.549 129.955  1.00192.77           N  
ATOM   2450  CA  LEU B  10     135.773  13.500 129.936  1.00192.77           C  
ATOM   2451  CB  LEU B  10     136.502  13.282 131.275  1.00192.77           C  
ATOM   2452  CG  LEU B  10     137.637  14.264 131.595  1.00192.77           C  
ATOM   2453  CD1 LEU B  10     138.234  13.970 132.979  1.00192.77           C  
ATOM   2454  CD2 LEU B  10     138.722  14.225 130.508  1.00192.77           C  
ATOM   2455  C   LEU B  10     135.090  12.203 129.679  1.00192.77           C  
ATOM   2456  O   LEU B  10     134.030  11.917 130.236  1.00192.77           O  
ATOM   2457  N   ILE B  11     135.693  11.378 128.807  1.00165.66           N  
ATOM   2458  CA  ILE B  11     135.179  10.060 128.623  1.00165.66           C  
ATOM   2459  CB  ILE B  11     134.646   9.814 127.236  1.00165.66           C  
ATOM   2460  CG1 ILE B  11     133.698   8.611 127.250  1.00165.66           C  
ATOM   2461  CG2 ILE B  11     135.818   9.672 126.254  1.00165.66           C  
ATOM   2462  CD1 ILE B  11     134.366   7.329 127.731  1.00165.66           C  
ATOM   2463  C   ILE B  11     136.347   9.166 128.914  1.00165.66           C  
ATOM   2464  O   ILE B  11     137.453   9.404 128.431  1.00165.66           O  
ATOM   2465  N   THR B  12     136.159   8.135 129.762  1.00152.49           N  
ATOM   2466  CA  THR B  12     137.305   7.326 130.070  1.00152.49           C  
ATOM   2467  CB  THR B  12     137.897   7.559 131.433  1.00152.49           C  
ATOM   2468  OG1 THR B  12     136.972   7.188 132.440  1.00152.49           O  
ATOM   2469  CG2 THR B  12     138.266   9.036 131.592  1.00152.49           C  
ATOM   2470  C   THR B  12     136.944   5.882 130.050  1.00152.49           C  
ATOM   2471  O   THR B  12     135.779   5.499 130.132  1.00152.49           O  
ATOM   2472  N   VAL B  13     137.996   5.054 129.919  1.00141.04           N  
ATOM   2473  CA  VAL B  13     137.944   3.626 129.968  1.00141.04           C  
ATOM   2474  CB  VAL B  13     139.105   2.990 129.259  1.00141.04           C  
ATOM   2475  CG1 VAL B  13     140.413   3.528 129.865  1.00141.04           C  
ATOM   2476  CG2 VAL B  13     138.963   1.465 129.349  1.00141.04           C  
ATOM   2477  C   VAL B  13     138.005   3.287 131.421  1.00141.04           C  
ATOM   2478  O   VAL B  13     138.513   4.074 132.217  1.00141.04           O  
ATOM   2479  N   THR B  14     137.499   2.100 131.810  1.00228.40           N  
ATOM   2480  CA  THR B  14     137.362   1.816 133.206  1.00228.40           C  
ATOM   2481  CB  THR B  14     136.785   0.450 133.458  1.00228.40           C  
ATOM   2482  OG1 THR B  14     136.517   0.280 134.841  1.00228.40           O  
ATOM   2483  CG2 THR B  14     137.750  -0.632 132.947  1.00228.40           C  
ATOM   2484  C   THR B  14     138.645   1.985 133.984  1.00228.40           C  
ATOM   2485  O   THR B  14     138.758   2.900 134.773  1.00228.40           O  
ATOM   2486  N   GLY B  15     139.714   1.232 133.747  1.00138.00           N  
ATOM   2487  CA  GLY B  15     140.867   1.292 134.618  1.00138.00           C  
ATOM   2488  C   GLY B  15     141.585   2.615 134.625  1.00138.00           C  
ATOM   2489  O   GLY B  15     142.195   2.978 135.630  1.00138.00           O  
ATOM   2490  N   LYS B  16     141.579   3.348 133.501  1.00131.32           N  
ATOM   2491  CA  LYS B  16     142.363   4.545 133.326  1.00131.32           C  
ATOM   2492  CB  LYS B  16     141.985   5.248 132.013  1.00131.32           C  
ATOM   2493  CG  LYS B  16     142.866   6.424 131.603  1.00131.32           C  
ATOM   2494  CD  LYS B  16     142.614   6.829 130.152  1.00131.32           C  
ATOM   2495  CE  LYS B  16     141.129   6.793 129.784  1.00131.32           C  
ATOM   2496  NZ  LYS B  16     140.948   7.145 128.358  1.00131.32           N  
ATOM   2497  C   LYS B  16     142.181   5.523 134.455  1.00131.32           C  
ATOM   2498  O   LYS B  16     141.060   5.870 134.819  1.00131.32           O  
ATOM   2499  N   LYS B  17     143.314   6.013 135.017  1.00124.98           N  
ATOM   2500  CA  LYS B  17     143.321   6.965 136.097  1.00124.98           C  
ATOM   2501  CB  LYS B  17     144.703   7.176 136.741  1.00124.98           C  
ATOM   2502  CG  LYS B  17     144.654   8.048 137.998  1.00124.98           C  
ATOM   2503  CD  LYS B  17     146.014   8.275 138.661  1.00124.98           C  
ATOM   2504  CE  LYS B  17     146.971   7.088 138.559  1.00124.98           C  
ATOM   2505  NZ  LYS B  17     147.822   7.232 137.356  1.00124.98           N  
ATOM   2506  C   LYS B  17     142.918   8.283 135.520  1.00124.98           C  
ATOM   2507  O   LYS B  17     143.175   8.559 134.350  1.00124.98           O  
ATOM   2508  N   LEU B  18     142.276   9.139 136.340  1.00166.92           N  
ATOM   2509  CA  LEU B  18     141.731  10.361 135.833  1.00166.92           C  
ATOM   2510  CB  LEU B  18     140.216  10.150 135.630  1.00166.92           C  
ATOM   2511  CG  LEU B  18     139.392  11.287 135.017  1.00166.92           C  
ATOM   2512  CD1 LEU B  18     139.381  12.535 135.906  1.00166.92           C  
ATOM   2513  CD2 LEU B  18     139.796  11.536 133.561  1.00166.92           C  
ATOM   2514  C   LEU B  18     141.940  11.417 136.878  1.00166.92           C  
ATOM   2515  O   LEU B  18     141.768  11.148 138.066  1.00166.92           O  
ATOM   2516  N   THR B  19     142.345  12.641 136.469  1.00 70.23           N  
ATOM   2517  CA  THR B  19     142.513  13.698 137.426  1.00 70.23           C  
ATOM   2518  CB  THR B  19     143.936  14.158 137.562  1.00 70.23           C  
ATOM   2519  OG1 THR B  19     144.765  13.078 137.962  1.00 70.23           O  
ATOM   2520  CG2 THR B  19     143.996  15.282 138.608  1.00 70.23           C  
ATOM   2521  C   THR B  19     141.715  14.871 136.955  1.00 70.23           C  
ATOM   2522  O   THR B  19     141.929  15.378 135.854  1.00 70.23           O  
ATOM   2523  N   VAL B  20     140.762  15.337 137.787  1.00138.13           N  
ATOM   2524  CA  VAL B  20     139.998  16.484 137.399  1.00138.13           C  
ATOM   2525  CB  VAL B  20     138.542  16.409 137.749  1.00138.13           C  
ATOM   2526  CG1 VAL B  20     138.382  16.535 139.269  1.00138.13           C  
ATOM   2527  CG2 VAL B  20     137.806  17.496 136.956  1.00138.13           C  
ATOM   2528  C   VAL B  20     140.595  17.628 138.136  1.00138.13           C  
ATOM   2529  O   VAL B  20     140.959  17.496 139.303  1.00138.13           O  
ATOM   2530  N   THR B  21     140.715  18.787 137.465  1.00 83.43           N  
ATOM   2531  CA  THR B  21     141.391  19.884 138.083  1.00 83.43           C  
ATOM   2532  CB  THR B  21     142.407  20.522 137.184  1.00 83.43           C  
ATOM   2533  OG1 THR B  21     143.328  19.556 136.702  1.00 83.43           O  
ATOM   2534  CG2 THR B  21     143.165  21.569 138.007  1.00 83.43           C  
ATOM   2535  C   THR B  21     140.399  20.951 138.424  1.00 83.43           C  
ATOM   2536  O   THR B  21     139.375  21.119 137.764  1.00 83.43           O  
ATOM   2537  N   CYS B  22     140.683  21.682 139.518  1.00 81.84           N  
ATOM   2538  CA  CYS B  22     139.880  22.792 139.937  1.00 81.84           C  
ATOM   2539  CB  CYS B  22     139.075  22.519 141.219  1.00 81.84           C  
ATOM   2540  SG  CYS B  22     138.214  24.002 141.818  1.00 81.84           S  
ATOM   2541  C   CYS B  22     140.836  23.894 140.243  1.00 81.84           C  
ATOM   2542  O   CYS B  22     141.725  23.733 141.078  1.00 81.84           O  
ATOM   2543  N   SER B  23     140.669  25.047 139.565  1.00 69.59           N  
ATOM   2544  CA  SER B  23     141.554  26.155 139.760  1.00 69.59           C  
ATOM   2545  CB  SER B  23     142.245  26.611 138.461  1.00 69.59           C  
ATOM   2546  OG  SER B  23     143.054  25.568 137.936  1.00 69.59           O  
ATOM   2547  C   SER B  23     140.714  27.291 140.225  1.00 69.59           C  
ATOM   2548  O   SER B  23     139.558  27.432 139.827  1.00 69.59           O  
ATOM   2549  N   GLN B  24     141.278  28.135 141.105  1.00198.68           N  
ATOM   2550  CA  GLN B  24     140.485  29.206 141.612  1.00198.68           C  
ATOM   2551  CB  GLN B  24     139.728  28.745 142.865  1.00198.68           C  
ATOM   2552  CG  GLN B  24     139.122  29.853 143.692  1.00198.68           C  
ATOM   2553  CD  GLN B  24     140.213  30.150 144.690  1.00198.68           C  
ATOM   2554  OE1 GLN B  24     140.116  31.113 145.435  1.00198.68           O  
ATOM   2555  NE2 GLN B  24     141.278  29.303 144.718  1.00198.68           N  
ATOM   2556  C   GLN B  24     141.359  30.406 141.852  1.00198.68           C  
ATOM   2557  O   GLN B  24     142.397  30.333 142.511  1.00198.68           O  
ATOM   2558  N   ASN B  25     140.916  31.524 141.242  1.00224.29           N  
ATOM   2559  CA  ASN B  25     141.457  32.855 141.134  1.00224.29           C  
ATOM   2560  CB  ASN B  25     140.717  33.639 140.035  1.00224.29           C  
ATOM   2561  CG  ASN B  25     141.400  34.977 139.826  1.00224.29           C  
ATOM   2562  OD1 ASN B  25     142.570  35.149 140.161  1.00224.29           O  
ATOM   2563  ND2 ASN B  25     140.642  35.957 139.264  1.00224.29           N  
ATOM   2564  C   ASN B  25     141.330  33.655 142.395  1.00224.29           C  
ATOM   2565  O   ASN B  25     142.062  34.625 142.596  1.00224.29           O  
ATOM   2566  N   MET B  26     140.348  33.281 143.231  1.00331.41           N  
ATOM   2567  CA  MET B  26     139.894  33.957 144.415  1.00331.41           C  
ATOM   2568  CB  MET B  26     138.611  33.340 145.009  1.00331.41           C  
ATOM   2569  CG  MET B  26     137.383  33.337 144.098  1.00331.41           C  
ATOM   2570  SD  MET B  26     136.508  34.919 144.017  1.00331.41           S  
ATOM   2571  CE  MET B  26     137.889  35.683 143.133  1.00331.41           C  
ATOM   2572  C   MET B  26     140.923  33.992 145.521  1.00331.41           C  
ATOM   2573  O   MET B  26     140.841  34.860 146.388  1.00331.41           O  
ATOM   2574  N   ASN B  33     141.884  33.043 145.559  1.00 92.93           N  
ATOM   2575  CA  ASN B  33     142.863  32.931 146.620  1.00 92.93           C  
ATOM   2576  CB  ASN B  33     143.647  34.224 146.911  1.00 92.93           C  
ATOM   2577  CG  ASN B  33     144.825  33.864 147.815  1.00 92.93           C  
ATOM   2578  OD1 ASN B  33     144.938  34.361 148.934  1.00 92.93           O  
ATOM   2579  ND2 ASN B  33     145.719  32.964 147.325  1.00 92.93           N  
ATOM   2580  C   ASN B  33     142.192  32.475 147.887  1.00 92.93           C  
ATOM   2581  O   ASN B  33     142.563  32.866 148.993  1.00 92.93           O  
ATOM   2582  N   HIS B  34     141.171  31.609 147.738  1.00 97.78           N  
ATOM   2583  CA  HIS B  34     140.457  31.016 148.828  1.00 97.78           C  
ATOM   2584  ND1 HIS B  34     136.718  31.035 147.823  1.00 97.78           N  
ATOM   2585  CG  HIS B  34     138.018  31.390 148.112  1.00 97.78           C  
ATOM   2586  CB  HIS B  34     139.093  30.401 148.453  1.00 97.78           C  
ATOM   2587  NE2 HIS B  34     136.816  33.249 147.678  1.00 97.78           N  
ATOM   2588  CD2 HIS B  34     138.059  32.746 148.018  1.00 97.78           C  
ATOM   2589  CE1 HIS B  34     136.043  32.183 147.571  1.00 97.78           C  
ATOM   2590  C   HIS B  34     141.270  29.888 149.377  1.00 97.78           C  
ATOM   2591  O   HIS B  34     141.937  29.153 148.650  1.00 97.78           O  
ATOM   2592  N   GLU B  35     141.239  29.771 150.714  1.00170.51           N  
ATOM   2593  CA  GLU B  35     141.894  28.771 151.502  1.00170.51           C  
ATOM   2594  CB  GLU B  35     141.829  29.100 153.003  1.00170.51           C  
ATOM   2595  CG  GLU B  35     142.076  30.568 153.363  1.00170.51           C  
ATOM   2596  CD  GLU B  35     143.416  31.039 152.825  1.00170.51           C  
ATOM   2597  OE1 GLU B  35     144.465  30.668 153.413  1.00170.51           O  
ATOM   2598  OE2 GLU B  35     143.402  31.799 151.821  1.00170.51           O  
ATOM   2599  C   GLU B  35     141.122  27.488 151.380  1.00170.51           C  
ATOM   2600  O   GLU B  35     141.669  26.399 151.542  1.00170.51           O  
ATOM   2601  N   TYR B  36     139.802  27.589 151.127  1.00447.33           N  
ATOM   2602  CA  TYR B  36     138.949  26.435 151.265  1.00447.33           C  
ATOM   2603  CB  TYR B  36     137.738  26.807 152.137  1.00447.33           C  
ATOM   2604  CG  TYR B  36     136.976  25.646 152.684  1.00447.33           C  
ATOM   2605  CD1 TYR B  36     136.123  24.910 151.895  1.00447.33           C  
ATOM   2606  CD2 TYR B  36     137.126  25.299 154.009  1.00447.33           C  
ATOM   2607  CE1 TYR B  36     135.409  23.862 152.421  1.00447.33           C  
ATOM   2608  CE2 TYR B  36     136.416  24.252 154.542  1.00447.33           C  
ATOM   2609  CZ  TYR B  36     135.554  23.536 153.747  1.00447.33           C  
ATOM   2610  OH  TYR B  36     134.819  22.462 154.289  1.00447.33           O  
ATOM   2611  C   TYR B  36     138.426  25.995 149.936  1.00447.33           C  
ATOM   2612  O   TYR B  36     137.898  26.789 149.158  1.00447.33           O  
ATOM   2613  N   MET B  37     138.555  24.678 149.668  1.00242.12           N  
ATOM   2614  CA  MET B  37     138.136  24.086 148.426  1.00242.12           C  
ATOM   2615  CB  MET B  37     139.319  23.739 147.513  1.00242.12           C  
ATOM   2616  CG  MET B  37     140.088  24.950 146.995  1.00242.12           C  
ATOM   2617  SD  MET B  37     139.245  25.845 145.666  1.00242.12           S  
ATOM   2618  CE  MET B  37     140.799  26.477 144.979  1.00242.12           C  
ATOM   2619  C   MET B  37     137.469  22.773 148.723  1.00242.12           C  
ATOM   2620  O   MET B  37     137.849  22.077 149.664  1.00242.12           O  
ATOM   2621  N   SER B  38     136.451  22.396 147.913  1.00116.86           N  
ATOM   2622  CA  SER B  38     135.786  21.132 148.120  1.00116.86           C  
ATOM   2623  CB  SER B  38     134.599  21.233 149.095  1.00116.86           C  
ATOM   2624  OG  SER B  38     133.619  22.118 148.576  1.00116.86           O  
ATOM   2625  C   SER B  38     135.260  20.599 146.819  1.00116.86           C  
ATOM   2626  O   SER B  38     135.108  21.332 145.843  1.00116.86           O  
ATOM   2627  N   TRP B  39     134.976  19.277 146.783  1.00103.12           N  
ATOM   2628  CA  TRP B  39     134.457  18.655 145.596  1.00103.12           C  
ATOM   2629  CB  TRP B  39     135.367  17.565 145.001  1.00103.12           C  
ATOM   2630  CG  TRP B  39     136.589  18.075 144.273  1.00103.12           C  
ATOM   2631  CD2 TRP B  39     136.592  18.397 142.874  1.00103.12           C  
ATOM   2632  CD1 TRP B  39     137.854  18.308 144.725  1.00103.12           C  
ATOM   2633  NE1 TRP B  39     138.647  18.749 143.692  1.00103.12           N  
ATOM   2634  CE2 TRP B  39     137.882  18.809 142.548  1.00103.12           C  
ATOM   2635  CE3 TRP B  39     135.599  18.348 141.940  1.00103.12           C  
ATOM   2636  CZ2 TRP B  39     138.203  19.182 141.273  1.00103.12           C  
ATOM   2637  CZ3 TRP B  39     135.923  18.727 140.657  1.00103.12           C  
ATOM   2638  CH2 TRP B  39     137.200  19.136 140.330  1.00103.12           C  
ATOM   2639  C   TRP B  39     133.140  17.996 145.899  1.00103.12           C  
ATOM   2640  O   TRP B  39     132.931  17.461 146.987  1.00103.12           O  
ATOM   2641  N   TYR B  40     132.213  18.030 144.912  1.00198.13           N  
ATOM   2642  CA  TYR B  40     130.910  17.426 145.021  1.00198.13           C  
ATOM   2643  CB  TYR B  40     129.719  18.411 144.988  1.00198.13           C  
ATOM   2644  CG  TYR B  40     129.724  19.380 146.123  1.00198.13           C  
ATOM   2645  CD1 TYR B  40     129.543  18.960 147.418  1.00198.13           C  
ATOM   2646  CD2 TYR B  40     129.858  20.727 145.886  1.00198.13           C  
ATOM   2647  CE1 TYR B  40     129.528  19.859 148.457  1.00198.13           C  
ATOM   2648  CE2 TYR B  40     129.843  21.633 146.922  1.00198.13           C  
ATOM   2649  CZ  TYR B  40     129.682  21.198 148.214  1.00198.13           C  
ATOM   2650  OH  TYR B  40     129.665  22.116 149.285  1.00198.13           O  
ATOM   2651  C   TYR B  40     130.691  16.608 143.777  1.00198.13           C  
ATOM   2652  O   TYR B  40     131.303  16.855 142.738  1.00198.13           O  
ATOM   2653  N   ARG B  41     129.820  15.580 143.867  1.00113.81           N  
ATOM   2654  CA  ARG B  41     129.434  14.821 142.708  1.00113.81           C  
ATOM   2655  CB  ARG B  41     129.876  13.347 142.724  1.00113.81           C  
ATOM   2656  CG  ARG B  41     129.344  12.542 143.910  1.00113.81           C  
ATOM   2657  CD  ARG B  41     129.639  11.047 143.799  1.00113.81           C  
ATOM   2658  NE  ARG B  41     128.773  10.506 142.715  1.00113.81           N  
ATOM   2659  CZ  ARG B  41     129.071   9.299 142.155  1.00113.81           C  
ATOM   2660  NH1 ARG B  41     130.188   8.626 142.555  1.00113.81           N  
ATOM   2661  NH2 ARG B  41     128.253   8.765 141.201  1.00113.81           N  
ATOM   2662  C   ARG B  41     127.944  14.846 142.698  1.00113.81           C  
ATOM   2663  O   ARG B  41     127.326  14.798 143.760  1.00113.81           O  
ATOM   2664  N   GLN B  42     127.328  14.954 141.502  1.00 89.28           N  
ATOM   2665  CA  GLN B  42     125.897  15.016 141.442  1.00 89.28           C  
ATOM   2666  CB  GLN B  42     125.358  16.388 140.996  1.00 89.28           C  
ATOM   2667  CG  GLN B  42     123.830  16.446 140.939  1.00 89.28           C  
ATOM   2668  CD  GLN B  42     123.416  17.842 140.492  1.00 89.28           C  
ATOM   2669  OE1 GLN B  42     122.366  18.346 140.888  1.00 89.28           O  
ATOM   2670  NE2 GLN B  42     124.257  18.485 139.640  1.00 89.28           N  
ATOM   2671  C   GLN B  42     125.413  14.015 140.445  1.00 89.28           C  
ATOM   2672  O   GLN B  42     125.861  13.986 139.300  1.00 89.28           O  
ATOM   2673  N   ASP B  43     124.478  13.149 140.877  1.00173.34           N  
ATOM   2674  CA  ASP B  43     123.892  12.173 140.010  1.00173.34           C  
ATOM   2675  CB  ASP B  43     124.571  10.783 140.058  1.00173.34           C  
ATOM   2676  CG  ASP B  43     124.816  10.275 141.476  1.00173.34           C  
ATOM   2677  OD1 ASP B  43     124.959  11.098 142.417  1.00173.34           O  
ATOM   2678  OD2 ASP B  43     124.908   9.029 141.624  1.00173.34           O  
ATOM   2679  C   ASP B  43     122.412  12.136 140.248  1.00173.34           C  
ATOM   2680  O   ASP B  43     121.922  12.541 141.301  1.00173.34           O  
ATOM   2681  N   PRO B  44     121.673  11.681 139.272  1.00135.75           N  
ATOM   2682  CA  PRO B  44     120.243  11.751 139.373  1.00135.75           C  
ATOM   2683  CD  PRO B  44     122.124  11.718 137.891  1.00135.75           C  
ATOM   2684  CB  PRO B  44     119.712  11.378 137.992  1.00135.75           C  
ATOM   2685  CG  PRO B  44     120.842  11.830 137.046  1.00135.75           C  
ATOM   2686  C   PRO B  44     119.660  10.965 140.498  1.00135.75           C  
ATOM   2687  O   PRO B  44     120.021   9.805 140.686  1.00135.75           O  
ATOM   2688  N   GLY B  45     118.739  11.596 141.250  1.00 70.82           N  
ATOM   2689  CA  GLY B  45     118.052  10.956 142.330  1.00 70.82           C  
ATOM   2690  C   GLY B  45     118.937  10.906 143.536  1.00 70.82           C  
ATOM   2691  O   GLY B  45     118.577  10.286 144.537  1.00 70.82           O  
ATOM   2692  N   LEU B  46     120.123  11.547 143.483  1.00162.08           N  
ATOM   2693  CA  LEU B  46     120.976  11.481 144.638  1.00162.08           C  
ATOM   2694  CB  LEU B  46     122.297  10.740 144.377  1.00162.08           C  
ATOM   2695  CG  LEU B  46     122.111   9.276 143.946  1.00162.08           C  
ATOM   2696  CD1 LEU B  46     123.453   8.534 143.899  1.00162.08           C  
ATOM   2697  CD2 LEU B  46     121.057   8.567 144.805  1.00162.08           C  
ATOM   2698  C   LEU B  46     121.364  12.866 145.092  1.00162.08           C  
ATOM   2699  O   LEU B  46     121.944  13.008 146.169  1.00162.08           O  
ATOM   2700  N   GLY B  47     121.074  13.922 144.295  1.00 83.03           N  
ATOM   2701  CA  GLY B  47     121.395  15.276 144.690  1.00 83.03           C  
ATOM   2702  C   GLY B  47     122.892  15.438 144.700  1.00 83.03           C  
ATOM   2703  O   GLY B  47     123.616  14.593 144.177  1.00 83.03           O  
ATOM   2704  N   LEU B  48     123.403  16.538 145.310  1.00181.92           N  
ATOM   2705  CA  LEU B  48     124.829  16.743 145.355  1.00181.92           C  
ATOM   2706  CB  LEU B  48     125.319  18.203 145.461  1.00181.92           C  
ATOM   2707  CG  LEU B  48     124.974  19.120 144.279  1.00181.92           C  
ATOM   2708  CD1 LEU B  48     123.518  19.585 144.338  1.00181.92           C  
ATOM   2709  CD2 LEU B  48     125.966  20.282 144.158  1.00181.92           C  
ATOM   2710  C   LEU B  48     125.373  16.082 146.586  1.00181.92           C  
ATOM   2711  O   LEU B  48     124.781  16.159 147.659  1.00181.92           O  
ATOM   2712  N   ARG B  49     126.531  15.402 146.467  1.00142.51           N  
ATOM   2713  CA  ARG B  49     127.119  14.799 147.634  1.00142.51           C  
ATOM   2714  CB  ARG B  49     127.114  13.263 147.605  1.00142.51           C  
ATOM   2715  CG  ARG B  49     125.698  12.688 147.669  1.00142.51           C  
ATOM   2716  CD  ARG B  49     125.655  11.166 147.787  1.00142.51           C  
ATOM   2717  NE  ARG B  49     126.318  10.612 146.576  1.00142.51           N  
ATOM   2718  CZ  ARG B  49     126.360   9.263 146.382  1.00142.51           C  
ATOM   2719  NH1 ARG B  49     125.774   8.427 147.288  1.00142.51           N  
ATOM   2720  NH2 ARG B  49     126.987   8.754 145.283  1.00142.51           N  
ATOM   2721  C   ARG B  49     128.550  15.265 147.748  1.00142.51           C  
ATOM   2722  O   ARG B  49     129.244  15.373 146.740  1.00142.51           O  
ATOM   2723  N   GLN B  50     129.030  15.561 148.985  1.00116.46           N  
ATOM   2724  CA  GLN B  50     130.381  16.054 149.175  1.00116.46           C  
ATOM   2725  CB  GLN B  50     130.593  16.852 150.471  1.00116.46           C  
ATOM   2726  CG  GLN B  50     132.018  17.402 150.578  1.00116.46           C  
ATOM   2727  CD  GLN B  50     132.195  18.050 151.942  1.00116.46           C  
ATOM   2728  OE1 GLN B  50     132.209  17.368 152.965  1.00116.46           O  
ATOM   2729  NE2 GLN B  50     132.343  19.402 151.958  1.00116.46           N  
ATOM   2730  C   GLN B  50     131.364  14.916 149.228  1.00116.46           C  
ATOM   2731  O   GLN B  50     131.166  13.959 149.974  1.00116.46           O  
ATOM   2732  N   ILE B  51     132.392  14.953 148.342  1.00174.92           N  
ATOM   2733  CA  ILE B  51     133.471  13.988 148.283  1.00174.92           C  
ATOM   2734  CB  ILE B  51     134.125  13.976 146.927  1.00174.92           C  
ATOM   2735  CG1 ILE B  51     133.113  13.663 145.809  1.00174.92           C  
ATOM   2736  CG2 ILE B  51     135.290  12.971 146.976  1.00174.92           C  
ATOM   2737  CD1 ILE B  51     132.592  12.230 145.816  1.00174.92           C  
ATOM   2738  C   ILE B  51     134.591  14.248 149.269  1.00174.92           C  
ATOM   2739  O   ILE B  51     134.906  13.404 150.107  1.00174.92           O  
ATOM   2740  N   TYR B  52     135.235  15.439 149.173  1.00144.44           N  
ATOM   2741  CA  TYR B  52     136.359  15.804 150.005  1.00144.44           C  
ATOM   2742  CB  TYR B  52     137.763  15.422 149.479  1.00144.44           C  
ATOM   2743  CG  TYR B  52     138.089  13.974 149.633  1.00144.44           C  
ATOM   2744  CD1 TYR B  52     138.381  13.465 150.874  1.00144.44           C  
ATOM   2745  CD2 TYR B  52     138.116  13.116 148.559  1.00144.44           C  
ATOM   2746  CE1 TYR B  52     138.693  12.138 151.043  1.00144.44           C  
ATOM   2747  CE2 TYR B  52     138.429  11.785 148.722  1.00144.44           C  
ATOM   2748  CZ  TYR B  52     138.721  11.290 149.968  1.00144.44           C  
ATOM   2749  OH  TYR B  52     139.043   9.927 150.143  1.00144.44           O  
ATOM   2750  C   TYR B  52     136.418  17.301 150.081  1.00144.44           C  
ATOM   2751  O   TYR B  52     135.887  17.990 149.213  1.00144.44           O  
ATOM   2752  N   TYR B  53     137.070  17.848 151.134  1.00157.65           N  
ATOM   2753  CA  TYR B  53     137.278  19.266 151.204  1.00157.65           C  
ATOM   2754  CB  TYR B  53     136.196  20.032 151.998  1.00157.65           C  
ATOM   2755  CG  TYR B  53     136.112  19.584 153.420  1.00157.65           C  
ATOM   2756  CD1 TYR B  53     136.877  20.183 154.393  1.00157.65           C  
ATOM   2757  CD2 TYR B  53     135.252  18.573 153.785  1.00157.65           C  
ATOM   2758  CE1 TYR B  53     136.790  19.779 155.705  1.00157.65           C  
ATOM   2759  CE2 TYR B  53     135.161  18.165 155.094  1.00157.65           C  
ATOM   2760  CZ  TYR B  53     135.930  18.769 156.058  1.00157.65           C  
ATOM   2761  OH  TYR B  53     135.838  18.354 157.403  1.00157.65           O  
ATOM   2762  C   TYR B  53     138.658  19.553 151.768  1.00157.65           C  
ATOM   2763  O   TYR B  53     139.271  18.675 152.371  1.00157.65           O  
ATOM   2764  N   SER B  54     139.199  20.786 151.546  1.00208.68           N  
ATOM   2765  CA  SER B  54     140.528  21.178 151.993  1.00208.68           C  
ATOM   2766  CB  SER B  54     141.504  21.289 150.806  1.00208.68           C  
ATOM   2767  OG  SER B  54     142.773  21.758 151.235  1.00208.68           O  
ATOM   2768  C   SER B  54     140.491  22.545 152.657  1.00208.68           C  
ATOM   2769  O   SER B  54     140.223  23.545 151.995  1.00208.68           O  
ATOM   2770  N   MET B  55     140.836  22.617 153.973  1.00417.08           N  
ATOM   2771  CA  MET B  55     140.799  23.789 154.819  1.00417.08           C  
ATOM   2772  CB  MET B  55     141.082  23.428 156.285  1.00417.08           C  
ATOM   2773  CG  MET B  55     140.156  22.334 156.823  1.00417.08           C  
ATOM   2774  SD  MET B  55     138.388  22.745 156.811  1.00417.08           S  
ATOM   2775  CE  MET B  55     138.519  23.919 158.186  1.00417.08           C  
ATOM   2776  C   MET B  55     141.823  24.796 154.410  1.00417.08           C  
ATOM   2777  O   MET B  55     141.676  26.002 154.622  1.00417.08           O  
ATOM   2778  N   ASN B  56     142.957  24.294 153.919  1.00268.03           N  
ATOM   2779  CA  ASN B  56     143.984  25.146 153.438  1.00268.03           C  
ATOM   2780  CB  ASN B  56     144.776  25.869 154.536  1.00268.03           C  
ATOM   2781  CG  ASN B  56     145.460  27.052 153.864  1.00268.03           C  
ATOM   2782  OD1 ASN B  56     146.684  27.107 153.769  1.00268.03           O  
ATOM   2783  ND2 ASN B  56     144.646  28.016 153.362  1.00268.03           N  
ATOM   2784  C   ASN B  56     144.915  24.288 152.651  1.00268.03           C  
ATOM   2785  O   ASN B  56     144.617  23.116 152.425  1.00268.03           O  
ATOM   2786  N   VAL B  57     146.074  24.849 152.234  1.00520.82           N  
ATOM   2787  CA  VAL B  57     146.964  24.136 151.385  1.00520.82           C  
ATOM   2788  CB  VAL B  57     148.214  24.913 151.053  1.00520.82           C  
ATOM   2789  CG1 VAL B  57     149.066  25.139 152.314  1.00520.82           C  
ATOM   2790  CG2 VAL B  57     148.939  24.194 149.906  1.00520.82           C  
ATOM   2791  C   VAL B  57     147.285  22.828 152.014  1.00520.82           C  
ATOM   2792  O   VAL B  57     146.915  21.781 151.515  1.00520.82           O  
ATOM   2793  N   GLU B  58     147.836  22.769 153.206  1.00457.05           N  
ATOM   2794  CA  GLU B  58     148.150  21.409 153.499  1.00457.05           C  
ATOM   2795  CB  GLU B  58     149.496  21.286 154.234  1.00457.05           C  
ATOM   2796  CG  GLU B  58     150.181  19.928 154.066  1.00457.05           C  
ATOM   2797  CD  GLU B  58     150.940  19.964 152.743  1.00457.05           C  
ATOM   2798  OE1 GLU B  58     151.869  20.808 152.624  1.00457.05           O  
ATOM   2799  OE2 GLU B  58     150.600  19.161 151.834  1.00457.05           O  
ATOM   2800  C   GLU B  58     147.097  20.784 154.373  1.00457.05           C  
ATOM   2801  O   GLU B  58     147.417  20.270 155.440  1.00457.05           O  
ATOM   2802  N   VAL B  59     145.808  20.762 153.974  1.00329.43           N  
ATOM   2803  CA  VAL B  59     144.923  20.021 154.829  1.00329.43           C  
ATOM   2804  CB  VAL B  59     144.263  20.804 155.924  1.00329.43           C  
ATOM   2805  CG1 VAL B  59     145.320  21.320 156.910  1.00329.43           C  
ATOM   2806  CG2 VAL B  59     143.412  21.892 155.282  1.00329.43           C  
ATOM   2807  C   VAL B  59     143.830  19.419 154.021  1.00329.43           C  
ATOM   2808  O   VAL B  59     143.349  20.042 153.075  1.00329.43           O  
ATOM   2809  N   THR B  60     143.419  18.177 154.386  1.00 72.41           N  
ATOM   2810  CA  THR B  60     142.361  17.523 153.664  1.00 72.41           C  
ATOM   2811  CB  THR B  60     142.863  16.693 152.518  1.00 72.41           C  
ATOM   2812  OG1 THR B  60     143.599  17.505 151.615  1.00 72.41           O  
ATOM   2813  CG2 THR B  60     141.659  16.059 151.795  1.00 72.41           C  
ATOM   2814  C   THR B  60     141.580  16.603 154.569  1.00 72.41           C  
ATOM   2815  O   THR B  60     142.154  15.860 155.364  1.00 72.41           O  
ATOM   2816  N   ASP B  61     140.229  16.621 154.445  1.00 70.01           N  
ATOM   2817  CA  ASP B  61     139.349  15.775 155.215  1.00 70.01           C  
ATOM   2818  CB  ASP B  61     138.600  16.536 156.323  1.00 70.01           C  
ATOM   2819  CG  ASP B  61     139.601  16.840 157.430  1.00 70.01           C  
ATOM   2820  OD1 ASP B  61     140.042  15.873 158.105  1.00 70.01           O  
ATOM   2821  OD2 ASP B  61     139.949  18.039 157.605  1.00 70.01           O  
ATOM   2822  C   ASP B  61     138.321  15.181 154.289  1.00 70.01           C  
ATOM   2823  O   ASP B  61     137.794  15.859 153.408  1.00 70.01           O  
ATOM   2824  N   LYS B  69     138.002  13.879 154.468  1.00163.72           N  
ATOM   2825  CA  LYS B  69     137.063  13.232 153.585  1.00163.72           C  
ATOM   2826  CB  LYS B  69     137.176  11.695 153.529  1.00163.72           C  
ATOM   2827  CG  LYS B  69     137.076  10.981 154.876  1.00163.72           C  
ATOM   2828  CD  LYS B  69     138.272  11.239 155.789  1.00163.72           C  
ATOM   2829  CE  LYS B  69     139.533  10.486 155.360  1.00163.72           C  
ATOM   2830  NZ  LYS B  69     140.652  10.806 156.274  1.00163.72           N  
ATOM   2831  C   LYS B  69     135.647  13.582 153.932  1.00163.72           C  
ATOM   2832  O   LYS B  69     135.261  13.643 155.098  1.00163.72           O  
ATOM   2833  N   GLY B  70     134.823  13.790 152.884  1.00 35.93           N  
ATOM   2834  CA  GLY B  70     133.443  14.165 153.021  1.00 35.93           C  
ATOM   2835  C   GLY B  70     132.601  12.931 153.061  1.00 35.93           C  
ATOM   2836  O   GLY B  70     133.077  11.842 153.372  1.00 35.93           O  
ATOM   2837  N   ASP B  71     131.308  13.092 152.727  1.00125.88           N  
ATOM   2838  CA  ASP B  71     130.333  12.052 152.833  1.00125.88           C  
ATOM   2839  CB  ASP B  71     128.932  12.541 152.439  1.00125.88           C  
ATOM   2840  CG  ASP B  71     127.936  11.505 152.920  1.00125.88           C  
ATOM   2841  OD1 ASP B  71     128.382  10.491 153.522  1.00125.88           O  
ATOM   2842  OD2 ASP B  71     126.714  11.714 152.694  1.00125.88           O  
ATOM   2843  C   ASP B  71     130.654  10.858 151.967  1.00125.88           C  
ATOM   2844  O   ASP B  71     130.609   9.730 152.457  1.00125.88           O  
ATOM   2845  N   VAL B  72     130.981  11.045 150.667  1.00176.72           N  
ATOM   2846  CA  VAL B  72     131.224   9.885 149.835  1.00176.72           C  
ATOM   2847  CB  VAL B  72     130.238   9.825 148.701  1.00176.72           C  
ATOM   2848  CG1 VAL B  72     130.274  11.161 147.939  1.00176.72           C  
ATOM   2849  CG2 VAL B  72     130.555   8.608 147.823  1.00176.72           C  
ATOM   2850  C   VAL B  72     132.625   9.926 149.261  1.00176.72           C  
ATOM   2851  O   VAL B  72     132.815  10.142 148.065  1.00176.72           O  
ATOM   2852  N   PRO B  73     133.614   9.694 150.086  1.00122.31           N  
ATOM   2853  CA  PRO B  73     135.010   9.710 149.710  1.00122.31           C  
ATOM   2854  CD  PRO B  73     133.433   9.740 151.524  1.00122.31           C  
ATOM   2855  CB  PRO B  73     135.778   9.964 151.007  1.00122.31           C  
ATOM   2856  CG  PRO B  73     134.827   9.470 152.108  1.00122.31           C  
ATOM   2857  C   PRO B  73     135.540   8.489 149.015  1.00122.31           C  
ATOM   2858  O   PRO B  73     136.642   8.561 148.474  1.00122.31           O  
ATOM   2859  N   GLU B  74     134.820   7.356 149.030  1.00 92.07           N  
ATOM   2860  CA  GLU B  74     135.408   6.150 148.514  1.00 92.07           C  
ATOM   2861  CB  GLU B  74     134.496   4.922 148.678  1.00 92.07           C  
ATOM   2862  CG  GLU B  74     135.135   3.622 148.192  0.90 92.07           C  
ATOM   2863  CD  GLU B  74     136.197   3.240 149.210  0.90 92.07           C  
ATOM   2864  OE1 GLU B  74     135.937   3.428 150.428  1.00 92.07           O  
ATOM   2865  OE2 GLU B  74     137.280   2.755 148.788  1.00 92.07           O  
ATOM   2866  C   GLU B  74     135.715   6.279 147.053  1.00 92.07           C  
ATOM   2867  O   GLU B  74     134.884   6.722 146.263  1.00 92.07           O  
ATOM   2868  N   GLY B  75     136.947   5.875 146.671  1.00 43.94           N  
ATOM   2869  CA  GLY B  75     137.360   5.821 145.294  1.00 43.94           C  
ATOM   2870  C   GLY B  75     138.001   7.105 144.863  1.00 43.94           C  
ATOM   2871  O   GLY B  75     138.540   7.181 143.758  1.00 43.94           O  
ATOM   2872  N   TYR B  76     138.000   8.140 145.727  1.00 93.26           N  
ATOM   2873  CA  TYR B  76     138.522   9.407 145.299  1.00 93.26           C  
ATOM   2874  CB  TYR B  76     137.501  10.554 145.424  1.00 93.26           C  
ATOM   2875  CG  TYR B  76     136.306  10.220 144.596  1.00 93.26           C  
ATOM   2876  CD1 TYR B  76     136.280  10.481 143.245  1.00 93.26           C  
ATOM   2877  CD2 TYR B  76     135.201   9.646 145.183  1.00 93.26           C  
ATOM   2878  CE1 TYR B  76     135.169  10.170 142.495  1.00 93.26           C  
ATOM   2879  CE2 TYR B  76     134.088   9.333 144.439  1.00 93.26           C  
ATOM   2880  CZ  TYR B  76     134.072   9.595 143.091  1.00 93.26           C  
ATOM   2881  OH  TYR B  76     132.933   9.276 142.322  1.00 93.26           O  
ATOM   2882  C   TYR B  76     139.657   9.786 146.199  1.00 93.26           C  
ATOM   2883  O   TYR B  76     139.737   9.327 147.338  1.00 93.26           O  
ATOM   2884  N   LYS B  77     140.593  10.611 145.677  1.00165.82           N  
ATOM   2885  CA  LYS B  77     141.702  11.084 146.458  1.00165.82           C  
ATOM   2886  CB  LYS B  77     143.022  10.341 146.186  1.00165.82           C  
ATOM   2887  CG  LYS B  77     142.903   8.812 146.163  1.00165.82           C  
ATOM   2888  CD  LYS B  77     142.228   8.174 147.380  1.00165.82           C  
ATOM   2889  CE  LYS B  77     142.955   8.384 148.708  1.00165.82           C  
ATOM   2890  NZ  LYS B  77     142.087   9.152 149.629  1.00165.82           N  
ATOM   2891  C   LYS B  77     141.926  12.515 146.052  1.00165.82           C  
ATOM   2892  O   LYS B  77     141.603  12.901 144.929  1.00165.82           O  
ATOM   2893  N   VAL B  78     142.482  13.349 146.960  1.00128.68           N  
ATOM   2894  CA  VAL B  78     142.701  14.733 146.636  1.00128.68           C  
ATOM   2895  CB  VAL B  78     141.655  15.636 147.218  1.00128.68           C  
ATOM   2896  CG1 VAL B  78     140.302  15.303 146.568  1.00128.68           C  
ATOM   2897  CG2 VAL B  78     141.659  15.453 148.745  1.00128.68           C  
ATOM   2898  C   VAL B  78     144.022  15.158 147.210  1.00128.68           C  
ATOM   2899  O   VAL B  78     144.610  14.452 148.027  1.00128.68           O  
ATOM   2900  N   SER B  79     144.547  16.319 146.757  1.00 69.62           N  
ATOM   2901  CA  SER B  79     145.794  16.812 147.279  1.00 69.62           C  
ATOM   2902  CB  SER B  79     147.017  16.336 146.475  1.00 69.62           C  
ATOM   2903  OG  SER B  79     146.970  16.864 145.157  1.00 69.62           O  
ATOM   2904  C   SER B  79     145.774  18.309 147.206  1.00 69.62           C  
ATOM   2905  O   SER B  79     145.267  18.879 146.240  1.00 69.62           O  
ATOM   2906  N   ARG B  80     146.313  18.994 148.241  1.00206.73           N  
ATOM   2907  CA  ARG B  80     146.341  20.430 148.180  1.00206.73           C  
ATOM   2908  CB  ARG B  80     145.436  21.106 149.223  1.00206.73           C  
ATOM   2909  CG  ARG B  80     145.576  22.626 149.223  1.00206.73           C  
ATOM   2910  CD  ARG B  80     144.246  23.370 149.278  1.00206.73           C  
ATOM   2911  NE  ARG B  80     143.699  23.313 147.898  1.00206.73           N  
ATOM   2912  CZ  ARG B  80     143.147  24.418 147.325  1.00206.73           C  
ATOM   2913  NH1 ARG B  80     143.030  25.580 148.030  1.00206.73           N  
ATOM   2914  NH2 ARG B  80     142.726  24.356 146.029  1.00206.73           N  
ATOM   2915  C   ARG B  80     147.753  20.914 148.341  1.00206.73           C  
ATOM   2916  O   ARG B  80     148.140  21.474 149.363  1.00206.73           O  
ATOM   2917  N   LYS B  81     148.591  20.714 147.314  1.00160.85           N  
ATOM   2918  CA  LYS B  81     149.932  21.203 147.416  1.00160.85           C  
ATOM   2919  CB  LYS B  81     150.866  20.640 146.337  1.00160.85           C  
ATOM   2920  CG  LYS B  81     152.296  21.151 146.492  1.00160.85           C  
ATOM   2921  CD  LYS B  81     152.984  20.681 147.775  1.00160.85           C  
ATOM   2922  CE  LYS B  81     154.414  21.204 147.923  1.00160.85           C  
ATOM   2923  NZ  LYS B  81     154.977  20.775 149.223  1.00160.85           N  
ATOM   2924  C   LYS B  81     149.934  22.695 147.298  1.00160.85           C  
ATOM   2925  O   LYS B  81     150.706  23.378 147.971  1.00160.85           O  
ATOM   2926  N   GLU B  82     149.063  23.234 146.422  1.00125.35           N  
ATOM   2927  CA  GLU B  82     149.031  24.642 146.160  1.00125.35           C  
ATOM   2928  CB  GLU B  82     149.390  24.966 144.703  1.00125.35           C  
ATOM   2929  CG  GLU B  82     148.566  24.171 143.693  1.00125.35           C  
ATOM   2930  CD  GLU B  82     149.219  24.350 142.331  1.00125.35           C  
ATOM   2931  OE1 GLU B  82     150.038  25.296 142.190  1.00125.35           O  
ATOM   2932  OE2 GLU B  82     148.913  23.541 141.415  1.00125.35           O  
ATOM   2933  C   GLU B  82     147.666  25.168 146.458  1.00125.35           C  
ATOM   2934  O   GLU B  82     146.696  24.423 146.574  1.00125.35           O  
ATOM   2935  N   LYS B  83     147.589  26.495 146.656  1.00251.30           N  
ATOM   2936  CA  LYS B  83     146.372  27.173 146.993  1.00251.30           C  
ATOM   2937  CB  LYS B  83     146.623  28.655 147.314  1.00251.30           C  
ATOM   2938  CG  LYS B  83     145.430  29.377 147.941  1.00251.30           C  
ATOM   2939  CD  LYS B  83     145.145  28.932 149.375  1.00251.30           C  
ATOM   2940  CE  LYS B  83     146.415  28.670 150.186  1.00251.30           C  
ATOM   2941  NZ  LYS B  83     147.219  29.908 150.286  1.00251.30           N  
ATOM   2942  C   LYS B  83     145.402  27.146 145.861  1.00251.30           C  
ATOM   2943  O   LYS B  83     144.209  26.906 146.045  1.00251.30           O  
ATOM   2944  N   ARG B  84     145.910  27.404 144.648  1.00133.61           N  
ATOM   2945  CA  ARG B  84     145.049  27.565 143.522  1.00133.61           C  
ATOM   2946  CB  ARG B  84     145.822  27.974 142.256  1.00133.61           C  
ATOM   2947  CG  ARG B  84     146.597  29.284 142.412  1.00133.61           C  
ATOM   2948  CD  ARG B  84     147.358  29.713 141.155  1.00133.61           C  
ATOM   2949  NE  ARG B  84     148.346  28.646 140.822  1.00133.61           N  
ATOM   2950  CZ  ARG B  84     149.562  28.612 141.442  1.00133.61           C  
ATOM   2951  NH1 ARG B  84     149.846  29.495 142.443  1.00133.61           N  
ATOM   2952  NH2 ARG B  84     150.495  27.692 141.063  1.00133.61           N  
ATOM   2953  C   ARG B  84     144.343  26.293 143.207  1.00133.61           C  
ATOM   2954  O   ARG B  84     143.139  26.307 142.954  1.00133.61           O  
ATOM   2955  N   ASN B  85     145.059  25.153 143.249  1.00 95.32           N  
ATOM   2956  CA  ASN B  85     144.449  23.960 142.740  1.00 95.32           C  
ATOM   2957  CB  ASN B  85     145.318  23.229 141.701  1.00 95.32           C  
ATOM   2958  CG  ASN B  85     145.341  24.056 140.421  1.00 95.32           C  
ATOM   2959  OD1 ASN B  85     144.297  24.458 139.911  1.00 95.32           O  
ATOM   2960  ND2 ASN B  85     146.563  24.322 139.886  1.00 95.32           N  
ATOM   2961  C   ASN B  85     144.101  22.952 143.792  1.00 95.32           C  
ATOM   2962  O   ASN B  85     144.760  22.817 144.823  1.00 95.32           O  
ATOM   2963  N   PHE B  86     142.988  22.229 143.530  1.00143.03           N  
ATOM   2964  CA  PHE B  86     142.543  21.161 144.376  1.00143.03           C  
ATOM   2965  CB  PHE B  86     141.384  21.632 145.277  1.00143.03           C  
ATOM   2966  CG  PHE B  86     141.079  20.603 146.308  1.00143.03           C  
ATOM   2967  CD1 PHE B  86     142.036  20.218 147.218  1.00143.03           C  
ATOM   2968  CD2 PHE B  86     139.819  20.062 146.400  1.00143.03           C  
ATOM   2969  CE1 PHE B  86     141.752  19.278 148.180  1.00143.03           C  
ATOM   2970  CE2 PHE B  86     139.527  19.123 147.362  1.00143.03           C  
ATOM   2971  CZ  PHE B  86     140.496  18.725 148.251  1.00143.03           C  
ATOM   2972  C   PHE B  86     142.087  20.059 143.451  1.00143.03           C  
ATOM   2973  O   PHE B  86     140.912  19.971 143.094  1.00143.03           O  
ATOM   2974  N   PRO B  87     143.019  19.210 143.070  1.00195.03           N  
ATOM   2975  CA  PRO B  87     142.735  18.149 142.135  1.00195.03           C  
ATOM   2976  CD  PRO B  87     144.397  19.665 142.956  1.00195.03           C  
ATOM   2977  CB  PRO B  87     144.079  17.712 141.560  1.00195.03           C  
ATOM   2978  CG  PRO B  87     144.974  18.947 141.725  1.00195.03           C  
ATOM   2979  C   PRO B  87     142.002  17.007 142.751  1.00195.03           C  
ATOM   2980  O   PRO B  87     142.197  16.721 143.931  1.00195.03           O  
ATOM   2981  N   LEU B  88     141.168  16.328 141.945  1.00 87.77           N  
ATOM   2982  CA  LEU B  88     140.441  15.181 142.392  1.00 87.77           C  
ATOM   2983  CB  LEU B  88     138.925  15.340 142.187  1.00 87.77           C  
ATOM   2984  CG  LEU B  88     138.072  14.149 142.653  1.00 87.77           C  
ATOM   2985  CD1 LEU B  88     138.198  13.924 144.169  1.00 87.77           C  
ATOM   2986  CD2 LEU B  88     136.611  14.331 142.211  1.00 87.77           C  
ATOM   2987  C   LEU B  88     140.929  14.057 141.547  1.00 87.77           C  
ATOM   2988  O   LEU B  88     140.894  14.132 140.320  1.00 87.77           O  
ATOM   2989  N   ILE B  89     141.391  12.973 142.192  1.00 74.24           N  
ATOM   2990  CA  ILE B  89     142.009  11.911 141.462  1.00 74.24           C  
ATOM   2991  CB  ILE B  89     143.386  11.635 141.989  1.00 74.24           C  
ATOM   2992  CG1 ILE B  89     144.221  12.924 141.904  1.00 74.24           C  
ATOM   2993  CG2 ILE B  89     143.987  10.445 141.223  1.00 74.24           C  
ATOM   2994  CD1 ILE B  89     145.456  12.928 142.796  1.00 74.24           C  
ATOM   2995  C   ILE B  89     141.211  10.665 141.640  1.00 74.24           C  
ATOM   2996  O   ILE B  89     140.729  10.360 142.730  1.00 74.24           O  
ATOM   2997  N   LEU B  90     141.023   9.934 140.528  1.00116.55           N  
ATOM   2998  CA  LEU B  90     140.364   8.666 140.563  1.00116.55           C  
ATOM   2999  CB  LEU B  90     139.229   8.562 139.528  1.00116.55           C  
ATOM   3000  CG  LEU B  90     138.062   9.537 139.779  1.00116.55           C  
ATOM   3001  CD1 LEU B  90     138.527  11.001 139.737  1.00116.55           C  
ATOM   3002  CD2 LEU B  90     136.904   9.275 138.804  1.00116.55           C  
ATOM   3003  C   LEU B  90     141.423   7.671 140.185  1.00116.55           C  
ATOM   3004  O   LEU B  90     141.863   7.627 139.037  1.00116.55           O  
ATOM   3005  N   GLU B  91     141.868   6.846 141.155  1.00 98.34           N  
ATOM   3006  CA  GLU B  91     142.936   5.913 140.909  1.00 98.34           C  
ATOM   3007  CB  GLU B  91     143.284   5.114 142.176  1.00 98.34           C  
ATOM   3008  CG  GLU B  91     144.615   4.366 142.103  1.00 98.34           C  
ATOM   3009  CD  GLU B  91     145.713   5.370 142.418  1.00 98.34           C  
ATOM   3010  OE1 GLU B  91     145.518   6.576 142.109  1.00 98.34           O  
ATOM   3011  OE2 GLU B  91     146.758   4.946 142.980  1.00 98.34           O  
ATOM   3012  C   GLU B  91     142.516   4.927 139.870  1.00 98.34           C  
ATOM   3013  O   GLU B  91     143.207   4.723 138.872  1.00 98.34           O  
ATOM   3014  N   SER B  92     141.355   4.281 140.079  1.00 71.52           N  
ATOM   3015  CA  SER B  92     140.882   3.358 139.090  1.00 71.52           C  
ATOM   3016  CB  SER B  92     141.040   1.887 139.515  1.00 71.52           C  
ATOM   3017  OG  SER B  92     140.561   1.019 138.499  1.00 71.52           O  
ATOM   3018  C   SER B  92     139.424   3.644 138.934  1.00 71.52           C  
ATOM   3019  O   SER B  92     138.597   3.221 139.739  1.00 71.52           O  
ATOM   3020  N   PRO B  93     139.098   4.337 137.886  1.00129.91           N  
ATOM   3021  CA  PRO B  93     137.732   4.706 137.661  1.00129.91           C  
ATOM   3022  CD  PRO B  93     140.012   5.352 137.388  1.00129.91           C  
ATOM   3023  CB  PRO B  93     137.763   5.778 136.569  1.00129.91           C  
ATOM   3024  CG  PRO B  93     139.125   6.460 136.791  1.00129.91           C  
ATOM   3025  C   PRO B  93     136.827   3.552 137.388  1.00129.91           C  
ATOM   3026  O   PRO B  93     137.261   2.572 136.783  1.00129.91           O  
ATOM   3027  N   SER B  94     135.559   3.652 137.841  1.00120.64           N  
ATOM   3028  CA  SER B  94     134.657   2.564 137.636  1.00120.64           C  
ATOM   3029  CB  SER B  94     134.297   1.826 138.936  1.00120.64           C  
ATOM   3030  OG  SER B  94     135.462   1.269 139.522  1.00120.64           O  
ATOM   3031  C   SER B  94     133.375   3.122 137.120  1.00120.64           C  
ATOM   3032  O   SER B  94     133.090   4.300 137.325  1.00120.64           O  
ATOM   3033  N   PRO B  95     132.622   2.334 136.388  1.00253.72           N  
ATOM   3034  CA  PRO B  95     131.315   2.791 136.043  1.00253.72           C  
ATOM   3035  CD  PRO B  95     133.190   1.480 135.357  1.00253.72           C  
ATOM   3036  CB  PRO B  95     130.826   1.878 134.925  1.00253.72           C  
ATOM   3037  CG  PRO B  95     132.134   1.438 134.238  1.00253.72           C  
ATOM   3038  C   PRO B  95     130.553   2.712 137.323  1.00253.72           C  
ATOM   3039  O   PRO B  95     130.085   1.635 137.694  1.00253.72           O  
ATOM   3040  N   ASN B  96     130.417   3.869 137.980  1.00297.53           N  
ATOM   3041  CA  ASN B  96     129.798   4.116 139.243  1.00297.53           C  
ATOM   3042  CB  ASN B  96     130.508   3.465 140.451  1.00297.53           C  
ATOM   3043  CG  ASN B  96     130.444   1.946 140.396  0.83297.53           C  
ATOM   3044  OD1 ASN B  96     131.470   1.271 140.471  1.00297.53           O  
ATOM   3045  ND2 ASN B  96     129.211   1.387 140.283  1.00297.53           N  
ATOM   3046  C   ASN B  96     130.126   5.559 139.403  1.00297.53           C  
ATOM   3047  O   ASN B  96     129.346   6.377 139.881  1.00297.53           O  
ATOM   3048  N   GLN B  97     131.372   5.853 138.999  1.00152.65           N  
ATOM   3049  CA  GLN B  97     132.055   7.111 139.039  1.00152.65           C  
ATOM   3050  CB  GLN B  97     133.579   6.963 138.966  1.00152.65           C  
ATOM   3051  CG  GLN B  97     134.082   6.243 140.223  1.00152.65           C  
ATOM   3052  CD  GLN B  97     135.581   6.436 140.353  1.00152.65           C  
ATOM   3053  OE1 GLN B  97     136.312   6.387 139.367  1.00152.65           O  
ATOM   3054  NE2 GLN B  97     136.053   6.671 141.606  1.00152.65           N  
ATOM   3055  C   GLN B  97     131.539   8.080 138.018  1.00152.65           C  
ATOM   3056  O   GLN B  97     131.880   9.258 138.078  1.00152.65           O  
ATOM   3057  N   THR B  98     130.809   7.612 136.987  1.00 90.11           N  
ATOM   3058  CA  THR B  98     130.283   8.534 136.016  1.00 90.11           C  
ATOM   3059  CB  THR B  98     129.527   7.854 134.908  1.00 90.11           C  
ATOM   3060  OG1 THR B  98     130.377   6.943 134.229  1.00 90.11           O  
ATOM   3061  CG2 THR B  98     128.992   8.912 133.927  1.00 90.11           C  
ATOM   3062  C   THR B  98     129.341   9.473 136.718  1.00 90.11           C  
ATOM   3063  O   THR B  98     128.374   9.039 137.341  1.00 90.11           O  
ATOM   3064  N   SER B  99     129.613  10.798 136.643  1.00138.10           N  
ATOM   3065  CA  SER B  99     128.768  11.781 137.275  1.00138.10           C  
ATOM   3066  CB  SER B  99     128.861  11.849 138.812  1.00138.10           C  
ATOM   3067  OG  SER B  99     128.076  10.844 139.426  1.00138.10           O  
ATOM   3068  C   SER B  99     129.210  13.144 136.850  1.00138.10           C  
ATOM   3069  O   SER B  99     130.132  13.310 136.054  1.00138.10           O  
ATOM   3070  N   LEU B 100     128.518  14.169 137.388  1.00 98.64           N  
ATOM   3071  CA  LEU B 100     128.892  15.531 137.151  1.00 98.64           C  
ATOM   3072  CB  LEU B 100     127.682  16.456 136.911  1.00 98.64           C  
ATOM   3073  CG  LEU B 100     128.032  17.932 136.640  1.00 98.64           C  
ATOM   3074  CD1 LEU B 100     128.894  18.083 135.376  1.00 98.64           C  
ATOM   3075  CD2 LEU B 100     126.760  18.793 136.570  1.00 98.64           C  
ATOM   3076  C   LEU B 100     129.592  15.958 138.405  1.00 98.64           C  
ATOM   3077  O   LEU B 100     129.060  15.804 139.503  1.00 98.64           O  
ATOM   3078  N   TYR B 101     130.817  16.506 138.284  1.00107.33           N  
ATOM   3079  CA  TYR B 101     131.541  16.847 139.475  1.00107.33           C  
ATOM   3080  CB  TYR B 101     132.971  16.278 139.527  1.00107.33           C  
ATOM   3081  CG  TYR B 101     132.911  14.795 139.664  1.00107.33           C  
ATOM   3082  CD1 TYR B 101     132.862  13.983 138.556  1.00107.33           C  
ATOM   3083  CD2 TYR B 101     132.912  14.215 140.910  1.00107.33           C  
ATOM   3084  CE1 TYR B 101     132.811  12.615 138.693  1.00107.33           C  
ATOM   3085  CE2 TYR B 101     132.861  12.849 141.052  1.00107.33           C  
ATOM   3086  CZ  TYR B 101     132.813  12.044 139.942  1.00107.33           C  
ATOM   3087  OH  TYR B 101     132.763  10.641 140.085  1.00107.33           O  
ATOM   3088  C   TYR B 101     131.669  18.339 139.578  1.00107.33           C  
ATOM   3089  O   TYR B 101     131.992  19.018 138.605  1.00107.33           O  
ATOM   3090  N   PHE B 102     131.409  18.890 140.785  1.00111.30           N  
ATOM   3091  CA  PHE B 102     131.483  20.316 140.964  1.00111.30           C  
ATOM   3092  CB  PHE B 102     130.220  20.986 141.537  1.00111.30           C  
ATOM   3093  CG  PHE B 102     129.026  20.715 140.693  1.00111.30           C  
ATOM   3094  CD1 PHE B 102     128.779  21.408 139.530  1.00111.30           C  
ATOM   3095  CD2 PHE B 102     128.142  19.742 141.084  1.00111.30           C  
ATOM   3096  CE1 PHE B 102     127.662  21.137 138.775  1.00111.30           C  
ATOM   3097  CE2 PHE B 102     127.025  19.469 140.334  1.00111.30           C  
ATOM   3098  CZ  PHE B 102     126.781  20.165 139.177  1.00111.30           C  
ATOM   3099  C   PHE B 102     132.512  20.623 142.010  1.00111.30           C  
ATOM   3100  O   PHE B 102     132.636  19.924 143.016  1.00111.30           O  
ATOM   3101  N   CYS B 103     133.259  21.723 141.796  1.00 85.34           N  
ATOM   3102  CA  CYS B 103     134.248  22.195 142.723  1.00 85.34           C  
ATOM   3103  CB  CYS B 103     135.574  22.541 142.015  1.00 85.34           C  
ATOM   3104  SG  CYS B 103     136.821  23.274 143.107  1.00 85.34           S  
ATOM   3105  C   CYS B 103     133.709  23.462 143.336  1.00 85.34           C  
ATOM   3106  O   CYS B 103     133.019  24.237 142.676  1.00 85.34           O  
ATOM   3107  N   ALA B 104     133.985  23.699 144.638  1.00 96.90           N  
ATOM   3108  CA  ALA B 104     133.488  24.897 145.261  1.00 96.90           C  
ATOM   3109  CB  ALA B 104     132.201  24.655 146.077  1.00 96.90           C  
ATOM   3110  C   ALA B 104     134.528  25.413 146.213  1.00 96.90           C  
ATOM   3111  O   ALA B 104     135.256  24.653 146.852  1.00 96.90           O  
ATOM   3112  N   SER B 105     134.603  26.754 146.327  1.00185.80           N  
ATOM   3113  CA  SER B 105     135.500  27.398 147.220  1.00185.80           C  
ATOM   3114  CB  SER B 105     136.345  28.491 146.551  1.00185.80           C  
ATOM   3115  OG  SER B 105     137.175  27.932 145.547  1.00185.80           O  
ATOM   3116  C   SER B 105     134.594  28.108 148.170  1.00185.80           C  
ATOM   3117  O   SER B 105     133.477  28.482 147.817  1.00185.80           O  
ATOM   3118  N   THR B 106     135.048  28.320 149.411  1.00276.91           N  
ATOM   3119  CA  THR B 106     134.158  28.893 150.358  1.00276.91           C  
ATOM   3120  CB  THR B 106     133.762  27.864 151.346  1.00276.91           C  
ATOM   3121  OG1 THR B 106     134.945  27.410 151.971  1.00276.91           O  
ATOM   3122  CG2 THR B 106     133.134  26.672 150.609  1.00276.91           C  
ATOM   3123  C   THR B 106     134.885  29.954 151.080  1.00276.91           C  
ATOM   3124  O   THR B 106     136.083  29.819 151.323  1.00276.91           O  
ATOM   3125  N   VAL B 107     134.143  31.006 151.489  1.00554.69           N  
ATOM   3126  CA  VAL B 107     134.757  32.155 152.060  1.00554.69           C  
ATOM   3127  CB  VAL B 107     134.542  33.379 151.211  1.00554.69           C  
ATOM   3128  CG1 VAL B 107     133.040  33.555 150.933  1.00554.69           C  
ATOM   3129  CG2 VAL B 107     135.146  34.592 151.932  1.00554.69           C  
ATOM   3130  C   VAL B 107     134.169  32.419 153.378  1.00554.69           C  
ATOM   3131  O   VAL B 107     134.851  32.598 154.368  1.00554.69           O  
ATOM   3132  N   GLY B 124     132.868  32.456 153.535  1.00667.00           N  
ATOM   3133  CA  GLY B 124     132.683  32.825 154.910  1.00667.00           C  
ATOM   3134  C   GLY B 124     132.761  31.603 155.826  1.00667.00           C  
ATOM   3135  O   GLY B 124     133.678  30.796 155.773  1.00667.00           O  
ATOM   3136  N   GLY B 125     131.737  31.398 156.701  1.00492.47           N  
ATOM   3137  CA  GLY B 125     131.592  30.256 157.609  1.00492.47           C  
ATOM   3138  C   GLY B 125     130.698  29.406 156.948  1.00492.47           C  
ATOM   3139  O   GLY B 125     130.142  28.380 157.357  1.00492.47           O  
ATOM   3140  N   THR B 126     130.542  30.011 155.825  1.00680.64           N  
ATOM   3141  CA  THR B 126     129.701  29.566 154.894  1.00680.64           C  
ATOM   3142  CB  THR B 126     128.337  30.095 155.161  1.00680.64           C  
ATOM   3143  OG1 THR B 126     128.413  31.493 155.335  1.00680.64           O  
ATOM   3144  CG2 THR B 126     127.828  29.535 156.463  1.00680.64           C  
ATOM   3145  C   THR B 126     130.235  30.212 153.580  1.00680.64           C  
ATOM   3146  O   THR B 126     130.666  31.272 154.139  1.00680.64           O  
ATOM   3147  N   GLN B 127     130.126  29.532 152.166  1.00510.38           N  
ATOM   3148  CA  GLN B 127     130.444  29.184 150.560  1.00510.38           C  
ATOM   3149  CB  GLN B 127     130.303  27.625 150.497  1.00510.38           C  
ATOM   3150  CG  GLN B 127     130.569  26.876 149.183  1.00510.38           C  
ATOM   3151  CD  GLN B 127     130.138  25.412 149.220  1.00510.38           C  
ATOM   3152  OE1 GLN B 127     129.900  24.821 148.168  1.00510.38           O  
ATOM   3153  NE2 GLN B 127     130.016  24.804 150.431  1.00510.38           N  
ATOM   3154  C   GLN B 127     130.027  29.651 148.979  1.00510.38           C  
ATOM   3155  O   GLN B 127     128.987  30.262 148.716  1.00510.38           O  
ATOM   3156  N   TYR B 128     130.837  29.265 147.820  1.00354.31           N  
ATOM   3157  CA  TYR B 128     130.781  29.496 146.283  1.00354.31           C  
ATOM   3158  CB  TYR B 128     131.856  30.538 145.850  1.00354.31           C  
ATOM   3159  CG  TYR B 128     131.529  31.349 144.619  1.00354.31           C  
ATOM   3160  CD1 TYR B 128     131.024  30.825 143.453  1.00354.31           C  
ATOM   3161  CD2 TYR B 128     131.711  32.713 144.653  1.00354.31           C  
ATOM   3162  CE1 TYR B 128     130.737  31.615 142.362  1.00354.31           C  
ATOM   3163  CE2 TYR B 128     131.429  33.516 143.570  1.00354.31           C  
ATOM   3164  CZ  TYR B 128     130.935  32.973 142.410  1.00354.31           C  
ATOM   3165  OH  TYR B 128     130.647  33.802 141.303  1.00354.31           O  
ATOM   3166  C   TYR B 128     131.085  28.226 145.332  1.00354.31           C  
ATOM   3167  O   TYR B 128     131.823  27.344 145.754  1.00354.31           O  
ATOM   3168  N   PHE B 129     130.622  28.112 143.996  1.00269.20           N  
ATOM   3169  CA  PHE B 129     130.716  26.962 143.012  1.00269.20           C  
ATOM   3170  CB  PHE B 129     129.328  26.573 142.476  1.00269.20           C  
ATOM   3171  CG  PHE B 129     128.489  25.979 143.538  1.00269.20           C  
ATOM   3172  CD1 PHE B 129     127.911  26.769 144.497  1.00269.20           C  
ATOM   3173  CD2 PHE B 129     128.285  24.627 143.583  1.00269.20           C  
ATOM   3174  CE1 PHE B 129     127.136  26.232 145.493  1.00269.20           C  
ATOM   3175  CE2 PHE B 129     127.508  24.081 144.573  1.00269.20           C  
ATOM   3176  CZ  PHE B 129     126.929  24.880 145.521  1.00269.20           C  
ATOM   3177  C   PHE B 129     131.460  27.179 141.670  1.00269.20           C  
ATOM   3178  O   PHE B 129     131.536  28.299 141.172  1.00269.20           O  
ATOM   3179  N   GLY B 130     131.956  26.057 141.018  1.00104.90           N  
ATOM   3180  CA  GLY B 130     132.650  25.982 139.721  1.00104.90           C  
ATOM   3181  C   GLY B 130     131.743  25.502 138.607  1.00104.90           C  
ATOM   3182  O   GLY B 130     130.630  25.061 138.869  1.00104.90           O  
ATOM   3183  N   PRO B 131     132.211  25.541 137.367  1.00208.49           N  
ATOM   3184  CA  PRO B 131     131.435  25.192 136.192  1.00208.49           C  
ATOM   3185  CD  PRO B 131     133.435  26.256 137.032  1.00208.49           C  
ATOM   3186  CB  PRO B 131     132.318  25.555 135.004  1.00208.49           C  
ATOM   3187  CG  PRO B 131     133.298  26.607 135.546  1.00208.49           C  
ATOM   3188  C   PRO B 131     130.974  23.765 136.102  1.00208.49           C  
ATOM   3189  O   PRO B 131     129.923  23.521 135.509  1.00208.49           O  
ATOM   3190  N   GLY B 132     131.744  22.802 136.640  1.00 60.96           N  
ATOM   3191  CA  GLY B 132     131.329  21.426 136.596  1.00 60.96           C  
ATOM   3192  C   GLY B 132     132.057  20.677 135.517  1.00 60.96           C  
ATOM   3193  O   GLY B 132     132.388  21.221 134.465  1.00 60.96           O  
ATOM   3194  N   THR B 133     132.313  19.374 135.777  1.00 68.37           N  
ATOM   3195  CA  THR B 133     132.971  18.504 134.843  1.00 68.37           C  
ATOM   3196  CB  THR B 133     134.292  18.016 135.355  1.00 68.37           C  
ATOM   3197  OG1 THR B 133     135.155  19.117 135.595  1.00 68.37           O  
ATOM   3198  CG2 THR B 133     134.914  17.061 134.326  1.00 68.37           C  
ATOM   3199  C   THR B 133     132.100  17.298 134.651  1.00 68.37           C  
ATOM   3200  O   THR B 133     131.680  16.665 135.619  1.00 68.37           O  
ATOM   3201  N   ARG B 134     131.806  16.938 133.385  1.00135.49           N  
ATOM   3202  CA  ARG B 134     130.986  15.789 133.118  1.00135.49           C  
ATOM   3203  CB  ARG B 134     130.083  15.968 131.885  1.00135.49           C  
ATOM   3204  CG  ARG B 134     128.998  17.028 132.080  1.00135.49           C  
ATOM   3205  CD  ARG B 134     127.616  16.447 132.381  1.00135.49           C  
ATOM   3206  NE  ARG B 134     127.114  15.821 131.127  1.00135.49           N  
ATOM   3207  CZ  ARG B 134     125.822  15.383 131.058  1.00135.49           C  
ATOM   3208  NH1 ARG B 134     125.003  15.499 132.144  1.00135.49           N  
ATOM   3209  NH2 ARG B 134     125.350  14.836 129.900  1.00135.49           N  
ATOM   3210  C   ARG B 134     131.901  14.640 132.838  1.00135.49           C  
ATOM   3211  O   ARG B 134     132.720  14.698 131.922  1.00135.49           O  
ATOM   3212  N   LEU B 135     131.782  13.556 133.630  1.00 78.93           N  
ATOM   3213  CA  LEU B 135     132.655  12.427 133.471  1.00 78.93           C  
ATOM   3214  CB  LEU B 135     133.447  12.115 134.755  1.00 78.93           C  
ATOM   3215  CG  LEU B 135     134.400  10.909 134.665  1.00 78.93           C  
ATOM   3216  CD1 LEU B 135     135.521  11.145 133.641  1.00 78.93           C  
ATOM   3217  CD2 LEU B 135     134.936  10.536 136.057  1.00 78.93           C  
ATOM   3218  C   LEU B 135     131.842  11.217 133.158  1.00 78.93           C  
ATOM   3219  O   LEU B 135     130.882  10.905 133.859  1.00 78.93           O  
ATOM   3220  N   THR B 136     132.207  10.503 132.077  1.00126.54           N  
ATOM   3221  CA  THR B 136     131.536   9.279 131.750  1.00126.54           C  
ATOM   3222  CB  THR B 136     130.890   9.295 130.400  1.00126.54           C  
ATOM   3223  OG1 THR B 136     131.870   9.507 129.396  1.00126.54           O  
ATOM   3224  CG2 THR B 136     129.843  10.421 130.368  1.00126.54           C  
ATOM   3225  C   THR B 136     132.586   8.218 131.737  1.00126.54           C  
ATOM   3226  O   THR B 136     133.639   8.382 131.122  1.00126.54           O  
ATOM   3227  N   VAL B 137     132.330   7.090 132.424  1.00113.56           N  
ATOM   3228  CA  VAL B 137     133.354   6.085 132.486  1.00113.56           C  
ATOM   3229  CB  VAL B 137     134.116   6.114 133.782  1.00113.56           C  
ATOM   3230  CG1 VAL B 137     133.193   5.653 134.918  1.00113.56           C  
ATOM   3231  CG2 VAL B 137     135.375   5.250 133.634  1.00113.56           C  
ATOM   3232  C   VAL B 137     132.745   4.695 132.345  1.00113.56           C  
ATOM   3233  O   VAL B 137     131.493   4.577 132.288  1.00113.56           O  
ATOM   3234  OXT VAL B 137     133.539   3.718 132.293  1.00113.56           O  
TER    3235      VAL B 137                                                       
END
