# Supplementary material for: Predicting T cell receptor functionality against mutant epitopes
Source: Cell Genom. 2024 Aug 15;4(9):100634. doi: 10.1016/j.xgen.2024.100634 (PMC11480844; doi:10.1016/j.xgen.2024.100634)
Supplement: Data S8. Structural models of the neo-epitope dataset, related to Figure 6 and STAR Methods, Structural modeling — PDB files containing the structural models of the 6 human TCRs, VPSVWRSSL, and the HLA-B∗07:02 allele. [file mmc9.zip › structure_human/R24_VPSVWRSSL.pdb]

ATOM      1  N   GLY M   1     120.935  46.970  -3.296  1.00 22.51           N  
ATOM      2  CA  GLY M   1     120.713  46.275  -4.583  1.00 22.51           C  
ATOM      3  C   GLY M   1     121.977  46.244  -5.375  1.00 22.51           C  
ATOM      4  O   GLY M   1     122.076  45.541  -6.379  1.00 22.51           O  
ATOM      5  N   SER M   2     122.982  47.024  -4.934  1.00 26.96           N  
ATOM      6  CA  SER M   2     124.233  47.069  -5.625  0.99 26.96           C  
ATOM      7  CB  SER M   2     125.115  48.267  -5.232  0.98 26.96           C  
ATOM      8  OG  SER M   2     124.485  49.484  -5.603  0.97 26.96           O  
ATOM      9  C   SER M   2     124.996  45.834  -5.285  1.00 26.96           C  
ATOM     10  O   SER M   2     124.755  45.199  -4.259  1.00 26.96           O  
ATOM     11  N   HIS M   3     125.938  45.455  -6.168  1.00 46.63           N  
ATOM     12  CA  HIS M   3     126.733  44.293  -5.912  1.00 46.63           C  
ATOM     13  ND1 HIS M   3     124.677  41.794  -5.143  1.00 46.63           N  
ATOM     14  CG  HIS M   3     124.906  42.581  -6.250  1.00 46.63           C  
ATOM     15  CB  HIS M   3     126.264  43.047  -6.683  1.00 46.63           C  
ATOM     16  NE2 HIS M   3     122.691  42.198  -6.057  1.00 46.63           N  
ATOM     17  CD2 HIS M   3     123.682  42.818  -6.796  1.00 46.63           C  
ATOM     18  CE1 HIS M   3     123.337  41.595  -5.075  1.00 46.63           C  
ATOM     19  C   HIS M   3     128.125  44.590  -6.360  1.00 46.63           C  
ATOM     20  O   HIS M   3     128.361  45.536  -7.109  1.00 46.63           O  
ATOM     21  N   SER M   4     129.098  43.791  -5.883  1.00 45.04           N  
ATOM     22  CA  SER M   4     130.450  44.024  -6.288  1.00 45.04           C  
ATOM     23  CB  SER M   4     131.257  44.874  -5.292  1.00 45.04           C  
ATOM     24  OG  SER M   4     131.415  44.174  -4.067  1.00 45.04           O  
ATOM     25  C   SER M   4     131.141  42.706  -6.394  1.00 45.04           C  
ATOM     26  O   SER M   4     130.732  41.717  -5.788  1.00 45.04           O  
ATOM     27  N   MET M   5     132.203  42.664  -7.218  1.00122.89           N  
ATOM     28  CA  MET M   5     133.006  41.486  -7.335  1.00122.89           C  
ATOM     29  CB  MET M   5     132.929  40.809  -8.715  1.00122.89           C  
ATOM     30  CG  MET M   5     133.777  39.537  -8.806  1.00122.89           C  
ATOM     31  SD  MET M   5     134.107  38.948 -10.496  1.00122.89           S  
ATOM     32  CE  MET M   5     132.409  38.432 -10.864  1.00122.89           C  
ATOM     33  C   MET M   5     134.422  41.947  -7.186  1.00122.89           C  
ATOM     34  O   MET M   5     134.818  42.939  -7.797  1.00122.89           O  
ATOM     35  N   ARG M   6     135.224  41.257  -6.348  1.00191.25           N  
ATOM     36  CA  ARG M   6     136.594  41.669  -6.269  1.00191.25           C  
ATOM     37  CB  ARG M   6     136.869  42.881  -5.356  1.00191.25           C  
ATOM     38  CG  ARG M   6     136.344  42.829  -3.925  1.00191.25           C  
ATOM     39  CD  ARG M   6     136.605  44.153  -3.197  1.00191.25           C  
ATOM     40  NE  ARG M   6     135.451  45.082  -3.402  1.00191.25           N  
ATOM     41  CZ  ARG M   6     135.325  45.848  -4.528  1.00191.25           C  
ATOM     42  NH1 ARG M   6     136.130  45.639  -5.609  1.00191.25           N  
ATOM     43  NH2 ARG M   6     134.380  46.832  -4.577  1.00191.25           N  
ATOM     44  C   ARG M   6     137.516  40.525  -6.006  1.00191.25           C  
ATOM     45  O   ARG M   6     137.143  39.499  -5.439  1.00191.25           O  
ATOM     46  N   TYR M   7     138.766  40.677  -6.487  1.00178.29           N  
ATOM     47  CA  TYR M   7     139.758  39.654  -6.336  1.00178.29           C  
ATOM     48  CB  TYR M   7     140.305  39.087  -7.661  1.00178.29           C  
ATOM     49  CG  TYR M   7     139.328  38.161  -8.307  1.00178.29           C  
ATOM     50  CD1 TYR M   7     138.339  38.613  -9.146  1.00178.29           C  
ATOM     51  CD2 TYR M   7     139.421  36.809  -8.078  1.00178.29           C  
ATOM     52  CE1 TYR M   7     137.461  37.733  -9.736  1.00178.29           C  
ATOM     53  CE2 TYR M   7     138.549  35.923  -8.663  1.00178.29           C  
ATOM     54  CZ  TYR M   7     137.564  36.386  -9.498  1.00178.29           C  
ATOM     55  OH  TYR M   7     136.663  35.487 -10.106  1.00178.29           O  
ATOM     56  C   TYR M   7     140.941  40.236  -5.633  1.00178.29           C  
ATOM     57  O   TYR M   7     141.306  41.390  -5.857  1.00178.29           O  
ATOM     58  N   PHE M   8     141.554  39.434  -4.735  1.00104.88           N  
ATOM     59  CA  PHE M   8     142.738  39.860  -4.046  1.00104.88           C  
ATOM     60  CB  PHE M   8     142.634  39.789  -2.511  1.00104.88           C  
ATOM     61  CG  PHE M   8     141.460  40.595  -2.069  1.00104.88           C  
ATOM     62  CD1 PHE M   8     141.494  41.967  -2.060  1.00104.88           C  
ATOM     63  CD2 PHE M   8     140.300  39.973  -1.682  1.00104.88           C  
ATOM     64  CE1 PHE M   8     140.404  42.700  -1.654  1.00104.88           C  
ATOM     65  CE2 PHE M   8     139.207  40.702  -1.274  1.00104.88           C  
ATOM     66  CZ  PHE M   8     139.253  42.072  -1.255  1.00104.88           C  
ATOM     67  C   PHE M   8     143.830  38.900  -4.430  1.00104.88           C  
ATOM     68  O   PHE M   8     143.676  37.687  -4.294  1.00104.88           O  
ATOM     69  N   TYR M   9     144.981  39.417  -4.907  1.00 99.77           N  
ATOM     70  CA  TYR M   9     146.062  38.557  -5.321  1.00 99.77           C  
ATOM     71  CB  TYR M   9     146.468  38.722  -6.800  1.00 99.77           C  
ATOM     72  CG  TYR M   9     145.400  38.217  -7.709  1.00 99.77           C  
ATOM     73  CD1 TYR M   9     144.261  38.951  -7.941  1.00 99.77           C  
ATOM     74  CD2 TYR M   9     145.557  37.011  -8.357  1.00 99.77           C  
ATOM     75  CE1 TYR M   9     143.287  38.479  -8.789  1.00 99.77           C  
ATOM     76  CE2 TYR M   9     144.588  36.533  -9.207  1.00 99.77           C  
ATOM     77  CZ  TYR M   9     143.447  37.269  -9.422  1.00 99.77           C  
ATOM     78  OH  TYR M   9     142.448  36.786 -10.293  1.00 99.77           O  
ATOM     79  C   TYR M   9     147.286  38.938  -4.552  1.00 99.77           C  
ATOM     80  O   TYR M   9     147.550  40.121  -4.346  1.00 99.77           O  
ATOM     81  N   THR M  10     148.069  37.936  -4.097  1.00 71.69           N  
ATOM     82  CA  THR M  10     149.281  38.246  -3.387  1.00 71.69           C  
ATOM     83  CB  THR M  10     149.193  37.989  -1.910  1.00 71.69           C  
ATOM     84  OG1 THR M  10     148.155  38.766  -1.333  1.00 71.69           O  
ATOM     85  CG2 THR M  10     150.541  38.345  -1.261  1.00 71.69           C  
ATOM     86  C   THR M  10     150.382  37.366  -3.898  1.00 71.69           C  
ATOM     87  O   THR M  10     150.171  36.183  -4.160  1.00 71.69           O  
ATOM     88  N   SER M  11     151.593  37.937  -4.075  1.00115.30           N  
ATOM     89  CA  SER M  11     152.738  37.155  -4.448  1.00115.30           C  
ATOM     90  CB  SER M  11     153.293  37.435  -5.852  1.00115.30           C  
ATOM     91  OG  SER M  11     152.469  36.838  -6.837  1.00115.30           O  
ATOM     92  C   SER M  11     153.830  37.533  -3.511  1.00115.30           C  
ATOM     93  O   SER M  11     154.125  38.715  -3.340  1.00115.30           O  
ATOM     94  N   VAL M  12     154.472  36.534  -2.877  1.00117.27           N  
ATOM     95  CA  VAL M  12     155.515  36.900  -1.974  1.00117.27           C  
ATOM     96  CB  VAL M  12     155.148  36.645  -0.537  1.00117.27           C  
ATOM     97  CG1 VAL M  12     155.431  35.184  -0.159  1.00117.27           C  
ATOM     98  CG2 VAL M  12     155.838  37.702   0.327  1.00117.27           C  
ATOM     99  C   VAL M  12     156.733  36.114  -2.351  1.00117.27           C  
ATOM    100  O   VAL M  12     156.672  34.907  -2.580  1.00117.27           O  
ATOM    101  N   SER M  13     157.886  36.800  -2.459  1.00 48.37           N  
ATOM    102  CA  SER M  13     159.095  36.133  -2.847  1.00 48.37           C  
ATOM    103  CB  SER M  13     160.127  37.075  -3.492  1.00 48.37           C  
ATOM    104  OG  SER M  13     160.483  38.107  -2.585  1.00 48.37           O  
ATOM    105  C   SER M  13     159.712  35.500  -1.648  1.00 48.37           C  
ATOM    106  O   SER M  13     159.553  35.974  -0.525  1.00 48.37           O  
ATOM    107  N   ARG M  14     160.415  34.372  -1.863  1.00171.89           N  
ATOM    108  CA  ARG M  14     161.089  33.713  -0.788  1.00171.89           C  
ATOM    109  CB  ARG M  14     160.363  32.421  -0.398  1.00171.89           C  
ATOM    110  CG  ARG M  14     158.918  32.637   0.061  1.00171.89           C  
ATOM    111  CD  ARG M  14     158.203  31.339   0.446  1.00171.89           C  
ATOM    112  NE  ARG M  14     156.816  31.685   0.870  1.00171.89           N  
ATOM    113  CZ  ARG M  14     155.887  30.697   1.015  1.00171.89           C  
ATOM    114  NH1 ARG M  14     156.225  29.400   0.757  1.00171.89           N  
ATOM    115  NH2 ARG M  14     154.618  31.002   1.416  1.00171.89           N  
ATOM    116  C   ARG M  14     162.442  33.372  -1.331  1.00171.89           C  
ATOM    117  O   ARG M  14     162.622  32.365  -2.015  1.00171.89           O  
ATOM    118  N   PRO M  15     163.405  34.196  -1.036  1.00141.45           N  
ATOM    119  CA  PRO M  15     164.701  33.974  -1.611  1.00141.45           C  
ATOM    120  CD  PRO M  15     163.124  35.615  -0.882  1.00141.45           C  
ATOM    121  CB  PRO M  15     165.458  35.292  -1.474  1.00141.45           C  
ATOM    122  CG  PRO M  15     164.338  36.347  -1.478  1.00141.45           C  
ATOM    123  C   PRO M  15     165.438  32.798  -1.082  1.00141.45           C  
ATOM    124  O   PRO M  15     165.505  32.626   0.133  1.00141.45           O  
ATOM    125  N   GLY M  16     166.003  31.991  -1.999  1.00 35.44           N  
ATOM    126  CA  GLY M  16     166.826  30.868  -1.672  1.00 35.44           C  
ATOM    127  C   GLY M  16     165.955  29.663  -1.566  1.00 35.44           C  
ATOM    128  O   GLY M  16     166.319  28.581  -2.023  1.00 35.44           O  
ATOM    129  N   ARG M  17     164.775  29.823  -0.940  1.00185.69           N  
ATOM    130  CA  ARG M  17     163.916  28.696  -0.756  1.00185.69           C  
ATOM    131  CB  ARG M  17     162.899  28.864   0.385  1.00185.69           C  
ATOM    132  CG  ARG M  17     161.986  30.067   0.257  1.00185.69           C  
ATOM    133  CD  ARG M  17     161.388  30.501   1.597  1.00185.69           C  
ATOM    134  NE  ARG M  17     162.507  31.058   2.413  1.00185.69           N  
ATOM    135  CZ  ARG M  17     162.324  32.192   3.151  1.00185.69           C  
ATOM    136  NH1 ARG M  17     161.103  32.803   3.170  1.00185.69           N  
ATOM    137  NH2 ARG M  17     163.362  32.719   3.864  1.00185.69           N  
ATOM    138  C   ARG M  17     163.268  28.248  -2.026  1.00185.69           C  
ATOM    139  O   ARG M  17     163.145  27.047  -2.259  1.00185.69           O  
ATOM    140  N   GLY M  18     162.841  29.173  -2.904  1.00 36.17           N  
ATOM    141  CA  GLY M  18     162.213  28.656  -4.083  1.00 36.17           C  
ATOM    142  C   GLY M  18     161.403  29.730  -4.726  1.00 36.17           C  
ATOM    143  O   GLY M  18     161.671  30.918  -4.563  1.00 36.17           O  
ATOM    144  N   GLU M  19     160.381  29.309  -5.494  1.00102.06           N  
ATOM    145  CA  GLU M  19     159.541  30.226  -6.201  1.00102.06           C  
ATOM    146  CB  GLU M  19     158.612  29.568  -7.236  1.00102.06           C  
ATOM    147  CG  GLU M  19     159.348  28.845  -8.364  1.00102.06           C  
ATOM    148  CD  GLU M  19     159.476  27.381  -7.974  1.00102.06           C  
ATOM    149  OE1 GLU M  19     160.252  27.072  -7.031  1.00102.06           O  
ATOM    150  OE2 GLU M  19     158.783  26.550  -8.618  1.00102.06           O  
ATOM    151  C   GLU M  19     158.655  30.906  -5.209  1.00102.06           C  
ATOM    152  O   GLU M  19     158.442  30.447  -4.087  1.00102.06           O  
ATOM    153  N   PRO M  20     158.148  32.026  -5.635  1.00 90.85           N  
ATOM    154  CA  PRO M  20     157.309  32.831  -4.789  1.00 90.85           C  
ATOM    155  CD  PRO M  20     158.867  32.828  -6.612  1.00 90.85           C  
ATOM    156  CB  PRO M  20     157.204  34.187  -5.482  1.00 90.85           C  
ATOM    157  CG  PRO M  20     158.505  34.287  -6.296  1.00 90.85           C  
ATOM    158  C   PRO M  20     155.970  32.214  -4.532  1.00 90.85           C  
ATOM    159  O   PRO M  20     155.523  31.372  -5.310  1.00 90.85           O  
ATOM    160  N   ARG M  21     155.328  32.608  -3.417  1.00164.12           N  
ATOM    161  CA  ARG M  21     154.022  32.120  -3.088  1.00164.12           C  
ATOM    162  CB  ARG M  21     153.708  32.221  -1.586  1.00164.12           C  
ATOM    163  CG  ARG M  21     152.320  31.694  -1.231  1.00164.12           C  
ATOM    164  CD  ARG M  21     151.977  31.786   0.254  1.00164.12           C  
ATOM    165  NE  ARG M  21     150.630  31.176   0.426  1.00164.12           N  
ATOM    166  CZ  ARG M  21     150.196  30.818   1.669  1.00164.12           C  
ATOM    167  NH1 ARG M  21     150.982  31.055   2.759  1.00164.12           N  
ATOM    168  NH2 ARG M  21     148.975  30.226   1.822  1.00164.12           N  
ATOM    169  C   ARG M  21     153.032  32.978  -3.812  1.00164.12           C  
ATOM    170  O   ARG M  21     153.184  34.196  -3.877  1.00164.12           O  
ATOM    171  N   PHE M  22     151.986  32.357  -4.391  1.00 92.42           N  
ATOM    172  CA  PHE M  22     150.990  33.097  -5.112  1.00 92.42           C  
ATOM    173  CB  PHE M  22     151.033  32.773  -6.618  1.00 92.42           C  
ATOM    174  CG  PHE M  22     149.930  33.485  -7.317  1.00 92.42           C  
ATOM    175  CD1 PHE M  22     150.023  34.825  -7.609  1.00 92.42           C  
ATOM    176  CD2 PHE M  22     148.803  32.798  -7.700  1.00 92.42           C  
ATOM    177  CE1 PHE M  22     148.999  35.470  -8.260  1.00 92.42           C  
ATOM    178  CE2 PHE M  22     147.776  33.438  -8.352  1.00 92.42           C  
ATOM    179  CZ  PHE M  22     147.872  34.778  -8.633  1.00 92.42           C  
ATOM    180  C   PHE M  22     149.641  32.698  -4.585  1.00 92.42           C  
ATOM    181  O   PHE M  22     149.321  31.512  -4.528  1.00 92.42           O  
ATOM    182  N   ILE M  23     148.811  33.688  -4.184  1.00 69.98           N  
ATOM    183  CA  ILE M  23     147.506  33.399  -3.651  0.99 69.98           C  
ATOM    184  CB  ILE M  23     147.396  33.676  -2.180  0.99 69.98           C  
ATOM    185  CG1 ILE M  23     148.359  32.770  -1.396  0.98 69.98           C  
ATOM    186  CG2 ILE M  23     145.925  33.527  -1.763  0.99 69.98           C  
ATOM    187  CD1 ILE M  23     148.547  33.202   0.057  0.98 69.98           C  
ATOM    188  C   ILE M  23     146.507  34.286  -4.331  1.00 69.98           C  
ATOM    189  O   ILE M  23     146.803  35.434  -4.658  1.00 69.98           O  
ATOM    190  N   SER M  24     145.292  33.757  -4.580  0.98118.94           N  
ATOM    191  CA  SER M  24     144.259  34.548  -5.189  0.96118.94           C  
ATOM    192  CB  SER M  24     144.111  34.271  -6.692  0.96118.94           C  
ATOM    193  OG  SER M  24     143.078  35.075  -7.237  0.86118.94           O  
ATOM    194  C   SER M  24     142.945  34.189  -4.546  0.98118.94           C  
ATOM    195  O   SER M  24     142.619  33.012  -4.393  0.98118.94           O  
ATOM    196  N   VAL M  25     142.144  35.205  -4.165  1.00 94.85           N  
ATOM    197  CA  VAL M  25     140.864  34.935  -3.552  1.00 94.85           C  
ATOM    198  CB  VAL M  25     140.809  35.339  -2.104  1.00 94.85           C  
ATOM    199  CG1 VAL M  25     139.416  35.007  -1.568  1.00 94.85           C  
ATOM    200  CG2 VAL M  25     141.932  34.648  -1.325  1.00 94.85           C  
ATOM    201  C   VAL M  25     139.849  35.785  -4.260  1.00 94.85           C  
ATOM    202  O   VAL M  25     140.137  36.921  -4.635  1.00 94.85           O  
ATOM    203  N   GLY M  26     138.613  35.270  -4.453  1.00 45.80           N  
ATOM    204  CA  GLY M  26     137.615  36.045  -5.139  1.00 45.80           C  
ATOM    205  C   GLY M  26     136.411  36.173  -4.260  1.00 45.80           C  
ATOM    206  O   GLY M  26     136.049  35.241  -3.541  1.00 45.80           O  
ATOM    207  N   TYR M  27     135.750  37.352  -4.313  1.00110.67           N  
ATOM    208  CA  TYR M  27     134.590  37.602  -3.505  1.00110.67           C  
ATOM    209  CB  TYR M  27     134.787  38.682  -2.423  1.00110.67           C  
ATOM    210  CG  TYR M  27     135.732  38.237  -1.361  1.00110.67           C  
ATOM    211  CD1 TYR M  27     137.091  38.256  -1.568  1.00110.67           C  
ATOM    212  CD2 TYR M  27     135.255  37.826  -0.138  1.00110.67           C  
ATOM    213  CE1 TYR M  27     137.958  37.855  -0.578  1.00110.67           C  
ATOM    214  CE2 TYR M  27     136.117  37.423   0.855  1.00110.67           C  
ATOM    215  CZ  TYR M  27     137.473  37.436   0.636  1.00110.67           C  
ATOM    216  OH  TYR M  27     138.363  37.024   1.652  1.00110.67           O  
ATOM    217  C   TYR M  27     133.498  38.182  -4.347  1.00110.67           C  
ATOM    218  O   TYR M  27     133.740  38.952  -5.277  1.00110.67           O  
ATOM    219  N   VAL M  28     132.248  37.785  -4.038  1.00 78.46           N  
ATOM    220  CA  VAL M  28     131.113  38.459  -4.586  1.00 78.46           C  
ATOM    221  CB  VAL M  28     130.129  37.555  -5.269  1.00 78.46           C  
ATOM    222  CG1 VAL M  28     128.906  38.394  -5.682  1.00 78.46           C  
ATOM    223  CG2 VAL M  28     130.829  36.864  -6.450  1.00 78.46           C  
ATOM    224  C   VAL M  28     130.435  39.017  -3.376  1.00 78.46           C  
ATOM    225  O   VAL M  28     129.878  38.262  -2.582  1.00 78.46           O  
ATOM    226  N   ASP M  29     130.491  40.352  -3.196  1.00201.62           N  
ATOM    227  CA  ASP M  29     129.833  41.022  -2.105  1.00201.62           C  
ATOM    228  CB  ASP M  29     128.320  41.186  -2.321  1.00201.62           C  
ATOM    229  CG  ASP M  29     128.079  42.216  -3.409  1.00201.62           C  
ATOM    230  OD1 ASP M  29     128.695  43.311  -3.336  1.00201.62           O  
ATOM    231  OD2 ASP M  29     127.277  41.917  -4.333  1.00201.62           O  
ATOM    232  C   ASP M  29     129.978  40.311  -0.785  1.00201.62           C  
ATOM    233  O   ASP M  29     129.018  39.731  -0.291  1.00201.62           O  
ATOM    234  N   ASP M  30     131.170  40.304  -0.176  1.00225.79           N  
ATOM    235  CA  ASP M  30     131.362  39.745   1.137  1.00225.79           C  
ATOM    236  CB  ASP M  30     130.413  40.347   2.190  1.00225.79           C  
ATOM    237  CG  ASP M  30     130.812  41.802   2.413  1.00225.79           C  
ATOM    238  OD1 ASP M  30     131.839  42.229   1.821  1.00225.79           O  
ATOM    239  OD2 ASP M  30     130.098  42.503   3.179  1.00225.79           O  
ATOM    240  C   ASP M  30     131.181  38.257   1.155  1.00225.79           C  
ATOM    241  O   ASP M  30     131.093  37.667   2.230  1.00225.79           O  
ATOM    242  N   THR M  31     131.155  37.591  -0.013  1.00 79.82           N  
ATOM    243  CA  THR M  31     131.084  36.157   0.025  1.00 79.82           C  
ATOM    244  CB  THR M  31     129.846  35.582  -0.600  1.00 79.82           C  
ATOM    245  OG1 THR M  31     128.685  36.085   0.045  1.00 79.82           O  
ATOM    246  CG2 THR M  31     129.901  34.051  -0.463  1.00 79.82           C  
ATOM    247  C   THR M  31     132.239  35.662  -0.787  1.00 79.82           C  
ATOM    248  O   THR M  31     132.380  36.027  -1.951  1.00 79.82           O  
ATOM    249  N   GLN M  32     133.099  34.810  -0.195  1.00 84.30           N  
ATOM    250  CA  GLN M  32     134.250  34.311  -0.900  1.00 84.30           C  
ATOM    251  CB  GLN M  32     135.363  33.846   0.051  1.00 84.30           C  
ATOM    252  CG  GLN M  32     136.598  33.302  -0.663  1.00 84.30           C  
ATOM    253  CD  GLN M  32     137.566  32.800   0.396  1.00 84.30           C  
ATOM    254  OE1 GLN M  32     137.365  33.006   1.592  1.00 84.30           O  
ATOM    255  NE2 GLN M  32     138.655  32.123  -0.058  1.00 84.30           N  
ATOM    256  C   GLN M  32     133.833  33.111  -1.690  1.00 84.30           C  
ATOM    257  O   GLN M  32     133.418  32.107  -1.114  1.00 84.30           O  
ATOM    258  N   PHE M  33     133.832  33.235  -3.036  1.00133.59           N  
ATOM    259  CA  PHE M  33     133.495  32.148  -3.911  1.00133.59           C  
ATOM    260  CB  PHE M  33     132.654  32.541  -5.146  1.00133.59           C  
ATOM    261  CG  PHE M  33     133.396  33.373  -6.130  1.00133.59           C  
ATOM    262  CD1 PHE M  33     133.612  34.713  -5.912  1.00133.59           C  
ATOM    263  CD2 PHE M  33     133.838  32.806  -7.303  1.00133.59           C  
ATOM    264  CE1 PHE M  33     134.284  35.468  -6.843  1.00133.59           C  
ATOM    265  CE2 PHE M  33     134.509  33.556  -8.237  1.00133.59           C  
ATOM    266  CZ  PHE M  33     134.735  34.890  -8.005  1.00133.59           C  
ATOM    267  C   PHE M  33     134.635  31.252  -4.312  1.00133.59           C  
ATOM    268  O   PHE M  33     134.399  30.075  -4.577  1.00133.59           O  
ATOM    269  N   VAL M  34     135.887  31.758  -4.434  1.00165.15           N  
ATOM    270  CA  VAL M  34     136.895  30.864  -4.953  1.00165.15           C  
ATOM    271  CB  VAL M  34     136.857  30.860  -6.454  1.00165.15           C  
ATOM    272  CG1 VAL M  34     137.290  32.239  -6.971  1.00165.15           C  
ATOM    273  CG2 VAL M  34     137.676  29.683  -6.977  1.00165.15           C  
ATOM    274  C   VAL M  34     138.275  31.246  -4.478  1.00165.15           C  
ATOM    275  O   VAL M  34     138.515  32.391  -4.100  1.00165.15           O  
ATOM    276  N   ARG M  35     139.230  30.276  -4.454  1.00142.67           N  
ATOM    277  CA  ARG M  35     140.567  30.632  -4.045  1.00142.67           C  
ATOM    278  CB  ARG M  35     140.856  30.496  -2.544  1.00142.67           C  
ATOM    279  CG  ARG M  35     140.878  29.069  -2.001  1.00142.67           C  
ATOM    280  CD  ARG M  35     141.275  29.059  -0.526  1.00142.67           C  
ATOM    281  NE  ARG M  35     141.786  27.708  -0.176  1.00142.67           N  
ATOM    282  CZ  ARG M  35     140.953  26.761   0.340  1.00142.67           C  
ATOM    283  NH1 ARG M  35     139.617  27.007   0.451  1.00142.67           N  
ATOM    284  NH2 ARG M  35     141.467  25.569   0.755  1.00142.67           N  
ATOM    285  C   ARG M  35     141.581  29.769  -4.744  1.00142.67           C  
ATOM    286  O   ARG M  35     141.292  28.651  -5.168  1.00142.67           O  
ATOM    287  N   PHE M  36     142.817  30.297  -4.887  1.00108.52           N  
ATOM    288  CA  PHE M  36     143.906  29.584  -5.503  1.00108.52           C  
ATOM    289  CB  PHE M  36     144.189  30.075  -6.937  1.00108.52           C  
ATOM    290  CG  PHE M  36     145.348  29.335  -7.517  1.00108.52           C  
ATOM    291  CD1 PHE M  36     145.254  28.006  -7.860  1.00108.52           C  
ATOM    292  CD2 PHE M  36     146.534  29.990  -7.751  1.00108.52           C  
ATOM    293  CE1 PHE M  36     146.329  27.338  -8.404  1.00108.52           C  
ATOM    294  CE2 PHE M  36     147.610  29.329  -8.295  1.00108.52           C  
ATOM    295  CZ  PHE M  36     147.513  27.999  -8.621  1.00108.52           C  
ATOM    296  C   PHE M  36     145.129  29.808  -4.667  1.00108.52           C  
ATOM    297  O   PHE M  36     145.367  30.916  -4.188  1.00108.52           O  
ATOM    298  N   ASP M  37     145.936  28.745  -4.458  1.00 78.60           N  
ATOM    299  CA  ASP M  37     147.119  28.857  -3.648  1.00 78.60           C  
ATOM    300  CB  ASP M  37     146.896  28.333  -2.217  1.00 78.60           C  
ATOM    301  CG  ASP M  37     148.096  28.677  -1.348  1.00 78.60           C  
ATOM    302  OD1 ASP M  37     149.125  29.146  -1.904  1.00 78.60           O  
ATOM    303  OD2 ASP M  37     147.995  28.469  -0.109  1.00 78.60           O  
ATOM    304  C   ASP M  37     148.205  28.029  -4.277  1.00 78.60           C  
ATOM    305  O   ASP M  37     148.049  26.826  -4.480  1.00 78.60           O  
ATOM    306  N   SER M  38     149.351  28.664  -4.588  1.00 53.04           N  
ATOM    307  CA  SER M  38     150.442  27.988  -5.233  1.00 53.04           C  
ATOM    308  CB  SER M  38     151.571  28.951  -5.639  1.00 53.04           C  
ATOM    309  OG  SER M  38     152.105  29.596  -4.493  1.00 53.04           O  
ATOM    310  C   SER M  38     151.019  26.947  -4.314  1.00 53.04           C  
ATOM    311  O   SER M  38     151.570  25.948  -4.772  1.00 53.04           O  
ATOM    312  N   ASP M  39     150.915  27.157  -2.988  1.00 58.76           N  
ATOM    313  CA  ASP M  39     151.474  26.251  -2.020  1.00 58.76           C  
ATOM    314  CB  ASP M  39     151.386  26.779  -0.574  1.00 58.76           C  
ATOM    315  CG  ASP M  39     152.430  27.874  -0.389  1.00 58.76           C  
ATOM    316  OD1 ASP M  39     153.264  28.062  -1.314  1.00 58.76           O  
ATOM    317  OD2 ASP M  39     152.413  28.530   0.687  1.00 58.76           O  
ATOM    318  C   ASP M  39     150.779  24.922  -2.054  1.00 58.76           C  
ATOM    319  O   ASP M  39     151.409  23.886  -1.845  1.00 58.76           O  
ATOM    320  N   ALA M  40     149.461  24.906  -2.322  0.88 68.77           N  
ATOM    321  CA  ALA M  40     148.737  23.669  -2.249  0.88 68.77           C  
ATOM    322  CB  ALA M  40     147.234  23.813  -2.548  0.88 68.77           C  
ATOM    323  C   ALA M  40     149.304  22.681  -3.218  0.88 68.77           C  
ATOM    324  O   ALA M  40     149.837  23.042  -4.265  0.88 68.77           O  
ATOM    325  N   ALA M  41     149.246  21.383  -2.856  0.86235.22           N  
ATOM    326  CA  ALA M  41     149.698  20.376  -3.769  0.86235.22           C  
ATOM    327  CB  ALA M  41     149.795  18.976  -3.142  0.86235.22           C  
ATOM    328  C   ALA M  41     148.661  20.337  -4.847  0.86235.22           C  
ATOM    329  O   ALA M  41     147.471  20.465  -4.568  0.86235.22           O  
ATOM    330  N   SER M  42     149.079  20.113  -6.106  0.86245.86           N  
ATOM    331  CA  SER M  42     148.157  20.154  -7.210  0.86245.86           C  
ATOM    332  CB  SER M  42     147.160  18.983  -7.213  0.86245.86           C  
ATOM    333  OG  SER M  42     146.284  19.096  -8.325  0.82245.86           O  
ATOM    334  C   SER M  42     147.369  21.428  -7.154  0.86245.86           C  
ATOM    335  O   SER M  42     146.170  21.411  -6.885  0.86245.86           O  
ATOM    336  N   PRO M  43     148.005  22.549  -7.394  0.88169.41           N  
ATOM    337  CA  PRO M  43     147.346  23.819  -7.322  0.88169.41           C  
ATOM    338  CD  PRO M  43     149.455  22.677  -7.393  0.88169.41           C  
ATOM    339  CB  PRO M  43     148.433  24.872  -7.534  0.88169.41           C  
ATOM    340  CG  PRO M  43     149.730  24.162  -7.106  0.88169.41           C  
ATOM    341  C   PRO M  43     146.248  23.915  -8.327  0.88169.41           C  
ATOM    342  O   PRO M  43     146.500  23.716  -9.515  0.88169.41           O  
ATOM    343  N   ARG M  44     145.031  24.251  -7.867  0.88 83.25           N  
ATOM    344  CA  ARG M  44     143.919  24.421  -8.749  0.86 83.25           C  
ATOM    345  CB  ARG M  44     143.081  23.153  -8.961  0.86 83.25           C  
ATOM    346  CG  ARG M  44     143.702  22.168  -9.946  0.86 83.25           C  
ATOM    347  CD  ARG M  44     142.785  20.983 -10.235  0.86 83.25           C  
ATOM    348  NE  ARG M  44     143.293  20.311 -11.460  0.86 83.25           N  
ATOM    349  CZ  ARG M  44     142.816  20.698 -12.678  0.86 83.25           C  
ATOM    350  NH1 ARG M  44     141.896  21.704 -12.757  0.86 83.25           N  
ATOM    351  NH2 ARG M  44     143.249  20.079 -13.814  0.86 83.25           N  
ATOM    352  C   ARG M  44     143.019  25.422  -8.115  0.88 83.25           C  
ATOM    353  O   ARG M  44     143.089  25.660  -6.910  0.88 83.25           O  
ATOM    354  N   GLU M  45     142.161  26.069  -8.925  0.88113.81           N  
ATOM    355  CA  GLU M  45     141.242  26.990  -8.336  0.88113.81           C  
ATOM    356  CB  GLU M  45     140.573  27.926  -9.357  0.88113.81           C  
ATOM    357  CG  GLU M  45     140.000  29.186  -8.710  0.88113.81           C  
ATOM    358  CD  GLU M  45     139.179  29.949  -9.740  0.75113.81           C  
ATOM    359  OE1 GLU M  45     138.610  29.292 -10.652  0.75113.81           O  
ATOM    360  OE2 GLU M  45     139.098  31.200  -9.617  0.75113.81           O  
ATOM    361  C   GLU M  45     140.199  26.133  -7.688  0.88113.81           C  
ATOM    362  O   GLU M  45     139.790  25.118  -8.251  0.88113.81           O  
ATOM    363  N   GLU M  46     139.745  26.511  -6.476  1.00 87.69           N  
ATOM    364  CA  GLU M  46     138.815  25.672  -5.768  1.00 87.69           C  
ATOM    365  CB  GLU M  46     139.402  25.117  -4.463  1.00 87.69           C  
ATOM    366  CG  GLU M  46     140.532  24.116  -4.700  1.00 87.69           C  
ATOM    367  CD  GLU M  46     141.291  23.939  -3.397  1.00 87.69           C  
ATOM    368  OE1 GLU M  46     141.794  24.965  -2.868  1.00 87.69           O  
ATOM    369  OE2 GLU M  46     141.379  22.781  -2.911  1.00 87.69           O  
ATOM    370  C   GLU M  46     137.602  26.467  -5.404  1.00 87.69           C  
ATOM    371  O   GLU M  46     137.673  27.662  -5.118  1.00 87.69           O  
ATOM    372  N   PRO M  47     136.478  25.800  -5.457  1.00116.59           N  
ATOM    373  CA  PRO M  47     135.212  26.389  -5.124  1.00116.59           C  
ATOM    374  CD  PRO M  47     136.337  24.607  -6.269  1.00116.59           C  
ATOM    375  CB  PRO M  47     134.146  25.479  -5.735  1.00116.59           C  
ATOM    376  CG  PRO M  47     134.888  24.161  -6.024  1.00116.59           C  
ATOM    377  C   PRO M  47     135.043  26.596  -3.657  1.00116.59           C  
ATOM    378  O   PRO M  47     135.242  25.658  -2.889  1.00116.59           O  
ATOM    379  N   ARG M  48     134.762  27.846  -3.262  1.00204.32           N  
ATOM    380  CA  ARG M  48     134.442  28.264  -1.930  1.00204.32           C  
ATOM    381  CB  ARG M  48     134.887  29.707  -1.667  1.00204.32           C  
ATOM    382  CG  ARG M  48     136.409  29.838  -1.718  1.00204.32           C  
ATOM    383  CD  ARG M  48     137.093  29.646  -0.361  1.00204.32           C  
ATOM    384  NE  ARG M  48     136.675  28.328   0.194  1.00204.32           N  
ATOM    385  CZ  ARG M  48     137.097  27.951   1.437  1.00204.32           C  
ATOM    386  NH1 ARG M  48     137.913  28.773   2.158  1.00204.32           N  
ATOM    387  NH2 ARG M  48     136.710  26.752   1.961  1.00204.32           N  
ATOM    388  C   ARG M  48     132.976  28.141  -1.624  1.00204.32           C  
ATOM    389  O   ARG M  48     132.609  28.010  -0.459  1.00204.32           O  
ATOM    390  N   ALA M  49     132.091  28.242  -2.646  1.00 57.54           N  
ATOM    391  CA  ALA M  49     130.675  28.270  -2.371  1.00 57.54           C  
ATOM    392  CB  ALA M  49     130.037  29.647  -2.620  1.00 57.54           C  
ATOM    393  C   ALA M  49     129.963  27.283  -3.250  1.00 57.54           C  
ATOM    394  O   ALA M  49     130.450  26.875  -4.301  1.00 57.54           O  
ATOM    395  N   PRO M  50     128.803  26.877  -2.801  1.00136.22           N  
ATOM    396  CA  PRO M  50     128.031  25.890  -3.511  1.00136.22           C  
ATOM    397  CD  PRO M  50     128.543  26.836  -1.372  1.00136.22           C  
ATOM    398  CB  PRO M  50     126.921  25.463  -2.554  1.00136.22           C  
ATOM    399  CG  PRO M  50     127.544  25.686  -1.165  1.00136.22           C  
ATOM    400  C   PRO M  50     127.538  26.283  -4.869  1.00136.22           C  
ATOM    401  O   PRO M  50     127.438  25.410  -5.729  1.00136.22           O  
ATOM    402  N   TRP M  51     127.219  27.570  -5.088  1.00113.34           N  
ATOM    403  CA  TRP M  51     126.681  28.021  -6.341  1.00113.34           C  
ATOM    404  CB  TRP M  51     126.059  29.431  -6.259  1.00113.34           C  
ATOM    405  CG  TRP M  51     126.860  30.462  -5.497  1.00113.34           C  
ATOM    406  CD2 TRP M  51     127.783  31.401  -6.073  1.00113.34           C  
ATOM    407  CD1 TRP M  51     126.835  30.723  -4.157  1.00113.34           C  
ATOM    408  NE1 TRP M  51     127.685  31.759  -3.861  1.00113.34           N  
ATOM    409  CE2 TRP M  51     128.274  32.189  -5.030  1.00113.34           C  
ATOM    410  CE3 TRP M  51     128.183  31.598  -7.363  1.00113.34           C  
ATOM    411  CZ2 TRP M  51     129.178  33.185  -5.264  1.00113.34           C  
ATOM    412  CZ3 TRP M  51     129.100  32.601  -7.593  1.00113.34           C  
ATOM    413  CH2 TRP M  51     129.587  33.379  -6.564  1.00113.34           C  
ATOM    414  C   TRP M  51     127.681  27.940  -7.463  1.00113.34           C  
ATOM    415  O   TRP M  51     127.295  27.766  -8.616  1.00113.34           O  
ATOM    416  N   ILE M  52     128.981  28.122  -7.167  1.00191.47           N  
ATOM    417  CA  ILE M  52     130.054  28.108  -8.133  1.00191.47           C  
ATOM    418  CB  ILE M  52     131.349  28.625  -7.566  1.00191.47           C  
ATOM    419  CG1 ILE M  52     132.309  29.015  -8.700  1.00191.47           C  
ATOM    420  CG2 ILE M  52     131.921  27.572  -6.604  1.00191.47           C  
ATOM    421  CD1 ILE M  52     131.843  30.235  -9.495  1.00191.47           C  
ATOM    422  C   ILE M  52     130.283  26.729  -8.696  1.00191.47           C  
ATOM    423  O   ILE M  52     130.704  26.584  -9.840  1.00191.47           O  
ATOM    424  N   GLU M  53     130.023  25.672  -7.905  1.00 81.68           N  
ATOM    425  CA  GLU M  53     130.332  24.312  -8.271  1.00 81.68           C  
ATOM    426  CB  GLU M  53     129.854  23.297  -7.223  1.00 81.68           C  
ATOM    427  CG  GLU M  53     130.518  23.502  -5.864  1.00 81.68           C  
ATOM    428  CD  GLU M  53     130.039  22.405  -4.930  1.00 81.68           C  
ATOM    429  OE1 GLU M  53     128.963  22.580  -4.299  1.00 81.68           O  
ATOM    430  OE2 GLU M  53     130.750  21.370  -4.839  1.00 81.68           O  
ATOM    431  C   GLU M  53     129.670  23.963  -9.571  1.00 81.68           C  
ATOM    432  O   GLU M  53     130.128  23.081 -10.294  1.00 81.68           O  
ATOM    433  N   GLN M  54     128.567  24.653  -9.891  1.00183.97           N  
ATOM    434  CA  GLN M  54     127.741  24.441 -11.046  1.00183.97           C  
ATOM    435  CB  GLN M  54     126.609  25.481 -11.036  1.00183.97           C  
ATOM    436  CG  GLN M  54     125.559  25.350 -12.127  1.00183.97           C  
ATOM    437  CD  GLN M  54     124.458  26.343 -11.775  1.00183.97           C  
ATOM    438  OE1 GLN M  54     123.909  26.310 -10.675  1.00183.97           O  
ATOM    439  NE2 GLN M  54     124.135  27.262 -12.723  1.00183.97           N  
ATOM    440  C   GLN M  54     128.544  24.584 -12.310  1.00183.97           C  
ATOM    441  O   GLN M  54     128.292  23.865 -13.274  1.00183.97           O  
ATOM    442  N   GLU M  55     129.532  25.501 -12.346  1.00216.24           N  
ATOM    443  CA  GLU M  55     130.306  25.750 -13.535  1.00216.24           C  
ATOM    444  CB  GLU M  55     131.428  26.776 -13.310  1.00216.24           C  
ATOM    445  CG  GLU M  55     130.940  28.128 -12.778  1.00216.24           C  
ATOM    446  CD  GLU M  55     130.002  28.772 -13.788  1.00216.24           C  
ATOM    447  OE1 GLU M  55     129.637  28.101 -14.788  1.00216.24           O  
ATOM    448  OE2 GLU M  55     129.628  29.953 -13.565  1.00216.24           O  
ATOM    449  C   GLU M  55     130.962  24.468 -13.960  1.00216.24           C  
ATOM    450  O   GLU M  55     131.271  23.610 -13.133  1.00216.24           O  
ATOM    451  N   GLY M  56     131.193  24.313 -15.284  1.00146.53           N  
ATOM    452  CA  GLY M  56     131.747  23.094 -15.811  1.00146.53           C  
ATOM    453  C   GLY M  56     133.221  23.030 -15.550  1.00146.53           C  
ATOM    454  O   GLY M  56     133.834  23.952 -15.019  1.00146.53           O  
ATOM    455  N   PRO M  58     133.794  21.913 -15.919  1.00182.10           N  
ATOM    456  CA  PRO M  58     135.201  21.700 -15.724  1.00182.10           C  
ATOM    457  CD  PRO M  58     133.052  20.664 -15.939  1.00182.10           C  
ATOM    458  CB  PRO M  58     135.442  20.221 -16.013  1.00182.10           C  
ATOM    459  CG  PRO M  58     134.093  19.565 -15.670  1.00182.10           C  
ATOM    460  C   PRO M  58     136.024  22.623 -16.549  1.00182.10           C  
ATOM    461  O   PRO M  58     137.179  22.864 -16.199  1.00182.10           O  
ATOM    462  N   GLU M  59     135.459  23.135 -17.656  1.00141.15           N  
ATOM    463  CA  GLU M  59     136.220  24.012 -18.485  0.99141.15           C  
ATOM    464  CB  GLU M  59     135.475  24.455 -19.758  0.99141.15           C  
ATOM    465  CG  GLU M  59     135.306  23.357 -20.814  0.97141.15           C  
ATOM    466  CD  GLU M  59     134.032  22.573 -20.529  0.85141.15           C  
ATOM    467  OE1 GLU M  59     133.933  21.961 -19.433  0.85141.15           O  
ATOM    468  OE2 GLU M  59     133.134  22.578 -21.412  0.85141.15           O  
ATOM    469  C   GLU M  59     136.526  25.243 -17.695  1.00141.15           C  
ATOM    470  O   GLU M  59     137.631  25.776 -17.758  1.00141.15           O  
ATOM    471  N   TYR M  60     135.547  25.710 -16.903  1.00191.82           N  
ATOM    472  CA  TYR M  60     135.674  26.909 -16.121  1.00191.82           C  
ATOM    473  CB  TYR M  60     134.376  27.178 -15.333  1.00191.82           C  
ATOM    474  CG  TYR M  60     134.500  28.351 -14.418  1.00191.82           C  
ATOM    475  CD1 TYR M  60     134.415  29.644 -14.884  1.00191.82           C  
ATOM    476  CD2 TYR M  60     134.672  28.147 -13.068  1.00191.82           C  
ATOM    477  CE1 TYR M  60     134.518  30.711 -14.018  1.00191.82           C  
ATOM    478  CE2 TYR M  60     134.775  29.207 -12.199  1.00191.82           C  
ATOM    479  CZ  TYR M  60     134.696  30.494 -12.671  1.00191.82           C  
ATOM    480  OH  TYR M  60     134.804  31.575 -11.770  1.00191.82           O  
ATOM    481  C   TYR M  60     136.814  26.758 -15.149  1.00191.82           C  
ATOM    482  O   TYR M  60     137.631  27.664 -14.990  1.00191.82           O  
ATOM    483  N   TRP M  61     136.909  25.603 -14.465  1.00106.37           N  
ATOM    484  CA  TRP M  61     137.935  25.424 -13.478  1.00106.37           C  
ATOM    485  CB  TRP M  61     137.769  24.134 -12.660  1.00106.37           C  
ATOM    486  CG  TRP M  61     136.515  24.151 -11.824  1.00106.37           C  
ATOM    487  CD2 TRP M  61     136.274  25.097 -10.772  1.00106.37           C  
ATOM    488  CD1 TRP M  61     135.394  23.380 -11.917  1.00106.37           C  
ATOM    489  NE1 TRP M  61     134.469  23.783 -10.983  1.00106.37           N  
ATOM    490  CE2 TRP M  61     134.997  24.840 -10.273  1.00106.37           C  
ATOM    491  CE3 TRP M  61     137.051  26.102 -10.269  1.00106.37           C  
ATOM    492  CZ2 TRP M  61     134.476  25.589  -9.259  1.00106.37           C  
ATOM    493  CZ3 TRP M  61     136.525  26.851  -9.241  1.00106.37           C  
ATOM    494  CH2 TRP M  61     135.262  26.597  -8.747  1.00106.37           C  
ATOM    495  C   TRP M  61     139.287  25.391 -14.113  1.00106.37           C  
ATOM    496  O   TRP M  61     140.231  25.995 -13.606  1.00106.37           O  
ATOM    497  N   ASP M  62     139.418  24.670 -15.240  0.99 47.46           N  
ATOM    498  CA  ASP M  62     140.696  24.547 -15.880  0.99 47.46           C  
ATOM    499  CB  ASP M  62     140.655  23.643 -17.124  0.99 47.46           C  
ATOM    500  CG  ASP M  62     140.459  22.205 -16.662  0.99 47.46           C  
ATOM    501  OD1 ASP M  62     140.682  21.936 -15.451  0.98 47.46           O  
ATOM    502  OD2 ASP M  62     140.087  21.355 -17.514  0.98 47.46           O  
ATOM    503  C   ASP M  62     141.162  25.901 -16.323  0.99 47.46           C  
ATOM    504  O   ASP M  62     142.331  26.241 -16.155  0.99 47.46           O  
ATOM    505  N   ARG M  63     140.258  26.716 -16.896  1.00245.92           N  
ATOM    506  CA  ARG M  63     140.616  28.008 -17.423  0.99245.92           C  
ATOM    507  CB  ARG M  63     139.425  28.720 -18.092  0.98245.92           C  
ATOM    508  CG  ARG M  63     139.664  30.205 -18.393  0.98245.92           C  
ATOM    509  CD  ARG M  63     140.525  30.506 -19.623  0.98245.92           C  
ATOM    510  NE  ARG M  63     140.629  31.992 -19.716  0.98245.92           N  
ATOM    511  CZ  ARG M  63     140.669  32.629 -20.924  0.98245.92           C  
ATOM    512  NH1 ARG M  63     140.597  31.919 -22.089  0.98245.92           N  
ATOM    513  NH2 ARG M  63     140.769  33.989 -20.963  0.98245.92           N  
ATOM    514  C   ARG M  63     141.106  28.925 -16.350  1.00245.92           C  
ATOM    515  O   ARG M  63     142.150  29.559 -16.489  1.00245.92           O  
ATOM    516  N   ASN M  64     140.368  29.017 -15.235  1.00 83.82           N  
ATOM    517  CA  ASN M  64     140.773  29.919 -14.207  1.00 83.82           C  
ATOM    518  CB  ASN M  64     139.798  29.979 -13.028  1.00 83.82           C  
ATOM    519  CG  ASN M  64     138.541  30.644 -13.549  1.00 83.82           C  
ATOM    520  OD1 ASN M  64     138.578  31.754 -14.078  1.00 83.82           O  
ATOM    521  ND2 ASN M  64     137.397  29.926 -13.421  1.00 83.82           N  
ATOM    522  C   ASN M  64     142.087  29.461 -13.676  1.00 83.82           C  
ATOM    523  O   ASN M  64     142.954  30.280 -13.391  1.00 83.82           O  
ATOM    524  N   THR M  65     142.286  28.136 -13.545  1.00130.28           N  
ATOM    525  CA  THR M  65     143.517  27.670 -12.984  1.00130.28           C  
ATOM    526  CB  THR M  65     143.574  26.175 -12.797  1.00130.28           C  
ATOM    527  OG1 THR M  65     144.525  25.853 -11.796  1.00130.28           O  
ATOM    528  CG2 THR M  65     143.992  25.495 -14.110  1.00130.28           C  
ATOM    529  C   THR M  65     144.623  28.113 -13.889  1.00130.28           C  
ATOM    530  O   THR M  65     145.688  28.516 -13.426  1.00130.28           O  
ATOM    531  N   GLN M  66     144.382  28.073 -15.212  1.00204.40           N  
ATOM    532  CA  GLN M  66     145.368  28.467 -16.174  0.98204.40           C  
ATOM    533  CB  GLN M  66     144.837  28.365 -17.614  0.97204.40           C  
ATOM    534  CG  GLN M  66     144.397  26.956 -18.027  0.97204.40           C  
ATOM    535  CD  GLN M  66     145.532  26.278 -18.782  0.97204.40           C  
ATOM    536  OE1 GLN M  66     146.567  26.887 -19.045  0.96204.40           O  
ATOM    537  NE2 GLN M  66     145.330  24.986 -19.159  0.96204.40           N  
ATOM    538  C   GLN M  66     145.696  29.915 -15.934  1.00204.40           C  
ATOM    539  O   GLN M  66     146.867  30.285 -15.878  1.00204.40           O  
ATOM    540  N   ILE M  67     144.668  30.769 -15.735  1.00131.89           N  
ATOM    541  CA  ILE M  67     144.887  32.171 -15.529  1.00131.89           C  
ATOM    542  CB  ILE M  67     143.620  32.953 -15.342  1.00131.89           C  
ATOM    543  CG1 ILE M  67     142.779  32.911 -16.628  1.00131.89           C  
ATOM    544  CG2 ILE M  67     144.000  34.377 -14.895  1.00131.89           C  
ATOM    545  CD1 ILE M  67     141.363  33.458 -16.458  1.00131.89           C  
ATOM    546  C   ILE M  67     145.723  32.372 -14.308  1.00131.89           C  
ATOM    547  O   ILE M  67     146.622  33.211 -14.289  1.00131.89           O  
ATOM    548  N   TYR M  68     145.448  31.619 -13.234  1.00177.86           N  
ATOM    549  CA  TYR M  68     146.217  31.828 -12.044  1.00177.86           C  
ATOM    550  CB  TYR M  68     145.697  31.072 -10.804  1.00177.86           C  
ATOM    551  CG  TYR M  68     144.371  31.656 -10.435  1.00177.86           C  
ATOM    552  CD1 TYR M  68     144.272  32.851  -9.767  1.00177.86           C  
ATOM    553  CD2 TYR M  68     143.205  31.020 -10.775  1.00177.86           C  
ATOM    554  CE1 TYR M  68     143.040  33.378  -9.445  1.00177.86           C  
ATOM    555  CE2 TYR M  68     141.973  31.539 -10.457  1.00177.86           C  
ATOM    556  CZ  TYR M  68     141.883  32.728  -9.786  1.00177.86           C  
ATOM    557  OH  TYR M  68     140.625  33.277  -9.452  1.00177.86           O  
ATOM    558  C   TYR M  68     147.658  31.465 -12.273  1.00177.86           C  
ATOM    559  O   TYR M  68     148.552  32.196 -11.857  1.00177.86           O  
ATOM    560  N   LYS M  69     147.939  30.336 -12.952  1.00 87.33           N  
ATOM    561  CA  LYS M  69     149.306  29.930 -13.146  1.00 87.33           C  
ATOM    562  CB  LYS M  69     149.433  28.553 -13.818  1.00 87.33           C  
ATOM    563  CG  LYS M  69     148.995  27.419 -12.888  1.00 87.33           C  
ATOM    564  CD  LYS M  69     148.837  26.059 -13.570  1.00 87.33           C  
ATOM    565  CE  LYS M  69     148.439  24.946 -12.596  1.00 87.33           C  
ATOM    566  NZ  LYS M  69     148.299  23.660 -13.314  1.00 87.33           N  
ATOM    567  C   LYS M  69     150.032  30.955 -13.968  1.00 87.33           C  
ATOM    568  O   LYS M  69     151.190  31.268 -13.697  1.00 87.33           O  
ATOM    569  N   ALA M  70     149.372  31.502 -15.004  1.00177.91           N  
ATOM    570  CA  ALA M  70     149.966  32.500 -15.842  1.00177.91           C  
ATOM    571  CB  ALA M  70     149.062  32.935 -17.008  1.00177.91           C  
ATOM    572  C   ALA M  70     150.244  33.726 -15.030  1.00177.91           C  
ATOM    573  O   ALA M  70     151.261  34.389 -15.226  1.00177.91           O  
ATOM    574  N   GLN M  71     149.327  34.057 -14.100  1.00148.74           N  
ATOM    575  CA  GLN M  71     149.443  35.223 -13.272  1.00148.74           C  
ATOM    576  CB  GLN M  71     148.283  35.355 -12.267  0.99148.74           C  
ATOM    577  CG  GLN M  71     148.474  36.479 -11.244  0.99148.74           C  
ATOM    578  CD  GLN M  71     148.159  37.808 -11.909  0.95148.74           C  
ATOM    579  OE1 GLN M  71     146.999  38.121 -12.167  1.00148.74           O  
ATOM    580  NE2 GLN M  71     149.219  38.613 -12.191  1.00148.74           N  
ATOM    581  C   GLN M  71     150.684  35.056 -12.476  1.00148.74           C  
ATOM    582  O   GLN M  71     151.426  36.008 -12.246  1.00148.74           O  
ATOM    583  N   ALA M  72     150.943  33.813 -12.042  1.00 98.68           N  
ATOM    584  CA  ALA M  72     152.086  33.567 -11.229  1.00 98.68           C  
ATOM    585  CB  ALA M  72     152.194  32.102 -10.772  1.00 98.68           C  
ATOM    586  C   ALA M  72     153.321  33.910 -12.014  1.00 98.68           C  
ATOM    587  O   ALA M  72     154.240  34.519 -11.470  1.00 98.68           O  
ATOM    588  N   GLN M  73     153.374  33.551 -13.317  1.00172.19           N  
ATOM    589  CA  GLN M  73     154.540  33.811 -14.110  0.96172.19           C  
ATOM    590  CB  GLN M  73     154.398  33.272 -15.542  0.96172.19           C  
ATOM    591  CG  GLN M  73     155.646  33.483 -16.395  0.96172.19           C  
ATOM    592  CD  GLN M  73     156.710  32.513 -15.902  0.96172.19           C  
ATOM    593  OE1 GLN M  73     156.414  31.374 -15.546  0.96172.19           O  
ATOM    594  NE2 GLN M  73     157.988  32.978 -15.876  0.96172.19           N  
ATOM    595  C   GLN M  73     154.757  35.291 -14.203  1.00172.19           C  
ATOM    596  O   GLN M  73     155.886  35.763 -14.080  1.00172.19           O  
ATOM    597  N   THR M  74     153.675  36.066 -14.415  1.00125.11           N  
ATOM    598  CA  THR M  74     153.793  37.494 -14.543  1.00125.11           C  
ATOM    599  CB  THR M  74     152.482  38.204 -14.697  0.99125.11           C  
ATOM    600  OG1 THR M  74     151.772  37.722 -15.820  0.98125.11           O  
ATOM    601  CG2 THR M  74     152.763  39.711 -14.847  0.98125.11           C  
ATOM    602  C   THR M  74     154.324  38.075 -13.281  1.00125.11           C  
ATOM    603  O   THR M  74     155.248  38.884 -13.311  1.00125.11           O  
ATOM    604  N   ASP M  75     153.744  37.665 -12.138  1.00108.65           N  
ATOM    605  CA  ASP M  75     154.071  38.244 -10.870  1.00108.65           C  
ATOM    606  CB  ASP M  75     153.197  37.742  -9.708  1.00108.65           C  
ATOM    607  CG  ASP M  75     151.855  38.455  -9.815  0.88108.65           C  
ATOM    608  OD1 ASP M  75     151.700  39.292 -10.744  0.75108.65           O  
ATOM    609  OD2 ASP M  75     150.970  38.183  -8.960  0.75108.65           O  
ATOM    610  C   ASP M  75     155.499  37.955 -10.560  1.00108.65           C  
ATOM    611  O   ASP M  75     156.158  38.753  -9.895  1.00108.65           O  
ATOM    612  N   ARG M  76     156.010  36.793 -11.011  1.00130.23           N  
ATOM    613  CA  ARG M  76     157.383  36.488 -10.755  0.99130.23           C  
ATOM    614  CB  ARG M  76     157.830  35.128 -11.320  0.99130.23           C  
ATOM    615  CG  ARG M  76     157.172  33.913 -10.664  0.99130.23           C  
ATOM    616  CD  ARG M  76     157.733  32.583 -11.175  0.99130.23           C  
ATOM    617  NE  ARG M  76     156.958  31.483 -10.534  0.99130.23           N  
ATOM    618  CZ  ARG M  76     157.226  30.184 -10.858  0.99130.23           C  
ATOM    619  NH1 ARG M  76     158.245  29.891 -11.718  0.99130.23           N  
ATOM    620  NH2 ARG M  76     156.472  29.179 -10.326  0.99130.23           N  
ATOM    621  C   ARG M  76     158.215  37.525 -11.438  1.00130.23           C  
ATOM    622  O   ARG M  76     159.146  38.067 -10.845  1.00130.23           O  
ATOM    623  N   GLU M  77     157.871  37.849 -12.700  1.00114.45           N  
ATOM    624  CA  GLU M  77     158.606  38.811 -13.475  1.00114.45           C  
ATOM    625  CB  GLU M  77     157.977  39.104 -14.850  1.00114.45           C  
ATOM    626  CG  GLU M  77     158.021  37.962 -15.861  1.00114.45           C  
ATOM    627  CD  GLU M  77     157.311  38.458 -17.115  0.98114.45           C  
ATOM    628  OE1 GLU M  77     156.182  38.998 -16.974  0.98114.45           O  
ATOM    629  OE2 GLU M  77     157.887  38.314 -18.226  0.98114.45           O  
ATOM    630  C   GLU M  77     158.549  40.124 -12.759  1.00114.45           C  
ATOM    631  O   GLU M  77     159.545  40.839 -12.667  1.00114.45           O  
ATOM    632  N   SER M  78     157.362  40.469 -12.231  1.00129.24           N  
ATOM    633  CA  SER M  78     157.122  41.742 -11.606  1.00129.24           C  
ATOM    634  CB  SER M  78     155.658  41.894 -11.166  1.00129.24           C  
ATOM    635  OG  SER M  78     155.462  43.158 -10.558  1.00129.24           O  
ATOM    636  C   SER M  78     157.982  41.908 -10.393  1.00129.24           C  
ATOM    637  O   SER M  78     158.527  42.983 -10.150  1.00129.24           O  
ATOM    638  N   LEU M  79     158.139  40.839  -9.595  1.00 60.56           N  
ATOM    639  CA  LEU M  79     158.910  40.922  -8.394  1.00 60.56           C  
ATOM    640  CB  LEU M  79     158.927  39.592  -7.619  1.00 60.56           C  
ATOM    641  CG  LEU M  79     157.534  39.177  -7.101  1.00 60.56           C  
ATOM    642  CD1 LEU M  79     157.584  37.844  -6.334  1.00 60.56           C  
ATOM    643  CD2 LEU M  79     156.902  40.305  -6.269  1.00 60.56           C  
ATOM    644  C   LEU M  79     160.318  41.264  -8.771  1.00 60.56           C  
ATOM    645  O   LEU M  79     160.958  42.095  -8.123  1.00 60.56           O  
ATOM    646  N   ARG M  80     160.836  40.633  -9.843  0.88157.45           N  
ATOM    647  CA  ARG M  80     162.186  40.871 -10.263  0.86157.45           C  
ATOM    648  CB  ARG M  80     162.606  40.017 -11.471  0.82157.45           C  
ATOM    649  CG  ARG M  80     162.969  38.572 -11.119  0.82157.45           C  
ATOM    650  CD  ARG M  80     161.841  37.804 -10.431  0.82157.45           C  
ATOM    651  NE  ARG M  80     162.218  36.364 -10.376  0.82157.45           N  
ATOM    652  CZ  ARG M  80     161.800  35.589  -9.331  0.82157.45           C  
ATOM    653  NH1 ARG M  80     161.137  36.153  -8.280  0.82157.45           N  
ATOM    654  NH2 ARG M  80     162.042  34.246  -9.336  0.82157.45           N  
ATOM    655  C   ARG M  80     162.345  42.305 -10.649  0.88157.45           C  
ATOM    656  O   ARG M  80     163.304  42.959 -10.242  0.88157.45           O  
ATOM    657  N   ASN M  81     161.397  42.845 -11.434  1.00145.91           N  
ATOM    658  CA  ASN M  81     161.543  44.194 -11.892  1.00145.91           C  
ATOM    659  CB  ASN M  81     160.599  44.587 -13.049  1.00145.91           C  
ATOM    660  CG  ASN M  81     159.148  44.345 -12.683  1.00145.91           C  
ATOM    661  OD1 ASN M  81     158.606  44.945 -11.757  1.00145.91           O  
ATOM    662  ND2 ASN M  81     158.492  43.446 -13.460  1.00145.91           N  
ATOM    663  C   ASN M  81     161.458  45.181 -10.754  1.00145.91           C  
ATOM    664  O   ASN M  81     162.197  46.165 -10.744  1.00145.91           O  
ATOM    665  N   LEU M  82     160.583  44.948  -9.752  1.00153.75           N  
ATOM    666  CA  LEU M  82     160.448  45.869  -8.651  1.00153.75           C  
ATOM    667  CB  LEU M  82     159.371  45.481  -7.616  1.00153.75           C  
ATOM    668  CG  LEU M  82     157.927  45.906  -7.952  1.00153.75           C  
ATOM    669  CD1 LEU M  82     157.776  47.428  -7.857  1.00153.75           C  
ATOM    670  CD2 LEU M  82     157.444  45.362  -9.297  1.00153.75           C  
ATOM    671  C   LEU M  82     161.734  45.958  -7.903  1.00153.75           C  
ATOM    672  O   LEU M  82     162.131  47.041  -7.477  1.00153.75           O  
ATOM    673  N   ARG M  83     162.425  44.820  -7.723  1.00184.88           N  
ATOM    674  CA  ARG M  83     163.649  44.823  -6.978  1.00184.88           C  
ATOM    675  CB  ARG M  83     164.321  43.440  -6.936  1.00184.88           C  
ATOM    676  CG  ARG M  83     165.656  43.430  -6.188  1.00184.88           C  
ATOM    677  CD  ARG M  83     166.329  42.056  -6.153  1.00184.88           C  
ATOM    678  NE  ARG M  83     166.784  41.743  -7.538  1.00184.88           N  
ATOM    679  CZ  ARG M  83     167.035  40.450  -7.897  1.00184.88           C  
ATOM    680  NH1 ARG M  83     166.875  39.449  -6.984  1.00184.88           N  
ATOM    681  NH2 ARG M  83     167.440  40.154  -9.166  1.00184.88           N  
ATOM    682  C   ARG M  83     164.601  45.749  -7.662  1.00184.88           C  
ATOM    683  O   ARG M  83     165.316  46.505  -7.008  1.00184.88           O  
ATOM    684  N   GLY M  84     164.632  45.702  -9.006  1.00 27.22           N  
ATOM    685  CA  GLY M  84     165.528  46.515  -9.776  1.00 27.22           C  
ATOM    686  C   GLY M  84     165.213  47.973  -9.611  1.00 27.22           C  
ATOM    687  O   GLY M  84     166.124  48.792  -9.497  1.00 27.22           O  
ATOM    688  N   TYR M  85     163.918  48.348  -9.598  1.00 91.60           N  
ATOM    689  CA  TYR M  85     163.587  49.748  -9.536  1.00 91.60           C  
ATOM    690  CB  TYR M  85     162.078  50.053  -9.587  1.00 91.60           C  
ATOM    691  CG  TYR M  85     161.543  49.629 -10.911  1.00 91.60           C  
ATOM    692  CD1 TYR M  85     161.987  50.225 -12.068  1.00 91.60           C  
ATOM    693  CD2 TYR M  85     160.568  48.662 -10.989  1.00 91.60           C  
ATOM    694  CE1 TYR M  85     161.485  49.841 -13.289  1.00 91.60           C  
ATOM    695  CE2 TYR M  85     160.062  48.275 -12.207  1.00 91.60           C  
ATOM    696  CZ  TYR M  85     160.523  48.863 -13.358  1.00 91.60           C  
ATOM    697  OH  TYR M  85     160.005  48.465 -14.609  1.00 91.60           O  
ATOM    698  C   TYR M  85     164.091  50.320  -8.251  1.00 91.60           C  
ATOM    699  O   TYR M  85     164.631  51.424  -8.217  1.00 91.60           O  
ATOM    700  N   TYR M  86     163.864  49.577  -7.158  1.00187.68           N  
ATOM    701  CA  TYR M  86     164.253  49.891  -5.817  1.00187.68           C  
ATOM    702  CB  TYR M  86     163.443  49.087  -4.789  1.00187.68           C  
ATOM    703  CG  TYR M  86     162.081  49.698  -4.860  1.00187.68           C  
ATOM    704  CD1 TYR M  86     161.258  49.477  -5.941  1.00187.68           C  
ATOM    705  CD2 TYR M  86     161.625  50.501  -3.845  1.00187.68           C  
ATOM    706  CE1 TYR M  86     160.008  50.049  -6.007  1.00187.68           C  
ATOM    707  CE2 TYR M  86     160.377  51.075  -3.904  1.00187.68           C  
ATOM    708  CZ  TYR M  86     159.564  50.853  -4.987  1.00187.68           C  
ATOM    709  OH  TYR M  86     158.284  51.445  -5.047  1.00187.68           O  
ATOM    710  C   TYR M  86     165.735  49.728  -5.620  1.00187.68           C  
ATOM    711  O   TYR M  86     166.319  50.378  -4.755  1.00187.68           O  
ATOM    712  N   ASN M  87     166.391  48.841  -6.397  1.00 93.85           N  
ATOM    713  CA  ASN M  87     167.789  48.567  -6.198  1.00 93.85           C  
ATOM    714  CB  ASN M  87     168.691  49.815  -6.193  1.00 93.85           C  
ATOM    715  CG  ASN M  87     168.982  50.217  -7.632  1.00 93.85           C  
ATOM    716  OD1 ASN M  87     169.102  49.366  -8.512  1.00 93.85           O  
ATOM    717  ND2 ASN M  87     169.114  51.548  -7.881  1.00 93.85           N  
ATOM    718  C   ASN M  87     167.939  47.890  -4.880  1.00 93.85           C  
ATOM    719  O   ASN M  87     168.907  48.108  -4.153  1.00 93.85           O  
ATOM    720  N   GLN M  88     166.954  47.035  -4.555  1.00 56.04           N  
ATOM    721  CA  GLN M  88     166.955  46.280  -3.341  1.00 56.04           C  
ATOM    722  CB  GLN M  88     165.536  45.906  -2.886  1.00 56.04           C  
ATOM    723  CG  GLN M  88     164.693  47.140  -2.559  1.00 56.04           C  
ATOM    724  CD  GLN M  88     163.254  46.700  -2.345  1.00 56.04           C  
ATOM    725  OE1 GLN M  88     162.769  45.781  -3.002  1.00 56.04           O  
ATOM    726  NE2 GLN M  88     162.549  47.379  -1.401  1.00 56.04           N  
ATOM    727  C   GLN M  88     167.723  45.025  -3.593  1.00 56.04           C  
ATOM    728  O   GLN M  88     167.874  44.591  -4.734  1.00 56.04           O  
ATOM    729  N   SER M  89     168.251  44.421  -2.513  1.00 34.23           N  
ATOM    730  CA  SER M  89     169.030  43.226  -2.637  1.00 34.23           C  
ATOM    731  CB  SER M  89     169.851  42.905  -1.378  0.99 34.23           C  
ATOM    732  OG  SER M  89     168.982  42.698  -0.274  0.99 34.23           O  
ATOM    733  C   SER M  89     168.112  42.075  -2.898  1.00 34.23           C  
ATOM    734  O   SER M  89     166.910  42.140  -2.647  1.00 34.23           O  
ATOM    735  N   GLU M  90     168.686  40.995  -3.459  0.88110.35           N  
ATOM    736  CA  GLU M  90     168.012  39.774  -3.796  0.88110.35           C  
ATOM    737  CB  GLU M  90     168.845  38.903  -4.752  0.86110.35           C  
ATOM    738  CG  GLU M  90     170.286  38.694  -4.298  0.82110.35           C  
ATOM    739  CD  GLU M  90     171.057  38.103  -5.468  0.80110.35           C  
ATOM    740  OE1 GLU M  90     170.427  37.870  -6.535  0.80110.35           O  
ATOM    741  OE2 GLU M  90     172.287  37.881  -5.314  0.80110.35           O  
ATOM    742  C   GLU M  90     167.650  39.006  -2.560  0.88110.35           C  
ATOM    743  O   GLU M  90     166.704  38.220  -2.562  0.88110.35           O  
ATOM    744  N   ALA M  91     168.410  39.210  -1.472  1.00 42.03           N  
ATOM    745  CA  ALA M  91     168.263  38.467  -0.251  1.00 42.03           C  
ATOM    746  CB  ALA M  91     169.310  38.858   0.806  1.00 42.03           C  
ATOM    747  C   ALA M  91     166.907  38.643   0.377  1.00 42.03           C  
ATOM    748  O   ALA M  91     166.372  37.691   0.941  1.00 42.03           O  
ATOM    749  N   GLY M  92     166.311  39.850   0.314  1.00 31.02           N  
ATOM    750  CA  GLY M  92     165.090  40.099   1.041  1.00 31.02           C  
ATOM    751  C   GLY M  92     163.885  39.473   0.404  1.00 31.02           C  
ATOM    752  O   GLY M  92     163.883  39.085  -0.764  1.00 31.02           O  
ATOM    753  N   SER M  93     162.800  39.391   1.206  1.00 49.02           N  
ATOM    754  CA  SER M  93     161.530  38.854   0.807  1.00 49.02           C  
ATOM    755  CB  SER M  93     160.873  38.019   1.923  1.00 49.02           C  
ATOM    756  OG  SER M  93     159.601  37.541   1.516  1.00 49.02           O  
ATOM    757  C   SER M  93     160.639  40.033   0.545  1.00 49.02           C  
ATOM    758  O   SER M  93     160.649  41.003   1.302  1.00 49.02           O  
ATOM    759  N   HIS M  94     159.846  39.991  -0.546  1.00 61.23           N  
ATOM    760  CA  HIS M  94     159.019  41.126  -0.855  1.00 61.23           C  
ATOM    761  ND1 HIS M  94     161.146  43.577  -0.886  1.00 61.23           N  
ATOM    762  CG  HIS M  94     160.912  42.529  -1.747  1.00 61.23           C  
ATOM    763  CB  HIS M  94     159.553  41.963  -2.027  1.00 61.23           C  
ATOM    764  NE2 HIS M  94     163.124  42.966  -1.694  1.00 61.23           N  
ATOM    765  CD2 HIS M  94     162.130  42.167  -2.232  1.00 61.23           C  
ATOM    766  CE1 HIS M  94     162.485  43.797  -0.893  1.00 61.23           C  
ATOM    767  C   HIS M  94     157.655  40.652  -1.240  1.00 61.23           C  
ATOM    768  O   HIS M  94     157.473  39.494  -1.616  1.00 61.23           O  
ATOM    769  N   THR M  95     156.644  41.546  -1.147  1.00123.53           N  
ATOM    770  CA  THR M  95     155.322  41.110  -1.484  1.00123.53           C  
ATOM    771  CB  THR M  95     154.403  41.034  -0.298  1.00123.53           C  
ATOM    772  OG1 THR M  95     153.345  40.127  -0.557  1.00123.53           O  
ATOM    773  CG2 THR M  95     153.815  42.430  -0.037  1.00123.53           C  
ATOM    774  C   THR M  95     154.723  42.062  -2.479  1.00123.53           C  
ATOM    775  O   THR M  95     154.918  43.275  -2.404  1.00123.53           O  
ATOM    776  N   LEU M  96     153.996  41.505  -3.471  1.00 73.39           N  
ATOM    777  CA  LEU M  96     153.288  42.274  -4.454  1.00 73.39           C  
ATOM    778  CB  LEU M  96     153.682  41.930  -5.903  1.00 73.39           C  
ATOM    779  CG  LEU M  96     152.907  42.728  -6.970  1.00 73.39           C  
ATOM    780  CD1 LEU M  96     153.198  44.233  -6.877  1.00 73.39           C  
ATOM    781  CD2 LEU M  96     153.154  42.159  -8.377  1.00 73.39           C  
ATOM    782  C   LEU M  96     151.839  41.928  -4.297  1.00 73.39           C  
ATOM    783  O   LEU M  96     151.485  40.751  -4.228  1.00 73.39           O  
ATOM    784  N   GLN M  97     150.956  42.947  -4.228  1.00 69.12           N  
ATOM    785  CA  GLN M  97     149.559  42.674  -4.032  1.00 69.12           C  
ATOM    786  CB  GLN M  97     149.034  43.168  -2.675  1.00 69.12           C  
ATOM    787  CG  GLN M  97     149.626  42.421  -1.480  1.00 69.12           C  
ATOM    788  CD  GLN M  97     149.061  43.053  -0.217  1.00 69.12           C  
ATOM    789  OE1 GLN M  97     149.657  43.969   0.348  1.00 69.12           O  
ATOM    790  NE2 GLN M  97     147.876  42.563   0.235  1.00 69.12           N  
ATOM    791  C   GLN M  97     148.774  43.391  -5.081  1.00 69.12           C  
ATOM    792  O   GLN M  97     149.145  44.473  -5.534  1.00 69.12           O  
ATOM    793  N   SER M  98     147.648  42.779  -5.496  1.00115.89           N  
ATOM    794  CA  SER M  98     146.809  43.364  -6.499  0.99115.89           C  
ATOM    795  CB  SER M  98     146.951  42.651  -7.854  0.99115.89           C  
ATOM    796  OG  SER M  98     146.102  43.242  -8.824  0.94115.89           O  
ATOM    797  C   SER M  98     145.384  43.201  -6.051  1.00115.89           C  
ATOM    798  O   SER M  98     145.021  42.177  -5.474  1.00115.89           O  
ATOM    799  N   MET M  99     144.538  44.227  -6.284  1.00118.11           N  
ATOM    800  CA  MET M  99     143.147  44.121  -5.930  0.97118.11           C  
ATOM    801  CB  MET M  99     142.817  44.846  -4.608  0.95118.11           C  
ATOM    802  CG  MET M  99     141.380  44.671  -4.113  0.95118.11           C  
ATOM    803  SD  MET M  99     140.157  45.783  -4.866  0.95118.11           S  
ATOM    804  CE  MET M  99     140.525  47.171  -3.754  0.95118.11           C  
ATOM    805  C   MET M  99     142.365  44.757  -7.042  1.00118.11           C  
ATOM    806  O   MET M  99     142.637  45.899  -7.411  1.00118.11           O  
ATOM    807  N   TYR M 100     141.390  44.026  -7.631  1.00112.84           N  
ATOM    808  CA  TYR M 100     140.635  44.608  -8.711  1.00112.84           C  
ATOM    809  CB  TYR M 100     141.250  44.370 -10.105  1.00112.84           C  
ATOM    810  CG  TYR M 100     141.230  42.912 -10.425  1.00112.84           C  
ATOM    811  CD1 TYR M 100     140.103  42.325 -10.956  1.00112.84           C  
ATOM    812  CD2 TYR M 100     142.342  42.133 -10.204  1.00112.84           C  
ATOM    813  CE1 TYR M 100     140.081  40.984 -11.262  1.00112.84           C  
ATOM    814  CE2 TYR M 100     142.323  40.792 -10.508  1.00112.84           C  
ATOM    815  CZ  TYR M 100     141.195  40.213 -11.039  1.00112.84           C  
ATOM    816  OH  TYR M 100     141.184  38.837 -11.351  1.00112.84           O  
ATOM    817  C   TYR M 100     139.234  44.073  -8.727  1.00112.84           C  
ATOM    818  O   TYR M 100     138.937  43.041  -8.128  1.00112.84           O  
ATOM    819  N   GLY M 101     138.316  44.785  -9.419  1.00 48.85           N  
ATOM    820  CA  GLY M 101     136.973  44.288  -9.510  1.00 48.85           C  
ATOM    821  C   GLY M 101     136.051  45.378  -9.944  1.00 48.85           C  
ATOM    822  O   GLY M 101     136.471  46.494 -10.245  1.00 48.85           O  
ATOM    823  N   CYS M 102     134.740  45.060  -9.969  1.00 63.52           N  
ATOM    824  CA  CYS M 102     133.782  46.005 -10.467  1.00 63.52           C  
ATOM    825  CB  CYS M 102     133.297  45.654 -11.895  1.00 63.52           C  
ATOM    826  SG  CYS M 102     132.565  43.990 -12.040  1.00 63.52           S  
ATOM    827  C   CYS M 102     132.588  46.056  -9.564  1.00 63.52           C  
ATOM    828  O   CYS M 102     132.226  45.070  -8.923  1.00 63.52           O  
ATOM    829  N   ASP M 103     131.960  47.249  -9.487  1.00 56.59           N  
ATOM    830  CA  ASP M 103     130.776  47.466  -8.707  1.00 56.59           C  
ATOM    831  CB  ASP M 103     130.868  48.717  -7.817  1.00 56.59           C  
ATOM    832  CG  ASP M 103     131.951  48.482  -6.771  1.00 56.59           C  
ATOM    833  OD1 ASP M 103     132.228  47.293  -6.458  1.00 56.59           O  
ATOM    834  OD2 ASP M 103     132.520  49.490  -6.275  1.00 56.59           O  
ATOM    835  C   ASP M 103     129.654  47.697  -9.674  1.00 56.59           C  
ATOM    836  O   ASP M 103     129.779  48.503 -10.595  1.00 56.59           O  
ATOM    837  N   VAL M 104     128.525  46.979  -9.499  1.00 98.03           N  
ATOM    838  CA  VAL M 104     127.403  47.160 -10.380  1.00 98.03           C  
ATOM    839  CB  VAL M 104     126.966  45.913 -11.099  1.00 98.03           C  
ATOM    840  CG1 VAL M 104     128.082  45.477 -12.061  1.00 98.03           C  
ATOM    841  CG2 VAL M 104     126.596  44.845 -10.057  1.00 98.03           C  
ATOM    842  C   VAL M 104     126.238  47.625  -9.564  1.00 98.03           C  
ATOM    843  O   VAL M 104     126.164  47.373  -8.363  1.00 98.03           O  
ATOM    844  N   GLY M 105     125.298  48.341 -10.215  1.00 25.57           N  
ATOM    845  CA  GLY M 105     124.146  48.879  -9.546  1.00 25.57           C  
ATOM    846  C   GLY M 105     123.053  47.856  -9.577  1.00 25.57           C  
ATOM    847  O   GLY M 105     123.252  46.712  -9.982  1.00 25.57           O  
ATOM    848  N   PRO M 106     121.893  48.259  -9.130  1.00124.98           N  
ATOM    849  CA  PRO M 106     120.765  47.369  -9.119  1.00124.98           C  
ATOM    850  CD  PRO M 106     121.802  49.261  -8.081  1.00124.98           C  
ATOM    851  CB  PRO M 106     119.685  48.079  -8.308  1.00124.98           C  
ATOM    852  CG  PRO M 106     120.493  48.955  -7.333  1.00124.98           C  
ATOM    853  C   PRO M 106     120.360  46.981 -10.501  1.00124.98           C  
ATOM    854  O   PRO M 106     119.832  45.884 -10.679  1.00124.98           O  
ATOM    855  N   ASP M 107     120.572  47.875 -11.485  1.00 63.57           N  
ATOM    856  CA  ASP M 107     120.246  47.564 -12.844  1.00 63.57           C  
ATOM    857  CB  ASP M 107     120.154  48.783 -13.783  1.00 63.57           C  
ATOM    858  CG  ASP M 107     121.479  49.517 -13.843  1.00 63.57           C  
ATOM    859  OD1 ASP M 107     122.303  49.338 -12.908  1.00 63.57           O  
ATOM    860  OD2 ASP M 107     121.674  50.278 -14.828  1.00 63.57           O  
ATOM    861  C   ASP M 107     121.234  46.562 -13.351  1.00 63.57           C  
ATOM    862  O   ASP M 107     120.948  45.821 -14.290  1.00 63.57           O  
ATOM    863  N   GLY M 108     122.433  46.511 -12.739  1.00 43.58           N  
ATOM    864  CA  GLY M 108     123.417  45.558 -13.168  1.00 43.58           C  
ATOM    865  C   GLY M 108     124.416  46.237 -14.058  1.00 43.58           C  
ATOM    866  O   GLY M 108     125.242  45.571 -14.681  1.00 43.58           O  
ATOM    867  N   ARG M 109     124.345  47.583 -14.149  1.00156.86           N  
ATOM    868  CA  ARG M 109     125.264  48.368 -14.932  0.99156.86           C  
ATOM    869  CB  ARG M 109     124.705  49.743 -15.338  0.99156.86           C  
ATOM    870  CG  ARG M 109     124.385  50.636 -14.136  0.99156.86           C  
ATOM    871  CD  ARG M 109     123.788  51.997 -14.506  0.99156.86           C  
ATOM    872  NE  ARG M 109     124.804  52.740 -15.302  0.99156.86           N  
ATOM    873  CZ  ARG M 109     124.538  54.011 -15.723  0.99156.86           C  
ATOM    874  NH1 ARG M 109     123.358  54.610 -15.391  0.99156.86           N  
ATOM    875  NH2 ARG M 109     125.453  54.686 -16.477  0.99156.86           N  
ATOM    876  C   ARG M 109     126.482  48.628 -14.100  1.00156.86           C  
ATOM    877  O   ARG M 109     126.425  48.582 -12.874  1.00156.86           O  
ATOM    878  N   LEU M 110     127.622  48.918 -14.762  1.00 86.13           N  
ATOM    879  CA  LEU M 110     128.865  49.114 -14.067  1.00 86.13           C  
ATOM    880  CB  LEU M 110     130.075  48.964 -15.010  1.00 86.13           C  
ATOM    881  CG  LEU M 110     131.446  49.156 -14.339  1.00 86.13           C  
ATOM    882  CD1 LEU M 110     131.721  48.058 -13.304  1.00 86.13           C  
ATOM    883  CD2 LEU M 110     132.563  49.275 -15.391  1.00 86.13           C  
ATOM    884  C   LEU M 110     128.912  50.482 -13.452  1.00 86.13           C  
ATOM    885  O   LEU M 110     128.881  51.493 -14.149  1.00 86.13           O  
ATOM    886  N   LEU M 111     128.885  50.547 -12.103  1.00121.99           N  
ATOM    887  CA  LEU M 111     129.076  51.800 -11.431  1.00121.99           C  
ATOM    888  CB  LEU M 111     128.572  51.829  -9.980  1.00121.99           C  
ATOM    889  CG  LEU M 111     127.054  52.056  -9.872  1.00121.99           C  
ATOM    890  CD1 LEU M 111     126.254  50.966 -10.590  1.00121.99           C  
ATOM    891  CD2 LEU M 111     126.629  52.237  -8.409  1.00121.99           C  
ATOM    892  C   LEU M 111     130.516  52.203 -11.423  1.00121.99           C  
ATOM    893  O   LEU M 111     130.847  53.341 -11.753  1.00121.99           O  
ATOM    894  N   ARG M 112     131.427  51.272 -11.061  0.99165.90           N  
ATOM    895  CA  ARG M 112     132.790  51.702 -10.944  0.99165.90           C  
ATOM    896  CB  ARG M 112     133.059  52.397  -9.602  0.98165.90           C  
ATOM    897  CG  ARG M 112     134.450  53.007  -9.489  0.98165.90           C  
ATOM    898  CD  ARG M 112     134.701  53.697  -8.149  0.98165.90           C  
ATOM    899  NE  ARG M 112     136.089  54.230  -8.195  0.98165.90           N  
ATOM    900  CZ  ARG M 112     136.743  54.527  -7.036  0.98165.90           C  
ATOM    901  NH1 ARG M 112     136.109  54.359  -5.840  0.98165.90           N  
ATOM    902  NH2 ARG M 112     138.032  54.970  -7.070  0.98165.90           N  
ATOM    903  C   ARG M 112     133.711  50.526 -11.049  0.99165.90           C  
ATOM    904  O   ARG M 112     133.321  49.381 -10.824  0.99165.90           O  
ATOM    905  N   GLY M 113     134.988  50.796 -11.390  1.00 35.63           N  
ATOM    906  CA  GLY M 113     135.953  49.744 -11.532  1.00 35.63           C  
ATOM    907  C   GLY M 113     137.137  50.066 -10.672  1.00 35.63           C  
ATOM    908  O   GLY M 113     137.461  51.233 -10.454  1.00 35.63           O  
ATOM    909  N   HIS M 114     137.829  49.017 -10.176  1.00 87.86           N  
ATOM    910  CA  HIS M 114     138.946  49.206  -9.294  1.00 87.86           C  
ATOM    911  ND1 HIS M 114     137.490  50.188  -6.200  1.00 87.86           N  
ATOM    912  CG  HIS M 114     137.452  49.279  -7.233  1.00 87.86           C  
ATOM    913  CB  HIS M 114     138.665  48.669  -7.878  1.00 87.86           C  
ATOM    914  NE2 HIS M 114     135.344  49.857  -6.671  1.00 87.86           N  
ATOM    915  CD2 HIS M 114     136.133  49.088  -7.508  1.00 87.86           C  
ATOM    916  CE1 HIS M 114     136.203  50.500  -5.904  1.00 87.86           C  
ATOM    917  C   HIS M 114     140.085  48.391  -9.823  1.00 87.86           C  
ATOM    918  O   HIS M 114     139.879  47.329 -10.410  1.00 87.86           O  
ATOM    919  N   ASP M 115     141.325  48.897  -9.652  1.00 99.12           N  
ATOM    920  CA  ASP M 115     142.501  48.178 -10.061  1.00 99.12           C  
ATOM    921  CB  ASP M 115     142.768  48.281 -11.574  1.00 99.12           C  
ATOM    922  CG  ASP M 115     143.804  47.237 -11.956  1.00 99.12           C  
ATOM    923  OD1 ASP M 115     144.284  46.514 -11.043  1.00 99.12           O  
ATOM    924  OD2 ASP M 115     144.127  47.146 -13.170  1.00 99.12           O  
ATOM    925  C   ASP M 115     143.655  48.832  -9.353  1.00 99.12           C  
ATOM    926  O   ASP M 115     144.105  49.899  -9.771  1.00 99.12           O  
ATOM    927  N   GLN M 116     144.170  48.217  -8.263  1.00 78.07           N  
ATOM    928  CA  GLN M 116     145.226  48.850  -7.512  1.00 78.07           C  
ATOM    929  CB  GLN M 116     144.742  49.360  -6.145  1.00 78.07           C  
ATOM    930  CG  GLN M 116     143.620  50.392  -6.240  1.00 78.07           C  
ATOM    931  CD  GLN M 116     143.107  50.665  -4.834  1.00 78.07           C  
ATOM    932  OE1 GLN M 116     143.136  49.792  -3.967  1.00 78.07           O  
ATOM    933  NE2 GLN M 116     142.616  51.911  -4.601  1.00 78.07           N  
ATOM    934  C   GLN M 116     146.307  47.850  -7.212  1.00 78.07           C  
ATOM    935  O   GLN M 116     146.056  46.648  -7.145  1.00 78.07           O  
ATOM    936  N   TYR M 117     147.555  48.341  -7.022  1.00 97.72           N  
ATOM    937  CA  TYR M 117     148.668  47.479  -6.711  1.00 97.72           C  
ATOM    938  CB  TYR M 117     149.717  47.378  -7.831  1.00 97.72           C  
ATOM    939  CG  TYR M 117     149.068  46.741  -9.006  1.00 97.72           C  
ATOM    940  CD1 TYR M 117     148.362  47.503  -9.906  1.00 97.72           C  
ATOM    941  CD2 TYR M 117     149.167  45.385  -9.205  1.00 97.72           C  
ATOM    942  CE1 TYR M 117     147.757  46.921 -10.993  1.00 97.72           C  
ATOM    943  CE2 TYR M 117     148.564  44.796 -10.290  1.00 97.72           C  
ATOM    944  CZ  TYR M 117     147.860  45.565 -11.182  1.00 97.72           C  
ATOM    945  OH  TYR M 117     147.239  44.962 -12.293  1.00 97.72           O  
ATOM    946  C   TYR M 117     149.406  48.058  -5.545  1.00 97.72           C  
ATOM    947  O   TYR M 117     149.455  49.275  -5.366  1.00 97.72           O  
ATOM    948  N   ALA M 118     150.000  47.173  -4.716  1.00 40.13           N  
ATOM    949  CA  ALA M 118     150.784  47.611  -3.598  1.00 40.13           C  
ATOM    950  CB  ALA M 118     150.095  47.412  -2.237  1.00 40.13           C  
ATOM    951  C   ALA M 118     152.043  46.802  -3.583  1.00 40.13           C  
ATOM    952  O   ALA M 118     152.058  45.642  -3.992  1.00 40.13           O  
ATOM    953  N   TYR M 119     153.152  47.423  -3.132  1.00 81.93           N  
ATOM    954  CA  TYR M 119     154.402  46.726  -3.056  1.00 81.93           C  
ATOM    955  CB  TYR M 119     155.443  47.326  -4.022  1.00 81.93           C  
ATOM    956  CG  TYR M 119     156.729  46.577  -3.952  1.00 81.93           C  
ATOM    957  CD1 TYR M 119     156.828  45.306  -4.470  1.00 81.93           C  
ATOM    958  CD2 TYR M 119     157.846  47.163  -3.404  1.00 81.93           C  
ATOM    959  CE1 TYR M 119     158.019  44.621  -4.420  1.00 81.93           C  
ATOM    960  CE2 TYR M 119     159.039  46.483  -3.350  1.00 81.93           C  
ATOM    961  CZ  TYR M 119     159.126  45.210  -3.857  1.00 81.93           C  
ATOM    962  OH  TYR M 119     160.352  44.513  -3.803  1.00 81.93           O  
ATOM    963  C   TYR M 119     154.882  46.879  -1.646  1.00 81.93           C  
ATOM    964  O   TYR M 119     155.032  47.991  -1.141  1.00 81.93           O  
ATOM    965  N   ASP M 120     155.120  45.743  -0.968  1.00 59.64           N  
ATOM    966  CA  ASP M 120     155.612  45.735   0.380  1.00 59.64           C  
ATOM    967  CB  ASP M 120     157.034  46.308   0.497  1.00 59.64           C  
ATOM    968  CG  ASP M 120     157.986  45.345  -0.198  1.00 59.64           C  
ATOM    969  OD1 ASP M 120     157.598  44.163  -0.399  1.00 59.64           O  
ATOM    970  OD2 ASP M 120     159.118  45.782  -0.537  1.00 59.64           O  
ATOM    971  C   ASP M 120     154.714  46.524   1.287  1.00 59.64           C  
ATOM    972  O   ASP M 120     155.187  47.169   2.222  1.00 59.64           O  
ATOM    973  N   GLY M 121     153.390  46.488   1.048  1.00 29.74           N  
ATOM    974  CA  GLY M 121     152.469  47.112   1.958  1.00 29.74           C  
ATOM    975  C   GLY M 121     152.186  48.535   1.570  1.00 29.74           C  
ATOM    976  O   GLY M 121     151.287  49.153   2.138  1.00 29.74           O  
ATOM    977  N   LYS M 122     152.922  49.106   0.595  1.00123.63           N  
ATOM    978  CA  LYS M 122     152.676  50.484   0.252  0.99123.63           C  
ATOM    979  CB  LYS M 122     153.961  51.316   0.084  0.99123.63           C  
ATOM    980  CG  LYS M 122     154.869  51.339   1.315  0.98123.63           C  
ATOM    981  CD  LYS M 122     154.224  51.923   2.572  0.97123.63           C  
ATOM    982  CE  LYS M 122     155.131  51.840   3.801  0.97123.63           C  
ATOM    983  NZ  LYS M 122     155.462  50.425   4.083  0.97123.63           N  
ATOM    984  C   LYS M 122     151.999  50.519  -1.087  1.00123.63           C  
ATOM    985  O   LYS M 122     152.275  49.684  -1.946  1.00123.63           O  
ATOM    986  N   ASP M 123     151.084  51.494  -1.299  1.00113.66           N  
ATOM    987  CA  ASP M 123     150.376  51.612  -2.550  1.00113.66           C  
ATOM    988  CB  ASP M 123     149.201  52.608  -2.501  1.00113.66           C  
ATOM    989  CG  ASP M 123     149.732  53.997  -2.166  1.00113.66           C  
ATOM    990  OD1 ASP M 123     150.783  54.091  -1.476  1.00113.66           O  
ATOM    991  OD2 ASP M 123     149.087  54.987  -2.599  1.00113.66           O  
ATOM    992  C   ASP M 123     151.323  52.045  -3.630  1.00113.66           C  
ATOM    993  O   ASP M 123     151.936  53.107  -3.538  1.00113.66           O  
ATOM    994  N   TYR M 124     151.545  51.158  -4.627  1.00131.95           N  
ATOM    995  CA  TYR M 124     152.401  51.408  -5.756  1.00131.95           C  
ATOM    996  CB  TYR M 124     152.885  50.072  -6.351  1.00131.95           C  
ATOM    997  CG  TYR M 124     153.970  50.266  -7.357  1.00131.95           C  
ATOM    998  CD1 TYR M 124     155.258  50.529  -6.952  1.00131.95           C  
ATOM    999  CD2 TYR M 124     153.713  50.152  -8.703  1.00131.95           C  
ATOM   1000  CE1 TYR M 124     156.267  50.690  -7.873  1.00131.95           C  
ATOM   1001  CE2 TYR M 124     154.719  50.312  -9.628  1.00131.95           C  
ATOM   1002  CZ  TYR M 124     156.000  50.584  -9.216  1.00131.95           C  
ATOM   1003  OH  TYR M 124     157.037  50.747 -10.160  1.00131.95           O  
ATOM   1004  C   TYR M 124     151.726  52.203  -6.845  1.00131.95           C  
ATOM   1005  O   TYR M 124     152.197  53.269  -7.242  1.00131.95           O  
ATOM   1006  N   ILE M 125     150.574  51.704  -7.351  1.00 75.11           N  
ATOM   1007  CA  ILE M 125     149.929  52.378  -8.445  1.00 75.11           C  
ATOM   1008  CB  ILE M 125     150.511  52.004  -9.781  1.00 75.11           C  
ATOM   1009  CG1 ILE M 125     150.025  52.963 -10.879  1.00 75.11           C  
ATOM   1010  CG2 ILE M 125     150.196  50.523 -10.050  1.00 75.11           C  
ATOM   1011  CD1 ILE M 125     150.832  52.852 -12.172  1.00 75.11           C  
ATOM   1012  C   ILE M 125     148.471  52.023  -8.444  1.00 75.11           C  
ATOM   1013  O   ILE M 125     148.089  50.925  -8.036  1.00 75.11           O  
ATOM   1014  N   ALA M 126     147.602  52.946  -8.909  1.00 43.87           N  
ATOM   1015  CA  ALA M 126     146.201  52.637  -8.916  1.00 43.87           C  
ATOM   1016  CB  ALA M 126     145.438  53.214  -7.711  1.00 43.87           C  
ATOM   1017  C   ALA M 126     145.575  53.212 -10.146  1.00 43.87           C  
ATOM   1018  O   ALA M 126     145.980  54.263 -10.639  1.00 43.87           O  
ATOM   1019  N   LEU M 127     144.565  52.502 -10.688  1.00 60.17           N  
ATOM   1020  CA  LEU M 127     143.865  52.986 -11.842  1.00 60.17           C  
ATOM   1021  CB  LEU M 127     143.134  51.868 -12.611  1.00 60.17           C  
ATOM   1022  CG  LEU M 127     142.409  52.325 -13.892  1.00 60.17           C  
ATOM   1023  CD1 LEU M 127     143.397  52.902 -14.918  1.00 60.17           C  
ATOM   1024  CD2 LEU M 127     141.560  51.185 -14.481  1.00 60.17           C  
ATOM   1025  C   LEU M 127     142.864  53.973 -11.346  1.00 60.17           C  
ATOM   1026  O   LEU M 127     142.196  53.744 -10.339  1.00 60.17           O  
ATOM   1027  N   ASN M 128     142.737  55.108 -12.054  1.00 58.08           N  
ATOM   1028  CA  ASN M 128     141.821  56.128 -11.648  1.00 58.08           C  
ATOM   1029  CB  ASN M 128     142.110  57.503 -12.272  1.00 58.08           C  
ATOM   1030  CG  ASN M 128     143.365  58.051 -11.605  1.00 58.08           C  
ATOM   1031  OD1 ASN M 128     143.479  58.043 -10.380  1.00 58.08           O  
ATOM   1032  ND2 ASN M 128     144.337  58.531 -12.426  1.00 58.08           N  
ATOM   1033  C   ASN M 128     140.438  55.699 -12.027  1.00 58.08           C  
ATOM   1034  O   ASN M 128     140.248  54.737 -12.768  1.00 58.08           O  
ATOM   1035  N   GLU M 129     139.429  56.429 -11.514  1.00 61.44           N  
ATOM   1036  CA  GLU M 129     138.045  56.090 -11.688  1.00 61.44           C  
ATOM   1037  CB  GLU M 129     137.105  57.054 -10.943  1.00 61.44           C  
ATOM   1038  CG  GLU M 129     135.660  56.560 -10.852  1.00 61.44           C  
ATOM   1039  CD  GLU M 129     134.906  57.506  -9.928  1.00 61.44           C  
ATOM   1040  OE1 GLU M 129     135.242  58.720  -9.924  1.00 61.44           O  
ATOM   1041  OE2 GLU M 129     133.988  57.029  -9.209  1.00 61.44           O  
ATOM   1042  C   GLU M 129     137.694  56.102 -13.145  1.00 61.44           C  
ATOM   1043  O   GLU M 129     136.861  55.313 -13.593  1.00 61.44           O  
ATOM   1044  N   ASP M 130     138.319  56.999 -13.928  1.00 69.76           N  
ATOM   1045  CA  ASP M 130     138.027  57.099 -15.331  1.00 69.76           C  
ATOM   1046  CB  ASP M 130     138.682  58.316 -16.020  1.00 69.76           C  
ATOM   1047  CG  ASP M 130     140.201  58.239 -15.935  1.00 69.76           C  
ATOM   1048  OD1 ASP M 130     140.722  57.325 -15.244  1.00 69.76           O  
ATOM   1049  OD2 ASP M 130     140.865  59.107 -16.561  1.00 69.76           O  
ATOM   1050  C   ASP M 130     138.433  55.825 -16.017  1.00 69.76           C  
ATOM   1051  O   ASP M 130     137.916  55.501 -17.086  1.00 69.76           O  
ATOM   1052  N   LEU M 131     139.384  55.081 -15.415  1.00134.96           N  
ATOM   1053  CA  LEU M 131     139.867  53.828 -15.931  1.00134.96           C  
ATOM   1054  CB  LEU M 131     138.736  52.911 -16.434  1.00134.96           C  
ATOM   1055  CG  LEU M 131     137.751  52.480 -15.328  1.00134.96           C  
ATOM   1056  CD1 LEU M 131     136.681  51.515 -15.868  1.00134.96           C  
ATOM   1057  CD2 LEU M 131     138.496  51.924 -14.105  1.00134.96           C  
ATOM   1058  C   LEU M 131     140.785  54.101 -17.081  1.00134.96           C  
ATOM   1059  O   LEU M 131     141.299  53.175 -17.708  1.00134.96           O  
ATOM   1060  N   ARG M 132     140.931  55.389 -17.436  1.00124.67           N  
ATOM   1061  CA  ARG M 132     141.841  55.862 -18.441  0.99124.67           C  
ATOM   1062  CB  ARG M 132     141.380  57.174 -19.089  0.99124.67           C  
ATOM   1063  CG  ARG M 132     140.131  57.025 -19.960  1.00124.67           C  
ATOM   1064  CD  ARG M 132     139.804  58.303 -20.733  1.00124.67           C  
ATOM   1065  NE  ARG M 132     138.582  58.063 -21.552  1.00124.67           N  
ATOM   1066  CZ  ARG M 132     138.694  57.508 -22.794  0.98124.67           C  
ATOM   1067  NH1 ARG M 132     139.910  57.072 -23.236  0.98124.67           N  
ATOM   1068  NH2 ARG M 132     137.594  57.390 -23.594  0.98124.67           N  
ATOM   1069  C   ARG M 132     143.245  56.072 -17.948  1.00124.67           C  
ATOM   1070  O   ARG M 132     144.192  55.882 -18.708  1.00124.67           O  
ATOM   1071  N   SER M 133     143.430  56.495 -16.677  1.00 58.02           N  
ATOM   1072  CA  SER M 133     144.749  56.920 -16.283  1.00 58.02           C  
ATOM   1073  CB  SER M 133     144.858  58.446 -16.119  1.00 58.02           C  
ATOM   1074  OG  SER M 133     143.927  58.903 -15.150  1.00 58.02           O  
ATOM   1075  C   SER M 133     145.182  56.284 -14.997  1.00 58.02           C  
ATOM   1076  O   SER M 133     144.430  55.545 -14.363  1.00 58.02           O  
ATOM   1077  N   TRP M 134     146.443  56.565 -14.588  1.00 84.22           N  
ATOM   1078  CA  TRP M 134     147.003  55.916 -13.438  1.00 84.22           C  
ATOM   1079  CB  TRP M 134     148.200  55.029 -13.807  1.00 84.22           C  
ATOM   1080  CG  TRP M 134     147.893  53.995 -14.861  1.00 84.22           C  
ATOM   1081  CD2 TRP M 134     147.343  52.695 -14.603  1.00 84.22           C  
ATOM   1082  CD1 TRP M 134     148.062  54.084 -16.212  1.00 84.22           C  
ATOM   1083  NE1 TRP M 134     147.650  52.920 -16.814  1.00 84.22           N  
ATOM   1084  CE2 TRP M 134     147.205  52.056 -15.835  1.00 84.22           C  
ATOM   1085  CE3 TRP M 134     146.981  52.084 -13.437  1.00 84.22           C  
ATOM   1086  CZ2 TRP M 134     146.700  50.791 -15.918  1.00 84.22           C  
ATOM   1087  CZ3 TRP M 134     146.475  50.807 -13.524  1.00 84.22           C  
ATOM   1088  CH2 TRP M 134     146.337  50.174 -14.742  1.00 84.22           C  
ATOM   1089  C   TRP M 134     147.559  56.942 -12.501  1.00 84.22           C  
ATOM   1090  O   TRP M 134     147.920  58.048 -12.900  1.00 84.22           O  
ATOM   1091  N   THR M 135     147.617  56.585 -11.202  1.00120.68           N  
ATOM   1092  CA  THR M 135     148.248  57.412 -10.217  1.00120.68           C  
ATOM   1093  CB  THR M 135     147.379  57.751  -9.040  1.00120.68           C  
ATOM   1094  OG1 THR M 135     146.866  56.565  -8.453  1.00120.68           O  
ATOM   1095  CG2 THR M 135     146.239  58.672  -9.490  1.00120.68           C  
ATOM   1096  C   THR M 135     149.407  56.625  -9.699  1.00120.68           C  
ATOM   1097  O   THR M 135     149.243  55.492  -9.247  1.00120.68           O  
ATOM   1098  N   ALA M 136     150.618  57.215  -9.765  1.00 40.15           N  
ATOM   1099  CA  ALA M 136     151.795  56.533  -9.310  1.00 40.15           C  
ATOM   1100  CB  ALA M 136     152.976  56.637 -10.292  1.00 40.15           C  
ATOM   1101  C   ALA M 136     152.229  57.168  -8.027  1.00 40.15           C  
ATOM   1102  O   ALA M 136     152.358  58.386  -7.929  1.00 40.15           O  
ATOM   1103  N   ALA M 137     152.427  56.333  -6.990  1.00 53.15           N  
ATOM   1104  CA  ALA M 137     152.830  56.775  -5.685  1.00 53.15           C  
ATOM   1105  CB  ALA M 137     152.744  55.655  -4.633  1.00 53.15           C  
ATOM   1106  C   ALA M 137     154.240  57.292  -5.665  1.00 53.15           C  
ATOM   1107  O   ALA M 137     154.524  58.312  -5.033  1.00 53.15           O  
ATOM   1108  N   ASP M 138     155.156  56.595  -6.363  1.00162.85           N  
ATOM   1109  CA  ASP M 138     156.568  56.846  -6.256  1.00162.85           C  
ATOM   1110  CB  ASP M 138     157.190  55.646  -5.503  1.00162.85           C  
ATOM   1111  CG  ASP M 138     158.688  55.728  -5.283  1.00162.85           C  
ATOM   1112  OD1 ASP M 138     159.449  55.468  -6.248  1.00162.85           O  
ATOM   1113  OD2 ASP M 138     159.096  56.016  -4.127  1.00162.85           O  
ATOM   1114  C   ASP M 138     157.146  56.969  -7.637  1.00162.85           C  
ATOM   1115  O   ASP M 138     156.458  56.743  -8.631  1.00162.85           O  
ATOM   1116  N   THR M 139     158.434  57.368  -7.725  1.00111.96           N  
ATOM   1117  CA  THR M 139     159.137  57.521  -8.969  1.00111.96           C  
ATOM   1118  CB  THR M 139     160.538  58.028  -8.797  1.00111.96           C  
ATOM   1119  OG1 THR M 139     161.302  57.109  -8.032  0.75111.96           O  
ATOM   1120  CG2 THR M 139     160.485  59.391  -8.091  1.00111.96           C  
ATOM   1121  C   THR M 139     159.237  56.183  -9.633  1.00111.96           C  
ATOM   1122  O   THR M 139     159.119  56.076 -10.851  1.00111.96           O  
ATOM   1123  N   ALA M 140     159.470  55.120  -8.840  1.00 40.27           N  
ATOM   1124  CA  ALA M 140     159.587  53.795  -9.375  1.00 40.27           C  
ATOM   1125  CB  ALA M 140     159.870  52.736  -8.297  1.00 40.27           C  
ATOM   1126  C   ALA M 140     158.284  53.455 -10.030  1.00 40.27           C  
ATOM   1127  O   ALA M 140     158.255  52.840 -11.094  1.00 40.27           O  
ATOM   1128  N   ALA M 141     157.168  53.871  -9.407  1.00 47.69           N  
ATOM   1129  CA  ALA M 141     155.840  53.618  -9.894  1.00 47.69           C  
ATOM   1130  CB  ALA M 141     154.747  54.165  -8.959  1.00 47.69           C  
ATOM   1131  C   ALA M 141     155.675  54.283 -11.223  1.00 47.69           C  
ATOM   1132  O   ALA M 141     154.924  53.807 -12.074  1.00 47.69           O  
ATOM   1133  N   GLN M 142     156.349  55.431 -11.415  1.00 46.70           N  
ATOM   1134  CA  GLN M 142     156.263  56.182 -12.632  1.00 46.70           C  
ATOM   1135  CB  GLN M 142     157.075  57.483 -12.576  1.00 46.70           C  
ATOM   1136  CG  GLN M 142     156.529  58.471 -11.546  1.00 46.70           C  
ATOM   1137  CD  GLN M 142     157.407  59.709 -11.578  1.00 46.70           C  
ATOM   1138  OE1 GLN M 142     158.359  59.789 -12.351  1.00 46.70           O  
ATOM   1139  NE2 GLN M 142     157.080  60.704 -10.710  1.00 46.70           N  
ATOM   1140  C   GLN M 142     156.794  55.347 -13.760  1.00 46.70           C  
ATOM   1141  O   GLN M 142     156.293  55.420 -14.881  1.00 46.70           O  
ATOM   1142  N   ILE M 143     157.836  54.536 -13.494  1.00120.99           N  
ATOM   1143  CA  ILE M 143     158.419  53.722 -14.524  1.00120.99           C  
ATOM   1144  CB  ILE M 143     159.536  52.865 -14.001  1.00120.99           C  
ATOM   1145  CG1 ILE M 143     160.635  53.717 -13.342  1.00120.99           C  
ATOM   1146  CG2 ILE M 143     160.047  52.005 -15.167  1.00120.99           C  
ATOM   1147  CD1 ILE M 143     161.349  54.663 -14.300  1.00120.99           C  
ATOM   1148  C   ILE M 143     157.358  52.782 -15.001  1.00120.99           C  
ATOM   1149  O   ILE M 143     157.151  52.613 -16.201  1.00120.99           O  
ATOM   1150  N   THR M 144     156.640  52.162 -14.048  1.00110.96           N  
ATOM   1151  CA  THR M 144     155.595  51.236 -14.359  1.00110.96           C  
ATOM   1152  CB  THR M 144     154.950  50.656 -13.135  1.00110.96           C  
ATOM   1153  OG1 THR M 144     155.907  49.926 -12.381  1.00110.96           O  
ATOM   1154  CG2 THR M 144     153.787  49.745 -13.561  1.00110.96           C  
ATOM   1155  C   THR M 144     154.537  51.960 -15.124  1.00110.96           C  
ATOM   1156  O   THR M 144     153.983  51.424 -16.082  1.00110.96           O  
ATOM   1157  N   GLN M 145     154.235  53.209 -14.730  1.00 59.51           N  
ATOM   1158  CA  GLN M 145     153.193  53.945 -15.385  1.00 59.51           C  
ATOM   1159  CB  GLN M 145     152.963  55.350 -14.804  1.00 59.51           C  
ATOM   1160  CG  GLN M 145     151.843  56.102 -15.529  1.00 59.51           C  
ATOM   1161  CD  GLN M 145     151.687  57.477 -14.899  1.00 59.51           C  
ATOM   1162  OE1 GLN M 145     152.331  57.797 -13.901  1.00 59.51           O  
ATOM   1163  NE2 GLN M 145     150.807  58.320 -15.504  1.00 59.51           N  
ATOM   1164  C   GLN M 145     153.538  54.142 -16.830  1.00 59.51           C  
ATOM   1165  O   GLN M 145     152.684  53.959 -17.696  1.00 59.51           O  
ATOM   1166  N   ARG M 146     154.798  54.515 -17.139  1.00131.87           N  
ATOM   1167  CA  ARG M 146     155.147  54.778 -18.508  0.98131.87           C  
ATOM   1168  CB  ARG M 146     156.581  55.314 -18.704  0.98131.87           C  
ATOM   1169  CG  ARG M 146     157.687  54.364 -18.245  0.98131.87           C  
ATOM   1170  CD  ARG M 146     159.099  54.887 -18.516  0.97131.87           C  
ATOM   1171  NE  ARG M 146     159.298  56.104 -17.680  0.97131.87           N  
ATOM   1172  CZ  ARG M 146     160.560  56.561 -17.437  0.97131.87           C  
ATOM   1173  NH1 ARG M 146     161.638  55.889 -17.940  0.97131.87           N  
ATOM   1174  NH2 ARG M 146     160.744  57.687 -16.689  0.97131.87           N  
ATOM   1175  C   ARG M 146     155.035  53.517 -19.302  1.00131.87           C  
ATOM   1176  O   ARG M 146     154.516  53.522 -20.418  1.00131.87           O  
ATOM   1177  N   LYS M 147     155.506  52.391 -18.737  1.00110.42           N  
ATOM   1178  CA  LYS M 147     155.480  51.159 -19.468  0.98110.42           C  
ATOM   1179  CB  LYS M 147     156.041  49.968 -18.672  0.98110.42           C  
ATOM   1180  CG  LYS M 147     157.550  50.024 -18.426  0.98110.42           C  
ATOM   1181  CD  LYS M 147     158.026  49.006 -17.388  0.98110.42           C  
ATOM   1182  CE  LYS M 147     157.766  47.553 -17.794  0.98110.42           C  
ATOM   1183  NZ  LYS M 147     158.254  46.636 -16.740  0.98110.42           N  
ATOM   1184  C   LYS M 147     154.059  50.826 -19.775  1.00110.42           C  
ATOM   1185  O   LYS M 147     153.735  50.408 -20.884  1.00110.42           O  
ATOM   1186  N   TRP M 148     153.176  51.002 -18.779  1.00167.83           N  
ATOM   1187  CA  TRP M 148     151.791  50.662 -18.926  1.00167.83           C  
ATOM   1188  CB  TRP M 148     151.026  50.640 -17.593  1.00167.83           C  
ATOM   1189  CG  TRP M 148     151.378  49.410 -16.790  1.00167.83           C  
ATOM   1190  CD2 TRP M 148     150.838  49.063 -15.505  1.00167.83           C  
ATOM   1191  CD1 TRP M 148     152.233  48.403 -17.134  1.00167.83           C  
ATOM   1192  NE1 TRP M 148     152.251  47.445 -16.152  1.00167.83           N  
ATOM   1193  CE2 TRP M 148     151.400  47.839 -15.142  1.00167.83           C  
ATOM   1194  CE3 TRP M 148     149.946  49.706 -14.697  1.00167.83           C  
ATOM   1195  CZ2 TRP M 148     151.076  47.235 -13.961  1.00167.83           C  
ATOM   1196  CZ3 TRP M 148     149.627  49.097 -13.503  1.00167.83           C  
ATOM   1197  CH2 TRP M 148     150.180  47.886 -13.144  1.00167.83           C  
ATOM   1198  C   TRP M 148     151.093  51.552 -19.902  1.00167.83           C  
ATOM   1199  O   TRP M 148     150.235  51.092 -20.654  1.00167.83           O  
ATOM   1200  N   GLU M 149     151.407  52.858 -19.910  1.00287.47           N  
ATOM   1201  CA  GLU M 149     150.718  53.703 -20.839  1.00287.47           C  
ATOM   1202  CB  GLU M 149     150.949  55.208 -20.586  1.00287.47           C  
ATOM   1203  CG  GLU M 149     152.409  55.650 -20.505  0.88287.47           C  
ATOM   1204  CD  GLU M 149     152.420  57.031 -19.858  0.86287.47           C  
ATOM   1205  OE1 GLU M 149     151.350  57.447 -19.337  0.86287.47           O  
ATOM   1206  OE2 GLU M 149     153.497  57.683 -19.866  0.86287.47           O  
ATOM   1207  C   GLU M 149     151.097  53.310 -22.235  1.00287.47           C  
ATOM   1208  O   GLU M 149     150.254  53.284 -23.131  1.00287.47           O  
ATOM   1209  N   ALA M 150     152.379  52.967 -22.456  1.00309.71           N  
ATOM   1210  CA  ALA M 150     152.810  52.571 -23.764  1.00309.71           C  
ATOM   1211  CB  ALA M 150     154.320  52.286 -23.835  1.00309.71           C  
ATOM   1212  C   ALA M 150     152.086  51.301 -24.152  1.00309.71           C  
ATOM   1213  O   ALA M 150     151.661  51.142 -25.296  1.00309.71           O  
ATOM   1214  N   ALA M 151     151.935  50.378 -23.178  1.00612.84           N  
ATOM   1215  CA  ALA M 151     151.344  49.057 -23.221  1.00612.84           C  
ATOM   1216  CB  ALA M 151     151.545  48.278 -21.910  1.00612.84           C  
ATOM   1217  C   ALA M 151     149.869  49.105 -23.506  1.00612.84           C  
ATOM   1218  O   ALA M 151     149.310  48.125 -23.999  1.00612.84           O  
ATOM   1219  N   ARG M 152     149.197  50.221 -23.158  1.00691.95           N  
ATOM   1220  CA  ARG M 152     147.766  50.353 -23.287  1.00691.95           C  
ATOM   1221  CB  ARG M 152     147.199  49.949 -24.668  1.00691.95           C  
ATOM   1222  CG  ARG M 152     145.726  50.287 -24.867  0.98691.95           C  
ATOM   1223  CD  ARG M 152     145.198  49.874 -26.242  0.97691.95           C  
ATOM   1224  NE  ARG M 152     145.297  48.390 -26.330  0.97691.95           N  
ATOM   1225  CZ  ARG M 152     144.838  47.742 -27.440  0.97691.95           C  
ATOM   1226  NH1 ARG M 152     144.296  48.453 -28.471  1.00691.95           N  
ATOM   1227  NH2 ARG M 152     144.919  46.381 -27.519  1.00691.95           N  
ATOM   1228  C   ARG M 152     147.137  49.430 -22.303  1.00691.95           C  
ATOM   1229  O   ARG M 152     146.114  48.813 -22.586  1.00691.95           O  
ATOM   1230  N   GLU M 153     147.745  49.318 -21.108  1.00422.89           N  
ATOM   1231  CA  GLU M 153     147.245  48.452 -20.081  1.00422.89           C  
ATOM   1232  CB  GLU M 153     148.168  48.372 -18.851  1.00422.89           C  
ATOM   1233  CG  GLU M 153     149.448  47.574 -19.101  1.00422.89           C  
ATOM   1234  CD  GLU M 153     149.055  46.113 -19.284  1.00422.89           C  
ATOM   1235  OE1 GLU M 153     148.065  45.676 -18.637  1.00422.89           O  
ATOM   1236  OE2 GLU M 153     149.743  45.413 -20.074  1.00422.89           O  
ATOM   1237  C   GLU M 153     145.910  48.934 -19.603  1.00422.89           C  
ATOM   1238  O   GLU M 153     145.034  48.131 -19.287  1.00422.89           O  
ATOM   1239  N   ALA M 154     145.710  50.263 -19.547  1.00238.12           N  
ATOM   1240  CA  ALA M 154     144.497  50.793 -19.001  1.00238.12           C  
ATOM   1241  CB  ALA M 154     144.436  52.329 -19.053  1.00238.12           C  
ATOM   1242  C   ALA M 154     143.344  50.268 -19.793  1.00238.12           C  
ATOM   1243  O   ALA M 154     142.331  49.891 -19.208  1.00238.12           O  
ATOM   1244  N   GLU M 155     143.447  50.215 -21.138  1.00657.41           N  
ATOM   1245  CA  GLU M 155     142.296  49.730 -21.844  1.00657.41           C  
ATOM   1246  CB  GLU M 155     142.256  49.782 -23.376  0.99657.41           C  
ATOM   1247  CG  GLU M 155     140.851  49.339 -23.812  0.99657.41           C  
ATOM   1248  CD  GLU M 155     140.872  48.786 -25.222  0.86657.41           C  
ATOM   1249  OE1 GLU M 155     141.036  49.579 -26.185  0.86657.41           O  
ATOM   1250  OE2 GLU M 155     140.711  47.545 -25.351  0.86657.41           O  
ATOM   1251  C   GLU M 155     142.073  48.276 -21.557  1.00657.41           C  
ATOM   1252  O   GLU M 155     140.935  47.815 -21.529  1.00657.41           O  
ATOM   1253  N   GLN M 156     143.145  47.487 -21.384  1.00526.47           N  
ATOM   1254  CA  GLN M 156     142.949  46.077 -21.171  1.00526.47           C  
ATOM   1255  CB  GLN M 156     144.263  45.306 -21.001  1.00526.47           C  
ATOM   1256  CG  GLN M 156     144.066  43.809 -20.777  1.00526.47           C  
ATOM   1257  CD  GLN M 156     145.423  43.231 -20.430  1.00526.47           C  
ATOM   1258  OE1 GLN M 156     146.354  43.272 -21.230  1.00526.47           O  
ATOM   1259  NE2 GLN M 156     145.543  42.687 -19.191  1.00526.47           N  
ATOM   1260  C   GLN M 156     142.188  45.915 -19.906  1.00526.47           C  
ATOM   1261  O   GLN M 156     141.324  45.047 -19.780  1.00526.47           O  
ATOM   1262  N   ARG M 158     142.538  46.751 -18.919  1.00337.56           N  
ATOM   1263  CA  ARG M 158     141.872  46.701 -17.661  1.00337.56           C  
ATOM   1264  CB  ARG M 158     142.452  47.674 -16.621  1.00337.56           C  
ATOM   1265  CG  ARG M 158     143.906  47.433 -16.210  1.00337.56           C  
ATOM   1266  CD  ARG M 158     144.321  45.967 -16.095  1.00337.56           C  
ATOM   1267  NE  ARG M 158     145.454  45.924 -15.130  1.00337.56           N  
ATOM   1268  CZ  ARG M 158     146.673  46.453 -15.439  1.00337.56           C  
ATOM   1269  NH1 ARG M 158     146.900  47.021 -16.656  1.00337.56           N  
ATOM   1270  NH2 ARG M 158     147.667  46.442 -14.507  1.00337.56           N  
ATOM   1271  C   ARG M 158     140.463  47.136 -17.855  1.00337.56           C  
ATOM   1272  O   ARG M 158     139.549  46.564 -17.270  1.00337.56           O  
ATOM   1273  N   ARG M 159     140.260  48.178 -18.679  1.00336.65           N  
ATOM   1274  CA  ARG M 159     138.954  48.736 -18.899  1.00336.65           C  
ATOM   1275  CB  ARG M 159     139.011  49.904 -19.901  1.00336.65           C  
ATOM   1276  CG  ARG M 159     137.718  50.705 -20.057  1.00336.65           C  
ATOM   1277  CD  ARG M 159     137.488  51.709 -18.930  1.00336.65           C  
ATOM   1278  NE  ARG M 159     136.343  52.577 -19.323  1.00336.65           N  
ATOM   1279  CZ  ARG M 159     136.566  53.703 -20.061  1.00336.65           C  
ATOM   1280  NH1 ARG M 159     137.832  54.018 -20.460  1.00336.65           N  
ATOM   1281  NH2 ARG M 159     135.521  54.513 -20.400  1.00336.65           N  
ATOM   1282  C   ARG M 159     138.101  47.681 -19.509  1.00336.65           C  
ATOM   1283  O   ARG M 159     136.954  47.525 -19.106  1.00336.65           O  
ATOM   1284  N   ALA M 160     138.652  46.924 -20.483  1.00396.47           N  
ATOM   1285  CA  ALA M 160     137.896  45.943 -21.211  1.00396.47           C  
ATOM   1286  CB  ALA M 160     138.719  45.266 -22.321  1.00396.47           C  
ATOM   1287  C   ALA M 160     137.409  44.864 -20.309  1.00396.47           C  
ATOM   1288  O   ALA M 160     136.270  44.416 -20.420  1.00396.47           O  
ATOM   1289  N   TYR M 161     138.270  44.370 -19.411  1.00262.59           N  
ATOM   1290  CA  TYR M 161     137.780  43.363 -18.517  1.00262.59           C  
ATOM   1291  CB  TYR M 161     138.911  42.762 -17.660  1.00262.59           C  
ATOM   1292  CG  TYR M 161     138.346  41.990 -16.510  1.00262.59           C  
ATOM   1293  CD1 TYR M 161     137.674  40.806 -16.699  1.00262.59           C  
ATOM   1294  CD2 TYR M 161     138.511  42.442 -15.220  1.00262.59           C  
ATOM   1295  CE1 TYR M 161     137.168  40.086 -15.644  1.00262.59           C  
ATOM   1296  CE2 TYR M 161     138.008  41.728 -14.155  1.00262.59           C  
ATOM   1297  CZ  TYR M 161     137.335  40.548 -14.364  1.00262.59           C  
ATOM   1298  OH  TYR M 161     136.822  39.817 -13.271  1.00262.59           O  
ATOM   1299  C   TYR M 161     136.779  43.963 -17.589  1.00262.59           C  
ATOM   1300  O   TYR M 161     135.706  43.403 -17.385  1.00262.59           O  
ATOM   1301  N   LEU M 162     137.095  45.140 -17.027  1.00141.45           N  
ATOM   1302  CA  LEU M 162     136.243  45.729 -16.029  1.00141.45           C  
ATOM   1303  CB  LEU M 162     136.819  47.036 -15.458  1.00141.45           C  
ATOM   1304  CG  LEU M 162     138.143  46.827 -14.698  1.00141.45           C  
ATOM   1305  CD1 LEU M 162     138.686  48.152 -14.142  1.00141.45           C  
ATOM   1306  CD2 LEU M 162     137.999  45.748 -13.614  1.00141.45           C  
ATOM   1307  C   LEU M 162     134.887  46.029 -16.584  1.00141.45           C  
ATOM   1308  O   LEU M 162     133.878  45.791 -15.920  1.00141.45           O  
ATOM   1309  N   GLU M 163     134.817  46.621 -17.791  0.99186.67           N  
ATOM   1310  CA  GLU M 163     133.515  46.913 -18.289  0.99186.67           C  
ATOM   1311  CB  GLU M 163     133.534  47.869 -19.489  0.98186.67           C  
ATOM   1312  CG  GLU M 163     133.935  49.291 -19.101  0.98186.67           C  
ATOM   1313  CD  GLU M 163     133.917  50.124 -20.369  0.98186.67           C  
ATOM   1314  OE1 GLU M 163     134.757  49.835 -21.262  0.96186.67           O  
ATOM   1315  OE2 GLU M 163     133.067  51.048 -20.472  0.96186.67           O  
ATOM   1316  C   GLU M 163     132.864  45.656 -18.717  0.99186.67           C  
ATOM   1317  O   GLU M 163     131.720  45.416 -18.349  0.99186.67           O  
ATOM   1318  N   GLY M 164     133.542  44.858 -19.570  1.00265.24           N  
ATOM   1319  CA  GLY M 164     132.856  43.697 -20.042  1.00265.24           C  
ATOM   1320  C   GLY M 164     132.821  42.470 -19.188  1.00265.24           C  
ATOM   1321  O   GLY M 164     131.791  42.128 -18.609  1.00265.24           O  
ATOM   1322  N   GLU M 165     133.995  41.830 -19.020  1.00327.48           N  
ATOM   1323  CA  GLU M 165     134.036  40.501 -18.457  1.00327.48           C  
ATOM   1324  CB  GLU M 165     135.465  39.936 -18.439  1.00327.48           C  
ATOM   1325  CG  GLU M 165     135.555  38.424 -18.264  1.00327.48           C  
ATOM   1326  CD  GLU M 165     135.847  37.852 -19.636  1.00327.48           C  
ATOM   1327  OE1 GLU M 165     136.971  38.111 -20.143  1.00327.48           O  
ATOM   1328  OE2 GLU M 165     134.962  37.155 -20.196  1.00327.48           O  
ATOM   1329  C   GLU M 165     133.579  40.510 -17.054  1.00327.48           C  
ATOM   1330  O   GLU M 165     132.777  39.672 -16.645  1.00327.48           O  
ATOM   1331  N   CYS M 166     134.078  41.488 -16.289  1.00104.19           N  
ATOM   1332  CA  CYS M 166     133.779  41.534 -14.883  1.00104.19           C  
ATOM   1333  CB  CYS M 166     134.406  42.755 -14.172  1.00104.19           C  
ATOM   1334  SG  CYS M 166     134.147  42.749 -12.367  1.00104.19           S  
ATOM   1335  C   CYS M 166     132.306  41.643 -14.678  1.00104.19           C  
ATOM   1336  O   CYS M 166     131.733  40.916 -13.866  1.00104.19           O  
ATOM   1337  N   VAL M 167     131.647  42.566 -15.402  1.00181.66           N  
ATOM   1338  CA  VAL M 167     130.250  42.745 -15.121  0.99181.66           C  
ATOM   1339  CB  VAL M 167     129.641  43.960 -15.758  0.98181.66           C  
ATOM   1340  CG1 VAL M 167     130.313  45.210 -15.177  0.98181.66           C  
ATOM   1341  CG2 VAL M 167     129.755  43.842 -17.279  0.98181.66           C  
ATOM   1342  C   VAL M 167     129.471  41.554 -15.568  1.00181.66           C  
ATOM   1343  O   VAL M 167     128.598  41.083 -14.840  1.00181.66           O  
ATOM   1344  N   GLU M 168     129.770  41.022 -16.771  1.00170.70           N  
ATOM   1345  CA  GLU M 168     128.959  39.946 -17.249  0.99170.70           C  
ATOM   1346  CB  GLU M 168     129.284  39.540 -18.697  0.99170.70           C  
ATOM   1347  CG  GLU M 168     128.841  40.607 -19.702  0.99170.70           C  
ATOM   1348  CD  GLU M 168     129.182  40.140 -21.106  0.97170.70           C  
ATOM   1349  OE1 GLU M 168     129.743  39.020 -21.240  0.97170.70           O  
ATOM   1350  OE2 GLU M 168     128.891  40.903 -22.066  0.97170.70           O  
ATOM   1351  C   GLU M 168     129.082  38.751 -16.370  1.00170.70           C  
ATOM   1352  O   GLU M 168     128.082  38.101 -16.073  1.00170.70           O  
ATOM   1353  N   TRP M 169     130.304  38.415 -15.932  1.00212.43           N  
ATOM   1354  CA  TRP M 169     130.422  37.282 -15.057  1.00212.43           C  
ATOM   1355  CB  TRP M 169     131.874  36.830 -14.848  1.00212.43           C  
ATOM   1356  CG  TRP M 169     132.391  36.083 -16.053  1.00212.43           C  
ATOM   1357  CD2 TRP M 169     132.337  34.654 -16.170  1.00212.43           C  
ATOM   1358  CD1 TRP M 169     132.952  36.545 -17.207  1.00212.43           C  
ATOM   1359  NE1 TRP M 169     133.258  35.489 -18.033  1.00212.43           N  
ATOM   1360  CE2 TRP M 169     132.882  34.320 -17.408  1.00212.43           C  
ATOM   1361  CE3 TRP M 169     131.863  33.699 -15.318  1.00212.43           C  
ATOM   1362  CZ2 TRP M 169     132.963  33.018 -17.814  1.00212.43           C  
ATOM   1363  CZ3 TRP M 169     131.955  32.388 -15.728  1.00212.43           C  
ATOM   1364  CH2 TRP M 169     132.495  32.053 -16.952  1.00212.43           C  
ATOM   1365  C   TRP M 169     129.750  37.533 -13.734  1.00212.43           C  
ATOM   1366  O   TRP M 169     129.163  36.623 -13.152  1.00212.43           O  
ATOM   1367  N   LEU M 170     129.809  38.770 -13.210  1.00 67.92           N  
ATOM   1368  CA  LEU M 170     129.185  39.062 -11.950  1.00 67.92           C  
ATOM   1369  CB  LEU M 170     129.366  40.535 -11.540  1.00 67.92           C  
ATOM   1370  CG  LEU M 170     128.710  40.916 -10.200  1.00 67.92           C  
ATOM   1371  CD1 LEU M 170     129.283  40.103  -9.031  1.00 67.92           C  
ATOM   1372  CD2 LEU M 170     128.800  42.432  -9.961  1.00 67.92           C  
ATOM   1373  C   LEU M 170     127.717  38.790 -12.078  1.00 67.92           C  
ATOM   1374  O   LEU M 170     127.102  38.253 -11.157  1.00 67.92           O  
ATOM   1375  N   ARG M 171     127.118  39.165 -13.225  1.00111.42           N  
ATOM   1376  CA  ARG M 171     125.716  38.944 -13.441  1.00111.42           C  
ATOM   1377  CB  ARG M 171     125.207  39.483 -14.789  0.99111.42           C  
ATOM   1378  CG  ARG M 171     125.270  41.000 -14.946  0.99111.42           C  
ATOM   1379  CD  ARG M 171     124.449  41.494 -16.138  0.98111.42           C  
ATOM   1380  NE  ARG M 171     124.645  42.965 -16.255  0.97111.42           N  
ATOM   1381  CZ  ARG M 171     125.663  43.445 -17.027  0.97111.42           C  
ATOM   1382  NH1 ARG M 171     126.488  42.576 -17.678  0.97111.42           N  
ATOM   1383  NH2 ARG M 171     125.853  44.791 -17.155  0.97111.42           N  
ATOM   1384  C   ARG M 171     125.453  37.475 -13.471  1.00111.42           C  
ATOM   1385  O   ARG M 171     124.489  37.005 -12.869  1.00111.42           O  
ATOM   1386  N   ARG M 172     126.315  36.708 -14.168  1.00147.85           N  
ATOM   1387  CA  ARG M 172     126.099  35.299 -14.281  1.00147.85           C  
ATOM   1388  CB  ARG M 172     127.209  34.619 -15.099  0.99147.85           C  
ATOM   1389  CG  ARG M 172     126.962  33.136 -15.364  0.99147.85           C  
ATOM   1390  CD  ARG M 172     128.076  32.477 -16.176  0.99147.85           C  
ATOM   1391  NE  ARG M 172     127.707  31.045 -16.355  0.99147.85           N  
ATOM   1392  CZ  ARG M 172     128.566  30.196 -16.987  0.99147.85           C  
ATOM   1393  NH1 ARG M 172     129.777  30.650 -17.426  0.99147.85           N  
ATOM   1394  NH2 ARG M 172     128.219  28.891 -17.181  0.99147.85           N  
ATOM   1395  C   ARG M 172     126.108  34.719 -12.897  1.00147.85           C  
ATOM   1396  O   ARG M 172     125.260  33.898 -12.553  1.00147.85           O  
ATOM   1397  N   TYR M 173     127.065  35.153 -12.056  1.00113.89           N  
ATOM   1398  CA  TYR M 173     127.178  34.646 -10.715  1.00113.89           C  
ATOM   1399  CB  TYR M 173     128.396  35.168  -9.930  1.00113.89           C  
ATOM   1400  CG  TYR M 173     129.653  34.731 -10.602  1.00113.89           C  
ATOM   1401  CD1 TYR M 173     129.919  33.395 -10.801  1.00113.89           C  
ATOM   1402  CD2 TYR M 173     130.591  35.660 -10.985  1.00113.89           C  
ATOM   1403  CE1 TYR M 173     131.086  32.998 -11.411  1.00113.89           C  
ATOM   1404  CE2 TYR M 173     131.760  35.270 -11.592  1.00113.89           C  
ATOM   1405  CZ  TYR M 173     132.006  33.937 -11.810  1.00113.89           C  
ATOM   1406  OH  TYR M 173     133.205  33.539 -12.435  1.00113.89           O  
ATOM   1407  C   TYR M 173     125.971  35.027  -9.908  1.00113.89           C  
ATOM   1408  O   TYR M 173     125.455  34.232  -9.123  1.00113.89           O  
ATOM   1409  N   LEU M 174     125.482  36.272 -10.068  1.00 66.04           N  
ATOM   1410  CA  LEU M 174     124.370  36.718  -9.279  1.00 66.04           C  
ATOM   1411  CB  LEU M 174     123.969  38.172  -9.590  1.00 66.04           C  
ATOM   1412  CG  LEU M 174     125.024  39.213  -9.165  1.00 66.04           C  
ATOM   1413  CD1 LEU M 174     124.563  40.640  -9.498  1.00 66.04           C  
ATOM   1414  CD2 LEU M 174     125.399  39.055  -7.682  1.00 66.04           C  
ATOM   1415  C   LEU M 174     123.196  35.842  -9.579  1.00 66.04           C  
ATOM   1416  O   LEU M 174     122.421  35.516  -8.683  1.00 66.04           O  
ATOM   1417  N   GLU M 175     123.016  35.455 -10.855  1.00 81.92           N  
ATOM   1418  CA  GLU M 175     121.900  34.626 -11.204  1.00 81.92           C  
ATOM   1419  CB  GLU M 175     121.761  34.412 -12.722  1.00 81.92           C  
ATOM   1420  CG  GLU M 175     120.455  33.720 -13.118  1.00 81.92           C  
ATOM   1421  CD  GLU M 175     119.322  34.725 -12.959  0.88 81.92           C  
ATOM   1422  OE1 GLU M 175     119.605  35.878 -12.535  0.83 81.92           O  
ATOM   1423  OE2 GLU M 175     118.156  34.354 -13.260  0.83 81.92           O  
ATOM   1424  C   GLU M 175     122.049  33.274 -10.568  1.00 81.92           C  
ATOM   1425  O   GLU M 175     121.092  32.732 -10.017  1.00 81.92           O  
ATOM   1426  N   ASN M 176     123.271  32.705 -10.609  1.00 99.09           N  
ATOM   1427  CA  ASN M 176     123.518  31.373 -10.129  1.00 99.09           C  
ATOM   1428  CB  ASN M 176     124.968  30.902 -10.336  1.00 99.09           C  
ATOM   1429  CG  ASN M 176     125.218  30.631 -11.813  1.00 99.09           C  
ATOM   1430  OD1 ASN M 176     126.175  29.946 -12.165  1.00 99.09           O  
ATOM   1431  ND2 ASN M 176     124.350  31.177 -12.705  1.00 99.09           N  
ATOM   1432  C   ASN M 176     123.263  31.268  -8.652  1.00 99.09           C  
ATOM   1433  O   ASN M 176     122.667  30.293  -8.197  1.00 99.09           O  
ATOM   1434  N   GLY M 177     123.709  32.251  -7.845  1.00123.41           N  
ATOM   1435  CA  GLY M 177     123.511  32.106  -6.428  1.00123.41           C  
ATOM   1436  C   GLY M 177     122.608  33.198  -5.963  1.00123.41           C  
ATOM   1437  O   GLY M 177     122.898  33.904  -4.998  1.00123.41           O  
ATOM   1438  N   LYS M 178     121.437  33.298  -6.607  1.00 97.98           N  
ATOM   1439  CA  LYS M 178     120.512  34.351  -6.333  1.00 97.98           C  
ATOM   1440  CB  LYS M 178     119.252  34.237  -7.203  1.00 97.98           C  
ATOM   1441  CG  LYS M 178     118.356  35.470  -7.161  1.00 97.98           C  
ATOM   1442  CD  LYS M 178     117.171  35.385  -8.124  1.00 97.98           C  
ATOM   1443  CE  LYS M 178     117.567  35.061  -9.565  1.00 97.98           C  
ATOM   1444  NZ  LYS M 178     116.354  34.814 -10.376  1.00 97.98           N  
ATOM   1445  C   LYS M 178     120.065  34.275  -4.909  1.00 97.98           C  
ATOM   1446  O   LYS M 178     120.018  35.287  -4.210  1.00 97.98           O  
ATOM   1447  N   ASP M 179     119.734  33.065  -4.428  1.00 43.53           N  
ATOM   1448  CA  ASP M 179     119.204  32.980  -3.100  0.97 43.53           C  
ATOM   1449  CB  ASP M 179     118.813  31.547  -2.701  0.97 43.53           C  
ATOM   1450  CG  ASP M 179     117.564  31.168  -3.483  0.80 43.53           C  
ATOM   1451  OD1 ASP M 179     116.989  32.065  -4.155  0.69 43.53           O  
ATOM   1452  OD2 ASP M 179     117.163  29.976  -3.411  0.69 43.53           O  
ATOM   1453  C   ASP M 179     120.223  33.460  -2.118  1.00 43.53           C  
ATOM   1454  O   ASP M 179     119.925  34.292  -1.261  1.00 43.53           O  
ATOM   1455  N   LYS M 180     121.457  32.936  -2.213  1.00114.77           N  
ATOM   1456  CA  LYS M 180     122.457  33.303  -1.256  1.00114.77           C  
ATOM   1457  CB  LYS M 180     123.714  32.437  -1.348  1.00114.77           C  
ATOM   1458  CG  LYS M 180     124.699  32.746  -0.227  1.00114.77           C  
ATOM   1459  CD  LYS M 180     125.824  31.725  -0.113  1.00114.77           C  
ATOM   1460  CE  LYS M 180     126.912  31.916  -1.168  1.00114.77           C  
ATOM   1461  NZ  LYS M 180     127.979  30.908  -0.981  1.00114.77           N  
ATOM   1462  C   LYS M 180     122.895  34.720  -1.435  1.00114.77           C  
ATOM   1463  O   LYS M 180     122.930  35.495  -0.480  1.00114.77           O  
ATOM   1464  N   LEU M 181     123.216  35.103  -2.684  1.00 56.70           N  
ATOM   1465  CA  LEU M 181     123.774  36.410  -2.909  1.00 56.70           C  
ATOM   1466  CB  LEU M 181     124.297  36.596  -4.345  1.00 56.70           C  
ATOM   1467  CG  LEU M 181     125.480  35.666  -4.672  1.00 56.70           C  
ATOM   1468  CD1 LEU M 181     125.983  35.874  -6.106  1.00 56.70           C  
ATOM   1469  CD2 LEU M 181     126.600  35.798  -3.627  1.00 56.70           C  
ATOM   1470  C   LEU M 181     122.730  37.480  -2.627  1.00 56.70           C  
ATOM   1471  O   LEU M 181     123.141  38.666  -2.489  1.00 56.70           O  
ATOM   1472  OXT LEU M 181     121.521  37.136  -2.538  1.00 56.70           O  
TER    1473      LEU M 181                                                       
ATOM   1473  N   VAL P   1     135.083  35.514 -12.774  1.00162.29           N  
ATOM   1474  CA  VAL P   1     136.242  35.057 -13.566  0.99162.29           C  
ATOM   1475  CB  VAL P   1     135.858  34.903 -15.007  0.98162.29           C  
ATOM   1476  CG1 VAL P   1     135.324  36.246 -15.495  1.00162.29           C  
ATOM   1477  CG2 VAL P   1     137.067  34.406 -15.811  1.00162.29           C  
ATOM   1478  C   VAL P   1     137.360  36.024 -13.420  1.00162.29           C  
ATOM   1479  O   VAL P   1     137.188  37.241 -13.439  1.00162.29           O  
ATOM   1480  N   PRO P   2     138.518  35.470 -13.266  1.00138.97           N  
ATOM   1481  CA  PRO P   2     139.652  36.294 -13.011  1.00138.97           C  
ATOM   1482  CD  PRO P   2     138.645  34.179 -12.615  1.00138.97           C  
ATOM   1483  CB  PRO P   2     140.736  35.377 -12.433  1.00138.97           C  
ATOM   1484  CG  PRO P   2     140.163  33.955 -12.569  1.00138.97           C  
ATOM   1485  C   PRO P   2     140.049  37.036 -14.220  1.00138.97           C  
ATOM   1486  O   PRO P   2     139.780  36.586 -15.330  1.00138.97           O  
ATOM   1487  N   SER P   3     140.649  38.207 -13.996  0.99165.96           N  
ATOM   1488  CA  SER P   3     141.171  39.015 -15.025  0.98165.96           C  
ATOM   1489  CB  SER P   3     141.454  40.451 -14.552  0.97165.96           C  
ATOM   1490  OG  SER P   3     142.106  41.200 -15.564  1.00165.96           O  
ATOM   1491  C   SER P   3     142.442  38.373 -15.333  0.99165.96           C  
ATOM   1492  O   SER P   3     143.011  37.638 -14.525  0.99165.96           O  
ATOM   1493  N   VAL P   4     142.931  38.607 -16.536  0.99196.38           N  
ATOM   1494  CA  VAL P   4     144.138  37.912 -16.716  0.99196.38           C  
ATOM   1495  CB  VAL P   4     144.158  37.047 -17.946  0.98196.38           C  
ATOM   1496  CG1 VAL P   4     145.572  36.467 -18.121  1.00196.38           C  
ATOM   1497  CG2 VAL P   4     143.067  35.972 -17.808  1.00196.38           C  
ATOM   1498  C   VAL P   4     145.226  38.909 -16.865  0.99196.38           C  
ATOM   1499  O   VAL P   4     145.008  40.037 -17.309  0.99196.38           O  
ATOM   1500  N   TRP P   5     146.384  38.506 -16.316  0.98452.59           N  
ATOM   1501  CA  TRP P   5     147.684  38.985 -16.644  0.98452.59           C  
ATOM   1502  CB  TRP P   5     148.122  38.208 -17.914  0.98452.59           C  
ATOM   1503  CG  TRP P   5     149.587  37.945 -18.156  0.97452.59           C  
ATOM   1504  CD2 TRP P   5     150.555  38.885 -18.635  0.91452.59           C  
ATOM   1505  CD1 TRP P   5     150.256  36.772 -17.959  0.91452.59           C  
ATOM   1506  NE1 TRP P   5     151.579  36.922 -18.287  0.50452.59           N  
ATOM   1507  CE2 TRP P   5     151.780  38.222 -18.696  0.88452.59           C  
ATOM   1508  CE3 TRP P   5     150.442  40.196 -18.977  0.50452.59           C  
ATOM   1509  CZ2 TRP P   5     152.916  38.870 -19.088  0.50452.59           C  
ATOM   1510  CZ3 TRP P   5     151.591  40.818 -19.402  0.50452.59           C  
ATOM   1511  CH2 TRP P   5     152.806  40.183 -19.458  0.50452.59           C  
ATOM   1512  C   TRP P   5     147.679  40.433 -16.905  0.98452.59           C  
ATOM   1513  O   TRP P   5     147.615  40.966 -18.023  0.98452.59           O  
ATOM   1514  N   ARG P   6     147.618  41.138 -15.803  0.99450.54           N  
ATOM   1515  CA  ARG P   6     147.963  42.458 -16.063  0.99450.54           C  
ATOM   1516  CB  ARG P   6     147.727  43.331 -14.828  0.99450.54           C  
ATOM   1517  CG  ARG P   6     148.329  42.730 -13.554  0.97450.54           C  
ATOM   1518  CD  ARG P   6     147.273  42.143 -12.600  0.91450.54           C  
ATOM   1519  NE  ARG P   6     146.648  40.953 -13.253  0.75450.54           N  
ATOM   1520  CZ  ARG P   6     145.519  40.386 -12.734  0.83450.54           C  
ATOM   1521  NH1 ARG P   6     144.969  40.897 -11.598  0.75450.54           N  
ATOM   1522  NH2 ARG P   6     144.933  39.317 -13.347  0.75450.54           N  
ATOM   1523  C   ARG P   6     149.421  42.329 -16.384  0.99450.54           C  
ATOM   1524  O   ARG P   6     150.049  41.390 -15.905  0.99450.54           O  
ATOM   1525  N   SER P   7     149.981  43.224 -17.227  0.99138.87           N  
ATOM   1526  CA  SER P   7     151.353  43.145 -17.661  0.99138.87           C  
ATOM   1527  CB  SER P   7     151.773  44.284 -18.607  0.99138.87           C  
ATOM   1528  OG  SER P   7     153.134  44.130 -18.982  1.00138.87           O  
ATOM   1529  C   SER P   7     152.171  43.258 -16.432  0.99138.87           C  
ATOM   1530  O   SER P   7     151.656  43.602 -15.372  0.99138.87           O  
ATOM   1531  N   SER P   8     153.465  42.926 -16.536  0.98114.69           N  
ATOM   1532  CA  SER P   8     154.267  42.989 -15.366  0.98114.69           C  
ATOM   1533  CB  SER P   8     155.596  42.236 -15.495  0.96114.69           C  
ATOM   1534  OG  SER P   8     156.235  42.193 -14.230  1.00114.69           O  
ATOM   1535  C   SER P   8     154.548  44.424 -15.085  0.98114.69           C  
ATOM   1536  O   SER P   8     154.493  45.283 -15.965  0.98114.69           O  
ATOM   1537  N   LEU P   9     154.837  44.728 -13.813  1.00116.33           N  
ATOM   1538  CA  LEU P   9     155.100  46.092 -13.489  1.00116.33           C  
ATOM   1539  CB  LEU P   9     155.039  46.403 -11.983  1.00116.33           C  
ATOM   1540  CG  LEU P   9     153.617  46.304 -11.396  1.00116.33           C  
ATOM   1541  CD1 LEU P   9     153.075  44.870 -11.454  1.00116.33           C  
ATOM   1542  CD2 LEU P   9     153.548  46.907  -9.986  1.00116.33           C  
ATOM   1543  C   LEU P   9     156.487  46.458 -13.991  1.00116.33           C  
ATOM   1544  O   LEU P   9     156.833  47.666 -13.899  1.00116.33           O  
ATOM   1545  OXT LEU P   9     157.213  45.550 -14.475  1.00116.33           O  
TER    1546      LEU P   9                                                       
ATOM   1546  N   VAL A  13     125.423  38.822 -53.816  1.00113.73           N  
ATOM   1547  CA  VAL A  13     124.411  39.845 -53.777  1.00113.73           C  
ATOM   1548  CB  VAL A  13     124.165  40.347 -52.378  1.00113.73           C  
ATOM   1549  CG1 VAL A  13     125.446  41.033 -51.875  1.00113.73           C  
ATOM   1550  CG2 VAL A  13     122.929  41.259 -52.367  1.00113.73           C  
ATOM   1551  C   VAL A  13     124.828  41.019 -54.615  1.00113.73           C  
ATOM   1552  O   VAL A  13     126.000  41.179 -54.953  1.00113.73           O  
ATOM   1553  N   GLN A  14     123.842  41.869 -54.977  0.88 92.78           N  
ATOM   1554  CA  GLN A  14     124.066  43.062 -55.745  0.88 92.78           C  
ATOM   1555  CB  GLN A  14     122.806  43.680 -56.351  0.88 92.78           C  
ATOM   1556  CG  GLN A  14     122.108  42.814 -57.389  0.83 92.78           C  
ATOM   1557  CD  GLN A  14     120.906  43.624 -57.834  0.83 92.78           C  
ATOM   1558  OE1 GLN A  14     119.948  43.088 -58.383  0.83 92.78           O  
ATOM   1559  NE2 GLN A  14     120.956  44.960 -57.580  0.83 92.78           N  
ATOM   1560  C   GLN A  14     124.591  44.097 -54.817  0.88 92.78           C  
ATOM   1561  O   GLN A  14     124.398  44.008 -53.606  0.88 92.78           O  
ATOM   1562  N   GLU A  15     125.232  45.141 -55.378  1.00197.70           N  
ATOM   1563  CA  GLU A  15     125.890  46.083 -54.529  1.00197.70           C  
ATOM   1564  CB  GLU A  15     126.567  47.225 -55.309  1.00197.70           C  
ATOM   1565  CG  GLU A  15     127.528  48.054 -54.453  1.00197.70           C  
ATOM   1566  CD  GLU A  15     128.153  49.122 -55.338  1.00197.70           C  
ATOM   1567  OE1 GLU A  15     127.716  49.247 -56.513  1.00197.70           O  
ATOM   1568  OE2 GLU A  15     129.078  49.827 -54.853  1.00197.70           O  
ATOM   1569  C   GLU A  15     124.951  46.688 -53.524  1.00197.70           C  
ATOM   1570  O   GLU A  15     124.997  46.341 -52.363  1.00197.70           O  
ATOM   1571  N   GLY A  16     123.934  47.442 -53.922  1.00148.54           N  
ATOM   1572  CA  GLY A  16     123.147  48.246 -53.017  1.00148.54           C  
ATOM   1573  C   GLY A  16     122.438  47.494 -51.921  1.00148.54           C  
ATOM   1574  O   GLY A  16     122.078  48.105 -50.916  1.00148.54           O  
ATOM   1575  N   GLU A  17     122.137  46.194 -52.100  1.00129.50           N  
ATOM   1576  CA  GLU A  17     121.319  45.455 -51.165  1.00129.50           C  
ATOM   1577  CB  GLU A  17     120.875  44.076 -51.681  1.00129.50           C  
ATOM   1578  CG  GLU A  17     119.704  44.125 -52.663  1.00129.50           C  
ATOM   1579  CD  GLU A  17     120.212  44.598 -54.012  1.00129.50           C  
ATOM   1580  OE1 GLU A  17     120.520  45.813 -54.141  1.00129.50           O  
ATOM   1581  OE2 GLU A  17     120.294  43.746 -54.936  1.00129.50           O  
ATOM   1582  C   GLU A  17     121.930  45.239 -49.807  1.00129.50           C  
ATOM   1583  O   GLU A  17     123.141  45.322 -49.606  1.00129.50           O  
ATOM   1584  N   ASP A  18     121.035  45.006 -48.811  1.00 52.18           N  
ATOM   1585  CA  ASP A  18     121.392  44.715 -47.449  1.00 52.18           C  
ATOM   1586  CB  ASP A  18     120.346  45.204 -46.432  1.00 52.18           C  
ATOM   1587  CG  ASP A  18     120.374  46.728 -46.425  1.00 52.18           C  
ATOM   1588  OD1 ASP A  18     121.382  47.302 -46.916  1.00 52.18           O  
ATOM   1589  OD2 ASP A  18     119.389  47.338 -45.928  1.00 52.18           O  
ATOM   1590  C   ASP A  18     121.531  43.225 -47.293  1.00 52.18           C  
ATOM   1591  O   ASP A  18     121.050  42.467 -48.135  1.00 52.18           O  
ATOM   1592  N   PHE A  19     122.195  42.756 -46.207  1.00113.34           N  
ATOM   1593  CA  PHE A  19     122.367  41.336 -46.032  1.00113.34           C  
ATOM   1594  CB  PHE A  19     123.553  40.783 -46.845  1.00113.34           C  
ATOM   1595  CG  PHE A  19     123.652  39.315 -46.612  1.00113.34           C  
ATOM   1596  CD1 PHE A  19     122.819  38.446 -47.280  1.00113.34           C  
ATOM   1597  CD2 PHE A  19     124.587  38.806 -45.742  1.00113.34           C  
ATOM   1598  CE1 PHE A  19     122.910  37.091 -47.073  1.00113.34           C  
ATOM   1599  CE2 PHE A  19     124.682  37.449 -45.533  1.00113.34           C  
ATOM   1600  CZ  PHE A  19     123.844  36.590 -46.196  1.00113.34           C  
ATOM   1601  C   PHE A  19     122.628  41.053 -44.584  1.00113.34           C  
ATOM   1602  O   PHE A  19     123.036  41.942 -43.837  1.00113.34           O  
ATOM   1603  N   THR A  20     122.371  39.800 -44.137  1.00130.94           N  
ATOM   1604  CA  THR A  20     122.655  39.469 -42.770  1.00130.94           C  
ATOM   1605  CB  THR A  20     121.445  39.459 -41.881  1.00130.94           C  
ATOM   1606  OG1 THR A  20     121.841  39.646 -40.532  1.00130.94           O  
ATOM   1607  CG2 THR A  20     120.733  38.104 -42.022  1.00130.94           C  
ATOM   1608  C   THR A  20     123.276  38.096 -42.730  1.00130.94           C  
ATOM   1609  O   THR A  20     122.880  37.199 -43.475  1.00130.94           O  
ATOM   1610  N   THR A  21     124.286  37.903 -41.854  1.00124.55           N  
ATOM   1611  CA  THR A  21     124.927  36.622 -41.708  1.00124.55           C  
ATOM   1612  CB  THR A  21     126.407  36.670 -41.942  1.00124.55           C  
ATOM   1613  OG1 THR A  21     127.024  37.523 -40.989  1.00124.55           O  
ATOM   1614  CG2 THR A  21     126.669  37.192 -43.364  1.00124.55           C  
ATOM   1615  C   THR A  21     124.719  36.200 -40.282  1.00124.55           C  
ATOM   1616  O   THR A  21     124.676  37.040 -39.386  1.00124.55           O  
ATOM   1617  N   TYR A  22     124.610  34.879 -40.023  1.00100.16           N  
ATOM   1618  CA  TYR A  22     124.255  34.446 -38.698  1.00100.16           C  
ATOM   1619  CB  TYR A  22     122.852  33.805 -38.709  1.00100.16           C  
ATOM   1620  CG  TYR A  22     122.400  33.442 -37.341  1.00100.16           C  
ATOM   1621  CD1 TYR A  22     122.140  34.415 -36.404  1.00100.16           C  
ATOM   1622  CD2 TYR A  22     122.185  32.125 -37.012  1.00100.16           C  
ATOM   1623  CE1 TYR A  22     121.704  34.073 -35.145  1.00100.16           C  
ATOM   1624  CE2 TYR A  22     121.749  31.777 -35.757  1.00100.16           C  
ATOM   1625  CZ  TYR A  22     121.511  32.752 -34.820  1.00100.16           C  
ATOM   1626  OH  TYR A  22     121.062  32.395 -33.531  1.00100.16           O  
ATOM   1627  C   TYR A  22     125.273  33.460 -38.186  1.00100.16           C  
ATOM   1628  O   TYR A  22     125.889  32.723 -38.955  1.00100.16           O  
ATOM   1629  N   CYS A  23     125.497  33.467 -36.851  1.00 86.47           N  
ATOM   1630  CA  CYS A  23     126.445  32.603 -36.190  1.00 86.47           C  
ATOM   1631  CB  CYS A  23     127.721  33.385 -35.810  1.00 86.47           C  
ATOM   1632  SG  CYS A  23     128.995  32.435 -34.933  1.00 86.47           S  
ATOM   1633  C   CYS A  23     125.799  32.105 -34.918  1.00 86.47           C  
ATOM   1634  O   CYS A  23     125.364  32.907 -34.092  1.00 86.47           O  
ATOM   1635  N   ASN A  24     125.725  30.766 -34.699  1.00154.41           N  
ATOM   1636  CA  ASN A  24     125.030  30.321 -33.511  1.00154.41           C  
ATOM   1637  CB  ASN A  24     123.579  29.896 -33.793  1.00154.41           C  
ATOM   1638  CG  ASN A  24     122.821  30.028 -32.487  1.00154.41           C  
ATOM   1639  OD1 ASN A  24     123.365  30.518 -31.499  1.00154.41           O  
ATOM   1640  ND2 ASN A  24     121.534  29.589 -32.475  1.00154.41           N  
ATOM   1641  C   ASN A  24     125.727  29.148 -32.868  1.00154.41           C  
ATOM   1642  O   ASN A  24     126.476  28.420 -33.516  1.00154.41           O  
ATOM   1643  N   SER A  25     125.492  28.937 -31.547  1.00 69.11           N  
ATOM   1644  CA  SER A  25     126.112  27.847 -30.836  1.00 69.11           C  
ATOM   1645  CB  SER A  25     127.499  28.211 -30.266  1.00 69.11           C  
ATOM   1646  OG  SER A  25     128.061  27.100 -29.581  1.00 69.11           O  
ATOM   1647  C   SER A  25     125.250  27.451 -29.675  1.00 69.11           C  
ATOM   1648  O   SER A  25     124.278  28.122 -29.342  1.00 69.11           O  
ATOM   1649  N   SER A  26     125.540  26.270 -29.093  1.00 75.88           N  
ATOM   1650  CA  SER A  26     124.884  25.800 -27.905  1.00 75.88           C  
ATOM   1651  CB  SER A  26     124.958  24.271 -27.753  1.00 75.88           C  
ATOM   1652  OG  SER A  26     126.302  23.860 -27.552  1.00 75.88           O  
ATOM   1653  C   SER A  26     125.549  26.402 -26.701  1.00 75.88           C  
ATOM   1654  O   SER A  26     124.959  26.452 -25.623  1.00 75.88           O  
ATOM   1655  N   THR A  27     126.815  26.850 -26.859  1.00380.04           N  
ATOM   1656  CA  THR A  27     127.624  27.353 -25.777  1.00380.04           C  
ATOM   1657  CB  THR A  27     129.092  27.253 -26.044  1.00380.04           C  
ATOM   1658  OG1 THR A  27     129.830  27.541 -24.866  1.00380.04           O  
ATOM   1659  CG2 THR A  27     129.432  28.273 -27.142  1.00380.04           C  
ATOM   1660  C   THR A  27     127.366  28.769 -25.522  1.00380.04           C  
ATOM   1661  O   THR A  27     127.020  29.528 -26.416  1.00380.04           O  
ATOM   1662  N   THR A  28     127.551  29.170 -24.261  1.00837.92           N  
ATOM   1663  CA  THR A  28     127.377  30.548 -23.996  1.00837.92           C  
ATOM   1664  CB  THR A  28     126.428  30.838 -22.870  1.00837.92           C  
ATOM   1665  OG1 THR A  28     126.137  32.227 -22.823  1.00837.92           O  
ATOM   1666  CG2 THR A  28     127.056  30.380 -21.542  1.00837.92           C  
ATOM   1667  C   THR A  28     128.721  31.063 -23.622  1.00837.92           C  
ATOM   1668  O   THR A  28     129.445  30.390 -22.892  1.00837.92           O  
ATOM   1669  N   LEU A  37     129.123  32.236 -24.160  1.00289.27           N  
ATOM   1670  CA  LEU A  37     130.407  32.709 -23.731  1.00289.27           C  
ATOM   1671  CB  LEU A  37     131.587  32.104 -24.517  1.00289.27           C  
ATOM   1672  CG  LEU A  37     131.639  32.508 -26.004  1.00289.27           C  
ATOM   1673  CD1 LEU A  37     132.844  31.852 -26.699  1.00289.27           C  
ATOM   1674  CD2 LEU A  37     130.313  32.219 -26.724  1.00289.27           C  
ATOM   1675  C   LEU A  37     130.522  34.199 -23.838  1.00289.27           C  
ATOM   1676  O   LEU A  37     129.605  34.909 -24.258  1.00289.27           O  
ATOM   1677  N   SER A  38     131.721  34.671 -23.421  1.00135.45           N  
ATOM   1678  CA  SER A  38     132.141  36.033 -23.224  1.00135.45           C  
ATOM   1679  CB  SER A  38     133.506  36.104 -22.524  1.00135.45           C  
ATOM   1680  OG  SER A  38     133.452  35.383 -21.303  1.00135.45           O  
ATOM   1681  C   SER A  38     132.272  36.863 -24.469  1.00135.45           C  
ATOM   1682  O   SER A  38     131.765  37.984 -24.490  1.00135.45           O  
ATOM   1683  N   ASN A  39     132.979  36.383 -25.520  1.00650.69           N  
ATOM   1684  CA  ASN A  39     133.130  37.265 -26.648  1.00650.69           C  
ATOM   1685  CB  ASN A  39     134.517  37.928 -26.734  1.00650.69           C  
ATOM   1686  CG  ASN A  39     134.649  38.902 -25.571  1.00650.69           C  
ATOM   1687  OD1 ASN A  39     133.761  39.716 -25.321  1.00650.69           O  
ATOM   1688  ND2 ASN A  39     135.787  38.810 -24.831  1.00650.69           N  
ATOM   1689  C   ASN A  39     132.923  36.534 -27.916  1.00650.69           C  
ATOM   1690  O   ASN A  39     133.011  35.313 -27.973  1.00650.69           O  
ATOM   1691  N   ILE A  40     132.569  37.294 -28.964  1.00295.52           N  
ATOM   1692  CA  ILE A  40     132.472  36.755 -30.282  1.00295.52           C  
ATOM   1693  CB  ILE A  40     131.078  36.528 -30.790  1.00295.52           C  
ATOM   1694  CG1 ILE A  40     130.382  35.423 -29.979  1.00295.52           C  
ATOM   1695  CG2 ILE A  40     131.174  36.210 -32.291  1.00295.52           C  
ATOM   1696  CD1 ILE A  40     128.945  35.155 -30.427  1.00295.52           C  
ATOM   1697  C   ILE A  40     133.116  37.758 -31.168  1.00295.52           C  
ATOM   1698  O   ILE A  40     132.922  38.963 -31.010  1.00295.52           O  
ATOM   1699  N   GLN A  41     133.924  37.285 -32.127  1.00204.93           N  
ATOM   1700  CA  GLN A  41     134.576  38.218 -32.979  1.00204.93           C  
ATOM   1701  CB  GLN A  41     136.113  38.115 -32.964  1.00204.93           C  
ATOM   1702  CG  GLN A  41     136.751  38.460 -31.617  1.00204.93           C  
ATOM   1703  CD  GLN A  41     136.549  37.270 -30.691  1.00204.93           C  
ATOM   1704  OE1 GLN A  41     136.658  37.388 -29.472  1.00204.93           O  
ATOM   1705  NE2 GLN A  41     136.247  36.085 -31.286  1.00204.93           N  
ATOM   1706  C   GLN A  41     134.150  37.946 -34.374  1.00204.93           C  
ATOM   1707  O   GLN A  41     133.837  36.812 -34.738  1.00204.93           O  
ATOM   1708  N   TRP A  42     134.084  39.020 -35.178  1.00113.52           N  
ATOM   1709  CA  TRP A  42     133.835  38.850 -36.570  1.00113.52           C  
ATOM   1710  CB  TRP A  42     132.642  39.663 -37.103  1.00113.52           C  
ATOM   1711  CG  TRP A  42     131.302  39.122 -36.661  1.00113.52           C  
ATOM   1712  CD2 TRP A  42     130.540  38.166 -37.416  1.00113.52           C  
ATOM   1713  CD1 TRP A  42     130.577  39.392 -35.537  1.00113.52           C  
ATOM   1714  NE1 TRP A  42     129.410  38.662 -35.545  1.00113.52           N  
ATOM   1715  CE2 TRP A  42     129.375  37.905 -36.697  1.00113.52           C  
ATOM   1716  CE3 TRP A  42     130.792  37.557 -38.612  1.00113.52           C  
ATOM   1717  CZ2 TRP A  42     128.440  37.024 -37.165  1.00113.52           C  
ATOM   1718  CZ3 TRP A  42     129.847  36.671 -39.081  1.00113.52           C  
ATOM   1719  CH2 TRP A  42     128.693  36.408 -38.371  1.00113.52           C  
ATOM   1720  C   TRP A  42     135.073  39.316 -37.269  1.00113.52           C  
ATOM   1721  O   TRP A  42     135.667  40.329 -36.903  1.00113.52           O  
ATOM   1722  N   TYR A  43     135.518  38.555 -38.285  1.00161.10           N  
ATOM   1723  CA  TYR A  43     136.695  38.926 -39.016  1.00161.10           C  
ATOM   1724  CB  TYR A  43     137.893  37.965 -38.851  1.00161.10           C  
ATOM   1725  CG  TYR A  43     138.429  37.975 -37.459  1.00161.10           C  
ATOM   1726  CD1 TYR A  43     139.384  38.893 -37.085  1.00161.10           C  
ATOM   1727  CD2 TYR A  43     137.992  37.063 -36.527  1.00161.10           C  
ATOM   1728  CE1 TYR A  43     139.889  38.906 -35.806  1.00161.10           C  
ATOM   1729  CE2 TYR A  43     138.493  37.071 -35.246  1.00161.10           C  
ATOM   1730  CZ  TYR A  43     139.442  37.994 -34.881  1.00161.10           C  
ATOM   1731  OH  TYR A  43     139.957  38.002 -33.567  1.00161.10           O  
ATOM   1732  C   TYR A  43     136.357  38.837 -40.465  1.00161.10           C  
ATOM   1733  O   TYR A  43     135.387  38.187 -40.855  1.00161.10           O  
ATOM   1734  N   LYS A  44     137.146  39.539 -41.299  0.88130.86           N  
ATOM   1735  CA  LYS A  44     136.984  39.431 -42.719  0.88130.86           C  
ATOM   1736  CB  LYS A  44     136.587  40.749 -43.406  1.00130.86           C  
ATOM   1737  CG  LYS A  44     136.322  40.607 -44.905  1.00130.86           C  
ATOM   1738  CD  LYS A  44     135.538  41.782 -45.489  1.00130.86           C  
ATOM   1739  CE  LYS A  44     136.198  43.140 -45.243  1.00130.86           C  
ATOM   1740  NZ  LYS A  44     137.273  43.366 -46.234  1.00130.86           N  
ATOM   1741  C   LYS A  44     138.313  38.986 -43.258  0.88130.86           C  
ATOM   1742  O   LYS A  44     139.350  39.554 -42.915  0.88130.86           O  
ATOM   1743  N   GLN A  45     138.324  37.938 -44.110  1.00 85.43           N  
ATOM   1744  CA  GLN A  45     139.582  37.445 -44.595  1.00 85.43           C  
ATOM   1745  CB  GLN A  45     139.927  36.044 -44.049  1.00 85.43           C  
ATOM   1746  CG  GLN A  45     141.273  35.506 -44.544  1.00 85.43           C  
ATOM   1747  CD  GLN A  45     141.511  34.128 -43.936  1.00 85.43           C  
ATOM   1748  OE1 GLN A  45     140.615  33.516 -43.362  1.00 85.43           O  
ATOM   1749  NE2 GLN A  45     142.766  33.620 -44.060  1.00 85.43           N  
ATOM   1750  C   GLN A  45     139.547  37.336 -46.088  1.00 85.43           C  
ATOM   1751  O   GLN A  45     138.591  36.835 -46.680  1.00 85.43           O  
ATOM   1752  N   ARG A  46     140.607  37.850 -46.736  1.00120.37           N  
ATOM   1753  CA  ARG A  46     140.780  37.710 -48.152  1.00120.37           C  
ATOM   1754  CB  ARG A  46     141.588  38.865 -48.768  1.00120.37           C  
ATOM   1755  CG  ARG A  46     140.938  40.233 -48.550  1.00120.37           C  
ATOM   1756  CD  ARG A  46     141.817  41.412 -48.972  1.00120.37           C  
ATOM   1757  NE  ARG A  46     141.425  41.805 -50.353  1.00120.37           N  
ATOM   1758  CZ  ARG A  46     141.829  43.008 -50.853  1.00120.37           C  
ATOM   1759  NH1 ARG A  46     142.606  43.835 -50.092  1.00120.37           N  
ATOM   1760  NH2 ARG A  46     141.454  43.388 -52.109  1.00120.37           N  
ATOM   1761  C   ARG A  46     141.581  36.454 -48.308  1.00120.37           C  
ATOM   1762  O   ARG A  46     142.336  36.093 -47.405  1.00120.37           O  
ATOM   1763  N   PRO A  48     141.468  35.759 -49.403  1.00143.83           N  
ATOM   1764  CA  PRO A  48     142.219  34.541 -49.500  1.00143.83           C  
ATOM   1765  CD  PRO A  48     140.221  35.689 -50.147  1.00143.83           C  
ATOM   1766  CB  PRO A  48     141.672  33.817 -50.726  1.00143.83           C  
ATOM   1767  CG  PRO A  48     140.205  34.287 -50.786  1.00143.83           C  
ATOM   1768  C   PRO A  48     143.689  34.794 -49.505  1.00143.83           C  
ATOM   1769  O   PRO A  48     144.138  35.732 -50.162  1.00143.83           O  
ATOM   1770  N   GLY A  49     144.449  33.960 -48.768  1.00106.15           N  
ATOM   1771  CA  GLY A  49     145.877  34.076 -48.710  1.00106.15           C  
ATOM   1772  C   GLY A  49     146.285  35.195 -47.795  1.00106.15           C  
ATOM   1773  O   GLY A  49     147.411  35.684 -47.889  1.00106.15           O  
ATOM   1774  N   GLY A  50     145.404  35.629 -46.870  1.00 48.37           N  
ATOM   1775  CA  GLY A  50     145.804  36.723 -46.030  1.00 48.37           C  
ATOM   1776  C   GLY A  50     145.308  36.496 -44.635  1.00 48.37           C  
ATOM   1777  O   GLY A  50     144.558  35.561 -44.364  1.00 48.37           O  
ATOM   1778  N   HIS A  51     145.751  37.375 -43.713  1.00125.34           N  
ATOM   1779  CA  HIS A  51     145.405  37.364 -42.322  1.00125.34           C  
ATOM   1780  ND1 HIS A  51     147.178  40.145 -43.050  1.00125.34           N  
ATOM   1781  CG  HIS A  51     146.285  39.729 -42.087  1.00125.34           C  
ATOM   1782  CB  HIS A  51     146.256  38.340 -41.517  1.00125.34           C  
ATOM   1783  NE2 HIS A  51     145.890  41.896 -42.580  1.00125.34           N  
ATOM   1784  CD2 HIS A  51     145.506  40.811 -41.811  1.00125.34           C  
ATOM   1785  CE1 HIS A  51     146.897  41.448 -43.308  1.00125.34           C  
ATOM   1786  C   HIS A  51     144.026  37.890 -42.160  1.00125.34           C  
ATOM   1787  O   HIS A  51     143.588  38.788 -42.876  1.00125.34           O  
ATOM   1788  N   PRO A  52     143.350  37.342 -41.192  1.00158.97           N  
ATOM   1789  CA  PRO A  52     142.039  37.796 -40.885  1.00158.97           C  
ATOM   1790  CD  PRO A  52     143.553  35.950 -40.822  1.00158.97           C  
ATOM   1791  CB  PRO A  52     141.444  36.756 -39.937  1.00158.97           C  
ATOM   1792  CG  PRO A  52     142.191  35.462 -40.302  1.00158.97           C  
ATOM   1793  C   PRO A  52     142.150  39.152 -40.295  1.00158.97           C  
ATOM   1794  O   PRO A  52     143.036  39.391 -39.471  1.00158.97           O  
ATOM   1795  N   VAL A  53     141.242  40.048 -40.701  1.00116.79           N  
ATOM   1796  CA  VAL A  53     141.267  41.361 -40.160  1.00116.79           C  
ATOM   1797  CB  VAL A  53     141.092  42.436 -41.191  1.00116.79           C  
ATOM   1798  CG1 VAL A  53     139.625  42.477 -41.649  1.00116.79           C  
ATOM   1799  CG2 VAL A  53     141.625  43.748 -40.605  1.00116.79           C  
ATOM   1800  C   VAL A  53     140.122  41.408 -39.210  1.00116.79           C  
ATOM   1801  O   VAL A  53     139.044  40.889 -39.489  1.00116.79           O  
ATOM   1802  N   PHE A  54     140.348  42.017 -38.039  1.00177.16           N  
ATOM   1803  CA  PHE A  54     139.358  42.062 -37.008  1.00177.16           C  
ATOM   1804  CB  PHE A  54     140.059  42.247 -35.647  1.00177.16           C  
ATOM   1805  CG  PHE A  54     139.127  42.743 -34.607  1.00177.16           C  
ATOM   1806  CD1 PHE A  54     138.287  41.893 -33.931  1.00177.16           C  
ATOM   1807  CD2 PHE A  54     139.108  44.087 -34.316  1.00177.16           C  
ATOM   1808  CE1 PHE A  54     137.437  42.388 -32.969  1.00177.16           C  
ATOM   1809  CE2 PHE A  54     138.264  44.584 -33.355  1.00177.16           C  
ATOM   1810  CZ  PHE A  54     137.426  43.732 -32.680  1.00177.16           C  
ATOM   1811  C   PHE A  54     138.377  43.174 -37.265  1.00177.16           C  
ATOM   1812  O   PHE A  54     138.751  44.344 -37.276  1.00177.16           O  
ATOM   1813  N   LEU A  55     137.111  42.815 -37.597  1.00138.02           N  
ATOM   1814  CA  LEU A  55     136.057  43.775 -37.810  1.00138.02           C  
ATOM   1815  CB  LEU A  55     134.872  43.183 -38.583  1.00138.02           C  
ATOM   1816  CG  LEU A  55     135.248  42.732 -40.001  1.00138.02           C  
ATOM   1817  CD1 LEU A  55     134.027  42.169 -40.741  1.00138.02           C  
ATOM   1818  CD2 LEU A  55     135.952  43.860 -40.770  1.00138.02           C  
ATOM   1819  C   LEU A  55     135.500  44.289 -36.525  1.00138.02           C  
ATOM   1820  O   LEU A  55     135.487  45.493 -36.262  1.00138.02           O  
ATOM   1821  N   ILE A  56     135.025  43.356 -35.677  1.00233.00           N  
ATOM   1822  CA  ILE A  56     134.398  43.788 -34.477  1.00233.00           C  
ATOM   1823  CB  ILE A  56     132.959  44.166 -34.697  1.00233.00           C  
ATOM   1824  CG1 ILE A  56     132.371  44.869 -33.464  1.00233.00           C  
ATOM   1825  CG2 ILE A  56     132.194  42.920 -35.173  1.00233.00           C  
ATOM   1826  CD1 ILE A  56     131.060  45.595 -33.753  1.00233.00           C  
ATOM   1827  C   ILE A  56     134.489  42.693 -33.463  1.00233.00           C  
ATOM   1828  O   ILE A  56     134.679  41.520 -33.785  1.00233.00           O  
ATOM   1829  N   GLN A  57     134.435  43.081 -32.180  1.00304.08           N  
ATOM   1830  CA  GLN A  57     134.339  42.120 -31.129  1.00304.08           C  
ATOM   1831  CB  GLN A  57     135.513  42.141 -30.135  1.00304.08           C  
ATOM   1832  CG  GLN A  57     135.375  41.099 -29.023  1.00304.08           C  
ATOM   1833  CD  GLN A  57     136.590  41.216 -28.113  1.00304.08           C  
ATOM   1834  OE1 GLN A  57     137.321  40.248 -27.910  1.00304.08           O  
ATOM   1835  NE2 GLN A  57     136.814  42.433 -27.550  1.00304.08           N  
ATOM   1836  C   GLN A  57     133.149  42.622 -30.407  1.00304.08           C  
ATOM   1837  O   GLN A  57     133.136  43.753 -29.928  1.00304.08           O  
ATOM   1838  N   LEU A  58     132.094  41.808 -30.345  1.00520.53           N  
ATOM   1839  CA  LEU A  58     130.906  42.282 -29.735  1.00520.53           C  
ATOM   1840  CB  LEU A  58     129.626  41.705 -30.357  1.00520.53           C  
ATOM   1841  CG  LEU A  58     129.417  42.090 -31.833  1.00520.53           C  
ATOM   1842  CD1 LEU A  58     128.115  41.482 -32.380  1.00520.53           C  
ATOM   1843  CD2 LEU A  58     129.494  43.614 -32.030  1.00520.53           C  
ATOM   1844  C   LEU A  58     130.961  41.753 -28.363  1.00520.53           C  
ATOM   1845  O   LEU A  58     131.007  40.548 -28.117  1.00520.53           O  
ATOM   1846  N   VAL A  59     131.177  42.676 -27.441  1.00999.99           N  
ATOM   1847  CA  VAL A  59     131.106  42.351 -26.062  1.00999.99           C  
ATOM   1848  CB  VAL A  59     132.032  43.280 -25.249  1.00999.99           C  
ATOM   1849  CG1 VAL A  59     133.524  43.127 -25.660  1.00999.99           C  
ATOM   1850  CG2 VAL A  59     131.550  44.729 -25.427  1.00999.99           C  
ATOM   1851  C   VAL A  59     129.665  42.525 -25.617  1.00999.99           C  
ATOM   1852  O   VAL A  59     129.071  41.730 -24.882  1.00999.99           O  
ATOM   1853  N   LYS A  60     129.059  43.581 -26.189  1.00999.99           N  
ATOM   1854  CA  LYS A  60     127.851  44.225 -25.791  1.00999.99           C  
ATOM   1855  CB  LYS A  60     127.305  45.142 -26.905  1.00999.99           C  
ATOM   1856  CG  LYS A  60     126.271  46.176 -26.458  1.00999.99           C  
ATOM   1857  CD  LYS A  60     126.850  47.278 -25.569  1.00999.99           C  
ATOM   1858  CE  LYS A  60     125.821  48.330 -25.144  1.00999.99           C  
ATOM   1859  NZ  LYS A  60     124.959  47.792 -24.069  1.00999.99           N  
ATOM   1860  C   LYS A  60     126.858  43.284 -25.453  1.00999.99           C  
ATOM   1861  O   LYS A  60     126.494  42.454 -26.272  1.00999.99           O  
ATOM   1862  N   SER A  66     126.480  43.302 -24.182  1.00292.66           N  
ATOM   1863  CA  SER A  66     125.214  42.779 -24.243  1.00292.66           C  
ATOM   1864  CB  SER A  66     124.526  42.675 -22.870  1.00292.66           C  
ATOM   1865  OG  SER A  66     123.221  42.134 -23.017  1.00292.66           O  
ATOM   1866  C   SER A  66     124.645  43.971 -25.002  1.00292.66           C  
ATOM   1867  O   SER A  66     124.826  45.047 -24.433  1.00292.66           O  
ATOM   1868  N   GLY A  67     124.108  43.829 -26.286  1.00132.57           N  
ATOM   1869  CA  GLY A  67     123.554  44.911 -27.128  1.00132.57           C  
ATOM   1870  C   GLY A  67     123.947  44.847 -28.619  1.00132.57           C  
ATOM   1871  O   GLY A  67     124.291  43.797 -29.162  1.00132.57           O  
ATOM   1872  N   GLU A  68     123.847  46.003 -29.346  1.00150.13           N  
ATOM   1873  CA  GLU A  68     124.178  46.094 -30.762  1.00150.13           C  
ATOM   1874  CB  GLU A  68     122.976  46.435 -31.662  1.00150.13           C  
ATOM   1875  CG  GLU A  68     122.196  47.673 -31.219  1.00150.13           C  
ATOM   1876  CD  GLU A  68     121.222  47.229 -30.136  1.00150.13           C  
ATOM   1877  OE1 GLU A  68     121.161  45.999 -29.871  1.00150.13           O  
ATOM   1878  OE2 GLU A  68     120.524  48.107 -29.564  1.00150.13           O  
ATOM   1879  C   GLU A  68     125.243  47.136 -30.977  1.00150.13           C  
ATOM   1880  O   GLU A  68     125.212  48.198 -30.358  1.00150.13           O  
ATOM   1881  N   VAL A  69     126.223  46.842 -31.872  1.00 74.30           N  
ATOM   1882  CA  VAL A  69     127.315  47.735 -32.188  1.00 74.30           C  
ATOM   1883  CB  VAL A  69     128.665  47.107 -31.977  1.00 74.30           C  
ATOM   1884  CG1 VAL A  69     129.756  48.093 -32.427  1.00 74.30           C  
ATOM   1885  CG2 VAL A  69     128.779  46.681 -30.503  1.00 74.30           C  
ATOM   1886  C   VAL A  69     127.210  48.090 -33.640  1.00 74.30           C  
ATOM   1887  O   VAL A  69     126.892  47.246 -34.477  1.00 74.30           O  
ATOM   1888  N   LYS A  70     127.467  49.371 -33.978  1.00 95.77           N  
ATOM   1889  CA  LYS A  70     127.368  49.760 -35.352  1.00 95.77           C  
ATOM   1890  CB  LYS A  70     126.221  50.750 -35.606  1.00 95.77           C  
ATOM   1891  CG  LYS A  70     124.851  50.134 -35.314  1.00 95.77           C  
ATOM   1892  CD  LYS A  70     123.715  51.150 -35.196  1.00 95.77           C  
ATOM   1893  CE  LYS A  70     122.356  50.506 -34.910  1.00 95.77           C  
ATOM   1894  NZ  LYS A  70     122.406  49.763 -33.631  1.00 95.77           N  
ATOM   1895  C   LYS A  70     128.647  50.412 -35.756  1.00 95.77           C  
ATOM   1896  O   LYS A  70     129.092  51.379 -35.139  1.00 95.77           O  
ATOM   1897  N   LYS A  72     129.281  49.867 -36.812  1.00149.01           N  
ATOM   1898  CA  LYS A  72     130.476  50.453 -37.336  1.00149.01           C  
ATOM   1899  CB  LYS A  72     131.662  49.472 -37.371  1.00149.01           C  
ATOM   1900  CG  LYS A  72     132.192  49.073 -35.990  1.00149.01           C  
ATOM   1901  CD  LYS A  72     132.799  50.234 -35.199  1.00149.01           C  
ATOM   1902  CE  LYS A  72     131.769  51.104 -34.476  1.00149.01           C  
ATOM   1903  NZ  LYS A  72     132.456  52.197 -33.751  1.00149.01           N  
ATOM   1904  C   LYS A  72     130.147  50.795 -38.745  1.00149.01           C  
ATOM   1905  O   LYS A  72     130.157  49.926 -39.617  1.00149.01           O  
ATOM   1906  N   LYS A  74     129.843  52.080 -39.004  1.00107.25           N  
ATOM   1907  CA  LYS A  74     129.522  52.455 -40.342  1.00107.25           C  
ATOM   1908  CB  LYS A  74     130.719  52.297 -41.298  1.00107.25           C  
ATOM   1909  CG  LYS A  74     131.864  53.246 -40.928  1.00107.25           C  
ATOM   1910  CD  LYS A  74     133.212  52.907 -41.567  1.00107.25           C  
ATOM   1911  CE  LYS A  74     134.330  53.864 -41.144  1.00107.25           C  
ATOM   1912  NZ  LYS A  74     135.606  53.476 -41.787  1.00107.25           N  
ATOM   1913  C   LYS A  74     128.361  51.622 -40.801  1.00107.25           C  
ATOM   1914  O   LYS A  74     127.323  51.559 -40.145  1.00107.25           O  
ATOM   1915  N   ARG A  75     128.520  50.992 -41.977  1.00145.98           N  
ATOM   1916  CA  ARG A  75     127.543  50.199 -42.670  1.00145.98           C  
ATOM   1917  CB  ARG A  75     128.016  49.941 -44.104  1.00145.98           C  
ATOM   1918  CG  ARG A  75     128.133  51.282 -44.834  1.00145.98           C  
ATOM   1919  CD  ARG A  75     129.097  51.300 -46.016  1.00145.98           C  
ATOM   1920  NE  ARG A  75     128.581  50.338 -47.016  1.00145.98           N  
ATOM   1921  CZ  ARG A  75     129.073  49.068 -47.034  1.00145.98           C  
ATOM   1922  NH1 ARG A  75     130.070  48.697 -46.179  1.00145.98           N  
ATOM   1923  NH2 ARG A  75     128.562  48.174 -47.923  1.00145.98           N  
ATOM   1924  C   ARG A  75     127.223  48.906 -41.958  1.00145.98           C  
ATOM   1925  O   ARG A  75     126.123  48.376 -42.125  1.00145.98           O  
ATOM   1926  N   LEU A  76     128.179  48.341 -41.185  1.00137.36           N  
ATOM   1927  CA  LEU A  76     127.983  47.067 -40.530  1.00137.36           C  
ATOM   1928  CB  LEU A  76     129.299  46.297 -40.306  1.00137.36           C  
ATOM   1929  CG  LEU A  76     129.946  45.774 -41.605  1.00137.36           C  
ATOM   1930  CD1 LEU A  76     130.251  46.909 -42.595  1.00137.36           C  
ATOM   1931  CD2 LEU A  76     131.191  44.931 -41.296  1.00137.36           C  
ATOM   1932  C   LEU A  76     127.338  47.228 -39.181  1.00137.36           C  
ATOM   1933  O   LEU A  76     127.676  48.132 -38.418  1.00137.36           O  
ATOM   1934  N   THR A  77     126.360  46.343 -38.867  1.00154.78           N  
ATOM   1935  CA  THR A  77     125.741  46.309 -37.569  1.00154.78           C  
ATOM   1936  CB  THR A  77     124.291  46.682 -37.553  1.00154.78           C  
ATOM   1937  OG1 THR A  77     123.562  45.863 -38.450  1.00154.78           O  
ATOM   1938  CG2 THR A  77     124.152  48.157 -37.938  1.00154.78           C  
ATOM   1939  C   THR A  77     125.849  44.913 -37.041  1.00154.78           C  
ATOM   1940  O   THR A  77     125.475  43.946 -37.704  1.00154.78           O  
ATOM   1941  N   PHE A  78     126.353  44.781 -35.801  1.00105.87           N  
ATOM   1942  CA  PHE A  78     126.559  43.484 -35.225  1.00105.87           C  
ATOM   1943  CB  PHE A  78     127.996  43.291 -34.706  1.00105.87           C  
ATOM   1944  CG  PHE A  78     128.965  43.431 -35.833  1.00105.87           C  
ATOM   1945  CD1 PHE A  78     129.309  42.350 -36.611  1.00105.87           C  
ATOM   1946  CD2 PHE A  78     129.540  44.653 -36.103  1.00105.87           C  
ATOM   1947  CE1 PHE A  78     130.206  42.491 -37.645  1.00105.87           C  
ATOM   1948  CE2 PHE A  78     130.437  44.797 -37.136  1.00105.87           C  
ATOM   1949  CZ  PHE A  78     130.774  43.713 -37.909  1.00105.87           C  
ATOM   1950  C   PHE A  78     125.668  43.389 -34.019  1.00105.87           C  
ATOM   1951  O   PHE A  78     125.433  44.380 -33.332  1.00105.87           O  
ATOM   1952  N   GLN A  79     125.131  42.183 -33.739  1.00 70.81           N  
ATOM   1953  CA  GLN A  79     124.292  41.999 -32.585  1.00 70.81           C  
ATOM   1954  CB  GLN A  79     122.806  41.809 -32.937  1.00 70.81           C  
ATOM   1955  CG  GLN A  79     121.903  41.611 -31.717  1.00 70.81           C  
ATOM   1956  CD  GLN A  79     120.474  41.435 -32.212  1.00 70.81           C  
ATOM   1957  OE1 GLN A  79     120.181  41.632 -33.390  1.00 70.81           O  
ATOM   1958  NE2 GLN A  79     119.555  41.048 -31.287  1.00 70.81           N  
ATOM   1959  C   GLN A  79     124.712  40.757 -31.864  1.00 70.81           C  
ATOM   1960  O   GLN A  79     124.911  39.705 -32.469  1.00 70.81           O  
ATOM   1961  N   PHE A  80     124.838  40.856 -30.525  1.00128.80           N  
ATOM   1962  CA  PHE A  80     125.218  39.746 -29.693  1.00128.80           C  
ATOM   1963  CB  PHE A  80     126.367  40.160 -28.746  1.00128.80           C  
ATOM   1964  CG  PHE A  80     127.016  38.990 -28.087  1.00128.80           C  
ATOM   1965  CD1 PHE A  80     127.302  37.848 -28.797  1.00128.80           C  
ATOM   1966  CD2 PHE A  80     127.434  39.070 -26.778  1.00128.80           C  
ATOM   1967  CE1 PHE A  80     127.926  36.782 -28.193  1.00128.80           C  
ATOM   1968  CE2 PHE A  80     128.062  38.007 -26.173  1.00128.80           C  
ATOM   1969  CZ  PHE A  80     128.305  36.853 -26.876  1.00128.80           C  
ATOM   1970  C   PHE A  80     123.973  39.396 -28.942  1.00128.80           C  
ATOM   1971  O   PHE A  80     123.362  40.251 -28.300  1.00128.80           O  
ATOM   1972  N   GLY A  82     123.564  38.115 -29.017  1.00 54.75           N  
ATOM   1973  CA  GLY A  82     122.330  37.692 -28.433  1.00 54.75           C  
ATOM   1974  C   GLY A  82     122.348  37.955 -26.963  1.00 54.75           C  
ATOM   1975  O   GLY A  82     123.405  38.027 -26.335  1.00 54.75           O  
ATOM   1976  N   GLU A  84     121.136  38.101 -26.388  1.00132.59           N  
ATOM   1977  CA  GLU A  84     120.971  38.391 -24.998  1.00132.59           C  
ATOM   1978  CB  GLU A  84     119.496  38.573 -24.602  1.00132.59           C  
ATOM   1979  CG  GLU A  84     118.638  37.337 -24.882  1.00132.59           C  
ATOM   1980  CD  GLU A  84     117.211  37.642 -24.453  1.00132.59           C  
ATOM   1981  OE1 GLU A  84     116.820  38.838 -24.503  1.00132.59           O  
ATOM   1982  OE2 GLU A  84     116.494  36.680 -24.066  1.00132.59           O  
ATOM   1983  C   GLU A  84     121.521  37.238 -24.213  1.00132.59           C  
ATOM   1984  O   GLU A  84     122.137  37.436 -23.165  1.00132.59           O  
ATOM   1985  N   ALA A  85     121.267  36.012 -24.720  1.00105.15           N  
ATOM   1986  CA  ALA A  85     121.672  34.724 -24.217  1.00105.15           C  
ATOM   1987  CB  ALA A  85     120.998  33.556 -24.956  1.00105.15           C  
ATOM   1988  C   ALA A  85     123.164  34.537 -24.325  1.00105.15           C  
ATOM   1989  O   ALA A  85     123.755  33.766 -23.571  1.00105.15           O  
ATOM   1990  N   LYS A  86     123.805  35.208 -25.301  1.00223.20           N  
ATOM   1991  CA  LYS A  86     125.222  35.101 -25.568  1.00223.20           C  
ATOM   1992  CB  LYS A  86     126.089  35.016 -24.296  1.00223.20           C  
ATOM   1993  CG  LYS A  86     125.931  36.181 -23.312  1.00223.20           C  
ATOM   1994  CD  LYS A  86     126.302  37.557 -23.858  1.00223.20           C  
ATOM   1995  CE  LYS A  86     126.127  38.682 -22.836  1.00223.20           C  
ATOM   1996  NZ  LYS A  86     126.505  39.979 -23.440  1.00223.20           N  
ATOM   1997  C   LYS A  86     125.495  33.844 -26.340  1.00223.20           C  
ATOM   1998  O   LYS A  86     126.644  33.417 -26.458  1.00223.20           O  
ATOM   1999  N   LYS A  87     124.424  33.194 -26.834  1.00192.29           N  
ATOM   2000  CA  LYS A  87     124.490  32.025 -27.667  1.00192.29           C  
ATOM   2001  CB  LYS A  87     123.204  31.188 -27.604  1.00192.29           C  
ATOM   2002  CG  LYS A  87     123.037  30.499 -26.250  1.00192.29           C  
ATOM   2003  CD  LYS A  87     124.187  29.544 -25.927  1.00192.29           C  
ATOM   2004  CE  LYS A  87     124.166  29.016 -24.493  0.83192.29           C  
ATOM   2005  NZ  LYS A  87     123.123  27.977 -24.355  1.00192.29           N  
ATOM   2006  C   LYS A  87     124.775  32.334 -29.108  1.00192.29           C  
ATOM   2007  O   LYS A  87     125.361  31.509 -29.807  1.00192.29           O  
ATOM   2008  N   ASN A  88     124.315  33.494 -29.626  1.00138.61           N  
ATOM   2009  CA  ASN A  88     124.506  33.726 -31.031  1.00138.61           C  
ATOM   2010  CB  ASN A  88     123.324  33.243 -31.893  1.00138.61           C  
ATOM   2011  CG  ASN A  88     122.040  33.848 -31.349  1.00138.61           C  
ATOM   2012  OD1 ASN A  88     121.470  33.339 -30.385  1.00138.61           O  
ATOM   2013  ND2 ASN A  88     121.568  34.955 -31.983  1.00138.61           N  
ATOM   2014  C   ASN A  88     124.775  35.166 -31.342  1.00138.61           C  
ATOM   2015  O   ASN A  88     124.767  36.029 -30.460  1.00138.61           O  
ATOM   2016  N   SER A  89     125.076  35.438 -32.640  1.00 66.70           N  
ATOM   2017  CA  SER A  89     125.370  36.774 -33.078  1.00 66.70           C  
ATOM   2018  CB  SER A  89     126.858  37.139 -32.961  1.00 66.70           C  
ATOM   2019  OG  SER A  89     127.070  38.467 -33.414  1.00 66.70           O  
ATOM   2020  C   SER A  89     125.008  36.878 -34.534  1.00 66.70           C  
ATOM   2021  O   SER A  89     124.918  35.870 -35.239  1.00 66.70           O  
ATOM   2022  N   SER A  90     124.767  38.116 -35.016  1.00 64.52           N  
ATOM   2023  CA  SER A  90     124.477  38.302 -36.408  1.00 64.52           C  
ATOM   2024  CB  SER A  90     122.981  38.494 -36.715  1.00 64.52           C  
ATOM   2025  OG  SER A  90     122.511  39.696 -36.122  1.00 64.52           O  
ATOM   2026  C   SER A  90     125.191  39.532 -36.885  1.00 64.52           C  
ATOM   2027  O   SER A  90     125.432  40.467 -36.122  1.00 64.52           O  
ATOM   2028  N   LEU A  91     125.563  39.535 -38.182  1.00163.80           N  
ATOM   2029  CA  LEU A  91     126.240  40.640 -38.802  1.00163.80           C  
ATOM   2030  CB  LEU A  91     127.645  40.234 -39.303  1.00163.80           C  
ATOM   2031  CG  LEU A  91     128.484  41.335 -39.985  1.00163.80           C  
ATOM   2032  CD1 LEU A  91     129.931  40.873 -40.203  1.00163.80           C  
ATOM   2033  CD2 LEU A  91     127.876  41.769 -41.321  1.00163.80           C  
ATOM   2034  C   LEU A  91     125.372  41.091 -39.928  1.00163.80           C  
ATOM   2035  O   LEU A  91     125.028  40.302 -40.806  1.00163.80           O  
ATOM   2036  N   HIS A  92     124.981  42.386 -39.917  1.00109.28           N  
ATOM   2037  CA  HIS A  92     124.115  42.927 -40.924  1.00109.28           C  
ATOM   2038  ND1 HIS A  92     121.734  45.439 -41.558  1.00109.28           N  
ATOM   2039  CG  HIS A  92     121.880  44.089 -41.345  1.00109.28           C  
ATOM   2040  CB  HIS A  92     122.815  43.505 -40.331  1.00109.28           C  
ATOM   2041  NE2 HIS A  92     120.352  44.427 -42.971  1.00109.28           N  
ATOM   2042  CD2 HIS A  92     121.027  43.483 -42.217  1.00109.28           C  
ATOM   2043  CE1 HIS A  92     120.810  45.587 -42.538  1.00109.28           C  
ATOM   2044  C   HIS A  92     124.841  44.024 -41.641  1.00109.28           C  
ATOM   2045  O   HIS A  92     125.440  44.902 -41.021  1.00109.28           O  
ATOM   2046  N   ILE A  93     124.807  43.986 -42.988  1.00 68.99           N  
ATOM   2047  CA  ILE A  93     125.472  44.981 -43.780  1.00 68.99           C  
ATOM   2048  CB  ILE A  93     126.476  44.410 -44.741  1.00 68.99           C  
ATOM   2049  CG1 ILE A  93     127.588  43.670 -43.977  1.00 68.99           C  
ATOM   2050  CG2 ILE A  93     127.006  45.559 -45.615  1.00 68.99           C  
ATOM   2051  CD1 ILE A  93     128.505  42.845 -44.879  1.00 68.99           C  
ATOM   2052  C   ILE A  93     124.441  45.704 -44.580  1.00 68.99           C  
ATOM   2053  O   ILE A  93     123.591  45.088 -45.222  1.00 68.99           O  
ATOM   2054  N   THR A  94     124.492  47.051 -44.544  0.88131.39           N  
ATOM   2055  CA  THR A  94     123.556  47.829 -45.305  0.88131.39           C  
ATOM   2056  CB  THR A  94     122.979  48.991 -44.550  0.88131.39           C  
ATOM   2057  OG1 THR A  94     124.004  49.912 -44.210  0.75131.39           O  
ATOM   2058  CG2 THR A  94     122.299  48.474 -43.275  0.75131.39           C  
ATOM   2059  C   THR A  94     124.304  48.415 -46.461  0.88131.39           C  
ATOM   2060  O   THR A  94     125.491  48.719 -46.362  0.88131.39           O  
ATOM   2061  N   ALA A  95     123.608  48.571 -47.603  1.00 64.90           N  
ATOM   2062  CA  ALA A  95     124.169  49.147 -48.799  1.00 64.90           C  
ATOM   2063  CB  ALA A  95     124.328  50.677 -48.716  1.00 64.90           C  
ATOM   2064  C   ALA A  95     125.520  48.556 -49.092  1.00 64.90           C  
ATOM   2065  O   ALA A  95     126.507  49.279 -49.199  1.00 64.90           O  
ATOM   2066  N   THR A  96     125.590  47.224 -49.274  1.00 63.65           N  
ATOM   2067  CA  THR A  96     126.831  46.534 -49.502  1.00 63.65           C  
ATOM   2068  CB  THR A  96     126.656  45.069 -49.785  1.00 63.65           C  
ATOM   2069  OG1 THR A  96     125.993  44.436 -48.701  1.00 63.65           O  
ATOM   2070  CG2 THR A  96     128.046  44.440 -49.991  1.00 63.65           C  
ATOM   2071  C   THR A  96     127.591  47.131 -50.653  1.00 63.65           C  
ATOM   2072  O   THR A  96     127.016  47.659 -51.605  1.00 63.65           O  
ATOM   2073  N   GLN A  97     128.940  47.063 -50.557  1.00 70.81           N  
ATOM   2074  CA  GLN A  97     129.804  47.578 -51.579  1.00 70.81           C  
ATOM   2075  CB  GLN A  97     130.673  48.748 -51.088  1.00 70.81           C  
ATOM   2076  CG  GLN A  97     129.825  49.956 -50.683  1.00 70.81           C  
ATOM   2077  CD  GLN A  97     130.744  51.067 -50.212  1.00 70.81           C  
ATOM   2078  OE1 GLN A  97     131.756  51.368 -50.844  1.00 70.81           O  
ATOM   2079  NE2 GLN A  97     130.384  51.690 -49.059  1.00 70.81           N  
ATOM   2080  C   GLN A  97     130.708  46.464 -52.019  1.00 70.81           C  
ATOM   2081  O   GLN A  97     130.779  45.421 -51.373  1.00 70.81           O  
ATOM   2082  N   THR A  98     131.431  46.672 -53.139  1.00119.20           N  
ATOM   2083  CA  THR A  98     132.276  45.678 -53.746  1.00119.20           C  
ATOM   2084  CB  THR A  98     132.924  46.174 -55.008  1.00119.20           C  
ATOM   2085  OG1 THR A  98     133.634  45.120 -55.642  1.00119.20           O  
ATOM   2086  CG2 THR A  98     133.878  47.332 -54.664  1.00119.20           C  
ATOM   2087  C   THR A  98     133.367  45.288 -52.802  1.00119.20           C  
ATOM   2088  O   THR A  98     133.730  44.116 -52.714  1.00119.20           O  
ATOM   2089  N   THR A  99     133.886  46.269 -52.046  1.00 66.42           N  
ATOM   2090  CA  THR A  99     134.987  46.112 -51.145  1.00 66.42           C  
ATOM   2091  CB  THR A  99     135.360  47.399 -50.467  1.00 66.42           C  
ATOM   2092  OG1 THR A  99     135.697  48.382 -51.435  1.00 66.42           O  
ATOM   2093  CG2 THR A  99     136.558  47.141 -49.537  1.00 66.42           C  
ATOM   2094  C   THR A  99     134.625  45.125 -50.081  1.00 66.42           C  
ATOM   2095  O   THR A  99     135.504  44.542 -49.451  1.00 66.42           O  
ATOM   2096  N   ASP A 100     133.317  44.957 -49.827  1.00101.11           N  
ATOM   2097  CA  ASP A 100     132.778  44.071 -48.832  1.00101.11           C  
ATOM   2098  CB  ASP A 100     131.250  44.148 -48.698  1.00101.11           C  
ATOM   2099  CG  ASP A 100     130.871  45.432 -47.983  1.00101.11           C  
ATOM   2100  OD1 ASP A 100     131.758  46.085 -47.370  1.00101.11           O  
ATOM   2101  OD2 ASP A 100     129.661  45.767 -48.038  1.00101.11           O  
ATOM   2102  C   ASP A 100     133.095  42.636 -49.143  1.00101.11           C  
ATOM   2103  O   ASP A 100     133.039  41.797 -48.250  1.00101.11           O  
ATOM   2104  N   VAL A 101     133.384  42.280 -50.406  1.00114.75           N  
ATOM   2105  CA  VAL A 101     133.590  40.890 -50.723  1.00114.75           C  
ATOM   2106  CB  VAL A 101     133.886  40.653 -52.175  1.00114.75           C  
ATOM   2107  CG1 VAL A 101     135.218  41.341 -52.521  1.00114.75           C  
ATOM   2108  CG2 VAL A 101     133.875  39.138 -52.436  1.00114.75           C  
ATOM   2109  C   VAL A 101     134.716  40.311 -49.913  1.00114.75           C  
ATOM   2110  O   VAL A 101     135.749  40.945 -49.696  1.00114.75           O  
ATOM   2111  N   GLY A 102     134.523  39.060 -49.432  1.00 38.27           N  
ATOM   2112  CA  GLY A 102     135.527  38.389 -48.650  1.00 38.27           C  
ATOM   2113  C   GLY A 102     134.867  37.279 -47.892  1.00 38.27           C  
ATOM   2114  O   GLY A 102     133.674  37.026 -48.054  1.00 38.27           O  
ATOM   2115  N   THR A 103     135.649  36.578 -47.040  1.00137.52           N  
ATOM   2116  CA  THR A 103     135.105  35.522 -46.235  1.00137.52           C  
ATOM   2117  CB  THR A 103     135.986  34.306 -46.153  1.00137.52           C  
ATOM   2118  OG1 THR A 103     135.348  33.290 -45.393  1.00137.52           O  
ATOM   2119  CG2 THR A 103     137.330  34.692 -45.514  1.00137.52           C  
ATOM   2120  C   THR A 103     134.924  36.074 -44.855  1.00137.52           C  
ATOM   2121  O   THR A 103     135.851  36.647 -44.284  1.00137.52           O  
ATOM   2122  N   TYR A 104     133.711  35.911 -44.282  1.00121.42           N  
ATOM   2123  CA  TYR A 104     133.432  36.454 -42.981  1.00121.42           C  
ATOM   2124  CB  TYR A 104     132.072  37.164 -42.863  1.00121.42           C  
ATOM   2125  CG  TYR A 104     132.122  38.423 -43.656  1.00121.42           C  
ATOM   2126  CD1 TYR A 104     132.636  39.561 -43.089  1.00121.42           C  
ATOM   2127  CD2 TYR A 104     131.674  38.475 -44.955  1.00121.42           C  
ATOM   2128  CE1 TYR A 104     132.693  40.736 -43.793  1.00121.42           C  
ATOM   2129  CE2 TYR A 104     131.727  39.653 -45.667  1.00121.42           C  
ATOM   2130  CZ  TYR A 104     132.238  40.786 -45.083  1.00121.42           C  
ATOM   2131  OH  TYR A 104     132.301  42.003 -45.792  1.00121.42           O  
ATOM   2132  C   TYR A 104     133.420  35.328 -41.998  1.00121.42           C  
ATOM   2133  O   TYR A 104     132.700  34.344 -42.163  1.00121.42           O  
ATOM   2134  N   PHE A 105     134.237  35.458 -40.933  1.00149.16           N  
ATOM   2135  CA  PHE A 105     134.346  34.401 -39.973  1.00149.16           C  
ATOM   2136  CB  PHE A 105     135.787  33.957 -39.654  1.00149.16           C  
ATOM   2137  CG  PHE A 105     136.532  33.600 -40.892  1.00149.16           C  
ATOM   2138  CD1 PHE A 105     136.421  32.357 -41.468  1.00149.16           C  
ATOM   2139  CD2 PHE A 105     137.351  34.533 -41.479  1.00149.16           C  
ATOM   2140  CE1 PHE A 105     137.119  32.044 -42.610  1.00149.16           C  
ATOM   2141  CE2 PHE A 105     138.052  34.225 -42.622  1.00149.16           C  
ATOM   2142  CZ  PHE A 105     137.936  32.978 -43.188  1.00149.16           C  
ATOM   2143  C   PHE A 105     133.854  34.922 -38.666  1.00149.16           C  
ATOM   2144  O   PHE A 105     134.120  36.063 -38.286  1.00149.16           O  
ATOM   2145  N   CYS A 106     133.113  34.059 -37.953  1.00132.28           N  
ATOM   2146  CA  CYS A 106     132.634  34.316 -36.632  1.00132.28           C  
ATOM   2147  CB  CYS A 106     131.175  33.834 -36.484  1.00132.28           C  
ATOM   2148  SG  CYS A 106     130.546  33.748 -34.785  1.00132.28           S  
ATOM   2149  C   CYS A 106     133.506  33.466 -35.760  1.00132.28           C  
ATOM   2150  O   CYS A 106     133.828  32.335 -36.118  1.00132.28           O  
ATOM   2151  N   ALA A 107     133.967  34.001 -34.615  1.00105.43           N  
ATOM   2152  CA  ALA A 107     134.785  33.194 -33.758  1.00105.43           C  
ATOM   2153  CB  ALA A 107     136.289  33.483 -33.895  1.00105.43           C  
ATOM   2154  C   ALA A 107     134.414  33.516 -32.360  1.00105.43           C  
ATOM   2155  O   ALA A 107     134.069  34.656 -32.053  1.00105.43           O  
ATOM   2156  N   VAL A 108     134.476  32.507 -31.472  1.00168.58           N  
ATOM   2157  CA  VAL A 108     134.116  32.756 -30.112  1.00168.58           C  
ATOM   2158  CB  VAL A 108     132.945  31.941 -29.644  1.00168.58           C  
ATOM   2159  CG1 VAL A 108     131.725  32.281 -30.515  1.00168.58           C  
ATOM   2160  CG2 VAL A 108     133.339  30.455 -29.659  1.00168.58           C  
ATOM   2161  C   VAL A 108     135.282  32.385 -29.258  1.00168.58           C  
ATOM   2162  O   VAL A 108     135.937  31.368 -29.479  1.00168.58           O  
ATOM   2163  N   HIS A 109     135.581  33.246 -28.269  1.00325.77           N  
ATOM   2164  CA  HIS A 109     136.596  32.994 -27.302  1.00325.77           C  
ATOM   2165  ND1 HIS A 109     139.893  33.433 -26.540  1.00325.77           N  
ATOM   2166  CG  HIS A 109     138.669  33.935 -26.159  1.00325.77           C  
ATOM   2167  CB  HIS A 109     137.536  34.194 -27.107  1.00325.77           C  
ATOM   2168  NE2 HIS A 109     139.994  33.758 -24.343  1.00325.77           N  
ATOM   2169  CD2 HIS A 109     138.747  34.128 -24.815  1.00325.77           C  
ATOM   2170  CE1 HIS A 109     140.647  33.348 -25.415  1.00325.77           C  
ATOM   2171  C   HIS A 109     135.825  32.804 -26.052  1.00325.77           C  
ATOM   2172  O   HIS A 109     135.200  33.728 -25.538  1.00325.77           O  
ATOM   2173  N   MET A 110     135.795  31.578 -25.531  1.00220.45           N  
ATOM   2174  CA  MET A 110     135.006  31.478 -24.358  1.00220.45           C  
ATOM   2175  CB  MET A 110     134.523  30.049 -24.049  1.00220.45           C  
ATOM   2176  CG  MET A 110     133.570  29.478 -25.100  1.00220.45           C  
ATOM   2177  SD  MET A 110     132.985  27.791 -24.754  1.00220.45           S  
ATOM   2178  CE  MET A 110     134.553  26.972 -25.163  1.00220.45           C  
ATOM   2179  C   MET A 110     135.885  31.898 -23.252  1.00220.45           C  
ATOM   2180  O   MET A 110     137.081  31.634 -23.308  1.00220.45           O  
ATOM   2181  N   ASN A 111     135.329  32.555 -22.218  1.00359.71           N  
ATOM   2182  CA  ASN A 111     136.179  32.932 -21.131  1.00359.71           C  
ATOM   2183  CB  ASN A 111     135.423  33.645 -20.001  1.00359.71           C  
ATOM   2184  CG  ASN A 111     136.442  34.338 -19.106  1.00359.71           C  
ATOM   2185  OD1 ASN A 111     137.629  34.017 -19.126  1.00359.71           O  
ATOM   2186  ND2 ASN A 111     135.962  35.318 -18.295  1.00359.71           N  
ATOM   2187  C   ASN A 111     136.706  31.633 -20.600  1.00359.71           C  
ATOM   2188  O   ASN A 111     137.820  31.572 -20.088  1.00359.71           O  
ATOM   2189  N   ARG A 112     135.876  30.573 -20.726  1.00170.91           N  
ATOM   2190  CA  ARG A 112     136.065  29.206 -20.286  1.00170.91           C  
ATOM   2191  CB  ARG A 112     134.804  28.351 -20.487  1.00170.91           C  
ATOM   2192  CG  ARG A 112     133.671  28.588 -19.490  1.00170.91           C  
ATOM   2193  CD  ARG A 112     132.411  27.809 -19.872  1.00170.91           C  
ATOM   2194  NE  ARG A 112     131.499  27.795 -18.697  1.00170.91           N  
ATOM   2195  CZ  ARG A 112     131.542  26.735 -17.838  1.00170.91           C  
ATOM   2196  NH1 ARG A 112     132.428  25.719 -18.051  1.00170.91           N  
ATOM   2197  NH2 ARG A 112     130.691  26.680 -16.773  1.00170.91           N  
ATOM   2198  C   ARG A 112     137.157  28.419 -20.995  1.00170.91           C  
ATOM   2199  O   ARG A 112     137.800  27.569 -20.388  1.00170.91           O  
ATOM   2200  N   ASP A 123     137.370  28.561 -22.311  1.00109.95           N  
ATOM   2201  CA  ASP A 123     138.404  27.747 -22.907  1.00109.95           C  
ATOM   2202  CB  ASP A 123     137.892  26.819 -24.025  1.00109.95           C  
ATOM   2203  CG  ASP A 123     138.962  25.776 -24.328  1.00109.95           C  
ATOM   2204  OD1 ASP A 123     139.937  25.674 -23.536  1.00109.95           O  
ATOM   2205  OD2 ASP A 123     138.810  25.057 -25.352  1.00109.95           O  
ATOM   2206  C   ASP A 123     139.359  28.699 -23.530  1.00109.95           C  
ATOM   2207  O   ASP A 123     139.074  29.889 -23.655  1.00109.95           O  
ATOM   2208  N   ASP A 124     140.551  28.197 -23.890  1.00330.31           N  
ATOM   2209  CA  ASP A 124     141.559  29.097 -24.332  1.00330.31           C  
ATOM   2210  CB  ASP A 124     142.980  28.527 -24.177  1.00330.31           C  
ATOM   2211  CG  ASP A 124     143.961  29.682 -24.333  1.00330.31           C  
ATOM   2212  OD1 ASP A 124     144.068  30.238 -25.459  1.00330.31           O  
ATOM   2213  OD2 ASP A 124     144.616  30.028 -23.315  1.00330.31           O  
ATOM   2214  C   ASP A 124     141.414  29.594 -25.713  1.00330.31           C  
ATOM   2215  O   ASP A 124     141.642  30.770 -25.994  1.00330.31           O  
ATOM   2216  N   LYS A 125     141.012  28.700 -26.613  1.00158.36           N  
ATOM   2217  CA  LYS A 125     141.157  29.011 -27.991  1.00158.36           C  
ATOM   2218  CB  LYS A 125     141.381  27.704 -28.758  1.00158.36           C  
ATOM   2219  CG  LYS A 125     142.395  26.842 -28.004  1.00158.36           C  
ATOM   2220  CD  LYS A 125     142.335  25.342 -28.288  1.00158.36           C  
ATOM   2221  CE  LYS A 125     143.134  24.517 -27.274  1.00158.36           C  
ATOM   2222  NZ  LYS A 125     142.777  23.086 -27.376  1.00158.36           N  
ATOM   2223  C   LYS A 125     139.941  29.687 -28.513  1.00158.36           C  
ATOM   2224  O   LYS A 125     138.851  29.597 -27.948  1.00158.36           O  
ATOM   2225  N   ILE A 126     140.132  30.432 -29.619  1.00211.34           N  
ATOM   2226  CA  ILE A 126     139.027  31.020 -30.290  1.00211.34           C  
ATOM   2227  CB  ILE A 126     139.391  32.298 -30.992  1.00211.34           C  
ATOM   2228  CG1 ILE A 126     140.503  32.089 -32.024  1.00211.34           C  
ATOM   2229  CG2 ILE A 126     139.760  33.323 -29.903  1.00211.34           C  
ATOM   2230  CD1 ILE A 126     140.886  33.384 -32.739  1.00211.34           C  
ATOM   2231  C   ILE A 126     138.555  29.951 -31.218  1.00211.34           C  
ATOM   2232  O   ILE A 126     139.361  29.306 -31.885  1.00211.34           O  
ATOM   2233  N   ILE A 127     137.234  29.688 -31.218  1.00 89.81           N  
ATOM   2234  CA  ILE A 127     136.689  28.645 -32.037  1.00 89.81           C  
ATOM   2235  CB  ILE A 127     135.633  27.840 -31.338  1.00 89.81           C  
ATOM   2236  CG1 ILE A 127     136.241  27.120 -30.121  1.00 89.81           C  
ATOM   2237  CG2 ILE A 127     134.986  26.890 -32.359  1.00 89.81           C  
ATOM   2238  CD1 ILE A 127     135.201  26.518 -29.180  1.00 89.81           C  
ATOM   2239  C   ILE A 127     136.063  29.334 -33.196  1.00 89.81           C  
ATOM   2240  O   ILE A 127     135.211  30.206 -33.023  1.00 89.81           O  
ATOM   2241  N   PHE A 128     136.490  28.951 -34.415  1.00177.19           N  
ATOM   2242  CA  PHE A 128     136.046  29.630 -35.596  1.00177.19           C  
ATOM   2243  CB  PHE A 128     137.145  29.879 -36.649  1.00177.19           C  
ATOM   2244  CG  PHE A 128     138.070  30.963 -36.213  1.00177.19           C  
ATOM   2245  CD1 PHE A 128     139.121  30.706 -35.367  1.00177.19           C  
ATOM   2246  CD2 PHE A 128     137.895  32.245 -36.673  1.00177.19           C  
ATOM   2247  CE1 PHE A 128     139.971  31.715 -34.981  1.00177.19           C  
ATOM   2248  CE2 PHE A 128     138.740  33.259 -36.292  1.00177.19           C  
ATOM   2249  CZ  PHE A 128     139.784  32.996 -35.443  1.00177.19           C  
ATOM   2250  C   PHE A 128     135.015  28.836 -36.322  1.00177.19           C  
ATOM   2251  O   PHE A 128     135.028  27.605 -36.339  1.00177.19           O  
ATOM   2252  N   GLY A 129     134.076  29.566 -36.953  1.00111.39           N  
ATOM   2253  CA  GLY A 129     133.086  28.938 -37.767  1.00111.39           C  
ATOM   2254  C   GLY A 129     133.719  28.705 -39.106  1.00111.39           C  
ATOM   2255  O   GLY A 129     134.855  29.111 -39.355  1.00111.39           O  
ATOM   2256  N   LYS A 130     132.981  28.021 -40.000  1.00210.10           N  
ATOM   2257  CA  LYS A 130     133.438  27.703 -41.321  1.00210.10           C  
ATOM   2258  CB  LYS A 130     132.502  26.741 -42.065  1.00210.10           C  
ATOM   2259  CG  LYS A 130     133.139  26.195 -43.339  1.00210.10           C  
ATOM   2260  CD  LYS A 130     134.386  25.354 -43.061  1.00210.10           C  
ATOM   2261  CE  LYS A 130     134.105  24.098 -42.236  1.00210.10           C  
ATOM   2262  NZ  LYS A 130     133.426  23.088 -43.077  1.00210.10           N  
ATOM   2263  C   LYS A 130     133.557  28.959 -42.125  1.00210.10           C  
ATOM   2264  O   LYS A 130     134.427  29.067 -42.989  1.00210.10           O  
ATOM   2265  N   GLY A 131     132.654  29.930 -41.880  1.00 88.67           N  
ATOM   2266  CA  GLY A 131     132.721  31.194 -42.560  1.00 88.67           C  
ATOM   2267  C   GLY A 131     131.671  31.284 -43.625  1.00 88.67           C  
ATOM   2268  O   GLY A 131     131.225  30.271 -44.162  1.00 88.67           O  
ATOM   2269  N   THR A 132     131.246  32.536 -43.932  1.00153.53           N  
ATOM   2270  CA  THR A 132     130.316  32.815 -44.988  1.00153.53           C  
ATOM   2271  CB  THR A 132     129.194  33.736 -44.595  1.00153.53           C  
ATOM   2272  OG1 THR A 132     129.701  35.006 -44.213  1.00153.53           O  
ATOM   2273  CG2 THR A 132     128.432  33.120 -43.421  1.00153.53           C  
ATOM   2274  C   THR A 132     131.090  33.541 -46.044  1.00153.53           C  
ATOM   2275  O   THR A 132     131.704  34.573 -45.774  1.00153.53           O  
ATOM   2276  N   ARG A 133     131.103  33.028 -47.290  1.00116.53           N  
ATOM   2277  CA  ARG A 133     131.833  33.771 -48.275  1.00116.53           C  
ATOM   2278  CB  ARG A 133     132.579  32.942 -49.336  1.00116.53           C  
ATOM   2279  CG  ARG A 133     133.312  33.854 -50.327  1.00116.53           C  
ATOM   2280  CD  ARG A 133     134.293  33.158 -51.271  1.00116.53           C  
ATOM   2281  NE  ARG A 133     134.753  34.188 -52.248  1.00116.53           N  
ATOM   2282  CZ  ARG A 133     135.769  35.045 -51.931  1.00116.53           C  
ATOM   2283  NH1 ARG A 133     136.393  34.955 -50.720  1.00116.53           N  
ATOM   2284  NH2 ARG A 133     136.155  36.002 -52.825  1.00116.53           N  
ATOM   2285  C   ARG A 133     130.867  34.660 -48.988  1.00116.53           C  
ATOM   2286  O   ARG A 133     129.878  34.201 -49.557  1.00116.53           O  
ATOM   2287  N   LEU A 134     131.143  35.978 -48.972  1.00 78.72           N  
ATOM   2288  CA  LEU A 134     130.253  36.927 -49.575  1.00 78.72           C  
ATOM   2289  CB  LEU A 134     129.887  38.077 -48.616  1.00 78.72           C  
ATOM   2290  CG  LEU A 134     128.935  39.136 -49.207  1.00 78.72           C  
ATOM   2291  CD1 LEU A 134     127.558  38.545 -49.541  1.00 78.72           C  
ATOM   2292  CD2 LEU A 134     128.847  40.370 -48.292  1.00 78.72           C  
ATOM   2293  C   LEU A 134     130.893  37.543 -50.784  1.00 78.72           C  
ATOM   2294  O   LEU A 134     132.039  37.986 -50.745  1.00 78.72           O  
ATOM   2295  N   HIS A 135     130.165  37.568 -51.920  1.00141.32           N  
ATOM   2296  CA  HIS A 135     130.695  38.260 -53.059  1.00141.32           C  
ATOM   2297  ND1 HIS A 135     129.921  38.586 -56.372  1.00141.32           N  
ATOM   2298  CG  HIS A 135     129.799  37.663 -55.358  1.00141.32           C  
ATOM   2299  CB  HIS A 135     130.864  37.412 -54.334  1.00141.32           C  
ATOM   2300  NE2 HIS A 135     127.912  37.668 -56.596  1.00141.32           N  
ATOM   2301  CD2 HIS A 135     128.567  37.112 -55.511  1.00141.32           C  
ATOM   2302  CE1 HIS A 135     128.766  38.548 -57.081  1.00141.32           C  
ATOM   2303  C   HIS A 135     129.680  39.306 -53.377  1.00141.32           C  
ATOM   2304  O   HIS A 135     128.477  39.045 -53.340  1.00141.32           O  
ATOM   2305  N   ILE A 136     130.114  40.545 -53.672  1.00150.48           N  
ATOM   2306  CA  ILE A 136     129.061  41.467 -53.976  1.00150.48           C  
ATOM   2307  CB  ILE A 136     128.988  42.697 -53.103  1.00150.48           C  
ATOM   2308  CG1 ILE A 136     130.062  43.748 -53.426  1.00150.48           C  
ATOM   2309  CG2 ILE A 136     129.024  42.203 -51.647  1.00150.48           C  
ATOM   2310  CD1 ILE A 136     129.638  44.684 -54.566  1.00150.48           C  
ATOM   2311  C   ILE A 136     129.283  41.890 -55.390  1.00150.48           C  
ATOM   2312  O   ILE A 136     130.372  42.331 -55.757  1.00150.48           O  
ATOM   2313  N   LEU A 137     128.242  41.740 -56.227  1.00140.69           N  
ATOM   2314  CA  LEU A 137     128.314  42.100 -57.612  1.00140.69           C  
ATOM   2315  CB  LEU A 137     127.139  41.517 -58.427  1.00140.69           C  
ATOM   2316  CG  LEU A 137     127.078  41.935 -59.912  1.00140.69           C  
ATOM   2317  CD1 LEU A 137     126.549  43.367 -60.088  1.00140.69           C  
ATOM   2318  CD2 LEU A 137     128.432  41.722 -60.605  1.00140.69           C  
ATOM   2319  C   LEU A 137     128.273  43.590 -57.717  1.00140.69           C  
ATOM   2320  O   LEU A 137     127.496  44.261 -57.041  1.00140.69           O  
ATOM   2321  N   PRO A 138     129.105  44.118 -58.570  1.00140.88           N  
ATOM   2322  CA  PRO A 138     129.111  45.544 -58.741  1.00140.88           C  
ATOM   2323  CD  PRO A 138     130.442  43.560 -58.707  1.00140.88           C  
ATOM   2324  CB  PRO A 138     130.463  45.897 -59.358  1.00140.88           C  
ATOM   2325  CG  PRO A 138     131.383  44.764 -58.871  1.00140.88           C  
ATOM   2326  C   PRO A 138     127.943  45.959 -59.563  1.00140.88           C  
ATOM   2327  O   PRO A 138     127.931  45.632 -60.780  1.00140.88           O  
ATOM   2328  OXT PRO A 138     127.025  46.614 -59.000  1.00140.88           O  
TER    2329      PRO A 138                                                       
ATOM   2329  N   VAL B   3     151.759  42.271 -36.654  1.00 61.58           N  
ATOM   2330  CA  VAL B   3     152.578  41.053 -36.455  1.00 61.58           C  
ATOM   2331  CB  VAL B   3     151.700  39.886 -36.106  1.00 61.58           C  
ATOM   2332  CG1 VAL B   3     152.581  38.640 -35.924  1.00 61.58           C  
ATOM   2333  CG2 VAL B   3     150.871  40.246 -34.862  1.00 61.58           C  
ATOM   2334  C   VAL B   3     153.329  40.724 -37.707  1.00 61.58           C  
ATOM   2335  O   VAL B   3     152.882  41.044 -38.808  1.00 61.58           O  
ATOM   2336  N   THR B   4     154.504  40.075 -37.563  1.00 51.13           N  
ATOM   2337  CA  THR B   4     155.298  39.759 -38.715  1.00 51.13           C  
ATOM   2338  CB  THR B   4     156.628  40.458 -38.713  1.00 51.13           C  
ATOM   2339  OG1 THR B   4     156.445  41.866 -38.686  1.00 51.13           O  
ATOM   2340  CG2 THR B   4     157.416  40.047 -39.967  1.00 51.13           C  
ATOM   2341  C   THR B   4     155.578  38.291 -38.711  1.00 51.13           C  
ATOM   2342  O   THR B   4     155.877  37.701 -37.675  1.00 51.13           O  
ATOM   2343  N   GLN B   5     155.479  37.654 -39.893  1.00 71.46           N  
ATOM   2344  CA  GLN B   5     155.774  36.253 -39.982  1.00 71.46           C  
ATOM   2345  CB  GLN B   5     154.572  35.366 -40.357  1.00 71.46           C  
ATOM   2346  CG  GLN B   5     153.462  35.333 -39.305  1.00 71.46           C  
ATOM   2347  CD  GLN B   5     152.402  34.352 -39.789  1.00 71.46           C  
ATOM   2348  OE1 GLN B   5     151.208  34.645 -39.783  1.00 71.46           O  
ATOM   2349  NE2 GLN B   5     152.855  33.144 -40.217  1.00 71.46           N  
ATOM   2350  C   GLN B   5     156.785  36.063 -41.064  1.00 71.46           C  
ATOM   2351  O   GLN B   5     156.795  36.791 -42.056  1.00 71.46           O  
ATOM   2352  N   ASN B   6     157.688  35.080 -40.874  1.00 62.51           N  
ATOM   2353  CA  ASN B   6     158.686  34.779 -41.857  1.00 62.51           C  
ATOM   2354  CB  ASN B   6     160.011  35.517 -41.588  1.00 62.51           C  
ATOM   2355  CG  ASN B   6     160.975  35.266 -42.738  1.00 62.51           C  
ATOM   2356  OD1 ASN B   6     161.444  34.148 -42.943  1.00 62.51           O  
ATOM   2357  ND2 ASN B   6     161.284  36.340 -43.513  1.00 62.51           N  
ATOM   2358  C   ASN B   6     158.956  33.311 -41.762  1.00 62.51           C  
ATOM   2359  O   ASN B   6     158.947  32.748 -40.668  1.00 62.51           O  
ATOM   2360  N   PRO B   7     159.182  32.648 -42.863  1.00 99.27           N  
ATOM   2361  CA  PRO B   7     159.102  33.258 -44.163  1.00 99.27           C  
ATOM   2362  CD  PRO B   7     160.096  31.520 -42.850  1.00 99.27           C  
ATOM   2363  CB  PRO B   7     160.041  32.463 -45.069  1.00 99.27           C  
ATOM   2364  CG  PRO B   7     160.256  31.137 -44.327  1.00 99.27           C  
ATOM   2365  C   PRO B   7     157.681  33.240 -44.626  1.00 99.27           C  
ATOM   2366  O   PRO B   7     156.866  32.574 -43.994  1.00 99.27           O  
ATOM   2367  N   ARG B   8     157.357  33.998 -45.691  1.00143.46           N  
ATOM   2368  CA  ARG B   8     156.033  34.028 -46.245  1.00143.46           C  
ATOM   2369  CB  ARG B   8     155.876  35.126 -47.309  1.00143.46           C  
ATOM   2370  CG  ARG B   8     155.955  36.533 -46.716  1.00143.46           C  
ATOM   2371  CD  ARG B   8     154.604  37.246 -46.646  1.00143.46           C  
ATOM   2372  NE  ARG B   8     153.575  36.243 -46.249  1.00143.46           N  
ATOM   2373  CZ  ARG B   8     152.271  36.430 -46.608  1.00143.46           C  
ATOM   2374  NH1 ARG B   8     151.906  37.558 -47.283  1.00143.46           N  
ATOM   2375  NH2 ARG B   8     151.334  35.483 -46.309  1.00143.46           N  
ATOM   2376  C   ARG B   8     155.721  32.710 -46.890  1.00143.46           C  
ATOM   2377  O   ARG B   8     154.604  32.206 -46.764  1.00143.46           O  
ATOM   2378  N   TYR B   9     156.700  32.124 -47.615  1.00123.97           N  
ATOM   2379  CA  TYR B   9     156.464  30.883 -48.305  1.00123.97           C  
ATOM   2380  CB  TYR B   9     156.488  31.021 -49.838  1.00123.97           C  
ATOM   2381  CG  TYR B   9     155.374  31.908 -50.276  1.00123.97           C  
ATOM   2382  CD1 TYR B   9     155.476  33.275 -50.158  1.00123.97           C  
ATOM   2383  CD2 TYR B   9     154.232  31.374 -50.822  1.00123.97           C  
ATOM   2384  CE1 TYR B   9     154.452  34.095 -50.568  1.00123.97           C  
ATOM   2385  CE2 TYR B   9     153.205  32.188 -51.235  1.00123.97           C  
ATOM   2386  CZ  TYR B   9     153.313  33.551 -51.107  1.00123.97           C  
ATOM   2387  OH  TYR B   9     152.260  34.390 -51.530  1.00123.97           O  
ATOM   2388  C   TYR B   9     157.582  29.936 -47.982  1.00123.97           C  
ATOM   2389  O   TYR B   9     158.735  30.347 -47.859  1.00123.97           O  
ATOM   2390  N   LEU B  10     157.257  28.632 -47.820  1.00203.89           N  
ATOM   2391  CA  LEU B  10     158.254  27.618 -47.578  1.00203.89           C  
ATOM   2392  CB  LEU B  10     158.340  27.048 -46.145  1.00203.89           C  
ATOM   2393  CG  LEU B  10     158.969  27.921 -45.053  1.00203.89           C  
ATOM   2394  CD1 LEU B  10     160.411  28.312 -45.413  1.00203.89           C  
ATOM   2395  CD2 LEU B  10     158.052  29.081 -44.657  1.00203.89           C  
ATOM   2396  C   LEU B  10     157.915  26.382 -48.350  1.00203.89           C  
ATOM   2397  O   LEU B  10     156.752  25.992 -48.456  1.00203.89           O  
ATOM   2398  N   ILE B  11     158.956  25.724 -48.896  1.00 62.44           N  
ATOM   2399  CA  ILE B  11     158.809  24.450 -49.541  1.00 62.44           C  
ATOM   2400  CB  ILE B  11     159.184  24.469 -50.996  1.00 62.44           C  
ATOM   2401  CG1 ILE B  11     158.257  25.415 -51.778  1.00 62.44           C  
ATOM   2402  CG2 ILE B  11     159.171  23.021 -51.513  1.00 62.44           C  
ATOM   2403  CD1 ILE B  11     158.752  25.724 -53.190  1.00 62.44           C  
ATOM   2404  C   ILE B  11     159.787  23.559 -48.845  1.00 62.44           C  
ATOM   2405  O   ILE B  11     160.931  23.952 -48.621  1.00 62.44           O  
ATOM   2406  N   THR B  12     159.372  22.336 -48.459  1.00 92.34           N  
ATOM   2407  CA  THR B  12     160.299  21.527 -47.718  1.00 92.34           C  
ATOM   2408  CB  THR B  12     160.087  21.648 -46.232  1.00 92.34           C  
ATOM   2409  OG1 THR B  12     160.197  23.003 -45.836  1.00 92.34           O  
ATOM   2410  CG2 THR B  12     161.147  20.832 -45.485  1.00 92.34           C  
ATOM   2411  C   THR B  12     160.119  20.084 -48.065  1.00 92.34           C  
ATOM   2412  O   THR B  12     159.058  19.660 -48.517  1.00 92.34           O  
ATOM   2413  N   VAL B  13     161.201  19.307 -47.859  1.00142.61           N  
ATOM   2414  CA  VAL B  13     161.237  17.884 -48.007  1.00142.61           C  
ATOM   2415  CB  VAL B  13     162.639  17.368 -48.144  1.00142.61           C  
ATOM   2416  CG1 VAL B  13     163.485  17.929 -46.987  1.00142.61           C  
ATOM   2417  CG2 VAL B  13     162.601  15.834 -48.187  1.00142.61           C  
ATOM   2418  C   VAL B  13     160.627  17.327 -46.758  1.00142.61           C  
ATOM   2419  O   VAL B  13     160.588  17.998 -45.730  1.00142.61           O  
ATOM   2420  N   THR B  14     160.137  16.073 -46.809  1.00145.91           N  
ATOM   2421  CA  THR B  14     159.394  15.542 -45.702  1.00145.91           C  
ATOM   2422  CB  THR B  14     159.021  14.100 -45.896  1.00145.91           C  
ATOM   2423  OG1 THR B  14     158.232  13.950 -47.068  1.00145.91           O  
ATOM   2424  CG2 THR B  14     158.229  13.628 -44.666  1.00145.91           C  
ATOM   2425  C   THR B  14     160.143  15.641 -44.402  1.00145.91           C  
ATOM   2426  O   THR B  14     159.723  16.358 -43.517  1.00145.91           O  
ATOM   2427  N   GLY B  15     161.300  15.007 -44.222  1.00140.44           N  
ATOM   2428  CA  GLY B  15     161.944  14.976 -42.929  1.00140.44           C  
ATOM   2429  C   GLY B  15     162.482  16.294 -42.448  1.00140.44           C  
ATOM   2430  O   GLY B  15     162.473  16.561 -41.246  1.00140.44           O  
ATOM   2431  N   LYS B  16     163.002  17.138 -43.356  1.00140.81           N  
ATOM   2432  CA  LYS B  16     163.673  18.348 -42.966  1.00140.81           C  
ATOM   2433  CB  LYS B  16     164.067  19.213 -44.174  1.00140.81           C  
ATOM   2434  CG  LYS B  16     165.044  20.333 -43.832  1.00140.81           C  
ATOM   2435  CD  LYS B  16     165.783  20.865 -45.058  1.00140.81           C  
ATOM   2436  CE  LYS B  16     166.734  19.832 -45.665  1.00140.81           C  
ATOM   2437  NZ  LYS B  16     167.821  19.517 -44.711  1.00140.81           N  
ATOM   2438  C   LYS B  16     162.821  19.162 -42.036  1.00140.81           C  
ATOM   2439  O   LYS B  16     161.640  19.391 -42.282  1.00140.81           O  
ATOM   2440  N   LYS B  17     163.432  19.610 -40.917  1.00146.36           N  
ATOM   2441  CA  LYS B  17     162.783  20.377 -39.888  1.00146.36           C  
ATOM   2442  CB  LYS B  17     163.559  20.321 -38.561  1.00146.36           C  
ATOM   2443  CG  LYS B  17     162.933  21.110 -37.413  1.00146.36           C  
ATOM   2444  CD  LYS B  17     163.560  20.779 -36.059  1.00146.36           C  
ATOM   2445  CE  LYS B  17     165.059  21.080 -35.986  1.00146.36           C  
ATOM   2446  NZ  LYS B  17     165.276  22.539 -35.873  1.00146.36           N  
ATOM   2447  C   LYS B  17     162.715  21.810 -40.323  1.00146.36           C  
ATOM   2448  O   LYS B  17     163.593  22.281 -41.042  1.00146.36           O  
ATOM   2449  N   LEU B  18     161.650  22.542 -39.919  1.00210.50           N  
ATOM   2450  CA  LEU B  18     161.568  23.924 -40.301  1.00210.50           C  
ATOM   2451  CB  LEU B  18     160.749  24.180 -41.586  1.00210.50           C  
ATOM   2452  CG  LEU B  18     159.238  23.910 -41.493  1.00210.50           C  
ATOM   2453  CD1 LEU B  18     158.950  22.491 -41.003  1.00210.50           C  
ATOM   2454  CD2 LEU B  18     158.501  24.990 -40.698  1.00210.50           C  
ATOM   2455  C   LEU B  18     161.003  24.713 -39.162  1.00210.50           C  
ATOM   2456  O   LEU B  18     160.293  24.177 -38.311  1.00210.50           O  
ATOM   2457  N   THR B  19     161.351  26.016 -39.100  1.00 54.83           N  
ATOM   2458  CA  THR B  19     160.864  26.853 -38.045  1.00 54.83           C  
ATOM   2459  CB  THR B  19     161.952  27.320 -37.124  1.00 54.83           C  
ATOM   2460  OG1 THR B  19     162.608  26.205 -36.538  1.00 54.83           O  
ATOM   2461  CG2 THR B  19     161.336  28.207 -36.030  1.00 54.83           C  
ATOM   2462  C   THR B  19     160.247  28.071 -38.653  1.00 54.83           C  
ATOM   2463  O   THR B  19     160.852  28.733 -39.493  1.00 54.83           O  
ATOM   2464  N   VAL B  20     159.012  28.404 -38.230  1.00 58.24           N  
ATOM   2465  CA  VAL B  20     158.372  29.584 -38.738  1.00 58.24           C  
ATOM   2466  CB  VAL B  20     156.921  29.383 -39.070  1.00 58.24           C  
ATOM   2467  CG1 VAL B  20     156.355  30.713 -39.598  1.00 58.24           C  
ATOM   2468  CG2 VAL B  20     156.800  28.211 -40.063  1.00 58.24           C  
ATOM   2469  C   VAL B  20     158.459  30.600 -37.647  1.00 58.24           C  
ATOM   2470  O   VAL B  20     158.230  30.286 -36.481  1.00 58.24           O  
ATOM   2471  N   THR B  21     158.792  31.855 -38.000  1.00121.70           N  
ATOM   2472  CA  THR B  21     158.986  32.846 -36.985  1.00121.70           C  
ATOM   2473  CB  THR B  21     160.228  33.659 -37.191  1.00121.70           C  
ATOM   2474  OG1 THR B  21     160.148  34.368 -38.419  1.00121.70           O  
ATOM   2475  CG2 THR B  21     161.441  32.714 -37.202  1.00121.70           C  
ATOM   2476  C   THR B  21     157.837  33.802 -36.984  1.00121.70           C  
ATOM   2477  O   THR B  21     157.192  34.041 -38.003  1.00121.70           O  
ATOM   2478  N   CYS B  22     157.536  34.345 -35.788  1.00 61.49           N  
ATOM   2479  CA  CYS B  22     156.501  35.319 -35.631  1.00 61.49           C  
ATOM   2480  CB  CYS B  22     155.230  34.752 -34.972  1.00 61.49           C  
ATOM   2481  SG  CYS B  22     153.968  36.016 -34.644  1.00 61.49           S  
ATOM   2482  C   CYS B  22     157.053  36.372 -34.730  1.00 61.49           C  
ATOM   2483  O   CYS B  22     157.424  36.098 -33.589  1.00 61.49           O  
ATOM   2484  N   SER B  23     157.120  37.617 -35.235  1.00 63.80           N  
ATOM   2485  CA  SER B  23     157.653  38.690 -34.455  1.00 63.80           C  
ATOM   2486  CB  SER B  23     158.828  39.415 -35.134  1.00 63.80           C  
ATOM   2487  OG  SER B  23     159.911  38.517 -35.326  1.00 63.80           O  
ATOM   2488  C   SER B  23     156.560  39.681 -34.295  1.00 63.80           C  
ATOM   2489  O   SER B  23     155.721  39.868 -35.176  1.00 63.80           O  
ATOM   2490  N   GLN B  24     156.534  40.342 -33.132  1.00164.63           N  
ATOM   2491  CA  GLN B  24     155.469  41.254 -32.902  1.00164.63           C  
ATOM   2492  CB  GLN B  24     154.467  40.648 -31.937  1.00164.63           C  
ATOM   2493  CG  GLN B  24     153.291  41.542 -31.621  1.00164.63           C  
ATOM   2494  CD  GLN B  24     152.890  41.032 -30.268  1.00164.63           C  
ATOM   2495  OE1 GLN B  24     152.541  41.806 -29.386  1.00164.63           O  
ATOM   2496  NE2 GLN B  24     153.006  39.693 -30.074  1.00164.63           N  
ATOM   2497  C   GLN B  24     156.051  42.460 -32.246  1.00164.63           C  
ATOM   2498  O   GLN B  24     156.611  42.378 -31.152  1.00164.63           O  
ATOM   2499  N   ASN B  25     155.903  43.607 -32.930  1.00169.27           N  
ATOM   2500  CA  ASN B  25     156.429  44.884 -32.550  1.00169.27           C  
ATOM   2501  CB  ASN B  25     156.410  45.906 -33.706  1.00169.27           C  
ATOM   2502  CG  ASN B  25     154.973  46.153 -34.148  1.00169.27           C  
ATOM   2503  OD1 ASN B  25     154.090  45.319 -33.953  1.00169.27           O  
ATOM   2504  ND2 ASN B  25     154.734  47.334 -34.778  1.00169.27           N  
ATOM   2505  C   ASN B  25     155.703  45.468 -31.391  1.00169.27           C  
ATOM   2506  O   ASN B  25     156.271  46.284 -30.667  1.00169.27           O  
ATOM   2507  N   MET B  26     154.407  45.143 -31.244  1.00505.78           N  
ATOM   2508  CA  MET B  26     153.671  45.627 -30.118  1.00505.78           C  
ATOM   2509  CB  MET B  26     152.156  45.502 -30.336  1.00505.78           C  
ATOM   2510  CG  MET B  26     151.737  44.077 -30.688  1.00505.78           C  
ATOM   2511  SD  MET B  26     150.131  43.929 -31.523  1.00505.78           S  
ATOM   2512  CE  MET B  26     150.795  44.392 -33.146  1.00505.78           C  
ATOM   2513  C   MET B  26     154.118  44.744 -29.002  1.00505.78           C  
ATOM   2514  O   MET B  26     154.375  43.572 -29.219  1.00505.78           O  
ATOM   2515  N   ASN B  33     154.283  45.235 -27.771  1.00202.65           N  
ATOM   2516  CA  ASN B  33     154.772  44.282 -26.821  1.00202.65           C  
ATOM   2517  CB  ASN B  33     155.595  44.895 -25.679  1.00202.65           C  
ATOM   2518  CG  ASN B  33     156.121  43.753 -24.814  1.00202.65           C  
ATOM   2519  OD1 ASN B  33     157.015  43.009 -25.215  1.00202.65           O  
ATOM   2520  ND2 ASN B  33     155.556  43.614 -23.585  1.00202.65           N  
ATOM   2521  C   ASN B  33     153.607  43.585 -26.205  1.00202.65           C  
ATOM   2522  O   ASN B  33     153.274  43.817 -25.045  1.00202.65           O  
ATOM   2523  N   HIS B  34     152.953  42.691 -26.968  1.00115.74           N  
ATOM   2524  CA  HIS B  34     151.859  41.971 -26.394  1.00115.74           C  
ATOM   2525  ND1 HIS B  34     148.939  42.802 -28.729  1.00115.74           N  
ATOM   2526  CG  HIS B  34     149.945  42.822 -27.790  1.00115.74           C  
ATOM   2527  CB  HIS B  34     150.721  41.614 -27.361  1.00115.74           C  
ATOM   2528  NE2 HIS B  34     149.124  44.908 -28.040  1.00115.74           N  
ATOM   2529  CD2 HIS B  34     150.044  44.115 -27.378  1.00115.74           C  
ATOM   2530  CE1 HIS B  34     148.482  44.075 -28.839  1.00115.74           C  
ATOM   2531  C   HIS B  34     152.383  40.721 -25.778  1.00115.74           C  
ATOM   2532  O   HIS B  34     153.337  40.114 -26.261  1.00115.74           O  
ATOM   2533  N   GLU B  35     151.787  40.356 -24.633  1.00137.02           N  
ATOM   2534  CA  GLU B  35     152.121  39.176 -23.896  1.00137.02           C  
ATOM   2535  CB  GLU B  35     151.688  39.222 -22.420  1.00137.02           C  
ATOM   2536  CG  GLU B  35     150.306  39.829 -22.194  1.00137.02           C  
ATOM   2537  CD  GLU B  35     150.522  41.334 -22.083  1.00137.02           C  
ATOM   2538  OE1 GLU B  35     151.624  41.809 -22.463  1.00137.02           O  
ATOM   2539  OE2 GLU B  35     149.592  42.026 -21.591  1.00137.02           O  
ATOM   2540  C   GLU B  35     151.534  37.955 -24.535  1.00137.02           C  
ATOM   2541  O   GLU B  35     152.037  36.855 -24.318  1.00137.02           O  
ATOM   2542  N   TYR B  36     150.439  38.092 -25.316  1.00160.85           N  
ATOM   2543  CA  TYR B  36     149.790  36.900 -25.790  1.00160.85           C  
ATOM   2544  CB  TYR B  36     148.265  36.996 -25.599  1.00160.85           C  
ATOM   2545  CG  TYR B  36     147.596  35.701 -25.907  1.00160.85           C  
ATOM   2546  CD1 TYR B  36     147.530  34.711 -24.953  1.00160.85           C  
ATOM   2547  CD2 TYR B  36     147.022  35.478 -27.139  1.00160.85           C  
ATOM   2548  CE1 TYR B  36     146.903  33.518 -25.222  1.00160.85           C  
ATOM   2549  CE2 TYR B  36     146.394  34.286 -27.413  1.00160.85           C  
ATOM   2550  CZ  TYR B  36     146.332  33.306 -26.453  1.00160.85           C  
ATOM   2551  OH  TYR B  36     145.685  32.085 -26.733  1.00160.85           O  
ATOM   2552  C   TYR B  36     150.065  36.663 -27.244  1.00160.85           C  
ATOM   2553  O   TYR B  36     149.903  37.561 -28.070  1.00160.85           O  
ATOM   2554  N   MET B  37     150.501  35.420 -27.576  1.00104.64           N  
ATOM   2555  CA  MET B  37     150.781  35.043 -28.936  1.00104.64           C  
ATOM   2556  CB  MET B  37     152.281  35.062 -29.283  1.00104.64           C  
ATOM   2557  CG  MET B  37     152.885  36.467 -29.231  1.00104.64           C  
ATOM   2558  SD  MET B  37     154.656  36.569 -29.635  1.00104.64           S  
ATOM   2559  CE  MET B  37     154.427  36.358 -31.424  1.00104.64           C  
ATOM   2560  C   MET B  37     150.277  33.643 -29.165  1.00104.64           C  
ATOM   2561  O   MET B  37     150.275  32.816 -28.253  1.00104.64           O  
ATOM   2562  N   SER B  38     149.833  33.342 -30.409  1.00139.14           N  
ATOM   2563  CA  SER B  38     149.283  32.045 -30.700  1.00139.14           C  
ATOM   2564  CB  SER B  38     147.760  32.008 -30.484  1.00139.14           C  
ATOM   2565  OG  SER B  38     147.241  30.722 -30.776  1.00139.14           O  
ATOM   2566  C   SER B  38     149.541  31.713 -32.144  1.00139.14           C  
ATOM   2567  O   SER B  38     149.762  32.597 -32.970  1.00139.14           O  
ATOM   2568  N   TRP B  39     149.526  30.401 -32.478  1.00 89.82           N  
ATOM   2569  CA  TRP B  39     149.706  29.954 -33.836  1.00 89.82           C  
ATOM   2570  CB  TRP B  39     150.897  28.999 -34.046  1.00 89.82           C  
ATOM   2571  CG  TRP B  39     152.250  29.671 -34.073  1.00 89.82           C  
ATOM   2572  CD2 TRP B  39     152.800  30.274 -35.255  1.00 89.82           C  
ATOM   2573  CD1 TRP B  39     153.175  29.844 -33.085  1.00 89.82           C  
ATOM   2574  NE1 TRP B  39     154.271  30.513 -33.581  1.00 89.82           N  
ATOM   2575  CE2 TRP B  39     154.052  30.784 -34.915  1.00 89.82           C  
ATOM   2576  CE3 TRP B  39     152.301  30.388 -36.521  1.00 89.82           C  
ATOM   2577  CZ2 TRP B  39     154.827  31.421 -35.840  1.00 89.82           C  
ATOM   2578  CZ3 TRP B  39     153.084  31.032 -37.452  1.00 89.82           C  
ATOM   2579  CH2 TRP B  39     154.323  31.538 -37.118  1.00 89.82           C  
ATOM   2580  C   TRP B  39     148.474  29.215 -34.269  1.00 89.82           C  
ATOM   2581  O   TRP B  39     147.868  28.481 -33.491  1.00 89.82           O  
ATOM   2582  N   TYR B  40     148.072  29.407 -35.543  1.00119.16           N  
ATOM   2583  CA  TYR B  40     146.901  28.777 -36.092  1.00119.16           C  
ATOM   2584  CB  TYR B  40     145.743  29.741 -36.421  1.00119.16           C  
ATOM   2585  CG  TYR B  40     145.114  30.345 -35.209  1.00119.16           C  
ATOM   2586  CD1 TYR B  40     145.583  31.520 -34.670  1.00119.16           C  
ATOM   2587  CD2 TYR B  40     144.030  29.738 -34.620  1.00119.16           C  
ATOM   2588  CE1 TYR B  40     144.984  32.075 -33.562  1.00119.16           C  
ATOM   2589  CE2 TYR B  40     143.427  30.286 -33.513  1.00119.16           C  
ATOM   2590  CZ  TYR B  40     143.902  31.458 -32.981  1.00119.16           C  
ATOM   2591  OH  TYR B  40     143.283  32.023 -31.847  1.00119.16           O  
ATOM   2592  C   TYR B  40     147.255  28.201 -37.428  1.00119.16           C  
ATOM   2593  O   TYR B  40     148.235  28.606 -38.052  1.00119.16           O  
ATOM   2594  N   ARG B  41     146.454  27.211 -37.886  1.00111.24           N  
ATOM   2595  CA  ARG B  41     146.617  26.665 -39.205  1.00111.24           C  
ATOM   2596  CB  ARG B  41     147.117  25.212 -39.230  1.00111.24           C  
ATOM   2597  CG  ARG B  41     146.197  24.224 -38.511  1.00111.24           C  
ATOM   2598  CD  ARG B  41     146.647  22.769 -38.657  1.00111.24           C  
ATOM   2599  NE  ARG B  41     146.393  22.366 -40.069  1.00111.24           N  
ATOM   2600  CZ  ARG B  41     147.155  21.391 -40.645  1.00111.24           C  
ATOM   2601  NH1 ARG B  41     148.179  20.823 -39.943  1.00111.24           N  
ATOM   2602  NH2 ARG B  41     146.891  20.987 -41.921  1.00111.24           N  
ATOM   2603  C   ARG B  41     145.261  26.674 -39.855  1.00111.24           C  
ATOM   2604  O   ARG B  41     144.250  26.408 -39.203  1.00111.24           O  
ATOM   2605  N   GLN B  42     145.184  27.021 -41.160  1.00150.42           N  
ATOM   2606  CA  GLN B  42     143.889  26.948 -41.774  1.00150.42           C  
ATOM   2607  CB  GLN B  42     143.173  28.285 -42.086  1.00150.42           C  
ATOM   2608  CG  GLN B  42     143.712  29.146 -43.227  1.00150.42           C  
ATOM   2609  CD  GLN B  42     142.785  30.365 -43.298  1.00150.42           C  
ATOM   2610  OE1 GLN B  42     142.739  31.179 -42.378  1.00150.42           O  
ATOM   2611  NE2 GLN B  42     142.002  30.494 -44.402  1.00150.42           N  
ATOM   2612  C   GLN B  42     144.004  26.156 -43.034  1.00150.42           C  
ATOM   2613  O   GLN B  42     145.037  26.164 -43.702  1.00150.42           O  
ATOM   2614  N   ASP B  43     142.927  25.417 -43.367  1.00146.03           N  
ATOM   2615  CA  ASP B  43     142.933  24.571 -44.524  1.00146.03           C  
ATOM   2616  CB  ASP B  43     142.741  23.090 -44.161  1.00146.03           C  
ATOM   2617  CG  ASP B  43     144.092  22.642 -43.602  1.00146.03           C  
ATOM   2618  OD1 ASP B  43     145.080  22.648 -44.383  1.00146.03           O  
ATOM   2619  OD2 ASP B  43     144.166  22.314 -42.389  1.00146.03           O  
ATOM   2620  C   ASP B  43     141.914  25.049 -45.528  1.00146.03           C  
ATOM   2621  O   ASP B  43     141.216  26.034 -45.293  1.00146.03           O  
ATOM   2622  N   PRO B  44     141.804  24.375 -46.655  1.00179.95           N  
ATOM   2623  CA  PRO B  44     140.981  24.854 -47.733  1.00179.95           C  
ATOM   2624  CD  PRO B  44     142.884  23.532 -47.149  1.00179.95           C  
ATOM   2625  CB  PRO B  44     141.238  23.914 -48.907  1.00179.95           C  
ATOM   2626  CG  PRO B  44     142.691  23.457 -48.675  1.00179.95           C  
ATOM   2627  C   PRO B  44     139.552  25.105 -47.436  1.00179.95           C  
ATOM   2628  O   PRO B  44     138.842  24.185 -47.033  1.00179.95           O  
ATOM   2629  N   GLY B  45     139.129  26.368 -47.642  1.00144.32           N  
ATOM   2630  CA  GLY B  45     137.771  26.775 -47.500  1.00144.32           C  
ATOM   2631  C   GLY B  45     137.361  26.457 -46.111  1.00144.32           C  
ATOM   2632  O   GLY B  45     136.175  26.313 -45.820  1.00144.32           O  
ATOM   2633  N   LEU B  46     138.347  26.350 -45.210  1.00361.42           N  
ATOM   2634  CA  LEU B  46     138.030  25.981 -43.878  1.00361.42           C  
ATOM   2635  CB  LEU B  46     138.857  24.809 -43.313  1.00361.42           C  
ATOM   2636  CG  LEU B  46     138.608  23.459 -44.007  1.00361.42           C  
ATOM   2637  CD1 LEU B  46     139.380  22.326 -43.316  1.00361.42           C  
ATOM   2638  CD2 LEU B  46     137.106  23.174 -44.147  1.00361.42           C  
ATOM   2639  C   LEU B  46     138.329  27.127 -43.017  1.00361.42           C  
ATOM   2640  O   LEU B  46     138.623  28.240 -43.462  1.00361.42           O  
ATOM   2641  N   GLY B  47     138.197  26.843 -41.722  1.00276.05           N  
ATOM   2642  CA  GLY B  47     138.434  27.838 -40.750  1.00276.05           C  
ATOM   2643  C   GLY B  47     139.796  27.644 -40.202  1.00276.05           C  
ATOM   2644  O   GLY B  47     140.627  26.887 -40.710  1.00276.05           O  
ATOM   2645  N   LEU B  48     140.041  28.352 -39.099  1.00205.04           N  
ATOM   2646  CA  LEU B  48     141.320  28.253 -38.494  1.00205.04           C  
ATOM   2647  CB  LEU B  48     141.906  29.595 -38.007  1.00205.04           C  
ATOM   2648  CG  LEU B  48     142.317  30.586 -39.115  1.00205.04           C  
ATOM   2649  CD1 LEU B  48     141.111  31.091 -39.921  1.00205.04           C  
ATOM   2650  CD2 LEU B  48     143.162  31.734 -38.542  1.00205.04           C  
ATOM   2651  C   LEU B  48     141.216  27.381 -37.284  1.00205.04           C  
ATOM   2652  O   LEU B  48     140.181  27.322 -36.622  1.00205.04           O  
ATOM   2653  N   ARG B  49     142.308  26.649 -36.989  1.00198.51           N  
ATOM   2654  CA  ARG B  49     142.374  25.811 -35.824  1.00198.51           C  
ATOM   2655  CB  ARG B  49     142.372  24.309 -36.165  1.00198.51           C  
ATOM   2656  CG  ARG B  49     140.973  23.802 -36.531  1.00198.51           C  
ATOM   2657  CD  ARG B  49     140.920  22.358 -37.039  1.00198.51           C  
ATOM   2658  NE  ARG B  49     141.044  22.390 -38.521  1.00198.51           N  
ATOM   2659  CZ  ARG B  49     142.251  22.299 -39.145  1.00198.51           C  
ATOM   2660  NH1 ARG B  49     143.402  22.136 -38.430  1.00198.51           N  
ATOM   2661  NH2 ARG B  49     142.291  22.360 -40.507  1.00198.51           N  
ATOM   2662  C   ARG B  49     143.643  26.154 -35.090  1.00198.51           C  
ATOM   2663  O   ARG B  49     144.683  26.369 -35.711  1.00198.51           O  
ATOM   2664  N   GLN B  50     143.589  26.217 -33.738  1.00128.27           N  
ATOM   2665  CA  GLN B  50     144.734  26.655 -32.966  1.00128.27           C  
ATOM   2666  CB  GLN B  50     144.372  27.316 -31.629  1.00128.27           C  
ATOM   2667  CG  GLN B  50     145.569  28.022 -30.990  1.00128.27           C  
ATOM   2668  CD  GLN B  50     145.146  28.496 -29.611  1.00128.27           C  
ATOM   2669  OE1 GLN B  50     144.897  27.686 -28.721  1.00128.27           O  
ATOM   2670  NE2 GLN B  50     145.064  29.839 -29.419  1.00128.27           N  
ATOM   2671  C   GLN B  50     145.695  25.540 -32.652  1.00128.27           C  
ATOM   2672  O   GLN B  50     145.290  24.447 -32.261  1.00128.27           O  
ATOM   2673  N   ILE B  51     147.002  25.776 -32.938  1.00182.25           N  
ATOM   2674  CA  ILE B  51     148.096  24.880 -32.633  1.00182.25           C  
ATOM   2675  CB  ILE B  51     149.296  25.199 -33.480  1.00182.25           C  
ATOM   2676  CG1 ILE B  51     148.964  25.180 -34.983  1.00182.25           C  
ATOM   2677  CG2 ILE B  51     150.408  24.210 -33.094  1.00182.25           C  
ATOM   2678  CD1 ILE B  51     148.662  23.796 -35.546  1.00182.25           C  
ATOM   2679  C   ILE B  51     148.603  24.978 -31.208  1.00182.25           C  
ATOM   2680  O   ILE B  51     148.578  24.005 -30.456  1.00182.25           O  
ATOM   2681  N   TYR B  52     149.104  26.181 -30.816  1.00123.66           N  
ATOM   2682  CA  TYR B  52     149.667  26.441 -29.506  1.00123.66           C  
ATOM   2683  CB  TYR B  52     151.182  26.201 -29.349  1.00123.66           C  
ATOM   2684  CG  TYR B  52     151.531  24.756 -29.406  1.00123.66           C  
ATOM   2685  CD1 TYR B  52     151.271  23.936 -28.334  1.00123.66           C  
ATOM   2686  CD2 TYR B  52     152.112  24.220 -30.528  1.00123.66           C  
ATOM   2687  CE1 TYR B  52     151.595  22.601 -28.375  1.00123.66           C  
ATOM   2688  CE2 TYR B  52     152.439  22.885 -30.572  1.00123.66           C  
ATOM   2689  CZ  TYR B  52     152.182  22.073 -29.495  1.00123.66           C  
ATOM   2690  OH  TYR B  52     152.515  20.703 -29.538  1.00123.66           O  
ATOM   2691  C   TYR B  52     149.529  27.907 -29.221  1.00123.66           C  
ATOM   2692  O   TYR B  52     149.418  28.712 -30.144  1.00123.66           O  
ATOM   2693  N   TYR B  53     149.542  28.293 -27.922  1.00162.07           N  
ATOM   2694  CA  TYR B  53     149.493  29.683 -27.560  1.00162.07           C  
ATOM   2695  CB  TYR B  53     148.078  30.210 -27.255  1.00162.07           C  
ATOM   2696  CG  TYR B  53     147.413  29.340 -26.246  1.00162.07           C  
ATOM   2697  CD1 TYR B  53     147.570  29.546 -24.895  1.00162.07           C  
ATOM   2698  CD2 TYR B  53     146.611  28.308 -26.673  1.00162.07           C  
ATOM   2699  CE1 TYR B  53     146.930  28.723 -23.996  1.00162.07           C  
ATOM   2700  CE2 TYR B  53     145.970  27.484 -25.783  1.00162.07           C  
ATOM   2701  CZ  TYR B  53     146.131  27.692 -24.438  1.00162.07           C  
ATOM   2702  OH  TYR B  53     145.471  26.846 -23.522  1.00162.07           O  
ATOM   2703  C   TYR B  53     150.396  29.950 -26.385  1.00162.07           C  
ATOM   2704  O   TYR B  53     150.746  29.033 -25.645  1.00162.07           O  
ATOM   2705  N   SER B  54     150.824  31.228 -26.204  1.00135.11           N  
ATOM   2706  CA  SER B  54     151.715  31.593 -25.124  1.00135.11           C  
ATOM   2707  CB  SER B  54     153.168  31.807 -25.589  1.00135.11           C  
ATOM   2708  OG  SER B  54     153.973  32.281 -24.518  1.00135.11           O  
ATOM   2709  C   SER B  54     151.274  32.909 -24.526  1.00135.11           C  
ATOM   2710  O   SER B  54     151.310  33.940 -25.190  1.00135.11           O  
ATOM   2711  N   MET B  55     150.875  32.903 -23.236  1.00234.46           N  
ATOM   2712  CA  MET B  55     150.385  34.043 -22.495  1.00234.46           C  
ATOM   2713  CB  MET B  55     149.661  33.625 -21.205  1.00234.46           C  
ATOM   2714  CG  MET B  55     148.345  32.897 -21.491  1.00234.46           C  
ATOM   2715  SD  MET B  55     147.457  32.303 -20.021  1.00234.46           S  
ATOM   2716  CE  MET B  55     148.335  30.715 -19.941  1.00234.46           C  
ATOM   2717  C   MET B  55     151.415  35.054 -22.152  1.00234.46           C  
ATOM   2718  O   MET B  55     151.133  36.236 -21.967  1.00234.46           O  
ATOM   2719  N   ASN B  56     152.640  34.608 -21.932  1.00306.24           N  
ATOM   2720  CA  ASN B  56     153.630  35.573 -21.611  1.00306.24           C  
ATOM   2721  CB  ASN B  56     153.472  36.243 -20.244  1.00306.24           C  
ATOM   2722  CG  ASN B  56     153.609  35.217 -19.143  1.00306.24           C  
ATOM   2723  OD1 ASN B  56     153.273  34.053 -19.334  1.00306.24           O  
ATOM   2724  ND2 ASN B  56     154.101  35.656 -17.953  1.00306.24           N  
ATOM   2725  C   ASN B  56     154.837  34.771 -21.596  1.00306.24           C  
ATOM   2726  O   ASN B  56     154.741  33.563 -21.795  1.00306.24           O  
ATOM   2727  N   VAL B  57     155.978  35.414 -21.333  1.00267.93           N  
ATOM   2728  CA  VAL B  57     157.196  34.685 -21.413  1.00267.93           C  
ATOM   2729  CB  VAL B  57     158.426  35.475 -21.068  1.00267.93           C  
ATOM   2730  CG1 VAL B  57     158.613  36.582 -22.118  1.00267.93           C  
ATOM   2731  CG2 VAL B  57     158.294  35.993 -19.629  1.00267.93           C  
ATOM   2732  C   VAL B  57     157.133  33.504 -20.497  1.00267.93           C  
ATOM   2733  O   VAL B  57     156.644  33.560 -19.366  1.00267.93           O  
ATOM   2734  N   GLU B  58     157.614  32.376 -21.044  1.00204.18           N  
ATOM   2735  CA  GLU B  58     157.702  31.113 -20.381  1.00204.18           C  
ATOM   2736  CB  GLU B  58     158.604  31.143 -19.131  1.00204.18           C  
ATOM   2737  CG  GLU B  58     160.099  31.007 -19.450  1.00204.18           C  
ATOM   2738  CD  GLU B  58     160.623  32.275 -20.116  1.00204.18           C  
ATOM   2739  OE1 GLU B  58     159.890  33.299 -20.131  1.00204.18           O  
ATOM   2740  OE2 GLU B  58     161.776  32.232 -20.622  1.00204.18           O  
ATOM   2741  C   GLU B  58     156.367  30.547 -20.027  1.00204.18           C  
ATOM   2742  O   GLU B  58     156.277  29.708 -19.136  1.00204.18           O  
ATOM   2743  N   VAL B  59     155.286  30.950 -20.716  1.00144.35           N  
ATOM   2744  CA  VAL B  59     154.061  30.248 -20.461  1.00144.35           C  
ATOM   2745  CB  VAL B  59     152.991  31.100 -19.850  1.00144.35           C  
ATOM   2746  CG1 VAL B  59     151.672  30.309 -19.843  1.00144.35           C  
ATOM   2747  CG2 VAL B  59     153.465  31.479 -18.436  1.00144.35           C  
ATOM   2748  C   VAL B  59     153.586  29.717 -21.783  1.00144.35           C  
ATOM   2749  O   VAL B  59     153.480  30.485 -22.735  1.00144.35           O  
ATOM   2750  N   THR B  60     153.326  28.387 -21.892  1.00 63.03           N  
ATOM   2751  CA  THR B  60     152.879  27.818 -23.147  1.00 63.03           C  
ATOM   2752  CB  THR B  60     153.991  27.202 -23.949  1.00 63.03           C  
ATOM   2753  OG1 THR B  60     154.986  28.172 -24.239  1.00 63.03           O  
ATOM   2754  CG2 THR B  60     153.409  26.631 -25.257  1.00 63.03           C  
ATOM   2755  C   THR B  60     151.866  26.726 -22.912  1.00 63.03           C  
ATOM   2756  O   THR B  60     152.065  25.855 -22.066  1.00 63.03           O  
ATOM   2757  N   ASP B  61     150.752  26.734 -23.685  1.00 64.50           N  
ATOM   2758  CA  ASP B  61     149.728  25.723 -23.562  1.00 64.50           C  
ATOM   2759  CB  ASP B  61     148.441  26.230 -22.891  1.00 64.50           C  
ATOM   2760  CG  ASP B  61     148.763  26.527 -21.434  1.00 64.50           C  
ATOM   2761  OD1 ASP B  61     149.585  25.778 -20.842  1.00 64.50           O  
ATOM   2762  OD2 ASP B  61     148.191  27.510 -20.893  1.00 64.50           O  
ATOM   2763  C   ASP B  61     149.349  25.236 -24.935  1.00 64.50           C  
ATOM   2764  O   ASP B  61     149.259  26.013 -25.884  1.00 64.50           O  
ATOM   2765  N   LYS B  69     149.105  23.915 -25.068  1.00102.24           N  
ATOM   2766  CA  LYS B  69     148.786  23.320 -26.341  1.00102.24           C  
ATOM   2767  CB  LYS B  69     148.971  21.792 -26.349  1.00102.24           C  
ATOM   2768  CG  LYS B  69     150.390  21.341 -25.995  1.00102.24           C  
ATOM   2769  CD  LYS B  69     150.497  19.843 -25.698  1.00102.24           C  
ATOM   2770  CE  LYS B  69     151.911  19.384 -25.338  1.00102.24           C  
ATOM   2771  NZ  LYS B  69     152.815  19.581 -26.492  1.00102.24           N  
ATOM   2772  C   LYS B  69     147.353  23.593 -26.703  1.00102.24           C  
ATOM   2773  O   LYS B  69     146.452  23.499 -25.871  1.00102.24           O  
ATOM   2774  N   GLY B  70     147.113  23.912 -27.992  1.00 30.18           N  
ATOM   2775  CA  GLY B  70     145.799  24.211 -28.497  1.00 30.18           C  
ATOM   2776  C   GLY B  70     145.170  22.950 -29.022  1.00 30.18           C  
ATOM   2777  O   GLY B  70     145.578  21.845 -28.670  1.00 30.18           O  
ATOM   2778  N   ASP B  71     144.156  23.104 -29.902  1.00 72.78           N  
ATOM   2779  CA  ASP B  71     143.364  22.024 -30.433  1.00 72.78           C  
ATOM   2780  CB  ASP B  71     142.272  22.509 -31.402  1.00 72.78           C  
ATOM   2781  CG  ASP B  71     141.204  23.260 -30.620  1.00 72.78           C  
ATOM   2782  OD1 ASP B  71     141.012  22.946 -29.417  1.00 72.78           O  
ATOM   2783  OD2 ASP B  71     140.558  24.159 -31.222  1.00 72.78           O  
ATOM   2784  C   ASP B  71     144.178  21.025 -31.208  1.00 72.78           C  
ATOM   2785  O   ASP B  71     144.050  19.825 -30.964  1.00 72.78           O  
ATOM   2786  N   VAL B  72     145.032  21.461 -32.164  1.00115.59           N  
ATOM   2787  CA  VAL B  72     145.759  20.475 -32.930  1.00115.59           C  
ATOM   2788  CB  VAL B  72     145.422  20.535 -34.402  1.00115.59           C  
ATOM   2789  CG1 VAL B  72     143.957  20.099 -34.587  1.00115.59           C  
ATOM   2790  CG2 VAL B  72     145.671  21.965 -34.918  1.00115.59           C  
ATOM   2791  C   VAL B  72     147.252  20.669 -32.764  1.00115.59           C  
ATOM   2792  O   VAL B  72     147.950  21.059 -33.700  1.00115.59           O  
ATOM   2793  N   PRO B  73     147.769  20.377 -31.597  1.00130.06           N  
ATOM   2794  CA  PRO B  73     149.166  20.529 -31.259  1.00130.06           C  
ATOM   2795  CD  PRO B  73     146.948  20.117 -30.431  1.00130.06           C  
ATOM   2796  CB  PRO B  73     149.203  20.603 -29.732  1.00130.06           C  
ATOM   2797  CG  PRO B  73     147.941  19.844 -29.294  1.00130.06           C  
ATOM   2798  C   PRO B  73     150.113  19.473 -31.749  1.00130.06           C  
ATOM   2799  O   PRO B  73     151.319  19.715 -31.721  1.00130.06           O  
ATOM   2800  N   GLU B  74     149.637  18.291 -32.170  1.00 89.37           N  
ATOM   2801  CA  GLU B  74     150.596  17.258 -32.445  1.00 89.37           C  
ATOM   2802  CB  GLU B  74     149.961  15.898 -32.740  1.00 89.37           C  
ATOM   2803  CG  GLU B  74     149.137  15.908 -34.022  0.83 89.37           C  
ATOM   2804  CD  GLU B  74     148.573  14.515 -34.172  0.83 89.37           C  
ATOM   2805  OE1 GLU B  74     148.719  13.720 -33.205  1.00 89.37           O  
ATOM   2806  OE2 GLU B  74     147.987  14.225 -35.247  1.00 89.37           O  
ATOM   2807  C   GLU B  74     151.439  17.620 -33.624  1.00 89.37           C  
ATOM   2808  O   GLU B  74     150.950  18.126 -34.633  1.00 89.37           O  
ATOM   2809  N   GLY B  75     152.755  17.350 -33.503  1.00 44.26           N  
ATOM   2810  CA  GLY B  75     153.698  17.566 -34.565  1.00 44.26           C  
ATOM   2811  C   GLY B  75     154.324  18.926 -34.453  1.00 44.26           C  
ATOM   2812  O   GLY B  75     155.289  19.218 -35.162  1.00 44.26           O  
ATOM   2813  N   TYR B  76     153.827  19.780 -33.534  1.00 98.57           N  
ATOM   2814  CA  TYR B  76     154.327  21.129 -33.461  1.00 98.57           C  
ATOM   2815  CB  TYR B  76     153.226  22.197 -33.583  1.00 98.57           C  
ATOM   2816  CG  TYR B  76     152.528  22.052 -34.890  1.00 98.57           C  
ATOM   2817  CD1 TYR B  76     153.017  22.652 -36.026  1.00 98.57           C  
ATOM   2818  CD2 TYR B  76     151.368  21.316 -34.972  1.00 98.57           C  
ATOM   2819  CE1 TYR B  76     152.358  22.513 -37.225  1.00 98.57           C  
ATOM   2820  CE2 TYR B  76     150.706  21.173 -36.167  1.00 98.57           C  
ATOM   2821  CZ  TYR B  76     151.201  21.772 -37.299  1.00 98.57           C  
ATOM   2822  OH  TYR B  76     150.520  21.624 -38.526  1.00 98.57           O  
ATOM   2823  C   TYR B  76     154.907  21.369 -32.099  1.00 98.57           C  
ATOM   2824  O   TYR B  76     154.546  20.701 -31.131  1.00 98.57           O  
ATOM   2825  N   LYS B  77     155.860  22.327 -32.011  1.00116.40           N  
ATOM   2826  CA  LYS B  77     156.449  22.718 -30.757  1.00116.40           C  
ATOM   2827  CB  LYS B  77     157.798  22.038 -30.459  1.00116.40           C  
ATOM   2828  CG  LYS B  77     157.660  20.524 -30.307  1.00116.40           C  
ATOM   2829  CD  LYS B  77     156.594  20.133 -29.284  1.00116.40           C  
ATOM   2830  CE  LYS B  77     156.236  18.647 -29.287  1.00116.40           C  
ATOM   2831  NZ  LYS B  77     154.934  18.453 -28.609  1.00116.40           N  
ATOM   2832  C   LYS B  77     156.685  24.202 -30.803  1.00116.40           C  
ATOM   2833  O   LYS B  77     156.866  24.771 -31.879  1.00116.40           O  
ATOM   2834  N   VAL B  78     156.677  24.873 -29.627  1.00 56.38           N  
ATOM   2835  CA  VAL B  78     156.867  26.300 -29.588  1.00 56.38           C  
ATOM   2836  CB  VAL B  78     155.576  27.052 -29.470  1.00 56.38           C  
ATOM   2837  CG1 VAL B  78     154.756  26.805 -30.747  1.00 56.38           C  
ATOM   2838  CG2 VAL B  78     154.862  26.593 -28.188  1.00 56.38           C  
ATOM   2839  C   VAL B  78     157.704  26.653 -28.389  1.00 56.38           C  
ATOM   2840  O   VAL B  78     157.915  25.827 -27.501  1.00 56.38           O  
ATOM   2841  N   SER B  79     158.241  27.896 -28.359  1.00 57.68           N  
ATOM   2842  CA  SER B  79     159.043  28.347 -27.251  1.00 57.68           C  
ATOM   2843  CB  SER B  79     160.551  28.148 -27.474  1.00 57.68           C  
ATOM   2844  OG  SER B  79     160.995  28.966 -28.548  1.00 57.68           O  
ATOM   2845  C   SER B  79     158.836  29.825 -27.090  1.00 57.68           C  
ATOM   2846  O   SER B  79     158.801  30.555 -28.079  1.00 57.68           O  
ATOM   2847  N   ARG B  80     158.698  30.304 -25.830  1.00211.27           N  
ATOM   2848  CA  ARG B  80     158.511  31.716 -25.626  1.00211.27           C  
ATOM   2849  CB  ARG B  80     157.126  32.046 -25.036  1.00211.27           C  
ATOM   2850  CG  ARG B  80     156.898  33.539 -24.810  1.00211.27           C  
ATOM   2851  CD  ARG B  80     156.927  34.362 -26.099  1.00211.27           C  
ATOM   2852  NE  ARG B  80     155.533  34.730 -26.462  1.00211.27           N  
ATOM   2853  CZ  ARG B  80     154.933  35.790 -25.846  1.00211.27           C  
ATOM   2854  NH1 ARG B  80     155.542  36.399 -24.789  1.00211.27           N  
ATOM   2855  NH2 ARG B  80     153.724  36.246 -26.283  1.00211.27           N  
ATOM   2856  C   ARG B  80     159.562  32.214 -24.679  1.00211.27           C  
ATOM   2857  O   ARG B  80     159.289  32.503 -23.513  1.00211.27           O  
ATOM   2858  N   LYS B  81     160.814  32.315 -25.167  1.00130.73           N  
ATOM   2859  CA  LYS B  81     161.899  32.830 -24.384  1.00130.73           C  
ATOM   2860  CB  LYS B  81     163.270  32.593 -25.026  1.00130.73           C  
ATOM   2861  CG  LYS B  81     164.403  33.030 -24.103  1.00130.73           C  
ATOM   2862  CD  LYS B  81     165.799  32.635 -24.585  1.00130.73           C  
ATOM   2863  CE  LYS B  81     166.903  33.089 -23.629  1.00130.73           C  
ATOM   2864  NZ  LYS B  81     166.755  34.535 -23.344  1.00130.73           N  
ATOM   2865  C   LYS B  81     161.746  34.311 -24.222  1.00130.73           C  
ATOM   2866  O   LYS B  81     162.019  34.856 -23.153  1.00130.73           O  
ATOM   2867  N   GLU B  82     161.320  35.006 -25.297  1.00125.96           N  
ATOM   2868  CA  GLU B  82     161.199  36.435 -25.245  1.00125.96           C  
ATOM   2869  CB  GLU B  82     162.170  37.169 -26.182  1.00125.96           C  
ATOM   2870  CG  GLU B  82     162.026  36.761 -27.647  1.00125.96           C  
ATOM   2871  CD  GLU B  82     162.955  37.651 -28.457  1.00125.96           C  
ATOM   2872  OE1 GLU B  82     162.583  38.834 -28.676  1.00125.96           O  
ATOM   2873  OE2 GLU B  82     164.046  37.169 -28.863  1.00125.96           O  
ATOM   2874  C   GLU B  82     159.808  36.814 -25.640  1.00125.96           C  
ATOM   2875  O   GLU B  82     159.086  36.048 -26.274  1.00125.96           O  
ATOM   2876  N   LYS B  83     159.395  38.026 -25.236  1.00207.76           N  
ATOM   2877  CA  LYS B  83     158.068  38.502 -25.492  1.00207.76           C  
ATOM   2878  CB  LYS B  83     157.773  39.856 -24.826  1.00207.76           C  
ATOM   2879  CG  LYS B  83     157.405  39.746 -23.349  1.00207.76           C  
ATOM   2880  CD  LYS B  83     156.098  38.987 -23.120  1.00207.76           C  
ATOM   2881  CE  LYS B  83     155.714  38.853 -21.647  1.00207.76           C  
ATOM   2882  NZ  LYS B  83     155.173  40.133 -21.148  1.00207.76           N  
ATOM   2883  C   LYS B  83     157.832  38.688 -26.963  1.00207.76           C  
ATOM   2884  O   LYS B  83     156.747  38.407 -27.472  1.00207.76           O  
ATOM   2885  N   ARG B  84     158.838  39.195 -27.690  1.00164.14           N  
ATOM   2886  CA  ARG B  84     158.626  39.528 -29.068  1.00164.14           C  
ATOM   2887  CB  ARG B  84     159.799  40.312 -29.678  1.00164.14           C  
ATOM   2888  CG  ARG B  84     159.485  40.857 -31.071  1.00164.14           C  
ATOM   2889  CD  ARG B  84     160.592  41.722 -31.682  1.00164.14           C  
ATOM   2890  NE  ARG B  84     161.649  40.813 -32.211  1.00164.14           N  
ATOM   2891  CZ  ARG B  84     162.731  40.502 -31.439  1.00164.14           C  
ATOM   2892  NH1 ARG B  84     162.849  41.032 -30.187  1.00164.14           N  
ATOM   2893  NH2 ARG B  84     163.697  39.667 -31.923  1.00164.14           N  
ATOM   2894  C   ARG B  84     158.380  38.331 -29.940  1.00164.14           C  
ATOM   2895  O   ARG B  84     157.509  38.384 -30.809  1.00164.14           O  
ATOM   2896  N   ASN B  85     159.114  37.214 -29.735  1.00 85.17           N  
ATOM   2897  CA  ASN B  85     159.025  36.158 -30.708  1.00 85.17           C  
ATOM   2898  CB  ASN B  85     160.403  35.723 -31.239  1.00 85.17           C  
ATOM   2899  CG  ASN B  85     160.995  36.878 -32.036  1.00 85.17           C  
ATOM   2900  OD1 ASN B  85     160.383  37.382 -32.976  1.00 85.17           O  
ATOM   2901  ND2 ASN B  85     162.221  37.318 -31.645  1.00 85.17           N  
ATOM   2902  C   ASN B  85     158.355  34.926 -30.177  1.00 85.17           C  
ATOM   2903  O   ASN B  85     158.417  34.622 -28.986  1.00 85.17           O  
ATOM   2904  N   PHE B  86     157.652  34.203 -31.083  1.00126.71           N  
ATOM   2905  CA  PHE B  86     157.017  32.957 -30.753  1.00126.71           C  
ATOM   2906  CB  PHE B  86     155.521  33.170 -30.450  1.00126.71           C  
ATOM   2907  CG  PHE B  86     154.917  31.949 -29.849  1.00126.71           C  
ATOM   2908  CD1 PHE B  86     155.367  31.467 -28.642  1.00126.71           C  
ATOM   2909  CD2 PHE B  86     153.859  31.318 -30.462  1.00126.71           C  
ATOM   2910  CE1 PHE B  86     154.801  30.351 -28.074  1.00126.71           C  
ATOM   2911  CE2 PHE B  86     153.287  30.203 -29.897  1.00126.71           C  
ATOM   2912  CZ  PHE B  86     153.759  29.714 -28.703  1.00126.71           C  
ATOM   2913  C   PHE B  86     157.183  32.056 -31.952  1.00126.71           C  
ATOM   2914  O   PHE B  86     156.352  32.058 -32.861  1.00126.71           O  
ATOM   2915  N   PRO B  87     158.244  31.279 -31.964  1.00180.47           N  
ATOM   2916  CA  PRO B  87     158.526  30.413 -33.087  1.00180.47           C  
ATOM   2917  CD  PRO B  87     159.467  31.746 -31.331  1.00180.47           C  
ATOM   2918  CB  PRO B  87     160.018  30.099 -33.022  1.00180.47           C  
ATOM   2919  CG  PRO B  87     160.614  31.281 -32.243  1.00180.47           C  
ATOM   2920  C   PRO B  87     157.711  29.160 -33.084  1.00180.47           C  
ATOM   2921  O   PRO B  87     157.354  28.673 -32.013  1.00180.47           O  
ATOM   2922  N   LEU B  88     157.429  28.614 -34.283  1.00 79.18           N  
ATOM   2923  CA  LEU B  88     156.717  27.374 -34.391  1.00 79.18           C  
ATOM   2924  CB  LEU B  88     155.463  27.491 -35.279  1.00 79.18           C  
ATOM   2925  CG  LEU B  88     154.652  26.193 -35.423  1.00 79.18           C  
ATOM   2926  CD1 LEU B  88     154.076  25.751 -34.068  1.00 79.18           C  
ATOM   2927  CD2 LEU B  88     153.566  26.337 -36.500  1.00 79.18           C  
ATOM   2928  C   LEU B  88     157.669  26.426 -35.042  1.00 79.18           C  
ATOM   2929  O   LEU B  88     158.127  26.665 -36.159  1.00 79.18           O  
ATOM   2930  N   ILE B  89     157.978  25.308 -34.360  1.00 68.36           N  
ATOM   2931  CA  ILE B  89     158.975  24.420 -34.874  1.00 68.36           C  
ATOM   2932  CB  ILE B  89     160.060  24.164 -33.873  1.00 68.36           C  
ATOM   2933  CG1 ILE B  89     160.718  25.506 -33.508  1.00 68.36           C  
ATOM   2934  CG2 ILE B  89     161.039  23.133 -34.459  1.00 68.36           C  
ATOM   2935  CD1 ILE B  89     161.532  25.475 -32.220  1.00 68.36           C  
ATOM   2936  C   ILE B  89     158.343  23.120 -35.230  1.00 68.36           C  
ATOM   2937  O   ILE B  89     157.463  22.619 -34.532  1.00 68.36           O  
ATOM   2938  N   LEU B  90     158.759  22.571 -36.387  1.00117.57           N  
ATOM   2939  CA  LEU B  90     158.276  21.296 -36.827  1.00117.57           C  
ATOM   2940  CB  LEU B  90     157.627  21.357 -38.218  1.00117.57           C  
ATOM   2941  CG  LEU B  90     156.342  22.204 -38.271  1.00117.57           C  
ATOM   2942  CD1 LEU B  90     156.611  23.664 -37.871  1.00117.57           C  
ATOM   2943  CD2 LEU B  90     155.671  22.090 -39.648  1.00117.57           C  
ATOM   2944  C   LEU B  90     159.475  20.402 -36.934  1.00117.57           C  
ATOM   2945  O   LEU B  90     160.283  20.550 -37.852  1.00117.57           O  
ATOM   2946  N   GLU B  91     159.618  19.448 -35.987  1.00122.28           N  
ATOM   2947  CA  GLU B  91     160.767  18.578 -35.971  1.00122.28           C  
ATOM   2948  CB  GLU B  91     160.770  17.640 -34.751  1.00122.28           C  
ATOM   2949  CG  GLU B  91     160.889  18.365 -33.408  1.00122.28           C  
ATOM   2950  CD  GLU B  91     162.322  18.850 -33.245  1.00122.28           C  
ATOM   2951  OE1 GLU B  91     163.183  18.439 -34.068  1.00122.28           O  
ATOM   2952  OE2 GLU B  91     162.575  19.636 -32.294  1.00122.28           O  
ATOM   2953  C   GLU B  91     160.787  17.698 -37.184  1.00122.28           C  
ATOM   2954  O   GLU B  91     161.770  17.676 -37.925  1.00122.28           O  
ATOM   2955  N   SER B  92     159.692  16.949 -37.429  1.00107.00           N  
ATOM   2956  CA  SER B  92     159.676  16.105 -38.591  1.00107.00           C  
ATOM   2957  CB  SER B  92     159.690  14.603 -38.250  1.00107.00           C  
ATOM   2958  OG  SER B  92     158.565  14.266 -37.453  1.00107.00           O  
ATOM   2959  C   SER B  92     158.410  16.408 -39.327  1.00107.00           C  
ATOM   2960  O   SER B  92     157.332  15.905 -39.017  1.00107.00           O  
ATOM   2961  N   PRO B  93     158.552  17.214 -40.334  1.00130.54           N  
ATOM   2962  CA  PRO B  93     157.416  17.635 -41.113  1.00130.54           C  
ATOM   2963  CD  PRO B  93     159.584  18.240 -40.297  1.00130.54           C  
ATOM   2964  CB  PRO B  93     157.896  18.828 -41.942  1.00130.54           C  
ATOM   2965  CG  PRO B  93     159.016  19.437 -41.079  1.00130.54           C  
ATOM   2966  C   PRO B  93     156.790  16.544 -41.925  1.00130.54           C  
ATOM   2967  O   PRO B  93     157.514  15.700 -42.452  1.00130.54           O  
ATOM   2968  N   SER B  94     155.441  16.569 -42.051  1.00 99.52           N  
ATOM   2969  CA  SER B  94     154.725  15.575 -42.798  1.00 99.52           C  
ATOM   2970  CB  SER B  94     153.741  14.771 -41.936  1.00 99.52           C  
ATOM   2971  OG  SER B  94     154.440  14.101 -40.899  1.00 99.52           O  
ATOM   2972  C   SER B  94     153.903  16.282 -43.835  1.00 99.52           C  
ATOM   2973  O   SER B  94     153.716  17.494 -43.776  1.00 99.52           O  
ATOM   2974  N   PRO B  95     153.413  15.554 -44.802  1.00106.45           N  
ATOM   2975  CA  PRO B  95     152.636  16.165 -45.845  1.00106.45           C  
ATOM   2976  CD  PRO B  95     154.135  14.386 -45.280  1.00106.45           C  
ATOM   2977  CB  PRO B  95     152.481  15.094 -46.921  1.00106.45           C  
ATOM   2978  CG  PRO B  95     153.763  14.253 -46.767  1.00106.45           C  
ATOM   2979  C   PRO B  95     151.355  16.777 -45.362  1.00106.45           C  
ATOM   2980  O   PRO B  95     150.878  17.714 -45.999  1.00106.45           O  
ATOM   2981  N   ASN B  96     150.786  16.269 -44.253  1.00100.45           N  
ATOM   2982  CA  ASN B  96     149.559  16.753 -43.678  1.00100.45           C  
ATOM   2983  CB  ASN B  96     149.002  15.824 -42.580  1.00100.45           C  
ATOM   2984  CG  ASN B  96     150.066  15.584 -41.521  0.83100.45           C  
ATOM   2985  OD1 ASN B  96     150.467  16.493 -40.796  1.00100.45           O  
ATOM   2986  ND2 ASN B  96     150.529  14.309 -41.422  1.00100.45           N  
ATOM   2987  C   ASN B  96     149.777  18.132 -43.132  1.00100.45           C  
ATOM   2988  O   ASN B  96     148.845  18.909 -42.934  1.00100.45           O  
ATOM   2989  N   GLN B  97     151.047  18.430 -42.847  1.00196.56           N  
ATOM   2990  CA  GLN B  97     151.590  19.632 -42.283  1.00196.56           C  
ATOM   2991  CB  GLN B  97     153.087  19.471 -41.994  1.00196.56           C  
ATOM   2992  CG  GLN B  97     153.622  20.367 -40.887  1.00196.56           C  
ATOM   2993  CD  GLN B  97     153.693  19.516 -39.623  1.00196.56           C  
ATOM   2994  OE1 GLN B  97     154.087  18.352 -39.666  1.00196.56           O  
ATOM   2995  NE2 GLN B  97     153.302  20.104 -38.462  1.00196.56           N  
ATOM   2996  C   GLN B  97     151.443  20.760 -43.261  1.00196.56           C  
ATOM   2997  O   GLN B  97     151.646  21.919 -42.902  1.00196.56           O  
ATOM   2998  N   THR B  98     151.216  20.453 -44.553  1.00150.62           N  
ATOM   2999  CA  THR B  98     151.119  21.525 -45.500  1.00150.62           C  
ATOM   3000  CB  THR B  98     151.116  21.056 -46.930  1.00150.62           C  
ATOM   3001  OG1 THR B  98     151.371  22.142 -47.802  1.00150.62           O  
ATOM   3002  CG2 THR B  98     149.761  20.418 -47.264  1.00150.62           C  
ATOM   3003  C   THR B  98     149.875  22.308 -45.196  1.00150.62           C  
ATOM   3004  O   THR B  98     148.782  21.754 -45.080  1.00150.62           O  
ATOM   3005  N   SER B  99     150.019  23.641 -45.020  1.00 71.93           N  
ATOM   3006  CA  SER B  99     148.877  24.442 -44.689  1.00 71.93           C  
ATOM   3007  CB  SER B  99     148.281  24.062 -43.316  1.00 71.93           C  
ATOM   3008  OG  SER B  99     147.148  24.859 -43.005  1.00 71.93           O  
ATOM   3009  C   SER B  99     149.308  25.880 -44.645  1.00 71.93           C  
ATOM   3010  O   SER B  99     150.469  26.204 -44.881  1.00 71.93           O  
ATOM   3011  N   LEU B 100     148.346  26.789 -44.380  1.00 91.51           N  
ATOM   3012  CA  LEU B 100     148.643  28.185 -44.241  1.00 91.51           C  
ATOM   3013  CB  LEU B 100     147.576  29.093 -44.879  1.00 91.51           C  
ATOM   3014  CG  LEU B 100     147.864  30.600 -44.758  1.00 91.51           C  
ATOM   3015  CD1 LEU B 100     149.191  30.977 -45.430  1.00 91.51           C  
ATOM   3016  CD2 LEU B 100     146.687  31.431 -45.290  1.00 91.51           C  
ATOM   3017  C   LEU B 100     148.675  28.436 -42.764  1.00 91.51           C  
ATOM   3018  O   LEU B 100     147.720  28.125 -42.054  1.00 91.51           O  
ATOM   3019  N   TYR B 101     149.785  29.012 -42.257  1.00112.50           N  
ATOM   3020  CA  TYR B 101     149.904  29.186 -40.837  1.00112.50           C  
ATOM   3021  CB  TYR B 101     151.233  28.676 -40.250  1.00112.50           C  
ATOM   3022  CG  TYR B 101     151.263  27.190 -40.350  1.00112.50           C  
ATOM   3023  CD1 TYR B 101     151.744  26.563 -41.476  1.00112.50           C  
ATOM   3024  CD2 TYR B 101     150.803  26.420 -39.309  1.00112.50           C  
ATOM   3025  CE1 TYR B 101     151.766  25.190 -41.558  1.00112.50           C  
ATOM   3026  CE2 TYR B 101     150.822  25.049 -39.386  1.00112.50           C  
ATOM   3027  CZ  TYR B 101     151.305  24.431 -40.512  1.00112.50           C  
ATOM   3028  OH  TYR B 101     151.324  23.023 -40.591  1.00112.50           O  
ATOM   3029  C   TYR B 101     149.811  30.640 -40.496  1.00112.50           C  
ATOM   3030  O   TYR B 101     150.443  31.485 -41.128  1.00112.50           O  
ATOM   3031  N   PHE B 102     148.999  30.965 -39.466  1.00111.23           N  
ATOM   3032  CA  PHE B 102     148.818  32.340 -39.082  1.00111.23           C  
ATOM   3033  CB  PHE B 102     147.356  32.814 -39.040  1.00111.23           C  
ATOM   3034  CG  PHE B 102     146.677  32.501 -40.323  1.00111.23           C  
ATOM   3035  CD1 PHE B 102     146.698  33.364 -41.392  1.00111.23           C  
ATOM   3036  CD2 PHE B 102     146.007  31.310 -40.444  1.00111.23           C  
ATOM   3037  CE1 PHE B 102     146.055  33.042 -42.564  1.00111.23           C  
ATOM   3038  CE2 PHE B 102     145.364  30.981 -41.611  1.00111.23           C  
ATOM   3039  CZ  PHE B 102     145.386  31.850 -42.674  1.00111.23           C  
ATOM   3040  C   PHE B 102     149.255  32.484 -37.655  1.00111.23           C  
ATOM   3041  O   PHE B 102     149.072  31.580 -36.841  1.00111.23           O  
ATOM   3042  N   CYS B 103     149.841  33.651 -37.326  1.00 69.78           N  
ATOM   3043  CA  CYS B 103     150.259  33.985 -35.992  1.00 69.78           C  
ATOM   3044  CB  CYS B 103     151.729  34.445 -35.941  1.00 69.78           C  
ATOM   3045  SG  CYS B 103     152.279  34.944 -34.284  1.00 69.78           S  
ATOM   3046  C   CYS B 103     149.397  35.138 -35.548  1.00 69.78           C  
ATOM   3047  O   CYS B 103     149.031  35.989 -36.359  1.00 69.78           O  
ATOM   3048  N   ALA B 104     149.018  35.183 -34.248  1.00 99.99           N  
ATOM   3049  CA  ALA B 104     148.193  36.260 -33.756  1.00 99.99           C  
ATOM   3050  CB  ALA B 104     146.704  35.887 -33.655  1.00 99.99           C  
ATOM   3051  C   ALA B 104     148.654  36.613 -32.374  1.00 99.99           C  
ATOM   3052  O   ALA B 104     149.099  35.766 -31.601  1.00 99.99           O  
ATOM   3053  N   SER B 105     148.547  37.903 -32.015  1.00112.98           N  
ATOM   3054  CA  SER B 105     149.011  38.309 -30.725  1.00112.98           C  
ATOM   3055  CB  SER B 105     150.296  39.134 -30.784  1.00112.98           C  
ATOM   3056  OG  SER B 105     150.073  40.341 -31.500  1.00112.98           O  
ATOM   3057  C   SER B 105     147.974  39.182 -30.137  1.00112.98           C  
ATOM   3058  O   SER B 105     147.174  39.805 -30.832  1.00112.98           O  
ATOM   3059  N   SER B 106     147.932  39.238 -28.806  1.00160.25           N  
ATOM   3060  CA  SER B 106     146.956  40.102 -28.279  1.00160.25           C  
ATOM   3061  CB  SER B 106     145.700  39.352 -27.820  1.00160.25           C  
ATOM   3062  OG  SER B 106     146.050  38.413 -26.815  1.00160.25           O  
ATOM   3063  C   SER B 106     147.572  40.713 -27.084  1.00160.25           C  
ATOM   3064  O   SER B 106     148.540  40.192 -26.525  1.00160.25           O  
ATOM   3065  N   LEU B 107     147.013  41.856 -26.670  1.00375.67           N  
ATOM   3066  CA  LEU B 107     147.560  42.507 -25.529  1.00375.67           C  
ATOM   3067  CB  LEU B 107     146.785  43.775 -25.129  1.00375.67           C  
ATOM   3068  CG  LEU B 107     147.526  44.711 -24.149  1.00375.67           C  
ATOM   3069  CD1 LEU B 107     146.585  45.803 -23.608  1.00375.67           C  
ATOM   3070  CD2 LEU B 107     148.282  43.945 -23.053  1.00375.67           C  
ATOM   3071  C   LEU B 107     147.386  41.506 -24.439  1.00375.67           C  
ATOM   3072  O   LEU B 107     148.304  41.241 -23.670  1.00375.67           O  
ATOM   3073  N   THR B 108     146.192  40.901 -24.342  1.00522.81           N  
ATOM   3074  CA  THR B 108     146.132  39.786 -23.458  1.00522.81           C  
ATOM   3075  CB  THR B 108     145.904  40.055 -21.990  1.00522.81           C  
ATOM   3076  OG1 THR B 108     146.279  38.908 -21.245  1.00522.81           O  
ATOM   3077  CG2 THR B 108     144.443  40.378 -21.698  1.00522.81           C  
ATOM   3078  C   THR B 108     145.169  38.786 -24.025  1.00522.81           C  
ATOM   3079  O   THR B 108     144.405  39.064 -24.942  1.00522.81           O  
ATOM   3080  N   SER B 123     145.237  37.540 -23.555  1.00151.42           N  
ATOM   3081  CA  SER B 123     144.430  36.509 -24.146  1.00151.42           C  
ATOM   3082  CB  SER B 123     144.873  35.095 -23.735  1.00151.42           C  
ATOM   3083  OG  SER B 123     144.641  34.891 -22.349  1.00151.42           O  
ATOM   3084  C   SER B 123     143.044  36.647 -23.717  1.00151.42           C  
ATOM   3085  O   SER B 123     142.125  36.250 -24.425  1.00151.42           O  
ATOM   3086  N   PHE B 124     142.937  37.109 -22.474  1.00232.83           N  
ATOM   3087  CA  PHE B 124     141.787  37.340 -21.690  1.00232.83           C  
ATOM   3088  CB  PHE B 124     142.175  37.436 -20.208  1.00232.83           C  
ATOM   3089  CG  PHE B 124     140.951  37.675 -19.410  1.00232.83           C  
ATOM   3090  CD1 PHE B 124     140.210  36.616 -18.942  1.00232.83           C  
ATOM   3091  CD2 PHE B 124     140.551  38.957 -19.136  1.00232.83           C  
ATOM   3092  CE1 PHE B 124     139.074  36.833 -18.200  1.00232.83           C  
ATOM   3093  CE2 PHE B 124     139.419  39.174 -18.397  1.00232.83           C  
ATOM   3094  CZ  PHE B 124     138.676  38.118 -17.928  1.00232.83           C  
ATOM   3095  C   PHE B 124     141.106  38.599 -22.092  1.00232.83           C  
ATOM   3096  O   PHE B 124     139.925  38.718 -21.788  1.00232.83           O  
ATOM   3097  N   TYR B 125     141.871  39.611 -22.586  1.00618.20           N  
ATOM   3098  CA  TYR B 125     141.363  40.885 -23.027  1.00618.20           C  
ATOM   3099  CB  TYR B 125     142.429  42.000 -23.057  1.00618.20           C  
ATOM   3100  CG  TYR B 125     142.063  43.003 -24.095  1.00618.20           C  
ATOM   3101  CD1 TYR B 125     141.080  43.943 -23.893  1.00618.20           C  
ATOM   3102  CD2 TYR B 125     142.722  42.976 -25.304  1.00618.20           C  
ATOM   3103  CE1 TYR B 125     140.772  44.842 -24.891  1.00618.20           C  
ATOM   3104  CE2 TYR B 125     142.419  43.867 -26.301  1.00618.20           C  
ATOM   3105  CZ  TYR B 125     141.440  44.804 -26.095  1.00618.20           C  
ATOM   3106  OH  TYR B 125     141.129  45.720 -27.122  1.00618.20           O  
ATOM   3107  C   TYR B 125     140.585  40.995 -24.393  1.00618.20           C  
ATOM   3108  O   TYR B 125     139.439  41.406 -24.049  1.00618.20           O  
ATOM   3109  N   GLU B 126     141.189  40.659 -25.743  1.00294.65           N  
ATOM   3110  CA  GLU B 126     140.931  40.631 -27.327  1.00294.65           C  
ATOM   3111  CB  GLU B 126     140.347  41.964 -27.831  1.00294.65           C  
ATOM   3112  CG  GLU B 126     140.083  41.984 -29.339  1.00294.65           C  
ATOM   3113  CD  GLU B 126     139.718  43.407 -29.735  1.00294.65           C  
ATOM   3114  OE1 GLU B 126     138.793  43.979 -29.100  1.00294.65           O  
ATOM   3115  OE2 GLU B 126     140.365  43.942 -30.675  1.00294.65           O  
ATOM   3116  C   GLU B 126     142.147  40.294 -28.428  1.00294.65           C  
ATOM   3117  O   GLU B 126     143.292  40.615 -28.136  1.00294.65           O  
ATOM   3118  N   GLN B 127     142.004  39.765 -29.773  1.00262.06           N  
ATOM   3119  CA  GLN B 127     143.147  39.281 -30.697  1.00262.06           C  
ATOM   3120  CB  GLN B 127     143.088  37.758 -30.922  1.00262.06           C  
ATOM   3121  CG  GLN B 127     143.313  36.913 -29.666  1.00262.06           C  
ATOM   3122  CD  GLN B 127     143.206  35.449 -30.077  1.00262.06           C  
ATOM   3123  OE1 GLN B 127     142.893  35.138 -31.225  1.00262.06           O  
ATOM   3124  NE2 GLN B 127     143.468  34.521 -29.117  1.00262.06           N  
ATOM   3125  C   GLN B 127     143.412  39.866 -32.143  1.00262.06           C  
ATOM   3126  O   GLN B 127     142.488  40.229 -32.870  1.00262.06           O  
ATOM   3127  N   TYR B 128     144.720  39.881 -32.639  1.00228.93           N  
ATOM   3128  CA  TYR B 128     145.183  40.414 -33.948  1.00228.93           C  
ATOM   3129  CB  TYR B 128     145.997  41.715 -33.811  1.00228.93           C  
ATOM   3130  CG  TYR B 128     145.135  42.772 -33.207  1.00228.93           C  
ATOM   3131  CD1 TYR B 128     144.927  42.801 -31.848  1.00228.93           C  
ATOM   3132  CD2 TYR B 128     144.548  43.740 -33.990  1.00228.93           C  
ATOM   3133  CE1 TYR B 128     144.140  43.773 -31.276  1.00228.93           C  
ATOM   3134  CE2 TYR B 128     143.758  44.715 -33.424  1.00228.93           C  
ATOM   3135  CZ  TYR B 128     143.553  44.731 -32.066  1.00228.93           C  
ATOM   3136  OH  TYR B 128     142.743  45.730 -31.485  1.00228.93           O  
ATOM   3137  C   TYR B 128     146.108  39.449 -34.721  1.00228.93           C  
ATOM   3138  O   TYR B 128     147.007  38.847 -34.135  1.00228.93           O  
ATOM   3139  N   PHE B 129     145.984  39.353 -36.087  1.00232.93           N  
ATOM   3140  CA  PHE B 129     146.699  38.357 -36.891  1.00232.93           C  
ATOM   3141  CB  PHE B 129     145.795  37.548 -37.846  1.00232.93           C  
ATOM   3142  CG  PHE B 129     144.834  36.713 -37.074  1.00232.93           C  
ATOM   3143  CD1 PHE B 129     145.266  35.589 -36.418  1.00232.93           C  
ATOM   3144  CD2 PHE B 129     143.505  37.055 -36.987  1.00232.93           C  
ATOM   3145  CE1 PHE B 129     144.390  34.812 -35.700  1.00232.93           C  
ATOM   3146  CE2 PHE B 129     142.625  36.278 -36.270  1.00232.93           C  
ATOM   3147  CZ  PHE B 129     143.063  35.151 -35.624  1.00232.93           C  
ATOM   3148  C   PHE B 129     147.784  38.897 -37.800  1.00232.93           C  
ATOM   3149  O   PHE B 129     147.725  40.023 -38.288  1.00232.93           O  
ATOM   3150  N   GLY B 130     148.815  38.047 -38.062  1.00 69.32           N  
ATOM   3151  CA  GLY B 130     149.925  38.341 -38.945  1.00 69.32           C  
ATOM   3152  C   GLY B 130     149.570  37.929 -40.353  1.00 69.32           C  
ATOM   3153  O   GLY B 130     148.554  37.279 -40.572  1.00 69.32           O  
ATOM   3154  N   PRO B 131     150.397  38.278 -41.316  1.00 98.76           N  
ATOM   3155  CA  PRO B 131     150.189  38.022 -42.729  1.00 98.76           C  
ATOM   3156  CD  PRO B 131     151.761  38.696 -41.034  1.00 98.76           C  
ATOM   3157  CB  PRO B 131     151.387  38.662 -43.429  1.00 98.76           C  
ATOM   3158  CG  PRO B 131     152.505  38.572 -42.375  1.00 98.76           C  
ATOM   3159  C   PRO B 131     150.076  36.568 -43.106  1.00 98.76           C  
ATOM   3160  O   PRO B 131     149.433  36.280 -44.115  1.00 98.76           O  
ATOM   3161  N   GLY B 132     150.726  35.637 -42.378  1.00 66.18           N  
ATOM   3162  CA  GLY B 132     150.570  34.242 -42.699  1.00 66.18           C  
ATOM   3163  C   GLY B 132     151.742  33.697 -43.461  1.00 66.18           C  
ATOM   3164  O   GLY B 132     152.469  34.411 -44.151  1.00 66.18           O  
ATOM   3165  N   THR B 133     151.938  32.367 -43.344  1.00150.80           N  
ATOM   3166  CA  THR B 133     153.007  31.694 -44.018  1.00150.80           C  
ATOM   3167  CB  THR B 133     154.056  31.177 -43.074  1.00150.80           C  
ATOM   3168  OG1 THR B 133     155.154  30.674 -43.807  1.00150.80           O  
ATOM   3169  CG2 THR B 133     153.471  30.054 -42.205  1.00150.80           C  
ATOM   3170  C   THR B 133     152.425  30.513 -44.736  1.00150.80           C  
ATOM   3171  O   THR B 133     151.601  29.785 -44.187  1.00150.80           O  
ATOM   3172  N   ARG B 134     152.839  30.292 -46.000  1.00108.71           N  
ATOM   3173  CA  ARG B 134     152.347  29.155 -46.726  1.00108.71           C  
ATOM   3174  CB  ARG B 134     152.070  29.416 -48.214  1.00108.71           C  
ATOM   3175  CG  ARG B 134     150.794  30.198 -48.513  1.00108.71           C  
ATOM   3176  CD  ARG B 134     150.462  30.186 -50.004  1.00108.71           C  
ATOM   3177  NE  ARG B 134     149.153  30.865 -50.192  1.00108.71           N  
ATOM   3178  CZ  ARG B 134     148.506  30.745 -51.388  1.00108.71           C  
ATOM   3179  NH1 ARG B 134     149.060  30.006 -52.392  1.00108.71           N  
ATOM   3180  NH2 ARG B 134     147.307  31.366 -51.584  1.00108.71           N  
ATOM   3181  C   ARG B 134     153.424  28.121 -46.705  1.00108.71           C  
ATOM   3182  O   ARG B 134     154.532  28.360 -47.180  1.00108.71           O  
ATOM   3183  N   LEU B 135     153.111  26.931 -46.159  1.00 79.92           N  
ATOM   3184  CA  LEU B 135     154.081  25.879 -46.065  1.00 79.92           C  
ATOM   3185  CB  LEU B 135     154.233  25.341 -44.632  1.00 79.92           C  
ATOM   3186  CG  LEU B 135     155.182  24.134 -44.495  1.00 79.92           C  
ATOM   3187  CD1 LEU B 135     156.630  24.508 -44.848  1.00 79.92           C  
ATOM   3188  CD2 LEU B 135     155.055  23.480 -43.110  1.00 79.92           C  
ATOM   3189  C   LEU B 135     153.626  24.729 -46.904  1.00 79.92           C  
ATOM   3190  O   LEU B 135     152.472  24.311 -46.831  1.00 79.92           O  
ATOM   3191  N   THR B 136     154.537  24.189 -47.737  1.00124.48           N  
ATOM   3192  CA  THR B 136     154.214  23.033 -48.514  1.00124.48           C  
ATOM   3193  CB  THR B 136     154.293  23.252 -49.996  1.00124.48           C  
ATOM   3194  OG1 THR B 136     153.719  22.154 -50.689  1.00124.48           O  
ATOM   3195  CG2 THR B 136     155.764  23.427 -50.405  1.00124.48           C  
ATOM   3196  C   THR B 136     155.195  21.973 -48.124  1.00124.48           C  
ATOM   3197  O   THR B 136     156.396  22.227 -48.019  1.00124.48           O  
ATOM   3198  N   VAL B 137     154.685  20.748 -47.909  1.00107.06           N  
ATOM   3199  CA  VAL B 137     155.465  19.635 -47.445  1.00107.06           C  
ATOM   3200  CB  VAL B 137     156.377  19.038 -48.454  1.00107.06           C  
ATOM   3201  CG1 VAL B 137     157.123  17.871 -47.777  1.00107.06           C  
ATOM   3202  CG2 VAL B 137     155.541  18.634 -49.675  1.00107.06           C  
ATOM   3203  C   VAL B 137     156.290  20.115 -46.267  1.00107.06           C  
ATOM   3204  O   VAL B 137     155.652  20.392 -45.219  1.00107.06           O  
ATOM   3205  OXT VAL B 137     157.540  20.201 -46.387  1.00107.06           O  
TER    3206      VAL B 137                                                       
END
