# Supplementary material for: Predicting T cell receptor functionality against mutant epitopes
Source: Cell Genom. 2024 Aug 15;4(9):100634. doi: 10.1016/j.xgen.2024.100634 (PMC11480844; doi:10.1016/j.xgen.2024.100634)
Supplement: Data S8. Structural models of the neo-epitope dataset, related to Figure 6 and STAR Methods, Structural modeling — PDB files containing the structural models of the 6 human TCRs, VPSVWRSSL, and the HLA-B∗07:02 allele. [file mmc9.zip › structure_human/R25_VPSVWRSSL.pdb]

ATOM      1  N   GLY M   1      21.877 -38.723  46.451  1.00 27.86           N  
ATOM      2  CA  GLY M   1      22.956 -39.695  46.738  1.00 27.86           C  
ATOM      3  C   GLY M   1      24.020 -39.053  47.561  1.00 27.86           C  
ATOM      4  O   GLY M   1      24.959 -39.709  48.009  1.00 27.86           O  
ATOM      5  N   SER M   2      23.891 -37.731  47.771  1.00 68.79           N  
ATOM      6  CA  SER M   2      24.854 -37.004  48.538  0.99 68.79           C  
ATOM      7  CB  SER M   2      24.773 -35.484  48.304  0.98 68.79           C  
ATOM      8  OG  SER M   2      25.747 -34.806  49.081  0.97 68.79           O  
ATOM      9  C   SER M   2      24.580 -37.263  49.987  1.00 68.79           C  
ATOM     10  O   SER M   2      23.474 -37.652  50.361  1.00 68.79           O  
ATOM     11  N   HIS M   3      25.606 -37.074  50.840  1.00 49.03           N  
ATOM     12  CA  HIS M   3      25.416 -37.285  52.245  1.00 49.03           C  
ATOM     13  ND1 HIS M   3      23.829 -40.167  52.663  1.00 49.03           N  
ATOM     14  CG  HIS M   3      25.052 -39.781  52.160  1.00 49.03           C  
ATOM     15  CB  HIS M   3      25.876 -38.668  52.731  1.00 49.03           C  
ATOM     16  NE2 HIS M   3      24.249 -41.490  50.927  1.00 49.03           N  
ATOM     17  CD2 HIS M   3      25.293 -40.598  51.101  1.00 49.03           C  
ATOM     18  CE1 HIS M   3      23.395 -41.192  51.889  1.00 49.03           C  
ATOM     19  C   HIS M   3      26.227 -36.271  52.979  1.00 49.03           C  
ATOM     20  O   HIS M   3      27.110 -35.631  52.409  1.00 49.03           O  
ATOM     21  N   SER M   4      25.925 -36.087  54.280  1.00 95.32           N  
ATOM     22  CA  SER M   4      26.651 -35.124  55.049  1.00 95.32           C  
ATOM     23  CB  SER M   4      25.901 -33.795  55.223  1.00 95.32           C  
ATOM     24  OG  SER M   4      25.578 -33.239  53.960  1.00 95.32           O  
ATOM     25  C   SER M   4      26.808 -35.651  56.436  1.00 95.32           C  
ATOM     26  O   SER M   4      26.026 -36.479  56.903  1.00 95.32           O  
ATOM     27  N   MET M   5      27.865 -35.182  57.122  1.00 77.59           N  
ATOM     28  CA  MET M   5      28.055 -35.492  58.505  1.00 77.59           C  
ATOM     29  CB  MET M   5      29.290 -36.371  58.774  1.00 77.59           C  
ATOM     30  CG  MET M   5      29.494 -36.706  60.253  1.00 77.59           C  
ATOM     31  SD  MET M   5      30.693 -38.038  60.565  1.00 77.59           S  
ATOM     32  CE  MET M   5      32.124 -37.140  59.900  1.00 77.59           C  
ATOM     33  C   MET M   5      28.269 -34.164  59.159  1.00 77.59           C  
ATOM     34  O   MET M   5      29.048 -33.351  58.662  1.00 77.59           O  
ATOM     35  N   ARG M   6      27.565 -33.898  60.279  1.00176.13           N  
ATOM     36  CA  ARG M   6      27.680 -32.616  60.920  1.00176.13           C  
ATOM     37  CB  ARG M   6      26.440 -31.725  60.727  1.00176.13           C  
ATOM     38  CG  ARG M   6      26.119 -31.350  59.280  1.00176.13           C  
ATOM     39  CD  ARG M   6      26.374 -29.879  58.949  1.00176.13           C  
ATOM     40  NE  ARG M   6      27.783 -29.762  58.488  1.00176.13           N  
ATOM     41  CZ  ARG M   6      28.082 -30.016  57.181  1.00176.13           C  
ATOM     42  NH1 ARG M   6      27.086 -30.348  56.310  1.00176.13           N  
ATOM     43  NH2 ARG M   6      29.375 -29.965  56.752  1.00176.13           N  
ATOM     44  C   ARG M   6      27.757 -32.825  62.399  1.00176.13           C  
ATOM     45  O   ARG M   6      27.148 -33.743  62.945  1.00176.13           O  
ATOM     46  N   TYR M   7      28.524 -31.958  63.088  1.00109.34           N  
ATOM     47  CA  TYR M   7      28.587 -31.986  64.522  1.00109.34           C  
ATOM     48  CB  TYR M   7      29.988 -32.254  65.113  1.00109.34           C  
ATOM     49  CG  TYR M   7      30.343 -33.696  64.990  1.00109.34           C  
ATOM     50  CD1 TYR M   7      29.989 -34.569  65.991  1.00109.34           C  
ATOM     51  CD2 TYR M   7      31.027 -34.187  63.904  1.00109.34           C  
ATOM     52  CE1 TYR M   7      30.303 -35.904  65.914  1.00109.34           C  
ATOM     53  CE2 TYR M   7      31.346 -35.523  63.822  1.00109.34           C  
ATOM     54  CZ  TYR M   7      30.985 -36.386  64.826  1.00109.34           C  
ATOM     55  OH  TYR M   7      31.312 -37.756  64.739  1.00109.34           O  
ATOM     56  C   TYR M   7      28.213 -30.619  64.991  1.00109.34           C  
ATOM     57  O   TYR M   7      28.613 -29.624  64.387  1.00109.34           O  
ATOM     58  N   PHE M   8      27.406 -30.540  66.072  1.00 92.08           N  
ATOM     59  CA  PHE M   8      27.034 -29.264  66.614  1.00 92.08           C  
ATOM     60  CB  PHE M   8      25.517 -29.033  66.720  1.00 92.08           C  
ATOM     61  CG  PHE M   8      24.912 -29.194  65.370  1.00 92.08           C  
ATOM     62  CD1 PHE M   8      25.017 -28.213  64.417  1.00 92.08           C  
ATOM     63  CD2 PHE M   8      24.250 -30.351  65.046  1.00 92.08           C  
ATOM     64  CE1 PHE M   8      24.456 -28.377  63.173  1.00 92.08           C  
ATOM     65  CE2 PHE M   8      23.686 -30.518  63.804  1.00 92.08           C  
ATOM     66  CZ  PHE M   8      23.784 -29.530  62.859  1.00 92.08           C  
ATOM     67  C   PHE M   8      27.544 -29.235  68.024  1.00 92.08           C  
ATOM     68  O   PHE M   8      27.321 -30.170  68.790  1.00 92.08           O  
ATOM     69  N   TYR M   9      28.240 -28.147  68.407  1.00 90.89           N  
ATOM     70  CA  TYR M   9      28.772 -28.043  69.738  1.00 90.89           C  
ATOM     71  CB  TYR M   9      30.302 -27.885  69.785  1.00 90.89           C  
ATOM     72  CG  TYR M   9      30.943 -29.127  69.282  1.00 90.89           C  
ATOM     73  CD1 TYR M   9      31.002 -29.390  67.934  1.00 90.89           C  
ATOM     74  CD2 TYR M   9      31.502 -30.016  70.168  1.00 90.89           C  
ATOM     75  CE1 TYR M   9      31.602 -30.539  67.476  1.00 90.89           C  
ATOM     76  CE2 TYR M   9      32.102 -31.165  69.716  1.00 90.89           C  
ATOM     77  CZ  TYR M   9      32.151 -31.427  68.370  1.00 90.89           C  
ATOM     78  OH  TYR M   9      32.769 -32.610  67.919  1.00 90.89           O  
ATOM     79  C   TYR M   9      28.259 -26.775  70.338  1.00 90.89           C  
ATOM     80  O   TYR M   9      28.181 -25.747  69.667  1.00 90.89           O  
ATOM     81  N   THR M  10      27.882 -26.823  71.631  1.00 63.60           N  
ATOM     82  CA  THR M  10      27.436 -25.631  72.290  1.00 63.60           C  
ATOM     83  CB  THR M  10      25.955 -25.610  72.532  1.00 63.60           C  
ATOM     84  OG1 THR M  10      25.254 -25.736  71.306  1.00 63.60           O  
ATOM     85  CG2 THR M  10      25.582 -24.285  73.211  1.00 63.60           C  
ATOM     86  C   THR M  10      28.089 -25.588  73.637  1.00 63.60           C  
ATOM     87  O   THR M  10      28.187 -26.606  74.320  1.00 63.60           O  
ATOM     88  N   SER M  11      28.576 -24.401  74.048  1.00 63.71           N  
ATOM     89  CA  SER M  11      29.138 -24.268  75.359  1.00 63.71           C  
ATOM     90  CB  SER M  11      30.664 -24.094  75.357  1.00 63.71           C  
ATOM     91  OG  SER M  11      31.015 -22.901  74.673  1.00 63.71           O  
ATOM     92  C   SER M  11      28.540 -23.032  75.937  1.00 63.71           C  
ATOM     93  O   SER M  11      28.616 -21.958  75.341  1.00 63.71           O  
ATOM     94  N   VAL M  12      27.920 -23.151  77.125  1.00112.66           N  
ATOM     95  CA  VAL M  12      27.311 -21.979  77.668  1.00112.66           C  
ATOM     96  CB  VAL M  12      25.816 -22.085  77.751  1.00112.66           C  
ATOM     97  CG1 VAL M  12      25.413 -22.923  78.973  1.00112.66           C  
ATOM     98  CG2 VAL M  12      25.233 -20.671  77.706  1.00112.66           C  
ATOM     99  C   VAL M  12      27.875 -21.756  79.035  1.00112.66           C  
ATOM    100  O   VAL M  12      27.999 -22.679  79.839  1.00112.66           O  
ATOM    101  N   SER M  13      28.262 -20.503  79.325  1.00 88.73           N  
ATOM    102  CA  SER M  13      28.824 -20.209  80.608  1.00 88.73           C  
ATOM    103  CB  SER M  13      29.592 -18.877  80.655  1.00 88.73           C  
ATOM    104  OG  SER M  13      30.676 -18.887  79.742  1.00 88.73           O  
ATOM    105  C   SER M  13      27.703 -20.059  81.578  1.00 88.73           C  
ATOM    106  O   SER M  13      26.599 -19.656  81.210  1.00 88.73           O  
ATOM    107  N   ARG M  14      27.964 -20.409  82.852  1.00121.07           N  
ATOM    108  CA  ARG M  14      26.988 -20.201  83.879  1.00121.07           C  
ATOM    109  CB  ARG M  14      26.410 -21.504  84.445  1.00121.07           C  
ATOM    110  CG  ARG M  14      25.742 -22.404  83.411  1.00121.07           C  
ATOM    111  CD  ARG M  14      25.189 -23.680  84.041  1.00121.07           C  
ATOM    112  NE  ARG M  14      24.774 -24.581  82.936  1.00121.07           N  
ATOM    113  CZ  ARG M  14      24.722 -25.926  83.155  1.00121.07           C  
ATOM    114  NH1 ARG M  14      25.004 -26.434  84.389  1.00121.07           N  
ATOM    115  NH2 ARG M  14      24.392 -26.769  82.136  1.00121.07           N  
ATOM    116  C   ARG M  14      27.729 -19.580  85.017  1.00121.07           C  
ATOM    117  O   ARG M  14      28.320 -20.284  85.835  1.00121.07           O  
ATOM    118  N   PRO M  15      27.716 -18.288  85.125  1.00132.47           N  
ATOM    119  CA  PRO M  15      28.442 -17.730  86.225  1.00132.47           C  
ATOM    120  CD  PRO M  15      27.789 -17.437  83.948  1.00132.47           C  
ATOM    121  CB  PRO M  15      28.627 -16.251  85.904  1.00132.47           C  
ATOM    122  CG  PRO M  15      28.653 -16.231  84.364  1.00132.47           C  
ATOM    123  C   PRO M  15      27.769 -18.019  87.524  1.00132.47           C  
ATOM    124  O   PRO M  15      26.565 -17.795  87.640  1.00132.47           O  
ATOM    125  N   GLY M  16      28.536 -18.523  88.508  1.00 26.63           N  
ATOM    126  CA  GLY M  16      28.031 -18.781  89.824  1.00 26.63           C  
ATOM    127  C   GLY M  16      27.478 -20.170  89.867  1.00 26.63           C  
ATOM    128  O   GLY M  16      27.510 -20.826  90.907  1.00 26.63           O  
ATOM    129  N   ARG M  17      26.934 -20.647  88.731  1.00130.84           N  
ATOM    130  CA  ARG M  17      26.356 -21.959  88.671  1.00130.84           C  
ATOM    131  CB  ARG M  17      25.622 -22.228  87.347  1.00130.84           C  
ATOM    132  CG  ARG M  17      24.447 -21.287  87.076  1.00130.84           C  
ATOM    133  CD  ARG M  17      23.147 -21.684  87.774  1.00130.84           C  
ATOM    134  NE  ARG M  17      22.092 -20.771  87.254  1.00130.84           N  
ATOM    135  CZ  ARG M  17      21.445 -21.082  86.093  1.00130.84           C  
ATOM    136  NH1 ARG M  17      21.723 -22.256  85.454  1.00130.84           N  
ATOM    137  NH2 ARG M  17      20.526 -20.221  85.567  1.00130.84           N  
ATOM    138  C   ARG M  17      27.437 -22.986  88.774  1.00130.84           C  
ATOM    139  O   ARG M  17      27.301 -23.974  89.493  1.00130.84           O  
ATOM    140  N   GLY M  18      28.556 -22.771  88.056  1.00236.43           N  
ATOM    141  CA  GLY M  18      29.596 -23.755  88.043  1.00236.43           C  
ATOM    142  C   GLY M  18      30.291 -23.640  86.725  1.00236.43           C  
ATOM    143  O   GLY M  18      30.380 -22.556  86.151  1.00236.43           O  
ATOM    144  N   GLU M  19      30.814 -24.772  86.215  1.00236.65           N  
ATOM    145  CA  GLU M  19      31.513 -24.761  84.963  1.00236.65           C  
ATOM    146  CB  GLU M  19      32.371 -26.008  84.702  1.00236.65           C  
ATOM    147  CG  GLU M  19      33.481 -26.220  85.730  1.00236.65           C  
ATOM    148  CD  GLU M  19      32.901 -27.095  86.826  1.00236.65           C  
ATOM    149  OE1 GLU M  19      31.994 -27.906  86.498  1.00236.65           O  
ATOM    150  OE2 GLU M  19      33.352 -26.972  87.996  1.00236.65           O  
ATOM    151  C   GLU M  19      30.506 -24.702  83.864  1.00236.65           C  
ATOM    152  O   GLU M  19      29.329 -25.009  84.039  1.00236.65           O  
ATOM    153  N   PRO M  20      30.979 -24.288  82.725  1.00243.10           N  
ATOM    154  CA  PRO M  20      30.189 -24.138  81.539  1.00243.10           C  
ATOM    155  CD  PRO M  20      32.354 -23.854  82.552  1.00243.10           C  
ATOM    156  CB  PRO M  20      31.112 -23.486  80.507  1.00243.10           C  
ATOM    157  CG  PRO M  20      32.533 -23.773  81.029  1.00243.10           C  
ATOM    158  C   PRO M  20      29.636 -25.454  81.090  1.00243.10           C  
ATOM    159  O   PRO M  20      30.287 -26.481  81.278  1.00243.10           O  
ATOM    160  N   ARG M  21      28.416 -25.437  80.518  1.00138.64           N  
ATOM    161  CA  ARG M  21      27.799 -26.633  80.027  1.00138.64           C  
ATOM    162  CB  ARG M  21      26.267 -26.540  79.974  1.00138.64           C  
ATOM    163  CG  ARG M  21      25.619 -27.770  79.342  1.00138.64           C  
ATOM    164  CD  ARG M  21      24.099 -27.801  79.477  1.00138.64           C  
ATOM    165  NE  ARG M  21      23.612 -28.997  78.738  1.00138.64           N  
ATOM    166  CZ  ARG M  21      22.474 -29.635  79.139  1.00138.64           C  
ATOM    167  NH1 ARG M  21      21.827 -29.235  80.270  1.00138.64           N  
ATOM    168  NH2 ARG M  21      21.974 -30.669  78.407  1.00138.64           N  
ATOM    169  C   ARG M  21      28.277 -26.868  78.631  1.00138.64           C  
ATOM    170  O   ARG M  21      28.339 -25.946  77.819  1.00138.64           O  
ATOM    171  N   PHE M  22      28.625 -28.128  78.315  1.00132.61           N  
ATOM    172  CA  PHE M  22      29.104 -28.449  77.002  1.00132.61           C  
ATOM    173  CB  PHE M  22      30.564 -28.936  77.036  1.00132.61           C  
ATOM    174  CG  PHE M  22      31.030 -29.263  75.661  1.00132.61           C  
ATOM    175  CD1 PHE M  22      31.310 -28.277  74.742  1.00132.61           C  
ATOM    176  CD2 PHE M  22      31.219 -30.573  75.299  1.00132.61           C  
ATOM    177  CE1 PHE M  22      31.748 -28.599  73.478  1.00132.61           C  
ATOM    178  CE2 PHE M  22      31.657 -30.900  74.039  1.00132.61           C  
ATOM    179  CZ  PHE M  22      31.921 -29.913  73.121  1.00132.61           C  
ATOM    180  C   PHE M  22      28.237 -29.539  76.439  1.00132.61           C  
ATOM    181  O   PHE M  22      28.059 -30.587  77.059  1.00132.61           O  
ATOM    182  N   ILE M  23      27.674 -29.311  75.230  1.00136.09           N  
ATOM    183  CA  ILE M  23      26.797 -30.257  74.593  0.99136.09           C  
ATOM    184  CB  ILE M  23      25.410 -29.714  74.391  0.99136.09           C  
ATOM    185  CG1 ILE M  23      24.731 -29.404  75.731  0.99136.09           C  
ATOM    186  CG2 ILE M  23      24.630 -30.728  73.541  0.99136.09           C  
ATOM    187  CD1 ILE M  23      24.430 -30.657  76.544  0.99136.09           C  
ATOM    188  C   ILE M  23      27.318 -30.503  73.213  1.00136.09           C  
ATOM    189  O   ILE M  23      27.766 -29.576  72.541  1.00136.09           O  
ATOM    190  N   SER M  24      27.283 -31.770  72.754  0.98110.30           N  
ATOM    191  CA  SER M  24      27.731 -32.060  71.423  0.96110.30           C  
ATOM    192  CB  SER M  24      29.149 -32.653  71.400  0.96110.30           C  
ATOM    193  OG  SER M  24      29.549 -32.923  70.067  0.86110.30           O  
ATOM    194  C   SER M  24      26.811 -33.087  70.835  0.98110.30           C  
ATOM    195  O   SER M  24      26.434 -34.051  71.497  0.98110.30           O  
ATOM    196  N   VAL M  25      26.420 -32.900  69.561  1.00 84.06           N  
ATOM    197  CA  VAL M  25      25.560 -33.854  68.917  1.00 84.06           C  
ATOM    198  CB  VAL M  25      24.157 -33.361  68.725  1.00 84.06           C  
ATOM    199  CG1 VAL M  25      23.356 -34.463  68.032  1.00 84.06           C  
ATOM    200  CG2 VAL M  25      23.559 -32.936  70.071  1.00 84.06           C  
ATOM    201  C   VAL M  25      26.106 -34.078  67.542  1.00 84.06           C  
ATOM    202  O   VAL M  25      26.630 -33.156  66.921  1.00 84.06           O  
ATOM    203  N   GLY M  26      25.990 -35.314  67.015  1.00 38.09           N  
ATOM    204  CA  GLY M  26      26.496 -35.576  65.694  1.00 38.09           C  
ATOM    205  C   GLY M  26      25.376 -36.092  64.844  1.00 38.09           C  
ATOM    206  O   GLY M  26      24.504 -36.820  65.317  1.00 38.09           O  
ATOM    207  N   TYR M  27      25.386 -35.722  63.545  1.00 88.53           N  
ATOM    208  CA  TYR M  27      24.345 -36.140  62.648  1.00 88.53           C  
ATOM    209  CB  TYR M  27      23.427 -34.994  62.179  1.00 88.53           C  
ATOM    210  CG  TYR M  27      22.591 -34.466  63.295  1.00 88.53           C  
ATOM    211  CD1 TYR M  27      23.122 -33.627  64.248  1.00 88.53           C  
ATOM    212  CD2 TYR M  27      21.256 -34.788  63.370  1.00 88.53           C  
ATOM    213  CE1 TYR M  27      22.337 -33.136  65.266  1.00 88.53           C  
ATOM    214  CE2 TYR M  27      20.468 -34.299  64.385  1.00 88.53           C  
ATOM    215  CZ  TYR M  27      21.008 -33.472  65.338  1.00 88.53           C  
ATOM    216  OH  TYR M  27      20.201 -32.969  66.381  1.00 88.53           O  
ATOM    217  C   TYR M  27      24.951 -36.654  61.378  1.00 88.53           C  
ATOM    218  O   TYR M  27      25.976 -36.163  60.906  1.00 88.53           O  
ATOM    219  N   VAL M  28      24.320 -37.699  60.812  1.00 74.03           N  
ATOM    220  CA  VAL M  28      24.638 -38.145  59.493  1.00 74.03           C  
ATOM    221  CB  VAL M  28      24.862 -39.625  59.390  1.00 74.03           C  
ATOM    222  CG1 VAL M  28      25.033 -39.989  57.906  1.00 74.03           C  
ATOM    223  CG2 VAL M  28      26.075 -39.999  60.261  1.00 74.03           C  
ATOM    224  C   VAL M  28      23.387 -37.815  58.755  1.00 74.03           C  
ATOM    225  O   VAL M  28      22.334 -38.386  59.038  1.00 74.03           O  
ATOM    226  N   ASP M  29      23.466 -36.889  57.782  1.00129.32           N  
ATOM    227  CA  ASP M  29      22.263 -36.458  57.140  1.00129.32           C  
ATOM    228  CB  ASP M  29      21.564 -37.577  56.348  1.00129.32           C  
ATOM    229  CG  ASP M  29      22.459 -37.955  55.174  1.00129.32           C  
ATOM    230  OD1 ASP M  29      23.515 -37.292  54.990  1.00129.32           O  
ATOM    231  OD2 ASP M  29      22.097 -38.915  54.444  1.00129.32           O  
ATOM    232  C   ASP M  29      21.342 -35.972  58.226  1.00129.32           C  
ATOM    233  O   ASP M  29      21.736 -35.204  59.099  1.00129.32           O  
ATOM    234  N   ASP M  30      20.063 -36.374  58.158  1.00 90.41           N  
ATOM    235  CA  ASP M  30      19.042 -35.999  59.097  1.00 90.41           C  
ATOM    236  CB  ASP M  30      17.629 -36.159  58.521  1.00 90.41           C  
ATOM    237  CG  ASP M  30      17.464 -35.020  57.525  1.00 90.41           C  
ATOM    238  OD1 ASP M  30      17.533 -33.840  57.963  1.00 90.41           O  
ATOM    239  OD2 ASP M  30      17.271 -35.310  56.315  1.00 90.41           O  
ATOM    240  C   ASP M  30      19.126 -36.730  60.409  1.00 90.41           C  
ATOM    241  O   ASP M  30      18.541 -36.274  61.390  1.00 90.41           O  
ATOM    242  N   THR M  31      19.816 -37.890  60.471  1.00 56.63           N  
ATOM    243  CA  THR M  31      19.756 -38.710  61.657  1.00 56.63           C  
ATOM    244  CB  THR M  31      19.835 -40.175  61.341  1.00 56.63           C  
ATOM    245  OG1 THR M  31      18.787 -40.539  60.454  1.00 56.63           O  
ATOM    246  CG2 THR M  31      19.722 -40.976  62.648  1.00 56.63           C  
ATOM    247  C   THR M  31      20.872 -38.409  62.619  1.00 56.63           C  
ATOM    248  O   THR M  31      22.036 -38.300  62.241  1.00 56.63           O  
ATOM    249  N   GLN M  32      20.514 -38.285  63.918  1.00 85.20           N  
ATOM    250  CA  GLN M  32      21.439 -38.015  64.989  1.00 85.20           C  
ATOM    251  CB  GLN M  32      20.748 -37.361  66.197  1.00 85.20           C  
ATOM    252  CG  GLN M  32      21.661 -37.163  67.405  1.00 85.20           C  
ATOM    253  CD  GLN M  32      20.793 -36.761  68.588  1.00 85.20           C  
ATOM    254  OE1 GLN M  32      19.592 -36.537  68.449  1.00 85.20           O  
ATOM    255  NE2 GLN M  32      21.418 -36.677  69.793  1.00 85.20           N  
ATOM    256  C   GLN M  32      21.973 -39.329  65.474  1.00 85.20           C  
ATOM    257  O   GLN M  32      21.204 -40.174  65.930  1.00 85.20           O  
ATOM    258  N   PHE M  33      23.288 -39.579  65.272  1.00126.15           N  
ATOM    259  CA  PHE M  33      23.929 -40.781  65.731  1.00126.15           C  
ATOM    260  CB  PHE M  33      24.948 -41.381  64.739  1.00126.15           C  
ATOM    261  CG  PHE M  33      26.130 -40.508  64.512  1.00126.15           C  
ATOM    262  CD1 PHE M  33      26.031 -39.365  63.752  1.00126.15           C  
ATOM    263  CD2 PHE M  33      27.354 -40.867  65.026  1.00126.15           C  
ATOM    264  CE1 PHE M  33      27.138 -38.577  63.535  1.00126.15           C  
ATOM    265  CE2 PHE M  33      28.463 -40.084  64.811  1.00126.15           C  
ATOM    266  CZ  PHE M  33      28.354 -38.935  64.066  1.00126.15           C  
ATOM    267  C   PHE M  33      24.510 -40.738  67.122  1.00126.15           C  
ATOM    268  O   PHE M  33      24.566 -41.777  67.775  1.00126.15           O  
ATOM    269  N   VAL M  34      25.016 -39.577  67.605  1.00132.81           N  
ATOM    270  CA  VAL M  34      25.656 -39.579  68.901  1.00132.81           C  
ATOM    271  CB  VAL M  34      27.150 -39.715  68.831  1.00132.81           C  
ATOM    272  CG1 VAL M  34      27.497 -41.101  68.266  1.00132.81           C  
ATOM    273  CG2 VAL M  34      27.706 -38.557  67.988  1.00132.81           C  
ATOM    274  C   VAL M  34      25.376 -38.303  69.649  1.00132.81           C  
ATOM    275  O   VAL M  34      24.914 -37.312  69.083  1.00132.81           O  
ATOM    276  N   ARG M  35      25.640 -38.316  70.979  1.00211.15           N  
ATOM    277  CA  ARG M  35      25.404 -37.161  71.809  1.00211.15           C  
ATOM    278  CB  ARG M  35      24.026 -37.186  72.484  1.00211.15           C  
ATOM    279  CG  ARG M  35      23.929 -38.383  73.432  1.00211.15           C  
ATOM    280  CD  ARG M  35      22.536 -38.722  73.960  1.00211.15           C  
ATOM    281  NE  ARG M  35      22.179 -37.768  75.043  1.00211.15           N  
ATOM    282  CZ  ARG M  35      21.392 -36.691  74.768  1.00211.15           C  
ATOM    283  NH1 ARG M  35      20.970 -36.463  73.491  1.00211.15           N  
ATOM    284  NH2 ARG M  35      21.010 -35.855  75.775  1.00211.15           N  
ATOM    285  C   ARG M  35      26.366 -37.195  72.965  1.00211.15           C  
ATOM    286  O   ARG M  35      26.795 -38.263  73.398  1.00211.15           O  
ATOM    287  N   PHE M  36      26.725 -36.005  73.494  1.00117.33           N  
ATOM    288  CA  PHE M  36      27.568 -35.901  74.656  1.00117.33           C  
ATOM    289  CB  PHE M  36      29.051 -35.692  74.286  1.00117.33           C  
ATOM    290  CG  PHE M  36      29.861 -35.491  75.520  1.00117.33           C  
ATOM    291  CD1 PHE M  36      30.086 -36.519  76.407  1.00117.33           C  
ATOM    292  CD2 PHE M  36      30.430 -34.265  75.772  1.00117.33           C  
ATOM    293  CE1 PHE M  36      30.844 -36.317  77.538  1.00117.33           C  
ATOM    294  CE2 PHE M  36      31.189 -34.058  76.899  1.00117.33           C  
ATOM    295  CZ  PHE M  36      31.396 -35.084  77.789  1.00117.33           C  
ATOM    296  C   PHE M  36      27.082 -34.721  75.446  1.00117.33           C  
ATOM    297  O   PHE M  36      26.769 -33.680  74.872  1.00117.33           O  
ATOM    298  N   ASP M  37      26.991 -34.860  76.788  1.00 96.89           N  
ATOM    299  CA  ASP M  37      26.518 -33.790  77.630  1.00 96.89           C  
ATOM    300  CB  ASP M  37      25.061 -34.002  78.085  1.00 96.89           C  
ATOM    301  CG  ASP M  37      24.584 -32.782  78.864  1.00 96.89           C  
ATOM    302  OD1 ASP M  37      25.404 -31.851  79.083  1.00 96.89           O  
ATOM    303  OD2 ASP M  37      23.387 -32.771  79.256  1.00 96.89           O  
ATOM    304  C   ASP M  37      27.376 -33.747  78.865  1.00 96.89           C  
ATOM    305  O   ASP M  37      27.455 -34.720  79.614  1.00 96.89           O  
ATOM    306  N   SER M  38      28.022 -32.592  79.123  1.00123.63           N  
ATOM    307  CA  SER M  38      28.934 -32.448  80.229  1.00123.63           C  
ATOM    308  CB  SER M  38      29.692 -31.105  80.211  1.00123.63           C  
ATOM    309  OG  SER M  38      28.786 -30.017  80.314  1.00123.63           O  
ATOM    310  C   SER M  38      28.212 -32.560  81.539  1.00123.63           C  
ATOM    311  O   SER M  38      28.808 -32.961  82.538  1.00123.63           O  
ATOM    312  N   ASP M  39      26.919 -32.181  81.569  1.00132.94           N  
ATOM    313  CA  ASP M  39      26.115 -32.214  82.761  1.00132.94           C  
ATOM    314  CB  ASP M  39      24.735 -31.557  82.589  1.00132.94           C  
ATOM    315  CG  ASP M  39      24.888 -30.049  82.673  1.00132.94           C  
ATOM    316  OD1 ASP M  39      26.030 -29.577  82.916  1.00132.94           O  
ATOM    317  OD2 ASP M  39      23.853 -29.350  82.510  1.00132.94           O  
ATOM    318  C   ASP M  39      25.841 -33.618  83.202  1.00132.94           C  
ATOM    319  O   ASP M  39      25.732 -33.884  84.399  1.00132.94           O  
ATOM    320  N   ALA M  40      25.709 -34.555  82.248  0.88 86.77           N  
ATOM    321  CA  ALA M  40      25.300 -35.886  82.589  0.88 86.77           C  
ATOM    322  CB  ALA M  40      25.206 -36.832  81.379  0.88 86.77           C  
ATOM    323  C   ALA M  40      26.254 -36.495  83.559  0.88 86.77           C  
ATOM    324  O   ALA M  40      27.454 -36.231  83.530  0.88 86.77           O  
ATOM    325  N   ALA M  41      25.717 -37.314  84.487  0.86242.36           N  
ATOM    326  CA  ALA M  41      26.578 -37.999  85.401  0.86242.36           C  
ATOM    327  CB  ALA M  41      25.831 -38.725  86.532  0.86242.36           C  
ATOM    328  C   ALA M  41      27.269 -39.030  84.574  0.86242.36           C  
ATOM    329  O   ALA M  41      26.642 -39.672  83.735  0.86242.36           O  
ATOM    330  N   SER M  42      28.575 -39.245  84.815  0.86235.82           N  
ATOM    331  CA  SER M  42      29.317 -40.182  84.021  0.86235.82           C  
ATOM    332  CB  SER M  42      28.824 -41.630  84.174  0.86235.82           C  
ATOM    333  OG  SER M  42      29.603 -42.498  83.363  0.82235.82           O  
ATOM    334  C   SER M  42      29.207 -39.810  82.576  0.86235.82           C  
ATOM    335  O   SER M  42      28.858 -40.637  81.736  0.86235.82           O  
ATOM    336  N   PRO M  43      29.503 -38.577  82.271  0.88307.05           N  
ATOM    337  CA  PRO M  43      29.416 -38.090  80.921  0.88307.05           C  
ATOM    338  CD  PRO M  43      30.441 -37.802  83.067  0.88307.05           C  
ATOM    339  CB  PRO M  43      30.009 -36.683  80.961  0.88307.05           C  
ATOM    340  CG  PRO M  43      31.052 -36.781  82.091  0.88307.05           C  
ATOM    341  C   PRO M  43      30.193 -38.981  80.001  0.88307.05           C  
ATOM    342  O   PRO M  43      31.379 -39.207  80.241  0.88307.05           O  
ATOM    343  N   ARG M  44      29.545 -39.483  78.933  0.88261.42           N  
ATOM    344  CA  ARG M  44      30.210 -40.298  77.962  0.86261.42           C  
ATOM    345  CB  ARG M  44      30.196 -41.812  78.262  0.86261.42           C  
ATOM    346  CG  ARG M  44      31.204 -42.249  79.332  0.86261.42           C  
ATOM    347  CD  ARG M  44      31.215 -43.759  79.592  0.86261.42           C  
ATOM    348  NE  ARG M  44      31.511 -44.445  78.302  0.86261.42           N  
ATOM    349  CZ  ARG M  44      32.795 -44.724  77.934  0.86261.42           C  
ATOM    350  NH1 ARG M  44      33.837 -44.399  78.755  0.86261.42           N  
ATOM    351  NH2 ARG M  44      33.034 -45.335  76.736  0.86261.42           N  
ATOM    352  C   ARG M  44      29.508 -40.083  76.666  0.88261.42           C  
ATOM    353  O   ARG M  44      28.358 -39.651  76.648  0.88261.42           O  
ATOM    354  N   GLU M  45      30.197 -40.332  75.534  0.88110.06           N  
ATOM    355  CA  GLU M  45      29.506 -40.208  74.287  0.88110.06           C  
ATOM    356  CB  GLU M  45      30.425 -40.315  73.056  0.88110.06           C  
ATOM    357  CG  GLU M  45      29.683 -40.175  71.724  0.88110.06           C  
ATOM    358  CD  GLU M  45      30.691 -40.297  70.589  0.75110.06           C  
ATOM    359  OE1 GLU M  45      31.532 -41.234  70.638  0.75110.06           O  
ATOM    360  OE2 GLU M  45      30.631 -39.452  69.657  0.75110.06           O  
ATOM    361  C   GLU M  45      28.562 -41.359  74.257  0.88110.06           C  
ATOM    362  O   GLU M  45      28.933 -42.472  74.628  0.88110.06           O  
ATOM    363  N   GLU M  46      27.312 -41.113  73.822  1.00 86.25           N  
ATOM    364  CA  GLU M  46      26.328 -42.158  73.831  1.00 86.25           C  
ATOM    365  CB  GLU M  46      25.100 -41.829  74.696  1.00 86.25           C  
ATOM    366  CG  GLU M  46      25.386 -41.738  76.195  1.00 86.25           C  
ATOM    367  CD  GLU M  46      24.153 -41.149  76.867  1.00 86.25           C  
ATOM    368  OE1 GLU M  46      23.653 -40.106  76.368  1.00 86.25           O  
ATOM    369  OE2 GLU M  46      23.694 -41.732  77.884  1.00 86.25           O  
ATOM    370  C   GLU M  46      25.818 -42.347  72.438  1.00 86.25           C  
ATOM    371  O   GLU M  46      25.717 -41.406  71.652  1.00 86.25           O  
ATOM    372  N   PRO M  47      25.520 -43.581  72.124  1.00101.43           N  
ATOM    373  CA  PRO M  47      24.981 -43.920  70.840  1.00101.43           C  
ATOM    374  CD  PRO M  47      26.160 -44.714  72.767  1.00101.43           C  
ATOM    375  CB  PRO M  47      25.193 -45.426  70.670  1.00101.43           C  
ATOM    376  CG  PRO M  47      25.523 -45.934  72.086  1.00101.43           C  
ATOM    377  C   PRO M  47      23.555 -43.497  70.760  1.00101.43           C  
ATOM    378  O   PRO M  47      22.829 -43.652  71.741  1.00101.43           O  
ATOM    379  N   ARG M  48      23.130 -42.978  69.596  1.00207.90           N  
ATOM    380  CA  ARG M  48      21.778 -42.540  69.450  1.00207.90           C  
ATOM    381  CB  ARG M  48      21.697 -41.055  69.074  1.00207.90           C  
ATOM    382  CG  ARG M  48      22.230 -40.126  70.165  1.00207.90           C  
ATOM    383  CD  ARG M  48      21.132 -39.355  70.897  1.00207.90           C  
ATOM    384  NE  ARG M  48      20.567 -40.230  71.963  1.00207.90           N  
ATOM    385  CZ  ARG M  48      19.279 -40.041  72.374  1.00207.90           C  
ATOM    386  NH1 ARG M  48      18.496 -39.119  71.743  1.00207.90           N  
ATOM    387  NH2 ARG M  48      18.773 -40.768  73.411  1.00207.90           N  
ATOM    388  C   ARG M  48      21.177 -43.306  68.313  1.00207.90           C  
ATOM    389  O   ARG M  48      19.996 -43.143  68.011  1.00207.90           O  
ATOM    390  N   ALA M  49      21.977 -44.173  67.658  1.00 51.08           N  
ATOM    391  CA  ALA M  49      21.463 -44.945  66.563  1.00 51.08           C  
ATOM    392  CB  ALA M  49      21.868 -44.398  65.184  1.00 51.08           C  
ATOM    393  C   ALA M  49      22.036 -46.325  66.680  1.00 51.08           C  
ATOM    394  O   ALA M  49      23.174 -46.512  67.105  1.00 51.08           O  
ATOM    395  N   PRO M  50      21.247 -47.295  66.312  1.00 68.67           N  
ATOM    396  CA  PRO M  50      21.600 -48.688  66.407  1.00 68.67           C  
ATOM    397  CD  PRO M  50      20.111 -47.069  65.433  1.00 68.67           C  
ATOM    398  CB  PRO M  50      20.393 -49.440  65.846  1.00 68.67           C  
ATOM    399  CG  PRO M  50      19.798 -48.448  64.829  1.00 68.67           C  
ATOM    400  C   PRO M  50      22.855 -49.054  65.669  1.00 68.67           C  
ATOM    401  O   PRO M  50      23.602 -49.902  66.156  1.00 68.67           O  
ATOM    402  N   TRP M  51      23.101 -48.450  64.493  1.00 99.41           N  
ATOM    403  CA  TRP M  51      24.229 -48.780  63.668  1.00 99.41           C  
ATOM    404  CB  TRP M  51      24.108 -48.216  62.235  1.00 99.41           C  
ATOM    405  CG  TRP M  51      23.525 -46.826  62.116  1.00 99.41           C  
ATOM    406  CD2 TRP M  51      24.269 -45.596  62.094  1.00 99.41           C  
ATOM    407  CD1 TRP M  51      22.211 -46.481  61.978  1.00 99.41           C  
ATOM    408  NE1 TRP M  51      22.088 -45.118  61.874  1.00 99.41           N  
ATOM    409  CE2 TRP M  51      23.346 -44.558  61.942  1.00 99.41           C  
ATOM    410  CE3 TRP M  51      25.608 -45.349  62.185  1.00 99.41           C  
ATOM    411  CZ2 TRP M  51      23.752 -43.256  61.881  1.00 99.41           C  
ATOM    412  CZ3 TRP M  51      26.013 -44.033  62.128  1.00 99.41           C  
ATOM    413  CH2 TRP M  51      25.103 -43.007  61.979  1.00 99.41           C  
ATOM    414  C   TRP M  51      25.540 -48.406  64.299  1.00 99.41           C  
ATOM    415  O   TRP M  51      26.551 -49.062  64.054  1.00 99.41           O  
ATOM    416  N   ILE M  52      25.566 -47.325  65.096  1.00192.09           N  
ATOM    417  CA  ILE M  52      26.754 -46.800  65.725  1.00192.09           C  
ATOM    418  CB  ILE M  52      26.515 -45.437  66.320  1.00192.09           C  
ATOM    419  CG1 ILE M  52      27.776 -44.555  66.226  1.00192.09           C  
ATOM    420  CG2 ILE M  52      25.993 -45.619  67.752  1.00192.09           C  
ATOM    421  CD1 ILE M  52      29.033 -45.120  66.874  1.00192.09           C  
ATOM    422  C   ILE M  52      27.256 -47.746  66.787  1.00192.09           C  
ATOM    423  O   ILE M  52      28.449 -47.790  67.078  1.00192.09           O  
ATOM    424  N   GLU M  53      26.352 -48.523  67.411  1.00 70.72           N  
ATOM    425  CA  GLU M  53      26.664 -49.376  68.529  1.00 70.72           C  
ATOM    426  CB  GLU M  53      25.441 -50.168  69.014  1.00 70.72           C  
ATOM    427  CG  GLU M  53      24.364 -49.260  69.609  1.00 70.72           C  
ATOM    428  CD  GLU M  53      23.200 -50.126  70.057  1.00 70.72           C  
ATOM    429  OE1 GLU M  53      23.169 -51.322  69.666  1.00 70.72           O  
ATOM    430  OE2 GLU M  53      22.325 -49.602  70.795  1.00 70.72           O  
ATOM    431  C   GLU M  53      27.747 -50.355  68.178  1.00 70.72           C  
ATOM    432  O   GLU M  53      28.476 -50.818  69.053  1.00 70.72           O  
ATOM    433  N   GLN M  54      27.887 -50.700  66.889  1.00 92.70           N  
ATOM    434  CA  GLN M  54      28.840 -51.683  66.451  1.00 92.70           C  
ATOM    435  CB  GLN M  54      28.889 -51.800  64.918  1.00 92.70           C  
ATOM    436  CG  GLN M  54      27.569 -52.212  64.267  1.00 92.70           C  
ATOM    437  CD  GLN M  54      27.799 -52.226  62.762  1.00 92.70           C  
ATOM    438  OE1 GLN M  54      26.863 -52.362  61.976  1.00 92.70           O  
ATOM    439  NE2 GLN M  54      29.084 -52.071  62.346  1.00 92.70           N  
ATOM    440  C   GLN M  54      30.227 -51.285  66.872  1.00 92.70           C  
ATOM    441  O   GLN M  54      31.019 -52.143  67.256  1.00 92.70           O  
ATOM    442  N   GLU M  55      30.562 -49.980  66.824  1.00159.01           N  
ATOM    443  CA  GLU M  55      31.900 -49.537  67.120  1.00159.01           C  
ATOM    444  CB  GLU M  55      32.042 -48.005  67.118  1.00159.01           C  
ATOM    445  CG  GLU M  55      31.672 -47.365  65.777  1.00159.01           C  
ATOM    446  CD  GLU M  55      32.626 -47.878  64.708  1.00159.01           C  
ATOM    447  OE1 GLU M  55      33.740 -48.338  65.070  1.00159.01           O  
ATOM    448  OE2 GLU M  55      32.249 -47.815  63.508  1.00159.01           O  
ATOM    449  C   GLU M  55      32.313 -50.035  68.475  1.00159.01           C  
ATOM    450  O   GLU M  55      31.500 -50.120  69.394  1.00159.01           O  
ATOM    451  N   GLY M  56      33.614 -50.373  68.630  1.00110.37           N  
ATOM    452  CA  GLY M  56      34.076 -50.952  69.865  1.00110.37           C  
ATOM    453  C   GLY M  56      34.289 -49.893  70.901  1.00110.37           C  
ATOM    454  O   GLY M  56      34.125 -48.698  70.668  1.00110.37           O  
ATOM    455  N   PRO M  58      34.656 -50.355  72.068  1.00117.78           N  
ATOM    456  CA  PRO M  58      34.892 -49.538  73.226  1.00117.78           C  
ATOM    457  CD  PRO M  58      34.867 -51.769  72.319  1.00117.78           C  
ATOM    458  CB  PRO M  58      35.167 -50.517  74.369  1.00117.78           C  
ATOM    459  CG  PRO M  58      35.614 -51.810  73.661  1.00117.78           C  
ATOM    460  C   PRO M  58      35.995 -48.549  73.021  1.00117.78           C  
ATOM    461  O   PRO M  58      35.974 -47.506  73.674  1.00117.78           O  
ATOM    462  N   GLU M  59      36.981 -48.839  72.154  1.00209.38           N  
ATOM    463  CA  GLU M  59      38.022 -47.876  72.012  0.99209.38           C  
ATOM    464  CB  GLU M  59      39.211 -48.388  71.171  0.99209.38           C  
ATOM    465  CG  GLU M  59      38.835 -49.039  69.836  0.97209.38           C  
ATOM    466  CD  GLU M  59      38.739 -50.548  70.034  0.85209.38           C  
ATOM    467  OE1 GLU M  59      39.375 -51.071  70.988  0.85209.38           O  
ATOM    468  OE2 GLU M  59      38.031 -51.200  69.220  0.85209.38           O  
ATOM    469  C   GLU M  59      37.447 -46.623  71.414  1.00209.38           C  
ATOM    470  O   GLU M  59      37.761 -45.522  71.860  1.00209.38           O  
ATOM    471  N   TYR M  60      36.541 -46.769  70.429  1.00148.13           N  
ATOM    472  CA  TYR M  60      35.892 -45.686  69.731  1.00148.13           C  
ATOM    473  CB  TYR M  60      34.883 -46.249  68.709  1.00148.13           C  
ATOM    474  CG  TYR M  60      34.094 -45.171  68.046  1.00148.13           C  
ATOM    475  CD1 TYR M  60      34.613 -44.435  67.005  1.00148.13           C  
ATOM    476  CD2 TYR M  60      32.807 -44.918  68.459  1.00148.13           C  
ATOM    477  CE1 TYR M  60      33.862 -43.454  66.399  1.00148.13           C  
ATOM    478  CE2 TYR M  60      32.052 -43.940  67.858  1.00148.13           C  
ATOM    479  CZ  TYR M  60      32.578 -43.203  66.825  1.00148.13           C  
ATOM    480  OH  TYR M  60      31.799 -42.199  66.214  1.00148.13           O  
ATOM    481  C   TYR M  60      35.165 -44.817  70.712  1.00148.13           C  
ATOM    482  O   TYR M  60      35.257 -43.592  70.672  1.00148.13           O  
ATOM    483  N   TRP M  61      34.417 -45.423  71.638  1.00118.45           N  
ATOM    484  CA  TRP M  61      33.659 -44.646  72.575  1.00118.45           C  
ATOM    485  CB  TRP M  61      32.693 -45.504  73.402  1.00118.45           C  
ATOM    486  CG  TRP M  61      31.648 -46.149  72.525  1.00118.45           C  
ATOM    487  CD2 TRP M  61      30.659 -45.414  71.788  1.00118.45           C  
ATOM    488  CD1 TRP M  61      31.472 -47.463  72.203  1.00118.45           C  
ATOM    489  NE1 TRP M  61      30.435 -47.593  71.310  1.00118.45           N  
ATOM    490  CE2 TRP M  61      29.927 -46.339  71.045  1.00118.45           C  
ATOM    491  CE3 TRP M  61      30.391 -44.076  71.727  1.00118.45           C  
ATOM    492  CZ2 TRP M  61      28.910 -45.937  70.226  1.00118.45           C  
ATOM    493  CZ3 TRP M  61      29.360 -43.675  70.908  1.00118.45           C  
ATOM    494  CH2 TRP M  61      28.634 -44.589  70.172  1.00118.45           C  
ATOM    495  C   TRP M  61      34.587 -43.918  73.494  1.00118.45           C  
ATOM    496  O   TRP M  61      34.343 -42.765  73.845  1.00118.45           O  
ATOM    497  N   ASP M  62      35.676 -44.586  73.921  0.99 87.96           N  
ATOM    498  CA  ASP M  62      36.586 -43.998  74.861  0.99 87.96           C  
ATOM    499  CB  ASP M  62      37.724 -44.957  75.254  0.99 87.96           C  
ATOM    500  CG  ASP M  62      37.122 -46.107  76.047  0.99 87.96           C  
ATOM    501  OD1 ASP M  62      36.085 -45.877  76.725  0.98 87.96           O  
ATOM    502  OD2 ASP M  62      37.687 -47.232  75.981  0.98 87.96           O  
ATOM    503  C   ASP M  62      37.235 -42.783  74.270  0.99 87.96           C  
ATOM    504  O   ASP M  62      37.249 -41.734  74.909  0.99 87.96           O  
ATOM    505  N   ARG M  63      37.781 -42.887  73.036  1.00270.01           N  
ATOM    506  CA  ARG M  63      38.486 -41.788  72.439  0.99270.01           C  
ATOM    507  CB  ARG M  63      39.161 -42.179  71.112  0.98270.01           C  
ATOM    508  CG  ARG M  63      40.313 -41.263  70.676  0.98270.01           C  
ATOM    509  CD  ARG M  63      39.922 -40.125  69.730  0.98270.01           C  
ATOM    510  NE  ARG M  63      41.165 -39.672  69.038  0.98270.01           N  
ATOM    511  CZ  ARG M  63      41.949 -38.672  69.539  0.98270.01           C  
ATOM    512  NH1 ARG M  63      41.594 -38.027  70.687  0.98270.01           N  
ATOM    513  NH2 ARG M  63      43.091 -38.320  68.878  0.98270.01           N  
ATOM    514  C   ARG M  63      37.543 -40.659  72.172  1.00270.01           C  
ATOM    515  O   ARG M  63      37.864 -39.501  72.418  1.00270.01           O  
ATOM    516  N   ASN M  64      36.334 -40.946  71.666  1.00 99.90           N  
ATOM    517  CA  ASN M  64      35.437 -39.858  71.399  1.00 99.90           C  
ATOM    518  CB  ASN M  64      34.110 -40.300  70.775  1.00 99.90           C  
ATOM    519  CG  ASN M  64      34.418 -40.755  69.360  1.00 99.90           C  
ATOM    520  OD1 ASN M  64      35.072 -40.054  68.590  1.00 99.90           O  
ATOM    521  ND2 ASN M  64      33.945 -41.977  69.013  1.00 99.90           N  
ATOM    522  C   ASN M  64      35.122 -39.165  72.681  1.00 99.90           C  
ATOM    523  O   ASN M  64      35.050 -37.939  72.725  1.00 99.90           O  
ATOM    524  N   THR M  65      34.921 -39.922  73.774  1.00262.26           N  
ATOM    525  CA  THR M  65      34.590 -39.258  75.001  1.00262.26           C  
ATOM    526  CB  THR M  65      34.231 -40.170  76.139  1.00262.26           C  
ATOM    527  OG1 THR M  65      35.299 -41.047  76.451  1.00262.26           O  
ATOM    528  CG2 THR M  65      32.982 -40.967  75.751  1.00262.26           C  
ATOM    529  C   THR M  65      35.750 -38.412  75.410  1.00262.26           C  
ATOM    530  O   THR M  65      35.564 -37.312  75.928  1.00262.26           O  
ATOM    531  N   GLN M  66      36.981 -38.908  75.182  1.00372.39           N  
ATOM    532  CA  GLN M  66      38.157 -38.186  75.577  0.98372.39           C  
ATOM    533  CB  GLN M  66      39.442 -38.982  75.288  0.97372.39           C  
ATOM    534  CG  GLN M  66      40.673 -38.490  76.048  0.97372.39           C  
ATOM    535  CD  GLN M  66      40.738 -39.229  77.381  0.97372.39           C  
ATOM    536  OE1 GLN M  66      41.791 -39.292  78.013  0.96372.39           O  
ATOM    537  NE2 GLN M  66      39.593 -39.817  77.817  0.96372.39           N  
ATOM    538  C   GLN M  66      38.209 -36.900  74.800  1.00372.39           C  
ATOM    539  O   GLN M  66      38.529 -35.850  75.356  1.00372.39           O  
ATOM    540  N   ILE M  67      37.887 -36.947  73.488  1.00201.68           N  
ATOM    541  CA  ILE M  67      37.901 -35.767  72.665  1.00201.68           C  
ATOM    542  CB  ILE M  67      37.587 -36.021  71.218  1.00201.68           C  
ATOM    543  CG1 ILE M  67      38.694 -36.855  70.558  1.00201.68           C  
ATOM    544  CG2 ILE M  67      37.349 -34.660  70.536  1.00201.68           C  
ATOM    545  CD1 ILE M  67      38.317 -37.348  69.162  1.00201.68           C  
ATOM    546  C   ILE M  67      36.869 -34.802  73.149  1.00201.68           C  
ATOM    547  O   ILE M  67      37.116 -33.603  73.198  1.00201.68           O  
ATOM    548  N   TYR M  68      35.669 -35.279  73.507  1.00226.53           N  
ATOM    549  CA  TYR M  68      34.637 -34.368  73.937  1.00226.53           C  
ATOM    550  CB  TYR M  68      33.273 -35.031  74.215  1.00226.53           C  
ATOM    551  CG  TYR M  68      32.697 -35.471  72.909  1.00226.53           C  
ATOM    552  CD1 TYR M  68      32.257 -34.545  71.991  1.00226.53           C  
ATOM    553  CD2 TYR M  68      32.564 -36.806  72.612  1.00226.53           C  
ATOM    554  CE1 TYR M  68      31.725 -34.948  70.787  1.00226.53           C  
ATOM    555  CE2 TYR M  68      32.034 -37.216  71.411  1.00226.53           C  
ATOM    556  CZ  TYR M  68      31.615 -36.285  70.492  1.00226.53           C  
ATOM    557  OH  TYR M  68      31.071 -36.697  69.255  1.00226.53           O  
ATOM    558  C   TYR M  68      35.088 -33.666  75.185  1.00226.53           C  
ATOM    559  O   TYR M  68      34.920 -32.455  75.315  1.00226.53           O  
ATOM    560  N   LYS M  69      35.692 -34.401  76.137  1.00292.97           N  
ATOM    561  CA  LYS M  69      36.105 -33.795  77.374  1.00292.97           C  
ATOM    562  CB  LYS M  69      36.630 -34.823  78.390  1.00292.97           C  
ATOM    563  CG  LYS M  69      35.498 -35.703  78.929  1.00292.97           C  
ATOM    564  CD  LYS M  69      35.951 -36.928  79.723  1.00292.97           C  
ATOM    565  CE  LYS M  69      34.777 -37.739  80.277  1.00292.97           C  
ATOM    566  NZ  LYS M  69      35.272 -38.898  81.053  1.00292.97           N  
ATOM    567  C   LYS M  69      37.148 -32.740  77.120  1.00292.97           C  
ATOM    568  O   LYS M  69      37.102 -31.672  77.731  1.00292.97           O  
ATOM    569  N   ALA M  70      38.114 -33.009  76.214  1.00219.14           N  
ATOM    570  CA  ALA M  70      39.137 -32.066  75.868  1.00219.14           C  
ATOM    571  CB  ALA M  70      40.147 -32.641  74.864  1.00219.14           C  
ATOM    572  C   ALA M  70      38.506 -30.847  75.236  1.00219.14           C  
ATOM    573  O   ALA M  70      38.921 -29.721  75.519  1.00219.14           O  
ATOM    574  N   GLN M  71      37.481 -31.042  74.369  1.00248.10           N  
ATOM    575  CA  GLN M  71      36.836 -29.946  73.684  1.00248.10           C  
ATOM    576  CB  GLN M  71      35.706 -30.374  72.728  0.99248.10           C  
ATOM    577  CG  GLN M  71      34.894 -29.198  72.159  0.99248.10           C  
ATOM    578  CD  GLN M  71      35.703 -28.461  71.099  0.95248.10           C  
ATOM    579  OE1 GLN M  71      35.714 -28.848  69.931  1.00248.10           O  
ATOM    580  NE2 GLN M  71      36.393 -27.362  71.509  1.00248.10           N  
ATOM    581  C   GLN M  71      36.225 -29.058  74.705  1.00248.10           C  
ATOM    582  O   GLN M  71      36.276 -27.836  74.587  1.00248.10           O  
ATOM    583  N   ALA M  72      35.641 -29.654  75.755  1.00176.24           N  
ATOM    584  CA  ALA M  72      35.026 -28.841  76.760  1.00176.24           C  
ATOM    585  CB  ALA M  72      34.427 -29.668  77.910  1.00176.24           C  
ATOM    586  C   ALA M  72      36.108 -27.962  77.321  1.00176.24           C  
ATOM    587  O   ALA M  72      35.892 -26.780  77.579  1.00176.24           O  
ATOM    588  N   GLN M  73      37.324 -28.510  77.496  1.00346.66           N  
ATOM    589  CA  GLN M  73      38.384 -27.744  78.096  0.96346.66           C  
ATOM    590  CB  GLN M  73      39.662 -28.579  78.280  0.96346.66           C  
ATOM    591  CG  GLN M  73      40.762 -27.869  79.071  0.96346.66           C  
ATOM    592  CD  GLN M  73      40.380 -27.914  80.546  0.96346.66           C  
ATOM    593  OE1 GLN M  73      39.772 -28.877  81.010  0.96346.66           O  
ATOM    594  NE2 GLN M  73      40.739 -26.846  81.308  0.96346.66           N  
ATOM    595  C   GLN M  73      38.747 -26.571  77.226  1.00346.66           C  
ATOM    596  O   GLN M  73      38.939 -25.466  77.734  1.00346.66           O  
ATOM    597  N   THR M  74      38.872 -26.773  75.893  1.00239.32           N  
ATOM    598  CA  THR M  74      39.243 -25.664  75.057  1.00239.32           C  
ATOM    599  CB  THR M  74      39.578 -26.102  73.652  0.99239.32           C  
ATOM    600  OG1 THR M  74      40.647 -27.040  73.676  0.98239.32           O  
ATOM    601  CG2 THR M  74      39.997 -24.873  72.829  0.98239.32           C  
ATOM    602  C   THR M  74      38.150 -24.640  75.033  1.00239.32           C  
ATOM    603  O   THR M  74      38.404 -23.439  75.122  1.00239.32           O  
ATOM    604  N   ASP M  75      36.883 -25.076  74.950  1.00222.07           N  
ATOM    605  CA  ASP M  75      35.847 -24.090  74.865  1.00222.07           C  
ATOM    606  CB  ASP M  75      34.467 -24.645  74.459  1.00222.07           C  
ATOM    607  CG  ASP M  75      33.990 -25.653  75.473  0.88222.07           C  
ATOM    608  OD1 ASP M  75      34.028 -25.315  76.681  0.75222.07           O  
ATOM    609  OD2 ASP M  75      33.594 -26.775  75.060  0.75222.07           O  
ATOM    610  C   ASP M  75      35.818 -23.272  76.122  1.00222.07           C  
ATOM    611  O   ASP M  75      35.395 -22.119  76.093  1.00222.07           O  
ATOM    612  N   ARG M  76      36.256 -23.842  77.264  1.00175.49           N  
ATOM    613  CA  ARG M  76      36.313 -23.085  78.483  0.99175.49           C  
ATOM    614  CB  ARG M  76      36.909 -23.878  79.656  0.99175.49           C  
ATOM    615  CG  ARG M  76      36.073 -25.058  80.148  0.99175.49           C  
ATOM    616  CD  ARG M  76      36.873 -25.954  81.095  0.99175.49           C  
ATOM    617  NE  ARG M  76      35.990 -27.050  81.581  0.99175.49           N  
ATOM    618  CZ  ARG M  76      35.587 -27.057  82.884  0.99175.49           C  
ATOM    619  NH1 ARG M  76      35.942 -26.030  83.710  0.99175.49           N  
ATOM    620  NH2 ARG M  76      34.852 -28.100  83.366  0.99175.49           N  
ATOM    621  C   ARG M  76      37.244 -21.933  78.269  1.00175.49           C  
ATOM    622  O   ARG M  76      36.898 -20.792  78.575  1.00175.49           O  
ATOM    623  N   GLU M  77      38.448 -22.196  77.714  1.00239.29           N  
ATOM    624  CA  GLU M  77      39.377 -21.122  77.520  1.00239.29           C  
ATOM    625  CB  GLU M  77      40.749 -21.569  76.985  1.00239.29           C  
ATOM    626  CG  GLU M  77      41.756 -20.415  76.916  1.00239.29           C  
ATOM    627  CD  GLU M  77      43.087 -20.932  76.387  0.98239.29           C  
ATOM    628  OE1 GLU M  77      43.342 -22.159  76.514  0.98239.29           O  
ATOM    629  OE2 GLU M  77      43.869 -20.103  75.850  0.98239.29           O  
ATOM    630  C   GLU M  77      38.801 -20.150  76.534  1.00239.29           C  
ATOM    631  O   GLU M  77      38.912 -18.937  76.706  1.00239.29           O  
ATOM    632  N   SER M  78      38.140 -20.659  75.481  1.00137.00           N  
ATOM    633  CA  SER M  78      37.619 -19.804  74.448  1.00137.00           C  
ATOM    634  CB  SER M  78      36.867 -20.588  73.360  1.00137.00           C  
ATOM    635  OG  SER M  78      37.752 -21.479  72.699  1.00137.00           O  
ATOM    636  C   SER M  78      36.646 -18.835  75.028  1.00137.00           C  
ATOM    637  O   SER M  78      36.637 -17.659  74.666  1.00137.00           O  
ATOM    638  N   LEU M  79      35.806 -19.306  75.960  1.00 78.50           N  
ATOM    639  CA  LEU M  79      34.791 -18.455  76.507  1.00 78.50           C  
ATOM    640  CB  LEU M  79      33.917 -19.176  77.545  1.00 78.50           C  
ATOM    641  CG  LEU M  79      33.081 -20.323  76.948  1.00 78.50           C  
ATOM    642  CD1 LEU M  79      32.224 -21.014  78.020  1.00 78.50           C  
ATOM    643  CD2 LEU M  79      32.248 -19.834  75.755  1.00 78.50           C  
ATOM    644  C   LEU M  79      35.447 -17.304  77.195  1.00 78.50           C  
ATOM    645  O   LEU M  79      35.004 -16.162  77.073  1.00 78.50           O  
ATOM    646  N   ARG M  80      36.530 -17.584  77.942  0.88216.12           N  
ATOM    647  CA  ARG M  80      37.200 -16.556  78.683  0.86216.12           C  
ATOM    648  CB  ARG M  80      38.359 -17.091  79.542  0.82216.12           C  
ATOM    649  CG  ARG M  80      37.927 -18.095  80.615  0.82216.12           C  
ATOM    650  CD  ARG M  80      36.644 -17.701  81.351  0.82216.12           C  
ATOM    651  NE  ARG M  80      35.510 -18.348  80.632  0.82216.12           N  
ATOM    652  CZ  ARG M  80      35.046 -19.565  81.040  0.82216.12           C  
ATOM    653  NH1 ARG M  80      35.538 -20.141  82.176  0.82216.12           N  
ATOM    654  NH2 ARG M  80      34.085 -20.206  80.312  0.82216.12           N  
ATOM    655  C   ARG M  80      37.777 -15.553  77.736  0.88216.12           C  
ATOM    656  O   ARG M  80      37.650 -14.347  77.949  0.88216.12           O  
ATOM    657  N   ASN M  81      38.412 -16.026  76.647  1.00113.77           N  
ATOM    658  CA  ASN M  81      39.049 -15.119  75.735  1.00113.77           C  
ATOM    659  CB  ASN M  81      39.802 -15.826  74.595  1.00113.77           C  
ATOM    660  CG  ASN M  81      41.082 -16.416  75.168  1.00113.77           C  
ATOM    661  OD1 ASN M  81      41.487 -16.087  76.282  1.00113.77           O  
ATOM    662  ND2 ASN M  81      41.748 -17.299  74.378  1.00113.77           N  
ATOM    663  C   ASN M  81      38.037 -14.213  75.109  1.00113.77           C  
ATOM    664  O   ASN M  81      38.273 -13.013  74.976  1.00113.77           O  
ATOM    665  N   LEU M  82      36.870 -14.759  74.725  1.00 88.85           N  
ATOM    666  CA  LEU M  82      35.870 -13.988  74.041  1.00 88.85           C  
ATOM    667  CB  LEU M  82      34.662 -14.839  73.611  1.00 88.85           C  
ATOM    668  CG  LEU M  82      35.005 -15.831  72.482  1.00 88.85           C  
ATOM    669  CD1 LEU M  82      33.791 -16.673  72.080  1.00 88.85           C  
ATOM    670  CD2 LEU M  82      35.611 -15.107  71.271  1.00 88.85           C  
ATOM    671  C   LEU M  82      35.386 -12.876  74.916  1.00 88.85           C  
ATOM    672  O   LEU M  82      35.151 -11.768  74.438  1.00 88.85           O  
ATOM    673  N   ARG M  83      35.233 -13.130  76.226  1.00205.90           N  
ATOM    674  CA  ARG M  83      34.742 -12.105  77.099  1.00205.90           C  
ATOM    675  CB  ARG M  83      34.628 -12.559  78.566  1.00205.90           C  
ATOM    676  CG  ARG M  83      33.585 -13.657  78.788  1.00205.90           C  
ATOM    677  CD  ARG M  83      33.309 -13.960  80.263  1.00205.90           C  
ATOM    678  NE  ARG M  83      34.583 -14.435  80.873  1.00205.90           N  
ATOM    679  CZ  ARG M  83      35.446 -13.539  81.434  1.00205.90           C  
ATOM    680  NH1 ARG M  83      35.134 -12.212  81.455  1.00205.90           N  
ATOM    681  NH2 ARG M  83      36.621 -13.972  81.980  1.00205.90           N  
ATOM    682  C   ARG M  83      35.705 -10.965  77.049  1.00205.90           C  
ATOM    683  O   ARG M  83      35.301  -9.804  77.087  1.00205.90           O  
ATOM    684  N   GLY M  84      37.013 -11.270  76.983  1.00 24.09           N  
ATOM    685  CA  GLY M  84      38.023 -10.251  76.949  1.00 24.09           C  
ATOM    686  C   GLY M  84      37.922  -9.436  75.692  1.00 24.09           C  
ATOM    687  O   GLY M  84      38.061  -8.214  75.730  1.00 24.09           O  
ATOM    688  N   TYR M  85      37.681 -10.085  74.534  1.00 82.44           N  
ATOM    689  CA  TYR M  85      37.672  -9.358  73.292  1.00 82.44           C  
ATOM    690  CB  TYR M  85      37.407 -10.225  72.048  1.00 82.44           C  
ATOM    691  CG  TYR M  85      38.513 -11.208  71.897  1.00 82.44           C  
ATOM    692  CD1 TYR M  85      39.801 -10.783  71.675  1.00 82.44           C  
ATOM    693  CD2 TYR M  85      38.250 -12.558  71.937  1.00 82.44           C  
ATOM    694  CE1 TYR M  85      40.819 -11.695  71.526  1.00 82.44           C  
ATOM    695  CE2 TYR M  85      39.263 -13.473  71.788  1.00 82.44           C  
ATOM    696  CZ  TYR M  85      40.550 -13.040  71.586  1.00 82.44           C  
ATOM    697  OH  TYR M  85      41.592 -13.977  71.433  1.00 82.44           O  
ATOM    698  C   TYR M  85      36.572  -8.348  73.320  1.00 82.44           C  
ATOM    699  O   TYR M  85      36.739  -7.214  72.873  1.00 82.44           O  
ATOM    700  N   TYR M  86      35.397  -8.789  73.794  1.00178.74           N  
ATOM    701  CA  TYR M  86      34.190  -8.033  73.941  1.00178.74           C  
ATOM    702  CB  TYR M  86      32.947  -8.933  74.018  1.00178.74           C  
ATOM    703  CG  TYR M  86      32.832  -9.470  72.630  1.00178.74           C  
ATOM    704  CD1 TYR M  86      33.642 -10.493  72.192  1.00178.74           C  
ATOM    705  CD2 TYR M  86      31.921  -8.938  71.751  1.00178.74           C  
ATOM    706  CE1 TYR M  86      33.542 -10.977  70.908  1.00178.74           C  
ATOM    707  CE2 TYR M  86      31.816  -9.419  70.467  1.00178.74           C  
ATOM    708  CZ  TYR M  86      32.626 -10.439  70.040  1.00178.74           C  
ATOM    709  OH  TYR M  86      32.515 -10.927  68.720  1.00178.74           O  
ATOM    710  C   TYR M  86      34.273  -7.083  75.102  1.00178.74           C  
ATOM    711  O   TYR M  86      33.570  -6.075  75.128  1.00178.74           O  
ATOM    712  N   ASN M  87      35.116  -7.382  76.111  1.00 60.65           N  
ATOM    713  CA  ASN M  87      35.181  -6.557  77.287  1.00 60.65           C  
ATOM    714  CB  ASN M  87      35.444  -5.067  76.996  1.00 60.65           C  
ATOM    715  CG  ASN M  87      36.918  -4.886  76.665  1.00 60.65           C  
ATOM    716  OD1 ASN M  87      37.790  -5.348  77.398  1.00 60.65           O  
ATOM    717  ND2 ASN M  87      37.209  -4.193  75.532  1.00 60.65           N  
ATOM    718  C   ASN M  87      33.875  -6.647  78.003  1.00 60.65           C  
ATOM    719  O   ASN M  87      33.300  -5.641  78.414  1.00 60.65           O  
ATOM    720  N   GLN M  88      33.378  -7.888  78.159  1.00 57.31           N  
ATOM    721  CA  GLN M  88      32.142  -8.144  78.836  1.00 57.31           C  
ATOM    722  CB  GLN M  88      31.334  -9.257  78.155  1.00 57.31           C  
ATOM    723  CG  GLN M  88      30.941  -8.885  76.724  1.00 57.31           C  
ATOM    724  CD  GLN M  88      30.421 -10.135  76.035  1.00 57.31           C  
ATOM    725  OE1 GLN M  88      30.907 -11.239  76.276  1.00 57.31           O  
ATOM    726  NE2 GLN M  88      29.406  -9.962  75.147  1.00 57.31           N  
ATOM    727  C   GLN M  88      32.468  -8.588  80.229  1.00 57.31           C  
ATOM    728  O   GLN M  88      33.571  -9.060  80.500  1.00 57.31           O  
ATOM    729  N   SER M  89      31.512  -8.420  81.163  1.00 68.57           N  
ATOM    730  CA  SER M  89      31.757  -8.784  82.529  1.00 68.57           C  
ATOM    731  CB  SER M  89      30.815  -8.094  83.531  0.99 68.57           C  
ATOM    732  OG  SER M  89      31.120  -8.508  84.854  0.99 68.57           O  
ATOM    733  C   SER M  89      31.589 -10.261  82.682  1.00 68.57           C  
ATOM    734  O   SER M  89      31.014 -10.934  81.830  1.00 68.57           O  
ATOM    735  N   GLU M  90      32.131 -10.794  83.792  0.88 62.69           N  
ATOM    736  CA  GLU M  90      32.068 -12.187  84.130  0.88 62.69           C  
ATOM    737  CB  GLU M  90      32.980 -12.582  85.303  0.86 62.69           C  
ATOM    738  CG  GLU M  90      34.462 -12.616  84.931  0.82 62.69           C  
ATOM    739  CD  GLU M  90      35.220 -13.196  86.114  0.80 62.69           C  
ATOM    740  OE1 GLU M  90      35.230 -12.542  87.190  0.80 62.69           O  
ATOM    741  OE2 GLU M  90      35.796 -14.306  85.960  0.80 62.69           O  
ATOM    742  C   GLU M  90      30.664 -12.561  84.492  0.88 62.69           C  
ATOM    743  O   GLU M  90      30.279 -13.724  84.401  0.88 62.69           O  
ATOM    744  N   ALA M  91      29.866 -11.576  84.935  1.00 40.30           N  
ATOM    745  CA  ALA M  91      28.548 -11.814  85.451  1.00 40.30           C  
ATOM    746  CB  ALA M  91      27.859 -10.520  85.918  1.00 40.30           C  
ATOM    747  C   ALA M  91      27.630 -12.462  84.451  1.00 40.30           C  
ATOM    748  O   ALA M  91      26.850 -13.333  84.830  1.00 40.30           O  
ATOM    749  N   GLY M  92      27.671 -12.072  83.161  1.00 29.60           N  
ATOM    750  CA  GLY M  92      26.695 -12.585  82.229  1.00 29.60           C  
ATOM    751  C   GLY M  92      27.035 -13.960  81.731  1.00 29.60           C  
ATOM    752  O   GLY M  92      28.169 -14.426  81.835  1.00 29.60           O  
ATOM    753  N   SER M  93      26.020 -14.636  81.144  1.00 93.99           N  
ATOM    754  CA  SER M  93      26.209 -15.936  80.566  1.00 93.99           C  
ATOM    755  CB  SER M  93      25.033 -16.915  80.740  1.00 93.99           C  
ATOM    756  OG  SER M  93      24.970 -17.395  82.073  1.00 93.99           O  
ATOM    757  C   SER M  93      26.359 -15.734  79.096  1.00 93.99           C  
ATOM    758  O   SER M  93      25.723 -14.858  78.509  1.00 93.99           O  
ATOM    759  N   HIS M  94      27.224 -16.544  78.460  1.00 53.30           N  
ATOM    760  CA  HIS M  94      27.439 -16.378  77.056  1.00 53.30           C  
ATOM    761  ND1 HIS M  94      28.108 -13.175  76.564  1.00 53.30           N  
ATOM    762  CG  HIS M  94      28.682 -14.218  77.255  1.00 53.30           C  
ATOM    763  CB  HIS M  94      28.741 -15.627  76.743  1.00 53.30           C  
ATOM    764  NE2 HIS M  94      28.828 -12.339  78.494  1.00 53.30           N  
ATOM    765  CD2 HIS M  94      29.117 -13.690  78.432  1.00 53.30           C  
ATOM    766  CE1 HIS M  94      28.222 -12.074  77.350  1.00 53.30           C  
ATOM    767  C   HIS M  94      27.500 -17.729  76.425  1.00 53.30           C  
ATOM    768  O   HIS M  94      27.740 -18.730  77.099  1.00 53.30           O  
ATOM    769  N   THR M  95      27.262 -17.788  75.097  1.00 47.41           N  
ATOM    770  CA  THR M  95      27.258 -19.059  74.438  1.00 47.41           C  
ATOM    771  CB  THR M  95      25.909 -19.437  73.897  1.00 47.41           C  
ATOM    772  OG1 THR M  95      24.958 -19.477  74.950  1.00 47.41           O  
ATOM    773  CG2 THR M  95      26.011 -20.818  73.228  1.00 47.41           C  
ATOM    774  C   THR M  95      28.216 -19.040  73.288  1.00 47.41           C  
ATOM    775  O   THR M  95      28.347 -18.050  72.570  1.00 47.41           O  
ATOM    776  N   LEU M  96      28.932 -20.168  73.117  1.00 74.41           N  
ATOM    777  CA  LEU M  96      29.856 -20.393  72.044  1.00 74.41           C  
ATOM    778  CB  LEU M  96      31.254 -20.786  72.556  1.00 74.41           C  
ATOM    779  CG  LEU M  96      32.277 -21.122  71.457  1.00 74.41           C  
ATOM    780  CD1 LEU M  96      32.576 -19.897  70.579  1.00 74.41           C  
ATOM    781  CD2 LEU M  96      33.544 -21.758  72.056  1.00 74.41           C  
ATOM    782  C   LEU M  96      29.319 -21.573  71.296  1.00 74.41           C  
ATOM    783  O   LEU M  96      28.968 -22.581  71.907  1.00 74.41           O  
ATOM    784  N   GLN M  97      29.223 -21.481  69.953  1.00 57.47           N  
ATOM    785  CA  GLN M  97      28.705 -22.591  69.201  1.00 57.47           C  
ATOM    786  CB  GLN M  97      27.357 -22.303  68.518  1.00 57.47           C  
ATOM    787  CG  GLN M  97      26.185 -22.113  69.480  1.00 57.47           C  
ATOM    788  CD  GLN M  97      24.949 -21.839  68.637  1.00 57.47           C  
ATOM    789  OE1 GLN M  97      24.882 -20.841  67.922  1.00 57.47           O  
ATOM    790  NE2 GLN M  97      23.944 -22.752  68.714  1.00 57.47           N  
ATOM    791  C   GLN M  97      29.666 -22.901  68.096  1.00 57.47           C  
ATOM    792  O   GLN M  97      30.315 -22.010  67.551  1.00 57.47           O  
ATOM    793  N   SER M  98      29.781 -24.199  67.750  1.00112.20           N  
ATOM    794  CA  SER M  98      30.636 -24.608  66.674  0.99112.20           C  
ATOM    795  CB  SER M  98      31.864 -25.424  67.112  0.99112.20           C  
ATOM    796  OG  SER M  98      32.680 -24.693  68.010  0.94112.20           O  
ATOM    797  C   SER M  98      29.856 -25.580  65.846  1.00112.20           C  
ATOM    798  O   SER M  98      29.071 -26.368  66.372  1.00112.20           O  
ATOM    799  N   MET M  99      30.058 -25.543  64.515  1.00 99.02           N  
ATOM    800  CA  MET M  99      29.402 -26.475  63.644  0.97 99.02           C  
ATOM    801  CB  MET M  99      28.229 -25.840  62.880  0.95 99.02           C  
ATOM    802  CG  MET M  99      27.450 -26.813  61.996  0.95 99.02           C  
ATOM    803  SD  MET M  99      26.434 -26.010  60.719  0.95 99.02           S  
ATOM    804  CE  MET M  99      25.568 -24.897  61.860  0.95 99.02           C  
ATOM    805  C   MET M  99      30.412 -26.842  62.604  1.00 99.02           C  
ATOM    806  O   MET M  99      30.978 -25.961  61.958  1.00 99.02           O  
ATOM    807  N   TYR M 100      30.694 -28.149  62.425  1.00101.34           N  
ATOM    808  CA  TYR M 100      31.610 -28.510  61.380  1.00101.34           C  
ATOM    809  CB  TYR M 100      33.096 -28.532  61.796  1.00101.34           C  
ATOM    810  CG  TYR M 100      33.358 -29.575  62.826  1.00101.34           C  
ATOM    811  CD1 TYR M 100      33.519 -30.892  62.462  1.00101.34           C  
ATOM    812  CD2 TYR M 100      33.464 -29.232  64.154  1.00101.34           C  
ATOM    813  CE1 TYR M 100      33.775 -31.854  63.409  1.00101.34           C  
ATOM    814  CE2 TYR M 100      33.720 -30.190  65.107  1.00101.34           C  
ATOM    815  CZ  TYR M 100      33.876 -31.502  64.732  1.00101.34           C  
ATOM    816  OH  TYR M 100      34.141 -32.493  65.698  1.00101.34           O  
ATOM    817  C   TYR M 100      31.228 -29.847  60.825  1.00101.34           C  
ATOM    818  O   TYR M 100      30.441 -30.582  61.420  1.00101.34           O  
ATOM    819  N   GLY M 101      31.763 -30.187  59.633  1.00 39.62           N  
ATOM    820  CA  GLY M 101      31.451 -31.464  59.062  1.00 39.62           C  
ATOM    821  C   GLY M 101      31.757 -31.430  57.599  1.00 39.62           C  
ATOM    822  O   GLY M 101      32.307 -30.455  57.089  1.00 39.62           O  
ATOM    823  N   CYS M 102      31.401 -32.519  56.881  1.00109.38           N  
ATOM    824  CA  CYS M 102      31.704 -32.568  55.477  1.00109.38           C  
ATOM    825  CB  CYS M 102      32.705 -33.636  55.044  1.00109.38           C  
ATOM    826  SG  CYS M 102      34.191 -33.669  56.043  1.00109.38           S  
ATOM    827  C   CYS M 102      30.507 -33.025  54.726  1.00109.38           C  
ATOM    828  O   CYS M 102      29.640 -33.717  55.256  1.00109.38           O  
ATOM    829  N   ASP M 103      30.481 -32.654  53.433  1.00 59.01           N  
ATOM    830  CA  ASP M 103      29.466 -33.068  52.516  1.00 59.01           C  
ATOM    831  CB  ASP M 103      28.835 -31.890  51.753  1.00 59.01           C  
ATOM    832  CG  ASP M 103      28.103 -31.007  52.757  1.00 59.01           C  
ATOM    833  OD1 ASP M 103      27.849 -31.488  53.893  1.00 59.01           O  
ATOM    834  OD2 ASP M 103      27.791 -29.838  52.403  1.00 59.01           O  
ATOM    835  C   ASP M 103      30.164 -33.922  51.501  1.00 59.01           C  
ATOM    836  O   ASP M 103      31.240 -33.568  51.022  1.00 59.01           O  
ATOM    837  N   VAL M 104      29.584 -35.090  51.160  1.00 36.11           N  
ATOM    838  CA  VAL M 104      30.208 -35.941  50.186  1.00 36.11           C  
ATOM    839  CB  VAL M 104      30.601 -37.287  50.726  1.00 36.11           C  
ATOM    840  CG1 VAL M 104      31.663 -37.084  51.823  1.00 36.11           C  
ATOM    841  CG2 VAL M 104      29.337 -38.013  51.213  1.00 36.11           C  
ATOM    842  C   VAL M 104      29.225 -36.167  49.080  1.00 36.11           C  
ATOM    843  O   VAL M 104      28.020 -36.008  49.264  1.00 36.11           O  
ATOM    844  N   GLY M 105      29.732 -36.517  47.879  1.00 24.38           N  
ATOM    845  CA  GLY M 105      28.881 -36.748  46.745  1.00 24.38           C  
ATOM    846  C   GLY M 105      28.468 -38.188  46.747  1.00 24.38           C  
ATOM    847  O   GLY M 105      28.754 -38.938  47.679  1.00 24.38           O  
ATOM    848  N   PRO M 106      27.781 -38.582  45.708  1.00126.54           N  
ATOM    849  CA  PRO M 106      27.345 -39.946  45.591  1.00126.54           C  
ATOM    850  CD  PRO M 106      26.901 -37.664  45.003  1.00126.54           C  
ATOM    851  CB  PRO M 106      26.386 -39.968  44.404  1.00126.54           C  
ATOM    852  CG  PRO M 106      25.795 -38.544  44.397  1.00126.54           C  
ATOM    853  C   PRO M 106      28.518 -40.859  45.472  1.00126.54           C  
ATOM    854  O   PRO M 106      28.412 -42.027  45.842  1.00126.54           O  
ATOM    855  N   ASP M 107      29.632 -40.346  44.925  1.00 75.02           N  
ATOM    856  CA  ASP M 107      30.847 -41.089  44.787  1.00 75.02           C  
ATOM    857  CB  ASP M 107      31.834 -40.454  43.792  1.00 75.02           C  
ATOM    858  CG  ASP M 107      32.096 -39.012  44.185  1.00 75.02           C  
ATOM    859  OD1 ASP M 107      31.658 -38.594  45.289  1.00 75.02           O  
ATOM    860  OD2 ASP M 107      32.726 -38.298  43.362  1.00 75.02           O  
ATOM    861  C   ASP M 107      31.462 -41.287  46.138  1.00 75.02           C  
ATOM    862  O   ASP M 107      32.237 -42.218  46.343  1.00 75.02           O  
ATOM    863  N   GLY M 108      31.145 -40.408  47.107  1.00 38.14           N  
ATOM    864  CA  GLY M 108      31.689 -40.583  48.422  1.00 38.14           C  
ATOM    865  C   GLY M 108      32.873 -39.683  48.593  1.00 38.14           C  
ATOM    866  O   GLY M 108      33.527 -39.718  49.635  1.00 38.14           O  
ATOM    867  N   ARG M 109      33.201 -38.867  47.569  1.00148.48           N  
ATOM    868  CA  ARG M 109      34.311 -37.967  47.717  0.99148.48           C  
ATOM    869  CB  ARG M 109      35.188 -37.790  46.454  0.99148.48           C  
ATOM    870  CG  ARG M 109      34.521 -37.284  45.172  0.99148.48           C  
ATOM    871  CD  ARG M 109      35.478 -37.362  43.972  0.99148.48           C  
ATOM    872  NE  ARG M 109      34.818 -36.760  42.776  0.99148.48           N  
ATOM    873  CZ  ARG M 109      35.331 -36.987  41.530  0.99148.48           C  
ATOM    874  NH1 ARG M 109      36.425 -37.789  41.380  0.99148.48           N  
ATOM    875  NH2 ARG M 109      34.748 -36.420  40.432  0.99148.48           N  
ATOM    876  C   ARG M 109      33.834 -36.644  48.251  1.00148.48           C  
ATOM    877  O   ARG M 109      32.659 -36.299  48.144  1.00148.48           O  
ATOM    878  N   LEU M 110      34.764 -35.881  48.866  1.00 85.33           N  
ATOM    879  CA  LEU M 110      34.474 -34.645  49.554  1.00 85.33           C  
ATOM    880  CB  LEU M 110      35.729 -34.077  50.243  1.00 85.33           C  
ATOM    881  CG  LEU M 110      35.515 -32.757  51.005  1.00 85.33           C  
ATOM    882  CD1 LEU M 110      34.601 -32.960  52.224  1.00 85.33           C  
ATOM    883  CD2 LEU M 110      36.859 -32.104  51.368  1.00 85.33           C  
ATOM    884  C   LEU M 110      33.949 -33.587  48.629  1.00 85.33           C  
ATOM    885  O   LEU M 110      34.619 -33.171  47.685  1.00 85.33           O  
ATOM    886  N   LEU M 111      32.679 -33.183  48.847  1.00 93.59           N  
ATOM    887  CA  LEU M 111      32.083 -32.091  48.130  1.00 93.59           C  
ATOM    888  CB  LEU M 111      30.544 -32.141  48.228  1.00 93.59           C  
ATOM    889  CG  LEU M 111      29.759 -31.245  47.247  1.00 93.59           C  
ATOM    890  CD1 LEU M 111      28.248 -31.372  47.502  1.00 93.59           C  
ATOM    891  CD2 LEU M 111      30.234 -29.785  47.235  1.00 93.59           C  
ATOM    892  C   LEU M 111      32.557 -30.794  48.725  1.00 93.59           C  
ATOM    893  O   LEU M 111      33.050 -29.910  48.025  1.00 93.59           O  
ATOM    894  N   ARG M 112      32.436 -30.665  50.067  0.99 91.89           N  
ATOM    895  CA  ARG M 112      32.779 -29.424  50.701  0.99 91.89           C  
ATOM    896  CB  ARG M 112      31.696 -28.348  50.515  0.98 91.89           C  
ATOM    897  CG  ARG M 112      32.033 -27.005  51.160  0.98 91.89           C  
ATOM    898  CD  ARG M 112      30.947 -25.947  50.965  0.98 91.89           C  
ATOM    899  NE  ARG M 112      31.408 -24.701  51.639  0.98 91.89           N  
ATOM    900  CZ  ARG M 112      30.516 -23.706  51.913  0.98 91.89           C  
ATOM    901  NH1 ARG M 112      29.199 -23.868  51.593  0.98 91.89           N  
ATOM    902  NH2 ARG M 112      30.939 -22.555  52.512  0.98 91.89           N  
ATOM    903  C   ARG M 112      32.929 -29.664  52.174  0.99 91.89           C  
ATOM    904  O   ARG M 112      32.369 -30.612  52.723  0.99 91.89           O  
ATOM    905  N   GLY M 113      33.689 -28.783  52.855  1.00 32.76           N  
ATOM    906  CA  GLY M 113      33.908 -28.934  54.264  1.00 32.76           C  
ATOM    907  C   GLY M 113      33.448 -27.682  54.939  1.00 32.76           C  
ATOM    908  O   GLY M 113      33.494 -26.600  54.356  1.00 32.76           O  
ATOM    909  N   HIS M 114      33.003 -27.803  56.207  1.00 83.21           N  
ATOM    910  CA  HIS M 114      32.488 -26.666  56.914  1.00 83.21           C  
ATOM    911  ND1 HIS M 114      29.275 -25.887  55.483  1.00 83.21           N  
ATOM    912  CG  HIS M 114      30.166 -26.852  55.896  1.00 83.21           C  
ATOM    913  CB  HIS M 114      30.974 -26.771  57.160  1.00 83.21           C  
ATOM    914  NE2 HIS M 114      29.233 -27.489  53.942  1.00 83.21           N  
ATOM    915  CD2 HIS M 114      30.129 -27.821  54.943  1.00 83.21           C  
ATOM    916  CE1 HIS M 114      28.746 -26.320  54.312  1.00 83.21           C  
ATOM    917  C   HIS M 114      33.129 -26.621  58.264  1.00 83.21           C  
ATOM    918  O   HIS M 114      33.515 -27.649  58.819  1.00 83.21           O  
ATOM    919  N   ASP M 115      33.286 -25.398  58.809  1.00 82.63           N  
ATOM    920  CA  ASP M 115      33.830 -25.211  60.122  1.00 82.63           C  
ATOM    921  CB  ASP M 115      35.358 -25.386  60.153  1.00 82.63           C  
ATOM    922  CG  ASP M 115      35.806 -25.525  61.598  1.00 82.63           C  
ATOM    923  OD1 ASP M 115      35.003 -25.190  62.508  1.00 82.63           O  
ATOM    924  OD2 ASP M 115      36.962 -25.979  61.809  1.00 82.63           O  
ATOM    925  C   ASP M 115      33.517 -23.792  60.487  1.00 82.63           C  
ATOM    926  O   ASP M 115      34.208 -22.875  60.043  1.00 82.63           O  
ATOM    927  N   GLN M 116      32.464 -23.569  61.305  1.00 73.91           N  
ATOM    928  CA  GLN M 116      32.061 -22.224  61.619  1.00 73.91           C  
ATOM    929  CB  GLN M 116      30.696 -21.858  61.018  1.00 73.91           C  
ATOM    930  CG  GLN M 116      30.648 -21.905  59.493  1.00 73.91           C  
ATOM    931  CD  GLN M 116      29.199 -21.701  59.081  1.00 73.91           C  
ATOM    932  OE1 GLN M 116      28.320 -22.466  59.474  1.00 73.91           O  
ATOM    933  NE2 GLN M 116      28.936 -20.637  58.276  1.00 73.91           N  
ATOM    934  C   GLN M 116      31.881 -22.091  63.102  1.00 73.91           C  
ATOM    935  O   GLN M 116      31.658 -23.076  63.803  1.00 73.91           O  
ATOM    936  N   TYR M 117      31.983 -20.842  63.614  1.00 78.26           N  
ATOM    937  CA  TYR M 117      31.792 -20.579  65.016  1.00 78.26           C  
ATOM    938  CB  TYR M 117      33.068 -20.166  65.770  1.00 78.26           C  
ATOM    939  CG  TYR M 117      34.010 -21.313  65.793  1.00 78.26           C  
ATOM    940  CD1 TYR M 117      34.829 -21.547  64.717  1.00 78.26           C  
ATOM    941  CD2 TYR M 117      34.079 -22.138  66.891  1.00 78.26           C  
ATOM    942  CE1 TYR M 117      35.704 -22.602  64.730  1.00 78.26           C  
ATOM    943  CE2 TYR M 117      34.954 -23.197  66.911  1.00 78.26           C  
ATOM    944  CZ  TYR M 117      35.765 -23.425  65.826  1.00 78.26           C  
ATOM    945  OH  TYR M 117      36.666 -24.506  65.830  1.00 78.26           O  
ATOM    946  C   TYR M 117      30.875 -19.406  65.165  1.00 78.26           C  
ATOM    947  O   TYR M 117      30.860 -18.503  64.328  1.00 78.26           O  
ATOM    948  N   ALA M 118      30.082 -19.403  66.258  1.00 33.28           N  
ATOM    949  CA  ALA M 118      29.190 -18.314  66.537  1.00 33.28           C  
ATOM    950  CB  ALA M 118      27.710 -18.647  66.284  1.00 33.28           C  
ATOM    951  C   ALA M 118      29.324 -17.977  67.989  1.00 33.28           C  
ATOM    952  O   ALA M 118      29.556 -18.846  68.830  1.00 33.28           O  
ATOM    953  N   TYR M 119      29.196 -16.675  68.311  1.00 78.48           N  
ATOM    954  CA  TYR M 119      29.290 -16.243  69.673  1.00 78.48           C  
ATOM    955  CB  TYR M 119      30.473 -15.275  69.877  1.00 78.48           C  
ATOM    956  CG  TYR M 119      30.582 -14.873  71.307  1.00 78.48           C  
ATOM    957  CD1 TYR M 119      30.980 -15.787  72.254  1.00 78.48           C  
ATOM    958  CD2 TYR M 119      30.327 -13.577  71.695  1.00 78.48           C  
ATOM    959  CE1 TYR M 119      31.096 -15.422  73.574  1.00 78.48           C  
ATOM    960  CE2 TYR M 119      30.442 -13.204  73.013  1.00 78.48           C  
ATOM    961  CZ  TYR M 119      30.824 -14.130  73.955  1.00 78.48           C  
ATOM    962  OH  TYR M 119      30.944 -13.753  75.309  1.00 78.48           O  
ATOM    963  C   TYR M 119      28.013 -15.523  69.976  1.00 78.48           C  
ATOM    964  O   TYR M 119      27.644 -14.573  69.291  1.00 78.48           O  
ATOM    965  N   ASP M 120      27.290 -15.982  71.012  1.00 76.13           N  
ATOM    966  CA  ASP M 120      26.064 -15.356  71.418  1.00 76.13           C  
ATOM    967  CB  ASP M 120      26.262 -13.965  72.042  1.00 76.13           C  
ATOM    968  CG  ASP M 120      26.806 -14.167  73.447  1.00 76.13           C  
ATOM    969  OD1 ASP M 120      28.038 -14.388  73.587  1.00 76.13           O  
ATOM    970  OD2 ASP M 120      25.994 -14.102  74.407  1.00 76.13           O  
ATOM    971  C   ASP M 120      25.103 -15.233  70.278  1.00 76.13           C  
ATOM    972  O   ASP M 120      24.376 -14.244  70.180  1.00 76.13           O  
ATOM    973  N   GLY M 121      25.057 -16.234  69.382  1.00 33.61           N  
ATOM    974  CA  GLY M 121      24.035 -16.221  68.375  1.00 33.61           C  
ATOM    975  C   GLY M 121      24.484 -15.589  67.089  1.00 33.61           C  
ATOM    976  O   GLY M 121      23.760 -15.675  66.099  1.00 33.61           O  
ATOM    977  N   LYS M 122      25.660 -14.927  67.030  1.00148.89           N  
ATOM    978  CA  LYS M 122      25.997 -14.385  65.740  0.99148.89           C  
ATOM    979  CB  LYS M 122      26.139 -12.848  65.665  0.99148.89           C  
ATOM    980  CG  LYS M 122      27.468 -12.257  66.142  0.98148.89           C  
ATOM    981  CD  LYS M 122      27.746 -12.394  67.635  0.97148.89           C  
ATOM    982  CE  LYS M 122      29.087 -11.788  68.055  0.97148.89           C  
ATOM    983  NZ  LYS M 122      29.287 -11.959  69.511  0.97148.89           N  
ATOM    984  C   LYS M 122      27.277 -15.011  65.269  1.00148.89           C  
ATOM    985  O   LYS M 122      28.093 -15.454  66.076  1.00148.89           O  
ATOM    986  N   ASP M 123      27.465 -15.078  63.931  1.00 71.42           N  
ATOM    987  CA  ASP M 123      28.608 -15.718  63.328  1.00 71.42           C  
ATOM    988  CB  ASP M 123      28.532 -15.788  61.792  1.00 71.42           C  
ATOM    989  CG  ASP M 123      27.456 -16.794  61.408  1.00 71.42           C  
ATOM    990  OD1 ASP M 123      27.638 -18.005  61.705  1.00 71.42           O  
ATOM    991  OD2 ASP M 123      26.438 -16.365  60.802  1.00 71.42           O  
ATOM    992  C   ASP M 123      29.865 -14.984  63.676  1.00 71.42           C  
ATOM    993  O   ASP M 123      29.983 -13.791  63.409  1.00 71.42           O  
ATOM    994  N   TYR M 124      30.782 -15.666  64.398  1.00117.39           N  
ATOM    995  CA  TYR M 124      32.071 -15.149  64.765  1.00117.39           C  
ATOM    996  CB  TYR M 124      32.582 -15.874  66.024  1.00117.39           C  
ATOM    997  CG  TYR M 124      33.813 -15.228  66.556  1.00117.39           C  
ATOM    998  CD1 TYR M 124      33.735 -14.043  67.248  1.00117.39           C  
ATOM    999  CD2 TYR M 124      35.042 -15.822  66.396  1.00117.39           C  
ATOM   1000  CE1 TYR M 124      34.866 -13.448  67.756  1.00117.39           C  
ATOM   1001  CE2 TYR M 124      36.176 -15.231  66.902  1.00117.39           C  
ATOM   1002  CZ  TYR M 124      36.092 -14.042  67.582  1.00117.39           C  
ATOM   1003  OH  TYR M 124      37.255 -13.436  68.103  1.00117.39           O  
ATOM   1004  C   TYR M 124      33.098 -15.307  63.672  1.00117.39           C  
ATOM   1005  O   TYR M 124      33.692 -14.336  63.206  1.00117.39           O  
ATOM   1006  N   ILE M 125      33.318 -16.562  63.216  1.00 66.53           N  
ATOM   1007  CA  ILE M 125      34.328 -16.813  62.222  1.00 66.53           C  
ATOM   1008  CB  ILE M 125      35.700 -16.997  62.808  1.00 66.53           C  
ATOM   1009  CG1 ILE M 125      36.769 -16.985  61.704  1.00 66.53           C  
ATOM   1010  CG2 ILE M 125      35.692 -18.274  63.665  1.00 66.53           C  
ATOM   1011  CD1 ILE M 125      38.188 -16.816  62.240  1.00 66.53           C  
ATOM   1012  C   ILE M 125      33.971 -18.070  61.492  1.00 66.53           C  
ATOM   1013  O   ILE M 125      33.363 -18.977  62.058  1.00 66.53           O  
ATOM   1014  N   ALA M 126      34.351 -18.164  60.201  1.00 38.03           N  
ATOM   1015  CA  ALA M 126      34.023 -19.350  59.468  1.00 38.03           C  
ATOM   1016  CB  ALA M 126      32.767 -19.198  58.595  1.00 38.03           C  
ATOM   1017  C   ALA M 126      35.154 -19.682  58.549  1.00 38.03           C  
ATOM   1018  O   ALA M 126      35.868 -18.805  58.067  1.00 38.03           O  
ATOM   1019  N   LEU M 127      35.356 -20.992  58.314  1.00 58.19           N  
ATOM   1020  CA  LEU M 127      36.355 -21.447  57.393  1.00 58.19           C  
ATOM   1021  CB  LEU M 127      36.710 -22.932  57.611  1.00 58.19           C  
ATOM   1022  CG  LEU M 127      37.779 -23.502  56.661  1.00 58.19           C  
ATOM   1023  CD1 LEU M 127      39.140 -22.817  56.865  1.00 58.19           C  
ATOM   1024  CD2 LEU M 127      37.865 -25.031  56.790  1.00 58.19           C  
ATOM   1025  C   LEU M 127      35.760 -21.297  56.028  1.00 58.19           C  
ATOM   1026  O   LEU M 127      34.604 -21.653  55.806  1.00 58.19           O  
ATOM   1027  N   ASN M 128      36.546 -20.769  55.070  1.00 63.46           N  
ATOM   1028  CA  ASN M 128      36.078 -20.556  53.729  1.00 63.46           C  
ATOM   1029  CB  ASN M 128      36.994 -19.625  52.916  1.00 63.46           C  
ATOM   1030  CG  ASN M 128      36.928 -18.240  53.546  1.00 63.46           C  
ATOM   1031  OD1 ASN M 128      37.894 -17.766  54.141  1.00 63.46           O  
ATOM   1032  ND2 ASN M 128      35.751 -17.571  53.416  1.00 63.46           N  
ATOM   1033  C   ASN M 128      36.034 -21.884  53.034  1.00 63.46           C  
ATOM   1034  O   ASN M 128      36.554 -22.877  53.537  1.00 63.46           O  
ATOM   1035  N   GLU M 129      35.401 -21.926  51.843  1.00 50.15           N  
ATOM   1036  CA  GLU M 129      35.222 -23.138  51.086  1.00 50.15           C  
ATOM   1037  CB  GLU M 129      34.472 -22.938  49.758  1.00 50.15           C  
ATOM   1038  CG  GLU M 129      32.989 -22.604  49.898  1.00 50.15           C  
ATOM   1039  CD  GLU M 129      32.432 -22.465  48.488  1.00 50.15           C  
ATOM   1040  OE1 GLU M 129      33.253 -22.473  47.533  1.00 50.15           O  
ATOM   1041  OE2 GLU M 129      31.185 -22.353  48.344  1.00 50.15           O  
ATOM   1042  C   GLU M 129      36.555 -23.701  50.710  1.00 50.15           C  
ATOM   1043  O   GLU M 129      36.725 -24.918  50.646  1.00 50.15           O  
ATOM   1044  N   ASP M 130      37.535 -22.822  50.443  1.00 91.79           N  
ATOM   1045  CA  ASP M 130      38.834 -23.243  50.005  1.00 91.79           C  
ATOM   1046  CB  ASP M 130      39.757 -22.078  49.579  1.00 91.79           C  
ATOM   1047  CG  ASP M 130      40.024 -21.128  50.740  1.00 91.79           C  
ATOM   1048  OD1 ASP M 130      39.455 -21.338  51.843  1.00 91.79           O  
ATOM   1049  OD2 ASP M 130      40.806 -20.163  50.528  1.00 91.79           O  
ATOM   1050  C   ASP M 130      39.489 -24.060  51.078  1.00 91.79           C  
ATOM   1051  O   ASP M 130      40.389 -24.849  50.791  1.00 91.79           O  
ATOM   1052  N   LEU M 131      39.063 -23.878  52.344  1.00107.60           N  
ATOM   1053  CA  LEU M 131      39.600 -24.605  53.464  1.00107.60           C  
ATOM   1054  CB  LEU M 131      39.842 -26.099  53.172  1.00107.60           C  
ATOM   1055  CG  LEU M 131      38.575 -26.898  52.817  1.00107.60           C  
ATOM   1056  CD1 LEU M 131      38.899 -28.390  52.623  1.00107.60           C  
ATOM   1057  CD2 LEU M 131      37.453 -26.654  53.838  1.00107.60           C  
ATOM   1058  C   LEU M 131      40.939 -24.031  53.795  1.00107.60           C  
ATOM   1059  O   LEU M 131      41.620 -24.527  54.691  1.00107.60           O  
ATOM   1060  N   ARG M 132      41.389 -23.057  52.983  1.00199.46           N  
ATOM   1061  CA  ARG M 132      42.604 -22.314  53.176  0.99199.46           C  
ATOM   1062  CB  ARG M 132      43.181 -21.791  51.850  0.99199.46           C  
ATOM   1063  CG  ARG M 132      43.497 -22.865  50.802  1.00199.46           C  
ATOM   1064  CD  ARG M 132      44.797 -23.630  51.040  1.00199.46           C  
ATOM   1065  NE  ARG M 132      45.244 -24.163  49.721  1.00199.46           N  
ATOM   1066  CZ  ARG M 132      44.661 -25.270  49.177  0.98199.46           C  
ATOM   1067  NH1 ARG M 132      43.617 -25.878  49.812  0.98199.46           N  
ATOM   1068  NH2 ARG M 132      45.117 -25.761  47.988  0.98199.46           N  
ATOM   1069  C   ARG M 132      42.466 -21.109  54.083  1.00199.46           C  
ATOM   1070  O   ARG M 132      43.395 -20.791  54.823  1.00199.46           O  
ATOM   1071  N   SER M 133      41.319 -20.382  54.041  1.00 55.49           N  
ATOM   1072  CA  SER M 133      41.270 -19.098  54.710  1.00 55.49           C  
ATOM   1073  CB  SER M 133      41.309 -17.910  53.735  1.00 55.49           C  
ATOM   1074  OG  SER M 133      40.163 -17.930  52.897  1.00 55.49           O  
ATOM   1075  C   SER M 133      40.042 -18.940  55.560  1.00 55.49           C  
ATOM   1076  O   SER M 133      39.166 -19.802  55.581  1.00 55.49           O  
ATOM   1077  N   TRP M 134      39.961 -17.802  56.296  1.00 77.03           N  
ATOM   1078  CA  TRP M 134      38.891 -17.605  57.236  1.00 77.03           C  
ATOM   1079  CB  TRP M 134      39.401 -17.526  58.683  1.00 77.03           C  
ATOM   1080  CG  TRP M 134      40.214 -18.724  59.110  1.00 77.03           C  
ATOM   1081  CD2 TRP M 134      39.674 -19.932  59.664  1.00 77.03           C  
ATOM   1082  CD1 TRP M 134      41.567 -18.895  59.055  1.00 77.03           C  
ATOM   1083  NE1 TRP M 134      41.904 -20.134  59.541  1.00 77.03           N  
ATOM   1084  CE2 TRP M 134      40.750 -20.783  59.920  1.00 77.03           C  
ATOM   1085  CE3 TRP M 134      38.389 -20.301  59.938  1.00 77.03           C  
ATOM   1086  CZ2 TRP M 134      40.555 -22.022  60.457  1.00 77.03           C  
ATOM   1087  CZ3 TRP M 134      38.197 -21.552  60.479  1.00 77.03           C  
ATOM   1088  CH2 TRP M 134      39.258 -22.395  60.733  1.00 77.03           C  
ATOM   1089  C   TRP M 134      38.222 -16.292  56.977  1.00 77.03           C  
ATOM   1090  O   TRP M 134      38.807 -15.372  56.408  1.00 77.03           O  
ATOM   1091  N   THR M 135      36.943 -16.189  57.391  1.00 38.71           N  
ATOM   1092  CA  THR M 135      36.217 -14.960  57.277  1.00 38.71           C  
ATOM   1093  CB  THR M 135      34.947 -15.095  56.490  1.00 38.71           C  
ATOM   1094  OG1 THR M 135      35.229 -15.573  55.183  1.00 38.71           O  
ATOM   1095  CG2 THR M 135      34.270 -13.718  56.405  1.00 38.71           C  
ATOM   1096  C   THR M 135      35.849 -14.568  58.676  1.00 38.71           C  
ATOM   1097  O   THR M 135      35.265 -15.360  59.415  1.00 38.71           O  
ATOM   1098  N   ALA M 136      36.191 -13.326  59.079  1.00 35.25           N  
ATOM   1099  CA  ALA M 136      35.902 -12.891  60.418  1.00 35.25           C  
ATOM   1100  CB  ALA M 136      37.089 -12.188  61.099  1.00 35.25           C  
ATOM   1101  C   ALA M 136      34.772 -11.909  60.367  1.00 35.25           C  
ATOM   1102  O   ALA M 136      34.772 -10.977  59.564  1.00 35.25           O  
ATOM   1103  N   ALA M 137      33.759 -12.122  61.230  1.00 48.08           N  
ATOM   1104  CA  ALA M 137      32.588 -11.292  61.281  1.00 48.08           C  
ATOM   1105  CB  ALA M 137      31.513 -11.845  62.228  1.00 48.08           C  
ATOM   1106  C   ALA M 137      32.911  -9.906  61.751  1.00 48.08           C  
ATOM   1107  O   ALA M 137      32.433  -8.935  61.168  1.00 48.08           O  
ATOM   1108  N   ASP M 138      33.722  -9.769  62.823  1.00 78.38           N  
ATOM   1109  CA  ASP M 138      33.969  -8.450  63.336  1.00 78.38           C  
ATOM   1110  CB  ASP M 138      33.076  -8.059  64.530  1.00 78.38           C  
ATOM   1111  CG  ASP M 138      33.343  -8.987  65.705  1.00 78.38           C  
ATOM   1112  OD1 ASP M 138      33.745 -10.156  65.467  1.00 78.38           O  
ATOM   1113  OD2 ASP M 138      33.138  -8.537  66.864  1.00 78.38           O  
ATOM   1114  C   ASP M 138      35.401  -8.309  63.747  1.00 78.38           C  
ATOM   1115  O   ASP M 138      36.245  -9.148  63.439  1.00 78.38           O  
ATOM   1116  N   THR M 139      35.700  -7.197  64.451  1.00 30.95           N  
ATOM   1117  CA  THR M 139      37.028  -6.852  64.876  1.00 30.95           C  
ATOM   1118  CB  THR M 139      37.074  -5.541  65.605  1.00 30.95           C  
ATOM   1119  OG1 THR M 139      36.582  -4.499  64.775  0.75 30.95           O  
ATOM   1120  CG2 THR M 139      38.529  -5.253  66.010  1.00 30.95           C  
ATOM   1121  C   THR M 139      37.555  -7.890  65.817  1.00 30.95           C  
ATOM   1122  O   THR M 139      38.709  -8.302  65.706  1.00 30.95           O  
ATOM   1123  N   ALA M 140      36.721  -8.348  66.769  1.00 32.22           N  
ATOM   1124  CA  ALA M 140      37.162  -9.295  67.754  1.00 32.22           C  
ATOM   1125  CB  ALA M 140      36.059  -9.653  68.765  1.00 32.22           C  
ATOM   1126  C   ALA M 140      37.579 -10.561  67.070  1.00 32.22           C  
ATOM   1127  O   ALA M 140      38.599 -11.158  67.411  1.00 32.22           O  
ATOM   1128  N   ALA M 141      36.804 -10.980  66.056  1.00 44.30           N  
ATOM   1129  CA  ALA M 141      37.028 -12.195  65.323  1.00 44.30           C  
ATOM   1130  CB  ALA M 141      35.971 -12.436  64.231  1.00 44.30           C  
ATOM   1131  C   ALA M 141      38.360 -12.123  64.650  1.00 44.30           C  
ATOM   1132  O   ALA M 141      39.010 -13.144  64.431  1.00 44.30           O  
ATOM   1133  N   GLN M 142      38.779 -10.905  64.273  1.00 44.67           N  
ATOM   1134  CA  GLN M 142      40.011 -10.702  63.570  1.00 44.67           C  
ATOM   1135  CB  GLN M 142      40.239  -9.222  63.225  1.00 44.67           C  
ATOM   1136  CG  GLN M 142      39.196  -8.684  62.241  1.00 44.67           C  
ATOM   1137  CD  GLN M 142      39.427  -7.194  62.057  1.00 44.67           C  
ATOM   1138  OE1 GLN M 142      40.379  -6.627  62.590  1.00 44.67           O  
ATOM   1139  NE2 GLN M 142      38.525  -6.537  61.279  1.00 44.67           N  
ATOM   1140  C   GLN M 142      41.146 -11.180  64.422  1.00 44.67           C  
ATOM   1141  O   GLN M 142      42.118 -11.736  63.914  1.00 44.67           O  
ATOM   1142  N   ILE M 143      41.063 -10.972  65.748  1.00 49.56           N  
ATOM   1143  CA  ILE M 143      42.124 -11.393  66.614  1.00 49.56           C  
ATOM   1144  CB  ILE M 143      41.891 -10.954  68.026  1.00 49.56           C  
ATOM   1145  CG1 ILE M 143      41.848  -9.416  68.068  1.00 49.56           C  
ATOM   1146  CG2 ILE M 143      42.983 -11.565  68.917  1.00 49.56           C  
ATOM   1147  CD1 ILE M 143      41.290  -8.849  69.370  1.00 49.56           C  
ATOM   1148  C   ILE M 143      42.241 -12.888  66.549  1.00 49.56           C  
ATOM   1149  O   ILE M 143      43.344 -13.423  66.456  1.00 49.56           O  
ATOM   1150  N   THR M 144      41.100 -13.607  66.580  1.00 50.93           N  
ATOM   1151  CA  THR M 144      41.098 -15.037  66.507  1.00 50.93           C  
ATOM   1152  CB  THR M 144      39.720 -15.617  66.626  1.00 50.93           C  
ATOM   1153  OG1 THR M 144      39.146 -15.255  67.874  1.00 50.93           O  
ATOM   1154  CG2 THR M 144      39.812 -17.147  66.501  1.00 50.93           C  
ATOM   1155  C   THR M 144      41.656 -15.449  65.181  1.00 50.93           C  
ATOM   1156  O   THR M 144      42.411 -16.415  65.085  1.00 50.93           O  
ATOM   1157  N   GLN M 145      41.303 -14.712  64.114  1.00 43.86           N  
ATOM   1158  CA  GLN M 145      41.749 -15.063  62.798  1.00 43.86           C  
ATOM   1159  CB  GLN M 145      41.192 -14.124  61.715  1.00 43.86           C  
ATOM   1160  CG  GLN M 145      41.637 -14.499  60.301  1.00 43.86           C  
ATOM   1161  CD  GLN M 145      41.017 -13.501  59.335  1.00 43.86           C  
ATOM   1162  OE1 GLN M 145      40.384 -12.530  59.748  1.00 43.86           O  
ATOM   1163  NE2 GLN M 145      41.205 -13.742  58.010  1.00 43.86           N  
ATOM   1164  C   GLN M 145      43.246 -14.986  62.745  1.00 43.86           C  
ATOM   1165  O   GLN M 145      43.893 -15.866  62.178  1.00 43.86           O  
ATOM   1166  N   ARG M 146      43.836 -13.937  63.348  1.00 61.37           N  
ATOM   1167  CA  ARG M 146      45.260 -13.755  63.297  0.98 61.37           C  
ATOM   1168  CB  ARG M 146      45.727 -12.502  64.054  0.98 61.37           C  
ATOM   1169  CG  ARG M 146      45.009 -11.216  63.651  0.98 61.37           C  
ATOM   1170  CD  ARG M 146      45.502  -9.992  64.426  0.97 61.37           C  
ATOM   1171  NE  ARG M 146      44.438  -8.953  64.350  0.97 61.37           N  
ATOM   1172  CZ  ARG M 146      44.295  -8.196  63.226  0.97 61.37           C  
ATOM   1173  NH1 ARG M 146      45.097  -8.426  62.147  0.97 61.37           N  
ATOM   1174  NH2 ARG M 146      43.343  -7.219  63.179  0.97 61.37           N  
ATOM   1175  C   ARG M 146      45.913 -14.905  63.991  1.00 61.37           C  
ATOM   1176  O   ARG M 146      46.869 -15.489  63.482  1.00 61.37           O  
ATOM   1177  N   LYS M 147      45.395 -15.278  65.177  1.00155.08           N  
ATOM   1178  CA  LYS M 147      46.026 -16.334  65.910  0.98155.08           C  
ATOM   1179  CB  LYS M 147      45.324 -16.723  67.225  0.98155.08           C  
ATOM   1180  CG  LYS M 147      45.614 -15.841  68.440  0.98155.08           C  
ATOM   1181  CD  LYS M 147      44.872 -14.508  68.463  0.98155.08           C  
ATOM   1182  CE  LYS M 147      44.946 -13.820  69.828  0.98155.08           C  
ATOM   1183  NZ  LYS M 147      44.381 -14.716  70.867  0.98155.08           N  
ATOM   1184  C   LYS M 147      45.980 -17.571  65.086  1.00155.08           C  
ATOM   1185  O   LYS M 147      46.963 -18.304  64.995  1.00155.08           O  
ATOM   1186  N   TRP M 148      44.818 -17.835  64.466  1.00117.89           N  
ATOM   1187  CA  TRP M 148      44.628 -19.045  63.721  1.00117.89           C  
ATOM   1188  CB  TRP M 148      43.159 -19.302  63.353  1.00117.89           C  
ATOM   1189  CG  TRP M 148      42.365 -19.697  64.575  1.00117.89           C  
ATOM   1190  CD2 TRP M 148      40.978 -20.064  64.583  1.00117.89           C  
ATOM   1191  CD1 TRP M 148      42.798 -19.793  65.865  1.00117.89           C  
ATOM   1192  NE1 TRP M 148      41.768 -20.199  66.677  1.00117.89           N  
ATOM   1193  CE2 TRP M 148      40.642 -20.370  65.902  1.00117.89           C  
ATOM   1194  CE3 TRP M 148      40.060 -20.144  63.577  1.00117.89           C  
ATOM   1195  CZ2 TRP M 148      39.378 -20.761  66.236  1.00117.89           C  
ATOM   1196  CZ3 TRP M 148      38.785 -20.536  63.919  1.00117.89           C  
ATOM   1197  CH2 TRP M 148      38.450 -20.839  65.222  1.00117.89           C  
ATOM   1198  C   TRP M 148      45.483 -19.096  62.493  1.00117.89           C  
ATOM   1199  O   TRP M 148      45.965 -20.165  62.121  1.00117.89           O  
ATOM   1200  N   GLU M 149      45.672 -17.954  61.808  1.00 73.89           N  
ATOM   1201  CA  GLU M 149      46.455 -17.956  60.605  1.00 73.89           C  
ATOM   1202  CB  GLU M 149      46.502 -16.567  59.951  1.00 73.89           C  
ATOM   1203  CG  GLU M 149      45.130 -16.066  59.504  0.88 73.89           C  
ATOM   1204  CD  GLU M 149      45.252 -14.588  59.161  0.86 73.89           C  
ATOM   1205  OE1 GLU M 149      46.237 -14.214  58.472  0.86 73.89           O  
ATOM   1206  OE2 GLU M 149      44.354 -13.811  59.583  0.86 73.89           O  
ATOM   1207  C   GLU M 149      47.859 -18.318  60.952  1.00 73.89           C  
ATOM   1208  O   GLU M 149      48.500 -19.115  60.270  1.00 73.89           O  
ATOM   1209  N   ALA M 150      48.378 -17.730  62.040  1.00171.61           N  
ATOM   1210  CA  ALA M 150      49.718 -18.033  62.442  1.00171.61           C  
ATOM   1211  CB  ALA M 150      50.164 -17.236  63.682  1.00171.61           C  
ATOM   1212  C   ALA M 150      49.773 -19.487  62.797  1.00171.61           C  
ATOM   1213  O   ALA M 150      50.760 -20.169  62.526  1.00171.61           O  
ATOM   1214  N   ALA M 151      48.682 -19.973  63.418  1.00585.21           N  
ATOM   1215  CA  ALA M 151      48.486 -21.306  63.954  1.00585.21           C  
ATOM   1216  CB  ALA M 151      47.166 -21.436  64.732  1.00585.21           C  
ATOM   1217  C   ALA M 151      48.495 -22.359  62.895  1.00585.21           C  
ATOM   1218  O   ALA M 151      48.832 -23.510  63.183  1.00585.21           O  
ATOM   1219  N   ARG M 152      48.077 -21.984  61.668  1.00528.37           N  
ATOM   1220  CA  ARG M 152      47.887 -22.875  60.558  1.00528.37           C  
ATOM   1221  CB  ARG M 152      49.157 -23.548  59.976  1.00528.37           C  
ATOM   1222  CG  ARG M 152      49.974 -24.453  60.898  0.98528.37           C  
ATOM   1223  CD  ARG M 152      51.217 -25.044  60.229  0.97528.37           C  
ATOM   1224  NE  ARG M 152      51.936 -25.844  61.259  0.97528.37           N  
ATOM   1225  CZ  ARG M 152      52.609 -26.977  60.903  0.97528.37           C  
ATOM   1226  NH1 ARG M 152      52.621 -27.387  59.602  1.00528.37           N  
ATOM   1227  NH2 ARG M 152      53.269 -27.704  61.852  1.00528.37           N  
ATOM   1228  C   ARG M 152      46.850 -23.861  60.949  1.00528.37           C  
ATOM   1229  O   ARG M 152      46.941 -25.050  60.652  1.00528.37           O  
ATOM   1230  N   GLU M 153      45.813 -23.328  61.629  1.00321.49           N  
ATOM   1231  CA  GLU M 153      44.657 -24.044  62.075  1.00321.49           C  
ATOM   1232  CB  GLU M 153      43.691 -23.184  62.911  1.00321.49           C  
ATOM   1233  CG  GLU M 153      44.175 -22.931  64.340  1.00321.49           C  
ATOM   1234  CD  GLU M 153      44.028 -24.234  65.118  1.00321.49           C  
ATOM   1235  OE1 GLU M 153      43.470 -25.205  64.541  1.00321.49           O  
ATOM   1236  OE2 GLU M 153      44.470 -24.276  66.297  1.00321.49           O  
ATOM   1237  C   GLU M 153      43.902 -24.540  60.881  1.00321.49           C  
ATOM   1238  O   GLU M 153      43.312 -25.617  60.901  1.00321.49           O  
ATOM   1239  N   ALA M 154      43.900 -23.768  59.789  1.00203.57           N  
ATOM   1240  CA  ALA M 154      43.147 -24.138  58.622  1.00203.57           C  
ATOM   1241  CB  ALA M 154      43.289 -23.116  57.480  1.00203.57           C  
ATOM   1242  C   ALA M 154      43.651 -25.457  58.115  1.00203.57           C  
ATOM   1243  O   ALA M 154      42.865 -26.299  57.684  1.00203.57           O  
ATOM   1244  N   GLU M 155      44.980 -25.671  58.150  1.00383.31           N  
ATOM   1245  CA  GLU M 155      45.561 -26.884  57.646  1.00383.31           C  
ATOM   1246  CB  GLU M 155      47.096 -26.896  57.722  0.99383.31           C  
ATOM   1247  CG  GLU M 155      47.756 -25.895  56.775  0.99383.31           C  
ATOM   1248  CD  GLU M 155      49.244 -25.872  57.087  0.86383.31           C  
ATOM   1249  OE1 GLU M 155      49.845 -26.977  57.165  0.86383.31           O  
ATOM   1250  OE2 GLU M 155      49.800 -24.754  57.259  0.86383.31           O  
ATOM   1251  C   GLU M 155      45.082 -28.035  58.467  1.00383.31           C  
ATOM   1252  O   GLU M 155      44.765 -29.094  57.929  1.00383.31           O  
ATOM   1253  N   GLN M 156      45.030 -27.875  59.801  1.00683.45           N  
ATOM   1254  CA  GLN M 156      44.587 -28.981  60.586  1.00683.45           C  
ATOM   1255  CB  GLN M 156      44.765 -28.818  62.090  1.00683.45           C  
ATOM   1256  CG  GLN M 156      43.887 -29.804  62.844  1.00683.45           C  
ATOM   1257  CD  GLN M 156      44.288 -29.760  64.293  1.00683.45           C  
ATOM   1258  OE1 GLN M 156      45.084 -28.916  64.697  1.00683.45           O  
ATOM   1259  NE2 GLN M 156      43.719 -30.693  65.097  1.00683.45           N  
ATOM   1260  C   GLN M 156      43.147 -29.268  60.327  1.00683.45           C  
ATOM   1261  O   GLN M 156      42.731 -30.424  60.283  1.00683.45           O  
ATOM   1262  N   ARG M 158      42.338 -28.215  60.163  1.00312.73           N  
ATOM   1263  CA  ARG M 158      40.936 -28.396  59.933  1.00312.73           C  
ATOM   1264  CB  ARG M 158      40.195 -27.056  59.823  1.00312.73           C  
ATOM   1265  CG  ARG M 158      40.441 -26.150  61.028  1.00312.73           C  
ATOM   1266  CD  ARG M 158      39.886 -26.689  62.343  1.00312.73           C  
ATOM   1267  NE  ARG M 158      40.407 -25.795  63.411  1.00312.73           N  
ATOM   1268  CZ  ARG M 158      39.741 -24.652  63.742  1.00312.73           C  
ATOM   1269  NH1 ARG M 158      38.594 -24.312  63.086  1.00312.73           N  
ATOM   1270  NH2 ARG M 158      40.218 -23.849  64.737  1.00312.73           N  
ATOM   1271  C   ARG M 158      40.768 -29.112  58.633  1.00312.73           C  
ATOM   1272  O   ARG M 158      39.935 -30.006  58.509  1.00312.73           O  
ATOM   1273  N   ARG M 159      41.582 -28.736  57.633  1.00227.81           N  
ATOM   1274  CA  ARG M 159      41.519 -29.278  56.304  1.00227.81           C  
ATOM   1275  CB  ARG M 159      42.598 -28.639  55.414  1.00227.81           C  
ATOM   1276  CG  ARG M 159      42.751 -29.214  54.006  1.00227.81           C  
ATOM   1277  CD  ARG M 159      43.878 -28.501  53.255  1.00227.81           C  
ATOM   1278  NE  ARG M 159      44.103 -29.176  51.948  1.00227.81           N  
ATOM   1279  CZ  ARG M 159      45.309 -29.015  51.326  1.00227.81           C  
ATOM   1280  NH1 ARG M 159      46.294 -28.288  51.928  1.00227.81           N  
ATOM   1281  NH2 ARG M 159      45.532 -29.576  50.103  1.00227.81           N  
ATOM   1282  C   ARG M 159      41.798 -30.745  56.381  1.00227.81           C  
ATOM   1283  O   ARG M 159      41.120 -31.534  55.726  1.00227.81           O  
ATOM   1284  N   ALA M 160      42.798 -31.148  57.197  1.00186.19           N  
ATOM   1285  CA  ALA M 160      43.170 -32.532  57.275  1.00186.19           C  
ATOM   1286  CB  ALA M 160      44.384 -32.828  58.198  1.00186.19           C  
ATOM   1287  C   ALA M 160      42.020 -33.327  57.797  1.00186.19           C  
ATOM   1288  O   ALA M 160      41.747 -34.422  57.313  1.00186.19           O  
ATOM   1289  N   TYR M 161      41.323 -32.805  58.821  1.00252.24           N  
ATOM   1290  CA  TYR M 161      40.215 -33.518  59.385  1.00252.24           C  
ATOM   1291  CB  TYR M 161      39.724 -32.856  60.677  1.00252.24           C  
ATOM   1292  CG  TYR M 161      38.438 -33.508  61.038  1.00252.24           C  
ATOM   1293  CD1 TYR M 161      38.410 -34.689  61.744  1.00252.24           C  
ATOM   1294  CD2 TYR M 161      37.253 -32.923  60.659  1.00252.24           C  
ATOM   1295  CE1 TYR M 161      37.209 -35.277  62.066  1.00252.24           C  
ATOM   1296  CE2 TYR M 161      36.052 -33.504  60.977  1.00252.24           C  
ATOM   1297  CZ  TYR M 161      36.031 -34.682  61.681  1.00252.24           C  
ATOM   1298  OH  TYR M 161      34.794 -35.272  62.004  1.00252.24           O  
ATOM   1299  C   TYR M 161      39.088 -33.610  58.404  1.00252.24           C  
ATOM   1300  O   TYR M 161      38.528 -34.682  58.186  1.00252.24           O  
ATOM   1301  N   LEU M 162      38.752 -32.485  57.756  1.00109.04           N  
ATOM   1302  CA  LEU M 162      37.614 -32.437  56.875  1.00109.04           C  
ATOM   1303  CB  LEU M 162      37.359 -31.027  56.316  1.00109.04           C  
ATOM   1304  CG  LEU M 162      36.981 -30.004  57.403  1.00109.04           C  
ATOM   1305  CD1 LEU M 162      36.729 -28.612  56.803  1.00109.04           C  
ATOM   1306  CD2 LEU M 162      35.803 -30.508  58.253  1.00109.04           C  
ATOM   1307  C   LEU M 162      37.828 -33.346  55.713  1.00109.04           C  
ATOM   1308  O   LEU M 162      36.902 -34.037  55.287  1.00109.04           O  
ATOM   1309  N   GLU M 163      39.038 -33.317  55.124  0.99137.95           N  
ATOM   1310  CA  GLU M 163      39.287 -34.151  53.994  0.99137.95           C  
ATOM   1311  CB  GLU M 163      40.563 -33.748  53.237  0.98137.95           C  
ATOM   1312  CG  GLU M 163      40.449 -32.381  52.560  0.98137.95           C  
ATOM   1313  CD  GLU M 163      41.762 -32.092  51.850  0.98137.95           C  
ATOM   1314  OE1 GLU M 163      42.684 -32.945  51.941  0.96137.95           O  
ATOM   1315  OE2 GLU M 163      41.861 -31.015  51.205  0.96137.95           O  
ATOM   1316  C   GLU M 163      39.442 -35.587  54.410  0.99137.95           C  
ATOM   1317  O   GLU M 163      38.857 -36.469  53.786  0.99137.95           O  
ATOM   1318  N   GLY M 164      40.319 -35.877  55.404  1.00285.86           N  
ATOM   1319  CA  GLY M 164      40.531 -37.252  55.768  1.00285.86           C  
ATOM   1320  C   GLY M 164      39.553 -37.916  56.697  1.00285.86           C  
ATOM   1321  O   GLY M 164      38.748 -38.746  56.276  1.00285.86           O  
ATOM   1322  N   GLU M 165      39.551 -37.495  57.986  1.00249.70           N  
ATOM   1323  CA  GLU M 165      38.834 -38.257  58.986  1.00249.70           C  
ATOM   1324  CB  GLU M 165      39.100 -37.823  60.439  1.00249.70           C  
ATOM   1325  CG  GLU M 165      40.463 -38.251  60.982  1.00249.70           C  
ATOM   1326  CD  GLU M 165      40.449 -38.018  62.488  1.00249.70           C  
ATOM   1327  OE1 GLU M 165      39.386 -37.586  63.010  1.00249.70           O  
ATOM   1328  OE2 GLU M 165      41.496 -38.276  63.138  1.00249.70           O  
ATOM   1329  C   GLU M 165      37.371 -38.183  58.795  1.00249.70           C  
ATOM   1330  O   GLU M 165      36.652 -39.180  58.870  1.00249.70           O  
ATOM   1331  N   CYS M 166      36.897 -36.970  58.534  1.00122.08           N  
ATOM   1332  CA  CYS M 166      35.491 -36.754  58.419  1.00122.08           C  
ATOM   1333  CB  CYS M 166      35.251 -35.262  58.195  1.00122.08           C  
ATOM   1334  SG  CYS M 166      33.618 -34.844  57.578  1.00122.08           S  
ATOM   1335  C   CYS M 166      34.928 -37.582  57.302  1.00122.08           C  
ATOM   1336  O   CYS M 166      33.924 -38.271  57.484  1.00122.08           O  
ATOM   1337  N   VAL M 167      35.570 -37.567  56.122  1.00105.06           N  
ATOM   1338  CA  VAL M 167      35.039 -38.292  54.998  0.99105.06           C  
ATOM   1339  CB  VAL M 167      35.818 -38.055  53.737  0.98105.06           C  
ATOM   1340  CG1 VAL M 167      35.197 -38.897  52.610  0.98105.06           C  
ATOM   1341  CG2 VAL M 167      35.841 -36.547  53.447  0.98105.06           C  
ATOM   1342  C   VAL M 167      35.093 -39.764  55.264  1.00105.06           C  
ATOM   1343  O   VAL M 167      34.132 -40.479  54.983  1.00105.06           O  
ATOM   1344  N   GLU M 168      36.222 -40.255  55.819  1.00176.17           N  
ATOM   1345  CA  GLU M 168      36.395 -41.673  55.985  0.99176.17           C  
ATOM   1346  CB  GLU M 168      37.796 -42.068  56.483  0.99176.17           C  
ATOM   1347  CG  GLU M 168      38.895 -41.864  55.438  0.99176.17           C  
ATOM   1348  CD  GLU M 168      40.217 -42.292  56.056  0.97176.17           C  
ATOM   1349  OE1 GLU M 168      40.562 -43.499  55.949  0.97176.17           O  
ATOM   1350  OE2 GLU M 168      40.899 -41.415  56.649  0.97176.17           O  
ATOM   1351  C   GLU M 168      35.406 -42.237  56.946  1.00176.17           C  
ATOM   1352  O   GLU M 168      34.864 -43.317  56.718  1.00176.17           O  
ATOM   1353  N   TRP M 169      35.166 -41.544  58.069  1.00226.51           N  
ATOM   1354  CA  TRP M 169      34.224 -42.061  59.013  1.00226.51           C  
ATOM   1355  CB  TRP M 169      34.344 -41.388  60.384  1.00226.51           C  
ATOM   1356  CG  TRP M 169      35.591 -41.892  61.069  1.00226.51           C  
ATOM   1357  CD2 TRP M 169      35.602 -43.050  61.916  1.00226.51           C  
ATOM   1358  CD1 TRP M 169      36.881 -41.451  61.000  1.00226.51           C  
ATOM   1359  NE1 TRP M 169      37.695 -42.261  61.757  1.00226.51           N  
ATOM   1360  CE2 TRP M 169      36.919 -43.252  62.323  1.00226.51           C  
ATOM   1361  CE3 TRP M 169      34.598 -43.887  62.308  1.00226.51           C  
ATOM   1362  CZ2 TRP M 169      37.250 -44.301  63.133  1.00226.51           C  
ATOM   1363  CZ3 TRP M 169      34.933 -44.933  63.138  1.00226.51           C  
ATOM   1364  CH2 TRP M 169      36.236 -45.136  63.543  1.00226.51           C  
ATOM   1365  C   TRP M 169      32.836 -41.998  58.455  1.00226.51           C  
ATOM   1366  O   TRP M 169      32.023 -42.887  58.699  1.00226.51           O  
ATOM   1367  N   LEU M 170      32.522 -40.953  57.672  1.00 68.35           N  
ATOM   1368  CA  LEU M 170      31.205 -40.824  57.117  1.00 68.35           C  
ATOM   1369  CB  LEU M 170      31.062 -39.546  56.267  1.00 68.35           C  
ATOM   1370  CG  LEU M 170      29.670 -39.353  55.640  1.00 68.35           C  
ATOM   1371  CD1 LEU M 170      28.570 -39.295  56.710  1.00 68.35           C  
ATOM   1372  CD2 LEU M 170      29.653 -38.121  54.721  1.00 68.35           C  
ATOM   1373  C   LEU M 170      30.935 -42.011  56.246  1.00 68.35           C  
ATOM   1374  O   LEU M 170      29.838 -42.569  56.275  1.00 68.35           O  
ATOM   1375  N   ARG M 171      31.927 -42.437  55.437  1.00178.89           N  
ATOM   1376  CA  ARG M 171      31.711 -43.572  54.587  1.00178.89           C  
ATOM   1377  CB  ARG M 171      32.848 -43.851  53.582  0.99178.89           C  
ATOM   1378  CG  ARG M 171      34.214 -44.169  54.190  0.99178.89           C  
ATOM   1379  CD  ARG M 171      35.207 -44.723  53.165  0.98178.89           C  
ATOM   1380  NE  ARG M 171      35.314 -43.728  52.061  0.97178.89           N  
ATOM   1381  CZ  ARG M 171      36.082 -44.000  50.965  0.97178.89           C  
ATOM   1382  NH1 ARG M 171      36.726 -45.199  50.860  0.97178.89           N  
ATOM   1383  NH2 ARG M 171      36.203 -43.069  49.976  0.97178.89           N  
ATOM   1384  C   ARG M 171      31.529 -44.788  55.436  1.00178.89           C  
ATOM   1385  O   ARG M 171      30.690 -45.634  55.134  1.00178.89           O  
ATOM   1386  N   ARG M 172      32.307 -44.907  56.531  1.00158.53           N  
ATOM   1387  CA  ARG M 172      32.179 -46.066  57.362  1.00158.53           C  
ATOM   1388  CB  ARG M 172      33.163 -46.044  58.540  0.99158.53           C  
ATOM   1389  CG  ARG M 172      33.118 -47.308  59.396  0.99158.53           C  
ATOM   1390  CD  ARG M 172      34.215 -47.349  60.457  0.99158.53           C  
ATOM   1391  NE  ARG M 172      34.065 -48.619  61.218  0.99158.53           N  
ATOM   1392  CZ  ARG M 172      35.162 -49.190  61.792  0.99158.53           C  
ATOM   1393  NH1 ARG M 172      36.388 -48.609  61.647  0.99158.53           N  
ATOM   1394  NH2 ARG M 172      35.039 -50.342  62.512  0.99158.53           N  
ATOM   1395  C   ARG M 172      30.783 -46.102  57.906  1.00158.53           C  
ATOM   1396  O   ARG M 172      30.147 -47.154  57.922  1.00158.53           O  
ATOM   1397  N   TYR M 173      30.259 -44.942  58.350  1.00106.19           N  
ATOM   1398  CA  TYR M 173      28.948 -44.920  58.934  1.00106.19           C  
ATOM   1399  CB  TYR M 173      28.533 -43.561  59.533  1.00106.19           C  
ATOM   1400  CG  TYR M 173      29.492 -43.195  60.616  1.00106.19           C  
ATOM   1401  CD1 TYR M 173      29.663 -44.001  61.719  1.00106.19           C  
ATOM   1402  CD2 TYR M 173      30.188 -42.010  60.541  1.00106.19           C  
ATOM   1403  CE1 TYR M 173      30.547 -43.647  62.712  1.00106.19           C  
ATOM   1404  CE2 TYR M 173      31.071 -41.650  61.529  1.00106.19           C  
ATOM   1405  CZ  TYR M 173      31.254 -42.471  62.614  1.00106.19           C  
ATOM   1406  OH  TYR M 173      32.162 -42.101  63.626  1.00106.19           O  
ATOM   1407  C   TYR M 173      27.923 -45.271  57.894  1.00106.19           C  
ATOM   1408  O   TYR M 173      26.991 -46.027  58.161  1.00106.19           O  
ATOM   1409  N   LEU M 174      28.072 -44.738  56.669  1.00 61.11           N  
ATOM   1410  CA  LEU M 174      27.091 -44.964  55.646  1.00 61.11           C  
ATOM   1411  CB  LEU M 174      27.436 -44.262  54.321  1.00 61.11           C  
ATOM   1412  CG  LEU M 174      27.377 -42.725  54.400  1.00 61.11           C  
ATOM   1413  CD1 LEU M 174      27.731 -42.084  53.049  1.00 61.11           C  
ATOM   1414  CD2 LEU M 174      26.016 -42.249  54.933  1.00 61.11           C  
ATOM   1415  C   LEU M 174      26.998 -46.431  55.370  1.00 61.11           C  
ATOM   1416  O   LEU M 174      25.906 -46.961  55.174  1.00 61.11           O  
ATOM   1417  N   GLU M 175      28.145 -47.130  55.319  1.00 87.12           N  
ATOM   1418  CA  GLU M 175      28.104 -48.535  55.041  1.00 87.12           C  
ATOM   1419  CB  GLU M 175      29.495 -49.108  54.732  1.00 87.12           C  
ATOM   1420  CG  GLU M 175      30.006 -48.601  53.381  1.00 87.12           C  
ATOM   1421  CD  GLU M 175      31.431 -49.082  53.184  0.88 87.12           C  
ATOM   1422  OE1 GLU M 175      32.190 -49.085  54.188  0.83 87.12           O  
ATOM   1423  OE2 GLU M 175      31.781 -49.451  52.031  0.83 87.12           O  
ATOM   1424  C   GLU M 175      27.478 -49.278  56.186  1.00 87.12           C  
ATOM   1425  O   GLU M 175      26.663 -50.175  55.980  1.00 87.12           O  
ATOM   1426  N   ASN M 176      27.820 -48.895  57.431  1.00 89.90           N  
ATOM   1427  CA  ASN M 176      27.348 -49.573  58.607  1.00 89.90           C  
ATOM   1428  CB  ASN M 176      27.948 -49.008  59.903  1.00 89.90           C  
ATOM   1429  CG  ASN M 176      29.426 -49.365  59.947  1.00 89.90           C  
ATOM   1430  OD1 ASN M 176      30.165 -48.867  60.794  1.00 89.90           O  
ATOM   1431  ND2 ASN M 176      29.877 -50.246  59.015  1.00 89.90           N  
ATOM   1432  C   ASN M 176      25.858 -49.457  58.727  1.00 89.90           C  
ATOM   1433  O   ASN M 176      25.201 -50.404  59.156  1.00 89.90           O  
ATOM   1434  N   GLY M 177      25.270 -48.293  58.384  1.00121.31           N  
ATOM   1435  CA  GLY M 177      23.844 -48.192  58.537  1.00121.31           C  
ATOM   1436  C   GLY M 177      23.233 -47.848  57.215  1.00121.31           C  
ATOM   1437  O   GLY M 177      22.417 -46.933  57.115  1.00121.31           O  
ATOM   1438  N   LYS M 178      23.552 -48.636  56.172  1.00 65.88           N  
ATOM   1439  CA  LYS M 178      23.071 -48.332  54.857  1.00 65.88           C  
ATOM   1440  CB  LYS M 178      23.571 -49.297  53.769  1.00 65.88           C  
ATOM   1441  CG  LYS M 178      25.024 -49.068  53.356  1.00 65.88           C  
ATOM   1442  CD  LYS M 178      25.550 -50.136  52.396  1.00 65.88           C  
ATOM   1443  CE  LYS M 178      26.890 -49.775  51.753  1.00 65.88           C  
ATOM   1444  NZ  LYS M 178      27.295 -50.828  50.795  1.00 65.88           N  
ATOM   1445  C   LYS M 178      21.583 -48.384  54.821  1.00 65.88           C  
ATOM   1446  O   LYS M 178      20.946 -47.540  54.192  1.00 65.88           O  
ATOM   1447  N   ASP M 179      20.979 -49.372  55.500  1.00 47.38           N  
ATOM   1448  CA  ASP M 179      19.558 -49.505  55.393  0.97 47.38           C  
ATOM   1449  CB  ASP M 179      19.021 -50.671  56.235  0.97 47.38           C  
ATOM   1450  CG  ASP M 179      19.560 -51.952  55.616  0.80 47.38           C  
ATOM   1451  OD1 ASP M 179      19.285 -52.195  54.411  0.69 47.38           O  
ATOM   1452  OD2 ASP M 179      20.259 -52.707  56.344  0.69 47.38           O  
ATOM   1453  C   ASP M 179      18.909 -48.248  55.882  1.00 47.38           C  
ATOM   1454  O   ASP M 179      18.052 -47.687  55.199  1.00 47.38           O  
ATOM   1455  N   LYS M 180      19.294 -47.773  57.083  1.00158.07           N  
ATOM   1456  CA  LYS M 180      18.677 -46.589  57.612  1.00158.07           C  
ATOM   1457  CB  LYS M 180      19.011 -46.338  59.090  1.00158.07           C  
ATOM   1458  CG  LYS M 180      18.193 -47.205  60.043  1.00158.07           C  
ATOM   1459  CD  LYS M 180      16.689 -46.945  59.930  1.00158.07           C  
ATOM   1460  CE  LYS M 180      16.314 -45.469  60.080  1.00158.07           C  
ATOM   1461  NZ  LYS M 180      16.703 -44.980  61.422  1.00158.07           N  
ATOM   1462  C   LYS M 180      19.077 -45.362  56.861  1.00158.07           C  
ATOM   1463  O   LYS M 180      18.228 -44.595  56.408  1.00158.07           O  
ATOM   1464  N   LEU M 181      20.396 -45.160  56.678  1.00 48.59           N  
ATOM   1465  CA  LEU M 181      20.864 -43.946  56.077  1.00 48.59           C  
ATOM   1466  CB  LEU M 181      22.381 -43.755  56.239  1.00 48.59           C  
ATOM   1467  CG  LEU M 181      22.806 -43.643  57.718  1.00 48.59           C  
ATOM   1468  CD1 LEU M 181      24.322 -43.453  57.859  1.00 48.59           C  
ATOM   1469  CD2 LEU M 181      22.007 -42.553  58.450  1.00 48.59           C  
ATOM   1470  C   LEU M 181      20.530 -43.943  54.591  1.00 48.59           C  
ATOM   1471  O   LEU M 181      20.558 -42.833  53.993  1.00 48.59           O  
ATOM   1472  OXT LEU M 181      20.240 -45.038  54.038  1.00 48.59           O  
TER    1473      LEU M 181                                                       
ATOM   1473  N   VAL P   1      33.178 -39.551  63.608  1.00177.63           N  
ATOM   1474  CA  VAL P   1      34.213 -39.316  64.642  0.99177.63           C  
ATOM   1475  CB  VAL P   1      35.474 -40.038  64.280  0.99177.63           C  
ATOM   1476  CG1 VAL P   1      35.969 -39.460  62.958  1.00177.63           C  
ATOM   1477  CG2 VAL P   1      36.494 -39.905  65.418  1.00177.63           C  
ATOM   1478  C   VAL P   1      34.469 -37.858  64.749  1.00177.63           C  
ATOM   1479  O   VAL P   1      34.562 -37.146  63.753  1.00177.63           O  
ATOM   1480  N   PRO P   2      34.564 -37.397  65.953  1.00147.80           N  
ATOM   1481  CA  PRO P   2      34.708 -35.987  66.146  1.00147.80           C  
ATOM   1482  CD  PRO P   2      33.817 -38.008  67.036  1.00147.80           C  
ATOM   1483  CB  PRO P   2      34.268 -35.697  67.584  1.00147.80           C  
ATOM   1484  CG  PRO P   2      34.095 -37.084  68.229  1.00147.80           C  
ATOM   1485  C   PRO P   2      36.065 -35.508  65.822  1.00147.80           C  
ATOM   1486  O   PRO P   2      37.023 -36.272  65.914  1.00147.80           O  
ATOM   1487  N   SER P   3      36.133 -34.236  65.412  0.99198.54           N  
ATOM   1488  CA  SER P   3      37.349 -33.575  65.141  0.98198.54           C  
ATOM   1489  CB  SER P   3      37.139 -32.243  64.397  0.97198.54           C  
ATOM   1490  OG  SER P   3      38.365 -31.544  64.249  1.00198.54           O  
ATOM   1491  C   SER P   3      37.867 -33.277  66.475  0.99198.54           C  
ATOM   1492  O   SER P   3      37.155 -33.349  67.477  0.99198.54           O  
ATOM   1493  N   VAL P   4      39.150 -32.966  66.550  0.99329.64           N  
ATOM   1494  CA  VAL P   4      39.491 -32.654  67.877  0.99329.64           C  
ATOM   1495  CB  VAL P   4      40.762 -33.252  68.383  0.98329.64           C  
ATOM   1496  CG1 VAL P   4      41.945 -32.420  67.862  1.00329.64           C  
ATOM   1497  CG2 VAL P   4      40.671 -33.399  69.908  1.00329.64           C  
ATOM   1498  C   VAL P   4      39.664 -31.192  67.892  0.99329.64           C  
ATOM   1499  O   VAL P   4      39.874 -30.546  66.861  0.99329.64           O  
ATOM   1500  N   TRP P   5      39.566 -30.669  69.116  0.98678.06           N  
ATOM   1501  CA  TRP P   5      39.668 -29.303  69.434  0.98678.06           C  
ATOM   1502  CB  TRP P   5      39.802 -29.086  70.956  0.98678.06           C  
ATOM   1503  CG  TRP P   5      40.764 -30.064  71.579  0.97678.06           C  
ATOM   1504  CD2 TRP P   5      42.173 -29.993  71.361  1.00678.06           C  
ATOM   1505  CD1 TRP P   5      40.540 -31.191  72.317  0.94678.06           C  
ATOM   1506  NE1 TRP P   5      41.731 -31.837  72.557  0.75678.06           N  
ATOM   1507  CE2 TRP P   5      42.744 -31.110  71.969  1.00678.06           C  
ATOM   1508  CE3 TRP P   5      42.918 -29.075  70.691  1.00678.06           C  
ATOM   1509  CZ2 TRP P   5      44.088 -31.334  71.905  1.00678.06           C  
ATOM   1510  CZ3 TRP P   5      44.264 -29.290  70.640  1.00678.06           C  
ATOM   1511  CH2 TRP P   5      44.839 -30.396  71.230  1.00678.06           C  
ATOM   1512  C   TRP P   5      40.783 -28.729  68.694  0.98678.06           C  
ATOM   1513  O   TRP P   5      41.778 -29.283  68.206  0.98678.06           O  
ATOM   1514  N   ARG P   6      40.524 -27.491  68.479  0.99497.65           N  
ATOM   1515  CA  ARG P   6      41.517 -26.882  67.772  0.99497.65           C  
ATOM   1516  CB  ARG P   6      40.876 -25.920  66.770  0.99497.65           C  
ATOM   1517  CG  ARG P   6      39.620 -26.489  66.074  0.97497.65           C  
ATOM   1518  CD  ARG P   6      38.313 -26.474  66.895  0.91497.65           C  
ATOM   1519  NE  ARG P   6      38.014 -27.835  67.438  0.75497.65           N  
ATOM   1520  CZ  ARG P   6      36.897 -28.516  67.035  0.83497.65           C  
ATOM   1521  NH1 ARG P   6      36.061 -27.981  66.101  0.75497.65           N  
ATOM   1522  NH2 ARG P   6      36.603 -29.741  67.567  0.75497.65           N  
ATOM   1523  C   ARG P   6      42.125 -26.088  68.846  0.99497.65           C  
ATOM   1524  O   ARG P   6      42.177 -26.483  70.018  0.99497.65           O  
ATOM   1525  N   SER P   7      42.652 -24.950  68.436  0.99248.69           N  
ATOM   1526  CA  SER P   7      43.122 -24.067  69.420  0.99248.69           C  
ATOM   1527  CB  SER P   7      44.165 -23.064  68.902  0.99248.69           C  
ATOM   1528  OG  SER P   7      43.560 -22.149  68.003  1.00248.69           O  
ATOM   1529  C   SER P   7      41.937 -23.291  69.849  0.99248.69           C  
ATOM   1530  O   SER P   7      40.866 -23.381  69.251  0.99248.69           O  
ATOM   1531  N   SER P   8      42.098 -22.509  70.922  0.98 75.37           N  
ATOM   1532  CA  SER P   8      40.995 -21.731  71.381  0.98 75.37           C  
ATOM   1533  CB  SER P   8      41.179 -21.208  72.816  0.96 75.37           C  
ATOM   1534  OG  SER P   8      42.283 -20.315  72.867  1.00 75.37           O  
ATOM   1535  C   SER P   8      40.887 -20.536  70.503  0.98 75.37           C  
ATOM   1536  O   SER P   8      41.796 -20.197  69.745  0.98 75.37           O  
ATOM   1537  N   LEU P   9      39.728 -19.869  70.575  1.00107.52           N  
ATOM   1538  CA  LEU P   9      39.554 -18.679  69.808  1.00107.52           C  
ATOM   1539  CB  LEU P   9      38.096 -18.197  69.751  1.00107.52           C  
ATOM   1540  CG  LEU P   9      37.177 -19.084  68.892  1.00107.52           C  
ATOM   1541  CD1 LEU P   9      37.165 -20.539  69.385  1.00107.52           C  
ATOM   1542  CD2 LEU P   9      35.766 -18.481  68.802  1.00107.52           C  
ATOM   1543  C   LEU P   9      40.368 -17.592  70.486  1.00107.52           C  
ATOM   1544  O   LEU P   9      40.439 -16.477  69.907  1.00107.52           O  
ATOM   1545  OXT LEU P   9      40.926 -17.857  71.584  1.00107.52           O  
TER    1546      LEU P   9                                                       
ATOM   1546  N   VAL A   4      52.729 -52.635  66.777  1.00 40.15           N  
ATOM   1547  CA  VAL A   4      53.250 -52.615  65.392  1.00 40.15           C  
ATOM   1548  CB  VAL A   4      53.590 -51.215  64.976  1.00 40.15           C  
ATOM   1549  CG1 VAL A   4      54.232 -51.259  63.580  1.00 40.15           C  
ATOM   1550  CG2 VAL A   4      52.312 -50.362  65.049  1.00 40.15           C  
ATOM   1551  C   VAL A   4      54.478 -53.447  65.309  1.00 40.15           C  
ATOM   1552  O   VAL A   4      55.305 -53.439  66.220  1.00 40.15           O  
ATOM   1553  N   GLU A   5      54.617 -54.209  64.207  1.00 88.11           N  
ATOM   1554  CA  GLU A   5      55.770 -55.048  64.100  1.00 88.11           C  
ATOM   1555  CB  GLU A   5      55.458 -56.542  63.906  1.00 88.11           C  
ATOM   1556  CG  GLU A   5      54.908 -57.240  65.149  1.00 88.11           C  
ATOM   1557  CD  GLU A   5      54.715 -58.707  64.792  1.00 88.11           C  
ATOM   1558  OE1 GLU A   5      53.982 -58.984  63.805  1.00 88.11           O  
ATOM   1559  OE2 GLU A   5      55.305 -59.569  65.494  1.00 88.11           O  
ATOM   1560  C   GLU A   5      56.578 -54.641  62.911  1.00 88.11           C  
ATOM   1561  O   GLU A   5      56.040 -54.346  61.844  1.00 88.11           O  
ATOM   1562  N   GLN A   6      57.914 -54.599  63.095  1.00118.09           N  
ATOM   1563  CA  GLN A   6      58.842 -54.344  62.031  1.00118.09           C  
ATOM   1564  CB  GLN A   6      59.830 -53.197  62.314  1.00118.09           C  
ATOM   1565  CG  GLN A   6      59.164 -51.833  62.508  1.00118.09           C  
ATOM   1566  CD  GLN A   6      60.243 -50.760  62.580  1.00118.09           C  
ATOM   1567  OE1 GLN A   6      60.343 -50.022  63.560  1.00118.09           O  
ATOM   1568  NE2 GLN A   6      61.069 -50.659  61.504  1.00118.09           N  
ATOM   1569  C   GLN A   6      59.661 -55.590  61.951  1.00118.09           C  
ATOM   1570  O   GLN A   6      60.365 -55.937  62.896  1.00118.09           O  
ATOM   1571  N   HIS A   7      59.573 -56.315  60.817  1.00264.50           N  
ATOM   1572  CA  HIS A   7      60.191 -57.613  60.707  1.00264.50           C  
ATOM   1573  ND1 HIS A   7      57.875 -59.806  60.696  1.00264.50           N  
ATOM   1574  CG  HIS A   7      58.223 -58.796  59.829  1.00264.50           C  
ATOM   1575  CB  HIS A   7      59.640 -58.424  59.544  1.00264.50           C  
ATOM   1576  NE2 HIS A   7      55.975 -58.911  59.965  1.00264.50           N  
ATOM   1577  CD2 HIS A   7      57.053 -58.261  59.389  1.00264.50           C  
ATOM   1578  CE1 HIS A   7      56.520 -59.830  60.742  1.00264.50           C  
ATOM   1579  C   HIS A   7      61.680 -57.637  60.685  1.00264.50           C  
ATOM   1580  O   HIS A   7      62.251 -58.355  61.511  1.00264.50           O  
ATOM   1581  N   PRO A   8      62.368 -56.954  59.792  1.00192.56           N  
ATOM   1582  CA  PRO A   8      63.789 -57.077  59.880  1.00192.56           C  
ATOM   1583  CD  PRO A   8      61.937 -56.823  58.410  1.00192.56           C  
ATOM   1584  CB  PRO A   8      64.356 -56.681  58.524  1.00192.56           C  
ATOM   1585  CG  PRO A   8      63.207 -57.002  57.558  1.00192.56           C  
ATOM   1586  C   PRO A   8      64.275 -56.220  60.994  1.00192.56           C  
ATOM   1587  O   PRO A   8      63.963 -55.030  60.999  1.00192.56           O  
ATOM   1588  N   SER A   9      65.043 -56.792  61.930  1.00 98.23           N  
ATOM   1589  CA  SER A   9      65.597 -56.002  62.984  1.00 98.23           C  
ATOM   1590  CB  SER A   9      66.152 -56.847  64.138  1.00 98.23           C  
ATOM   1591  OG  SER A   9      66.680 -55.991  65.144  1.00 98.23           O  
ATOM   1592  C   SER A   9      66.734 -55.227  62.414  1.00 98.23           C  
ATOM   1593  O   SER A   9      66.981 -54.091  62.813  1.00 98.23           O  
ATOM   1594  N   THR A  10      67.473 -55.846  61.472  1.00122.96           N  
ATOM   1595  CA  THR A  10      68.597 -55.188  60.880  1.00122.96           C  
ATOM   1596  CB  THR A  10      69.911 -55.657  61.435  1.00122.96           C  
ATOM   1597  OG1 THR A  10      70.977 -54.884  60.906  1.00122.96           O  
ATOM   1598  CG2 THR A  10      70.092 -57.144  61.087  1.00122.96           C  
ATOM   1599  C   THR A  10      68.581 -55.465  59.406  1.00122.96           C  
ATOM   1600  O   THR A  10      68.027 -56.470  58.963  1.00122.96           O  
ATOM   1601  N   LEU A  11      69.163 -54.549  58.599  1.00 72.42           N  
ATOM   1602  CA  LEU A  11      69.190 -54.752  57.177  1.00 72.42           C  
ATOM   1603  CB  LEU A  11      67.964 -54.135  56.479  1.00 72.42           C  
ATOM   1604  CG  LEU A  11      67.870 -54.420  54.970  1.00 72.42           C  
ATOM   1605  CD1 LEU A  11      67.706 -55.924  54.696  1.00 72.42           C  
ATOM   1606  CD2 LEU A  11      66.758 -53.580  54.321  1.00 72.42           C  
ATOM   1607  C   LEU A  11      70.430 -54.102  56.632  1.00 72.42           C  
ATOM   1608  O   LEU A  11      70.840 -53.038  57.096  1.00 72.42           O  
ATOM   1609  N   SER A  12      71.075 -54.737  55.630  1.00 89.16           N  
ATOM   1610  CA  SER A  12      72.263 -54.155  55.070  1.00 89.16           C  
ATOM   1611  CB  SER A  12      73.524 -54.999  55.334  1.00 89.16           C  
ATOM   1612  OG  SER A  12      74.667 -54.371  54.775  1.00 89.16           O  
ATOM   1613  C   SER A  12      72.074 -54.067  53.585  1.00 89.16           C  
ATOM   1614  O   SER A  12      71.643 -55.031  52.953  1.00 89.16           O  
ATOM   1615  N   VAL A  13      72.387 -52.896  52.985  1.00129.38           N  
ATOM   1616  CA  VAL A  13      72.231 -52.755  51.562  1.00129.38           C  
ATOM   1617  CB  VAL A  13      71.058 -51.918  51.134  1.00129.38           C  
ATOM   1618  CG1 VAL A  13      69.769 -52.525  51.702  1.00129.38           C  
ATOM   1619  CG2 VAL A  13      71.310 -50.458  51.536  1.00129.38           C  
ATOM   1620  C   VAL A  13      73.436 -52.054  51.017  1.00129.38           C  
ATOM   1621  O   VAL A  13      74.116 -51.307  51.718  1.00129.38           O  
ATOM   1622  N   GLN A  14      73.720 -52.293  49.724  1.00132.76           N  
ATOM   1623  CA  GLN A  14      74.835 -51.685  49.061  1.00132.76           C  
ATOM   1624  CB  GLN A  14      75.206 -52.419  47.758  1.00132.76           C  
ATOM   1625  CG  GLN A  14      76.390 -51.820  46.999  1.00132.76           C  
ATOM   1626  CD  GLN A  14      77.668 -52.192  47.736  1.00132.76           C  
ATOM   1627  OE1 GLN A  14      78.085 -51.513  48.673  1.00132.76           O  
ATOM   1628  NE2 GLN A  14      78.311 -53.307  47.302  1.00132.76           N  
ATOM   1629  C   GLN A  14      74.440 -50.284  48.707  1.00132.76           C  
ATOM   1630  O   GLN A  14      73.275 -50.006  48.434  1.00132.76           O  
ATOM   1631  N   GLU A  15      75.419 -49.360  48.711  1.00 49.79           N  
ATOM   1632  CA  GLU A  15      75.174 -47.985  48.386  1.00 49.79           C  
ATOM   1633  CB  GLU A  15      76.462 -47.145  48.401  1.00 49.79           C  
ATOM   1634  CG  GLU A  15      76.268 -45.677  48.024  1.00 49.79           C  
ATOM   1635  CD  GLU A  15      77.650 -45.041  47.974  1.00 49.79           C  
ATOM   1636  OE1 GLU A  15      78.619 -45.709  48.423  1.00 49.79           O  
ATOM   1637  OE2 GLU A  15      77.759 -43.885  47.484  1.00 49.79           O  
ATOM   1638  C   GLU A  15      74.630 -47.916  46.994  1.00 49.79           C  
ATOM   1639  O   GLU A  15      75.154 -48.544  46.076  1.00 49.79           O  
ATOM   1640  N   GLY A  16      73.545 -47.139  46.807  1.00 24.58           N  
ATOM   1641  CA  GLY A  16      72.991 -46.944  45.498  1.00 24.58           C  
ATOM   1642  C   GLY A  16      71.850 -47.889  45.270  1.00 24.58           C  
ATOM   1643  O   GLY A  16      71.049 -47.680  44.360  1.00 24.58           O  
ATOM   1644  N   ASP A  17      71.745 -48.961  46.080  1.00 37.43           N  
ATOM   1645  CA  ASP A  17      70.673 -49.897  45.894  1.00 37.43           C  
ATOM   1646  CB  ASP A  17      70.990 -51.319  46.388  1.00 37.43           C  
ATOM   1647  CG  ASP A  17      71.949 -51.957  45.392  1.00 37.43           C  
ATOM   1648  OD1 ASP A  17      72.110 -51.388  44.279  1.00 37.43           O  
ATOM   1649  OD2 ASP A  17      72.526 -53.026  45.726  1.00 37.43           O  
ATOM   1650  C   ASP A  17      69.467 -49.414  46.630  1.00 37.43           C  
ATOM   1651  O   ASP A  17      69.547 -48.517  47.468  1.00 37.43           O  
ATOM   1652  N   SER A  18      68.297 -50.001  46.309  1.00 42.26           N  
ATOM   1653  CA  SER A  18      67.079 -49.614  46.954  1.00 42.26           C  
ATOM   1654  CB  SER A  18      65.829 -49.821  46.081  1.00 42.26           C  
ATOM   1655  OG  SER A  18      65.879 -48.970  44.944  1.00 42.26           O  
ATOM   1656  C   SER A  18      66.912 -50.437  48.188  1.00 42.26           C  
ATOM   1657  O   SER A  18      67.463 -51.529  48.315  1.00 42.26           O  
ATOM   1658  N   ALA A  19      66.130 -49.917  49.151  1.00 56.84           N  
ATOM   1659  CA  ALA A  19      65.935 -50.660  50.356  1.00 56.84           C  
ATOM   1660  CB  ALA A  19      66.723 -50.101  51.550  1.00 56.84           C  
ATOM   1661  C   ALA A  19      64.489 -50.589  50.721  1.00 56.84           C  
ATOM   1662  O   ALA A  19      63.808 -49.604  50.438  1.00 56.84           O  
ATOM   1663  N   VAL A  20      63.970 -51.664  51.343  1.00154.82           N  
ATOM   1664  CA  VAL A  20      62.604 -51.625  51.772  1.00154.82           C  
ATOM   1665  CB  VAL A  20      61.658 -52.478  50.980  1.00154.82           C  
ATOM   1666  CG1 VAL A  20      61.419 -51.831  49.615  1.00154.82           C  
ATOM   1667  CG2 VAL A  20      62.264 -53.879  50.865  1.00154.82           C  
ATOM   1668  C   VAL A  20      62.504 -52.070  53.192  1.00154.82           C  
ATOM   1669  O   VAL A  20      63.095 -53.069  53.601  1.00154.82           O  
ATOM   1670  N   ILE A  21      61.723 -51.313  53.986  1.00 82.83           N  
ATOM   1671  CA  ILE A  21      61.515 -51.676  55.358  1.00 82.83           C  
ATOM   1672  CB  ILE A  21      61.932 -50.625  56.345  1.00 82.83           C  
ATOM   1673  CG1 ILE A  21      63.454 -50.422  56.277  1.00 82.83           C  
ATOM   1674  CG2 ILE A  21      61.435 -51.041  57.741  1.00 82.83           C  
ATOM   1675  CD1 ILE A  21      63.941 -49.217  57.077  1.00 82.83           C  
ATOM   1676  C   ILE A  21      60.048 -51.915  55.523  1.00 82.83           C  
ATOM   1677  O   ILE A  21      59.224 -51.097  55.116  1.00 82.83           O  
ATOM   1678  N   LYS A  22      59.686 -53.057  56.142  1.00134.75           N  
ATOM   1679  CA  LYS A  22      58.307 -53.438  56.239  1.00134.75           C  
ATOM   1680  CB  LYS A  22      58.085 -54.933  55.948  1.00134.75           C  
ATOM   1681  CG  LYS A  22      58.583 -55.397  54.575  1.00134.75           C  
ATOM   1682  CD  LYS A  22      57.865 -54.770  53.380  1.00134.75           C  
ATOM   1683  CE  LYS A  22      58.402 -55.267  52.036  1.00134.75           C  
ATOM   1684  NZ  LYS A  22      57.645 -54.652  50.925  1.00134.75           N  
ATOM   1685  C   LYS A  22      57.796 -53.209  57.631  1.00134.75           C  
ATOM   1686  O   LYS A  22      58.549 -53.233  58.605  1.00134.75           O  
ATOM   1687  N   CYS A  23      56.476 -52.941  57.736  1.00137.35           N  
ATOM   1688  CA  CYS A  23      55.825 -52.815  59.012  1.00137.35           C  
ATOM   1689  CB  CYS A  23      55.733 -51.382  59.544  1.00137.35           C  
ATOM   1690  SG  CYS A  23      57.289 -50.900  60.324  1.00137.35           S  
ATOM   1691  C   CYS A  23      54.425 -53.345  58.905  1.00137.35           C  
ATOM   1692  O   CYS A  23      53.795 -53.246  57.854  1.00137.35           O  
ATOM   1693  N   THR A  24      53.910 -53.942  60.007  1.00 56.17           N  
ATOM   1694  CA  THR A  24      52.571 -54.472  60.050  1.00 56.17           C  
ATOM   1695  CB  THR A  24      52.532 -55.969  60.153  1.00 56.17           C  
ATOM   1696  OG1 THR A  24      53.121 -56.390  61.375  1.00 56.17           O  
ATOM   1697  CG2 THR A  24      53.304 -56.567  58.964  1.00 56.17           C  
ATOM   1698  C   THR A  24      51.924 -53.950  61.300  1.00 56.17           C  
ATOM   1699  O   THR A  24      52.579 -53.814  62.331  1.00 56.17           O  
ATOM   1700  N   TYR A  25      50.610 -53.643  61.243  1.00145.31           N  
ATOM   1701  CA  TYR A  25      49.929 -53.133  62.405  1.00145.31           C  
ATOM   1702  CB  TYR A  25      49.595 -51.632  62.320  1.00145.31           C  
ATOM   1703  CG  TYR A  25      48.781 -51.382  61.096  1.00145.31           C  
ATOM   1704  CD1 TYR A  25      47.415 -51.541  61.103  1.00145.31           C  
ATOM   1705  CD2 TYR A  25      49.394 -50.978  59.933  1.00145.31           C  
ATOM   1706  CE1 TYR A  25      46.675 -51.302  59.967  1.00145.31           C  
ATOM   1707  CE2 TYR A  25      48.661 -50.738  58.795  1.00145.31           C  
ATOM   1708  CZ  TYR A  25      47.298 -50.900  58.811  1.00145.31           C  
ATOM   1709  OH  TYR A  25      46.544 -50.654  57.645  1.00145.31           O  
ATOM   1710  C   TYR A  25      48.658 -53.900  62.629  1.00145.31           C  
ATOM   1711  O   TYR A  25      48.058 -54.430  61.696  1.00145.31           O  
ATOM   1712  N   SER A  26      48.266 -54.014  63.916  1.00123.69           N  
ATOM   1713  CA  SER A  26      47.136 -54.777  64.380  1.00123.69           C  
ATOM   1714  CB  SER A  26      47.232 -55.111  65.877  1.00123.69           C  
ATOM   1715  OG  SER A  26      48.361 -55.935  66.123  1.00123.69           O  
ATOM   1716  C   SER A  26      45.778 -54.148  64.179  1.00123.69           C  
ATOM   1717  O   SER A  26      44.837 -54.859  63.826  1.00123.69           O  
ATOM   1718  N   ASP A  27      45.607 -52.821  64.391  1.00199.42           N  
ATOM   1719  CA  ASP A  27      44.245 -52.337  64.421  1.00199.42           C  
ATOM   1720  CB  ASP A  27      43.942 -51.299  65.515  1.00199.42           C  
ATOM   1721  CG  ASP A  27      44.565 -49.977  65.118  1.00199.42           C  
ATOM   1722  OD1 ASP A  27      45.817 -49.848  65.171  1.00199.42           O  
ATOM   1723  OD2 ASP A  27      43.773 -49.075  64.739  1.00199.42           O  
ATOM   1724  C   ASP A  27      43.783 -51.726  63.130  1.00199.42           C  
ATOM   1725  O   ASP A  27      44.454 -50.889  62.542  1.00199.42           O  
ATOM   1726  N   SER A  28      42.556 -52.098  62.707  1.00422.66           N  
ATOM   1727  CA  SER A  28      41.937 -51.733  61.456  1.00422.66           C  
ATOM   1728  CB  SER A  28      40.607 -52.470  61.237  1.00422.66           C  
ATOM   1729  OG  SER A  28      40.826 -53.871  61.203  1.00422.66           O  
ATOM   1730  C   SER A  28      41.634 -50.262  61.318  1.00422.66           C  
ATOM   1731  O   SER A  28      41.634 -49.737  60.209  1.00422.66           O  
ATOM   1732  N   ALA A  36      41.297 -49.564  62.411  1.00147.77           N  
ATOM   1733  CA  ALA A  36      40.982 -48.152  62.407  1.00147.77           C  
ATOM   1734  CB  ALA A  36      40.453 -47.671  63.769  1.00147.77           C  
ATOM   1735  C   ALA A  36      42.233 -47.343  62.102  1.00147.77           C  
ATOM   1736  O   ALA A  36      42.099 -46.210  61.650  1.00147.77           O  
ATOM   1737  N   SER A  37      43.465 -47.859  62.401  1.00152.06           N  
ATOM   1738  CA  SER A  37      44.722 -47.129  62.290  1.00152.06           C  
ATOM   1739  CB  SER A  37      45.961 -48.040  62.304  1.00152.06           C  
ATOM   1740  OG  SER A  37      45.944 -48.897  61.173  1.00152.06           O  
ATOM   1741  C   SER A  37      44.763 -46.314  61.032  1.00152.06           C  
ATOM   1742  O   SER A  37      44.788 -46.843  59.922  1.00152.06           O  
ATOM   1743  N   ASN A  38      44.645 -44.982  61.219  1.00181.04           N  
ATOM   1744  CA  ASN A  38      44.656 -43.977  60.196  1.00181.04           C  
ATOM   1745  CB  ASN A  38      43.668 -42.845  60.493  1.00181.04           C  
ATOM   1746  CG  ASN A  38      43.668 -41.962  59.265  1.00181.04           C  
ATOM   1747  OD1 ASN A  38      44.436 -41.006  59.184  1.00181.04           O  
ATOM   1748  ND2 ASN A  38      42.816 -42.311  58.265  1.00181.04           N  
ATOM   1749  C   ASN A  38      45.987 -43.347  59.881  1.00181.04           C  
ATOM   1750  O   ASN A  38      46.186 -42.920  58.748  1.00181.04           O  
ATOM   1751  N   TYR A  39      46.920 -43.214  60.851  1.00518.65           N  
ATOM   1752  CA  TYR A  39      48.075 -42.383  60.591  1.00518.65           C  
ATOM   1753  CB  TYR A  39      48.061 -41.207  61.591  1.00518.65           C  
ATOM   1754  CG  TYR A  39      48.725 -39.967  61.092  1.00518.65           C  
ATOM   1755  CD1 TYR A  39      48.378 -39.474  59.860  1.00518.65           C  
ATOM   1756  CD2 TYR A  39      49.606 -39.240  61.865  1.00518.65           C  
ATOM   1757  CE1 TYR A  39      48.936 -38.315  59.388  1.00518.65           C  
ATOM   1758  CE2 TYR A  39      50.170 -38.074  61.399  1.00518.65           C  
ATOM   1759  CZ  TYR A  39      49.830 -37.611  60.153  1.00518.65           C  
ATOM   1760  OH  TYR A  39      50.389 -36.415  59.661  1.00518.65           O  
ATOM   1761  C   TYR A  39      49.329 -43.190  60.777  1.00518.65           C  
ATOM   1762  O   TYR A  39      49.463 -43.916  61.760  1.00518.65           O  
ATOM   1763  N   PHE A  40      50.290 -43.086  59.826  1.00266.32           N  
ATOM   1764  CA  PHE A  40      51.478 -43.900  59.921  1.00266.32           C  
ATOM   1765  CB  PHE A  40      51.495 -45.017  58.862  1.00266.32           C  
ATOM   1766  CG  PHE A  40      50.251 -45.816  59.036  1.00266.32           C  
ATOM   1767  CD1 PHE A  40      50.200 -46.868  59.922  1.00266.32           C  
ATOM   1768  CD2 PHE A  40      49.123 -45.504  58.311  1.00266.32           C  
ATOM   1769  CE1 PHE A  40      49.045 -47.599  60.076  1.00266.32           C  
ATOM   1770  CE2 PHE A  40      47.966 -46.231  58.462  1.00266.32           C  
ATOM   1771  CZ  PHE A  40      47.925 -47.282  59.346  1.00266.32           C  
ATOM   1772  C   PHE A  40      52.695 -43.062  59.641  1.00266.32           C  
ATOM   1773  O   PHE A  40      53.061 -42.870  58.480  1.00266.32           O  
ATOM   1774  N   PRO A  41      53.332 -42.546  60.660  1.00258.27           N  
ATOM   1775  CA  PRO A  41      54.576 -41.849  60.422  1.00258.27           C  
ATOM   1776  CD  PRO A  41      52.528 -41.864  61.664  1.00258.27           C  
ATOM   1777  CB  PRO A  41      54.672 -40.766  61.495  1.00258.27           C  
ATOM   1778  CG  PRO A  41      53.215 -40.513  61.906  1.00258.27           C  
ATOM   1779  C   PRO A  41      55.774 -42.765  60.420  1.00258.27           C  
ATOM   1780  O   PRO A  41      55.727 -43.829  61.038  1.00258.27           O  
ATOM   1781  N   TRP A  42      56.867 -42.358  59.739  1.00121.25           N  
ATOM   1782  CA  TRP A  42      58.104 -43.092  59.749  1.00121.25           C  
ATOM   1783  CB  TRP A  42      58.576 -43.546  58.357  1.00121.25           C  
ATOM   1784  CG  TRP A  42      57.798 -44.708  57.789  1.00121.25           C  
ATOM   1785  CD2 TRP A  42      58.238 -46.070  57.885  1.00121.25           C  
ATOM   1786  CD1 TRP A  42      56.616 -44.728  57.111  1.00121.25           C  
ATOM   1787  NE1 TRP A  42      56.289 -46.022  56.779  1.00121.25           N  
ATOM   1788  CE2 TRP A  42      57.281 -46.858  57.250  1.00121.25           C  
ATOM   1789  CE3 TRP A  42      59.352 -46.619  58.456  1.00121.25           C  
ATOM   1790  CZ2 TRP A  42      57.423 -48.215  57.174  1.00121.25           C  
ATOM   1791  CZ3 TRP A  42      59.493 -47.986  58.382  1.00121.25           C  
ATOM   1792  CH2 TRP A  42      58.546 -48.769  57.752  1.00121.25           C  
ATOM   1793  C   TRP A  42      59.140 -42.164  60.286  1.00121.25           C  
ATOM   1794  O   TRP A  42      59.176 -40.986  59.930  1.00121.25           O  
ATOM   1795  N   TYR A  43      60.015 -42.683  61.168  1.00107.74           N  
ATOM   1796  CA  TYR A  43      61.014 -41.862  61.783  1.00107.74           C  
ATOM   1797  CB  TYR A  43      60.854 -41.726  63.312  1.00107.74           C  
ATOM   1798  CG  TYR A  43      59.602 -40.987  63.649  1.00107.74           C  
ATOM   1799  CD1 TYR A  43      58.390 -41.638  63.721  1.00107.74           C  
ATOM   1800  CD2 TYR A  43      59.646 -39.637  63.912  1.00107.74           C  
ATOM   1801  CE1 TYR A  43      57.241 -40.952  64.041  1.00107.74           C  
ATOM   1802  CE2 TYR A  43      58.502 -38.945  64.233  1.00107.74           C  
ATOM   1803  CZ  TYR A  43      57.296 -39.602  64.297  1.00107.74           C  
ATOM   1804  OH  TYR A  43      56.121 -38.896  64.626  1.00107.74           O  
ATOM   1805  C   TYR A  43      62.351 -42.498  61.587  1.00107.74           C  
ATOM   1806  O   TYR A  43      62.474 -43.714  61.452  1.00107.74           O  
ATOM   1807  N   LYS A  44      63.395 -41.652  61.546  1.00121.69           N  
ATOM   1808  CA  LYS A  44      64.756 -42.093  61.437  1.00121.69           C  
ATOM   1809  CB  LYS A  44      65.472 -41.398  60.266  1.00121.69           C  
ATOM   1810  CG  LYS A  44      66.962 -41.703  60.123  1.00121.69           C  
ATOM   1811  CD  LYS A  44      67.559 -41.132  58.834  1.00121.69           C  
ATOM   1812  CE  LYS A  44      69.088 -41.148  58.798  1.00121.69           C  
ATOM   1813  NZ  LYS A  44      69.568 -40.586  57.515  1.00121.69           N  
ATOM   1814  C   LYS A  44      65.438 -41.659  62.703  1.00121.69           C  
ATOM   1815  O   LYS A  44      65.277 -40.518  63.129  1.00121.69           O  
ATOM   1816  N   GLN A  45      66.209 -42.555  63.359  1.00141.04           N  
ATOM   1817  CA  GLN A  45      66.856 -42.154  64.583  1.00141.04           C  
ATOM   1818  CB  GLN A  45      66.280 -42.848  65.839  1.00141.04           C  
ATOM   1819  CG  GLN A  45      66.919 -42.372  67.149  1.00141.04           C  
ATOM   1820  CD  GLN A  45      66.227 -43.046  68.330  1.00141.04           C  
ATOM   1821  OE1 GLN A  45      65.804 -44.198  68.251  1.00141.04           O  
ATOM   1822  NE2 GLN A  45      66.105 -42.303  69.463  1.00141.04           N  
ATOM   1823  C   GLN A  45      68.312 -42.488  64.497  1.00141.04           C  
ATOM   1824  O   GLN A  45      68.698 -43.649  64.361  1.00141.04           O  
ATOM   1825  N   GLU A  46      69.158 -41.443  64.568  1.00 96.87           N  
ATOM   1826  CA  GLU A  46      70.585 -41.587  64.549  1.00 96.87           C  
ATOM   1827  CB  GLU A  46      71.305 -40.317  64.061  1.00 96.87           C  
ATOM   1828  CG  GLU A  46      71.057 -39.989  62.588  1.00 96.87           C  
ATOM   1829  CD  GLU A  46      72.156 -40.652  61.769  1.00 96.87           C  
ATOM   1830  OE1 GLU A  46      73.185 -41.046  62.379  1.00 96.87           O  
ATOM   1831  OE2 GLU A  46      71.987 -40.765  60.526  1.00 96.87           O  
ATOM   1832  C   GLU A  46      71.011 -41.821  65.962  1.00 96.87           C  
ATOM   1833  O   GLU A  46      70.306 -41.463  66.906  1.00 96.87           O  
ATOM   1834  N   LEU A  48      72.197 -42.429  66.149  1.00 55.79           N  
ATOM   1835  CA  LEU A  48      72.634 -42.705  67.485  1.00 55.79           C  
ATOM   1836  CB  LEU A  48      73.980 -43.446  67.537  1.00 55.79           C  
ATOM   1837  CG  LEU A  48      73.946 -44.825  66.850  1.00 55.79           C  
ATOM   1838  CD1 LEU A  48      75.311 -45.524  66.932  1.00 55.79           C  
ATOM   1839  CD2 LEU A  48      72.798 -45.692  67.393  1.00 55.79           C  
ATOM   1840  C   LEU A  48      72.811 -41.392  68.186  1.00 55.79           C  
ATOM   1841  O   LEU A  48      73.386 -40.449  67.642  1.00 55.79           O  
ATOM   1842  N   GLY A  49      72.276 -41.293  69.420  1.00 61.38           N  
ATOM   1843  CA  GLY A  49      72.463 -40.114  70.219  1.00 61.38           C  
ATOM   1844  C   GLY A  49      71.643 -38.964  69.697  1.00 61.38           C  
ATOM   1845  O   GLY A  49      71.941 -37.810  70.005  1.00 61.38           O  
ATOM   1846  N   LYS A  50      70.590 -39.228  68.896  1.00139.69           N  
ATOM   1847  CA  LYS A  50      69.802 -38.135  68.381  1.00139.69           C  
ATOM   1848  CB  LYS A  50      69.977 -37.925  66.864  1.00139.69           C  
ATOM   1849  CG  LYS A  50      69.254 -36.691  66.317  1.00139.69           C  
ATOM   1850  CD  LYS A  50      69.442 -36.470  64.818  1.00139.69           C  
ATOM   1851  CE  LYS A  50      68.501 -35.407  64.250  1.00139.69           C  
ATOM   1852  NZ  LYS A  50      68.535 -35.440  62.771  1.00139.69           N  
ATOM   1853  C   LYS A  50      68.349 -38.447  68.618  1.00139.69           C  
ATOM   1854  O   LYS A  50      68.010 -39.524  69.106  1.00139.69           O  
ATOM   1855  N   GLY A  51      67.446 -37.479  68.326  1.00106.45           N  
ATOM   1856  CA  GLY A  51      66.040 -37.719  68.463  1.00106.45           C  
ATOM   1857  C   GLY A  51      65.548 -38.305  67.183  1.00106.45           C  
ATOM   1858  O   GLY A  51      66.232 -38.316  66.162  1.00106.45           O  
ATOM   1859  N   PRO A  52      64.348 -38.793  67.224  1.00187.15           N  
ATOM   1860  CA  PRO A  52      63.774 -39.341  66.037  1.00187.15           C  
ATOM   1861  CD  PRO A  52      63.833 -39.441  68.419  1.00187.15           C  
ATOM   1862  CB  PRO A  52      62.591 -40.207  66.488  1.00187.15           C  
ATOM   1863  CG  PRO A  52      62.435 -39.912  67.993  1.00187.15           C  
ATOM   1864  C   PRO A  52      63.435 -38.237  65.081  1.00187.15           C  
ATOM   1865  O   PRO A  52      62.950 -37.189  65.507  1.00187.15           O  
ATOM   1866  N   GLN A  53      63.674 -38.459  63.777  1.00 78.51           N  
ATOM   1867  CA  GLN A  53      63.411 -37.458  62.787  1.00 78.51           C  
ATOM   1868  CB  GLN A  53      64.603 -37.268  61.836  1.00 78.51           C  
ATOM   1869  CG  GLN A  53      64.393 -36.212  60.756  1.00 78.51           C  
ATOM   1870  CD  GLN A  53      65.615 -36.259  59.851  1.00 78.51           C  
ATOM   1871  OE1 GLN A  53      66.039 -37.329  59.416  1.00 78.51           O  
ATOM   1872  NE2 GLN A  53      66.206 -35.068  59.563  1.00 78.51           N  
ATOM   1873  C   GLN A  53      62.267 -37.962  61.970  1.00 78.51           C  
ATOM   1874  O   GLN A  53      62.305 -39.088  61.478  1.00 78.51           O  
ATOM   1875  N   LEU A  54      61.220 -37.128  61.804  1.00107.37           N  
ATOM   1876  CA  LEU A  54      60.061 -37.522  61.055  1.00107.37           C  
ATOM   1877  CB  LEU A  54      58.832 -36.644  61.368  1.00107.37           C  
ATOM   1878  CG  LEU A  54      57.558 -36.985  60.569  1.00107.37           C  
ATOM   1879  CD1 LEU A  54      57.050 -38.400  60.880  1.00107.37           C  
ATOM   1880  CD2 LEU A  54      56.475 -35.912  60.778  1.00107.37           C  
ATOM   1881  C   LEU A  54      60.403 -37.340  59.615  1.00107.37           C  
ATOM   1882  O   LEU A  54      60.560 -36.212  59.152  1.00107.37           O  
ATOM   1883  N   ILE A  55      60.654 -38.461  58.908  1.00103.99           N  
ATOM   1884  CA  ILE A  55      60.966 -38.401  57.513  1.00103.99           C  
ATOM   1885  CB  ILE A  55      61.786 -39.570  57.050  1.00103.99           C  
ATOM   1886  CG1 ILE A  55      61.027 -40.891  57.228  1.00103.99           C  
ATOM   1887  CG2 ILE A  55      63.125 -39.518  57.806  1.00103.99           C  
ATOM   1888  CD1 ILE A  55      61.718 -42.070  56.545  1.00103.99           C  
ATOM   1889  C   ILE A  55      59.753 -38.267  56.641  1.00103.99           C  
ATOM   1890  O   ILE A  55      59.719 -37.433  55.738  1.00103.99           O  
ATOM   1891  N   ILE A  56      58.722 -39.103  56.881  1.00188.05           N  
ATOM   1892  CA  ILE A  56      57.590 -39.116  55.996  1.00188.05           C  
ATOM   1893  CB  ILE A  56      57.792 -40.085  54.864  1.00188.05           C  
ATOM   1894  CG1 ILE A  56      56.734 -39.913  53.763  1.00188.05           C  
ATOM   1895  CG2 ILE A  56      57.857 -41.497  55.467  1.00188.05           C  
ATOM   1896  CD1 ILE A  56      56.949 -38.670  52.904  1.00188.05           C  
ATOM   1897  C   ILE A  56      56.394 -39.588  56.762  1.00188.05           C  
ATOM   1898  O   ILE A  56      56.527 -40.197  57.822  1.00188.05           O  
ATOM   1899  N   ASP A  57      55.181 -39.315  56.241  1.00336.15           N  
ATOM   1900  CA  ASP A  57      53.995 -39.737  56.928  1.00336.15           C  
ATOM   1901  CB  ASP A  57      53.416 -38.576  57.750  1.00336.15           C  
ATOM   1902  CG  ASP A  57      52.611 -39.135  58.896  1.00336.15           C  
ATOM   1903  OD1 ASP A  57      52.173 -40.310  58.794  1.00336.15           O  
ATOM   1904  OD2 ASP A  57      52.444 -38.397  59.902  1.00336.15           O  
ATOM   1905  C   ASP A  57      52.982 -40.115  55.879  1.00336.15           C  
ATOM   1906  O   ASP A  57      52.991 -39.550  54.788  1.00336.15           O  
ATOM   1907  N   ILE A  58      52.125 -41.127  56.151  1.00421.39           N  
ATOM   1908  CA  ILE A  58      51.048 -41.431  55.242  1.00421.39           C  
ATOM   1909  CB  ILE A  58      51.153 -42.684  54.427  1.00421.39           C  
ATOM   1910  CG1 ILE A  58      51.247 -43.931  55.304  1.00421.39           C  
ATOM   1911  CG2 ILE A  58      52.268 -42.521  53.410  1.00421.39           C  
ATOM   1912  CD1 ILE A  58      51.128 -45.210  54.481  1.00421.39           C  
ATOM   1913  C   ILE A  58      49.793 -41.608  56.028  1.00421.39           C  
ATOM   1914  O   ILE A  58      49.806 -42.156  57.131  1.00421.39           O  
ATOM   1915  N   ARG A  59      48.667 -41.142  55.449  1.00916.22           N  
ATOM   1916  CA  ARG A  59      47.386 -41.300  56.072  1.00916.22           C  
ATOM   1917  CB  ARG A  59      46.533 -40.004  56.094  1.00916.22           C  
ATOM   1918  CG  ARG A  59      47.180 -38.831  56.829  1.00916.22           C  
ATOM   1919  CD  ARG A  59      46.237 -37.635  56.967  1.00916.22           C  
ATOM   1920  NE  ARG A  59      45.275 -37.975  58.052  1.00916.22           N  
ATOM   1921  CZ  ARG A  59      45.525 -37.581  59.334  1.00916.22           C  
ATOM   1922  NH1 ARG A  59      46.558 -36.730  59.597  1.00916.22           N  
ATOM   1923  NH2 ARG A  59      44.745 -38.040  60.354  1.00916.22           N  
ATOM   1924  C   ARG A  59      46.666 -42.349  55.257  1.00916.22           C  
ATOM   1925  O   ARG A  59      46.951 -42.527  54.076  1.00916.22           O  
ATOM   1926  N   SER A  60      45.694 -43.067  55.859  1.00999.99           N  
ATOM   1927  CA  SER A  60      45.060 -44.210  55.237  1.00999.99           C  
ATOM   1928  CB  SER A  60      44.071 -44.931  56.162  1.00999.99           C  
ATOM   1929  OG  SER A  60      44.758 -45.412  57.304  1.00999.99           O  
ATOM   1930  C   SER A  60      44.285 -43.830  54.014  1.00999.99           C  
ATOM   1931  O   SER A  60      43.880 -44.700  53.241  1.00999.99           O  
ATOM   1932  N   ASN A  65      44.036 -42.526  53.828  1.00103.38           N  
ATOM   1933  CA  ASN A  65      43.262 -42.016  52.737  1.00103.38           C  
ATOM   1934  CB  ASN A  65      42.857 -40.536  52.889  1.00103.38           C  
ATOM   1935  CG  ASN A  65      44.096 -39.656  52.833  1.00103.38           C  
ATOM   1936  OD1 ASN A  65      45.087 -39.910  53.515  1.00103.38           O  
ATOM   1937  ND2 ASN A  65      44.041 -38.588  51.993  1.00103.38           N  
ATOM   1938  C   ASN A  65      44.011 -42.177  51.471  1.00103.38           C  
ATOM   1939  O   ASN A  65      43.401 -42.062  50.411  1.00103.38           O  
ATOM   1940  N   VAL A  66      45.348 -42.365  51.556  1.00118.09           N  
ATOM   1941  CA  VAL A  66      46.166 -42.469  50.381  1.00118.09           C  
ATOM   1942  CB  VAL A  66      47.182 -41.373  50.290  1.00118.09           C  
ATOM   1943  CG1 VAL A  66      48.304 -41.668  51.302  1.00118.09           C  
ATOM   1944  CG2 VAL A  66      47.652 -41.262  48.833  1.00118.09           C  
ATOM   1945  C   VAL A  66      46.951 -43.748  50.388  1.00118.09           C  
ATOM   1946  O   VAL A  66      47.355 -44.259  51.433  1.00118.09           O  
ATOM   1947  N   GLY A  67      47.112 -44.332  49.184  1.00132.49           N  
ATOM   1948  CA  GLY A  67      47.875 -45.523  48.963  1.00132.49           C  
ATOM   1949  C   GLY A  67      49.358 -45.300  48.998  1.00132.49           C  
ATOM   1950  O   GLY A  67      50.098 -46.154  49.486  1.00132.49           O  
ATOM   1951  N   GLU A  68      49.850 -44.183  48.416  1.00131.98           N  
ATOM   1952  CA  GLU A  68      51.274 -43.993  48.385  1.00131.98           C  
ATOM   1953  CB  GLU A  68      51.961 -44.531  47.123  1.00131.98           C  
ATOM   1954  CG  GLU A  68      51.581 -43.758  45.863  1.00131.98           C  
ATOM   1955  CD  GLU A  68      52.346 -44.352  44.692  1.00131.98           C  
ATOM   1956  OE1 GLU A  68      53.183 -45.263  44.931  1.00131.98           O  
ATOM   1957  OE2 GLU A  68      52.105 -43.897  43.542  1.00131.98           O  
ATOM   1958  C   GLU A  68      51.592 -42.532  48.449  1.00131.98           C  
ATOM   1959  O   GLU A  68      50.761 -41.680  48.139  1.00131.98           O  
ATOM   1960  N   LYS A  69      52.835 -42.219  48.873  1.00125.75           N  
ATOM   1961  CA  LYS A  69      53.305 -40.866  49.000  1.00125.75           C  
ATOM   1962  CB  LYS A  69      53.175 -40.377  50.456  1.00125.75           C  
ATOM   1963  CG  LYS A  69      53.520 -38.912  50.724  1.00125.75           C  
ATOM   1964  CD  LYS A  69      53.077 -38.477  52.126  1.00125.75           C  
ATOM   1965  CE  LYS A  69      53.581 -37.098  52.560  1.00125.75           C  
ATOM   1966  NZ  LYS A  69      53.123 -36.801  53.938  1.00125.75           N  
ATOM   1967  C   LYS A  69      54.765 -40.911  48.646  1.00125.75           C  
ATOM   1968  O   LYS A  69      55.464 -41.851  49.025  1.00125.75           O  
ATOM   1969  N   LYS A  70      55.264 -39.908  47.891  1.00 48.50           N  
ATOM   1970  CA  LYS A  70      56.655 -39.904  47.527  1.00 48.50           C  
ATOM   1971  CB  LYS A  70      56.907 -40.025  46.015  1.00 48.50           C  
ATOM   1972  CG  LYS A  70      56.508 -41.367  45.404  1.00 48.50           C  
ATOM   1973  CD  LYS A  70      56.508 -41.340  43.874  1.00 48.50           C  
ATOM   1974  CE  LYS A  70      56.228 -42.699  43.231  1.00 48.50           C  
ATOM   1975  NZ  LYS A  70      56.226 -42.566  41.756  1.00 48.50           N  
ATOM   1976  C   LYS A  70      57.237 -38.585  47.922  1.00 48.50           C  
ATOM   1977  O   LYS A  70      56.597 -37.544  47.784  1.00 48.50           O  
ATOM   1978  N   ASP A  72      58.477 -38.612  48.449  1.00 69.69           N  
ATOM   1979  CA  ASP A  72      59.165 -37.408  48.810  1.00 69.69           C  
ATOM   1980  CB  ASP A  72      59.066 -37.099  50.317  1.00 69.69           C  
ATOM   1981  CG  ASP A  72      59.614 -35.705  50.592  1.00 69.69           C  
ATOM   1982  OD1 ASP A  72      60.520 -35.255  49.841  1.00 69.69           O  
ATOM   1983  OD2 ASP A  72      59.125 -35.068  51.564  1.00 69.69           O  
ATOM   1984  C   ASP A  72      60.603 -37.640  48.486  1.00 69.69           C  
ATOM   1985  O   ASP A  72      61.328 -38.269  49.255  1.00 69.69           O  
ATOM   1986  N   GLN A  74      61.058 -37.150  47.319  1.00131.69           N  
ATOM   1987  CA  GLN A  74      62.439 -37.314  46.986  1.00131.69           C  
ATOM   1988  CB  GLN A  74      63.391 -36.641  47.988  1.00131.69           C  
ATOM   1989  CG  GLN A  74      63.131 -35.138  48.126  1.00131.69           C  
ATOM   1990  CD  GLN A  74      63.188 -34.508  46.740  1.00131.69           C  
ATOM   1991  OE1 GLN A  74      63.597 -35.142  45.769  1.00131.69           O  
ATOM   1992  NE2 GLN A  74      62.756 -33.222  46.643  1.00131.69           N  
ATOM   1993  C   GLN A  74      62.737 -38.778  46.911  1.00131.69           C  
ATOM   1994  O   GLN A  74      62.035 -39.545  46.255  1.00131.69           O  
ATOM   1995  N   ARG A  75      63.836 -39.181  47.568  1.00128.96           N  
ATOM   1996  CA  ARG A  75      64.343 -40.521  47.589  1.00128.96           C  
ATOM   1997  CB  ARG A  75      65.710 -40.606  48.282  1.00128.96           C  
ATOM   1998  CG  ARG A  75      66.835 -39.928  47.497  1.00128.96           C  
ATOM   1999  CD  ARG A  75      68.125 -39.804  48.304  1.00128.96           C  
ATOM   2000  NE  ARG A  75      68.116 -40.931  49.275  1.00128.96           N  
ATOM   2001  CZ  ARG A  75      68.284 -40.696  50.608  1.00128.96           C  
ATOM   2002  NH1 ARG A  75      68.641 -39.461  51.066  1.00128.96           N  
ATOM   2003  NH2 ARG A  75      68.071 -41.707  51.496  1.00128.96           N  
ATOM   2004  C   ARG A  75      63.415 -41.463  48.307  1.00128.96           C  
ATOM   2005  O   ARG A  75      63.382 -42.651  47.982  1.00128.96           O  
ATOM   2006  N   ILE A  76      62.660 -40.982  49.319  1.00110.36           N  
ATOM   2007  CA  ILE A  76      61.877 -41.888  50.118  1.00110.36           C  
ATOM   2008  CB  ILE A  76      61.956 -41.601  51.596  1.00110.36           C  
ATOM   2009  CG1 ILE A  76      61.407 -40.209  51.959  1.00110.36           C  
ATOM   2010  CG2 ILE A  76      63.424 -41.800  52.005  1.00110.36           C  
ATOM   2011  CD1 ILE A  76      59.886 -40.102  51.932  1.00110.36           C  
ATOM   2012  C   ILE A  76      60.442 -41.936  49.691  1.00110.36           C  
ATOM   2013  O   ILE A  76      59.850 -40.926  49.313  1.00110.36           O  
ATOM   2014  N   ALA A  77      59.868 -43.162  49.703  1.00 42.73           N  
ATOM   2015  CA  ALA A  77      58.493 -43.372  49.357  1.00 42.73           C  
ATOM   2016  CB  ALA A  77      58.297 -43.997  47.964  1.00 42.73           C  
ATOM   2017  C   ALA A  77      57.901 -44.317  50.357  1.00 42.73           C  
ATOM   2018  O   ALA A  77      58.581 -45.187  50.899  1.00 42.73           O  
ATOM   2019  N   VAL A  78      56.597 -44.148  50.647  1.00122.98           N  
ATOM   2020  CA  VAL A  78      55.940 -45.029  51.565  1.00122.98           C  
ATOM   2021  CB  VAL A  78      55.663 -44.383  52.886  1.00122.98           C  
ATOM   2022  CG1 VAL A  78      56.991 -44.232  53.645  1.00122.98           C  
ATOM   2023  CG2 VAL A  78      55.038 -43.015  52.591  1.00122.98           C  
ATOM   2024  C   VAL A  78      54.656 -45.480  50.943  1.00122.98           C  
ATOM   2025  O   VAL A  78      54.021 -44.756  50.178  1.00122.98           O  
ATOM   2026  N   THR A  79      54.258 -46.730  51.242  1.00125.54           N  
ATOM   2027  CA  THR A  79      53.060 -47.266  50.671  1.00125.54           C  
ATOM   2028  CB  THR A  79      53.344 -48.311  49.631  1.00125.54           C  
ATOM   2029  OG1 THR A  79      52.142 -48.825  49.083  1.00125.54           O  
ATOM   2030  CG2 THR A  79      54.182 -49.427  50.260  1.00125.54           C  
ATOM   2031  C   THR A  79      52.244 -47.846  51.777  1.00125.54           C  
ATOM   2032  O   THR A  79      52.764 -48.230  52.823  1.00125.54           O  
ATOM   2033  N   LEU A  80      50.914 -47.875  51.582  1.00 83.68           N  
ATOM   2034  CA  LEU A  80      50.045 -48.379  52.601  1.00 83.68           C  
ATOM   2035  CB  LEU A  80      49.263 -47.264  53.317  1.00 83.68           C  
ATOM   2036  CG  LEU A  80      48.305 -47.766  54.411  1.00 83.68           C  
ATOM   2037  CD1 LEU A  80      49.058 -48.531  55.509  1.00 83.68           C  
ATOM   2038  CD2 LEU A  80      47.461 -46.610  54.971  1.00 83.68           C  
ATOM   2039  C   LEU A  80      49.050 -49.293  51.970  1.00 83.68           C  
ATOM   2040  O   LEU A  80      48.403 -48.940  50.984  1.00 83.68           O  
ATOM   2041  N   ASN A  82      48.934 -50.517  52.524  1.00 67.18           N  
ATOM   2042  CA  ASN A  82      47.948 -51.458  52.086  1.00 67.18           C  
ATOM   2043  CB  ASN A  82      48.561 -52.803  51.650  1.00 67.18           C  
ATOM   2044  CG  ASN A  82      47.483 -53.657  50.996  1.00 67.18           C  
ATOM   2045  OD1 ASN A  82      46.344 -53.706  51.457  1.00 67.18           O  
ATOM   2046  ND2 ASN A  82      47.853 -54.352  49.887  1.00 67.18           N  
ATOM   2047  C   ASN A  82      47.096 -51.715  53.286  1.00 67.18           C  
ATOM   2048  O   ASN A  82      47.467 -52.485  54.169  1.00 67.18           O  
ATOM   2049  N   LYS A  84      45.917 -51.072  53.345  1.00171.97           N  
ATOM   2050  CA  LYS A  84      45.084 -51.193  54.508  1.00171.97           C  
ATOM   2051  CB  LYS A  84      43.829 -50.302  54.483  1.00171.97           C  
ATOM   2052  CG  LYS A  84      44.103 -48.798  54.502  1.00171.97           C  
ATOM   2053  CD  LYS A  84      44.520 -48.232  53.145  1.00171.97           C  
ATOM   2054  CE  LYS A  84      43.327 -47.927  52.236  1.00171.97           C  
ATOM   2055  NZ  LYS A  84      43.783 -47.227  51.015  1.00171.97           N  
ATOM   2056  C   LYS A  84      44.579 -52.587  54.672  1.00171.97           C  
ATOM   2057  O   LYS A  84      44.482 -53.082  55.794  1.00171.97           O  
ATOM   2058  N   THR A  85      44.219 -53.256  53.562  1.00 41.07           N  
ATOM   2059  CA  THR A  85      43.640 -54.563  53.690  1.00 41.07           C  
ATOM   2060  CB  THR A  85      43.287 -55.171  52.365  1.00 41.07           C  
ATOM   2061  OG1 THR A  85      42.354 -54.348  51.679  1.00 41.07           O  
ATOM   2062  CG2 THR A  85      42.686 -56.566  52.606  1.00 41.07           C  
ATOM   2063  C   THR A  85      44.623 -55.477  54.355  1.00 41.07           C  
ATOM   2064  O   THR A  85      44.288 -56.180  55.307  1.00 41.07           O  
ATOM   2065  N   ALA A  86      45.868 -55.481  53.848  1.00 56.87           N  
ATOM   2066  CA  ALA A  86      46.963 -56.265  54.348  1.00 56.87           C  
ATOM   2067  CB  ALA A  86      48.208 -56.197  53.446  1.00 56.87           C  
ATOM   2068  C   ALA A  86      47.356 -55.765  55.705  1.00 56.87           C  
ATOM   2069  O   ALA A  86      47.860 -56.519  56.536  1.00 56.87           O  
ATOM   2070  N   LYS A  87      47.146 -54.460  55.956  1.00139.55           N  
ATOM   2071  CA  LYS A  87      47.589 -53.825  57.163  1.00139.55           C  
ATOM   2072  CB  LYS A  87      47.082 -54.456  58.473  1.00139.55           C  
ATOM   2073  CG  LYS A  87      45.598 -54.199  58.749  1.00139.55           C  
ATOM   2074  CD  LYS A  87      45.100 -54.830  60.052  1.00139.55           C  
ATOM   2075  CE  LYS A  87      45.025 -56.356  60.028  0.75139.55           C  
ATOM   2076  NZ  LYS A  87      43.834 -56.786  59.263  1.00139.55           N  
ATOM   2077  C   LYS A  87      49.079 -53.834  57.184  1.00139.55           C  
ATOM   2078  O   LYS A  87      49.705 -54.068  58.218  1.00139.55           O  
ATOM   2079  N   HIS A  88      49.682 -53.582  56.006  1.00 83.93           N  
ATOM   2080  CA  HIS A  88      51.102 -53.483  55.936  1.00 83.93           C  
ATOM   2081  ND1 HIS A  88      51.693 -56.471  56.594  1.00 83.93           N  
ATOM   2082  CG  HIS A  88      51.497 -55.934  55.341  1.00 83.93           C  
ATOM   2083  CB  HIS A  88      51.767 -54.501  54.989  1.00 83.93           C  
ATOM   2084  NE2 HIS A  88      50.970 -58.129  55.301  1.00 83.93           N  
ATOM   2085  CD2 HIS A  88      51.057 -56.961  54.564  1.00 83.93           C  
ATOM   2086  CE1 HIS A  88      51.362 -57.784  56.514  1.00 83.93           C  
ATOM   2087  C   HIS A  88      51.421 -52.131  55.387  1.00 83.93           C  
ATOM   2088  O   HIS A  88      50.669 -51.569  54.589  1.00 83.93           O  
ATOM   2089  N   PHE A  89      52.536 -51.547  55.858  1.00226.58           N  
ATOM   2090  CA  PHE A  89      52.988 -50.316  55.299  1.00226.58           C  
ATOM   2091  CB  PHE A  89      52.531 -49.046  56.051  1.00226.58           C  
ATOM   2092  CG  PHE A  89      52.911 -49.053  57.490  1.00226.58           C  
ATOM   2093  CD1 PHE A  89      52.171 -49.774  58.398  1.00226.58           C  
ATOM   2094  CD2 PHE A  89      53.997 -48.336  57.933  1.00226.58           C  
ATOM   2095  CE1 PHE A  89      52.507 -49.780  59.731  1.00226.58           C  
ATOM   2096  CE2 PHE A  89      54.337 -48.338  59.264  1.00226.58           C  
ATOM   2097  CZ  PHE A  89      53.592 -49.059  60.165  1.00226.58           C  
ATOM   2098  C   PHE A  89      54.464 -50.427  55.165  1.00226.58           C  
ATOM   2099  O   PHE A  89      55.126 -51.077  55.974  1.00226.58           O  
ATOM   2100  N   SER A  90      55.014 -49.824  54.096  1.00 69.53           N  
ATOM   2101  CA  SER A  90      56.409 -50.019  53.863  1.00 69.53           C  
ATOM   2102  CB  SER A  90      56.691 -50.971  52.689  1.00 69.53           C  
ATOM   2103  OG  SER A  90      56.155 -52.256  52.965  1.00 69.53           O  
ATOM   2104  C   SER A  90      57.049 -48.721  53.516  1.00 69.53           C  
ATOM   2105  O   SER A  90      56.408 -47.797  53.017  1.00 69.53           O  
ATOM   2106  N   LEU A  91      58.363 -48.644  53.798  1.00 79.52           N  
ATOM   2107  CA  LEU A  91      59.161 -47.497  53.501  1.00 79.52           C  
ATOM   2108  CB  LEU A  91      59.946 -46.986  54.722  1.00 79.52           C  
ATOM   2109  CG  LEU A  91      60.823 -45.753  54.445  1.00 79.52           C  
ATOM   2110  CD1 LEU A  91      59.977 -44.542  54.025  1.00 79.52           C  
ATOM   2111  CD2 LEU A  91      61.738 -45.450  55.643  1.00 79.52           C  
ATOM   2112  C   LEU A  91      60.158 -47.919  52.469  1.00 79.52           C  
ATOM   2113  O   LEU A  91      60.821 -48.945  52.622  1.00 79.52           O  
ATOM   2114  N   HIS A  92      60.279 -47.137  51.377  1.00 77.65           N  
ATOM   2115  CA  HIS A  92      61.203 -47.485  50.336  1.00 77.65           C  
ATOM   2116  ND1 HIS A  92      58.194 -48.502  49.430  1.00 77.65           N  
ATOM   2117  CG  HIS A  92      59.457 -48.671  48.909  1.00 77.65           C  
ATOM   2118  CB  HIS A  92      60.531 -47.622  48.958  1.00 77.65           C  
ATOM   2119  NE2 HIS A  92      58.245 -50.540  48.542  1.00 77.65           N  
ATOM   2120  CD2 HIS A  92      59.471 -49.922  48.370  1.00 77.65           C  
ATOM   2121  CE1 HIS A  92      57.511 -49.649  49.184  1.00 77.65           C  
ATOM   2122  C   HIS A  92      62.192 -46.370  50.222  1.00 77.65           C  
ATOM   2123  O   HIS A  92      61.821 -45.202  50.109  1.00 77.65           O  
ATOM   2124  N   ILE A  93      63.494 -46.707  50.268  1.00 57.79           N  
ATOM   2125  CA  ILE A  93      64.506 -45.706  50.120  1.00 57.79           C  
ATOM   2126  CB  ILE A  93      65.504 -45.695  51.243  1.00 57.79           C  
ATOM   2127  CG1 ILE A  93      64.803 -45.401  52.580  1.00 57.79           C  
ATOM   2128  CG2 ILE A  93      66.604 -44.678  50.894  1.00 57.79           C  
ATOM   2129  CD1 ILE A  93      65.685 -45.659  53.801  1.00 57.79           C  
ATOM   2130  C   ILE A  93      65.239 -46.052  48.867  1.00 57.79           C  
ATOM   2131  O   ILE A  93      65.809 -47.136  48.749  1.00 57.79           O  
ATOM   2132  N   THR A  94      65.225 -45.140  47.879  1.00114.04           N  
ATOM   2133  CA  THR A  94      65.882 -45.444  46.643  1.00114.04           C  
ATOM   2134  CB  THR A  94      65.158 -44.889  45.456  1.00114.04           C  
ATOM   2135  OG1 THR A  94      63.816 -45.350  45.431  1.00114.04           O  
ATOM   2136  CG2 THR A  94      65.887 -45.363  44.194  1.00114.04           C  
ATOM   2137  C   THR A  94      67.228 -44.797  46.665  1.00114.04           C  
ATOM   2138  O   THR A  94      67.435 -43.810  47.368  1.00114.04           O  
ATOM   2139  N   GLU A  95      68.179 -45.349  45.879  1.00 83.54           N  
ATOM   2140  CA  GLU A  95      69.484 -44.763  45.738  1.00 83.54           C  
ATOM   2141  CB  GLU A  95      69.409 -43.388  45.051  1.00 83.54           C  
ATOM   2142  CG  GLU A  95      68.775 -43.414  43.660  1.00 83.54           C  
ATOM   2143  CD  GLU A  95      68.431 -41.979  43.276  1.00 83.54           C  
ATOM   2144  OE1 GLU A  95      67.403 -41.455  43.783  1.00 83.54           O  
ATOM   2145  OE2 GLU A  95      69.195 -41.387  42.468  1.00 83.54           O  
ATOM   2146  C   GLU A  95      70.060 -44.506  47.096  1.00 83.54           C  
ATOM   2147  O   GLU A  95      70.480 -43.387  47.383  1.00 83.54           O  
ATOM   2148  N   THR A  96      70.117 -45.538  47.959  1.00 50.33           N  
ATOM   2149  CA  THR A  96      70.560 -45.356  49.312  1.00 50.33           C  
ATOM   2150  CB  THR A  96      70.634 -46.640  50.090  1.00 50.33           C  
ATOM   2151  OG1 THR A  96      71.574 -47.521  49.494  1.00 50.33           O  
ATOM   2152  CG2 THR A  96      69.241 -47.291  50.113  1.00 50.33           C  
ATOM   2153  C   THR A  96      71.916 -44.722  49.340  1.00 50.33           C  
ATOM   2154  O   THR A  96      72.765 -44.970  48.485  1.00 50.33           O  
ATOM   2155  N   GLN A  97      72.121 -43.857  50.359  1.00 81.86           N  
ATOM   2156  CA  GLN A  97      73.337 -43.125  50.569  1.00 81.86           C  
ATOM   2157  CB  GLN A  97      73.083 -41.608  50.524  1.00 81.86           C  
ATOM   2158  CG  GLN A  97      72.555 -41.186  49.146  1.00 81.86           C  
ATOM   2159  CD  GLN A  97      71.994 -39.773  49.206  1.00 81.86           C  
ATOM   2160  OE1 GLN A  97      71.599 -39.290  50.264  1.00 81.86           O  
ATOM   2161  NE2 GLN A  97      71.938 -39.092  48.030  1.00 81.86           N  
ATOM   2162  C   GLN A  97      73.843 -43.530  51.924  1.00 81.86           C  
ATOM   2163  O   GLN A  97      73.100 -44.088  52.729  1.00 81.86           O  
ATOM   2164  N   PRO A  98      75.099 -43.293  52.195  1.00106.46           N  
ATOM   2165  CA  PRO A  98      75.676 -43.727  53.443  1.00106.46           C  
ATOM   2166  CD  PRO A  98      76.091 -43.205  51.136  1.00106.46           C  
ATOM   2167  CB  PRO A  98      77.177 -43.497  53.296  1.00106.46           C  
ATOM   2168  CG  PRO A  98      77.416 -43.644  51.781  1.00106.46           C  
ATOM   2169  C   PRO A  98      75.059 -43.063  54.629  1.00106.46           C  
ATOM   2170  O   PRO A  98      75.081 -43.635  55.718  1.00106.46           O  
ATOM   2171  N   GLU A  99      74.498 -41.866  54.419  1.00145.76           N  
ATOM   2172  CA  GLU A  99      73.882 -41.029  55.406  1.00145.76           C  
ATOM   2173  CB  GLU A  99      73.386 -39.728  54.779  1.00145.76           C  
ATOM   2174  CG  GLU A  99      72.332 -40.035  53.720  1.00145.76           C  
ATOM   2175  CD  GLU A  99      72.076 -38.785  52.916  1.00145.76           C  
ATOM   2176  OE1 GLU A  99      73.053 -38.242  52.336  1.00145.76           O  
ATOM   2177  OE2 GLU A  99      70.891 -38.366  52.862  1.00145.76           O  
ATOM   2178  C   GLU A  99      72.666 -41.716  55.934  1.00145.76           C  
ATOM   2179  O   GLU A  99      72.211 -41.419  57.037  1.00145.76           O  
ATOM   2180  N   ASP A 100      72.087 -42.614  55.117  1.00 85.36           N  
ATOM   2181  CA  ASP A 100      70.866 -43.314  55.387  1.00 85.36           C  
ATOM   2182  CB  ASP A 100      70.402 -44.170  54.199  1.00 85.36           C  
ATOM   2183  CG  ASP A 100      70.014 -43.209  53.086  1.00 85.36           C  
ATOM   2184  OD1 ASP A 100      69.938 -41.983  53.367  1.00 85.36           O  
ATOM   2185  OD2 ASP A 100      69.790 -43.689  51.943  1.00 85.36           O  
ATOM   2186  C   ASP A 100      71.018 -44.216  56.572  1.00 85.36           C  
ATOM   2187  O   ASP A 100      70.022 -44.592  57.182  1.00 85.36           O  
ATOM   2188  N   SER A 101      72.250 -44.638  56.911  1.00 52.57           N  
ATOM   2189  CA  SER A 101      72.401 -45.540  58.018  1.00 52.57           C  
ATOM   2190  CB  SER A 101      73.869 -45.877  58.331  1.00 52.57           C  
ATOM   2191  OG  SER A 101      74.464 -46.525  57.217  1.00 52.57           O  
ATOM   2192  C   SER A 101      71.801 -44.917  59.246  1.00 52.57           C  
ATOM   2193  O   SER A 101      72.114 -43.781  59.599  1.00 52.57           O  
ATOM   2194  N   ALA A 102      70.910 -45.673  59.927  1.00 57.33           N  
ATOM   2195  CA  ALA A 102      70.241 -45.202  61.112  1.00 57.33           C  
ATOM   2196  CB  ALA A 102      69.456 -43.898  60.892  1.00 57.33           C  
ATOM   2197  C   ALA A 102      69.250 -46.260  61.494  1.00 57.33           C  
ATOM   2198  O   ALA A 102      69.172 -47.301  60.844  1.00 57.33           O  
ATOM   2199  N   VAL A 103      68.495 -46.035  62.592  1.00105.79           N  
ATOM   2200  CA  VAL A 103      67.464 -46.955  62.997  1.00105.79           C  
ATOM   2201  CB  VAL A 103      67.383 -47.135  64.487  1.00105.79           C  
ATOM   2202  CG1 VAL A 103      66.214 -48.079  64.815  1.00105.79           C  
ATOM   2203  CG2 VAL A 103      68.747 -47.636  64.992  1.00105.79           C  
ATOM   2204  C   VAL A 103      66.169 -46.347  62.539  1.00105.79           C  
ATOM   2205  O   VAL A 103      65.930 -45.163  62.768  1.00105.79           O  
ATOM   2206  N   TYR A 104      65.289 -47.138  61.883  1.00141.73           N  
ATOM   2207  CA  TYR A 104      64.068 -46.584  61.357  1.00141.73           C  
ATOM   2208  CB  TYR A 104      63.811 -46.937  59.882  1.00141.73           C  
ATOM   2209  CG  TYR A 104      64.804 -46.218  59.036  1.00141.73           C  
ATOM   2210  CD1 TYR A 104      66.089 -46.689  58.890  1.00141.73           C  
ATOM   2211  CD2 TYR A 104      64.438 -45.069  58.375  1.00141.73           C  
ATOM   2212  CE1 TYR A 104      66.994 -46.017  58.100  1.00141.73           C  
ATOM   2213  CE2 TYR A 104      65.336 -44.394  57.585  1.00141.73           C  
ATOM   2214  CZ  TYR A 104      66.617 -44.868  57.447  1.00141.73           C  
ATOM   2215  OH  TYR A 104      67.537 -44.173  56.635  1.00141.73           O  
ATOM   2216  C   TYR A 104      62.908 -47.129  62.134  1.00141.73           C  
ATOM   2217  O   TYR A 104      62.809 -48.334  62.363  1.00141.73           O  
ATOM   2218  N   PHE A 105      61.990 -46.234  62.564  1.00180.89           N  
ATOM   2219  CA  PHE A 105      60.867 -46.691  63.331  1.00180.89           C  
ATOM   2220  CB  PHE A 105      60.682 -46.012  64.704  1.00180.89           C  
ATOM   2221  CG  PHE A 105      61.894 -46.114  65.569  1.00180.89           C  
ATOM   2222  CD1 PHE A 105      62.329 -47.314  66.081  1.00180.89           C  
ATOM   2223  CD2 PHE A 105      62.620 -44.983  65.853  1.00180.89           C  
ATOM   2224  CE1 PHE A 105      63.449 -47.377  66.880  1.00180.89           C  
ATOM   2225  CE2 PHE A 105      63.738 -45.042  66.653  1.00180.89           C  
ATOM   2226  CZ  PHE A 105      64.156 -46.241  67.174  1.00180.89           C  
ATOM   2227  C   PHE A 105      59.609 -46.350  62.596  1.00180.89           C  
ATOM   2228  O   PHE A 105      59.472 -45.275  62.012  1.00180.89           O  
ATOM   2229  N   CYS A 106      58.641 -47.286  62.608  1.00172.31           N  
ATOM   2230  CA  CYS A 106      57.364 -46.992  62.038  1.00172.31           C  
ATOM   2231  CB  CYS A 106      56.824 -48.059  61.076  1.00172.31           C  
ATOM   2232  SG  CYS A 106      56.697 -49.692  61.837  1.00172.31           S  
ATOM   2233  C   CYS A 106      56.435 -46.857  63.201  1.00172.31           C  
ATOM   2234  O   CYS A 106      56.682 -47.427  64.262  1.00172.31           O  
ATOM   2235  N   ALA A 107      55.364 -46.054  63.053  1.00 75.40           N  
ATOM   2236  CA  ALA A 107      54.454 -45.872  64.150  1.00 75.40           C  
ATOM   2237  CB  ALA A 107      54.743 -44.609  64.981  1.00 75.40           C  
ATOM   2238  C   ALA A 107      53.075 -45.735  63.587  1.00 75.40           C  
ATOM   2239  O   ALA A 107      52.907 -45.453  62.400  1.00 75.40           O  
ATOM   2240  N   ALA A 108      52.043 -45.960  64.432  1.00 84.21           N  
ATOM   2241  CA  ALA A 108      50.693 -45.861  63.965  1.00 84.21           C  
ATOM   2242  CB  ALA A 108      50.030 -47.224  63.702  1.00 84.21           C  
ATOM   2243  C   ALA A 108      49.881 -45.183  65.024  1.00 84.21           C  
ATOM   2244  O   ALA A 108      50.154 -45.324  66.216  1.00 84.21           O  
ATOM   2245  N   GLN A 109      48.867 -44.407  64.585  1.00262.77           N  
ATOM   2246  CA  GLN A 109      47.945 -43.731  65.447  1.00262.77           C  
ATOM   2247  CB  GLN A 109      48.137 -42.193  65.530  1.00262.77           C  
ATOM   2248  CG  GLN A 109      47.206 -41.494  66.521  1.00262.77           C  
ATOM   2249  CD  GLN A 109      47.634 -40.035  66.596  1.00262.77           C  
ATOM   2250  OE1 GLN A 109      47.056 -39.242  67.337  1.00262.77           O  
ATOM   2251  NE2 GLN A 109      48.682 -39.670  65.809  1.00262.77           N  
ATOM   2252  C   GLN A 109      46.618 -44.011  64.836  1.00262.77           C  
ATOM   2253  O   GLN A 109      46.483 -44.193  63.626  1.00262.77           O  
ATOM   2254  N   LYS A 110      45.580 -44.084  65.666  1.00240.77           N  
ATOM   2255  CA  LYS A 110      44.337 -44.426  65.087  1.00240.77           C  
ATOM   2256  CB  LYS A 110      43.738 -45.688  65.725  1.00240.77           C  
ATOM   2257  CG  LYS A 110      44.762 -46.810  65.916  1.00240.77           C  
ATOM   2258  CD  LYS A 110      45.763 -46.536  67.045  1.00240.77           C  
ATOM   2259  CE  LYS A 110      46.797 -47.642  67.257  1.00240.77           C  
ATOM   2260  NZ  LYS A 110      47.751 -47.240  68.315  1.00240.77           N  
ATOM   2261  C   LYS A 110      43.443 -43.308  65.464  1.00240.77           C  
ATOM   2262  O   LYS A 110      43.800 -42.543  66.347  1.00240.77           O  
ATOM   2263  N   THR A 111      42.291 -43.131  64.794  1.00532.05           N  
ATOM   2264  CA  THR A 111      41.398 -42.104  65.255  1.00532.05           C  
ATOM   2265  CB  THR A 111      40.212 -41.915  64.366  1.00532.05           C  
ATOM   2266  OG1 THR A 111      39.427 -43.095  64.365  1.00532.05           O  
ATOM   2267  CG2 THR A 111      40.705 -41.607  62.941  1.00532.05           C  
ATOM   2268  C   THR A 111      40.894 -42.573  66.583  1.00532.05           C  
ATOM   2269  O   THR A 111      40.691 -41.780  67.496  1.00532.05           O  
ATOM   2270  N   SER A 112      40.733 -43.904  66.758  1.00199.37           N  
ATOM   2271  CA  SER A 112      40.211 -44.471  67.978  1.00199.37           C  
ATOM   2272  CB  SER A 112      39.962 -45.980  67.888  1.00199.37           C  
ATOM   2273  OG  SER A 112      39.317 -46.411  69.075  1.00199.37           O  
ATOM   2274  C   SER A 112      41.199 -44.219  69.078  1.00199.37           C  
ATOM   2275  O   SER A 112      41.004 -44.627  70.224  1.00199.37           O  
ATOM   2276  N   TYR A 123      42.331 -43.576  68.749  1.00291.05           N  
ATOM   2277  CA  TYR A 123      43.281 -43.317  69.769  1.00291.05           C  
ATOM   2278  CB  TYR A 123      44.417 -44.352  69.875  1.00291.05           C  
ATOM   2279  CG  TYR A 123      43.916 -45.616  70.487  1.00291.05           C  
ATOM   2280  CD1 TYR A 123      43.269 -46.571  69.736  1.00291.05           C  
ATOM   2281  CD2 TYR A 123      44.113 -45.849  71.830  1.00291.05           C  
ATOM   2282  CE1 TYR A 123      42.822 -47.735  70.318  1.00291.05           C  
ATOM   2283  CE2 TYR A 123      43.668 -47.009  72.417  1.00291.05           C  
ATOM   2284  CZ  TYR A 123      43.020 -47.956  71.661  1.00291.05           C  
ATOM   2285  OH  TYR A 123      42.563 -49.148  72.262  1.00291.05           O  
ATOM   2286  C   TYR A 123      43.914 -42.082  69.435  1.00291.05           C  
ATOM   2287  O   TYR A 123      43.430 -41.396  68.547  1.00291.05           O  
ATOM   2288  N   ASP A 124      44.759 -41.647  70.368  1.00522.68           N  
ATOM   2289  CA  ASP A 124      45.690 -40.610  70.129  1.00522.68           C  
ATOM   2290  CB  ASP A 124      45.571 -39.460  71.146  1.00522.68           C  
ATOM   2291  CG  ASP A 124      45.832 -39.998  72.548  1.00522.68           C  
ATOM   2292  OD1 ASP A 124      45.828 -41.245  72.728  1.00522.68           O  
ATOM   2293  OD2 ASP A 124      46.027 -39.158  73.467  1.00522.68           O  
ATOM   2294  C   ASP A 124      47.128 -41.037  70.105  1.00522.68           C  
ATOM   2295  O   ASP A 124      47.959 -40.404  69.457  1.00522.68           O  
ATOM   2296  N   LYS A 125      47.463 -42.097  70.868  1.00201.83           N  
ATOM   2297  CA  LYS A 125      48.837 -42.414  71.169  1.00201.83           C  
ATOM   2298  CB  LYS A 125      48.980 -43.516  72.234  1.00201.83           C  
ATOM   2299  CG  LYS A 125      48.300 -43.207  73.568  1.00201.83           C  
ATOM   2300  CD  LYS A 125      48.146 -44.441  74.461  1.00201.83           C  
ATOM   2301  CE  LYS A 125      47.149 -45.471  73.920  1.00201.83           C  
ATOM   2302  NZ  LYS A 125      47.078 -46.637  74.829  1.00201.83           N  
ATOM   2303  C   LYS A 125      49.539 -42.933  69.967  1.00201.83           C  
ATOM   2304  O   LYS A 125      48.951 -43.617  69.134  1.00201.83           O  
ATOM   2305  N   VAL A 126      50.841 -42.607  69.857  1.00108.39           N  
ATOM   2306  CA  VAL A 126      51.632 -43.151  68.793  1.00108.39           C  
ATOM   2307  CB  VAL A 126      52.766 -42.264  68.370  1.00108.39           C  
ATOM   2308  CG1 VAL A 126      53.605 -43.003  67.313  1.00108.39           C  
ATOM   2309  CG2 VAL A 126      52.177 -40.934  67.872  1.00108.39           C  
ATOM   2310  C   VAL A 126      52.224 -44.410  69.342  1.00108.39           C  
ATOM   2311  O   VAL A 126      52.736 -44.427  70.462  1.00108.39           O  
ATOM   2312  N   ILE A 127      52.122 -45.515  68.575  1.00148.70           N  
ATOM   2313  CA  ILE A 127      52.697 -46.761  68.990  1.00148.70           C  
ATOM   2314  CB  ILE A 127      51.723 -47.909  69.002  1.00148.70           C  
ATOM   2315  CG1 ILE A 127      52.399 -49.173  69.558  1.00148.70           C  
ATOM   2316  CG2 ILE A 127      51.111 -48.075  67.601  1.00148.70           C  
ATOM   2317  CD1 ILE A 127      51.414 -50.296  69.882  1.00148.70           C  
ATOM   2318  C   ILE A 127      53.791 -47.056  68.019  1.00148.70           C  
ATOM   2319  O   ILE A 127      53.569 -47.164  66.814  1.00148.70           O  
ATOM   2320  N   PHE A 128      55.021 -47.179  68.545  1.00158.01           N  
ATOM   2321  CA  PHE A 128      56.187 -47.355  67.733  1.00158.01           C  
ATOM   2322  CB  PHE A 128      57.453 -46.700  68.323  1.00158.01           C  
ATOM   2323  CG  PHE A 128      57.316 -45.215  68.308  1.00158.01           C  
ATOM   2324  CD1 PHE A 128      56.604 -44.556  69.281  1.00158.01           C  
ATOM   2325  CD2 PHE A 128      57.923 -44.471  67.326  1.00158.01           C  
ATOM   2326  CE1 PHE A 128      56.491 -43.185  69.262  1.00158.01           C  
ATOM   2327  CE2 PHE A 128      57.813 -43.101  67.303  1.00158.01           C  
ATOM   2328  CZ  PHE A 128      57.094 -42.451  68.271  1.00158.01           C  
ATOM   2329  C   PHE A 128      56.513 -48.810  67.600  1.00158.01           C  
ATOM   2330  O   PHE A 128      56.172 -49.631  68.451  1.00158.01           O  
ATOM   2331  N   GLY A 129      57.178 -49.162  66.482  1.00 62.03           N  
ATOM   2332  CA  GLY A 129      57.659 -50.498  66.300  1.00 62.03           C  
ATOM   2333  C   GLY A 129      58.985 -50.543  66.997  1.00 62.03           C  
ATOM   2334  O   GLY A 129      59.462 -49.519  67.482  1.00 62.03           O  
ATOM   2335  N   PRO A 130      59.573 -51.708  67.089  1.00165.65           N  
ATOM   2336  CA  PRO A 130      60.869 -51.845  67.709  1.00165.65           C  
ATOM   2337  CD  PRO A 130      58.771 -52.911  67.244  1.00165.65           C  
ATOM   2338  CB  PRO A 130      61.050 -53.339  67.969  1.00165.65           C  
ATOM   2339  CG  PRO A 130      59.609 -53.858  68.119  1.00165.65           C  
ATOM   2340  C   PRO A 130      61.976 -51.243  66.888  1.00165.65           C  
ATOM   2341  O   PRO A 130      63.036 -50.966  67.449  1.00165.65           O  
ATOM   2342  N   GLY A 131      61.789 -51.083  65.561  1.00 96.11           N  
ATOM   2343  CA  GLY A 131      62.781 -50.414  64.758  1.00 96.11           C  
ATOM   2344  C   GLY A 131      63.651 -51.363  63.993  1.00 96.11           C  
ATOM   2345  O   GLY A 131      63.915 -52.488  64.417  1.00 96.11           O  
ATOM   2346  N   THR A 132      64.136 -50.887  62.822  1.00107.72           N  
ATOM   2347  CA  THR A 132      65.015 -51.647  61.982  1.00107.72           C  
ATOM   2348  CB  THR A 132      64.469 -51.860  60.598  1.00107.72           C  
ATOM   2349  OG1 THR A 132      63.218 -52.530  60.660  1.00107.72           O  
ATOM   2350  CG2 THR A 132      65.475 -52.693  59.788  1.00107.72           C  
ATOM   2351  C   THR A 132      66.284 -50.863  61.826  1.00107.72           C  
ATOM   2352  O   THR A 132      66.259 -49.684  61.476  1.00107.72           O  
ATOM   2353  N   SER A 133      67.444 -51.508  62.070  1.00107.65           N  
ATOM   2354  CA  SER A 133      68.699 -50.822  61.934  1.00107.65           C  
ATOM   2355  CB  SER A 133      69.816 -51.386  62.827  1.00107.65           C  
ATOM   2356  OG  SER A 133      69.489 -51.209  64.195  1.00107.65           O  
ATOM   2357  C   SER A 133      69.147 -51.023  60.521  1.00107.65           C  
ATOM   2358  O   SER A 133      69.235 -52.151  60.038  1.00107.65           O  
ATOM   2359  N   LEU A 134      69.448 -49.919  59.812  1.00 65.21           N  
ATOM   2360  CA  LEU A 134      69.847 -50.037  58.440  1.00 65.21           C  
ATOM   2361  CB  LEU A 134      69.007 -49.167  57.485  1.00 65.21           C  
ATOM   2362  CG  LEU A 134      69.421 -49.273  56.003  1.00 65.21           C  
ATOM   2363  CD1 LEU A 134      69.222 -50.696  55.454  1.00 65.21           C  
ATOM   2364  CD2 LEU A 134      68.719 -48.202  55.153  1.00 65.21           C  
ATOM   2365  C   LEU A 134      71.269 -49.606  58.295  1.00 65.21           C  
ATOM   2366  O   LEU A 134      71.665 -48.533  58.748  1.00 65.21           O  
ATOM   2367  N   SER A 135      72.084 -50.455  57.643  1.00 81.68           N  
ATOM   2368  CA  SER A 135      73.452 -50.094  57.429  1.00 81.68           C  
ATOM   2369  CB  SER A 135      74.448 -51.113  58.010  1.00 81.68           C  
ATOM   2370  OG  SER A 135      74.300 -51.190  59.420  1.00 81.68           O  
ATOM   2371  C   SER A 135      73.668 -50.055  55.951  1.00 81.68           C  
ATOM   2372  O   SER A 135      73.357 -51.008  55.238  1.00 81.68           O  
ATOM   2373  N   VAL A 136      74.212 -48.930  55.451  1.00 50.93           N  
ATOM   2374  CA  VAL A 136      74.472 -48.822  54.048  1.00 50.93           C  
ATOM   2375  CB  VAL A 136      74.159 -47.467  53.485  1.00 50.93           C  
ATOM   2376  CG1 VAL A 136      74.584 -47.436  52.008  1.00 50.93           C  
ATOM   2377  CG2 VAL A 136      72.663 -47.185  53.707  1.00 50.93           C  
ATOM   2378  C   VAL A 136      75.934 -49.060  53.875  1.00 50.93           C  
ATOM   2379  O   VAL A 136      76.761 -48.413  54.515  1.00 50.93           O  
ATOM   2380  N   ILE A 137      76.291 -50.005  52.988  1.00113.44           N  
ATOM   2381  CA  ILE A 137      77.669 -50.348  52.801  1.00113.44           C  
ATOM   2382  CB  ILE A 137      77.852 -51.800  52.462  1.00113.44           C  
ATOM   2383  CG1 ILE A 137      77.105 -52.148  51.166  1.00113.44           C  
ATOM   2384  CG2 ILE A 137      77.400 -52.636  53.669  1.00113.44           C  
ATOM   2385  CD1 ILE A 137      77.400 -53.561  50.667  1.00113.44           C  
ATOM   2386  C   ILE A 137      78.218 -49.529  51.680  1.00113.44           C  
ATOM   2387  O   ILE A 137      77.708 -49.525  50.561  1.00113.44           O  
ATOM   2388  N   PRO A 138      79.257 -48.809  51.998  1.00 81.82           N  
ATOM   2389  CA  PRO A 138      79.884 -48.003  50.989  1.00 81.82           C  
ATOM   2390  CD  PRO A 138      79.300 -48.161  53.298  1.00 81.82           C  
ATOM   2391  CB  PRO A 138      80.314 -46.704  51.669  1.00 81.82           C  
ATOM   2392  CG  PRO A 138      80.363 -47.061  53.161  1.00 81.82           C  
ATOM   2393  C   PRO A 138      81.043 -48.771  50.447  1.00 81.82           C  
ATOM   2394  O   PRO A 138      80.814 -49.730  49.665  1.00 81.82           O  
ATOM   2395  OXT PRO A 138      82.197 -48.426  50.817  1.00 81.82           O  
TER    2396      PRO A 138                                                       
ATOM   2396  N   VAL B   3      61.303 -28.385  67.878  1.00 56.80           N  
ATOM   2397  CA  VAL B   3      61.201 -28.627  69.336  1.00 56.80           C  
ATOM   2398  CB  VAL B   3      60.720 -30.023  69.605  1.00 56.80           C  
ATOM   2399  CG1 VAL B   3      60.641 -30.229  71.126  1.00 56.80           C  
ATOM   2400  CG2 VAL B   3      59.383 -30.239  68.876  1.00 56.80           C  
ATOM   2401  C   VAL B   3      62.548 -28.479  69.962  1.00 56.80           C  
ATOM   2402  O   VAL B   3      63.546 -28.952  69.416  1.00 56.80           O  
ATOM   2403  N   THR B   4      62.613 -27.803  71.129  1.00 54.51           N  
ATOM   2404  CA  THR B   4      63.890 -27.612  71.754  1.00 54.51           C  
ATOM   2405  CB  THR B   4      64.297 -26.170  71.823  1.00 54.51           C  
ATOM   2406  OG1 THR B   4      64.315 -25.600  70.524  1.00 54.51           O  
ATOM   2407  CG2 THR B   4      65.702 -26.088  72.437  1.00 54.51           C  
ATOM   2408  C   THR B   4      63.809 -28.119  73.159  1.00 54.51           C  
ATOM   2409  O   THR B   4      62.826 -27.887  73.860  1.00 54.51           O  
ATOM   2410  N   GLN B   5      64.863 -28.829  73.611  1.00 78.42           N  
ATOM   2411  CA  GLN B   5      64.867 -29.378  74.936  1.00 78.42           C  
ATOM   2412  CB  GLN B   5      64.982 -30.913  74.959  1.00 78.42           C  
ATOM   2413  CG  GLN B   5      63.814 -31.638  74.287  1.00 78.42           C  
ATOM   2414  CD  GLN B   5      64.067 -33.137  74.385  1.00 78.42           C  
ATOM   2415  OE1 GLN B   5      63.664 -33.906  73.516  1.00 78.42           O  
ATOM   2416  NE2 GLN B   5      64.751 -33.568  75.478  1.00 78.42           N  
ATOM   2417  C   GLN B   5      66.075 -28.864  75.654  1.00 78.42           C  
ATOM   2418  O   GLN B   5      67.120 -28.628  75.047  1.00 78.42           O  
ATOM   2419  N   ASN B   6      65.946 -28.652  76.980  1.00 95.36           N  
ATOM   2420  CA  ASN B   6      67.060 -28.216  77.773  1.00 95.36           C  
ATOM   2421  CB  ASN B   6      67.051 -26.708  78.063  1.00 95.36           C  
ATOM   2422  CG  ASN B   6      67.297 -25.981  76.756  1.00 95.36           C  
ATOM   2423  OD1 ASN B   6      68.333 -26.160  76.116  1.00 95.36           O  
ATOM   2424  ND2 ASN B   6      66.312 -25.142  76.339  1.00 95.36           N  
ATOM   2425  C   ASN B   6      66.932 -28.884  79.104  1.00 95.36           C  
ATOM   2426  O   ASN B   6      65.817 -29.030  79.604  1.00 95.36           O  
ATOM   2427  N   PRO B   7      68.008 -29.306  79.722  1.00184.10           N  
ATOM   2428  CA  PRO B   7      69.321 -29.242  79.132  1.00184.10           C  
ATOM   2429  CD  PRO B   7      68.068 -29.167  81.168  1.00184.10           C  
ATOM   2430  CB  PRO B   7      70.319 -29.219  80.286  1.00184.10           C  
ATOM   2431  CG  PRO B   7      69.502 -28.712  81.480  1.00184.10           C  
ATOM   2432  C   PRO B   7      69.512 -30.469  78.304  1.00184.10           C  
ATOM   2433  O   PRO B   7      68.713 -31.395  78.421  1.00184.10           O  
ATOM   2434  N   ARG B   8      70.532 -30.488  77.431  1.00113.86           N  
ATOM   2435  CA  ARG B   8      70.795 -31.664  76.658  1.00113.86           C  
ATOM   2436  CB  ARG B   8      71.603 -31.360  75.390  1.00113.86           C  
ATOM   2437  CG  ARG B   8      70.709 -30.537  74.458  1.00113.86           C  
ATOM   2438  CD  ARG B   8      71.218 -30.282  73.044  1.00113.86           C  
ATOM   2439  NE  ARG B   8      70.092 -29.603  72.339  1.00113.86           N  
ATOM   2440  CZ  ARG B   8      70.325 -28.677  71.366  1.00113.86           C  
ATOM   2441  NH1 ARG B   8      71.602 -28.400  70.974  1.00113.86           N  
ATOM   2442  NH2 ARG B   8      69.276 -28.020  70.791  1.00113.86           N  
ATOM   2443  C   ARG B   8      71.414 -32.750  77.492  1.00113.86           C  
ATOM   2444  O   ARG B   8      71.110 -33.927  77.298  1.00113.86           O  
ATOM   2445  N   TYR B   9      72.306 -32.395  78.443  1.00 71.70           N  
ATOM   2446  CA  TYR B   9      72.945 -33.395  79.260  1.00 71.70           C  
ATOM   2447  CB  TYR B   9      74.456 -33.522  78.997  1.00 71.70           C  
ATOM   2448  CG  TYR B   9      74.682 -34.008  77.607  1.00 71.70           C  
ATOM   2449  CD1 TYR B   9      74.699 -35.355  77.336  1.00 71.70           C  
ATOM   2450  CD2 TYR B   9      74.886 -33.121  76.574  1.00 71.70           C  
ATOM   2451  CE1 TYR B   9      74.913 -35.811  76.058  1.00 71.70           C  
ATOM   2452  CE2 TYR B   9      75.099 -33.572  75.292  1.00 71.70           C  
ATOM   2453  CZ  TYR B   9      75.112 -34.921  75.032  1.00 71.70           C  
ATOM   2454  OH  TYR B   9      75.330 -35.392  73.721  1.00 71.70           O  
ATOM   2455  C   TYR B   9      72.833 -32.958  80.686  1.00 71.70           C  
ATOM   2456  O   TYR B   9      72.892 -31.763  80.977  1.00 71.70           O  
ATOM   2457  N   LEU B  10      72.653 -33.910  81.629  1.00147.69           N  
ATOM   2458  CA  LEU B  10      72.583 -33.451  82.983  1.00147.69           C  
ATOM   2459  CB  LEU B  10      71.178 -32.901  83.309  1.00147.69           C  
ATOM   2460  CG  LEU B  10      71.038 -32.060  84.592  1.00147.69           C  
ATOM   2461  CD1 LEU B  10      69.590 -31.595  84.760  1.00147.69           C  
ATOM   2462  CD2 LEU B  10      71.538 -32.776  85.845  1.00147.69           C  
ATOM   2463  C   LEU B  10      72.916 -34.596  83.893  1.00147.69           C  
ATOM   2464  O   LEU B  10      72.515 -35.737  83.659  1.00147.69           O  
ATOM   2465  N   ILE B  11      73.710 -34.323  84.948  1.00108.73           N  
ATOM   2466  CA  ILE B  11      73.981 -35.341  85.917  1.00108.73           C  
ATOM   2467  CB  ILE B  11      75.435 -35.685  86.064  1.00108.73           C  
ATOM   2468  CG1 ILE B  11      75.580 -37.011  86.820  1.00108.73           C  
ATOM   2469  CG2 ILE B  11      76.165 -34.509  86.731  1.00108.73           C  
ATOM   2470  CD1 ILE B  11      76.992 -37.592  86.766  1.00108.73           C  
ATOM   2471  C   ILE B  11      73.476 -34.811  87.223  1.00108.73           C  
ATOM   2472  O   ILE B  11      73.698 -33.646  87.550  1.00108.73           O  
ATOM   2473  N   THR B  12      72.733 -35.633  87.993  1.00145.74           N  
ATOM   2474  CA  THR B  12      72.267 -35.108  89.244  1.00145.74           C  
ATOM   2475  CB  THR B  12      70.788 -34.861  89.365  1.00145.74           C  
ATOM   2476  OG1 THR B  12      70.081 -36.088  89.312  1.00145.74           O  
ATOM   2477  CG2 THR B  12      70.308 -33.928  88.253  1.00145.74           C  
ATOM   2478  C   THR B  12      72.537 -36.093  90.323  1.00145.74           C  
ATOM   2479  O   THR B  12      72.812 -37.268  90.083  1.00145.74           O  
ATOM   2480  N   VAL B  13      72.470 -35.582  91.563  1.00116.65           N  
ATOM   2481  CA  VAL B  13      72.601 -36.358  92.752  1.00116.65           C  
ATOM   2482  CB  VAL B  13      73.120 -35.541  93.902  1.00116.65           C  
ATOM   2483  CG1 VAL B  13      72.230 -34.300  94.064  1.00116.65           C  
ATOM   2484  CG2 VAL B  13      73.163 -36.419  95.159  1.00116.65           C  
ATOM   2485  C   VAL B  13      71.225 -36.835  93.073  1.00116.65           C  
ATOM   2486  O   VAL B  13      70.243 -36.148  92.796  1.00116.65           O  
ATOM   2487  N   THR B  14      71.107 -38.043  93.653  1.00122.25           N  
ATOM   2488  CA  THR B  14      69.794 -38.533  93.933  1.00122.25           C  
ATOM   2489  CB  THR B  14      69.764 -39.942  94.440  1.00122.25           C  
ATOM   2490  OG1 THR B  14      70.480 -40.046  95.660  1.00122.25           O  
ATOM   2491  CG2 THR B  14      70.400 -40.848  93.378  1.00122.25           C  
ATOM   2492  C   THR B  14      69.165 -37.649  94.955  1.00122.25           C  
ATOM   2493  O   THR B  14      69.787 -37.268  95.946  1.00122.25           O  
ATOM   2494  N   GLY B  15      67.894 -37.284  94.710  1.00 35.40           N  
ATOM   2495  CA  GLY B  15      67.160 -36.479  95.639  1.00 35.40           C  
ATOM   2496  C   GLY B  15      67.012 -35.075  95.126  1.00 35.40           C  
ATOM   2497  O   GLY B  15      65.984 -34.444  95.368  1.00 35.40           O  
ATOM   2498  N   LYS B  16      68.007 -34.540  94.388  1.00167.73           N  
ATOM   2499  CA  LYS B  16      67.880 -33.178  93.938  1.00167.73           C  
ATOM   2500  CB  LYS B  16      69.178 -32.576  93.373  1.00167.73           C  
ATOM   2501  CG  LYS B  16      70.203 -32.197  94.442  1.00167.73           C  
ATOM   2502  CD  LYS B  16      69.740 -31.084  95.383  1.00167.73           C  
ATOM   2503  CE  LYS B  16      69.719 -29.705  94.720  1.00167.73           C  
ATOM   2504  NZ  LYS B  16      69.246 -28.682  95.680  1.00167.73           N  
ATOM   2505  C   LYS B  16      66.859 -33.124  92.852  1.00167.73           C  
ATOM   2506  O   LYS B  16      66.887 -33.936  91.932  1.00167.73           O  
ATOM   2507  N   LYS B  17      65.943 -32.136  92.923  1.00 84.45           N  
ATOM   2508  CA  LYS B  17      64.879 -32.015  91.965  1.00 84.45           C  
ATOM   2509  CB  LYS B  17      63.754 -31.062  92.402  1.00 84.45           C  
ATOM   2510  CG  LYS B  17      64.183 -29.593  92.432  1.00 84.45           C  
ATOM   2511  CD  LYS B  17      63.013 -28.609  92.498  1.00 84.45           C  
ATOM   2512  CE  LYS B  17      63.444 -27.141  92.529  1.00 84.45           C  
ATOM   2513  NZ  LYS B  17      62.250 -26.269  92.586  1.00 84.45           N  
ATOM   2514  C   LYS B  17      65.433 -31.470  90.686  1.00 84.45           C  
ATOM   2515  O   LYS B  17      66.371 -30.675  90.691  1.00 84.45           O  
ATOM   2516  N   LEU B  18      64.853 -31.911  89.548  1.00215.45           N  
ATOM   2517  CA  LEU B  18      65.287 -31.496  88.241  1.00215.45           C  
ATOM   2518  CB  LEU B  18      65.877 -32.627  87.380  1.00215.45           C  
ATOM   2519  CG  LEU B  18      67.300 -33.084  87.704  1.00215.45           C  
ATOM   2520  CD1 LEU B  18      68.282 -31.960  87.377  1.00215.45           C  
ATOM   2521  CD2 LEU B  18      67.437 -33.632  89.129  1.00215.45           C  
ATOM   2522  C   LEU B  18      64.101 -31.101  87.422  1.00215.45           C  
ATOM   2523  O   LEU B  18      63.003 -31.619  87.614  1.00215.45           O  
ATOM   2524  N   THR B  19      64.308 -30.168  86.467  1.00149.98           N  
ATOM   2525  CA  THR B  19      63.265 -29.803  85.552  1.00149.98           C  
ATOM   2526  CB  THR B  19      62.720 -28.424  85.786  1.00149.98           C  
ATOM   2527  OG1 THR B  19      63.769 -27.471  85.728  1.00149.98           O  
ATOM   2528  CG2 THR B  19      62.045 -28.366  87.158  1.00149.98           C  
ATOM   2529  C   THR B  19      63.827 -29.807  84.162  1.00149.98           C  
ATOM   2530  O   THR B  19      64.776 -29.082  83.869  1.00149.98           O  
ATOM   2531  N   VAL B  20      63.236 -30.618  83.259  1.00 71.74           N  
ATOM   2532  CA  VAL B  20      63.686 -30.640  81.893  1.00 71.74           C  
ATOM   2533  CB  VAL B  20      63.727 -32.014  81.290  1.00 71.74           C  
ATOM   2534  CG1 VAL B  20      64.120 -31.887  79.808  1.00 71.74           C  
ATOM   2535  CG2 VAL B  20      64.698 -32.878  82.113  1.00 71.74           C  
ATOM   2536  C   VAL B  20      62.690 -29.831  81.130  1.00 71.74           C  
ATOM   2537  O   VAL B  20      61.485 -30.012  81.292  1.00 71.74           O  
ATOM   2538  N   THR B  21      63.170 -28.920  80.262  1.00 73.27           N  
ATOM   2539  CA  THR B  21      62.269 -28.023  79.599  1.00 73.27           C  
ATOM   2540  CB  THR B  21      62.764 -26.610  79.578  1.00 73.27           C  
ATOM   2541  OG1 THR B  21      63.066 -26.165  80.890  1.00 73.27           O  
ATOM   2542  CG2 THR B  21      61.646 -25.737  79.002  1.00 73.27           C  
ATOM   2543  C   THR B  21      62.119 -28.428  78.166  1.00 73.27           C  
ATOM   2544  O   THR B  21      63.019 -29.013  77.567  1.00 73.27           O  
ATOM   2545  N   CYS B  22      60.935 -28.134  77.590  1.00 62.48           N  
ATOM   2546  CA  CYS B  22      60.668 -28.437  76.215  1.00 62.48           C  
ATOM   2547  CB  CYS B  22      59.774 -29.681  76.046  1.00 62.48           C  
ATOM   2548  SG  CYS B  22      59.316 -30.019  74.322  1.00 62.48           S  
ATOM   2549  C   CYS B  22      59.938 -27.269  75.627  1.00 62.48           C  
ATOM   2550  O   CYS B  22      58.901 -26.850  76.139  1.00 62.48           O  
ATOM   2551  N   SER B  23      60.467 -26.707  74.522  1.00 92.47           N  
ATOM   2552  CA  SER B  23      59.815 -25.594  73.896  1.00 92.47           C  
ATOM   2553  CB  SER B  23      60.628 -24.293  73.972  1.00 92.47           C  
ATOM   2554  OG  SER B  23      61.936 -24.511  73.472  1.00 92.47           O  
ATOM   2555  C   SER B  23      59.569 -25.948  72.465  1.00 92.47           C  
ATOM   2556  O   SER B  23      60.356 -26.655  71.839  1.00 92.47           O  
ATOM   2557  N   GLN B  24      58.435 -25.469  71.916  1.00155.54           N  
ATOM   2558  CA  GLN B  24      58.064 -25.826  70.581  1.00155.54           C  
ATOM   2559  CB  GLN B  24      57.135 -27.049  70.615  1.00155.54           C  
ATOM   2560  CG  GLN B  24      56.240 -27.236  69.405  1.00155.54           C  
ATOM   2561  CD  GLN B  24      54.899 -26.698  69.868  1.00155.54           C  
ATOM   2562  OE1 GLN B  24      54.169 -26.075  69.105  1.00155.54           O  
ATOM   2563  NE2 GLN B  24      54.562 -26.938  71.164  1.00155.54           N  
ATOM   2564  C   GLN B  24      57.421 -24.649  69.896  1.00155.54           C  
ATOM   2565  O   GLN B  24      56.470 -24.048  70.395  1.00155.54           O  
ATOM   2566  N   ASN B  25      57.993 -24.301  68.724  1.00153.48           N  
ATOM   2567  CA  ASN B  25      57.691 -23.199  67.848  1.00153.48           C  
ATOM   2568  CB  ASN B  25      58.850 -22.850  66.892  1.00153.48           C  
ATOM   2569  CG  ASN B  25      59.041 -23.991  65.900  1.00153.48           C  
ATOM   2570  OD1 ASN B  25      59.128 -25.158  66.278  1.00153.48           O  
ATOM   2571  ND2 ASN B  25      59.101 -23.643  64.586  1.00153.48           N  
ATOM   2572  C   ASN B  25      56.457 -23.394  66.982  1.00153.48           C  
ATOM   2573  O   ASN B  25      55.998 -22.428  66.373  1.00153.48           O  
ATOM   2574  N   MET B  26      55.977 -24.653  66.835  1.00424.48           N  
ATOM   2575  CA  MET B  26      54.952 -25.205  65.958  1.00424.48           C  
ATOM   2576  CB  MET B  26      55.142 -26.720  65.784  1.00424.48           C  
ATOM   2577  CG  MET B  26      56.473 -27.021  65.080  1.00424.48           C  
ATOM   2578  SD  MET B  26      56.975 -28.768  65.024  1.00424.48           S  
ATOM   2579  CE  MET B  26      57.581 -28.824  66.735  1.00424.48           C  
ATOM   2580  C   MET B  26      53.494 -24.879  66.233  1.00424.48           C  
ATOM   2581  O   MET B  26      52.652 -25.179  65.387  1.00424.48           O  
ATOM   2582  N   ASN B  33      53.122 -24.375  67.428  1.00113.21           N  
ATOM   2583  CA  ASN B  33      51.743 -24.087  67.758  1.00113.21           C  
ATOM   2584  CB  ASN B  33      51.033 -23.133  66.787  1.00113.21           C  
ATOM   2585  CG  ASN B  33      49.785 -22.647  67.513  1.00113.21           C  
ATOM   2586  OD1 ASN B  33      49.861 -22.202  68.657  1.00113.21           O  
ATOM   2587  ND2 ASN B  33      48.606 -22.739  66.844  1.00113.21           N  
ATOM   2588  C   ASN B  33      50.982 -25.365  67.822  1.00113.21           C  
ATOM   2589  O   ASN B  33      49.795 -25.472  67.509  1.00113.21           O  
ATOM   2590  N   HIS B  34      51.715 -26.385  68.256  1.00141.43           N  
ATOM   2591  CA  HIS B  34      51.269 -27.705  68.499  1.00141.43           C  
ATOM   2592  ND1 HIS B  34      54.059 -29.852  66.982  1.00141.43           N  
ATOM   2593  CG  HIS B  34      53.060 -28.933  67.215  1.00141.43           C  
ATOM   2594  CB  HIS B  34      52.569 -28.535  68.582  1.00141.43           C  
ATOM   2595  NE2 HIS B  34      53.272 -29.251  64.990  1.00141.43           N  
ATOM   2596  CD2 HIS B  34      52.594 -28.573  65.987  1.00141.43           C  
ATOM   2597  CE1 HIS B  34      54.142 -30.007  65.635  1.00141.43           C  
ATOM   2598  C   HIS B  34      50.527 -27.658  69.809  1.00141.43           C  
ATOM   2599  O   HIS B  34      51.040 -27.153  70.803  1.00141.43           O  
ATOM   2600  N   GLU B  35      49.264 -28.127  69.835  1.00192.80           N  
ATOM   2601  CA  GLU B  35      48.475 -28.109  71.037  1.00192.80           C  
ATOM   2602  CB  GLU B  35      46.978 -28.203  70.771  1.00192.80           C  
ATOM   2603  CG  GLU B  35      46.445 -27.030  69.951  1.00192.80           C  
ATOM   2604  CD  GLU B  35      46.943 -25.749  70.601  1.00192.80           C  
ATOM   2605  OE1 GLU B  35      47.033 -25.722  71.856  1.00192.80           O  
ATOM   2606  OE2 GLU B  35      47.249 -24.784  69.851  1.00192.80           O  
ATOM   2607  C   GLU B  35      48.869 -29.243  71.913  1.00192.80           C  
ATOM   2608  O   GLU B  35      48.605 -29.267  73.112  1.00192.80           O  
ATOM   2609  N   TYR B  36      49.486 -30.247  71.294  1.00392.83           N  
ATOM   2610  CA  TYR B  36      49.743 -31.501  71.921  1.00392.83           C  
ATOM   2611  CB  TYR B  36      49.335 -32.643  70.966  1.00392.83           C  
ATOM   2612  CG  TYR B  36      49.204 -33.965  71.643  1.00392.83           C  
ATOM   2613  CD1 TYR B  36      50.286 -34.798  71.804  1.00392.83           C  
ATOM   2614  CD2 TYR B  36      47.972 -34.374  72.107  1.00392.83           C  
ATOM   2615  CE1 TYR B  36      50.137 -36.020  72.420  1.00392.83           C  
ATOM   2616  CE2 TYR B  36      47.816 -35.593  72.722  1.00392.83           C  
ATOM   2617  CZ  TYR B  36      48.902 -36.419  72.877  1.00392.83           C  
ATOM   2618  OH  TYR B  36      48.753 -37.674  73.505  1.00392.83           O  
ATOM   2619  C   TYR B  36      51.206 -31.650  72.199  1.00392.83           C  
ATOM   2620  O   TYR B  36      52.050 -31.438  71.336  1.00392.83           O  
ATOM   2621  N   MET B  37      51.557 -32.017  73.443  1.00136.90           N  
ATOM   2622  CA  MET B  37      52.945 -32.212  73.757  1.00136.90           C  
ATOM   2623  CB  MET B  37      53.614 -31.016  74.459  1.00136.90           C  
ATOM   2624  CG  MET B  37      53.751 -29.797  73.544  1.00136.90           C  
ATOM   2625  SD  MET B  37      54.553 -28.352  74.300  1.00136.90           S  
ATOM   2626  CE  MET B  37      56.225 -29.059  74.258  1.00136.90           C  
ATOM   2627  C   MET B  37      53.039 -33.389  74.671  1.00136.90           C  
ATOM   2628  O   MET B  37      52.098 -33.681  75.408  1.00136.90           O  
ATOM   2629  N   SER B  38      54.180 -34.114  74.630  1.00123.62           N  
ATOM   2630  CA  SER B  38      54.309 -35.273  75.464  1.00123.62           C  
ATOM   2631  CB  SER B  38      53.721 -36.544  74.829  1.00123.62           C  
ATOM   2632  OG  SER B  38      54.415 -36.854  73.630  1.00123.62           O  
ATOM   2633  C   SER B  38      55.754 -35.538  75.733  1.00123.62           C  
ATOM   2634  O   SER B  38      56.645 -35.014  75.064  1.00123.62           O  
ATOM   2635  N   TRP B  39      56.010 -36.366  76.764  1.00 96.87           N  
ATOM   2636  CA  TRP B  39      57.347 -36.744  77.109  1.00 96.87           C  
ATOM   2637  CB  TRP B  39      57.782 -36.330  78.527  1.00 96.87           C  
ATOM   2638  CG  TRP B  39      58.100 -34.863  78.674  1.00 96.87           C  
ATOM   2639  CD2 TRP B  39      59.389 -34.308  78.374  1.00 96.87           C  
ATOM   2640  CD1 TRP B  39      57.316 -33.824  79.082  1.00 96.87           C  
ATOM   2641  NE1 TRP B  39      58.039 -32.654  79.055  1.00 96.87           N  
ATOM   2642  CE2 TRP B  39      59.316 -32.938  78.621  1.00 96.87           C  
ATOM   2643  CE3 TRP B  39      60.538 -34.895  77.929  1.00 96.87           C  
ATOM   2644  CZ2 TRP B  39      60.399 -32.129  78.426  1.00 96.87           C  
ATOM   2645  CZ3 TRP B  39      61.627 -34.076  77.732  1.00 96.87           C  
ATOM   2646  CH2 TRP B  39      61.559 -32.720  77.976  1.00 96.87           C  
ATOM   2647  C   TRP B  39      57.453 -38.234  77.032  1.00 96.87           C  
ATOM   2648  O   TRP B  39      56.523 -38.954  77.392  1.00 96.87           O  
ATOM   2649  N   TYR B  40      58.609 -38.722  76.535  1.00131.67           N  
ATOM   2650  CA  TYR B  40      58.885 -40.128  76.421  1.00131.67           C  
ATOM   2651  CB  TYR B  40      59.054 -40.657  74.978  1.00131.67           C  
ATOM   2652  CG  TYR B  40      57.768 -40.704  74.218  1.00131.67           C  
ATOM   2653  CD1 TYR B  40      57.307 -39.616  73.515  1.00131.67           C  
ATOM   2654  CD2 TYR B  40      57.025 -41.862  74.189  1.00131.67           C  
ATOM   2655  CE1 TYR B  40      56.125 -39.681  72.809  1.00131.67           C  
ATOM   2656  CE2 TYR B  40      55.844 -41.933  73.486  1.00131.67           C  
ATOM   2657  CZ  TYR B  40      55.389 -40.840  72.792  1.00131.67           C  
ATOM   2658  OH  TYR B  40      54.179 -40.908  72.068  1.00131.67           O  
ATOM   2659  C   TYR B  40      60.221 -40.377  77.057  1.00131.67           C  
ATOM   2660  O   TYR B  40      61.039 -39.468  77.195  1.00131.67           O  
ATOM   2661  N   ARG B  41      60.448 -41.634  77.497  1.00238.89           N  
ATOM   2662  CA  ARG B  41      61.718 -42.058  78.023  1.00238.89           C  
ATOM   2663  CB  ARG B  41      61.670 -42.817  79.361  1.00238.89           C  
ATOM   2664  CG  ARG B  41      61.217 -42.087  80.613  1.00238.89           C  
ATOM   2665  CD  ARG B  41      61.244 -43.019  81.828  1.00238.89           C  
ATOM   2666  NE  ARG B  41      62.490 -43.835  81.728  1.00238.89           N  
ATOM   2667  CZ  ARG B  41      63.120 -44.274  82.856  1.00238.89           C  
ATOM   2668  NH1 ARG B  41      62.625 -43.948  84.085  1.00238.89           N  
ATOM   2669  NH2 ARG B  41      64.249 -45.036  82.757  1.00238.89           N  
ATOM   2670  C   ARG B  41      62.121 -43.178  77.118  1.00238.89           C  
ATOM   2671  O   ARG B  41      61.271 -43.979  76.735  1.00238.89           O  
ATOM   2672  N   GLN B  42      63.415 -43.278  76.754  1.00107.08           N  
ATOM   2673  CA  GLN B  42      63.814 -44.391  75.939  1.00107.08           C  
ATOM   2674  CB  GLN B  42      64.242 -44.013  74.504  1.00107.08           C  
ATOM   2675  CG  GLN B  42      64.499 -45.233  73.608  1.00107.08           C  
ATOM   2676  CD  GLN B  42      64.899 -44.770  72.210  1.00107.08           C  
ATOM   2677  OE1 GLN B  42      64.717 -45.492  71.231  1.00107.08           O  
ATOM   2678  NE2 GLN B  42      65.463 -43.537  72.110  1.00107.08           N  
ATOM   2679  C   GLN B  42      64.978 -45.041  76.617  1.00107.08           C  
ATOM   2680  O   GLN B  42      65.938 -44.374  77.007  1.00107.08           O  
ATOM   2681  N   ASP B  43      64.894 -46.375  76.794  1.00 89.86           N  
ATOM   2682  CA  ASP B  43      65.944 -47.120  77.422  1.00 89.86           C  
ATOM   2683  CB  ASP B  43      65.530 -47.707  78.783  1.00 89.86           C  
ATOM   2684  CG  ASP B  43      65.214 -46.558  79.735  1.00 89.86           C  
ATOM   2685  OD1 ASP B  43      65.997 -45.573  79.765  1.00 89.86           O  
ATOM   2686  OD2 ASP B  43      64.172 -46.645  80.437  1.00 89.86           O  
ATOM   2687  C   ASP B  43      66.264 -48.259  76.502  1.00 89.86           C  
ATOM   2688  O   ASP B  43      65.395 -48.740  75.776  1.00 89.86           O  
ATOM   2689  N   PRO B  44      67.483 -48.718  76.491  1.00104.45           N  
ATOM   2690  CA  PRO B  44      67.793 -49.771  75.567  1.00104.45           C  
ATOM   2691  CD  PRO B  44      68.627 -47.851  76.724  1.00104.45           C  
ATOM   2692  CB  PRO B  44      69.315 -49.878  75.553  1.00104.45           C  
ATOM   2693  CG  PRO B  44      69.766 -48.437  75.869  1.00104.45           C  
ATOM   2694  C   PRO B  44      67.058 -51.035  75.868  1.00104.45           C  
ATOM   2695  O   PRO B  44      67.048 -51.466  77.019  1.00104.45           O  
ATOM   2696  N   GLY B  45      66.440 -51.639  74.832  1.00192.97           N  
ATOM   2697  CA  GLY B  45      65.714 -52.868  74.965  1.00192.97           C  
ATOM   2698  C   GLY B  45      64.306 -52.547  75.385  1.00192.97           C  
ATOM   2699  O   GLY B  45      63.448 -53.429  75.433  1.00192.97           O  
ATOM   2700  N   LEU B  46      64.086 -51.301  75.847  1.00397.76           N  
ATOM   2701  CA  LEU B  46      62.801 -50.787  76.249  1.00397.76           C  
ATOM   2702  CB  LEU B  46      62.916 -49.759  77.376  1.00397.76           C  
ATOM   2703  CG  LEU B  46      63.609 -50.373  78.604  1.00397.76           C  
ATOM   2704  CD1 LEU B  46      63.445 -49.496  79.849  1.00397.76           C  
ATOM   2705  CD2 LEU B  46      63.181 -51.833  78.816  1.00397.76           C  
ATOM   2706  C   LEU B  46      61.970 -50.169  75.158  1.00397.76           C  
ATOM   2707  O   LEU B  46      60.740 -50.197  75.215  1.00397.76           O  
ATOM   2708  N   GLY B  47      62.610 -49.506  74.174  1.00132.89           N  
ATOM   2709  CA  GLY B  47      61.839 -48.813  73.172  1.00132.89           C  
ATOM   2710  C   GLY B  47      61.378 -47.497  73.757  1.00132.89           C  
ATOM   2711  O   GLY B  47      61.816 -47.115  74.842  1.00132.89           O  
ATOM   2712  N   LEU B  48      60.472 -46.764  73.055  1.00207.98           N  
ATOM   2713  CA  LEU B  48      60.016 -45.490  73.558  1.00207.98           C  
ATOM   2714  CB  LEU B  48      59.641 -44.452  72.479  1.00207.98           C  
ATOM   2715  CG  LEU B  48      60.794 -44.011  71.555  1.00207.98           C  
ATOM   2716  CD1 LEU B  48      61.094 -45.050  70.461  1.00207.98           C  
ATOM   2717  CD2 LEU B  48      60.559 -42.599  71.002  1.00207.98           C  
ATOM   2718  C   LEU B  48      58.776 -45.695  74.389  1.00207.98           C  
ATOM   2719  O   LEU B  48      57.829 -46.336  73.943  1.00207.98           O  
ATOM   2720  N   ARG B  49      58.739 -45.143  75.627  1.00171.08           N  
ATOM   2721  CA  ARG B  49      57.582 -45.295  76.485  1.00171.08           C  
ATOM   2722  CB  ARG B  49      57.901 -46.009  77.808  1.00171.08           C  
ATOM   2723  CG  ARG B  49      58.457 -47.420  77.609  1.00171.08           C  
ATOM   2724  CD  ARG B  49      58.756 -48.155  78.917  1.00171.08           C  
ATOM   2725  NE  ARG B  49      59.706 -47.314  79.698  1.00171.08           N  
ATOM   2726  CZ  ARG B  49      60.412 -47.868  80.726  1.00171.08           C  
ATOM   2727  NH1 ARG B  49      60.287 -49.199  81.000  1.00171.08           N  
ATOM   2728  NH2 ARG B  49      61.243 -47.092  81.479  1.00171.08           N  
ATOM   2729  C   ARG B  49      57.061 -43.921  76.842  1.00171.08           C  
ATOM   2730  O   ARG B  49      57.843 -43.036  77.182  1.00171.08           O  
ATOM   2731  N   GLN B  50      55.718 -43.712  76.789  1.00152.21           N  
ATOM   2732  CA  GLN B  50      55.118 -42.415  77.058  1.00152.21           C  
ATOM   2733  CB  GLN B  50      53.719 -42.234  76.443  1.00152.21           C  
ATOM   2734  CG  GLN B  50      53.131 -40.854  76.749  1.00152.21           C  
ATOM   2735  CD  GLN B  50      51.753 -40.748  76.111  1.00152.21           C  
ATOM   2736  OE1 GLN B  50      50.855 -41.537  76.402  1.00152.21           O  
ATOM   2737  NE2 GLN B  50      51.581 -39.741  75.215  1.00152.21           N  
ATOM   2738  C   GLN B  50      54.956 -42.175  78.544  1.00152.21           C  
ATOM   2739  O   GLN B  50      54.415 -43.020  79.254  1.00152.21           O  
ATOM   2740  N   ILE B  51      55.533 -41.059  79.066  1.00130.33           N  
ATOM   2741  CA  ILE B  51      55.399 -40.632  80.447  1.00130.33           C  
ATOM   2742  CB  ILE B  51      56.586 -39.834  80.902  1.00130.33           C  
ATOM   2743  CG1 ILE B  51      57.849 -40.703  80.800  1.00130.33           C  
ATOM   2744  CG2 ILE B  51      56.316 -39.308  82.323  1.00130.33           C  
ATOM   2745  CD1 ILE B  51      59.145 -39.912  80.950  1.00130.33           C  
ATOM   2746  C   ILE B  51      54.163 -39.818  80.759  1.00130.33           C  
ATOM   2747  O   ILE B  51      53.385 -40.160  81.647  1.00130.33           O  
ATOM   2748  N   TYR B  52      53.967 -38.689  80.038  1.00206.77           N  
ATOM   2749  CA  TYR B  52      52.873 -37.777  80.272  1.00206.77           C  
ATOM   2750  CB  TYR B  52      53.204 -36.621  81.239  1.00206.77           C  
ATOM   2751  CG  TYR B  52      53.085 -37.018  82.673  1.00206.77           C  
ATOM   2752  CD1 TYR B  52      54.115 -37.630  83.351  1.00206.77           C  
ATOM   2753  CD2 TYR B  52      51.912 -36.758  83.346  1.00206.77           C  
ATOM   2754  CE1 TYR B  52      53.972 -37.972  84.677  1.00206.77           C  
ATOM   2755  CE2 TYR B  52      51.764 -37.096  84.671  1.00206.77           C  
ATOM   2756  CZ  TYR B  52      52.798 -37.704  85.340  1.00206.77           C  
ATOM   2757  OH  TYR B  52      52.653 -38.052  86.701  1.00206.77           O  
ATOM   2758  C   TYR B  52      52.551 -37.103  78.969  1.00206.77           C  
ATOM   2759  O   TYR B  52      53.415 -36.997  78.100  1.00206.77           O  
ATOM   2760  N   TYR B  53      51.291 -36.633  78.801  1.00147.91           N  
ATOM   2761  CA  TYR B  53      50.923 -35.900  77.623  1.00147.91           C  
ATOM   2762  CB  TYR B  53      50.249 -36.747  76.524  1.00147.91           C  
ATOM   2763  CG  TYR B  53      48.915 -37.241  76.968  1.00147.91           C  
ATOM   2764  CD1 TYR B  53      47.805 -36.438  76.841  1.00147.91           C  
ATOM   2765  CD2 TYR B  53      48.766 -38.506  77.488  1.00147.91           C  
ATOM   2766  CE1 TYR B  53      46.566 -36.884  77.236  1.00147.91           C  
ATOM   2767  CE2 TYR B  53      47.529 -38.958  77.885  1.00147.91           C  
ATOM   2768  CZ  TYR B  53      46.427 -38.146  77.759  1.00147.91           C  
ATOM   2769  OH  TYR B  53      45.157 -38.609  78.165  1.00147.91           O  
ATOM   2770  C   TYR B  53      50.010 -34.759  78.018  1.00147.91           C  
ATOM   2771  O   TYR B  53      49.316 -34.836  79.030  1.00147.91           O  
ATOM   2772  N   SER B  54      50.012 -33.648  77.238  1.00232.55           N  
ATOM   2773  CA  SER B  54      49.200 -32.481  77.510  1.00232.55           C  
ATOM   2774  CB  SER B  54      50.062 -31.301  77.998  1.00232.55           C  
ATOM   2775  OG  SER B  54      49.285 -30.123  78.143  1.00232.55           O  
ATOM   2776  C   SER B  54      48.520 -32.024  76.243  1.00232.55           C  
ATOM   2777  O   SER B  54      49.167 -31.691  75.255  1.00232.55           O  
ATOM   2778  N   MET B  55      47.174 -31.954  76.263  1.00371.57           N  
ATOM   2779  CA  MET B  55      46.368 -31.603  75.124  1.00371.57           C  
ATOM   2780  CB  MET B  55      44.891 -31.989  75.312  1.00371.57           C  
ATOM   2781  CG  MET B  55      44.675 -33.502  75.414  1.00371.57           C  
ATOM   2782  SD  MET B  55      42.942 -34.002  75.639  1.00371.57           S  
ATOM   2783  CE  MET B  55      43.303 -35.769  75.844  1.00371.57           C  
ATOM   2784  C   MET B  55      46.429 -30.147  74.770  1.00371.57           C  
ATOM   2785  O   MET B  55      45.979 -29.722  73.705  1.00371.57           O  
ATOM   2786  N   ASN B  56      46.818 -29.301  75.721  1.00509.70           N  
ATOM   2787  CA  ASN B  56      46.901 -27.919  75.390  1.00509.70           C  
ATOM   2788  CB  ASN B  56      45.522 -27.320  75.050  1.00509.70           C  
ATOM   2789  CG  ASN B  56      45.677 -25.986  74.328  1.00509.70           C  
ATOM   2790  OD1 ASN B  56      46.734 -25.357  74.348  1.00509.70           O  
ATOM   2791  ND2 ASN B  56      44.578 -25.534  73.665  1.00509.70           N  
ATOM   2792  C   ASN B  56      47.348 -27.346  76.668  1.00509.70           C  
ATOM   2793  O   ASN B  56      47.885 -28.046  77.526  1.00509.70           O  
ATOM   2794  N   VAL B  57      47.117 -26.049  76.839  1.00680.65           N  
ATOM   2795  CA  VAL B  57      47.608 -25.465  78.036  1.00680.65           C  
ATOM   2796  CB  VAL B  57      47.658 -23.965  77.967  1.00680.65           C  
ATOM   2797  CG1 VAL B  57      48.663 -23.576  76.884  1.00680.65           C  
ATOM   2798  CG2 VAL B  57      46.252 -23.420  77.666  1.00680.65           C  
ATOM   2799  C   VAL B  57      46.718 -25.822  79.180  1.00680.65           C  
ATOM   2800  O   VAL B  57      45.511 -25.603  79.139  1.00680.65           O  
ATOM   2801  N   GLU B  58      47.334 -26.321  80.268  1.00430.22           N  
ATOM   2802  CA  GLU B  58      46.658 -26.711  81.475  1.00430.22           C  
ATOM   2803  CB  GLU B  58      45.840 -25.561  82.091  1.00430.22           C  
ATOM   2804  CG  GLU B  58      46.742 -24.476  82.691  1.00430.22           C  
ATOM   2805  CD  GLU B  58      45.894 -23.285  83.108  1.00430.22           C  
ATOM   2806  OE1 GLU B  58      45.371 -22.587  82.199  1.00430.22           O  
ATOM   2807  OE2 GLU B  58      45.766 -23.049  84.339  1.00430.22           O  
ATOM   2808  C   GLU B  58      45.783 -27.935  81.303  1.00430.22           C  
ATOM   2809  O   GLU B  58      44.914 -28.175  82.140  1.00430.22           O  
ATOM   2810  N   VAL B  59      46.004 -28.772  80.258  1.00527.09           N  
ATOM   2811  CA  VAL B  59      45.279 -30.017  80.122  1.00527.09           C  
ATOM   2812  CB  VAL B  59      44.664 -30.180  78.767  1.00527.09           C  
ATOM   2813  CG1 VAL B  59      43.957 -31.545  78.709  1.00527.09           C  
ATOM   2814  CG2 VAL B  59      43.743 -28.977  78.504  1.00527.09           C  
ATOM   2815  C   VAL B  59      46.352 -31.087  80.272  1.00527.09           C  
ATOM   2816  O   VAL B  59      47.330 -31.064  79.529  1.00527.09           O  
ATOM   2817  N   THR B  60      46.246 -32.039  81.240  1.00 75.56           N  
ATOM   2818  CA  THR B  60      47.320 -33.011  81.384  1.00 75.56           C  
ATOM   2819  CB  THR B  60      48.355 -32.595  82.392  1.00 75.56           C  
ATOM   2820  OG1 THR B  60      48.944 -31.362  82.012  1.00 75.56           O  
ATOM   2821  CG2 THR B  60      49.432 -33.690  82.489  1.00 75.56           C  
ATOM   2822  C   THR B  60      46.823 -34.367  81.827  1.00 75.56           C  
ATOM   2823  O   THR B  60      45.992 -34.474  82.728  1.00 75.56           O  
ATOM   2824  N   ASP B  61      47.355 -35.455  81.212  1.00 81.61           N  
ATOM   2825  CA  ASP B  61      46.998 -36.805  81.590  1.00 81.61           C  
ATOM   2826  CB  ASP B  61      45.918 -37.439  80.696  1.00 81.61           C  
ATOM   2827  CG  ASP B  61      44.572 -36.901  81.166  1.00 81.61           C  
ATOM   2828  OD1 ASP B  61      44.166 -37.256  82.305  1.00 81.61           O  
ATOM   2829  OD2 ASP B  61      43.938 -36.123  80.405  1.00 81.61           O  
ATOM   2830  C   ASP B  61      48.216 -37.698  81.596  1.00 81.61           C  
ATOM   2831  O   ASP B  61      49.119 -37.561  80.772  1.00 81.61           O  
ATOM   2832  N   LYS B  69      48.261 -38.654  82.554  1.00121.87           N  
ATOM   2833  CA  LYS B  69      49.397 -39.526  82.729  1.00121.87           C  
ATOM   2834  CB  LYS B  69      49.416 -40.269  84.079  1.00121.87           C  
ATOM   2835  CG  LYS B  69      49.579 -39.385  85.318  1.00121.87           C  
ATOM   2836  CD  LYS B  69      48.329 -38.597  85.708  1.00121.87           C  
ATOM   2837  CE  LYS B  69      48.487 -37.836  87.026  1.00121.87           C  
ATOM   2838  NZ  LYS B  69      47.227 -37.138  87.364  1.00121.87           N  
ATOM   2839  C   LYS B  69      49.437 -40.594  81.673  1.00121.87           C  
ATOM   2840  O   LYS B  69      48.422 -41.186  81.312  1.00121.87           O  
ATOM   2841  N   GLY B  70      50.661 -40.885  81.183  1.00 34.57           N  
ATOM   2842  CA  GLY B  70      50.901 -41.880  80.174  1.00 34.57           C  
ATOM   2843  C   GLY B  70      51.216 -43.179  80.846  1.00 34.57           C  
ATOM   2844  O   GLY B  70      50.906 -43.379  82.017  1.00 34.57           O  
ATOM   2845  N   ASP B  71      51.861 -44.095  80.099  1.00113.18           N  
ATOM   2846  CA  ASP B  71      52.114 -45.424  80.562  1.00113.18           C  
ATOM   2847  CB  ASP B  71      52.734 -46.316  79.478  1.00113.18           C  
ATOM   2848  CG  ASP B  71      52.455 -47.749  79.891  1.00113.18           C  
ATOM   2849  OD1 ASP B  71      51.897 -47.939  81.005  1.00113.18           O  
ATOM   2850  OD2 ASP B  71      52.787 -48.670  79.099  1.00113.18           O  
ATOM   2851  C   ASP B  71      53.014 -45.471  81.776  1.00113.18           C  
ATOM   2852  O   ASP B  71      52.691 -46.181  82.728  1.00113.18           O  
ATOM   2853  N   VAL B  72      54.164 -44.746  81.811  1.00 98.70           N  
ATOM   2854  CA  VAL B  72      54.996 -44.840  82.995  1.00 98.70           C  
ATOM   2855  CB  VAL B  72      56.355 -45.422  82.700  1.00 98.70           C  
ATOM   2856  CG1 VAL B  72      56.168 -46.893  82.290  1.00 98.70           C  
ATOM   2857  CG2 VAL B  72      57.041 -44.586  81.603  1.00 98.70           C  
ATOM   2858  C   VAL B  72      55.178 -43.480  83.636  1.00 98.70           C  
ATOM   2859  O   VAL B  72      56.261 -42.897  83.609  1.00 98.70           O  
ATOM   2860  N   PRO B  73      54.135 -42.971  84.237  1.00110.89           N  
ATOM   2861  CA  PRO B  73      54.104 -41.679  84.885  1.00110.89           C  
ATOM   2862  CD  PRO B  73      52.810 -43.541  84.092  1.00110.89           C  
ATOM   2863  CB  PRO B  73      52.629 -41.289  84.936  1.00110.89           C  
ATOM   2864  CG  PRO B  73      51.894 -42.637  84.929  1.00110.89           C  
ATOM   2865  C   PRO B  73      54.708 -41.566  86.254  1.00110.89           C  
ATOM   2866  O   PRO B  73      54.932 -40.440  86.697  1.00110.89           O  
ATOM   2867  N   GLU B  74      54.957 -42.675  86.972  1.00 94.78           N  
ATOM   2868  CA  GLU B  74      55.352 -42.486  88.341  1.00 94.78           C  
ATOM   2869  CB  GLU B  74      55.416 -43.778  89.171  1.00 94.78           C  
ATOM   2870  CG  GLU B  74      55.826 -43.526  90.624  0.88 94.78           C  
ATOM   2871  CD  GLU B  74      54.725 -42.712  91.292  0.88 94.78           C  
ATOM   2872  OE1 GLU B  74      54.492 -41.553  90.858  1.00 94.78           O  
ATOM   2873  OE2 GLU B  74      54.102 -43.240  92.250  1.00 94.78           O  
ATOM   2874  C   GLU B  74      56.684 -41.817  88.429  1.00 94.78           C  
ATOM   2875  O   GLU B  74      57.617 -42.141  87.697  1.00 94.78           O  
ATOM   2876  N   GLY B  75      56.784 -40.842  89.357  1.00 41.64           N  
ATOM   2877  CA  GLY B  75      58.010 -40.152  89.636  1.00 41.64           C  
ATOM   2878  C   GLY B  75      58.093 -38.887  88.840  1.00 41.64           C  
ATOM   2879  O   GLY B  75      58.961 -38.053  89.097  1.00 41.64           O  
ATOM   2880  N   TYR B  76      57.174 -38.679  87.878  1.00 90.23           N  
ATOM   2881  CA  TYR B  76      57.301 -37.518  87.046  1.00 90.23           C  
ATOM   2882  CB  TYR B  76      57.393 -37.853  85.547  1.00 90.23           C  
ATOM   2883  CG  TYR B  76      58.577 -38.732  85.340  1.00 90.23           C  
ATOM   2884  CD1 TYR B  76      59.843 -38.202  85.245  1.00 90.23           C  
ATOM   2885  CD2 TYR B  76      58.412 -40.094  85.236  1.00 90.23           C  
ATOM   2886  CE1 TYR B  76      60.928 -39.023  85.053  1.00 90.23           C  
ATOM   2887  CE2 TYR B  76      59.493 -40.920  85.044  1.00 90.23           C  
ATOM   2888  CZ  TYR B  76      60.754 -40.382  84.953  1.00 90.23           C  
ATOM   2889  OH  TYR B  76      61.867 -41.225  84.756  1.00 90.23           O  
ATOM   2890  C   TYR B  76      56.078 -36.668  87.207  1.00 90.23           C  
ATOM   2891  O   TYR B  76      55.016 -37.150  87.595  1.00 90.23           O  
ATOM   2892  N   LYS B  77      56.237 -35.350  86.956  1.00126.45           N  
ATOM   2893  CA  LYS B  77      55.165 -34.394  87.001  1.00126.45           C  
ATOM   2894  CB  LYS B  77      55.138 -33.513  88.263  1.00126.45           C  
ATOM   2895  CG  LYS B  77      54.435 -34.168  89.450  1.00126.45           C  
ATOM   2896  CD  LYS B  77      55.166 -35.379  90.022  1.00126.45           C  
ATOM   2897  CE  LYS B  77      54.288 -36.210  90.957  1.00126.45           C  
ATOM   2898  NZ  LYS B  77      53.270 -36.936  90.163  1.00126.45           N  
ATOM   2899  C   LYS B  77      55.353 -33.457  85.849  1.00126.45           C  
ATOM   2900  O   LYS B  77      56.473 -33.239  85.390  1.00126.45           O  
ATOM   2901  N   VAL B  78      54.244 -32.875  85.348  1.00121.62           N  
ATOM   2902  CA  VAL B  78      54.342 -31.976  84.235  1.00121.62           C  
ATOM   2903  CB  VAL B  78      53.926 -32.611  82.944  1.00121.62           C  
ATOM   2904  CG1 VAL B  78      54.915 -33.746  82.626  1.00121.62           C  
ATOM   2905  CG2 VAL B  78      52.467 -33.079  83.080  1.00121.62           C  
ATOM   2906  C   VAL B  78      53.430 -30.809  84.476  1.00121.62           C  
ATOM   2907  O   VAL B  78      52.568 -30.848  85.353  1.00121.62           O  
ATOM   2908  N   SER B  79      53.628 -29.716  83.707  1.00112.74           N  
ATOM   2909  CA  SER B  79      52.831 -28.528  83.852  1.00112.74           C  
ATOM   2910  CB  SER B  79      53.479 -27.536  84.834  1.00112.74           C  
ATOM   2911  OG  SER B  79      52.693 -26.364  84.959  1.00112.74           O  
ATOM   2912  C   SER B  79      52.765 -27.862  82.512  1.00112.74           C  
ATOM   2913  O   SER B  79      53.776 -27.749  81.820  1.00112.74           O  
ATOM   2914  N   ARG B  80      51.568 -27.400  82.097  1.00186.17           N  
ATOM   2915  CA  ARG B  80      51.502 -26.767  80.810  1.00186.17           C  
ATOM   2916  CB  ARG B  80      50.599 -27.555  79.845  1.00186.17           C  
ATOM   2917  CG  ARG B  80      50.612 -27.074  78.394  1.00186.17           C  
ATOM   2918  CD  ARG B  80      51.886 -27.448  77.637  1.00186.17           C  
ATOM   2919  NE  ARG B  80      51.679 -27.069  76.211  1.00186.17           N  
ATOM   2920  CZ  ARG B  80      51.065 -27.943  75.361  1.00186.17           C  
ATOM   2921  NH1 ARG B  80      50.644 -29.156  75.825  1.00186.17           N  
ATOM   2922  NH2 ARG B  80      50.869 -27.603  74.054  1.00186.17           N  
ATOM   2923  C   ARG B  80      50.872 -25.413  80.985  1.00186.17           C  
ATOM   2924  O   ARG B  80      49.676 -25.242  80.753  1.00186.17           O  
ATOM   2925  N   LYS B  81      51.656 -24.405  81.414  1.00257.01           N  
ATOM   2926  CA  LYS B  81      51.118 -23.078  81.551  1.00257.01           C  
ATOM   2927  CB  LYS B  81      51.960 -22.139  82.425  1.00257.01           C  
ATOM   2928  CG  LYS B  81      51.539 -22.224  83.891  1.00257.01           C  
ATOM   2929  CD  LYS B  81      50.094 -21.758  84.092  1.00257.01           C  
ATOM   2930  CE  LYS B  81      49.554 -21.942  85.511  1.00257.01           C  
ATOM   2931  NZ  LYS B  81      49.192 -23.359  85.735  1.00257.01           N  
ATOM   2932  C   LYS B  81      50.883 -22.437  80.216  1.00257.01           C  
ATOM   2933  O   LYS B  81      49.912 -21.699  80.046  1.00257.01           O  
ATOM   2934  N   GLU B  82      51.775 -22.689  79.238  1.00215.97           N  
ATOM   2935  CA  GLU B  82      51.645 -22.079  77.941  1.00215.97           C  
ATOM   2936  CB  GLU B  82      52.867 -21.246  77.533  1.00215.97           C  
ATOM   2937  CG  GLU B  82      53.125 -20.003  78.380  1.00215.97           C  
ATOM   2938  CD  GLU B  82      54.410 -19.388  77.844  1.00215.97           C  
ATOM   2939  OE1 GLU B  82      55.147 -20.110  77.121  1.00215.97           O  
ATOM   2940  OE2 GLU B  82      54.671 -18.192  78.142  1.00215.97           O  
ATOM   2941  C   GLU B  82      51.579 -23.166  76.915  1.00215.97           C  
ATOM   2942  O   GLU B  82      51.928 -24.312  77.190  1.00215.97           O  
ATOM   2943  N   LYS B  83      51.102 -22.825  75.697  1.00347.12           N  
ATOM   2944  CA  LYS B  83      51.012 -23.795  74.641  1.00347.12           C  
ATOM   2945  CB  LYS B  83      50.292 -23.296  73.378  1.00347.12           C  
ATOM   2946  CG  LYS B  83      48.769 -23.343  73.493  1.00347.12           C  
ATOM   2947  CD  LYS B  83      48.039 -22.713  72.305  1.00347.12           C  
ATOM   2948  CE  LYS B  83      47.728 -21.230  72.492  1.00347.12           C  
ATOM   2949  NZ  LYS B  83      47.032 -20.709  71.296  1.00347.12           N  
ATOM   2950  C   LYS B  83      52.393 -24.212  74.222  1.00347.12           C  
ATOM   2951  O   LYS B  83      52.598 -25.357  73.826  1.00347.12           O  
ATOM   2952  N   ARG B  84      53.365 -23.277  74.231  1.00169.51           N  
ATOM   2953  CA  ARG B  84      54.708 -23.550  73.783  1.00169.51           C  
ATOM   2954  CB  ARG B  84      55.540 -22.279  73.552  1.00169.51           C  
ATOM   2955  CG  ARG B  84      54.992 -21.402  72.428  1.00169.51           C  
ATOM   2956  CD  ARG B  84      55.965 -20.314  71.976  1.00169.51           C  
ATOM   2957  NE  ARG B  84      56.420 -19.592  73.196  1.00169.51           N  
ATOM   2958  CZ  ARG B  84      55.583 -18.720  73.827  1.00169.51           C  
ATOM   2959  NH1 ARG B  84      54.298 -18.571  73.390  1.00169.51           N  
ATOM   2960  NH2 ARG B  84      56.027 -18.007  74.903  1.00169.51           N  
ATOM   2961  C   ARG B  84      55.531 -24.458  74.673  1.00169.51           C  
ATOM   2962  O   ARG B  84      56.264 -25.304  74.158  1.00169.51           O  
ATOM   2963  N   ASN B  85      55.465 -24.328  76.019  1.00 93.69           N  
ATOM   2964  CA  ASN B  85      56.393 -25.084  76.833  1.00 93.69           C  
ATOM   2965  CB  ASN B  85      57.181 -24.195  77.811  1.00 93.69           C  
ATOM   2966  CG  ASN B  85      58.050 -23.252  76.986  1.00 93.69           C  
ATOM   2967  OD1 ASN B  85      58.842 -23.685  76.150  1.00 93.69           O  
ATOM   2968  ND2 ASN B  85      57.888 -21.921  77.215  1.00 93.69           N  
ATOM   2969  C   ASN B  85      55.718 -26.161  77.644  1.00 93.69           C  
ATOM   2970  O   ASN B  85      54.587 -25.999  78.097  1.00 93.69           O  
ATOM   2971  N   PHE B  86      56.410 -27.319  77.820  1.00121.77           N  
ATOM   2972  CA  PHE B  86      55.896 -28.412  78.610  1.00121.77           C  
ATOM   2973  CB  PHE B  86      55.264 -29.492  77.707  1.00121.77           C  
ATOM   2974  CG  PHE B  86      54.532 -30.504  78.519  1.00121.77           C  
ATOM   2975  CD1 PHE B  86      53.441 -30.137  79.273  1.00121.77           C  
ATOM   2976  CD2 PHE B  86      54.903 -31.828  78.482  1.00121.77           C  
ATOM   2977  CE1 PHE B  86      52.752 -31.069  80.011  1.00121.77           C  
ATOM   2978  CE2 PHE B  86      54.217 -32.765  79.216  1.00121.77           C  
ATOM   2979  CZ  PHE B  86      53.143 -32.386  79.986  1.00121.77           C  
ATOM   2980  C   PHE B  86      57.044 -29.006  79.396  1.00121.77           C  
ATOM   2981  O   PHE B  86      57.759 -29.878  78.902  1.00121.77           O  
ATOM   2982  N   PRO B  87      57.226 -28.552  80.618  1.00166.81           N  
ATOM   2983  CA  PRO B  87      58.310 -29.035  81.448  1.00166.81           C  
ATOM   2984  CD  PRO B  87      56.936 -27.151  80.888  1.00166.81           C  
ATOM   2985  CB  PRO B  87      58.560 -27.951  82.495  1.00166.81           C  
ATOM   2986  CG  PRO B  87      58.046 -26.665  81.832  1.00166.81           C  
ATOM   2987  C   PRO B  87      58.045 -30.365  82.087  1.00166.81           C  
ATOM   2988  O   PRO B  87      56.893 -30.688  82.368  1.00166.81           O  
ATOM   2989  N   LEU B  88      59.113 -31.141  82.349  1.00 79.37           N  
ATOM   2990  CA  LEU B  88      58.995 -32.405  83.015  1.00 79.37           C  
ATOM   2991  CB  LEU B  88      59.635 -33.543  82.205  1.00 79.37           C  
ATOM   2992  CG  LEU B  88      59.543 -34.932  82.854  1.00 79.37           C  
ATOM   2993  CD1 LEU B  88      58.083 -35.395  82.984  1.00 79.37           C  
ATOM   2994  CD2 LEU B  88      60.415 -35.940  82.093  1.00 79.37           C  
ATOM   2995  C   LEU B  88      59.753 -32.248  84.291  1.00 79.37           C  
ATOM   2996  O   LEU B  88      60.938 -31.918  84.273  1.00 79.37           O  
ATOM   2997  N   ILE B  89      59.087 -32.498  85.438  1.00123.75           N  
ATOM   2998  CA  ILE B  89      59.717 -32.245  86.701  1.00123.75           C  
ATOM   2999  CB  ILE B  89      58.864 -31.431  87.634  1.00123.75           C  
ATOM   3000  CG1 ILE B  89      58.295 -30.178  86.941  1.00123.75           C  
ATOM   3001  CG2 ILE B  89      59.715 -31.109  88.875  1.00123.75           C  
ATOM   3002  CD1 ILE B  89      59.339 -29.224  86.373  1.00123.75           C  
ATOM   3003  C   ILE B  89      59.916 -33.551  87.405  1.00123.75           C  
ATOM   3004  O   ILE B  89      59.045 -34.420  87.394  1.00123.75           O  
ATOM   3005  N   LEU B  90      61.108 -33.724  88.009  1.00118.38           N  
ATOM   3006  CA  LEU B  90      61.403 -34.879  88.807  1.00118.38           C  
ATOM   3007  CB  LEU B  90      62.755 -35.519  88.447  1.00118.38           C  
ATOM   3008  CG  LEU B  90      62.834 -36.050  87.003  1.00118.38           C  
ATOM   3009  CD1 LEU B  90      62.675 -34.917  85.979  1.00118.38           C  
ATOM   3010  CD2 LEU B  90      64.120 -36.861  86.778  1.00118.38           C  
ATOM   3011  C   LEU B  90      61.537 -34.343  90.202  1.00118.38           C  
ATOM   3012  O   LEU B  90      62.500 -33.641  90.506  1.00118.38           O  
ATOM   3013  N   GLU B  91      60.565 -34.646  91.088  1.00 88.73           N  
ATOM   3014  CA  GLU B  91      60.604 -34.099  92.416  1.00 88.73           C  
ATOM   3015  CB  GLU B  91      59.343 -34.425  93.235  1.00 88.73           C  
ATOM   3016  CG  GLU B  91      59.300 -33.725  94.596  1.00 88.73           C  
ATOM   3017  CD  GLU B  91      59.085 -32.236  94.355  1.00 88.73           C  
ATOM   3018  OE1 GLU B  91      60.073 -31.542  93.992  1.00 88.73           O  
ATOM   3019  OE2 GLU B  91      57.927 -31.773  94.530  1.00 88.73           O  
ATOM   3020  C   GLU B  91      61.781 -34.641  93.160  1.00 88.73           C  
ATOM   3021  O   GLU B  91      62.554 -33.880  93.740  1.00 88.73           O  
ATOM   3022  N   SER B  92      61.951 -35.978  93.162  1.00106.84           N  
ATOM   3023  CA  SER B  92      63.086 -36.554  93.823  1.00106.84           C  
ATOM   3024  CB  SER B  92      62.737 -37.284  95.132  1.00106.84           C  
ATOM   3025  OG  SER B  92      62.258 -36.359  96.096  1.00106.84           O  
ATOM   3026  C   SER B  92      63.622 -37.582  92.885  1.00106.84           C  
ATOM   3027  O   SER B  92      63.101 -38.691  92.784  1.00106.84           O  
ATOM   3028  N   PRO B  93      64.682 -37.238  92.220  1.00115.73           N  
ATOM   3029  CA  PRO B  93      65.224 -38.144  91.251  1.00115.73           C  
ATOM   3030  CD  PRO B  93      64.829 -35.858  91.795  1.00115.73           C  
ATOM   3031  CB  PRO B  93      66.183 -37.317  90.399  1.00115.73           C  
ATOM   3032  CG  PRO B  93      65.548 -35.916  90.437  1.00115.73           C  
ATOM   3033  C   PRO B  93      65.815 -39.377  91.843  1.00115.73           C  
ATOM   3034  O   PRO B  93      66.345 -39.325  92.952  1.00115.73           O  
ATOM   3035  N   SER B  94      65.717 -40.497  91.097  1.00 93.38           N  
ATOM   3036  CA  SER B  94      66.222 -41.768  91.522  1.00 93.38           C  
ATOM   3037  CB  SER B  94      65.121 -42.806  91.795  1.00 93.38           C  
ATOM   3038  OG  SER B  94      64.267 -42.357  92.835  1.00 93.38           O  
ATOM   3039  C   SER B  94      67.025 -42.310  90.386  1.00 93.38           C  
ATOM   3040  O   SER B  94      66.846 -41.904  89.240  1.00 93.38           O  
ATOM   3041  N   PRO B  95      67.891 -43.240  90.680  1.00 83.87           N  
ATOM   3042  CA  PRO B  95      68.747 -43.799  89.667  1.00 83.87           C  
ATOM   3043  CD  PRO B  95      68.511 -43.286  91.995  1.00 83.87           C  
ATOM   3044  CB  PRO B  95      69.754 -44.665  90.417  1.00 83.87           C  
ATOM   3045  CG  PRO B  95      69.878 -43.960  91.781  1.00 83.87           C  
ATOM   3046  C   PRO B  95      67.998 -44.485  88.566  1.00 83.87           C  
ATOM   3047  O   PRO B  95      68.546 -44.628  87.474  1.00 83.87           O  
ATOM   3048  N   ASN B  96      66.750 -44.909  88.829  1.00123.17           N  
ATOM   3049  CA  ASN B  96      65.911 -45.607  87.894  1.00123.17           C  
ATOM   3050  CB  ASN B  96      64.557 -45.953  88.525  1.00123.17           C  
ATOM   3051  CG  ASN B  96      64.860 -46.554  89.885  0.75123.17           C  
ATOM   3052  OD1 ASN B  96      65.893 -47.191  90.077  1.00123.17           O  
ATOM   3053  ND2 ASN B  96      63.954 -46.315  90.870  1.00123.17           N  
ATOM   3054  C   ASN B  96      65.603 -44.669  86.772  1.00123.17           C  
ATOM   3055  O   ASN B  96      65.371 -45.078  85.636  1.00123.17           O  
ATOM   3056  N   GLN B  97      65.555 -43.374  87.114  1.00119.38           N  
ATOM   3057  CA  GLN B  97      65.201 -42.269  86.272  1.00119.38           C  
ATOM   3058  CB  GLN B  97      64.883 -40.993  87.069  1.00119.38           C  
ATOM   3059  CG  GLN B  97      63.645 -41.195  87.949  1.00119.38           C  
ATOM   3060  CD  GLN B  97      63.232 -39.868  88.562  1.00119.38           C  
ATOM   3061  OE1 GLN B  97      64.068 -39.022  88.870  1.00119.38           O  
ATOM   3062  NE2 GLN B  97      61.896 -39.676  88.741  1.00119.38           N  
ATOM   3063  C   GLN B  97      66.244 -41.992  85.238  1.00119.38           C  
ATOM   3064  O   GLN B  97      66.016 -41.175  84.351  1.00119.38           O  
ATOM   3065  N   THR B  98      67.460 -42.545  85.381  1.00 71.25           N  
ATOM   3066  CA  THR B  98      68.460 -42.285  84.385  1.00 71.25           C  
ATOM   3067  CB  THR B  98      69.778 -42.921  84.718  1.00 71.25           C  
ATOM   3068  OG1 THR B  98      70.236 -42.454  85.977  1.00 71.25           O  
ATOM   3069  CG2 THR B  98      70.799 -42.567  83.624  1.00 71.25           C  
ATOM   3070  C   THR B  98      67.986 -42.835  83.068  1.00 71.25           C  
ATOM   3071  O   THR B  98      67.672 -44.019  82.952  1.00 71.25           O  
ATOM   3072  N   SER B  99      67.900 -41.967  82.034  1.00119.94           N  
ATOM   3073  CA  SER B  99      67.497 -42.425  80.731  1.00119.94           C  
ATOM   3074  CB  SER B  99      66.064 -42.980  80.660  1.00119.94           C  
ATOM   3075  OG  SER B  99      65.111 -41.932  80.685  1.00119.94           O  
ATOM   3076  C   SER B  99      67.593 -41.281  79.769  1.00119.94           C  
ATOM   3077  O   SER B  99      68.072 -40.200  80.111  1.00119.94           O  
ATOM   3078  N   LEU B 100      67.163 -41.518  78.512  1.00140.45           N  
ATOM   3079  CA  LEU B 100      67.169 -40.495  77.506  1.00140.45           C  
ATOM   3080  CB  LEU B 100      67.598 -41.040  76.130  1.00140.45           C  
ATOM   3081  CG  LEU B 100      67.889 -39.976  75.052  1.00140.45           C  
ATOM   3082  CD1 LEU B 100      66.682 -39.074  74.796  1.00140.45           C  
ATOM   3083  CD2 LEU B 100      69.164 -39.184  75.362  1.00140.45           C  
ATOM   3084  C   LEU B 100      65.739 -40.049  77.417  1.00140.45           C  
ATOM   3085  O   LEU B 100      64.841 -40.868  77.236  1.00140.45           O  
ATOM   3086  N   TYR B 101      65.484 -38.732  77.538  1.00112.87           N  
ATOM   3087  CA  TYR B 101      64.127 -38.261  77.554  1.00112.87           C  
ATOM   3088  CB  TYR B 101      63.830 -37.266  78.690  1.00112.87           C  
ATOM   3089  CG  TYR B 101      63.869 -37.962  80.006  1.00112.87           C  
ATOM   3090  CD1 TYR B 101      65.049 -38.152  80.690  1.00112.87           C  
ATOM   3091  CD2 TYR B 101      62.700 -38.418  80.564  1.00112.87           C  
ATOM   3092  CE1 TYR B 101      65.056 -38.791  81.909  1.00112.87           C  
ATOM   3093  CE2 TYR B 101      62.702 -39.055  81.779  1.00112.87           C  
ATOM   3094  CZ  TYR B 101      63.880 -39.245  82.456  1.00112.87           C  
ATOM   3095  OH  TYR B 101      63.873 -39.900  83.704  1.00112.87           O  
ATOM   3096  C   TYR B 101      63.861 -37.507  76.292  1.00112.87           C  
ATOM   3097  O   TYR B 101      64.667 -36.678  75.873  1.00112.87           O  
ATOM   3098  N   PHE B 102      62.708 -37.789  75.646  1.00115.94           N  
ATOM   3099  CA  PHE B 102      62.390 -37.100  74.428  1.00115.94           C  
ATOM   3100  CB  PHE B 102      62.181 -37.994  73.188  1.00115.94           C  
ATOM   3101  CG  PHE B 102      63.400 -38.791  72.870  1.00115.94           C  
ATOM   3102  CD1 PHE B 102      64.519 -38.213  72.317  1.00115.94           C  
ATOM   3103  CD2 PHE B 102      63.423 -40.138  73.140  1.00115.94           C  
ATOM   3104  CE1 PHE B 102      65.635 -38.965  72.029  1.00115.94           C  
ATOM   3105  CE2 PHE B 102      64.533 -40.895  72.853  1.00115.94           C  
ATOM   3106  CZ  PHE B 102      65.644 -40.312  72.293  1.00115.94           C  
ATOM   3107  C   PHE B 102      61.076 -36.414  74.598  1.00115.94           C  
ATOM   3108  O   PHE B 102      60.123 -36.975  75.134  1.00115.94           O  
ATOM   3109  N   CYS B 103      61.004 -35.163  74.117  1.00 73.88           N  
ATOM   3110  CA  CYS B 103      59.790 -34.409  74.125  1.00 73.88           C  
ATOM   3111  CB  CYS B 103      60.024 -32.942  74.529  1.00 73.88           C  
ATOM   3112  SG  CYS B 103      58.546 -31.899  74.393  1.00 73.88           S  
ATOM   3113  C   CYS B 103      59.306 -34.421  72.709  1.00 73.88           C  
ATOM   3114  O   CYS B 103      60.103 -34.357  71.776  1.00 73.88           O  
ATOM   3115  N   ALA B 104      57.979 -34.541  72.509  1.00 90.41           N  
ATOM   3116  CA  ALA B 104      57.434 -34.549  71.181  1.00 90.41           C  
ATOM   3117  CB  ALA B 104      56.906 -35.926  70.751  1.00 90.41           C  
ATOM   3118  C   ALA B 104      56.277 -33.609  71.186  1.00 90.41           C  
ATOM   3119  O   ALA B 104      55.607 -33.439  72.204  1.00 90.41           O  
ATOM   3120  N   SER B 105      56.008 -32.966  70.034  1.00132.14           N  
ATOM   3121  CA  SER B 105      54.945 -32.008  70.022  1.00132.14           C  
ATOM   3122  CB  SER B 105      55.448 -30.562  69.929  1.00132.14           C  
ATOM   3123  OG  SER B 105      56.132 -30.372  68.699  1.00132.14           O  
ATOM   3124  C   SER B 105      54.104 -32.248  68.825  1.00132.14           C  
ATOM   3125  O   SER B 105      54.529 -32.845  67.837  1.00132.14           O  
ATOM   3126  N   SER B 106      52.852 -31.787  68.911  1.00318.15           N  
ATOM   3127  CA  SER B 106      51.950 -31.957  67.839  1.00318.15           C  
ATOM   3128  CB  SER B 106      51.130 -33.257  67.904  1.00318.15           C  
ATOM   3129  OG  SER B 106      51.973 -34.393  67.807  1.00318.15           O  
ATOM   3130  C   SER B 106      50.958 -30.885  67.935  1.00318.15           C  
ATOM   3131  O   SER B 106      50.653 -30.371  69.006  1.00318.15           O  
ATOM   3132  N   THR B 107      50.409 -30.514  66.781  1.00468.05           N  
ATOM   3133  CA  THR B 107      49.406 -29.519  66.730  1.00468.05           C  
ATOM   3134  CB  THR B 107      49.227 -29.075  65.294  1.00468.05           C  
ATOM   3135  OG1 THR B 107      48.748 -27.742  65.190  1.00468.05           O  
ATOM   3136  CG2 THR B 107      48.276 -30.055  64.591  1.00468.05           C  
ATOM   3137  C   THR B 107      48.226 -30.330  67.236  1.00468.05           C  
ATOM   3138  O   THR B 107      48.333 -31.453  67.706  1.00468.05           O  
ATOM   3139  N   PRO B 108      47.055 -29.989  67.091  1.00804.05           N  
ATOM   3140  CA  PRO B 108      46.101 -30.667  67.943  1.00804.05           C  
ATOM   3141  CD  PRO B 108      46.710 -28.584  66.971  1.00804.05           C  
ATOM   3142  CB  PRO B 108      44.808 -29.885  67.717  1.00804.05           C  
ATOM   3143  CG  PRO B 108      45.290 -28.439  67.530  1.00804.05           C  
ATOM   3144  C   PRO B 108      45.741 -32.126  68.315  1.00804.05           C  
ATOM   3145  O   PRO B 108      44.790 -32.219  69.131  1.00804.05           O  
ATOM   3146  N   GLY B 109      46.366 -33.181  67.674  1.00360.07           N  
ATOM   3147  CA  GLY B 109      46.462 -34.628  67.970  1.00360.07           C  
ATOM   3148  C   GLY B 109      45.458 -35.346  67.221  1.00360.07           C  
ATOM   3149  O   GLY B 109      45.460 -36.579  67.054  1.00360.07           O  
ATOM   3150  N   SER B 123      44.475 -34.546  66.862  1.00332.11           N  
ATOM   3151  CA  SER B 123      43.541 -35.241  66.105  1.00332.11           C  
ATOM   3152  CB  SER B 123      42.073 -35.008  66.450  1.00332.11           C  
ATOM   3153  OG  SER B 123      41.753 -35.732  67.629  1.00332.11           O  
ATOM   3154  C   SER B 123      43.698 -35.067  64.662  1.00332.11           C  
ATOM   3155  O   SER B 123      43.158 -35.899  63.953  1.00332.11           O  
ATOM   3156  N   LEU B 124      44.340 -33.986  64.175  1.00356.20           N  
ATOM   3157  CA  LEU B 124      44.375 -33.845  62.746  1.00356.20           C  
ATOM   3158  CB  LEU B 124      44.920 -32.476  62.245  1.00356.20           C  
ATOM   3159  CG  LEU B 124      46.453 -32.294  62.036  1.00356.20           C  
ATOM   3160  CD1 LEU B 124      46.947 -32.979  60.748  1.00356.20           C  
ATOM   3161  CD2 LEU B 124      46.899 -30.831  62.105  1.00356.20           C  
ATOM   3162  C   LEU B 124      45.267 -34.902  62.194  1.00356.20           C  
ATOM   3163  O   LEU B 124      44.808 -35.524  61.211  1.00356.20           O  
ATOM   3164  N   ASN B 125      46.518 -34.958  62.846  1.00249.69           N  
ATOM   3165  CA  ASN B 125      47.729 -35.798  62.916  1.00249.69           C  
ATOM   3166  CB  ASN B 125      47.525 -37.166  62.256  1.00249.69           C  
ATOM   3167  CG  ASN B 125      46.750 -38.008  63.261  1.00249.69           C  
ATOM   3168  OD1 ASN B 125      46.494 -37.572  64.382  1.00249.69           O  
ATOM   3169  ND2 ASN B 125      46.387 -39.256  62.864  1.00249.69           N  
ATOM   3170  C   ASN B 125      49.093 -35.174  62.540  1.00249.69           C  
ATOM   3171  O   ASN B 125      49.213 -34.315  61.674  1.00249.69           O  
ATOM   3172  N   GLU B 126      50.194 -35.598  63.232  1.00246.72           N  
ATOM   3173  CA  GLU B 126      51.595 -35.230  62.998  1.00246.72           C  
ATOM   3174  CB  GLU B 126      51.833 -33.896  62.262  1.00246.72           C  
ATOM   3175  CG  GLU B 126      53.294 -33.635  61.882  1.00246.72           C  
ATOM   3176  CD  GLU B 126      53.596 -34.371  60.583  1.00246.72           C  
ATOM   3177  OE1 GLU B 126      52.941 -35.415  60.321  1.00246.72           O  
ATOM   3178  OE2 GLU B 126      54.492 -33.897  59.834  1.00246.72           O  
ATOM   3179  C   GLU B 126      52.286 -35.068  64.329  1.00246.72           C  
ATOM   3180  O   GLU B 126      51.738 -34.451  65.236  1.00246.72           O  
ATOM   3181  N   GLN B 127      53.524 -35.594  64.494  1.00169.02           N  
ATOM   3182  CA  GLN B 127      54.215 -35.414  65.760  1.00169.02           C  
ATOM   3183  CB  GLN B 127      54.030 -36.599  66.729  1.00169.02           C  
ATOM   3184  CG  GLN B 127      54.745 -36.417  68.070  1.00169.02           C  
ATOM   3185  CD  GLN B 127      54.336 -37.564  68.986  1.00169.02           C  
ATOM   3186  OE1 GLN B 127      54.844 -37.701  70.098  1.00169.02           O  
ATOM   3187  NE2 GLN B 127      53.387 -38.412  68.508  1.00169.02           N  
ATOM   3188  C   GLN B 127      55.701 -35.240  65.522  1.00169.02           C  
ATOM   3189  O   GLN B 127      56.278 -35.887  64.650  1.00169.02           O  
ATOM   3190  N   PHE B 128      56.383 -34.372  66.313  1.00161.31           N  
ATOM   3191  CA  PHE B 128      57.782 -34.128  66.050  1.00161.31           C  
ATOM   3192  CB  PHE B 128      57.991 -32.715  65.485  1.00161.31           C  
ATOM   3193  CG  PHE B 128      59.056 -32.791  64.451  1.00161.31           C  
ATOM   3194  CD1 PHE B 128      58.707 -33.230  63.194  1.00161.31           C  
ATOM   3195  CD2 PHE B 128      60.359 -32.429  64.696  1.00161.31           C  
ATOM   3196  CE1 PHE B 128      59.637 -33.322  62.189  1.00161.31           C  
ATOM   3197  CE2 PHE B 128      61.296 -32.519  63.691  1.00161.31           C  
ATOM   3198  CZ  PHE B 128      60.938 -32.965  62.440  1.00161.31           C  
ATOM   3199  C   PHE B 128      58.532 -34.234  67.368  1.00161.31           C  
ATOM   3200  O   PHE B 128      57.986 -33.892  68.416  1.00161.31           O  
ATOM   3201  N   PHE B 129      59.818 -34.688  67.356  1.00211.39           N  
ATOM   3202  CA  PHE B 129      60.566 -34.915  68.583  1.00211.39           C  
ATOM   3203  CB  PHE B 129      61.220 -36.310  68.696  1.00211.39           C  
ATOM   3204  CG  PHE B 129      60.183 -37.373  68.825  1.00211.39           C  
ATOM   3205  CD1 PHE B 129      59.562 -37.593  70.031  1.00211.39           C  
ATOM   3206  CD2 PHE B 129      59.824 -38.149  67.747  1.00211.39           C  
ATOM   3207  CE1 PHE B 129      58.605 -38.572  70.161  1.00211.39           C  
ATOM   3208  CE2 PHE B 129      58.868 -39.130  67.873  1.00211.39           C  
ATOM   3209  CZ  PHE B 129      58.256 -39.345  69.082  1.00211.39           C  
ATOM   3210  C   PHE B 129      61.716 -33.953  68.746  1.00211.39           C  
ATOM   3211  O   PHE B 129      62.245 -33.401  67.785  1.00211.39           O  
ATOM   3212  N   GLY B 130      62.136 -33.742  70.016  1.00 51.73           N  
ATOM   3213  CA  GLY B 130      63.239 -32.876  70.347  1.00 51.73           C  
ATOM   3214  C   GLY B 130      64.520 -33.658  70.217  1.00 51.73           C  
ATOM   3215  O   GLY B 130      64.513 -34.852  69.923  1.00 51.73           O  
ATOM   3216  N   PRO B 131      65.632 -32.991  70.428  1.00153.00           N  
ATOM   3217  CA  PRO B 131      66.935 -33.603  70.320  1.00153.00           C  
ATOM   3218  CD  PRO B 131      65.688 -31.551  70.234  1.00153.00           C  
ATOM   3219  CB  PRO B 131      67.940 -32.454  70.379  1.00153.00           C  
ATOM   3220  CG  PRO B 131      67.147 -31.243  69.858  1.00153.00           C  
ATOM   3221  C   PRO B 131      67.187 -34.645  71.362  1.00153.00           C  
ATOM   3222  O   PRO B 131      67.979 -35.553  71.111  1.00153.00           O  
ATOM   3223  N   GLY B 132      66.546 -34.527  72.541  1.00 64.23           N  
ATOM   3224  CA  GLY B 132      66.736 -35.501  73.575  1.00 64.23           C  
ATOM   3225  C   GLY B 132      67.560 -34.934  74.689  1.00 64.23           C  
ATOM   3226  O   GLY B 132      68.418 -34.075  74.492  1.00 64.23           O  
ATOM   3227  N   THR B 133      67.283 -35.415  75.919  1.00148.93           N  
ATOM   3228  CA  THR B 133      68.027 -35.014  77.078  1.00148.93           C  
ATOM   3229  CB  THR B 133      67.200 -34.328  78.125  1.00148.93           C  
ATOM   3230  OG1 THR B 133      66.124 -35.167  78.513  1.00148.93           O  
ATOM   3231  CG2 THR B 133      66.666 -33.004  77.580  1.00148.93           C  
ATOM   3232  C   THR B 133      68.523 -36.257  77.729  1.00148.93           C  
ATOM   3233  O   THR B 133      67.738 -37.137  78.078  1.00148.93           O  
ATOM   3234  N   ARG B 134      69.848 -36.377  77.927  1.00223.53           N  
ATOM   3235  CA  ARG B 134      70.251 -37.564  78.609  1.00223.53           C  
ATOM   3236  CB  ARG B 134      71.398 -38.351  77.957  1.00223.53           C  
ATOM   3237  CG  ARG B 134      72.682 -37.578  77.712  1.00223.53           C  
ATOM   3238  CD  ARG B 134      73.623 -38.360  76.798  1.00223.53           C  
ATOM   3239  NE  ARG B 134      72.767 -38.997  75.757  1.00223.53           N  
ATOM   3240  CZ  ARG B 134      72.358 -38.268  74.678  1.00223.53           C  
ATOM   3241  NH1 ARG B 134      72.748 -36.966  74.557  1.00223.53           N  
ATOM   3242  NH2 ARG B 134      71.555 -38.833  73.730  1.00223.53           N  
ATOM   3243  C   ARG B 134      70.561 -37.205  80.017  1.00223.53           C  
ATOM   3244  O   ARG B 134      71.380 -36.332  80.300  1.00223.53           O  
ATOM   3245  N   LEU B 135      69.855 -37.882  80.942  1.00 71.69           N  
ATOM   3246  CA  LEU B 135      69.974 -37.598  82.338  1.00 71.69           C  
ATOM   3247  CB  LEU B 135      68.616 -37.270  82.986  1.00 71.69           C  
ATOM   3248  CG  LEU B 135      68.677 -36.984  84.499  1.00 71.69           C  
ATOM   3249  CD1 LEU B 135      69.508 -35.730  84.812  1.00 71.69           C  
ATOM   3250  CD2 LEU B 135      67.266 -36.931  85.106  1.00 71.69           C  
ATOM   3251  C   LEU B 135      70.529 -38.791  83.035  1.00 71.69           C  
ATOM   3252  O   LEU B 135      70.105 -39.922  82.802  1.00 71.69           O  
ATOM   3253  N   THR B 136      71.528 -38.556  83.905  1.00117.00           N  
ATOM   3254  CA  THR B 136      72.062 -39.632  84.676  1.00117.00           C  
ATOM   3255  CB  THR B 136      73.484 -39.978  84.327  1.00117.00           C  
ATOM   3256  OG1 THR B 136      73.861 -41.189  84.961  1.00117.00           O  
ATOM   3257  CG2 THR B 136      74.417 -38.835  84.758  1.00117.00           C  
ATOM   3258  C   THR B 136      72.000 -39.204  86.108  1.00117.00           C  
ATOM   3259  O   THR B 136      72.402 -38.097  86.461  1.00117.00           O  
ATOM   3260  N   VAL B 137      71.447 -40.066  86.978  1.00101.89           N  
ATOM   3261  CA  VAL B 137      71.399 -39.716  88.364  1.00101.89           C  
ATOM   3262  CB  VAL B 137      70.020 -39.718  88.950  1.00101.89           C  
ATOM   3263  CG1 VAL B 137      69.217 -38.556  88.352  1.00101.89           C  
ATOM   3264  CG2 VAL B 137      69.382 -41.071  88.646  1.00101.89           C  
ATOM   3265  C   VAL B 137      72.246 -40.733  89.120  1.00101.89           C  
ATOM   3266  O   VAL B 137      71.946 -41.953  89.028  1.00101.89           O  
ATOM   3267  OXT VAL B 137      73.216 -40.299  89.798  1.00101.89           O  
TER    3268      VAL B 137                                                       
END
