# Supplementary material for: Predicting T cell receptor functionality against mutant epitopes
Source: Cell Genom. 2024 Aug 15;4(9):100634. doi: 10.1016/j.xgen.2024.100634 (PMC11480844; doi:10.1016/j.xgen.2024.100634)
Supplement: Data S8. Structural models of the neo-epitope dataset, related to Figure 6 and STAR Methods, Structural modeling — PDB files containing the structural models of the 6 human TCRs, VPSVWRSSL, and the HLA-B∗07:02 allele. [file mmc9.zip › structure_human/R26_VPSVWRSSL.pdb]

ATOM      1  N   GLY M   1     121.663  53.600 171.900  1.00 18.07           N  
ATOM      2  CA  GLY M   1     121.709  54.066 170.502  1.00 18.07           C  
ATOM      3  C   GLY M   1     122.556  53.175 169.658  1.00 18.07           C  
ATOM      4  O   GLY M   1     122.081  52.186 169.099  1.00 18.07           O  
ATOM      5  N   SER M   2     123.853  53.517 169.549  1.00 35.72           N  
ATOM      6  CA  SER M   2     124.730  52.766 168.707  0.99 35.72           C  
ATOM      7  CB  SER M   2     125.985  53.548 168.276  0.98 35.72           C  
ATOM      8  OG  SER M   2     125.616  54.676 167.496  0.98 35.72           O  
ATOM      9  C   SER M   2     125.177  51.526 169.411  1.00 35.72           C  
ATOM     10  O   SER M   2     125.099  51.412 170.634  1.00 35.72           O  
ATOM     11  N   HIS M   3     125.638  50.539 168.618  1.00 59.70           N  
ATOM     12  CA  HIS M   3     126.152  49.318 169.163  1.00 59.70           C  
ATOM     13  ND1 HIS M   3     123.941  47.855 171.314  1.00 59.70           N  
ATOM     14  CG  HIS M   3     123.972  48.282 170.004  1.00 59.70           C  
ATOM     15  CB  HIS M   3     125.168  48.136 169.105  1.00 59.70           C  
ATOM     16  NE2 HIS M   3     121.930  48.694 170.874  1.00 59.70           N  
ATOM     17  CD2 HIS M   3     122.736  48.794 169.753  1.00 59.70           C  
ATOM     18  CE1 HIS M   3     122.698  48.124 171.784  1.00 59.70           C  
ATOM     19  C   HIS M   3     127.347  48.930 168.351  1.00 59.70           C  
ATOM     20  O   HIS M   3     127.609  49.501 167.293  1.00 59.70           O  
ATOM     21  N   SER M   4     128.130  47.951 168.847  1.00 45.61           N  
ATOM     22  CA  SER M   4     129.290  47.544 168.109  1.00 45.61           C  
ATOM     23  CB  SER M   4     130.571  48.271 168.553  1.00 45.61           C  
ATOM     24  OG  SER M   4     130.882  47.940 169.899  1.00 45.61           O  
ATOM     25  C   SER M   4     129.518  46.086 168.341  1.00 45.61           C  
ATOM     26  O   SER M   4     129.102  45.531 169.357  1.00 45.61           O  
ATOM     27  N   MET M   5     130.170  45.418 167.368  1.00 75.35           N  
ATOM     28  CA  MET M   5     130.539  44.039 167.519  1.00 75.35           C  
ATOM     29  CB  MET M   5     129.803  43.078 166.567  1.00 75.35           C  
ATOM     30  CG  MET M   5     130.214  41.619 166.779  1.00 75.35           C  
ATOM     31  SD  MET M   5     129.197  40.391 165.908  1.00 75.35           S  
ATOM     32  CE  MET M   5     129.823  40.765 164.248  1.00 75.35           C  
ATOM     33  C   MET M   5     132.005  43.962 167.200  1.00 75.35           C  
ATOM     34  O   MET M   5     132.450  44.502 166.187  1.00 75.35           O  
ATOM     35  N   ARG M   6     132.798  43.290 168.065  1.00104.79           N  
ATOM     36  CA  ARG M   6     134.222  43.237 167.858  1.00104.79           C  
ATOM     37  CB  ARG M   6     135.018  44.106 168.846  1.00104.79           C  
ATOM     38  CG  ARG M   6     134.764  45.608 168.755  1.00104.79           C  
ATOM     39  CD  ARG M   6     135.813  46.357 167.935  1.00104.79           C  
ATOM     40  NE  ARG M   6     135.544  47.811 168.099  1.00104.79           N  
ATOM     41  CZ  ARG M   6     134.611  48.419 167.313  1.00104.79           C  
ATOM     42  NH1 ARG M   6     133.906  47.685 166.403  1.00104.79           N  
ATOM     43  NH2 ARG M   6     134.386  49.760 167.438  1.00104.79           N  
ATOM     44  C   ARG M   6     134.724  41.848 168.115  1.00104.79           C  
ATOM     45  O   ARG M   6     134.181  41.107 168.932  1.00104.79           O  
ATOM     46  N   TYR M   7     135.798  41.462 167.398  1.00121.76           N  
ATOM     47  CA  TYR M   7     136.457  40.208 167.648  1.00121.76           C  
ATOM     48  CB  TYR M   7     136.408  39.170 166.504  1.00121.76           C  
ATOM     49  CG  TYR M   7     135.096  38.455 166.455  1.00121.76           C  
ATOM     50  CD1 TYR M   7     134.899  37.344 167.241  1.00121.76           C  
ATOM     51  CD2 TYR M   7     134.072  38.862 165.632  1.00121.76           C  
ATOM     52  CE1 TYR M   7     133.708  36.657 167.217  1.00121.76           C  
ATOM     53  CE2 TYR M   7     132.877  38.179 165.602  1.00121.76           C  
ATOM     54  CZ  TYR M   7     132.692  37.074 166.393  1.00121.76           C  
ATOM     55  OH  TYR M   7     131.466  36.375 166.361  1.00121.76           O  
ATOM     56  C   TYR M   7     137.912  40.498 167.869  1.00121.76           C  
ATOM     57  O   TYR M   7     138.496  41.326 167.172  1.00121.76           O  
ATOM     58  N   PHE M   8     138.529  39.824 168.865  1.00162.51           N  
ATOM     59  CA  PHE M   8     139.925  40.017 169.156  1.00162.51           C  
ATOM     60  CB  PHE M   8     140.169  40.447 170.614  1.00162.51           C  
ATOM     61  CG  PHE M   8     139.461  41.741 170.850  1.00162.51           C  
ATOM     62  CD1 PHE M   8     138.136  41.761 171.213  1.00162.51           C  
ATOM     63  CD2 PHE M   8     140.109  42.944 170.714  1.00162.51           C  
ATOM     64  CE1 PHE M   8     137.477  42.951 171.437  1.00162.51           C  
ATOM     65  CE2 PHE M   8     139.454  44.134 170.936  1.00162.51           C  
ATOM     66  CZ  PHE M   8     138.132  44.149 171.301  1.00162.51           C  
ATOM     67  C   PHE M   8     140.605  38.685 168.980  1.00162.51           C  
ATOM     68  O   PHE M   8     140.182  37.687 169.561  1.00162.51           O  
ATOM     69  N   TYR M   9     141.695  38.630 168.182  1.00 91.26           N  
ATOM     70  CA  TYR M   9     142.377  37.377 167.956  1.00 91.26           C  
ATOM     71  CB  TYR M   9     142.422  36.933 166.482  1.00 91.26           C  
ATOM     72  CG  TYR M   9     141.053  36.595 166.020  1.00 91.26           C  
ATOM     73  CD1 TYR M   9     140.155  37.587 165.709  1.00 91.26           C  
ATOM     74  CD2 TYR M   9     140.681  35.281 165.878  1.00 91.26           C  
ATOM     75  CE1 TYR M   9     138.890  37.268 165.279  1.00 91.26           C  
ATOM     76  CE2 TYR M   9     139.419  34.954 165.450  1.00 91.26           C  
ATOM     77  CZ  TYR M   9     138.524  35.950 165.152  1.00 91.26           C  
ATOM     78  OH  TYR M   9     137.230  35.606 164.713  1.00 91.26           O  
ATOM     79  C   TYR M   9     143.819  37.529 168.316  1.00 91.26           C  
ATOM     80  O   TYR M   9     144.434  38.552 168.024  1.00 91.26           O  
ATOM     81  N   THR M  10     144.403  36.499 168.962  1.00 60.03           N  
ATOM     82  CA  THR M  10     145.801  36.564 169.282  1.00 60.03           C  
ATOM     83  CB  THR M  10     146.060  36.846 170.734  1.00 60.03           C  
ATOM     84  OG1 THR M  10     145.450  38.073 171.104  1.00 60.03           O  
ATOM     85  CG2 THR M  10     147.577  36.934 170.960  1.00 60.03           C  
ATOM     86  C   THR M  10     146.415  35.235 168.953  1.00 60.03           C  
ATOM     87  O   THR M  10     145.814  34.188 169.190  1.00 60.03           O  
ATOM     88  N   SER M  11     147.628  35.242 168.362  1.00 61.64           N  
ATOM     89  CA  SER M  11     148.299  34.003 168.092  1.00 61.64           C  
ATOM     90  CB  SER M  11     148.298  33.632 166.598  1.00 61.64           C  
ATOM     91  OG  SER M  11     148.788  32.313 166.419  1.00 61.64           O  
ATOM     92  C   SER M  11     149.712  34.204 168.533  1.00 61.64           C  
ATOM     93  O   SER M  11     150.356  35.172 168.132  1.00 61.64           O  
ATOM     94  N   VAL M  12     150.233  33.298 169.386  1.00 45.69           N  
ATOM     95  CA  VAL M  12     151.565  33.485 169.884  1.00 45.69           C  
ATOM     96  CB  VAL M  12     151.610  33.680 171.373  1.00 45.69           C  
ATOM     97  CG1 VAL M  12     153.079  33.798 171.814  1.00 45.69           C  
ATOM     98  CG2 VAL M  12     150.746  34.903 171.732  1.00 45.69           C  
ATOM     99  C   VAL M  12     152.352  32.253 169.579  1.00 45.69           C  
ATOM    100  O   VAL M  12     151.922  31.141 169.877  1.00 45.69           O  
ATOM    101  N   SER M  13     153.542  32.425 168.970  1.00 43.75           N  
ATOM    102  CA  SER M  13     154.360  31.291 168.654  1.00 43.75           C  
ATOM    103  CB  SER M  13     155.365  31.558 167.517  1.00 43.75           C  
ATOM    104  OG  SER M  13     156.272  32.586 167.886  1.00 43.75           O  
ATOM    105  C   SER M  13     155.124  30.900 169.877  1.00 43.75           C  
ATOM    106  O   SER M  13     155.485  31.744 170.697  1.00 43.75           O  
ATOM    107  N   ARG M  14     155.356  29.586 170.057  1.00194.75           N  
ATOM    108  CA  ARG M  14     156.141  29.155 171.175  1.00194.75           C  
ATOM    109  CB  ARG M  14     155.293  28.445 172.249  1.00194.75           C  
ATOM    110  CG  ARG M  14     154.312  29.424 172.912  1.00194.75           C  
ATOM    111  CD  ARG M  14     153.510  28.878 174.099  1.00194.75           C  
ATOM    112  NE  ARG M  14     152.409  28.026 173.570  1.00194.75           N  
ATOM    113  CZ  ARG M  14     151.221  27.951 174.241  1.00194.75           C  
ATOM    114  NH1 ARG M  14     151.012  28.693 175.368  1.00194.75           N  
ATOM    115  NH2 ARG M  14     150.235  27.128 173.782  1.00194.75           N  
ATOM    116  C   ARG M  14     157.157  28.217 170.613  1.00194.75           C  
ATOM    117  O   ARG M  14     156.866  27.064 170.303  1.00194.75           O  
ATOM    118  N   PRO M  15     158.360  28.700 170.477  1.00100.06           N  
ATOM    119  CA  PRO M  15     159.373  27.899 169.851  1.00100.06           C  
ATOM    120  CD  PRO M  15     158.590  30.118 170.272  1.00100.06           C  
ATOM    121  CB  PRO M  15     160.452  28.867 169.364  1.00100.06           C  
ATOM    122  CG  PRO M  15     160.104  30.208 170.035  1.00100.06           C  
ATOM    123  C   PRO M  15     159.888  26.773 170.674  1.00100.06           C  
ATOM    124  O   PRO M  15     160.227  26.976 171.839  1.00100.06           O  
ATOM    125  N   GLY M  16     159.959  25.580 170.057  1.00 35.75           N  
ATOM    126  CA  GLY M  16     160.498  24.409 170.675  1.00 35.75           C  
ATOM    127  C   GLY M  16     159.408  23.769 171.464  1.00 35.75           C  
ATOM    128  O   GLY M  16     159.350  22.547 171.589  1.00 35.75           O  
ATOM    129  N   ARG M  17     158.515  24.605 172.025  1.00112.32           N  
ATOM    130  CA  ARG M  17     157.428  24.140 172.834  1.00112.32           C  
ATOM    131  CB  ARG M  17     156.643  25.278 173.504  1.00112.32           C  
ATOM    132  CG  ARG M  17     157.456  26.141 174.473  1.00112.32           C  
ATOM    133  CD  ARG M  17     156.606  27.224 175.146  1.00112.32           C  
ATOM    134  NE  ARG M  17     157.521  28.203 175.800  1.00112.32           N  
ATOM    135  CZ  ARG M  17     157.948  29.307 175.119  1.00112.32           C  
ATOM    136  NH1 ARG M  17     157.538  29.521 173.835  1.00112.32           N  
ATOM    137  NH2 ARG M  17     158.772  30.209 175.727  1.00112.32           N  
ATOM    138  C   ARG M  17     156.441  23.398 171.989  1.00112.32           C  
ATOM    139  O   ARG M  17     155.967  22.332 172.377  1.00112.32           O  
ATOM    140  N   GLY M  18     156.093  23.941 170.801  1.00 35.42           N  
ATOM    141  CA  GLY M  18     155.100  23.279 170.001  1.00 35.42           C  
ATOM    142  C   GLY M  18     154.368  24.292 169.175  1.00 35.42           C  
ATOM    143  O   GLY M  18     154.926  25.303 168.755  1.00 35.42           O  
ATOM    144  N   GLU M  19     153.075  24.020 168.908  1.00107.74           N  
ATOM    145  CA  GLU M  19     152.273  24.889 168.096  1.00107.74           C  
ATOM    146  CB  GLU M  19     150.967  24.255 167.576  1.00107.74           C  
ATOM    147  CG  GLU M  19     151.162  23.236 166.448  1.00107.74           C  
ATOM    148  CD  GLU M  19     151.446  21.869 167.051  1.00107.74           C  
ATOM    149  OE1 GLU M  19     150.875  21.572 168.133  1.00107.74           O  
ATOM    150  OE2 GLU M  19     152.230  21.101 166.431  1.00107.74           O  
ATOM    151  C   GLU M  19     151.903  26.120 168.865  1.00107.74           C  
ATOM    152  O   GLU M  19     151.922  26.170 170.093  1.00107.74           O  
ATOM    153  N   PRO M  20     151.563  27.124 168.106  1.00115.70           N  
ATOM    154  CA  PRO M  20     151.232  28.415 168.655  1.00115.70           C  
ATOM    155  CD  PRO M  20     152.078  27.221 166.749  1.00115.70           C  
ATOM    156  CB  PRO M  20     151.204  29.370 167.464  1.00115.70           C  
ATOM    157  CG  PRO M  20     152.157  28.725 166.443  1.00115.70           C  
ATOM    158  C   PRO M  20     149.943  28.430 169.423  1.00115.70           C  
ATOM    159  O   PRO M  20     149.071  27.600 169.166  1.00115.70           O  
ATOM    160  N   ARG M  21     149.817  29.359 170.395  1.00100.64           N  
ATOM    161  CA  ARG M  21     148.593  29.495 171.129  1.00100.64           C  
ATOM    162  CB  ARG M  21     148.750  30.190 172.494  1.00100.64           C  
ATOM    163  CG  ARG M  21     147.465  30.166 173.324  1.00100.64           C  
ATOM    164  CD  ARG M  21     147.578  30.842 174.692  1.00100.64           C  
ATOM    165  NE  ARG M  21     146.337  30.497 175.446  1.00100.64           N  
ATOM    166  CZ  ARG M  21     146.086  31.043 176.672  1.00100.64           C  
ATOM    167  NH1 ARG M  21     146.930  31.975 177.196  1.00100.64           N  
ATOM    168  NH2 ARG M  21     144.987  30.654 177.380  1.00100.64           N  
ATOM    169  C   ARG M  21     147.695  30.361 170.304  1.00100.64           C  
ATOM    170  O   ARG M  21     148.147  31.321 169.683  1.00100.64           O  
ATOM    171  N   PHE M  22     146.390  30.033 170.264  1.00 96.40           N  
ATOM    172  CA  PHE M  22     145.452  30.809 169.502  1.00 96.40           C  
ATOM    173  CB  PHE M  22     144.938  30.018 168.286  1.00 96.40           C  
ATOM    174  CG  PHE M  22     143.887  30.802 167.580  1.00 96.40           C  
ATOM    175  CD1 PHE M  22     144.210  31.837 166.733  1.00 96.40           C  
ATOM    176  CD2 PHE M  22     142.561  30.479 167.754  1.00 96.40           C  
ATOM    177  CE1 PHE M  22     143.225  32.549 166.085  1.00 96.40           C  
ATOM    178  CE2 PHE M  22     141.573  31.187 167.110  1.00 96.40           C  
ATOM    179  CZ  PHE M  22     141.904  32.225 166.273  1.00 96.40           C  
ATOM    180  C   PHE M  22     144.287  31.124 170.396  1.00 96.40           C  
ATOM    181  O   PHE M  22     143.697  30.227 170.997  1.00 96.40           O  
ATOM    182  N   ILE M  23     143.926  32.422 170.502  1.00 78.04           N  
ATOM    183  CA  ILE M  23     142.843  32.857 171.349  0.99 78.04           C  
ATOM    184  CB  ILE M  23     143.321  33.674 172.517  0.99 78.04           C  
ATOM    185  CG1 ILE M  23     144.190  32.833 173.459  0.99 78.04           C  
ATOM    186  CG2 ILE M  23     142.105  34.320 173.197  0.99 78.04           C  
ATOM    187  CD1 ILE M  23     144.939  33.670 174.494  0.99 78.04           C  
ATOM    188  C   ILE M  23     141.953  33.775 170.566  1.00 78.04           C  
ATOM    189  O   ILE M  23     142.427  34.598 169.784  1.00 78.04           O  
ATOM    190  N   SER M  24     140.622  33.653 170.746  0.98 80.60           N  
ATOM    191  CA  SER M  24     139.751  34.587 170.088  0.97 80.60           C  
ATOM    192  CB  SER M  24     139.119  34.074 168.785  0.97 80.60           C  
ATOM    193  OG  SER M  24     138.094  33.138 169.082  0.86 80.60           O  
ATOM    194  C   SER M  24     138.606  34.884 171.008  0.98 80.60           C  
ATOM    195  O   SER M  24     138.085  34.001 171.688  0.98 80.60           O  
ATOM    196  N   VAL M  25     138.172  36.159 171.052  1.00112.94           N  
ATOM    197  CA  VAL M  25     137.058  36.508 171.890  1.00112.94           C  
ATOM    198  CB  VAL M  25     137.450  37.261 173.128  1.00112.94           C  
ATOM    199  CG1 VAL M  25     138.342  36.360 173.997  1.00112.94           C  
ATOM    200  CG2 VAL M  25     138.119  38.577 172.705  1.00112.94           C  
ATOM    201  C   VAL M  25     136.154  37.405 171.098  1.00112.94           C  
ATOM    202  O   VAL M  25     136.610  38.163 170.243  1.00112.94           O  
ATOM    203  N   GLY M  26     134.834  37.344 171.367  1.00 37.86           N  
ATOM    204  CA  GLY M  26     133.913  38.171 170.636  1.00 37.86           C  
ATOM    205  C   GLY M  26     133.121  38.977 171.613  1.00 37.86           C  
ATOM    206  O   GLY M  26     132.706  38.474 172.657  1.00 37.86           O  
ATOM    207  N   TYR M  27     132.881  40.262 171.274  1.00105.37           N  
ATOM    208  CA  TYR M  27     132.156  41.139 172.148  1.00105.37           C  
ATOM    209  CB  TYR M  27     132.978  42.329 172.682  1.00105.37           C  
ATOM    210  CG  TYR M  27     134.048  41.896 173.623  1.00105.37           C  
ATOM    211  CD1 TYR M  27     135.206  41.321 173.156  1.00105.37           C  
ATOM    212  CD2 TYR M  27     133.907  42.108 174.976  1.00105.37           C  
ATOM    213  CE1 TYR M  27     136.198  40.937 174.028  1.00105.37           C  
ATOM    214  CE2 TYR M  27     134.895  41.726 175.853  1.00105.37           C  
ATOM    215  CZ  TYR M  27     136.043  41.137 175.378  1.00105.37           C  
ATOM    216  OH  TYR M  27     137.062  40.743 176.271  1.00105.37           O  
ATOM    217  C   TYR M  27     131.058  41.810 171.392  1.00105.37           C  
ATOM    218  O   TYR M  27     131.178  42.115 170.204  1.00105.37           O  
ATOM    219  N   VAL M  28     129.927  42.024 172.090  1.00 86.44           N  
ATOM    220  CA  VAL M  28     128.880  42.857 171.589  1.00 86.44           C  
ATOM    221  CB  VAL M  28     127.533  42.188 171.556  1.00 86.44           C  
ATOM    222  CG1 VAL M  28     126.488  43.216 171.099  1.00 86.44           C  
ATOM    223  CG2 VAL M  28     127.598  40.973 170.617  1.00 86.44           C  
ATOM    224  C   VAL M  28     128.818  43.949 172.608  1.00 86.44           C  
ATOM    225  O   VAL M  28     128.353  43.720 173.723  1.00 86.44           O  
ATOM    226  N   ASP M  29     129.329  45.147 172.244  1.00265.34           N  
ATOM    227  CA  ASP M  29     129.354  46.324 173.073  1.00265.34           C  
ATOM    228  CB  ASP M  29     128.192  47.324 172.842  1.00265.34           C  
ATOM    229  CG  ASP M  29     126.829  46.673 173.057  1.00265.34           C  
ATOM    230  OD1 ASP M  29     126.576  45.611 172.429  1.00265.34           O  
ATOM    231  OD2 ASP M  29     126.016  47.234 173.840  1.00265.34           O  
ATOM    232  C   ASP M  29     129.545  46.029 174.535  1.00265.34           C  
ATOM    233  O   ASP M  29     128.589  45.977 175.299  1.00265.34           O  
ATOM    234  N   ASP M  30     130.795  45.780 174.958  1.00226.65           N  
ATOM    235  CA  ASP M  30     131.162  45.580 176.335  1.00226.65           C  
ATOM    236  CB  ASP M  30     130.681  46.726 177.243  1.00226.65           C  
ATOM    237  CG  ASP M  30     131.503  47.959 176.902  1.00226.65           C  
ATOM    238  OD1 ASP M  30     132.756  47.873 176.991  1.00226.65           O  
ATOM    239  OD2 ASP M  30     130.890  49.002 176.550  1.00226.65           O  
ATOM    240  C   ASP M  30     130.628  44.297 176.897  1.00226.65           C  
ATOM    241  O   ASP M  30     130.700  44.089 178.107  1.00226.65           O  
ATOM    242  N   THR M  31     130.112  43.375 176.064  1.00 75.64           N  
ATOM    243  CA  THR M  31     129.686  42.127 176.636  1.00 75.64           C  
ATOM    244  CB  THR M  31     128.199  41.915 176.592  1.00 75.64           C  
ATOM    245  OG1 THR M  31     127.535  42.957 177.293  1.00 75.64           O  
ATOM    246  CG2 THR M  31     127.878  40.559 177.241  1.00 75.64           C  
ATOM    247  C   THR M  31     130.315  41.034 175.830  1.00 75.64           C  
ATOM    248  O   THR M  31     130.144  40.976 174.615  1.00 75.64           O  
ATOM    249  N   GLN M  32     131.060  40.127 176.493  1.00 79.55           N  
ATOM    250  CA  GLN M  32     131.715  39.056 175.791  1.00 79.55           C  
ATOM    251  CB  GLN M  32     132.914  38.483 176.570  1.00 79.55           C  
ATOM    252  CG  GLN M  32     133.608  37.319 175.859  1.00 79.55           C  
ATOM    253  CD  GLN M  32     134.751  36.798 176.725  1.00 79.55           C  
ATOM    254  OE1 GLN M  32     135.159  37.433 177.696  1.00 79.55           O  
ATOM    255  NE2 GLN M  32     135.285  35.600 176.367  1.00 79.55           N  
ATOM    256  C   GLN M  32     130.733  37.940 175.596  1.00 79.55           C  
ATOM    257  O   GLN M  32     130.210  37.393 176.565  1.00 79.55           O  
ATOM    258  N   PHE M  33     130.371  37.660 174.323  1.00137.90           N  
ATOM    259  CA  PHE M  33     129.491  36.570 173.999  1.00137.90           C  
ATOM    260  CB  PHE M  33     128.465  36.875 172.885  1.00137.90           C  
ATOM    261  CG  PHE M  33     129.081  37.032 171.543  1.00137.90           C  
ATOM    262  CD1 PHE M  33     129.793  38.158 171.200  1.00137.90           C  
ATOM    263  CD2 PHE M  33     128.897  36.045 170.605  1.00137.90           C  
ATOM    264  CE1 PHE M  33     130.338  38.277 169.941  1.00137.90           C  
ATOM    265  CE2 PHE M  33     129.438  36.159 169.348  1.00137.90           C  
ATOM    266  CZ  PHE M  33     130.160  37.278 169.012  1.00137.90           C  
ATOM    267  C   PHE M  33     130.172  35.250 173.754  1.00137.90           C  
ATOM    268  O   PHE M  33     129.573  34.206 174.009  1.00137.90           O  
ATOM    269  N   VAL M  34     131.413  35.230 173.210  1.00171.22           N  
ATOM    270  CA  VAL M  34     131.963  33.938 172.880  1.00171.22           C  
ATOM    271  CB  VAL M  34     131.502  33.512 171.518  1.00171.22           C  
ATOM    272  CG1 VAL M  34     131.955  34.539 170.470  1.00171.22           C  
ATOM    273  CG2 VAL M  34     132.006  32.099 171.272  1.00171.22           C  
ATOM    274  C   VAL M  34     133.474  33.930 172.954  1.00171.22           C  
ATOM    275  O   VAL M  34     134.109  34.982 172.903  1.00171.22           O  
ATOM    276  N   ARG M  35     134.096  32.729 173.120  1.00152.28           N  
ATOM    277  CA  ARG M  35     135.538  32.660 173.186  1.00152.28           C  
ATOM    278  CB  ARG M  35     136.108  32.889 174.598  1.00152.28           C  
ATOM    279  CG  ARG M  35     135.637  31.896 175.663  1.00152.28           C  
ATOM    280  CD  ARG M  35     136.273  30.513 175.556  1.00152.28           C  
ATOM    281  NE  ARG M  35     135.997  29.783 176.828  1.00152.28           N  
ATOM    282  CZ  ARG M  35     136.833  29.944 177.897  1.00152.28           C  
ATOM    283  NH1 ARG M  35     137.848  30.850 177.835  1.00152.28           N  
ATOM    284  NH2 ARG M  35     136.655  29.210 179.032  1.00152.28           N  
ATOM    285  C   ARG M  35     136.046  31.328 172.696  1.00152.28           C  
ATOM    286  O   ARG M  35     135.365  30.308 172.788  1.00152.28           O  
ATOM    287  N   PHE M  36     137.283  31.324 172.142  1.00109.32           N  
ATOM    288  CA  PHE M  36     137.918  30.120 171.671  1.00109.32           C  
ATOM    289  CB  PHE M  36     137.894  29.995 170.130  1.00109.32           C  
ATOM    290  CG  PHE M  36     138.566  28.735 169.694  1.00109.32           C  
ATOM    291  CD1 PHE M  36     137.947  27.515 169.839  1.00109.32           C  
ATOM    292  CD2 PHE M  36     139.811  28.774 169.109  1.00109.32           C  
ATOM    293  CE1 PHE M  36     138.566  26.357 169.428  1.00109.32           C  
ATOM    294  CE2 PHE M  36     140.437  27.621 168.694  1.00109.32           C  
ATOM    295  CZ  PHE M  36     139.814  26.406 168.858  1.00109.32           C  
ATOM    296  C   PHE M  36     139.338  30.148 172.141  1.00109.32           C  
ATOM    297  O   PHE M  36     140.006  31.177 172.065  1.00109.32           O  
ATOM    298  N   ASP M  37     139.832  29.008 172.665  1.00 79.31           N  
ATOM    299  CA  ASP M  37     141.175  28.948 173.165  1.00 79.31           C  
ATOM    300  CB  ASP M  37     141.217  29.019 174.703  1.00 79.31           C  
ATOM    301  CG  ASP M  37     142.653  29.176 175.173  1.00 79.31           C  
ATOM    302  OD1 ASP M  37     143.571  29.165 174.312  1.00 79.31           O  
ATOM    303  OD2 ASP M  37     142.848  29.303 176.413  1.00 79.31           O  
ATOM    304  C   ASP M  37     141.766  27.639 172.734  1.00 79.31           C  
ATOM    305  O   ASP M  37     141.223  26.574 173.024  1.00 79.31           O  
ATOM    306  N   SER M  38     142.913  27.691 172.029  1.00 53.09           N  
ATOM    307  CA  SER M  38     143.550  26.508 171.521  1.00 53.09           C  
ATOM    308  CB  SER M  38     144.784  26.826 170.661  1.00 53.09           C  
ATOM    309  OG  SER M  38     145.792  27.439 171.451  1.00 53.09           O  
ATOM    310  C   SER M  38     144.012  25.647 172.663  1.00 53.09           C  
ATOM    311  O   SER M  38     144.124  24.430 172.529  1.00 53.09           O  
ATOM    312  N   ASP M  39     144.316  26.260 173.821  1.00 61.98           N  
ATOM    313  CA  ASP M  39     144.800  25.526 174.958  1.00 61.98           C  
ATOM    314  CB  ASP M  39     145.284  26.427 176.106  1.00 61.98           C  
ATOM    315  CG  ASP M  39     146.645  26.981 175.710  1.00 61.98           C  
ATOM    316  OD1 ASP M  39     147.269  26.412 174.775  1.00 61.98           O  
ATOM    317  OD2 ASP M  39     147.081  27.975 176.350  1.00 61.98           O  
ATOM    318  C   ASP M  39     143.746  24.613 175.512  1.00 61.98           C  
ATOM    319  O   ASP M  39     144.071  23.548 176.035  1.00 61.98           O  
ATOM    320  N   ALA M  40     142.456  24.998 175.424  0.90 71.98           N  
ATOM    321  CA  ALA M  40     141.418  24.215 176.041  0.90 71.98           C  
ATOM    322  CB  ALA M  40     140.009  24.808 175.858  0.90 71.98           C  
ATOM    323  C   ALA M  40     141.405  22.826 175.475  0.90 71.98           C  
ATOM    324  O   ALA M  40     141.771  22.602 174.324  0.90 71.98           O  
ATOM    325  N   ALA M  41     141.018  21.833 176.305  0.89235.03           N  
ATOM    326  CA  ALA M  41     140.946  20.490 175.808  0.89235.03           C  
ATOM    327  CB  ALA M  41     140.758  19.435 176.913  0.89235.03           C  
ATOM    328  C   ALA M  41     139.759  20.431 174.902  0.89235.03           C  
ATOM    329  O   ALA M  41     138.698  20.951 175.237  0.89235.03           O  
ATOM    330  N   SER M  42     139.886  19.745 173.748  0.89280.88           N  
ATOM    331  CA  SER M  42     138.806  19.690 172.803  0.89280.88           C  
ATOM    332  CB  SER M  42     137.579  18.923 173.318  0.89280.88           C  
ATOM    333  OG  SER M  42     136.561  18.932 172.328  0.86280.88           O  
ATOM    334  C   SER M  42     138.352  21.072 172.469  0.89280.88           C  
ATOM    335  O   SER M  42     137.207  21.440 172.726  0.89280.88           O  
ATOM    336  N   PRO M  43     139.236  21.836 171.887  0.90187.30           N  
ATOM    337  CA  PRO M  43     138.992  23.209 171.545  0.90187.30           C  
ATOM    338  CD  PRO M  43     140.435  21.308 171.259  0.90187.30           C  
ATOM    339  CB  PRO M  43     140.181  23.647 170.687  0.90187.30           C  
ATOM    340  CG  PRO M  43     141.252  22.562 170.911  0.90187.30           C  
ATOM    341  C   PRO M  43     137.710  23.361 170.791  0.90187.30           C  
ATOM    342  O   PRO M  43     137.555  22.757 169.729  0.90187.30           O  
ATOM    343  N   ARG M  44     136.798  24.204 171.315  0.90171.56           N  
ATOM    344  CA  ARG M  44     135.542  24.458 170.676  0.89171.56           C  
ATOM    345  CB  ARG M  44     134.384  23.624 171.241  0.89171.56           C  
ATOM    346  CG  ARG M  44     134.585  22.117 171.109  0.89171.56           C  
ATOM    347  CD  ARG M  44     133.299  21.380 170.749  0.89171.56           C  
ATOM    348  NE  ARG M  44     132.865  21.946 169.443  0.86171.56           N  
ATOM    349  CZ  ARG M  44     132.584  21.119 168.397  0.86171.56           C  
ATOM    350  NH1 ARG M  44     132.580  19.767 168.578  0.86171.56           N  
ATOM    351  NH2 ARG M  44     132.338  21.645 167.163  0.86171.56           N  
ATOM    352  C   ARG M  44     135.186  25.873 170.989  0.90171.56           C  
ATOM    353  O   ARG M  44     135.657  26.440 171.974  0.90171.56           O  
ATOM    354  N   GLU M  45     134.353  26.493 170.135  0.90122.84           N  
ATOM    355  CA  GLU M  45     133.901  27.818 170.427  0.90122.84           C  
ATOM    356  CB  GLU M  45     133.139  28.458 169.256  0.90122.84           C  
ATOM    357  CG  GLU M  45     132.858  29.938 169.479  0.90122.84           C  
ATOM    358  CD  GLU M  45     131.806  30.421 168.492  0.75122.84           C  
ATOM    359  OE1 GLU M  45     130.990  29.583 168.021  0.75122.84           O  
ATOM    360  OE2 GLU M  45     131.798  31.648 168.209  0.75122.84           O  
ATOM    361  C   GLU M  45     132.925  27.650 171.546  0.90122.84           C  
ATOM    362  O   GLU M  45     132.116  26.723 171.523  0.90122.84           O  
ATOM    363  N   GLU M  46     132.966  28.531 172.564  1.00110.34           N  
ATOM    364  CA  GLU M  46     132.071  28.328 173.667  1.00110.34           C  
ATOM    365  CB  GLU M  46     132.798  27.920 174.954  1.00110.34           C  
ATOM    366  CG  GLU M  46     133.528  26.581 174.848  1.00110.34           C  
ATOM    367  CD  GLU M  46     134.191  26.348 176.191  1.00110.34           C  
ATOM    368  OE1 GLU M  46     133.734  26.989 177.172  1.00110.34           O  
ATOM    369  OE2 GLU M  46     135.158  25.545 176.262  1.00110.34           O  
ATOM    370  C   GLU M  46     131.345  29.605 173.946  1.00110.34           C  
ATOM    371  O   GLU M  46     131.889  30.701 173.818  1.00110.34           O  
ATOM    372  N   PRO M  47     130.099  29.451 174.315  1.00107.07           N  
ATOM    373  CA  PRO M  47     129.234  30.554 174.632  1.00107.07           C  
ATOM    374  CD  PRO M  47     129.370  28.213 174.100  1.00107.07           C  
ATOM    375  CB  PRO M  47     127.814  29.984 174.641  1.00107.07           C  
ATOM    376  CG  PRO M  47     128.009  28.460 174.773  1.00107.07           C  
ATOM    377  C   PRO M  47     129.625  31.188 175.925  1.00107.07           C  
ATOM    378  O   PRO M  47     130.032  30.474 176.840  1.00107.07           O  
ATOM    379  N   ARG M  48     129.506  32.526 176.025  1.00211.44           N  
ATOM    380  CA  ARG M  48     129.860  33.178 177.249  1.00211.44           C  
ATOM    381  CB  ARG M  48     131.049  34.134 177.055  1.00211.44           C  
ATOM    382  CG  ARG M  48     132.284  33.410 176.510  1.00211.44           C  
ATOM    383  CD  ARG M  48     133.421  33.207 177.513  1.00211.44           C  
ATOM    384  NE  ARG M  48     132.862  33.306 178.888  1.00211.44           N  
ATOM    385  CZ  ARG M  48     133.607  32.889 179.953  1.00211.44           C  
ATOM    386  NH1 ARG M  48     134.812  32.285 179.753  1.00211.44           N  
ATOM    387  NH2 ARG M  48     133.151  33.086 181.223  1.00211.44           N  
ATOM    388  C   ARG M  48     128.675  33.989 177.683  1.00211.44           C  
ATOM    389  O   ARG M  48     128.743  34.720 178.670  1.00211.44           O  
ATOM    390  N   ALA M  49     127.540  33.856 176.965  1.00 54.14           N  
ATOM    391  CA  ALA M  49     126.354  34.586 177.320  1.00 54.14           C  
ATOM    392  CB  ALA M  49     126.171  35.874 176.506  1.00 54.14           C  
ATOM    393  C   ALA M  49     125.180  33.701 177.019  1.00 54.14           C  
ATOM    394  O   ALA M  49     125.220  32.901 176.090  1.00 54.14           O  
ATOM    395  N   PRO M  50     124.130  33.819 177.788  1.00132.54           N  
ATOM    396  CA  PRO M  50     122.991  32.959 177.587  1.00132.54           C  
ATOM    397  CD  PRO M  50     124.293  34.169 179.190  1.00132.54           C  
ATOM    398  CB  PRO M  50     122.117  33.133 178.829  1.00132.54           C  
ATOM    399  CG  PRO M  50     123.135  33.476 179.933  1.00132.54           C  
ATOM    400  C   PRO M  50     122.252  33.115 176.290  1.00132.54           C  
ATOM    401  O   PRO M  50     121.682  32.130 175.820  1.00132.54           O  
ATOM    402  N   TRP M  51     122.240  34.323 175.699  1.00108.21           N  
ATOM    403  CA  TRP M  51     121.506  34.597 174.492  1.00108.21           C  
ATOM    404  CB  TRP M  51     121.373  36.109 174.206  1.00108.21           C  
ATOM    405  CG  TRP M  51     122.630  36.923 174.417  1.00108.21           C  
ATOM    406  CD2 TRP M  51     123.586  37.272 173.403  1.00108.21           C  
ATOM    407  CD1 TRP M  51     123.068  37.502 175.573  1.00108.21           C  
ATOM    408  NE1 TRP M  51     124.236  38.187 175.346  1.00108.21           N  
ATOM    409  CE2 TRP M  51     124.567  38.055 174.014  1.00108.21           C  
ATOM    410  CE3 TRP M  51     123.640  36.971 172.071  1.00108.21           C  
ATOM    411  CZ2 TRP M  51     125.620  38.553 173.303  1.00108.21           C  
ATOM    412  CZ3 TRP M  51     124.709  37.470 171.359  1.00108.21           C  
ATOM    413  CH2 TRP M  51     125.679  38.245 171.962  1.00108.21           C  
ATOM    414  C   TRP M  51     122.059  33.876 173.292  1.00108.21           C  
ATOM    415  O   TRP M  51     121.304  33.519 172.390  1.00108.21           O  
ATOM    416  N   ILE M  52     123.390  33.685 173.228  1.00187.53           N  
ATOM    417  CA  ILE M  52     124.082  33.039 172.137  1.00187.53           C  
ATOM    418  CB  ILE M  52     125.575  33.186 172.221  1.00187.53           C  
ATOM    419  CG1 ILE M  52     126.212  32.849 170.866  1.00187.53           C  
ATOM    420  CG2 ILE M  52     126.094  32.315 173.376  1.00187.53           C  
ATOM    421  CD1 ILE M  52     125.886  33.863 169.770  1.00187.53           C  
ATOM    422  C   ILE M  52     123.746  31.578 172.072  1.00187.53           C  
ATOM    423  O   ILE M  52     123.773  30.976 171.002  1.00187.53           O  
ATOM    424  N   GLU M  53     123.431  30.960 173.222  1.00 84.63           N  
ATOM    425  CA  GLU M  53     123.213  29.543 173.332  1.00 84.63           C  
ATOM    426  CB  GLU M  53     122.723  29.161 174.738  1.00 84.63           C  
ATOM    427  CG  GLU M  53     123.767  29.451 175.817  1.00 84.63           C  
ATOM    428  CD  GLU M  53     123.064  29.550 177.159  1.00 84.63           C  
ATOM    429  OE1 GLU M  53     121.809  29.440 177.182  1.00 84.63           O  
ATOM    430  OE2 GLU M  53     123.773  29.750 178.180  1.00 84.63           O  
ATOM    431  C   GLU M  53     122.176  29.101 172.340  1.00 84.63           C  
ATOM    432  O   GLU M  53     122.208  27.960 171.885  1.00 84.63           O  
ATOM    433  N   GLN M  54     121.221  29.976 171.981  1.00165.84           N  
ATOM    434  CA  GLN M  54     120.147  29.623 171.089  1.00165.84           C  
ATOM    435  CB  GLN M  54     119.091  30.733 170.955  1.00165.84           C  
ATOM    436  CG  GLN M  54     119.593  32.021 170.310  1.00165.84           C  
ATOM    437  CD  GLN M  54     118.416  32.982 170.268  1.00165.84           C  
ATOM    438  OE1 GLN M  54     118.099  33.550 169.227  1.00165.84           O  
ATOM    439  NE2 GLN M  54     117.745  33.160 171.440  1.00165.84           N  
ATOM    440  C   GLN M  54     120.638  29.237 169.721  1.00165.84           C  
ATOM    441  O   GLN M  54     119.995  28.414 169.074  1.00165.84           O  
ATOM    442  N   GLU M  55     121.762  29.804 169.231  1.00226.05           N  
ATOM    443  CA  GLU M  55     122.249  29.530 167.896  1.00226.05           C  
ATOM    444  CB  GLU M  55     123.629  30.150 167.613  1.00226.05           C  
ATOM    445  CG  GLU M  55     123.622  31.682 167.659  1.00226.05           C  
ATOM    446  CD  GLU M  55     122.731  32.213 166.542  1.00226.05           C  
ATOM    447  OE1 GLU M  55     122.122  31.382 165.820  1.00226.05           O  
ATOM    448  OE2 GLU M  55     122.651  33.462 166.396  1.00226.05           O  
ATOM    449  C   GLU M  55     122.346  28.047 167.723  1.00226.05           C  
ATOM    450  O   GLU M  55     122.565  27.316 168.688  1.00226.05           O  
ATOM    451  N   GLY M  56     122.157  27.571 166.471  1.00159.89           N  
ATOM    452  CA  GLY M  56     122.104  26.160 166.208  1.00159.89           C  
ATOM    453  C   GLY M  56     123.468  25.559 166.251  1.00159.89           C  
ATOM    454  O   GLY M  56     124.494  26.233 166.302  1.00159.89           O  
ATOM    455  N   PRO M  58     123.451  24.254 166.229  1.00195.19           N  
ATOM    456  CA  PRO M  58     124.651  23.478 166.309  1.00195.19           C  
ATOM    457  CD  PRO M  58     122.277  23.501 166.642  1.00195.19           C  
ATOM    458  CB  PRO M  58     124.198  22.026 166.445  1.00195.19           C  
ATOM    459  CG  PRO M  58     122.814  22.137 167.107  1.00195.19           C  
ATOM    460  C   PRO M  58     125.514  23.723 165.127  1.00195.19           C  
ATOM    461  O   PRO M  58     126.729  23.565 165.243  1.00195.19           O  
ATOM    462  N   GLU M  59     124.910  24.097 163.985  1.00206.75           N  
ATOM    463  CA  GLU M  59     125.697  24.283 162.819  0.99206.75           C  
ATOM    464  CB  GLU M  59     124.849  24.597 161.571  0.99206.75           C  
ATOM    465  CG  GLU M  59     123.806  23.524 161.230  0.98206.75           C  
ATOM    466  CD  GLU M  59     124.496  22.205 160.908  0.88206.75           C  
ATOM    467  OE1 GLU M  59     125.485  22.221 160.129  0.88206.75           O  
ATOM    468  OE2 GLU M  59     124.027  21.157 161.429  0.88206.75           O  
ATOM    469  C   GLU M  59     126.600  25.449 163.061  1.00206.75           C  
ATOM    470  O   GLU M  59     127.783  25.420 162.743  1.00206.75           O  
ATOM    471  N   TYR M  60     126.049  26.491 163.693  1.00285.30           N  
ATOM    472  CA  TYR M  60     126.690  27.730 164.034  1.00285.30           C  
ATOM    473  CB  TYR M  60     125.695  28.591 164.830  1.00285.30           C  
ATOM    474  CG  TYR M  60     126.308  29.871 165.260  1.00285.30           C  
ATOM    475  CD1 TYR M  60     126.452  30.914 164.379  1.00285.30           C  
ATOM    476  CD2 TYR M  60     126.702  30.027 166.567  1.00285.30           C  
ATOM    477  CE1 TYR M  60     127.011  32.096 164.801  1.00285.30           C  
ATOM    478  CE2 TYR M  60     127.260  31.207 166.992  1.00285.30           C  
ATOM    479  CZ  TYR M  60     127.414  32.245 166.107  1.00285.30           C  
ATOM    480  OH  TYR M  60     127.987  33.458 166.540  1.00285.30           O  
ATOM    481  C   TYR M  60     127.908  27.460 164.881  1.00285.30           C  
ATOM    482  O   TYR M  60     128.971  28.036 164.660  1.00285.30           O  
ATOM    483  N   TRP M  61     127.785  26.588 165.892  1.00138.71           N  
ATOM    484  CA  TRP M  61     128.864  26.318 166.808  1.00138.71           C  
ATOM    485  CB  TRP M  61     128.416  25.522 168.046  1.00138.71           C  
ATOM    486  CG  TRP M  61     127.464  26.301 168.922  1.00138.71           C  
ATOM    487  CD2 TRP M  61     127.839  27.482 169.645  1.00138.71           C  
ATOM    488  CD1 TRP M  61     126.135  26.106 169.154  1.00138.71           C  
ATOM    489  NE1 TRP M  61     125.657  27.095 169.981  1.00138.71           N  
ATOM    490  CE2 TRP M  61     126.694  27.949 170.290  1.00138.71           C  
ATOM    491  CE3 TRP M  61     129.034  28.131 169.759  1.00138.71           C  
ATOM    492  CZ2 TRP M  61     126.727  29.076 171.058  1.00138.71           C  
ATOM    493  CZ3 TRP M  61     129.067  29.263 170.540  1.00138.71           C  
ATOM    494  CH2 TRP M  61     127.935  29.727 171.177  1.00138.71           C  
ATOM    495  C   TRP M  61     129.965  25.559 166.138  1.00138.71           C  
ATOM    496  O   TRP M  61     131.144  25.869 166.316  1.00138.71           O  
ATOM    497  N   ASP M  62     129.607  24.526 165.351  0.99 70.27           N  
ATOM    498  CA  ASP M  62     130.624  23.733 164.732  0.99 70.27           C  
ATOM    499  CB  ASP M  62     130.077  22.552 163.913  0.99 70.27           C  
ATOM    500  CG  ASP M  62     129.621  21.468 164.875  0.99 70.27           C  
ATOM    501  OD1 ASP M  62     129.878  21.611 166.101  0.99 70.27           O  
ATOM    502  OD2 ASP M  62     129.015  20.475 164.395  0.99 70.27           O  
ATOM    503  C   ASP M  62     131.377  24.615 163.793  0.99 70.27           C  
ATOM    504  O   ASP M  62     132.602  24.536 163.719  0.99 70.27           O  
ATOM    505  N   ARG M  63     130.647  25.486 163.064  1.00345.25           N  
ATOM    506  CA  ARG M  63     131.213  26.357 162.068  0.99345.25           C  
ATOM    507  CB  ARG M  63     130.193  27.307 161.434  0.99345.25           C  
ATOM    508  CG  ARG M  63     130.835  28.363 160.523  0.99345.25           C  
ATOM    509  CD  ARG M  63     130.856  29.789 161.089  0.99345.25           C  
ATOM    510  NE  ARG M  63     129.568  30.474 160.779  0.98345.25           N  
ATOM    511  CZ  ARG M  63     129.579  31.808 160.479  0.98345.25           C  
ATOM    512  NH1 ARG M  63     130.768  32.472 160.387  0.98345.25           N  
ATOM    513  NH2 ARG M  63     128.413  32.493 160.296  0.98345.25           N  
ATOM    514  C   ARG M  63     132.204  27.300 162.643  1.00345.25           C  
ATOM    515  O   ARG M  63     133.345  27.401 162.193  1.00345.25           O  
ATOM    516  N   ASN M  64     131.783  28.011 163.689  1.00113.13           N  
ATOM    517  CA  ASN M  64     132.627  29.014 164.255  1.00113.13           C  
ATOM    518  CB  ASN M  64     132.003  29.716 165.466  1.00113.13           C  
ATOM    519  CG  ASN M  64     130.812  30.513 164.972  1.00113.13           C  
ATOM    520  OD1 ASN M  64     130.711  30.874 163.800  1.00113.13           O  
ATOM    521  ND2 ASN M  64     129.877  30.796 165.913  1.00113.13           N  
ATOM    522  C   ASN M  64     133.867  28.323 164.709  1.00113.13           C  
ATOM    523  O   ASN M  64     134.958  28.871 164.587  1.00113.13           O  
ATOM    524  N   THR M  65     133.730  27.087 165.224  1.00 92.27           N  
ATOM    525  CA  THR M  65     134.884  26.362 165.662  1.00 92.27           C  
ATOM    526  CB  THR M  65     134.536  25.028 166.248  1.00 92.27           C  
ATOM    527  OG1 THR M  65     133.691  25.208 167.375  1.00 92.27           O  
ATOM    528  CG2 THR M  65     135.834  24.315 166.660  1.00 92.27           C  
ATOM    529  C   THR M  65     135.770  26.145 164.478  1.00 92.27           C  
ATOM    530  O   THR M  65     136.983  26.309 164.562  1.00 92.27           O  
ATOM    531  N   GLN M  66     135.183  25.782 163.325  1.00132.64           N  
ATOM    532  CA  GLN M  66     135.962  25.546 162.142  0.98132.64           C  
ATOM    533  CB  GLN M  66     135.106  24.999 160.989  0.98132.64           C  
ATOM    534  CG  GLN M  66     134.568  23.593 161.272  0.98132.64           C  
ATOM    535  CD  GLN M  66     133.705  23.151 160.100  0.98132.64           C  
ATOM    536  OE1 GLN M  66     132.761  23.839 159.715  0.96132.64           O  
ATOM    537  NE2 GLN M  66     134.032  21.967 159.517  0.96132.64           N  
ATOM    538  C   GLN M  66     136.624  26.821 161.692  1.00132.64           C  
ATOM    539  O   GLN M  66     137.787  26.798 161.290  1.00132.64           O  
ATOM    540  N   ILE M  67     135.918  27.972 161.748  1.00150.27           N  
ATOM    541  CA  ILE M  67     136.517  29.191 161.298  1.00150.27           C  
ATOM    542  CB  ILE M  67     135.612  30.378 161.371  1.00150.27           C  
ATOM    543  CG1 ILE M  67     134.448  30.223 160.390  1.00150.27           C  
ATOM    544  CG2 ILE M  67     136.457  31.638 161.116  1.00150.27           C  
ATOM    545  CD1 ILE M  67     133.361  31.256 160.631  1.00150.27           C  
ATOM    546  C   ILE M  67     137.680  29.499 162.153  1.00150.27           C  
ATOM    547  O   ILE M  67     138.706  29.935 161.639  1.00150.27           O  
ATOM    548  N   TYR M  68     137.538  29.304 163.477  1.00165.13           N  
ATOM    549  CA  TYR M  68     138.614  29.591 164.371  1.00165.13           C  
ATOM    550  CB  TYR M  68     138.274  29.422 165.868  1.00165.13           C  
ATOM    551  CG  TYR M  68     137.226  30.419 166.241  1.00165.13           C  
ATOM    552  CD1 TYR M  68     137.443  31.766 166.067  1.00165.13           C  
ATOM    553  CD2 TYR M  68     136.044  30.015 166.817  1.00165.13           C  
ATOM    554  CE1 TYR M  68     136.480  32.685 166.415  1.00165.13           C  
ATOM    555  CE2 TYR M  68     135.076  30.927 167.169  1.00165.13           C  
ATOM    556  CZ  TYR M  68     135.290  32.267 166.961  1.00165.13           C  
ATOM    557  OH  TYR M  68     134.299  33.207 167.317  1.00165.13           O  
ATOM    558  C   TYR M  68     139.767  28.687 164.064  1.00165.13           C  
ATOM    559  O   TYR M  68     140.912  29.126 164.061  1.00165.13           O  
ATOM    560  N   LYS M  69     139.503  27.393 163.815  1.00137.44           N  
ATOM    561  CA  LYS M  69     140.547  26.447 163.540  1.00137.44           C  
ATOM    562  CB  LYS M  69     139.998  25.017 163.425  1.00137.44           C  
ATOM    563  CG  LYS M  69     139.345  24.570 164.735  1.00137.44           C  
ATOM    564  CD  LYS M  69     138.461  23.330 164.619  1.00137.44           C  
ATOM    565  CE  LYS M  69     139.136  22.062 165.141  1.00137.44           C  
ATOM    566  NZ  LYS M  69     139.668  22.301 166.498  1.00137.44           N  
ATOM    567  C   LYS M  69     141.227  26.821 162.252  1.00137.44           C  
ATOM    568  O   LYS M  69     142.449  26.732 162.144  1.00137.44           O  
ATOM    569  N   ALA M  70     140.442  27.249 161.241  1.00107.58           N  
ATOM    570  CA  ALA M  70     140.929  27.636 159.945  1.00107.58           C  
ATOM    571  CB  ALA M  70     139.806  28.068 158.984  1.00107.58           C  
ATOM    572  C   ALA M  70     141.816  28.824 160.114  1.00107.58           C  
ATOM    573  O   ALA M  70     142.873  28.905 159.490  1.00107.58           O  
ATOM    574  N   GLN M  71     141.382  29.762 160.982  1.00167.43           N  
ATOM    575  CA  GLN M  71     142.065  30.982 161.291  1.00167.43           C  
ATOM    576  CB  GLN M  71     141.339  31.815 162.362  0.99167.43           C  
ATOM    577  CG  GLN M  71     142.217  32.904 162.985  0.99167.43           C  
ATOM    578  CD  GLN M  71     142.423  34.024 161.984  0.95167.43           C  
ATOM    579  OE1 GLN M  71     141.560  34.881 161.815  1.00167.43           O  
ATOM    580  NE2 GLN M  71     143.600  34.037 161.305  1.00167.43           N  
ATOM    581  C   GLN M  71     143.384  30.626 161.888  1.00167.43           C  
ATOM    582  O   GLN M  71     144.411  31.216 161.562  1.00167.43           O  
ATOM    583  N   ALA M  72     143.385  29.617 162.772  1.00 83.68           N  
ATOM    584  CA  ALA M  72     144.582  29.233 163.452  1.00 83.68           C  
ATOM    585  CB  ALA M  72     144.360  28.059 164.424  1.00 83.68           C  
ATOM    586  C   ALA M  72     145.582  28.805 162.418  1.00 83.68           C  
ATOM    587  O   ALA M  72     146.764  29.129 162.523  1.00 83.68           O  
ATOM    588  N   GLN M  73     145.130  28.067 161.383  1.00173.41           N  
ATOM    589  CA  GLN M  73     146.023  27.582 160.371  0.97173.41           C  
ATOM    590  CB  GLN M  73     145.331  26.678 159.339  0.97173.41           C  
ATOM    591  CG  GLN M  73     146.280  26.221 158.231  0.97173.41           C  
ATOM    592  CD  GLN M  73     147.323  25.309 158.852  0.97173.41           C  
ATOM    593  OE1 GLN M  73     148.524  25.540 158.722  0.97173.41           O  
ATOM    594  NE2 GLN M  73     146.855  24.235 159.540  0.97173.41           N  
ATOM    595  C   GLN M  73     146.605  28.737 159.623  1.00173.41           C  
ATOM    596  O   GLN M  73     147.805  28.764 159.359  1.00173.41           O  
ATOM    597  N   THR M  74     145.771  29.730 159.261  1.00101.65           N  
ATOM    598  CA  THR M  74     146.277  30.835 158.508  1.00101.65           C  
ATOM    599  CB  THR M  74     145.204  31.792 158.074  0.99101.65           C  
ATOM    600  OG1 THR M  74     144.226  31.122 157.291  0.99101.65           O  
ATOM    601  CG2 THR M  74     145.859  32.913 157.247  0.99101.65           C  
ATOM    602  C   THR M  74     147.264  31.594 159.341  1.00101.65           C  
ATOM    603  O   THR M  74     148.316  31.978 158.836  1.00101.65           O  
ATOM    604  N   ASP M  75     146.962  31.811 160.640  1.00 90.88           N  
ATOM    605  CA  ASP M  75     147.826  32.565 161.522  1.00 90.88           C  
ATOM    606  CB  ASP M  75     147.284  32.758 162.952  1.00 90.88           C  
ATOM    607  CG  ASP M  75     146.334  33.946 162.947  0.90 90.88           C  
ATOM    608  OD1 ASP M  75     146.229  34.613 161.883  0.83 90.88           O  
ATOM    609  OD2 ASP M  75     145.716  34.217 164.012  0.83 90.88           O  
ATOM    610  C   ASP M  75     149.139  31.871 161.654  1.00 90.88           C  
ATOM    611  O   ASP M  75     150.174  32.522 161.792  1.00 90.88           O  
ATOM    612  N   ARG M  76     149.125  30.527 161.650  1.00206.48           N  
ATOM    613  CA  ARG M  76     150.341  29.781 161.780  0.99206.48           C  
ATOM    614  CB  ARG M  76     150.089  28.259 161.819  0.99206.48           C  
ATOM    615  CG  ARG M  76     149.486  27.775 163.145  0.99206.48           C  
ATOM    616  CD  ARG M  76     148.852  26.378 163.097  0.99206.48           C  
ATOM    617  NE  ARG M  76     149.937  25.359 163.049  0.99206.48           N  
ATOM    618  CZ  ARG M  76     149.696  24.088 163.492  0.99206.48           C  
ATOM    619  NH1 ARG M  76     148.481  23.756 164.017  0.99206.48           N  
ATOM    620  NH2 ARG M  76     150.672  23.139 163.400  0.99206.48           N  
ATOM    621  C   ARG M  76     151.196  30.102 160.597  1.00206.48           C  
ATOM    622  O   ARG M  76     152.402  30.301 160.731  1.00206.48           O  
ATOM    623  N   GLU M  77     150.570  30.170 159.407  1.00133.14           N  
ATOM    624  CA  GLU M  77     151.235  30.464 158.172  1.00133.14           C  
ATOM    625  CB  GLU M  77     150.237  30.371 157.006  1.00133.14           C  
ATOM    626  CG  GLU M  77     150.841  30.361 155.606  1.00133.14           C  
ATOM    627  CD  GLU M  77     149.684  30.113 154.647  0.98133.14           C  
ATOM    628  OE1 GLU M  77     148.766  30.976 154.590  0.98133.14           O  
ATOM    629  OE2 GLU M  77     149.693  29.049 153.972  0.98133.14           O  
ATOM    630  C   GLU M  77     151.772  31.867 158.250  1.00133.14           C  
ATOM    631  O   GLU M  77     152.899  32.133 157.837  1.00133.14           O  
ATOM    632  N   SER M  78     150.973  32.800 158.809  1.00 70.30           N  
ATOM    633  CA  SER M  78     151.335  34.193 158.913  1.00 70.30           C  
ATOM    634  CB  SER M  78     150.202  35.058 159.488  1.00 70.30           C  
ATOM    635  OG  SER M  78     149.083  35.040 158.615  1.00 70.30           O  
ATOM    636  C   SER M  78     152.522  34.363 159.816  1.00 70.30           C  
ATOM    637  O   SER M  78     153.398  35.184 159.549  1.00 70.30           O  
ATOM    638  N   LEU M  79     152.598  33.588 160.912  1.00 56.18           N  
ATOM    639  CA  LEU M  79     153.690  33.728 161.835  1.00 56.18           C  
ATOM    640  CB  LEU M  79     153.584  32.745 163.015  1.00 56.18           C  
ATOM    641  CG  LEU M  79     152.397  33.015 163.961  1.00 56.18           C  
ATOM    642  CD1 LEU M  79     152.354  31.989 165.103  1.00 56.18           C  
ATOM    643  CD2 LEU M  79     152.424  34.456 164.492  1.00 56.18           C  
ATOM    644  C   LEU M  79     154.962  33.413 161.110  1.00 56.18           C  
ATOM    645  O   LEU M  79     155.956  34.123 161.261  1.00 56.18           O  
ATOM    646  N   ARG M  80     154.959  32.336 160.296  0.90194.10           N  
ATOM    647  CA  ARG M  80     156.144  31.948 159.587  0.89194.10           C  
ATOM    648  CB  ARG M  80     155.994  30.658 158.757  0.82194.10           C  
ATOM    649  CG  ARG M  80     156.098  29.366 159.572  0.82194.10           C  
ATOM    650  CD  ARG M  80     156.225  28.108 158.706  0.82194.10           C  
ATOM    651  NE  ARG M  80     157.368  28.327 157.773  0.82194.10           N  
ATOM    652  CZ  ARG M  80     158.045  27.272 157.226  0.82194.10           C  
ATOM    653  NH1 ARG M  80     157.720  25.990 157.565  0.82194.10           N  
ATOM    654  NH2 ARG M  80     159.049  27.507 156.331  0.82194.10           N  
ATOM    655  C   ARG M  80     156.548  33.029 158.636  0.90194.10           C  
ATOM    656  O   ARG M  80     157.714  33.421 158.599  0.90194.10           O  
ATOM    657  N   ASN M  81     155.589  33.567 157.861  1.00122.00           N  
ATOM    658  CA  ASN M  81     155.947  34.538 156.870  1.00122.00           C  
ATOM    659  CB  ASN M  81     154.823  34.865 155.861  1.00122.00           C  
ATOM    660  CG  ASN M  81     153.554  35.321 156.561  1.00122.00           C  
ATOM    661  OD1 ASN M  81     153.539  36.312 157.288  1.00122.00           O  
ATOM    662  ND2 ASN M  81     152.443  34.582 156.301  1.00122.00           N  
ATOM    663  C   ASN M  81     156.494  35.786 157.505  1.00122.00           C  
ATOM    664  O   ASN M  81     157.443  36.373 156.990  1.00122.00           O  
ATOM    665  N   LEU M  82     155.933  36.219 158.650  1.00 79.53           N  
ATOM    666  CA  LEU M  82     156.372  37.424 159.301  1.00 79.53           C  
ATOM    667  CB  LEU M  82     155.493  37.783 160.510  1.00 79.53           C  
ATOM    668  CG  LEU M  82     154.071  38.196 160.089  1.00 79.53           C  
ATOM    669  CD1 LEU M  82     153.193  38.553 161.292  1.00 79.53           C  
ATOM    670  CD2 LEU M  82     154.119  39.346 159.075  1.00 79.53           C  
ATOM    671  C   LEU M  82     157.788  37.253 159.757  1.00 79.53           C  
ATOM    672  O   LEU M  82     158.585  38.187 159.690  1.00 79.53           O  
ATOM    673  N   ARG M  83     158.143  36.040 160.222  1.00201.99           N  
ATOM    674  CA  ARG M  83     159.477  35.797 160.686  1.00201.99           C  
ATOM    675  CB  ARG M  83     159.738  34.327 161.078  1.00201.99           C  
ATOM    676  CG  ARG M  83     158.972  33.836 162.308  1.00201.99           C  
ATOM    677  CD  ARG M  83     159.502  32.514 162.877  1.00201.99           C  
ATOM    678  NE  ARG M  83     159.225  31.432 161.889  1.00201.99           N  
ATOM    679  CZ  ARG M  83     160.101  30.392 161.755  1.00201.99           C  
ATOM    680  NH1 ARG M  83     161.270  30.392 162.459  1.00201.99           N  
ATOM    681  NH2 ARG M  83     159.806  29.348 160.926  1.00201.99           N  
ATOM    682  C   ARG M  83     160.395  36.074 159.542  1.00201.99           C  
ATOM    683  O   ARG M  83     161.464  36.659 159.717  1.00201.99           O  
ATOM    684  N   GLY M  84     159.998  35.632 158.335  1.00 26.58           N  
ATOM    685  CA  GLY M  84     160.804  35.814 157.164  1.00 26.58           C  
ATOM    686  C   GLY M  84     160.954  37.271 156.831  1.00 26.58           C  
ATOM    687  O   GLY M  84     162.049  37.720 156.496  1.00 26.58           O  
ATOM    688  N   TYR M  85     159.864  38.062 156.909  1.00 75.44           N  
ATOM    689  CA  TYR M  85     159.968  39.435 156.490  1.00 75.44           C  
ATOM    690  CB  TYR M  85     158.640  40.215 156.521  1.00 75.44           C  
ATOM    691  CG  TYR M  85     157.736  39.609 155.505  1.00 75.44           C  
ATOM    692  CD1 TYR M  85     158.112  39.544 154.182  1.00 75.44           C  
ATOM    693  CD2 TYR M  85     156.495  39.144 155.871  1.00 75.44           C  
ATOM    694  CE1 TYR M  85     157.274  38.992 153.241  1.00 75.44           C  
ATOM    695  CE2 TYR M  85     155.654  38.594 154.934  1.00 75.44           C  
ATOM    696  CZ  TYR M  85     156.044  38.512 153.620  1.00 75.44           C  
ATOM    697  OH  TYR M  85     155.174  37.944 152.666  1.00 75.44           O  
ATOM    698  C   TYR M  85     160.934  40.160 157.374  1.00 75.44           C  
ATOM    699  O   TYR M  85     161.736  40.967 156.907  1.00 75.44           O  
ATOM    700  N   TYR M  86     160.832  39.918 158.689  1.00103.62           N  
ATOM    701  CA  TYR M  86     161.676  40.471 159.708  1.00103.62           C  
ATOM    702  CB  TYR M  86     161.059  40.374 161.115  1.00103.62           C  
ATOM    703  CG  TYR M  86     159.971  41.400 161.131  1.00103.62           C  
ATOM    704  CD1 TYR M  86     160.253  42.696 161.496  1.00103.62           C  
ATOM    705  CD2 TYR M  86     158.678  41.092 160.771  1.00103.62           C  
ATOM    706  CE1 TYR M  86     159.276  43.664 161.512  1.00103.62           C  
ATOM    707  CE2 TYR M  86     157.694  42.056 160.784  1.00103.62           C  
ATOM    708  CZ  TYR M  86     157.991  43.345 161.155  1.00103.62           C  
ATOM    709  OH  TYR M  86     156.988  44.338 161.169  1.00103.62           O  
ATOM    710  C   TYR M  86     163.042  39.850 159.675  1.00103.62           C  
ATOM    711  O   TYR M  86     164.012  40.465 160.110  1.00103.62           O  
ATOM    712  N   ASN M  87     163.152  38.595 159.196  1.00 64.80           N  
ATOM    713  CA  ASN M  87     164.419  37.917 159.152  1.00 64.80           C  
ATOM    714  CB  ASN M  87     165.498  38.718 158.401  1.00 64.80           C  
ATOM    715  CG  ASN M  87     166.652  37.788 158.055  1.00 64.80           C  
ATOM    716  OD1 ASN M  87     166.637  36.600 158.376  1.00 64.80           O  
ATOM    717  ND2 ASN M  87     167.688  38.350 157.378  1.00 64.80           N  
ATOM    718  C   ASN M  87     164.881  37.696 160.557  1.00 64.80           C  
ATOM    719  O   ASN M  87     166.065  37.808 160.869  1.00 64.80           O  
ATOM    720  N   GLN M  88     163.919  37.373 161.444  1.00129.34           N  
ATOM    721  CA  GLN M  88     164.179  37.090 162.823  1.00129.34           C  
ATOM    722  CB  GLN M  88     163.089  37.674 163.737  1.00129.34           C  
ATOM    723  CG  GLN M  88     161.681  37.236 163.342  1.00129.34           C  
ATOM    724  CD  GLN M  88     160.696  38.217 163.965  1.00129.34           C  
ATOM    725  OE1 GLN M  88     159.485  38.078 163.807  1.00129.34           O  
ATOM    726  NE2 GLN M  88     161.224  39.243 164.687  1.00129.34           N  
ATOM    727  C   GLN M  88     164.326  35.607 162.996  1.00129.34           C  
ATOM    728  O   GLN M  88     163.836  34.819 162.188  1.00129.34           O  
ATOM    729  N   SER M  89     165.042  35.196 164.064  1.00 43.24           N  
ATOM    730  CA  SER M  89     165.350  33.816 164.320  1.00 43.24           C  
ATOM    731  CB  SER M  89     166.389  33.621 165.441  0.99 43.24           C  
ATOM    732  OG  SER M  89     165.919  34.204 166.648  0.99 43.24           O  
ATOM    733  C   SER M  89     164.116  33.074 164.724  1.00 43.24           C  
ATOM    734  O   SER M  89     163.118  33.659 165.137  1.00 43.24           O  
ATOM    735  N   GLU M  90     164.168  31.737 164.566  0.90115.77           N  
ATOM    736  CA  GLU M  90     163.099  30.841 164.911  0.90115.77           C  
ATOM    737  CB  GLU M  90     163.261  29.416 164.344  0.89115.77           C  
ATOM    738  CG  GLU M  90     164.527  28.682 164.783  0.86115.77           C  
ATOM    739  CD  GLU M  90     164.465  27.279 164.192  0.85115.77           C  
ATOM    740  OE1 GLU M  90     163.331  26.795 163.935  0.85115.77           O  
ATOM    741  OE2 GLU M  90     165.548  26.667 163.993  0.85115.77           O  
ATOM    742  C   GLU M  90     162.966  30.759 166.401  0.90115.77           C  
ATOM    743  O   GLU M  90     161.905  30.418 166.922  0.90115.77           O  
ATOM    744  N   ALA M  91     164.063  31.054 167.122  1.00 46.30           N  
ATOM    745  CA  ALA M  91     164.156  30.915 168.549  1.00 46.30           C  
ATOM    746  CB  ALA M  91     165.558  31.260 169.079  1.00 46.30           C  
ATOM    747  C   ALA M  91     163.169  31.774 169.297  1.00 46.30           C  
ATOM    748  O   ALA M  91     162.671  31.349 170.338  1.00 46.30           O  
ATOM    749  N   GLY M  92     162.869  33.004 168.831  1.00 32.43           N  
ATOM    750  CA  GLY M  92     162.041  33.898 169.604  1.00 32.43           C  
ATOM    751  C   GLY M  92     160.578  33.568 169.515  1.00 32.43           C  
ATOM    752  O   GLY M  92     160.121  32.837 168.637  1.00 32.43           O  
ATOM    753  N   SER M  93     159.802  34.150 170.456  1.00 46.66           N  
ATOM    754  CA  SER M  93     158.378  33.989 170.525  1.00 46.66           C  
ATOM    755  CB  SER M  93     157.873  33.819 171.970  1.00 46.66           C  
ATOM    756  OG  SER M  93     156.456  33.756 171.998  1.00 46.66           O  
ATOM    757  C   SER M  93     157.787  35.256 169.988  1.00 46.66           C  
ATOM    758  O   SER M  93     158.233  36.349 170.335  1.00 46.66           O  
ATOM    759  N   HIS M  94     156.764  35.149 169.113  1.00 67.68           N  
ATOM    760  CA  HIS M  94     156.217  36.341 168.526  1.00 67.68           C  
ATOM    761  ND1 HIS M  94     158.715  37.927 167.197  1.00 67.68           N  
ATOM    762  CG  HIS M  94     158.079  36.741 166.906  1.00 67.68           C  
ATOM    763  CB  HIS M  94     156.607  36.526 167.054  1.00 67.68           C  
ATOM    764  NE2 HIS M  94     160.292  36.502 166.551  1.00 67.68           N  
ATOM    765  CD2 HIS M  94     159.059  35.881 166.511  1.00 67.68           C  
ATOM    766  CE1 HIS M  94     160.037  37.730 166.970  1.00 67.68           C  
ATOM    767  C   HIS M  94     154.728  36.291 168.591  1.00 67.68           C  
ATOM    768  O   HIS M  94     154.137  35.220 168.717  1.00 67.68           O  
ATOM    769  N   THR M  95     154.077  37.472 168.510  1.00126.48           N  
ATOM    770  CA  THR M  95     152.653  37.468 168.641  1.00126.48           C  
ATOM    771  CB  THR M  95     152.200  38.141 169.905  1.00126.48           C  
ATOM    772  OG1 THR M  95     150.930  37.647 170.293  1.00126.48           O  
ATOM    773  CG2 THR M  95     152.103  39.657 169.661  1.00126.48           C  
ATOM    774  C   THR M  95     152.041  38.195 167.479  1.00126.48           C  
ATOM    775  O   THR M  95     152.566  39.202 167.004  1.00126.48           O  
ATOM    776  N   LEU M  96     150.915  37.661 166.963  1.00 68.34           N  
ATOM    777  CA  LEU M  96     150.161  38.303 165.922  1.00 68.34           C  
ATOM    778  CB  LEU M  96     149.943  37.414 164.681  1.00 68.34           C  
ATOM    779  CG  LEU M  96     149.083  38.066 163.578  1.00 68.34           C  
ATOM    780  CD1 LEU M  96     149.764  39.310 162.988  1.00 68.34           C  
ATOM    781  CD2 LEU M  96     148.686  37.040 162.503  1.00 68.34           C  
ATOM    782  C   LEU M  96     148.805  38.581 166.500  1.00 68.34           C  
ATOM    783  O   LEU M  96     148.185  37.686 167.076  1.00 68.34           O  
ATOM    784  N   GLN M  97     148.311  39.834 166.378  1.00 64.21           N  
ATOM    785  CA  GLN M  97     147.019  40.147 166.930  1.00 64.21           C  
ATOM    786  CB  GLN M  97     147.050  41.153 168.097  1.00 64.21           C  
ATOM    787  CG  GLN M  97     147.727  40.626 169.366  1.00 64.21           C  
ATOM    788  CD  GLN M  97     147.681  41.730 170.416  1.00 64.21           C  
ATOM    789  OE1 GLN M  97     148.713  42.176 170.916  1.00 64.21           O  
ATOM    790  NE2 GLN M  97     146.449  42.187 170.764  1.00 64.21           N  
ATOM    791  C   GLN M  97     146.178  40.754 165.851  1.00 64.21           C  
ATOM    792  O   GLN M  97     146.678  41.454 164.969  1.00 64.21           O  
ATOM    793  N   SER M  98     144.858  40.483 165.898  1.00101.23           N  
ATOM    794  CA  SER M  98     143.953  40.992 164.910  0.99101.23           C  
ATOM    795  CB  SER M  98     143.538  39.899 163.908  0.99101.23           C  
ATOM    796  OG  SER M  98     142.543  40.377 163.019  0.94101.23           O  
ATOM    797  C   SER M  98     142.709  41.449 165.617  1.00101.23           C  
ATOM    798  O   SER M  98     142.265  40.815 166.573  1.00101.23           O  
ATOM    799  N   MET M  99     142.121  42.580 165.167  1.00 94.45           N  
ATOM    800  CA  MET M  99     140.917  43.094 165.769  0.97 94.45           C  
ATOM    801  CB  MET M  99     141.177  44.327 166.648  0.96 94.45           C  
ATOM    802  CG  MET M  99     139.986  44.760 167.500  0.96 94.45           C  
ATOM    803  SD  MET M  99     140.059  46.488 168.063  0.96 94.45           S  
ATOM    804  CE  MET M  99     141.757  46.417 168.702  0.96 94.45           C  
ATOM    805  C   MET M  99     140.033  43.576 164.655  1.00 94.45           C  
ATOM    806  O   MET M  99     140.488  44.338 163.803  1.00 94.45           O  
ATOM    807  N   TYR M 100     138.754  43.135 164.608  1.00105.97           N  
ATOM    808  CA  TYR M 100     137.891  43.622 163.562  1.00105.97           C  
ATOM    809  CB  TYR M 100     137.999  42.825 162.251  1.00105.97           C  
ATOM    810  CG  TYR M 100     137.573  41.419 162.488  1.00105.97           C  
ATOM    811  CD1 TYR M 100     136.246  41.072 162.400  1.00105.97           C  
ATOM    812  CD2 TYR M 100     138.498  40.452 162.797  1.00105.97           C  
ATOM    813  CE1 TYR M 100     135.838  39.777 162.605  1.00105.97           C  
ATOM    814  CE2 TYR M 100     138.095  39.155 163.003  1.00105.97           C  
ATOM    815  CZ  TYR M 100     136.767  38.814 162.907  1.00105.97           C  
ATOM    816  OH  TYR M 100     136.352  37.483 163.114  1.00105.97           O  
ATOM    817  C   TYR M 100     136.459  43.646 164.017  1.00105.97           C  
ATOM    818  O   TYR M 100     136.089  42.998 164.995  1.00105.97           O  
ATOM    819  N   GLY M 101     135.604  44.425 163.313  1.00 39.47           N  
ATOM    820  CA  GLY M 101     134.218  44.466 163.688  1.00 39.47           C  
ATOM    821  C   GLY M 101     133.554  45.663 163.082  1.00 39.47           C  
ATOM    822  O   GLY M 101     134.149  46.402 162.299  1.00 39.47           O  
ATOM    823  N   CYS M 102     132.269  45.875 163.437  1.00 68.77           N  
ATOM    824  CA  CYS M 102     131.553  46.985 162.876  1.00 68.77           C  
ATOM    825  CB  CYS M 102     130.624  46.608 161.713  1.00 68.77           C  
ATOM    826  SG  CYS M 102     129.706  45.081 162.033  1.00 68.77           S  
ATOM    827  C   CYS M 102     130.744  47.682 163.920  1.00 68.77           C  
ATOM    828  O   CYS M 102     130.368  47.105 164.940  1.00 68.77           O  
ATOM    829  N   ASP M 103     130.481  48.981 163.668  1.00 63.08           N  
ATOM    830  CA  ASP M 103     129.711  49.826 164.531  1.00 63.08           C  
ATOM    831  CB  ASP M 103     130.379  51.187 164.778  1.00 63.08           C  
ATOM    832  CG  ASP M 103     131.725  50.937 165.437  1.00 63.08           C  
ATOM    833  OD1 ASP M 103     131.815  50.002 166.276  1.00 63.08           O  
ATOM    834  OD2 ASP M 103     132.689  51.672 165.093  1.00 63.08           O  
ATOM    835  C   ASP M 103     128.434  50.131 163.810  1.00 63.08           C  
ATOM    836  O   ASP M 103     128.449  50.437 162.619  1.00 63.08           O  
ATOM    837  N   VAL M 104     127.288  50.048 164.516  1.00 95.67           N  
ATOM    838  CA  VAL M 104     126.024  50.361 163.907  1.00 95.67           C  
ATOM    839  CB  VAL M 104     125.055  49.213 163.903  1.00 95.67           C  
ATOM    840  CG1 VAL M 104     125.605  48.103 162.991  1.00 95.67           C  
ATOM    841  CG2 VAL M 104     124.843  48.765 165.358  1.00 95.67           C  
ATOM    842  C   VAL M 104     125.396  51.461 164.710  1.00 95.67           C  
ATOM    843  O   VAL M 104     125.689  51.623 165.893  1.00 95.67           O  
ATOM    844  N   GLY M 105     124.527  52.268 164.062  1.00 26.83           N  
ATOM    845  CA  GLY M 105     123.862  53.363 164.715  1.00 26.83           C  
ATOM    846  C   GLY M 105     122.558  52.872 165.266  1.00 26.83           C  
ATOM    847  O   GLY M 105     122.276  51.675 165.274  1.00 26.83           O  
ATOM    848  N   PRO M 106     121.755  53.789 165.742  1.00123.37           N  
ATOM    849  CA  PRO M 106     120.469  53.443 166.284  1.00123.37           C  
ATOM    850  CD  PRO M 106     122.270  55.029 166.301  1.00123.37           C  
ATOM    851  CB  PRO M 106     119.938  54.718 166.932  1.00123.37           C  
ATOM    852  CG  PRO M 106     121.217  55.480 167.327  1.00123.37           C  
ATOM    853  C   PRO M 106     119.592  52.886 165.215  1.00123.37           C  
ATOM    854  O   PRO M 106     118.737  52.055 165.518  1.00123.37           O  
ATOM    855  N   ASP M 107     119.783  53.343 163.964  1.00 66.41           N  
ATOM    856  CA  ASP M 107     119.020  52.858 162.854  1.00 66.41           C  
ATOM    857  CB  ASP M 107     119.156  53.712 161.572  1.00 66.41           C  
ATOM    858  CG  ASP M 107     120.598  53.814 161.102  1.00 66.41           C  
ATOM    859  OD1 ASP M 107     121.524  53.559 161.916  1.00 66.41           O  
ATOM    860  OD2 ASP M 107     120.788  54.175 159.910  1.00 66.41           O  
ATOM    861  C   ASP M 107     119.404  51.436 162.601  1.00 66.41           C  
ATOM    862  O   ASP M 107     118.611  50.657 162.074  1.00 66.41           O  
ATOM    863  N   GLY M 108     120.636  51.048 162.982  1.00 37.71           N  
ATOM    864  CA  GLY M 108     121.046  49.688 162.777  1.00 37.71           C  
ATOM    865  C   GLY M 108     121.864  49.615 161.526  1.00 37.71           C  
ATOM    866  O   GLY M 108     122.221  48.524 161.081  1.00 37.71           O  
ATOM    867  N   ARG M 109     122.160  50.781 160.911  1.00130.90           N  
ATOM    868  CA  ARG M 109     122.971  50.817 159.723  0.99130.90           C  
ATOM    869  CB  ARG M 109     122.652  51.966 158.754  0.99130.90           C  
ATOM    870  CG  ARG M 109     121.376  51.753 157.943  0.99130.90           C  
ATOM    871  CD  ARG M 109     121.237  52.760 156.803  0.99130.90           C  
ATOM    872  NE  ARG M 109     122.510  52.707 156.031  0.99130.90           N  
ATOM    873  CZ  ARG M 109     123.022  53.838 155.464  0.99130.90           C  
ATOM    874  NH1 ARG M 109     122.358  55.025 155.570  0.99130.90           N  
ATOM    875  NH2 ARG M 109     124.209  53.780 154.793  0.99130.90           N  
ATOM    876  C   ARG M 109     124.418  50.954 160.102  1.00130.90           C  
ATOM    877  O   ARG M 109     124.752  51.428 161.187  1.00130.90           O  
ATOM    878  N   LEU M 110     125.310  50.538 159.176  1.00 94.58           N  
ATOM    879  CA  LEU M 110     126.735  50.515 159.395  1.00 94.58           C  
ATOM    880  CB  LEU M 110     127.478  49.850 158.222  1.00 94.58           C  
ATOM    881  CG  LEU M 110     129.011  49.802 158.357  1.00 94.58           C  
ATOM    882  CD1 LEU M 110     129.448  48.897 159.519  1.00 94.58           C  
ATOM    883  CD2 LEU M 110     129.667  49.427 157.016  1.00 94.58           C  
ATOM    884  C   LEU M 110     127.299  51.898 159.550  1.00 94.58           C  
ATOM    885  O   LEU M 110     127.239  52.716 158.633  1.00 94.58           O  
ATOM    886  N   LEU M 111     127.812  52.211 160.758  1.00167.39           N  
ATOM    887  CA  LEU M 111     128.490  53.452 161.007  1.00167.39           C  
ATOM    888  CB  LEU M 111     128.548  53.738 162.518  1.00167.39           C  
ATOM    889  CG  LEU M 111     128.932  55.178 162.896  1.00167.39           C  
ATOM    890  CD1 LEU M 111     127.858  56.177 162.432  1.00167.39           C  
ATOM    891  CD2 LEU M 111     129.218  55.296 164.400  1.00167.39           C  
ATOM    892  C   LEU M 111     129.883  53.365 160.438  1.00167.39           C  
ATOM    893  O   LEU M 111     130.308  54.209 159.647  1.00167.39           O  
ATOM    894  N   ARG M 112     130.630  52.299 160.808  0.99143.12           N  
ATOM    895  CA  ARG M 112     131.951  52.130 160.266  0.99143.12           C  
ATOM    896  CB  ARG M 112     133.010  53.160 160.724  0.98143.12           C  
ATOM    897  CG  ARG M 112     133.359  53.166 162.212  0.98143.12           C  
ATOM    898  CD  ARG M 112     134.418  54.215 162.580  0.98143.12           C  
ATOM    899  NE  ARG M 112     135.631  53.961 161.746  0.98143.12           N  
ATOM    900  CZ  ARG M 112     136.864  54.367 162.173  0.98143.12           C  
ATOM    901  NH1 ARG M 112     137.005  54.990 163.379  0.98143.12           N  
ATOM    902  NH2 ARG M 112     137.965  54.152 161.393  0.98143.12           N  
ATOM    903  C   ARG M 112     132.453  50.749 160.571  0.99143.12           C  
ATOM    904  O   ARG M 112     131.893  50.023 161.394  0.99143.12           O  
ATOM    905  N   GLY M 113     133.546  50.348 159.888  1.00 38.33           N  
ATOM    906  CA  GLY M 113     134.085  49.029 160.059  1.00 38.33           C  
ATOM    907  C   GLY M 113     135.537  49.142 160.403  1.00 38.33           C  
ATOM    908  O   GLY M 113     136.193  50.125 160.061  1.00 38.33           O  
ATOM    909  N   HIS M 114     136.076  48.112 161.092  1.00 91.68           N  
ATOM    910  CA  HIS M 114     137.445  48.142 161.519  1.00 91.68           C  
ATOM    911  ND1 HIS M 114     137.213  50.081 164.812  1.00 91.68           N  
ATOM    912  CG  HIS M 114     136.851  49.453 163.642  1.00 91.68           C  
ATOM    913  CB  HIS M 114     137.601  48.294 163.046  1.00 91.68           C  
ATOM    914  NE2 HIS M 114     135.351  51.074 164.119  1.00 91.68           N  
ATOM    915  CD2 HIS M 114     135.709  50.072 163.235  1.00 91.68           C  
ATOM    916  CE1 HIS M 114     136.284  51.042 165.050  1.00 91.68           C  
ATOM    917  C   HIS M 114     138.075  46.822 161.185  1.00 91.68           C  
ATOM    918  O   HIS M 114     137.405  45.789 161.171  1.00 91.68           O  
ATOM    919  N   ASP M 115     139.391  46.835 160.881  1.00 85.68           N  
ATOM    920  CA  ASP M 115     140.114  45.625 160.590  1.00 85.68           C  
ATOM    921  CB  ASP M 115     139.876  45.136 159.153  1.00 85.68           C  
ATOM    922  CG  ASP M 115     140.400  43.717 159.032  1.00 85.68           C  
ATOM    923  OD1 ASP M 115     141.007  43.217 160.014  1.00 85.68           O  
ATOM    924  OD2 ASP M 115     140.198  43.115 157.943  1.00 85.68           O  
ATOM    925  C   ASP M 115     141.573  45.956 160.716  1.00 85.68           C  
ATOM    926  O   ASP M 115     142.147  46.559 159.810  1.00 85.68           O  
ATOM    927  N   GLN M 116     142.228  45.559 161.831  1.00 74.30           N  
ATOM    928  CA  GLN M 116     143.601  45.956 162.034  1.00 74.30           C  
ATOM    929  CB  GLN M 116     143.721  47.023 163.139  1.00 74.30           C  
ATOM    930  CG  GLN M 116     142.899  48.279 162.831  1.00 74.30           C  
ATOM    931  CD  GLN M 116     142.836  49.175 164.062  1.00 74.30           C  
ATOM    932  OE1 GLN M 116     142.668  48.702 165.185  1.00 74.30           O  
ATOM    933  NE2 GLN M 116     142.957  50.512 163.845  1.00 74.30           N  
ATOM    934  C   GLN M 116     144.415  44.771 162.474  1.00 74.30           C  
ATOM    935  O   GLN M 116     143.885  43.810 163.029  1.00 74.30           O  
ATOM    936  N   TYR M 117     145.743  44.813 162.213  1.00130.03           N  
ATOM    937  CA  TYR M 117     146.633  43.747 162.601  1.00130.03           C  
ATOM    938  CB  TYR M 117     147.187  42.928 161.419  1.00130.03           C  
ATOM    939  CG  TYR M 117     146.062  42.217 160.744  1.00130.03           C  
ATOM    940  CD1 TYR M 117     145.320  42.839 159.768  1.00130.03           C  
ATOM    941  CD2 TYR M 117     145.744  40.923 161.084  1.00130.03           C  
ATOM    942  CE1 TYR M 117     144.287  42.185 159.138  1.00130.03           C  
ATOM    943  CE2 TYR M 117     144.712  40.263 160.458  1.00130.03           C  
ATOM    944  CZ  TYR M 117     143.979  40.894 159.484  1.00130.03           C  
ATOM    945  OH  TYR M 117     142.921  40.218 158.841  1.00130.03           O  
ATOM    946  C   TYR M 117     147.826  44.351 163.278  1.00130.03           C  
ATOM    947  O   TYR M 117     148.254  45.456 162.943  1.00130.03           O  
ATOM    948  N   ALA M 118     148.389  43.622 164.267  1.00 34.45           N  
ATOM    949  CA  ALA M 118     149.553  44.078 164.974  1.00 34.45           C  
ATOM    950  CB  ALA M 118     149.259  44.526 166.416  1.00 34.45           C  
ATOM    951  C   ALA M 118     150.504  42.926 165.073  1.00 34.45           C  
ATOM    952  O   ALA M 118     150.095  41.768 165.154  1.00 34.45           O  
ATOM    953  N   TYR M 119     151.818  43.223 165.037  1.00 86.21           N  
ATOM    954  CA  TYR M 119     152.797  42.185 165.172  1.00 86.21           C  
ATOM    955  CB  TYR M 119     153.591  41.978 163.867  1.00 86.21           C  
ATOM    956  CG  TYR M 119     154.466  40.773 163.961  1.00 86.21           C  
ATOM    957  CD1 TYR M 119     153.922  39.509 164.011  1.00 86.21           C  
ATOM    958  CD2 TYR M 119     155.835  40.905 163.950  1.00 86.21           C  
ATOM    959  CE1 TYR M 119     154.728  38.396 164.083  1.00 86.21           C  
ATOM    960  CE2 TYR M 119     156.646  39.797 164.020  1.00 86.21           C  
ATOM    961  CZ  TYR M 119     156.096  38.538 164.091  1.00 86.21           C  
ATOM    962  OH  TYR M 119     156.931  37.401 164.163  1.00 86.21           O  
ATOM    963  C   TYR M 119     153.718  42.622 166.273  1.00 86.21           C  
ATOM    964  O   TYR M 119     154.274  43.719 166.246  1.00 86.21           O  
ATOM    965  N   ASP M 120     153.889  41.761 167.292  1.00 64.63           N  
ATOM    966  CA  ASP M 120     154.761  42.056 168.393  1.00 64.63           C  
ATOM    967  CB  ASP M 120     156.225  42.236 167.956  1.00 64.63           C  
ATOM    968  CG  ASP M 120     156.763  40.889 167.496  1.00 64.63           C  
ATOM    969  OD1 ASP M 120     156.134  39.851 167.833  1.00 64.63           O  
ATOM    970  OD2 ASP M 120     157.817  40.881 166.804  1.00 64.63           O  
ATOM    971  C   ASP M 120     154.339  43.324 169.082  1.00 64.63           C  
ATOM    972  O   ASP M 120     155.173  44.040 169.635  1.00 64.63           O  
ATOM    973  N   GLY M 121     153.030  43.634 169.092  1.00 25.79           N  
ATOM    974  CA  GLY M 121     152.578  44.778 169.834  1.00 25.79           C  
ATOM    975  C   GLY M 121     152.627  46.027 169.003  1.00 25.79           C  
ATOM    976  O   GLY M 121     152.264  47.094 169.494  1.00 25.79           O  
ATOM    977  N   LYS M 122     153.072  45.953 167.731  1.00 49.23           N  
ATOM    978  CA  LYS M 122     153.130  47.159 166.944  0.99 49.23           C  
ATOM    979  CB  LYS M 122     154.535  47.464 166.407  0.99 49.23           C  
ATOM    980  CG  LYS M 122     155.512  47.804 167.530  0.99 49.23           C  
ATOM    981  CD  LYS M 122     156.980  47.720 167.119  0.98 49.23           C  
ATOM    982  CE  LYS M 122     157.935  47.983 168.284  0.98 49.23           C  
ATOM    983  NZ  LYS M 122     159.324  47.649 167.897  0.98 49.23           N  
ATOM    984  C   LYS M 122     152.207  47.013 165.770  1.00 49.23           C  
ATOM    985  O   LYS M 122     152.070  45.926 165.213  1.00 49.23           O  
ATOM    986  N   ASP M 123     151.544  48.124 165.373  1.00 60.40           N  
ATOM    987  CA  ASP M 123     150.576  48.115 164.303  1.00 60.40           C  
ATOM    988  CB  ASP M 123     149.860  49.469 164.119  1.00 60.40           C  
ATOM    989  CG  ASP M 123     148.963  49.715 165.329  1.00 60.40           C  
ATOM    990  OD1 ASP M 123     148.481  48.714 165.922  1.00 60.40           O  
ATOM    991  OD2 ASP M 123     148.756  50.907 165.685  1.00 60.40           O  
ATOM    992  C   ASP M 123     151.247  47.770 163.007  1.00 60.40           C  
ATOM    993  O   ASP M 123     152.156  48.471 162.568  1.00 60.40           O  
ATOM    994  N   TYR M 124     150.881  46.603 162.432  1.00119.70           N  
ATOM    995  CA  TYR M 124     151.377  46.136 161.167  1.00119.70           C  
ATOM    996  CB  TYR M 124     151.224  44.603 161.090  1.00119.70           C  
ATOM    997  CG  TYR M 124     151.998  44.016 159.960  1.00119.70           C  
ATOM    998  CD1 TYR M 124     153.350  43.796 160.090  1.00119.70           C  
ATOM    999  CD2 TYR M 124     151.376  43.654 158.789  1.00119.70           C  
ATOM   1000  CE1 TYR M 124     154.076  43.238 159.065  1.00119.70           C  
ATOM   1001  CE2 TYR M 124     152.098  43.096 157.760  1.00119.70           C  
ATOM   1002  CZ  TYR M 124     153.449  42.886 157.895  1.00119.70           C  
ATOM   1003  OH  TYR M 124     154.186  42.310 156.839  1.00119.70           O  
ATOM   1004  C   TYR M 124     150.638  46.753 160.007  1.00119.70           C  
ATOM   1005  O   TYR M 124     151.226  47.404 159.143  1.00119.70           O  
ATOM   1006  N   ILE M 125     149.296  46.582 159.976  1.00 79.77           N  
ATOM   1007  CA  ILE M 125     148.542  47.080 158.860  1.00 79.77           C  
ATOM   1008  CB  ILE M 125     148.570  46.143 157.685  1.00 79.77           C  
ATOM   1009  CG1 ILE M 125     148.059  46.840 156.418  1.00 79.77           C  
ATOM   1010  CG2 ILE M 125     147.796  44.867 158.057  1.00 79.77           C  
ATOM   1011  CD1 ILE M 125     148.375  46.064 155.141  1.00 79.77           C  
ATOM   1012  C   ILE M 125     147.117  47.295 159.291  1.00 79.77           C  
ATOM   1013  O   ILE M 125     146.599  46.589 160.156  1.00 79.77           O  
ATOM   1014  N   ALA M 126     146.428  48.289 158.693  1.00 42.65           N  
ATOM   1015  CA  ALA M 126     145.069  48.522 159.095  1.00 42.65           C  
ATOM   1016  CB  ALA M 126     144.920  49.668 160.111  1.00 42.65           C  
ATOM   1017  C   ALA M 126     144.267  48.907 157.895  1.00 42.65           C  
ATOM   1018  O   ALA M 126     144.770  49.532 156.961  1.00 42.65           O  
ATOM   1019  N   LEU M 127     142.981  48.507 157.889  1.00 63.85           N  
ATOM   1020  CA  LEU M 127     142.101  48.865 156.818  1.00 63.85           C  
ATOM   1021  CB  LEU M 127     140.872  47.939 156.727  1.00 63.85           C  
ATOM   1022  CG  LEU M 127     139.946  48.230 155.535  1.00 63.85           C  
ATOM   1023  CD1 LEU M 127     140.683  48.031 154.203  1.00 63.85           C  
ATOM   1024  CD2 LEU M 127     138.656  47.400 155.621  1.00 63.85           C  
ATOM   1025  C   LEU M 127     141.646  50.265 157.099  1.00 63.85           C  
ATOM   1026  O   LEU M 127     141.384  50.619 158.249  1.00 63.85           O  
ATOM   1027  N   ASN M 128     141.549  51.105 156.049  1.00 84.29           N  
ATOM   1028  CA  ASN M 128     141.135  52.472 156.204  1.00 84.29           C  
ATOM   1029  CB  ASN M 128     141.456  53.358 154.994  1.00 84.29           C  
ATOM   1030  CG  ASN M 128     142.947  53.641 155.048  1.00 84.29           C  
ATOM   1031  OD1 ASN M 128     143.515  53.809 156.125  1.00 84.29           O  
ATOM   1032  ND2 ASN M 128     143.606  53.702 153.862  1.00 84.29           N  
ATOM   1033  C   ASN M 128     139.655  52.513 156.415  1.00 84.29           C  
ATOM   1034  O   ASN M 128     138.949  51.540 156.161  1.00 84.29           O  
ATOM   1035  N   GLU M 129     139.155  53.675 156.881  1.00 98.14           N  
ATOM   1036  CA  GLU M 129     137.769  53.868 157.211  1.00 98.14           C  
ATOM   1037  CB  GLU M 129     137.484  55.282 157.758  1.00 98.14           C  
ATOM   1038  CG  GLU M 129     136.119  55.441 158.434  1.00 98.14           C  
ATOM   1039  CD  GLU M 129     136.126  56.778 159.168  1.00 98.14           C  
ATOM   1040  OE1 GLU M 129     137.237  57.336 159.369  1.00 98.14           O  
ATOM   1041  OE2 GLU M 129     135.022  57.257 159.542  1.00 98.14           O  
ATOM   1042  C   GLU M 129     136.982  53.647 155.960  1.00 98.14           C  
ATOM   1043  O   GLU M 129     135.838  53.193 155.976  1.00 98.14           O  
ATOM   1044  N   ASP M 130     137.626  53.963 154.834  1.00176.13           N  
ATOM   1045  CA  ASP M 130     137.137  53.835 153.497  1.00176.13           C  
ATOM   1046  CB  ASP M 130     138.302  54.221 152.574  1.00176.13           C  
ATOM   1047  CG  ASP M 130     137.939  54.064 151.127  1.00176.13           C  
ATOM   1048  OD1 ASP M 130     136.786  53.660 150.845  1.00176.13           O  
ATOM   1049  OD2 ASP M 130     138.829  54.328 150.275  1.00176.13           O  
ATOM   1050  C   ASP M 130     136.783  52.389 153.262  1.00176.13           C  
ATOM   1051  O   ASP M 130     135.813  52.075 152.571  1.00176.13           O  
ATOM   1052  N   LEU M 131     137.580  51.476 153.845  1.00122.28           N  
ATOM   1053  CA  LEU M 131     137.427  50.055 153.700  1.00122.28           C  
ATOM   1054  CB  LEU M 131     135.972  49.577 153.853  1.00122.28           C  
ATOM   1055  CG  LEU M 131     135.385  49.810 155.256  1.00122.28           C  
ATOM   1056  CD1 LEU M 131     133.978  49.201 155.371  1.00122.28           C  
ATOM   1057  CD2 LEU M 131     136.348  49.340 156.358  1.00122.28           C  
ATOM   1058  C   LEU M 131     137.912  49.656 152.340  1.00122.28           C  
ATOM   1059  O   LEU M 131     137.900  48.476 151.990  1.00122.28           O  
ATOM   1060  N   ARG M 132     138.273  50.648 151.507  1.00141.83           N  
ATOM   1061  CA  ARG M 132     138.847  50.421 150.209  0.99141.83           C  
ATOM   1062  CB  ARG M 132     138.511  51.531 149.194  0.99141.83           C  
ATOM   1063  CG  ARG M 132     137.010  51.624 148.887  1.00141.83           C  
ATOM   1064  CD  ARG M 132     136.678  52.602 147.757  1.00141.83           C  
ATOM   1065  NE  ARG M 132     135.239  52.972 147.883  1.00141.83           N  
ATOM   1066  CZ  ARG M 132     134.289  52.450 147.054  0.98141.83           C  
ATOM   1067  NH1 ARG M 132     134.643  51.618 146.033  0.98141.83           N  
ATOM   1068  NH2 ARG M 132     132.978  52.785 147.247  0.98141.83           N  
ATOM   1069  C   ARG M 132     140.335  50.199 150.234  1.00141.83           C  
ATOM   1070  O   ARG M 132     140.851  49.466 149.392  1.00141.83           O  
ATOM   1071  N   SER M 133     141.076  50.827 151.178  1.00 63.39           N  
ATOM   1072  CA  SER M 133     142.515  50.788 151.091  1.00 63.39           C  
ATOM   1073  CB  SER M 133     143.098  52.113 150.583  1.00 63.39           C  
ATOM   1074  OG  SER M 133     142.646  53.188 151.391  1.00 63.39           O  
ATOM   1075  C   SER M 133     143.156  50.458 152.410  1.00 63.39           C  
ATOM   1076  O   SER M 133     142.486  50.321 153.431  1.00 63.39           O  
ATOM   1077  N   TRP M 134     144.504  50.303 152.400  1.00 96.37           N  
ATOM   1078  CA  TRP M 134     145.219  49.869 153.568  1.00 96.37           C  
ATOM   1079  CB  TRP M 134     145.902  48.517 153.359  1.00 96.37           C  
ATOM   1080  CG  TRP M 134     144.943  47.394 153.086  1.00 96.37           C  
ATOM   1081  CD2 TRP M 134     144.304  46.625 154.110  1.00 96.37           C  
ATOM   1082  CD1 TRP M 134     144.511  46.893 151.893  1.00 96.37           C  
ATOM   1083  NE1 TRP M 134     143.639  45.855 152.112  1.00 96.37           N  
ATOM   1084  CE2 TRP M 134     143.502  45.680 153.473  1.00 96.37           C  
ATOM   1085  CE3 TRP M 134     144.378  46.705 155.470  1.00 96.37           C  
ATOM   1086  CZ2 TRP M 134     142.765  44.790 154.193  1.00 96.37           C  
ATOM   1087  CZ3 TRP M 134     143.632  45.807 156.195  1.00 96.37           C  
ATOM   1088  CH2 TRP M 134     142.844  44.870 155.564  1.00 96.37           C  
ATOM   1089  C   TRP M 134     146.338  50.805 153.878  1.00 96.37           C  
ATOM   1090  O   TRP M 134     146.869  51.484 153.001  1.00 96.37           O  
ATOM   1091  N   THR M 135     146.712  50.855 155.172  1.00123.40           N  
ATOM   1092  CA  THR M 135     147.849  51.608 155.605  1.00123.40           C  
ATOM   1093  CB  THR M 135     147.548  52.607 156.686  1.00123.40           C  
ATOM   1094  OG1 THR M 135     146.868  51.977 157.760  1.00123.40           O  
ATOM   1095  CG2 THR M 135     146.717  53.760 156.107  1.00123.40           C  
ATOM   1096  C   THR M 135     148.827  50.620 156.149  1.00123.40           C  
ATOM   1097  O   THR M 135     148.491  49.802 157.006  1.00123.40           O  
ATOM   1098  N   ALA M 136     150.076  50.668 155.643  1.00 41.10           N  
ATOM   1099  CA  ALA M 136     151.082  49.752 156.096  1.00 41.10           C  
ATOM   1100  CB  ALA M 136     151.904  49.132 154.948  1.00 41.10           C  
ATOM   1101  C   ALA M 136     152.034  50.514 156.967  1.00 41.10           C  
ATOM   1102  O   ALA M 136     152.490  51.600 156.614  1.00 41.10           O  
ATOM   1103  N   ALA M 137     152.333  49.957 158.157  1.00 45.32           N  
ATOM   1104  CA  ALA M 137     153.219  50.583 159.096  1.00 45.32           C  
ATOM   1105  CB  ALA M 137     153.278  49.840 160.443  1.00 45.32           C  
ATOM   1106  C   ALA M 137     154.616  50.640 158.555  1.00 45.32           C  
ATOM   1107  O   ALA M 137     155.259  51.686 158.633  1.00 45.32           O  
ATOM   1108  N   ASP M 138     155.133  49.527 157.986  1.00 73.36           N  
ATOM   1109  CA  ASP M 138     156.485  49.559 157.497  1.00 73.36           C  
ATOM   1110  CB  ASP M 138     157.542  49.012 158.483  1.00 73.36           C  
ATOM   1111  CG  ASP M 138     157.310  47.540 158.786  1.00 73.36           C  
ATOM   1112  OD1 ASP M 138     156.230  47.004 158.420  1.00 73.36           O  
ATOM   1113  OD2 ASP M 138     158.225  46.929 159.399  1.00 73.36           O  
ATOM   1114  C   ASP M 138     156.580  48.827 156.192  1.00 73.36           C  
ATOM   1115  O   ASP M 138     155.571  48.483 155.580  1.00 73.36           O  
ATOM   1116  N   THR M 139     157.827  48.602 155.724  1.00117.54           N  
ATOM   1117  CA  THR M 139     158.111  47.972 154.462  1.00117.54           C  
ATOM   1118  CB  THR M 139     159.573  47.948 154.122  1.00117.54           C  
ATOM   1119  OG1 THR M 139     160.302  47.217 155.095  0.75117.54           O  
ATOM   1120  CG2 THR M 139     160.080  49.394 154.051  1.00117.54           C  
ATOM   1121  C   THR M 139     157.626  46.555 154.454  1.00117.54           C  
ATOM   1122  O   THR M 139     157.120  46.080 153.438  1.00117.54           O  
ATOM   1123  N   ALA M 140     157.779  45.830 155.577  1.00 34.09           N  
ATOM   1124  CA  ALA M 140     157.346  44.461 155.607  1.00 34.09           C  
ATOM   1125  CB  ALA M 140     157.622  43.771 156.957  1.00 34.09           C  
ATOM   1126  C   ALA M 140     155.866  44.439 155.378  1.00 34.09           C  
ATOM   1127  O   ALA M 140     155.347  43.592 154.653  1.00 34.09           O  
ATOM   1128  N   ALA M 141     155.153  45.400 155.989  1.00 47.67           N  
ATOM   1129  CA  ALA M 141     153.726  45.515 155.899  1.00 47.67           C  
ATOM   1130  CB  ALA M 141     153.164  46.674 156.745  1.00 47.67           C  
ATOM   1131  C   ALA M 141     153.358  45.771 154.476  1.00 47.67           C  
ATOM   1132  O   ALA M 141     152.278  45.398 154.020  1.00 47.67           O  
ATOM   1133  N   GLN M 142     154.246  46.467 153.753  1.00112.33           N  
ATOM   1134  CA  GLN M 142     154.026  46.849 152.393  1.00112.33           C  
ATOM   1135  CB  GLN M 142     155.208  47.684 151.888  1.00112.33           C  
ATOM   1136  CG  GLN M 142     155.088  48.192 150.458  1.00112.33           C  
ATOM   1137  CD  GLN M 142     156.352  48.998 150.216  1.00112.33           C  
ATOM   1138  OE1 GLN M 142     156.370  50.215 150.389  1.00112.33           O  
ATOM   1139  NE2 GLN M 142     157.451  48.292 149.840  1.00112.33           N  
ATOM   1140  C   GLN M 142     153.884  45.619 151.542  1.00112.33           C  
ATOM   1141  O   GLN M 142     153.075  45.591 150.614  1.00112.33           O  
ATOM   1142  N   ILE M 143     154.672  44.563 151.824  1.00 45.37           N  
ATOM   1143  CA  ILE M 143     154.586  43.370 151.029  1.00 45.37           C  
ATOM   1144  CB  ILE M 143     155.625  42.357 151.404  1.00 45.37           C  
ATOM   1145  CG1 ILE M 143     157.016  42.932 151.080  1.00 45.37           C  
ATOM   1146  CG2 ILE M 143     155.307  41.035 150.682  1.00 45.37           C  
ATOM   1147  CD1 ILE M 143     158.177  42.155 151.693  1.00 45.37           C  
ATOM   1148  C   ILE M 143     153.218  42.781 151.194  1.00 45.37           C  
ATOM   1149  O   ILE M 143     152.580  42.385 150.221  1.00 45.37           O  
ATOM   1150  N   THR M 144     152.719  42.744 152.441  1.00 75.09           N  
ATOM   1151  CA  THR M 144     151.426  42.216 152.745  1.00 75.09           C  
ATOM   1152  CB  THR M 144     151.119  42.307 154.210  1.00 75.09           C  
ATOM   1153  OG1 THR M 144     152.056  41.546 154.959  1.00 75.09           O  
ATOM   1154  CG2 THR M 144     149.686  41.814 154.458  1.00 75.09           C  
ATOM   1155  C   THR M 144     150.405  43.028 152.018  1.00 75.09           C  
ATOM   1156  O   THR M 144     149.459  42.486 151.448  1.00 75.09           O  
ATOM   1157  N   GLN M 145     150.578  44.360 152.004  1.00 53.77           N  
ATOM   1158  CA  GLN M 145     149.599  45.202 151.386  1.00 53.77           C  
ATOM   1159  CB  GLN M 145     149.918  46.705 151.471  1.00 53.77           C  
ATOM   1160  CG  GLN M 145     148.837  47.562 150.802  1.00 53.77           C  
ATOM   1161  CD  GLN M 145     149.263  49.022 150.836  1.00 53.77           C  
ATOM   1162  OE1 GLN M 145     150.415  49.341 151.125  1.00 53.77           O  
ATOM   1163  NE2 GLN M 145     148.311  49.939 150.518  1.00 53.77           N  
ATOM   1164  C   GLN M 145     149.516  44.874 149.931  1.00 53.77           C  
ATOM   1165  O   GLN M 145     148.428  44.793 149.368  1.00 53.77           O  
ATOM   1166  N   ARG M 146     150.675  44.663 149.286  1.00160.82           N  
ATOM   1167  CA  ARG M 146     150.729  44.420 147.875  0.98160.82           C  
ATOM   1168  CB  ARG M 146     152.188  44.244 147.421  0.98160.82           C  
ATOM   1169  CG  ARG M 146     152.405  44.159 145.912  0.98160.82           C  
ATOM   1170  CD  ARG M 146     153.869  43.889 145.552  0.98160.82           C  
ATOM   1171  NE  ARG M 146     154.197  42.533 146.078  0.98160.82           N  
ATOM   1172  CZ  ARG M 146     155.490  42.128 146.230  0.98160.82           C  
ATOM   1173  NH1 ARG M 146     156.521  42.968 145.925  0.98160.82           N  
ATOM   1174  NH2 ARG M 146     155.754  40.875 146.707  0.98160.82           N  
ATOM   1175  C   ARG M 146     149.978  43.161 147.569  1.00160.82           C  
ATOM   1176  O   ARG M 146     149.174  43.118 146.639  1.00160.82           O  
ATOM   1177  N   LYS M 147     150.207  42.105 148.371  1.00100.87           N  
ATOM   1178  CA  LYS M 147     149.609  40.824 148.145  0.98100.87           C  
ATOM   1179  CB  LYS M 147     150.117  39.776 149.141  0.98100.87           C  
ATOM   1180  CG  LYS M 147     151.605  39.481 148.964  0.98100.87           C  
ATOM   1181  CD  LYS M 147     152.242  38.828 150.188  0.98100.87           C  
ATOM   1182  CE  LYS M 147     151.763  37.400 150.440  0.98100.87           C  
ATOM   1183  NZ  LYS M 147     152.458  36.851 151.623  0.98100.87           N  
ATOM   1184  C   LYS M 147     148.131  40.943 148.295  1.00100.87           C  
ATOM   1185  O   LYS M 147     147.370  40.386 147.507  1.00100.87           O  
ATOM   1186  N   TRP M 148     147.689  41.683 149.323  1.00167.93           N  
ATOM   1187  CA  TRP M 148     146.295  41.859 149.600  1.00167.93           C  
ATOM   1188  CB  TRP M 148     146.038  42.515 150.969  1.00167.93           C  
ATOM   1189  CG  TRP M 148     146.333  41.558 152.099  1.00167.93           C  
ATOM   1190  CD2 TRP M 148     146.279  41.871 153.502  1.00167.93           C  
ATOM   1191  CD1 TRP M 148     146.685  40.242 152.015  1.00167.93           C  
ATOM   1192  NE1 TRP M 148     146.849  39.715 153.273  1.00167.93           N  
ATOM   1193  CE2 TRP M 148     146.602  40.706 154.198  1.00167.93           C  
ATOM   1194  CE3 TRP M 148     145.983  43.031 154.158  1.00167.93           C  
ATOM   1195  CZ2 TRP M 148     146.633  40.684 155.564  1.00167.93           C  
ATOM   1196  CZ3 TRP M 148     146.018  43.001 155.536  1.00167.93           C  
ATOM   1197  CH2 TRP M 148     146.335  41.852 156.228  1.00167.93           C  
ATOM   1198  C   TRP M 148     145.630  42.650 148.514  1.00167.93           C  
ATOM   1199  O   TRP M 148     144.470  42.408 148.190  1.00167.93           O  
ATOM   1200  N   GLU M 149     146.326  43.644 147.937  1.00217.93           N  
ATOM   1201  CA  GLU M 149     145.711  44.443 146.914  1.00217.93           C  
ATOM   1202  CB  GLU M 149     146.602  45.616 146.473  1.00217.93           C  
ATOM   1203  CG  GLU M 149     146.738  46.680 147.562  0.90217.93           C  
ATOM   1204  CD  GLU M 149     147.647  47.782 147.045  0.89217.93           C  
ATOM   1205  OE1 GLU M 149     148.486  47.487 146.154  0.89217.93           O  
ATOM   1206  OE2 GLU M 149     147.519  48.933 147.541  0.89217.93           O  
ATOM   1207  C   GLU M 149     145.420  43.596 145.714  1.00217.93           C  
ATOM   1208  O   GLU M 149     144.353  43.705 145.111  1.00217.93           O  
ATOM   1209  N   ALA M 150     146.365  42.718 145.335  1.00316.86           N  
ATOM   1210  CA  ALA M 150     146.165  41.895 144.177  1.00316.86           C  
ATOM   1211  CB  ALA M 150     147.378  41.000 143.876  1.00316.86           C  
ATOM   1212  C   ALA M 150     144.995  41.000 144.441  1.00316.86           C  
ATOM   1213  O   ALA M 150     144.157  40.750 143.574  1.00316.86           O  
ATOM   1214  N   ALA M 151     144.935  40.502 145.686  1.00677.82           N  
ATOM   1215  CA  ALA M 151     143.960  39.577 146.192  1.00677.82           C  
ATOM   1216  CB  ALA M 151     144.277  39.086 147.615  1.00677.82           C  
ATOM   1217  C   ALA M 151     142.582  40.182 146.219  1.00677.82           C  
ATOM   1218  O   ALA M 151     141.594  39.457 146.123  1.00677.82           O  
ATOM   1219  N   ARG M 152     142.466  41.516 146.364  1.00662.35           N  
ATOM   1220  CA  ARG M 152     141.180  42.157 146.524  1.00662.35           C  
ATOM   1221  CB  ARG M 152     140.082  41.677 145.551  1.00662.35           C  
ATOM   1222  CG  ARG M 152     138.935  42.667 145.426  0.99662.35           C  
ATOM   1223  CD  ARG M 152     137.886  42.255 144.399  0.97662.35           C  
ATOM   1224  NE  ARG M 152     137.122  43.486 144.065  0.97662.35           N  
ATOM   1225  CZ  ARG M 152     135.945  43.403 143.382  0.97662.35           C  
ATOM   1226  NH1 ARG M 152     135.424  42.181 143.062  1.00662.35           N  
ATOM   1227  NH2 ARG M 152     135.281  44.542 143.030  1.00662.35           N  
ATOM   1228  C   ARG M 152     140.687  41.811 147.888  1.00662.35           C  
ATOM   1229  O   ARG M 152     139.502  41.555 148.080  1.00662.35           O  
ATOM   1230  N   GLU M 153     141.610  41.801 148.868  1.00407.29           N  
ATOM   1231  CA  GLU M 153     141.312  41.501 150.238  1.00407.29           C  
ATOM   1232  CB  GLU M 153     142.569  41.440 151.117  1.00407.29           C  
ATOM   1233  CG  GLU M 153     143.383  40.165 150.891  1.00407.29           C  
ATOM   1234  CD  GLU M 153     142.607  39.019 151.523  1.00407.29           C  
ATOM   1235  OE1 GLU M 153     141.997  39.256 152.599  1.00407.29           O  
ATOM   1236  OE2 GLU M 153     142.601  37.902 150.941  1.00407.29           O  
ATOM   1237  C   GLU M 153     140.382  42.526 150.821  1.00407.29           C  
ATOM   1238  O   GLU M 153     139.501  42.191 151.612  1.00407.29           O  
ATOM   1239  N   ALA M 154     140.542  43.807 150.447  1.00264.91           N  
ATOM   1240  CA  ALA M 154     139.753  44.855 151.029  1.00264.91           C  
ATOM   1241  CB  ALA M 154     140.114  46.247 150.486  1.00264.91           C  
ATOM   1242  C   ALA M 154     138.304  44.629 150.740  1.00264.91           C  
ATOM   1243  O   ALA M 154     137.469  44.822 151.623  1.00264.91           O  
ATOM   1244  N   GLU M 155     137.956  44.211 149.506  1.00661.38           N  
ATOM   1245  CA  GLU M 155     136.565  44.006 149.194  1.00661.38           C  
ATOM   1246  CB  GLU M 155     136.251  43.603 147.744  0.99661.38           C  
ATOM   1247  CG  GLU M 155     134.754  43.709 147.415  0.99661.38           C  
ATOM   1248  CD  GLU M 155     134.074  42.342 147.421  0.89661.38           C  
ATOM   1249  OE1 GLU M 155     134.060  41.649 148.472  0.89661.38           O  
ATOM   1250  OE2 GLU M 155     133.536  41.980 146.344  0.89661.38           O  
ATOM   1251  C   GLU M 155     136.051  42.902 150.053  1.00661.38           C  
ATOM   1252  O   GLU M 155     134.906  42.918 150.495  1.00661.38           O  
ATOM   1253  N   GLN M 156     136.896  41.898 150.309  1.00582.39           N  
ATOM   1254  CA  GLN M 156     136.480  40.768 151.091  1.00582.39           C  
ATOM   1255  CB  GLN M 156     137.630  39.771 151.306  1.00582.39           C  
ATOM   1256  CG  GLN M 156     137.405  38.789 152.456  1.00582.39           C  
ATOM   1257  CD  GLN M 156     138.613  37.871 152.539  1.00582.39           C  
ATOM   1258  OE1 GLN M 156     138.716  36.889 151.806  1.00582.39           O  
ATOM   1259  NE2 GLN M 156     139.549  38.191 153.471  1.00582.39           N  
ATOM   1260  C   GLN M 156     136.105  41.260 152.436  1.00582.39           C  
ATOM   1261  O   GLN M 156     135.082  40.874 152.994  1.00582.39           O  
ATOM   1262  N   ARG M 158     136.937  42.148 152.986  1.00344.07           N  
ATOM   1263  CA  ARG M 158     136.721  42.636 154.303  1.00344.07           C  
ATOM   1264  CB  ARG M 158     137.884  43.529 154.759  1.00344.07           C  
ATOM   1265  CG  ARG M 158     139.229  42.808 154.616  1.00344.07           C  
ATOM   1266  CD  ARG M 158     139.429  41.660 155.609  1.00344.07           C  
ATOM   1267  NE  ARG M 158     140.589  40.843 155.143  1.00344.07           N  
ATOM   1268  CZ  ARG M 158     141.868  41.138 155.524  1.00344.07           C  
ATOM   1269  NH1 ARG M 158     142.120  42.197 156.348  1.00344.07           N  
ATOM   1270  NH2 ARG M 158     142.903  40.366 155.080  1.00344.07           N  
ATOM   1271  C   ARG M 158     135.461  43.432 154.309  1.00344.07           C  
ATOM   1272  O   ARG M 158     134.679  43.360 155.254  1.00344.07           O  
ATOM   1273  N   ARG M 159     135.225  44.216 153.241  1.00384.39           N  
ATOM   1274  CA  ARG M 159     134.075  45.074 153.209  1.00384.39           C  
ATOM   1275  CB  ARG M 159     134.088  46.062 152.029  1.00384.39           C  
ATOM   1276  CG  ARG M 159     133.078  47.199 152.202  1.00384.39           C  
ATOM   1277  CD  ARG M 159     133.322  48.396 151.279  1.00384.39           C  
ATOM   1278  NE  ARG M 159     133.015  47.969 149.887  1.00384.39           N  
ATOM   1279  CZ  ARG M 159     132.617  48.892 148.964  1.00384.39           C  
ATOM   1280  NH1 ARG M 159     132.520  50.207 149.314  1.00384.39           N  
ATOM   1281  NH2 ARG M 159     132.308  48.494 147.696  1.00384.39           N  
ATOM   1282  C   ARG M 159     132.811  44.268 153.173  1.00384.39           C  
ATOM   1283  O   ARG M 159     131.834  44.655 153.807  1.00384.39           O  
ATOM   1284  N   ALA M 160     132.787  43.130 152.444  1.00359.88           N  
ATOM   1285  CA  ALA M 160     131.582  42.350 152.283  1.00359.88           C  
ATOM   1286  CB  ALA M 160     131.781  41.142 151.351  1.00359.88           C  
ATOM   1287  C   ALA M 160     131.099  41.810 153.590  1.00359.88           C  
ATOM   1288  O   ALA M 160     129.899  41.759 153.857  1.00359.88           O  
ATOM   1289  N   TYR M 161     132.036  41.321 154.410  1.00328.82           N  
ATOM   1290  CA  TYR M 161     131.739  40.828 155.720  1.00328.82           C  
ATOM   1291  CB  TYR M 161     133.034  40.242 156.331  1.00328.82           C  
ATOM   1292  CG  TYR M 161     132.923  40.046 157.802  1.00328.82           C  
ATOM   1293  CD1 TYR M 161     133.264  41.077 158.645  1.00328.82           C  
ATOM   1294  CD2 TYR M 161     132.502  38.855 158.341  1.00328.82           C  
ATOM   1295  CE1 TYR M 161     133.176  40.932 160.009  1.00328.82           C  
ATOM   1296  CE2 TYR M 161     132.411  38.704 159.705  1.00328.82           C  
ATOM   1297  CZ  TYR M 161     132.748  39.741 160.541  1.00328.82           C  
ATOM   1298  OH  TYR M 161     132.654  39.582 161.939  1.00328.82           O  
ATOM   1299  C   TYR M 161     131.273  41.949 156.579  1.00328.82           C  
ATOM   1300  O   TYR M 161     130.228  41.871 157.218  1.00328.82           O  
ATOM   1301  N   LEU M 162     132.032  43.052 156.571  1.00150.40           N  
ATOM   1302  CA  LEU M 162     131.738  44.155 157.441  1.00150.40           C  
ATOM   1303  CB  LEU M 162     132.777  45.284 157.342  1.00150.40           C  
ATOM   1304  CG  LEU M 162     134.188  44.855 157.781  1.00150.40           C  
ATOM   1305  CD1 LEU M 162     135.178  46.027 157.714  1.00150.40           C  
ATOM   1306  CD2 LEU M 162     134.164  44.175 159.158  1.00150.40           C  
ATOM   1307  C   LEU M 162     130.421  44.757 157.104  1.00150.40           C  
ATOM   1308  O   LEU M 162     129.661  45.138 157.993  1.00150.40           O  
ATOM   1309  N   GLU M 163     130.141  44.942 155.806  0.99235.93           N  
ATOM   1310  CA  GLU M 163     128.886  45.543 155.521  0.99235.93           C  
ATOM   1311  CB  GLU M 163     128.773  46.021 154.066  0.98235.93           C  
ATOM   1312  CG  GLU M 163     129.700  47.193 153.744  0.98235.93           C  
ATOM   1313  CD  GLU M 163     129.613  47.438 152.248  0.98235.93           C  
ATOM   1314  OE1 GLU M 163     130.044  46.538 151.478  0.97235.93           O  
ATOM   1315  OE2 GLU M 163     129.110  48.523 151.854  0.97235.93           O  
ATOM   1316  C   GLU M 163     127.811  44.549 155.752  0.99235.93           C  
ATOM   1317  O   GLU M 163     126.839  44.851 156.438  0.99235.93           O  
ATOM   1318  N   GLY M 164     127.920  43.354 155.131  1.00303.92           N  
ATOM   1319  CA  GLY M 164     126.810  42.491 155.295  1.00303.92           C  
ATOM   1320  C   GLY M 164     126.721  41.722 156.557  1.00303.92           C  
ATOM   1321  O   GLY M 164     125.950  42.067 157.451  1.00303.92           O  
ATOM   1322  N   GLU M 165     127.606  40.714 156.691  1.00317.06           N  
ATOM   1323  CA  GLU M 165     127.346  39.767 157.737  1.00317.06           C  
ATOM   1324  CB  GLU M 165     128.117  38.445 157.626  1.00317.06           C  
ATOM   1325  CG  GLU M 165     129.619  38.547 157.823  1.00317.06           C  
ATOM   1326  CD  GLU M 165     130.116  37.117 157.948  1.00317.06           C  
ATOM   1327  OE1 GLU M 165     130.015  36.360 156.947  1.00317.06           O  
ATOM   1328  OE2 GLU M 165     130.584  36.753 159.059  1.00317.06           O  
ATOM   1329  C   GLU M 165     127.529  40.319 159.091  1.00317.06           C  
ATOM   1330  O   GLU M 165     126.717  40.048 159.974  1.00317.06           O  
ATOM   1331  N   CYS M 166     128.584  41.113 159.311  1.00193.36           N  
ATOM   1332  CA  CYS M 166     128.719  41.563 160.669  1.00193.36           C  
ATOM   1333  CB  CYS M 166     130.053  42.243 161.037  1.00193.36           C  
ATOM   1334  SG  CYS M 166     130.283  43.938 160.460  1.00193.36           S  
ATOM   1335  C   CYS M 166     127.550  42.414 161.068  1.00193.36           C  
ATOM   1336  O   CYS M 166     127.088  42.304 162.202  1.00193.36           O  
ATOM   1337  N   VAL M 167     127.023  43.277 160.174  1.00135.72           N  
ATOM   1338  CA  VAL M 167     125.927  44.119 160.591  0.99135.72           C  
ATOM   1339  CB  VAL M 167     125.566  45.162 159.573  0.98135.72           C  
ATOM   1340  CG1 VAL M 167     124.345  45.950 160.083  0.98135.72           C  
ATOM   1341  CG2 VAL M 167     126.799  46.043 159.309  0.98135.72           C  
ATOM   1342  C   VAL M 167     124.701  43.297 160.833  1.00135.72           C  
ATOM   1343  O   VAL M 167     124.053  43.438 161.869  1.00135.72           O  
ATOM   1344  N   GLU M 168     124.348  42.397 159.891  1.00187.67           N  
ATOM   1345  CA  GLU M 168     123.131  41.665 160.069  0.99187.67           C  
ATOM   1346  CB  GLU M 168     122.737  40.902 158.789  0.99187.67           C  
ATOM   1347  CG  GLU M 168     122.375  41.889 157.668  0.99187.67           C  
ATOM   1348  CD  GLU M 168     122.164  41.159 156.349  0.97187.67           C  
ATOM   1349  OE1 GLU M 168     122.191  39.900 156.351  0.97187.67           O  
ATOM   1350  OE2 GLU M 168     121.973  41.859 155.318  0.97187.67           O  
ATOM   1351  C   GLU M 168     123.226  40.763 161.266  1.00187.67           C  
ATOM   1352  O   GLU M 168     122.254  40.625 162.006  1.00187.67           O  
ATOM   1353  N   TRP M 169     124.392  40.127 161.500  1.00240.94           N  
ATOM   1354  CA  TRP M 169     124.542  39.281 162.660  1.00240.94           C  
ATOM   1355  CB  TRP M 169     125.851  38.473 162.679  1.00240.94           C  
ATOM   1356  CG  TRP M 169     125.815  37.287 161.746  1.00240.94           C  
ATOM   1357  CD2 TRP M 169     125.139  36.061 162.069  1.00240.94           C  
ATOM   1358  CD1 TRP M 169     126.335  37.120 160.496  1.00240.94           C  
ATOM   1359  NE1 TRP M 169     126.035  35.862 160.026  1.00240.94           N  
ATOM   1360  CE2 TRP M 169     125.298  35.201 160.983  1.00240.94           C  
ATOM   1361  CE3 TRP M 169     124.447  35.684 163.182  1.00240.94           C  
ATOM   1362  CZ2 TRP M 169     124.761  33.946 160.996  1.00240.94           C  
ATOM   1363  CZ3 TRP M 169     123.904  34.419 163.192  1.00240.94           C  
ATOM   1364  CH2 TRP M 169     124.059  33.566 162.119  1.00240.94           C  
ATOM   1365  C   TRP M 169     124.440  40.088 163.923  1.00240.94           C  
ATOM   1366  O   TRP M 169     123.851  39.638 164.905  1.00240.94           O  
ATOM   1367  N   LEU M 170     125.015  41.304 163.947  1.00 98.74           N  
ATOM   1368  CA  LEU M 170     124.949  42.100 165.133  1.00 98.74           C  
ATOM   1369  CB  LEU M 170     125.724  43.427 165.028  1.00 98.74           C  
ATOM   1370  CG  LEU M 170     125.646  44.281 166.308  1.00 98.74           C  
ATOM   1371  CD1 LEU M 170     126.183  43.521 167.529  1.00 98.74           C  
ATOM   1372  CD2 LEU M 170     126.350  45.633 166.116  1.00 98.74           C  
ATOM   1373  C   LEU M 170     123.512  42.399 165.427  1.00 98.74           C  
ATOM   1374  O   LEU M 170     123.107  42.407 166.588  1.00 98.74           O  
ATOM   1375  N   ARG M 171     122.710  42.670 164.378  1.00182.22           N  
ATOM   1376  CA  ARG M 171     121.311  42.957 164.544  1.00182.22           C  
ATOM   1377  CB  ARG M 171     120.619  43.352 163.226  0.99182.22           C  
ATOM   1378  CG  ARG M 171     119.178  43.831 163.404  0.99182.22           C  
ATOM   1379  CD  ARG M 171     118.493  44.218 162.094  0.99182.22           C  
ATOM   1380  NE  ARG M 171     119.242  45.375 161.532  0.98182.22           N  
ATOM   1381  CZ  ARG M 171     120.289  45.156 160.686  0.98182.22           C  
ATOM   1382  NH1 ARG M 171     120.595  43.882 160.303  0.98182.22           N  
ATOM   1383  NH2 ARG M 171     121.016  46.211 160.216  0.98182.22           N  
ATOM   1384  C   ARG M 171     120.630  41.733 165.078  1.00182.22           C  
ATOM   1385  O   ARG M 171     119.804  41.826 165.986  1.00182.22           O  
ATOM   1386  N   ARG M 172     120.969  40.539 164.544  1.00156.42           N  
ATOM   1387  CA  ARG M 172     120.329  39.343 165.006  1.00156.42           C  
ATOM   1388  CB  ARG M 172     120.796  38.083 164.253  0.99156.42           C  
ATOM   1389  CG  ARG M 172     120.072  36.806 164.689  0.99156.42           C  
ATOM   1390  CD  ARG M 172     120.510  35.554 163.927  0.99156.42           C  
ATOM   1391  NE  ARG M 172     119.741  34.403 164.477  0.99156.42           N  
ATOM   1392  CZ  ARG M 172     119.964  33.143 164.004  0.99156.42           C  
ATOM   1393  NH1 ARG M 172     120.886  32.939 163.021  0.99156.42           N  
ATOM   1394  NH2 ARG M 172     119.266  32.087 164.512  0.99156.42           N  
ATOM   1395  C   ARG M 172     120.643  39.180 166.469  1.00156.42           C  
ATOM   1396  O   ARG M 172     119.768  38.842 167.265  1.00156.42           O  
ATOM   1397  N   TYR M 173     121.907  39.437 166.867  1.00127.43           N  
ATOM   1398  CA  TYR M 173     122.309  39.303 168.240  1.00127.43           C  
ATOM   1399  CB  TYR M 173     123.813  39.514 168.505  1.00127.43           C  
ATOM   1400  CG  TYR M 173     124.618  38.498 167.767  1.00127.43           C  
ATOM   1401  CD1 TYR M 173     124.398  37.148 167.928  1.00127.43           C  
ATOM   1402  CD2 TYR M 173     125.641  38.913 166.946  1.00127.43           C  
ATOM   1403  CE1 TYR M 173     125.167  36.232 167.246  1.00127.43           C  
ATOM   1404  CE2 TYR M 173     126.412  38.003 166.265  1.00127.43           C  
ATOM   1405  CZ  TYR M 173     126.172  36.659 166.411  1.00127.43           C  
ATOM   1406  OH  TYR M 173     126.959  35.720 165.713  1.00127.43           O  
ATOM   1407  C   TYR M 173     121.604  40.332 169.083  1.00127.43           C  
ATOM   1408  O   TYR M 173     121.215  40.065 170.216  1.00127.43           O  
ATOM   1409  N   LEU M 174     121.439  41.568 168.588  1.00 68.25           N  
ATOM   1410  CA  LEU M 174     120.798  42.565 169.398  1.00 68.25           C  
ATOM   1411  CB  LEU M 174     120.730  43.938 168.709  1.00 68.25           C  
ATOM   1412  CG  LEU M 174     122.111  44.585 168.496  1.00 68.25           C  
ATOM   1413  CD1 LEU M 174     121.985  45.951 167.803  1.00 68.25           C  
ATOM   1414  CD2 LEU M 174     122.894  44.660 169.818  1.00 68.25           C  
ATOM   1415  C   LEU M 174     119.398  42.113 169.673  1.00 68.25           C  
ATOM   1416  O   LEU M 174     118.885  42.322 170.769  1.00 68.25           O  
ATOM   1417  N   GLU M 175     118.735  41.498 168.671  1.00134.10           N  
ATOM   1418  CA  GLU M 175     117.388  41.028 168.837  1.00134.10           C  
ATOM   1419  CB  GLU M 175     116.796  40.449 167.542  1.00134.10           C  
ATOM   1420  CG  GLU M 175     116.551  41.509 166.470  1.00134.10           C  
ATOM   1421  CD  GLU M 175     115.593  42.537 167.053  0.90134.10           C  
ATOM   1422  OE1 GLU M 175     114.425  42.163 167.337  0.88134.10           O  
ATOM   1423  OE2 GLU M 175     116.015  43.713 167.218  0.88134.10           O  
ATOM   1424  C   GLU M 175     117.367  39.935 169.861  1.00134.10           C  
ATOM   1425  O   GLU M 175     116.505  39.915 170.740  1.00134.10           O  
ATOM   1426  N   ASN M 176     118.328  38.995 169.774  1.00266.86           N  
ATOM   1427  CA  ASN M 176     118.357  37.905 170.702  1.00266.86           C  
ATOM   1428  CB  ASN M 176     119.005  36.642 170.121  1.00266.86           C  
ATOM   1429  CG  ASN M 176     118.306  36.293 168.819  1.00266.86           C  
ATOM   1430  OD1 ASN M 176     118.918  36.335 167.753  1.00266.86           O  
ATOM   1431  ND2 ASN M 176     116.994  35.950 168.892  1.00266.86           N  
ATOM   1432  C   ASN M 176     119.291  38.335 171.791  1.00266.86           C  
ATOM   1433  O   ASN M 176     120.501  38.165 171.676  1.00266.86           O  
ATOM   1434  N   GLY M 177     118.776  38.801 172.939  1.00244.29           N  
ATOM   1435  CA  GLY M 177     119.696  39.313 173.914  1.00244.29           C  
ATOM   1436  C   GLY M 177     119.369  40.750 174.166  1.00244.29           C  
ATOM   1437  O   GLY M 177     120.078  41.441 174.890  1.00244.29           O  
ATOM   1438  N   LYS M 178     118.236  41.213 173.612  1.00166.51           N  
ATOM   1439  CA  LYS M 178     117.859  42.593 173.691  1.00166.51           C  
ATOM   1440  CB  LYS M 178     116.526  42.872 172.977  1.00166.51           C  
ATOM   1441  CG  LYS M 178     115.349  42.066 173.526  1.00166.51           C  
ATOM   1442  CD  LYS M 178     113.990  42.538 173.009  1.00166.51           C  
ATOM   1443  CE  LYS M 178     113.897  42.610 171.485  1.00166.51           C  
ATOM   1444  NZ  LYS M 178     114.558  43.839 170.997  1.00166.51           N  
ATOM   1445  C   LYS M 178     117.745  43.045 175.113  1.00166.51           C  
ATOM   1446  O   LYS M 178     118.173  44.151 175.439  1.00166.51           O  
ATOM   1447  N   ASP M 179     117.179  42.227 176.016  1.00 42.67           N  
ATOM   1448  CA  ASP M 179     117.027  42.733 177.350  0.98 42.67           C  
ATOM   1449  CB  ASP M 179     116.304  41.752 178.283  0.98 42.67           C  
ATOM   1450  CG  ASP M 179     114.860  41.693 177.811  0.85 42.67           C  
ATOM   1451  OD1 ASP M 179     114.523  42.438 176.853  0.69 42.67           O  
ATOM   1452  OD2 ASP M 179     114.074  40.906 178.402  0.69 42.67           O  
ATOM   1453  C   ASP M 179     118.379  43.032 177.932  1.00 42.67           C  
ATOM   1454  O   ASP M 179     118.587  44.099 178.509  1.00 42.67           O  
ATOM   1455  N   LYS M 180     119.337  42.093 177.799  1.00101.87           N  
ATOM   1456  CA  LYS M 180     120.655  42.278 178.348  1.00101.87           C  
ATOM   1457  CB  LYS M 180     121.491  40.990 178.286  1.00101.87           C  
ATOM   1458  CG  LYS M 180     120.979  39.884 179.209  1.00101.87           C  
ATOM   1459  CD  LYS M 180     121.031  40.276 180.686  1.00101.87           C  
ATOM   1460  CE  LYS M 180     120.592  39.166 181.642  1.00101.87           C  
ATOM   1461  NZ  LYS M 180     120.984  39.520 183.024  1.00101.87           N  
ATOM   1462  C   LYS M 180     121.422  43.325 177.603  1.00101.87           C  
ATOM   1463  O   LYS M 180     121.979  44.252 178.192  1.00101.87           O  
ATOM   1464  N   LEU M 181     121.441  43.206 176.267  1.00 61.17           N  
ATOM   1465  CA  LEU M 181     122.239  44.064 175.439  1.00 61.17           C  
ATOM   1466  CB  LEU M 181     122.281  43.592 173.981  1.00 61.17           C  
ATOM   1467  CG  LEU M 181     122.945  42.211 173.833  1.00 61.17           C  
ATOM   1468  CD1 LEU M 181     122.981  41.755 172.368  1.00 61.17           C  
ATOM   1469  CD2 LEU M 181     124.338  42.200 174.480  1.00 61.17           C  
ATOM   1470  C   LEU M 181     121.677  45.470 175.463  1.00 61.17           C  
ATOM   1471  O   LEU M 181     122.505  46.410 175.323  1.00 61.17           O  
ATOM   1472  OXT LEU M 181     120.435  45.628 175.610  1.00 61.17           O  
TER    1473      LEU M 181                                                       
ATOM   1473  N   VAL P   1     129.032  36.459 164.075  1.00151.58           N  
ATOM   1474  CA  VAL P   1     129.795  35.366 163.447  0.99151.58           C  
ATOM   1475  CB  VAL P   1     129.094  34.855 162.224  0.99151.58           C  
ATOM   1476  CG1 VAL P   1     127.742  34.260 162.653  1.00151.58           C  
ATOM   1477  CG2 VAL P   1     128.980  36.002 161.209  1.00151.58           C  
ATOM   1478  C   VAL P   1     131.122  35.881 163.054  1.00151.58           C  
ATOM   1479  O   VAL P   1     131.279  37.043 162.687  1.00151.58           O  
ATOM   1480  N   PRO P   2     132.075  35.010 163.123  1.00212.06           N  
ATOM   1481  CA  PRO P   2     133.414  35.439 162.859  1.00212.06           C  
ATOM   1482  CD  PRO P   2     132.028  33.944 164.112  1.00212.06           C  
ATOM   1483  CB  PRO P   2     134.322  34.354 163.431  1.00212.06           C  
ATOM   1484  CG  PRO P   2     133.483  33.736 164.562  1.00212.06           C  
ATOM   1485  C   PRO P   2     133.581  35.630 161.405  1.00212.06           C  
ATOM   1486  O   PRO P   2     132.812  35.054 160.641  1.00212.06           O  
ATOM   1487  N   SER P   3     134.562  36.460 161.028  0.99173.71           N  
ATOM   1488  CA  SER P   3     134.927  36.693 159.682  0.98173.71           C  
ATOM   1489  CB  SER P   3     135.909  37.871 159.538  0.98173.71           C  
ATOM   1490  OG  SER P   3     136.252  38.079 158.180  1.00173.71           O  
ATOM   1491  C   SER P   3     135.654  35.463 159.335  0.99173.71           C  
ATOM   1492  O   SER P   3     136.200  34.788 160.208  0.99173.71           O  
ATOM   1493  N   VAL P   4     135.678  35.107 158.053  0.99241.06           N  
ATOM   1494  CA  VAL P   4     136.374  33.895 157.824  0.99241.06           C  
ATOM   1495  CB  VAL P   4     135.469  32.767 157.382  0.98241.06           C  
ATOM   1496  CG1 VAL P   4     136.209  31.421 157.357  1.00241.06           C  
ATOM   1497  CG2 VAL P   4     134.215  32.785 158.265  1.00241.06           C  
ATOM   1498  C   VAL P   4     137.406  34.183 156.769  0.99241.06           C  
ATOM   1499  O   VAL P   4     137.541  35.307 156.275  0.99241.06           O  
ATOM   1500  N   TRP P   5     138.270  33.172 156.617  0.98542.17           N  
ATOM   1501  CA  TRP P   5     139.328  32.755 155.739  0.98542.17           C  
ATOM   1502  CB  TRP P   5     139.081  32.785 154.222  0.98542.17           C  
ATOM   1503  CG  TRP P   5     140.020  31.793 153.554  0.97542.17           C  
ATOM   1504  CD2 TRP P   5     141.471  31.812 153.498  0.91542.17           C  
ATOM   1505  CD1 TRP P   5     139.644  30.596 153.017  0.94542.17           C  
ATOM   1506  NE1 TRP P   5     140.747  29.867 152.661  0.50542.17           N  
ATOM   1507  CE2 TRP P   5     141.878  30.598 152.956  0.88542.17           C  
ATOM   1508  CE3 TRP P   5     142.399  32.751 153.864  0.50542.17           C  
ATOM   1509  CZ2 TRP P   5     143.202  30.306 152.784  0.50542.17           C  
ATOM   1510  CZ3 TRP P   5     143.734  32.451 153.703  0.50542.17           C  
ATOM   1511  CH2 TRP P   5     144.130  31.244 153.173  0.50542.17           C  
ATOM   1512  C   TRP P   5     140.555  33.569 155.954  0.98542.17           C  
ATOM   1513  O   TRP P   5     141.596  33.103 156.458  0.98542.17           O  
ATOM   1514  N   ARG P   6     140.334  34.860 155.661  0.99347.39           N  
ATOM   1515  CA  ARG P   6     141.242  35.954 155.488  0.99347.39           C  
ATOM   1516  CB  ARG P   6     141.242  36.911 156.685  0.99347.39           C  
ATOM   1517  CG  ARG P   6     141.735  36.279 157.984  0.97347.39           C  
ATOM   1518  CD  ARG P   6     141.028  36.817 159.223  0.91347.39           C  
ATOM   1519  NE  ARG P   6     140.096  35.734 159.641  0.75347.39           N  
ATOM   1520  CZ  ARG P   6     139.275  35.896 160.713  0.83347.39           C  
ATOM   1521  NH1 ARG P   6     139.147  37.123 161.291  0.75347.39           N  
ATOM   1522  NH2 ARG P   6     138.637  34.815 161.243  0.75347.39           N  
ATOM   1523  C   ARG P   6     142.642  35.470 155.255  0.99347.39           C  
ATOM   1524  O   ARG P   6     143.288  34.951 156.159  0.99347.39           O  
ATOM   1525  N   SER P   7     143.163  35.727 154.033  0.99136.24           N  
ATOM   1526  CA  SER P   7     144.450  35.314 153.537  0.99136.24           C  
ATOM   1527  CB  SER P   7     144.837  36.014 152.223  0.99136.24           C  
ATOM   1528  OG  SER P   7     146.117  35.574 151.796  1.00136.24           O  
ATOM   1529  C   SER P   7     145.502  35.658 154.535  0.99136.24           C  
ATOM   1530  O   SER P   7     145.287  36.440 155.458  0.99136.24           O  
ATOM   1531  N   SER P   8     146.677  35.021 154.380  0.98 67.14           N  
ATOM   1532  CA  SER P   8     147.752  35.232 155.298  0.98 67.14           C  
ATOM   1533  CB  SER P   8     148.820  34.126 155.268  0.97 67.14           C  
ATOM   1534  OG  SER P   8     149.467  34.107 154.005  1.00 67.14           O  
ATOM   1535  C   SER P   8     148.436  36.507 154.953  0.98 67.14           C  
ATOM   1536  O   SER P   8     148.247  37.077 153.880  0.98 67.14           O  
ATOM   1537  N   LEU P   9     149.253  37.002 155.893  1.00106.29           N  
ATOM   1538  CA  LEU P   9     149.975  38.198 155.614  1.00106.29           C  
ATOM   1539  CB  LEU P   9     150.492  38.919 156.871  1.00106.29           C  
ATOM   1540  CG  LEU P   9     149.347  39.473 157.740  1.00106.29           C  
ATOM   1541  CD1 LEU P   9     148.483  38.338 158.303  1.00106.29           C  
ATOM   1542  CD2 LEU P   9     149.854  40.425 158.829  1.00106.29           C  
ATOM   1543  C   LEU P   9     151.168  37.795 154.773  1.00106.29           C  
ATOM   1544  O   LEU P   9     151.892  38.714 154.315  1.00106.29           O  
ATOM   1545  OXT LEU P   9     151.368  36.565 154.571  1.00106.29           O  
TER    1546      LEU P   9                                                       
ATOM   1546  N   GLN A   3     117.431  23.092 155.191  1.00118.74           N  
ATOM   1547  CA  GLN A   3     116.391  22.442 154.359  1.00118.74           C  
ATOM   1548  CB  GLN A   3     115.190  22.051 155.225  1.00118.74           C  
ATOM   1549  CG  GLN A   3     115.536  21.068 156.341  1.00118.74           C  
ATOM   1550  CD  GLN A   3     114.259  20.811 157.125  1.00118.74           C  
ATOM   1551  OE1 GLN A   3     113.172  21.210 156.712  1.00118.74           O  
ATOM   1552  NE2 GLN A   3     114.393  20.132 158.295  1.00118.74           N  
ATOM   1553  C   GLN A   3     115.913  23.446 153.375  1.00118.74           C  
ATOM   1554  O   GLN A   3     115.109  24.318 153.703  1.00118.74           O  
ATOM   1555  N   VAL A   4     116.401  23.337 152.130  1.00 82.74           N  
ATOM   1556  CA  VAL A   4     116.044  24.293 151.131  1.00 82.74           C  
ATOM   1557  CB  VAL A   4     117.204  24.677 150.262  1.00 82.74           C  
ATOM   1558  CG1 VAL A   4     116.709  25.640 149.172  1.00 82.74           C  
ATOM   1559  CG2 VAL A   4     118.315  25.250 151.156  1.00 82.74           C  
ATOM   1560  C   VAL A   4     115.025  23.667 150.249  1.00 82.74           C  
ATOM   1561  O   VAL A   4     115.244  22.600 149.674  1.00 82.74           O  
ATOM   1562  N   MET A   5     113.869  24.343 150.121  1.00109.14           N  
ATOM   1563  CA  MET A   5     112.826  23.799 149.316  1.00109.14           C  
ATOM   1564  CB  MET A   5     111.533  23.566 150.109  1.00109.14           C  
ATOM   1565  CG  MET A   5     111.727  22.503 151.189  1.00109.14           C  
ATOM   1566  SD  MET A   5     112.825  23.020 152.543  1.00109.14           S  
ATOM   1567  CE  MET A   5     113.232  21.322 153.039  1.00109.14           C  
ATOM   1568  C   MET A   5     112.554  24.758 148.206  1.00109.14           C  
ATOM   1569  O   MET A   5     112.396  25.960 148.423  1.00109.14           O  
ATOM   1570  N   GLN A   6     112.521  24.234 146.965  1.00 78.26           N  
ATOM   1571  CA  GLN A   6     112.247  25.077 145.840  1.00 78.26           C  
ATOM   1572  CB  GLN A   6     113.341  25.098 144.757  1.00 78.26           C  
ATOM   1573  CG  GLN A   6     114.675  25.714 145.180  1.00 78.26           C  
ATOM   1574  CD  GLN A   6     115.566  25.756 143.944  1.00 78.26           C  
ATOM   1575  OE1 GLN A   6     116.630  25.140 143.907  1.00 78.26           O  
ATOM   1576  NE2 GLN A   6     115.121  26.507 142.900  1.00 78.26           N  
ATOM   1577  C   GLN A   6     111.034  24.549 145.159  1.00 78.26           C  
ATOM   1578  O   GLN A   6     110.931  23.351 144.887  1.00 78.26           O  
ATOM   1579  N   ILE A   7     110.089  25.464 144.866  1.00196.17           N  
ATOM   1580  CA  ILE A   7     108.853  25.131 144.221  1.00196.17           C  
ATOM   1581  CB  ILE A   7     107.671  25.276 145.154  1.00196.17           C  
ATOM   1582  CG1 ILE A   7     107.800  24.266 146.305  1.00196.17           C  
ATOM   1583  CG2 ILE A   7     106.351  25.130 144.376  1.00196.17           C  
ATOM   1584  CD1 ILE A   7     107.834  22.814 145.829  1.00196.17           C  
ATOM   1585  C   ILE A   7     108.680  26.103 143.096  1.00196.17           C  
ATOM   1586  O   ILE A   7     109.161  27.231 143.183  1.00196.17           O  
ATOM   1587  N   PRO A   8     108.059  25.715 142.008  1.00160.77           N  
ATOM   1588  CA  PRO A   8     107.595  24.374 141.777  1.00160.77           C  
ATOM   1589  CD  PRO A   8     107.359  26.682 141.181  1.00160.77           C  
ATOM   1590  CB  PRO A   8     106.477  24.483 140.743  1.00160.77           C  
ATOM   1591  CG  PRO A   8     106.717  25.842 140.066  1.00160.77           C  
ATOM   1592  C   PRO A   8     108.751  23.576 141.276  1.00160.77           C  
ATOM   1593  O   PRO A   8     109.740  24.169 140.852  1.00160.77           O  
ATOM   1594  N   GLN A   9     108.666  22.238 141.325  1.00106.50           N  
ATOM   1595  CA  GLN A   9     109.753  21.446 140.839  1.00106.50           C  
ATOM   1596  CB  GLN A   9     109.578  19.946 141.124  1.00106.50           C  
ATOM   1597  CG  GLN A   9     109.560  19.614 142.616  1.00106.50           C  
ATOM   1598  CD  GLN A   9     109.493  18.102 142.753  1.00106.50           C  
ATOM   1599  OE1 GLN A   9     108.782  17.568 143.603  1.00106.50           O  
ATOM   1600  NE2 GLN A   9     110.276  17.390 141.899  1.00106.50           N  
ATOM   1601  C   GLN A   9     109.866  21.635 139.354  1.00106.50           C  
ATOM   1602  O   GLN A   9     110.972  21.752 138.830  1.00106.50           O  
ATOM   1603  N   TYR A  10     108.729  21.676 138.624  1.00129.88           N  
ATOM   1604  CA  TYR A  10     108.822  21.822 137.194  1.00129.88           C  
ATOM   1605  CB  TYR A  10     108.187  20.677 136.386  1.00129.88           C  
ATOM   1606  CG  TYR A  10     108.499  19.374 137.031  1.00129.88           C  
ATOM   1607  CD1 TYR A  10     107.622  18.910 137.985  1.00129.88           C  
ATOM   1608  CD2 TYR A  10     109.610  18.624 136.717  1.00129.88           C  
ATOM   1609  CE1 TYR A  10     107.833  17.717 138.627  1.00129.88           C  
ATOM   1610  CE2 TYR A  10     109.825  17.423 137.361  1.00129.88           C  
ATOM   1611  CZ  TYR A  10     108.938  16.967 138.313  1.00129.88           C  
ATOM   1612  OH  TYR A  10     109.156  15.738 138.972  1.00129.88           O  
ATOM   1613  C   TYR A  10     107.936  22.974 136.842  1.00129.88           C  
ATOM   1614  O   TYR A  10     106.902  23.180 137.476  1.00129.88           O  
ATOM   1615  N   GLN A  11     108.312  23.770 135.822  1.00117.91           N  
ATOM   1616  CA  GLN A  11     107.407  24.807 135.432  1.00117.91           C  
ATOM   1617  CB  GLN A  11     107.740  26.187 136.028  1.00117.91           C  
ATOM   1618  CG  GLN A  11     106.504  27.061 136.277  1.00117.91           C  
ATOM   1619  CD  GLN A  11     105.556  27.031 135.087  1.00117.91           C  
ATOM   1620  OE1 GLN A  11     105.933  27.361 133.965  1.00117.91           O  
ATOM   1621  NE2 GLN A  11     104.274  26.652 135.346  1.00117.91           N  
ATOM   1622  C   GLN A  11     107.500  24.896 133.936  1.00117.91           C  
ATOM   1623  O   GLN A  11     108.590  24.974 133.369  1.00117.91           O  
ATOM   1624  N   HIS A  12     106.332  24.866 133.265  1.00128.24           N  
ATOM   1625  CA  HIS A  12     106.206  24.872 131.833  1.00128.24           C  
ATOM   1626  ND1 HIS A  12     106.031  22.980 129.049  1.00128.24           N  
ATOM   1627  CG  HIS A  12     105.115  23.485 129.943  1.00128.24           C  
ATOM   1628  CB  HIS A  12     105.362  23.660 131.409  1.00128.24           C  
ATOM   1629  NE2 HIS A  12     104.172  23.392 127.898  1.00128.24           N  
ATOM   1630  CD2 HIS A  12     103.986  23.732 129.224  1.00128.24           C  
ATOM   1631  CE1 HIS A  12     105.414  22.946 127.842  1.00128.24           C  
ATOM   1632  C   HIS A  12     105.454  26.114 131.460  1.00128.24           C  
ATOM   1633  O   HIS A  12     104.323  26.307 131.900  1.00128.24           O  
ATOM   1634  N   VAL A  13     106.047  26.984 130.613  1.00118.32           N  
ATOM   1635  CA  VAL A  13     105.373  28.219 130.331  1.00118.32           C  
ATOM   1636  CB  VAL A  13     105.892  29.340 131.188  1.00118.32           C  
ATOM   1637  CG1 VAL A  13     107.332  29.652 130.755  1.00118.32           C  
ATOM   1638  CG2 VAL A  13     104.940  30.539 131.112  1.00118.32           C  
ATOM   1639  C   VAL A  13     105.579  28.598 128.898  1.00118.32           C  
ATOM   1640  O   VAL A  13     106.504  28.136 128.230  1.00118.32           O  
ATOM   1641  N   GLN A  14     104.672  29.454 128.387  1.00 86.54           N  
ATOM   1642  CA  GLN A  14     104.749  29.933 127.040  1.00 86.54           C  
ATOM   1643  CB  GLN A  14     103.381  30.327 126.463  1.00 86.54           C  
ATOM   1644  CG  GLN A  14     102.420  29.148 126.300  1.00 86.54           C  
ATOM   1645  CD  GLN A  14     102.871  28.325 125.099  1.00 86.54           C  
ATOM   1646  OE1 GLN A  14     104.006  28.431 124.636  1.00 86.54           O  
ATOM   1647  NE2 GLN A  14     101.952  27.473 124.574  1.00 86.54           N  
ATOM   1648  C   GLN A  14     105.609  31.155 127.039  1.00 86.54           C  
ATOM   1649  O   GLN A  14     105.651  31.907 128.011  1.00 86.54           O  
ATOM   1650  N   GLU A  15     106.320  31.383 125.920  1.00 51.65           N  
ATOM   1651  CA  GLU A  15     107.204  32.505 125.796  1.00 51.65           C  
ATOM   1652  CB  GLU A  15     107.954  32.506 124.447  1.00 51.65           C  
ATOM   1653  CG  GLU A  15     109.060  33.555 124.300  1.00 51.65           C  
ATOM   1654  CD  GLU A  15     109.688  33.376 122.921  1.00 51.65           C  
ATOM   1655  OE1 GLU A  15     108.966  33.597 121.908  1.00 51.65           O  
ATOM   1656  OE2 GLU A  15     110.890  33.015 122.855  1.00 51.65           O  
ATOM   1657  C   GLU A  15     106.397  33.760 125.898  1.00 51.65           C  
ATOM   1658  O   GLU A  15     105.274  33.835 125.398  1.00 51.65           O  
ATOM   1659  N   GLY A  16     106.965  34.781 126.575  1.00 31.82           N  
ATOM   1660  CA  GLY A  16     106.328  36.061 126.697  1.00 31.82           C  
ATOM   1661  C   GLY A  16     105.678  36.200 128.041  1.00 31.82           C  
ATOM   1662  O   GLY A  16     105.301  37.305 128.426  1.00 31.82           O  
ATOM   1663  N   GLU A  17     105.521  35.099 128.801  1.00 96.65           N  
ATOM   1664  CA  GLU A  17     104.853  35.212 130.070  1.00 96.65           C  
ATOM   1665  CB  GLU A  17     104.039  33.961 130.454  1.00 96.65           C  
ATOM   1666  CG  GLU A  17     102.850  33.685 129.530  1.00 96.65           C  
ATOM   1667  CD  GLU A  17     101.828  34.798 129.713  1.00 96.65           C  
ATOM   1668  OE1 GLU A  17     101.294  34.935 130.846  1.00 96.65           O  
ATOM   1669  OE2 GLU A  17     101.567  35.530 128.722  1.00 96.65           O  
ATOM   1670  C   GLU A  17     105.854  35.455 131.164  1.00 96.65           C  
ATOM   1671  O   GLU A  17     107.036  35.141 131.030  1.00 96.65           O  
ATOM   1672  N   ASP A  18     105.391  36.071 132.275  1.00 51.76           N  
ATOM   1673  CA  ASP A  18     106.218  36.305 133.430  1.00 51.76           C  
ATOM   1674  CB  ASP A  18     105.812  37.563 134.216  1.00 51.76           C  
ATOM   1675  CG  ASP A  18     106.152  38.767 133.345  1.00 51.76           C  
ATOM   1676  OD1 ASP A  18     106.704  38.550 132.233  1.00 51.76           O  
ATOM   1677  OD2 ASP A  18     105.873  39.916 133.781  1.00 51.76           O  
ATOM   1678  C   ASP A  18     106.118  35.105 134.337  1.00 51.76           C  
ATOM   1679  O   ASP A  18     105.169  34.328 134.242  1.00 51.76           O  
ATOM   1680  N   PHE A  19     107.101  34.910 135.248  1.00110.80           N  
ATOM   1681  CA  PHE A  19     107.056  33.759 136.112  1.00110.80           C  
ATOM   1682  CB  PHE A  19     107.688  32.519 135.440  1.00110.80           C  
ATOM   1683  CG  PHE A  19     107.745  31.410 136.429  1.00110.80           C  
ATOM   1684  CD1 PHE A  19     106.624  30.677 136.738  1.00110.80           C  
ATOM   1685  CD2 PHE A  19     108.937  31.108 137.046  1.00110.80           C  
ATOM   1686  CE1 PHE A  19     106.699  29.656 137.653  1.00110.80           C  
ATOM   1687  CE2 PHE A  19     109.017  30.086 137.960  1.00110.80           C  
ATOM   1688  CZ  PHE A  19     107.892  29.362 138.267  1.00110.80           C  
ATOM   1689  C   PHE A  19     107.810  34.048 137.381  1.00110.80           C  
ATOM   1690  O   PHE A  19     108.666  34.930 137.425  1.00110.80           O  
ATOM   1691  N   THR A  20     107.483  33.329 138.477  1.00130.40           N  
ATOM   1692  CA  THR A  20     108.236  33.511 139.683  1.00130.40           C  
ATOM   1693  CB  THR A  20     107.520  34.320 140.723  1.00130.40           C  
ATOM   1694  OG1 THR A  20     108.442  34.793 141.692  1.00130.40           O  
ATOM   1695  CG2 THR A  20     106.463  33.425 141.386  1.00130.40           C  
ATOM   1696  C   THR A  20     108.537  32.150 140.253  1.00130.40           C  
ATOM   1697  O   THR A  20     107.694  31.253 140.243  1.00130.40           O  
ATOM   1698  N   THR A  21     109.777  31.957 140.749  1.00125.40           N  
ATOM   1699  CA  THR A  21     110.148  30.707 141.351  1.00125.40           C  
ATOM   1700  CB  THR A  21     111.338  30.051 140.709  1.00125.40           C  
ATOM   1701  OG1 THR A  21     111.497  28.730 141.204  1.00125.40           O  
ATOM   1702  CG2 THR A  21     112.598  30.887 141.002  1.00125.40           C  
ATOM   1703  C   THR A  21     110.511  31.026 142.763  1.00125.40           C  
ATOM   1704  O   THR A  21     111.032  32.104 143.045  1.00125.40           O  
ATOM   1705  N   TYR A  22     110.275  30.078 143.690  1.00 87.71           N  
ATOM   1706  CA  TYR A  22     110.470  30.402 145.073  1.00 87.71           C  
ATOM   1707  CB  TYR A  22     109.221  30.183 145.936  1.00 87.71           C  
ATOM   1708  CG  TYR A  22     108.097  30.954 145.348  1.00 87.71           C  
ATOM   1709  CD1 TYR A  22     107.298  30.367 144.397  1.00 87.71           C  
ATOM   1710  CD2 TYR A  22     107.848  32.250 145.732  1.00 87.71           C  
ATOM   1711  CE1 TYR A  22     106.250  31.057 143.843  1.00 87.71           C  
ATOM   1712  CE2 TYR A  22     106.801  32.948 145.182  1.00 87.71           C  
ATOM   1713  CZ  TYR A  22     106.003  32.347 144.241  1.00 87.71           C  
ATOM   1714  OH  TYR A  22     104.924  33.055 143.677  1.00 87.71           O  
ATOM   1715  C   TYR A  22     111.479  29.482 145.673  1.00 87.71           C  
ATOM   1716  O   TYR A  22     111.676  28.353 145.225  1.00 87.71           O  
ATOM   1717  N   CYS A  23     112.171  29.987 146.711  1.00 78.25           N  
ATOM   1718  CA  CYS A  23     113.110  29.201 147.452  1.00 78.25           C  
ATOM   1719  CB  CYS A  23     114.574  29.578 147.134  1.00 78.25           C  
ATOM   1720  SG  CYS A  23     115.804  28.614 148.065  1.00 78.25           S  
ATOM   1721  C   CYS A  23     112.844  29.498 148.897  1.00 78.25           C  
ATOM   1722  O   CYS A  23     112.879  30.659 149.307  1.00 78.25           O  
ATOM   1723  N   ASN A  24     112.561  28.458 149.714  1.00 86.30           N  
ATOM   1724  CA  ASN A  24     112.235  28.708 151.094  1.00 86.30           C  
ATOM   1725  CB  ASN A  24     110.785  28.353 151.467  1.00 86.30           C  
ATOM   1726  CG  ASN A  24     109.819  29.235 150.690  1.00 86.30           C  
ATOM   1727  OD1 ASN A  24     108.709  28.814 150.373  1.00 86.30           O  
ATOM   1728  ND2 ASN A  24     110.233  30.489 150.375  1.00 86.30           N  
ATOM   1729  C   ASN A  24     113.095  27.851 151.965  1.00 86.30           C  
ATOM   1730  O   ASN A  24     113.542  26.776 151.567  1.00 86.30           O  
ATOM   1731  N   SER A  25     113.364  28.328 153.195  1.00 56.93           N  
ATOM   1732  CA  SER A  25     114.137  27.541 154.111  1.00 56.93           C  
ATOM   1733  CB  SER A  25     115.645  27.855 154.065  1.00 56.93           C  
ATOM   1734  OG  SER A  25     116.356  27.033 154.979  1.00 56.93           O  
ATOM   1735  C   SER A  25     113.646  27.849 155.492  1.00 56.93           C  
ATOM   1736  O   SER A  25     113.128  28.933 155.752  1.00 56.93           O  
ATOM   1737  N   SER A  26     113.753  26.866 156.404  1.00131.11           N  
ATOM   1738  CA  SER A  26     113.354  27.037 157.772  1.00131.11           C  
ATOM   1739  CB  SER A  26     113.197  25.704 158.519  1.00131.11           C  
ATOM   1740  OG  SER A  26     112.243  24.884 157.864  1.00131.11           O  
ATOM   1741  C   SER A  26     114.422  27.783 158.480  1.00131.11           C  
ATOM   1742  O   SER A  26     114.265  28.176 159.636  1.00131.11           O  
ATOM   1743  N   THR A  27     115.557  27.980 157.799  1.00429.47           N  
ATOM   1744  CA  THR A  27     116.653  28.571 158.490  1.00429.47           C  
ATOM   1745  CB  THR A  27     117.916  27.760 158.411  1.00429.47           C  
ATOM   1746  OG1 THR A  27     118.920  28.319 159.246  1.00429.47           O  
ATOM   1747  CG2 THR A  27     118.387  27.763 156.948  1.00429.47           C  
ATOM   1748  C   THR A  27     116.960  29.877 157.939  1.00429.47           C  
ATOM   1749  O   THR A  27     116.880  30.099 156.740  1.00429.47           O  
ATOM   1750  N   THR A  28     117.318  30.803 158.826  1.00867.95           N  
ATOM   1751  CA  THR A  28     117.657  32.051 158.264  1.00867.95           C  
ATOM   1752  CB  THR A  28     117.460  33.226 159.183  1.00867.95           C  
ATOM   1753  OG1 THR A  28     118.310  33.113 160.315  1.00867.95           O  
ATOM   1754  CG2 THR A  28     115.987  33.285 159.623  1.00867.95           C  
ATOM   1755  C   THR A  28     119.108  31.985 157.942  1.00867.95           C  
ATOM   1756  O   THR A  28     119.854  31.258 158.594  1.00867.95           O  
ATOM   1757  N   LEU A  37     119.547  32.711 156.895  1.00319.05           N  
ATOM   1758  CA  LEU A  37     120.948  32.667 156.639  1.00319.05           C  
ATOM   1759  CB  LEU A  37     121.368  31.458 155.773  1.00319.05           C  
ATOM   1760  CG  LEU A  37     120.469  31.191 154.546  1.00319.05           C  
ATOM   1761  CD1 LEU A  37     120.571  32.322 153.513  1.00319.05           C  
ATOM   1762  CD2 LEU A  37     120.740  29.800 153.945  1.00319.05           C  
ATOM   1763  C   LEU A  37     121.389  33.955 155.992  1.00319.05           C  
ATOM   1764  O   LEU A  37     120.569  34.782 155.592  1.00319.05           O  
ATOM   1765  N   SER A  38     122.729  34.148 155.938  1.00141.83           N  
ATOM   1766  CA  SER A  38     123.437  35.325 155.491  1.00141.83           C  
ATOM   1767  CB  SER A  38     124.915  35.310 155.908  1.00141.83           C  
ATOM   1768  OG  SER A  38     125.020  35.223 157.319  1.00141.83           O  
ATOM   1769  C   SER A  38     123.452  35.543 154.002  1.00141.83           C  
ATOM   1770  O   SER A  38     123.471  36.697 153.581  1.00141.83           O  
ATOM   1771  N   ASN A  39     123.513  34.489 153.156  1.00696.46           N  
ATOM   1772  CA  ASN A  39     123.606  34.755 151.741  1.00696.46           C  
ATOM   1773  CB  ASN A  39     125.016  34.555 151.159  1.00696.46           C  
ATOM   1774  CG  ASN A  39     125.996  35.552 151.759  1.00696.46           C  
ATOM   1775  OD1 ASN A  39     125.826  36.765 151.649  1.00696.46           O  
ATOM   1776  ND2 ASN A  39     127.072  35.019 152.397  1.00696.46           N  
ATOM   1777  C   ASN A  39     122.787  33.777 151.006  1.00696.46           C  
ATOM   1778  O   ASN A  39     122.531  32.683 151.495  1.00696.46           O  
ATOM   1779  N   ILE A  40     122.342  34.164 149.798  1.00343.88           N  
ATOM   1780  CA  ILE A  40     121.586  33.266 148.985  1.00343.88           C  
ATOM   1781  CB  ILE A  40     120.112  33.556 148.988  1.00343.88           C  
ATOM   1782  CG1 ILE A  40     119.832  34.943 148.381  1.00343.88           C  
ATOM   1783  CG2 ILE A  40     119.608  33.398 150.432  1.00343.88           C  
ATOM   1784  CD1 ILE A  40     118.351  35.209 148.104  1.00343.88           C  
ATOM   1785  C   ILE A  40     122.049  33.455 147.578  1.00343.88           C  
ATOM   1786  O   ILE A  40     122.265  34.582 147.137  1.00343.88           O  
ATOM   1787  N   GLN A  41     122.210  32.352 146.821  1.00166.87           N  
ATOM   1788  CA  GLN A  41     122.649  32.522 145.472  1.00166.87           C  
ATOM   1789  CB  GLN A  41     124.105  32.082 145.244  1.00166.87           C  
ATOM   1790  CG  GLN A  41     125.103  32.981 145.986  1.00166.87           C  
ATOM   1791  CD  GLN A  41     126.510  32.473 145.719  1.00166.87           C  
ATOM   1792  OE1 GLN A  41     126.708  31.592 144.888  1.00166.87           O  
ATOM   1793  NE2 GLN A  41     127.521  33.042 146.431  1.00166.87           N  
ATOM   1794  C   GLN A  41     121.750  31.743 144.569  1.00166.87           C  
ATOM   1795  O   GLN A  41     121.134  30.752 144.963  1.00166.87           O  
ATOM   1796  N   TRP A  42     121.614  32.232 143.322  1.00106.93           N  
ATOM   1797  CA  TRP A  42     120.854  31.516 142.348  1.00106.93           C  
ATOM   1798  CB  TRP A  42     119.710  32.327 141.733  1.00106.93           C  
ATOM   1799  CG  TRP A  42     118.524  32.461 142.650  1.00106.93           C  
ATOM   1800  CD2 TRP A  42     117.419  31.548 142.626  1.00106.93           C  
ATOM   1801  CD1 TRP A  42     118.246  33.387 143.612  1.00106.93           C  
ATOM   1802  NE1 TRP A  42     117.029  33.107 144.189  1.00106.93           N  
ATOM   1803  CE2 TRP A  42     116.509  31.977 143.586  1.00106.93           C  
ATOM   1804  CE3 TRP A  42     117.181  30.442 141.859  1.00106.93           C  
ATOM   1805  CZ2 TRP A  42     115.336  31.307 143.800  1.00106.93           C  
ATOM   1806  CZ3 TRP A  42     115.998  29.769 142.077  1.00106.93           C  
ATOM   1807  CH2 TRP A  42     115.091  30.193 143.027  1.00106.93           C  
ATOM   1808  C   TRP A  42     121.780  31.119 141.245  1.00106.93           C  
ATOM   1809  O   TRP A  42     122.632  31.896 140.815  1.00106.93           O  
ATOM   1810  N   TYR A  43     121.636  29.865 140.774  1.00122.44           N  
ATOM   1811  CA  TYR A  43     122.460  29.357 139.716  1.00122.44           C  
ATOM   1812  CB  TYR A  43     123.411  28.218 140.121  1.00122.44           C  
ATOM   1813  CG  TYR A  43     124.555  28.736 140.921  1.00122.44           C  
ATOM   1814  CD1 TYR A  43     124.451  28.939 142.278  1.00122.44           C  
ATOM   1815  CD2 TYR A  43     125.749  29.008 140.294  1.00122.44           C  
ATOM   1816  CE1 TYR A  43     125.529  29.407 142.993  1.00122.44           C  
ATOM   1817  CE2 TYR A  43     126.828  29.475 141.002  1.00122.44           C  
ATOM   1818  CZ  TYR A  43     126.718  29.676 142.354  1.00122.44           C  
ATOM   1819  OH  TYR A  43     127.832  30.154 143.075  1.00122.44           O  
ATOM   1820  C   TYR A  43     121.578  28.757 138.675  1.00122.44           C  
ATOM   1821  O   TYR A  43     120.508  28.228 138.971  1.00122.44           O  
ATOM   1822  N   LYS A  44     122.031  28.843 137.409  1.00 88.55           N  
ATOM   1823  CA  LYS A  44     121.311  28.254 136.324  1.00 88.55           C  
ATOM   1824  CB  LYS A  44     120.994  29.252 135.193  1.00 88.55           C  
ATOM   1825  CG  LYS A  44     120.219  28.653 134.016  1.00 88.55           C  
ATOM   1826  CD  LYS A  44     119.675  29.712 133.054  1.00 88.55           C  
ATOM   1827  CE  LYS A  44     118.967  29.134 131.828  1.00 88.55           C  
ATOM   1828  NZ  LYS A  44     119.949  28.461 130.951  1.00 88.55           N  
ATOM   1829  C   LYS A  44     122.192  27.190 135.752  1.00 88.55           C  
ATOM   1830  O   LYS A  44     123.396  27.382 135.589  1.00 88.55           O  
ATOM   1831  N   GLN A  45     121.614  26.010 135.456  1.00 85.13           N  
ATOM   1832  CA  GLN A  45     122.436  24.981 134.893  1.00 85.13           C  
ATOM   1833  CB  GLN A  45     122.721  23.815 135.866  1.00 85.13           C  
ATOM   1834  CG  GLN A  45     123.756  22.816 135.338  1.00 85.13           C  
ATOM   1835  CD  GLN A  45     123.952  21.718 136.376  1.00 85.13           C  
ATOM   1836  OE1 GLN A  45     122.991  21.062 136.782  1.00 85.13           O  
ATOM   1837  NE2 GLN A  45     125.218  21.499 136.813  1.00 85.13           N  
ATOM   1838  C   GLN A  45     121.743  24.420 133.686  1.00 85.13           C  
ATOM   1839  O   GLN A  45     120.539  24.166 133.701  1.00 85.13           O  
ATOM   1840  N   ARG A  46     122.506  24.251 132.585  1.00142.24           N  
ATOM   1841  CA  ARG A  46     121.985  23.622 131.403  1.00142.24           C  
ATOM   1842  CB  ARG A  46     122.618  24.132 130.093  1.00142.24           C  
ATOM   1843  CG  ARG A  46     121.814  23.815 128.826  1.00142.24           C  
ATOM   1844  CD  ARG A  46     122.481  24.325 127.544  1.00142.24           C  
ATOM   1845  NE  ARG A  46     121.612  23.959 126.388  1.00142.24           N  
ATOM   1846  CZ  ARG A  46     120.816  24.899 125.789  1.00142.24           C  
ATOM   1847  NH1 ARG A  46     120.846  26.196 126.209  1.00142.24           N  
ATOM   1848  NH2 ARG A  46     119.995  24.540 124.760  1.00142.24           N  
ATOM   1849  C   ARG A  46     122.354  22.178 131.594  1.00142.24           C  
ATOM   1850  O   ARG A  46     123.326  21.904 132.295  1.00142.24           O  
ATOM   1851  N   PRO A  48     121.659  21.223 131.036  1.00120.33           N  
ATOM   1852  CA  PRO A  48     122.008  19.863 131.351  1.00120.33           C  
ATOM   1853  CD  PRO A  48     120.231  21.347 130.794  1.00120.33           C  
ATOM   1854  CB  PRO A  48     120.835  18.994 130.882  1.00120.33           C  
ATOM   1855  CG  PRO A  48     119.862  19.977 130.197  1.00120.33           C  
ATOM   1856  C   PRO A  48     123.356  19.440 130.876  1.00120.33           C  
ATOM   1857  O   PRO A  48     123.735  19.773 129.755  1.00120.33           O  
ATOM   1858  N   GLY A  49     124.091  18.699 131.730  1.00111.87           N  
ATOM   1859  CA  GLY A  49     125.400  18.226 131.387  1.00111.87           C  
ATOM   1860  C   GLY A  49     126.342  19.386 131.383  1.00111.87           C  
ATOM   1861  O   GLY A  49     127.384  19.353 130.727  1.00111.87           O  
ATOM   1862  N   GLY A  50     126.010  20.451 132.133  1.00 73.21           N  
ATOM   1863  CA  GLY A  50     126.874  21.585 132.098  1.00 73.21           C  
ATOM   1864  C   GLY A  50     127.132  22.062 133.484  1.00 73.21           C  
ATOM   1865  O   GLY A  50     126.605  21.544 134.467  1.00 73.21           O  
ATOM   1866  N   HIS A  51     127.988  23.087 133.575  1.00167.41           N  
ATOM   1867  CA  HIS A  51     128.414  23.641 134.821  1.00167.41           C  
ATOM   1868  ND1 HIS A  51     130.389  24.306 132.212  1.00167.41           N  
ATOM   1869  CG  HIS A  51     129.972  24.948 133.353  1.00167.41           C  
ATOM   1870  CB  HIS A  51     129.796  24.260 134.671  1.00167.41           C  
ATOM   1871  NE2 HIS A  51     130.027  26.427 131.654  1.00167.41           N  
ATOM   1872  CD2 HIS A  51     129.756  26.245 132.999  1.00167.41           C  
ATOM   1873  CE1 HIS A  51     130.404  25.238 131.223  1.00167.41           C  
ATOM   1874  C   HIS A  51     127.465  24.684 135.299  1.00167.41           C  
ATOM   1875  O   HIS A  51     126.796  25.351 134.514  1.00167.41           O  
ATOM   1876  N   PRO A  52     127.397  24.816 136.602  1.00171.54           N  
ATOM   1877  CA  PRO A  52     126.514  25.790 137.167  1.00171.54           C  
ATOM   1878  CD  PRO A  52     127.526  23.653 137.468  1.00171.54           C  
ATOM   1879  CB  PRO A  52     126.347  25.422 138.638  1.00171.54           C  
ATOM   1880  CG  PRO A  52     126.571  23.901 138.649  1.00171.54           C  
ATOM   1881  C   PRO A  52     127.013  27.169 136.952  1.00171.54           C  
ATOM   1882  O   PRO A  52     128.182  27.438 137.231  1.00171.54           O  
ATOM   1883  N   VAL A  53     126.116  28.064 136.509  1.00 55.57           N  
ATOM   1884  CA  VAL A  53     126.482  29.420 136.269  1.00 55.57           C  
ATOM   1885  CB  VAL A  53     125.934  29.965 134.980  1.00 55.57           C  
ATOM   1886  CG1 VAL A  53     126.370  31.434 134.844  1.00 55.57           C  
ATOM   1887  CG2 VAL A  53     126.395  29.066 133.820  1.00 55.57           C  
ATOM   1888  C   VAL A  53     125.865  30.217 137.368  1.00 55.57           C  
ATOM   1889  O   VAL A  53     124.691  30.047 137.687  1.00 55.57           O  
ATOM   1890  N   PHE A  54     126.668  31.107 137.973  1.00162.89           N  
ATOM   1891  CA  PHE A  54     126.272  31.944 139.066  1.00162.89           C  
ATOM   1892  CB  PHE A  54     127.537  32.453 139.786  1.00162.89           C  
ATOM   1893  CG  PHE A  54     127.262  33.651 140.614  1.00162.89           C  
ATOM   1894  CD1 PHE A  54     126.797  33.533 141.900  1.00162.89           C  
ATOM   1895  CD2 PHE A  54     127.480  34.901 140.082  1.00162.89           C  
ATOM   1896  CE1 PHE A  54     126.555  34.661 142.645  1.00162.89           C  
ATOM   1897  CE2 PHE A  54     127.242  36.031 140.823  1.00162.89           C  
ATOM   1898  CZ  PHE A  54     126.777  35.908 142.109  1.00162.89           C  
ATOM   1899  C   PHE A  54     125.505  33.110 138.515  1.00162.89           C  
ATOM   1900  O   PHE A  54     126.047  33.920 137.765  1.00162.89           O  
ATOM   1901  N   LEU A  55     124.181  33.148 138.778  1.00125.57           N  
ATOM   1902  CA  LEU A  55     123.365  34.246 138.349  1.00125.57           C  
ATOM   1903  CB  LEU A  55     121.870  33.898 138.377  1.00125.57           C  
ATOM   1904  CG  LEU A  55     121.500  32.750 137.428  1.00125.57           C  
ATOM   1905  CD1 LEU A  55     119.991  32.481 137.455  1.00125.57           C  
ATOM   1906  CD2 LEU A  55     122.038  33.008 136.014  1.00125.57           C  
ATOM   1907  C   LEU A  55     123.529  35.434 139.232  1.00125.57           C  
ATOM   1908  O   LEU A  55     123.859  36.529 138.778  1.00125.57           O  
ATOM   1909  N   ILE A  56     123.294  35.232 140.544  1.00231.05           N  
ATOM   1910  CA  ILE A  56     123.313  36.374 141.392  1.00231.05           C  
ATOM   1911  CB  ILE A  56     122.039  37.165 141.262  1.00231.05           C  
ATOM   1912  CG1 ILE A  56     122.178  38.558 141.890  1.00231.05           C  
ATOM   1913  CG2 ILE A  56     120.872  36.306 141.788  1.00231.05           C  
ATOM   1914  CD1 ILE A  56     121.143  39.542 141.355  1.00231.05           C  
ATOM   1915  C   ILE A  56     123.533  35.933 142.805  1.00231.05           C  
ATOM   1916  O   ILE A  56     123.273  34.790 143.175  1.00231.05           O  
ATOM   1917  N   GLN A  57     124.088  36.843 143.621  1.00298.32           N  
ATOM   1918  CA  GLN A  57     124.260  36.595 145.015  1.00298.32           C  
ATOM   1919  CB  GLN A  57     125.697  36.793 145.527  1.00298.32           C  
ATOM   1920  CG  GLN A  57     125.816  36.523 147.029  1.00298.32           C  
ATOM   1921  CD  GLN A  57     127.151  37.055 147.527  1.00298.32           C  
ATOM   1922  OE1 GLN A  57     127.943  37.608 146.764  1.00298.32           O  
ATOM   1923  NE2 GLN A  57     127.407  36.890 148.852  1.00298.32           N  
ATOM   1924  C   GLN A  57     123.462  37.664 145.641  1.00298.32           C  
ATOM   1925  O   GLN A  57     123.592  38.832 145.287  1.00298.32           O  
ATOM   1926  N   LEU A  58     122.596  37.296 146.586  1.00557.30           N  
ATOM   1927  CA  LEU A  58     121.770  38.305 147.130  1.00557.30           C  
ATOM   1928  CB  LEU A  58     120.298  37.876 147.285  1.00557.30           C  
ATOM   1929  CG  LEU A  58     119.642  37.432 145.962  1.00557.30           C  
ATOM   1930  CD1 LEU A  58     120.274  36.129 145.448  1.00557.30           C  
ATOM   1931  CD2 LEU A  58     118.111  37.348 146.079  1.00557.30           C  
ATOM   1932  C   LEU A  58     122.287  38.608 148.471  1.00557.30           C  
ATOM   1933  O   LEU A  58     122.387  37.778 149.375  1.00557.30           O  
ATOM   1934  N   VAL A  59     122.674  39.863 148.586  1.00999.99           N  
ATOM   1935  CA  VAL A  59     123.045  40.429 149.812  1.00999.99           C  
ATOM   1936  CB  VAL A  59     124.407  41.155 149.757  1.00999.99           C  
ATOM   1937  CG1 VAL A  59     125.603  40.175 149.629  1.00999.99           C  
ATOM   1938  CG2 VAL A  59     124.382  42.117 148.558  1.00999.99           C  
ATOM   1939  C   VAL A  59     121.948  41.419 149.902  1.00999.99           C  
ATOM   1940  O   VAL A  59     121.103  41.450 149.023  1.00999.99           O  
ATOM   1941  N   LYS A  60     121.844  42.178 150.982  1.00999.99           N  
ATOM   1942  CA  LYS A  60     120.887  43.213 151.074  1.00999.99           C  
ATOM   1943  CB  LYS A  60     120.600  44.023 149.795  1.00999.99           C  
ATOM   1944  CG  LYS A  60     121.606  45.141 149.537  1.00999.99           C  
ATOM   1945  CD  LYS A  60     123.012  44.642 149.225  1.00999.99           C  
ATOM   1946  CE  LYS A  60     123.994  45.777 148.935  1.00999.99           C  
ATOM   1947  NZ  LYS A  60     125.361  45.236 148.797  1.00999.99           N  
ATOM   1948  C   LYS A  60     119.712  42.638 151.495  1.00999.99           C  
ATOM   1949  O   LYS A  60     119.134  41.779 150.824  1.00999.99           O  
ATOM   1950  N   SER A  66     119.415  43.067 152.706  1.00278.67           N  
ATOM   1951  CA  SER A  66     118.065  42.936 152.776  1.00278.67           C  
ATOM   1952  CB  SER A  66     117.457  43.475 154.082  1.00278.67           C  
ATOM   1953  OG  SER A  66     117.616  44.884 154.155  1.00278.67           O  
ATOM   1954  C   SER A  66     117.715  43.889 151.603  1.00278.67           C  
ATOM   1955  O   SER A  66     118.332  44.957 151.608  1.00278.67           O  
ATOM   1956  N   GLY A  67     116.893  43.442 150.544  1.00129.03           N  
ATOM   1957  CA  GLY A  67     116.517  44.195 149.319  1.00129.03           C  
ATOM   1958  C   GLY A  67     116.186  43.367 148.048  1.00129.03           C  
ATOM   1959  O   GLY A  67     115.857  42.180 148.095  1.00129.03           O  
ATOM   1960  N   GLU A  68     116.227  44.028 146.844  1.00126.11           N  
ATOM   1961  CA  GLU A  68     115.885  43.454 145.540  1.00126.11           C  
ATOM   1962  CB  GLU A  68     114.706  44.160 144.851  1.00126.11           C  
ATOM   1963  CG  GLU A  68     113.387  44.246 145.614  1.00126.11           C  
ATOM   1964  CD  GLU A  68     112.590  45.321 144.882  1.00126.11           C  
ATOM   1965  OE1 GLU A  68     112.179  45.062 143.719  1.00126.11           O  
ATOM   1966  OE2 GLU A  68     112.405  46.423 145.462  1.00126.11           O  
ATOM   1967  C   GLU A  68     117.000  43.722 144.558  1.00126.11           C  
ATOM   1968  O   GLU A  68     117.443  44.860 144.414  1.00126.11           O  
ATOM   1969  N   VAL A  69     117.442  42.683 143.813  1.00148.60           N  
ATOM   1970  CA  VAL A  69     118.478  42.831 142.818  1.00148.60           C  
ATOM   1971  CB  VAL A  69     119.610  41.895 143.073  1.00148.60           C  
ATOM   1972  CG1 VAL A  69     120.297  42.321 144.381  1.00148.60           C  
ATOM   1973  CG2 VAL A  69     119.020  40.479 143.163  1.00148.60           C  
ATOM   1974  C   VAL A  69     117.907  42.507 141.466  1.00148.60           C  
ATOM   1975  O   VAL A  69     117.261  41.478 141.274  1.00148.60           O  
ATOM   1976  N   LYS A  70     118.144  43.396 140.478  1.00162.43           N  
ATOM   1977  CA  LYS A  70     117.624  43.168 139.160  1.00162.43           C  
ATOM   1978  CB  LYS A  70     116.830  44.358 138.591  1.00162.43           C  
ATOM   1979  CG  LYS A  70     115.507  44.649 139.290  1.00162.43           C  
ATOM   1980  CD  LYS A  70     114.930  46.028 138.962  1.00162.43           C  
ATOM   1981  CE  LYS A  70     114.198  46.084 137.620  1.00162.43           C  
ATOM   1982  NZ  LYS A  70     115.174  46.063 136.510  1.00162.43           N  
ATOM   1983  C   LYS A  70     118.763  42.999 138.210  1.00162.43           C  
ATOM   1984  O   LYS A  70     119.678  43.820 138.176  1.00162.43           O  
ATOM   1985  N   LYS A  72     118.739  41.911 137.416  1.00168.79           N  
ATOM   1986  CA  LYS A  72     119.706  41.789 136.365  1.00168.79           C  
ATOM   1987  CB  LYS A  72     120.693  40.618 136.503  1.00168.79           C  
ATOM   1988  CG  LYS A  72     121.716  40.576 135.360  1.00168.79           C  
ATOM   1989  CD  LYS A  72     122.900  39.642 135.618  1.00168.79           C  
ATOM   1990  CE  LYS A  72     122.492  38.171 135.746  1.00168.79           C  
ATOM   1991  NZ  LYS A  72     122.054  37.651 134.430  1.00168.79           N  
ATOM   1992  C   LYS A  72     118.909  41.528 135.132  1.00168.79           C  
ATOM   1993  O   LYS A  72     118.351  40.445 134.966  1.00168.79           O  
ATOM   1994  N   LYS A  74     118.861  42.515 134.217  1.00156.84           N  
ATOM   1995  CA  LYS A  74     118.087  42.373 133.021  1.00156.84           C  
ATOM   1996  CB  LYS A  74     118.725  41.462 131.938  1.00156.84           C  
ATOM   1997  CG  LYS A  74     119.066  40.026 132.347  1.00156.84           C  
ATOM   1998  CD  LYS A  74     119.497  39.132 131.174  1.00156.84           C  
ATOM   1999  CE  LYS A  74     120.027  37.764 131.619  1.00156.84           C  
ATOM   2000  NZ  LYS A  74     120.521  36.995 130.454  1.00156.84           N  
ATOM   2001  C   LYS A  74     116.692  41.942 133.379  1.00156.84           C  
ATOM   2002  O   LYS A  74     116.037  42.562 134.215  1.00156.84           O  
ATOM   2003  N   ARG A  75     116.203  40.878 132.716  1.00141.47           N  
ATOM   2004  CA  ARG A  75     114.878  40.330 132.831  1.00141.47           C  
ATOM   2005  CB  ARG A  75     114.620  39.264 131.755  1.00141.47           C  
ATOM   2006  CG  ARG A  75     114.482  39.885 130.365  1.00141.47           C  
ATOM   2007  CD  ARG A  75     114.483  38.873 129.219  1.00141.47           C  
ATOM   2008  NE  ARG A  75     115.876  38.380 129.023  1.00141.47           N  
ATOM   2009  CZ  ARG A  75     116.168  37.073 129.285  1.00141.47           C  
ATOM   2010  NH1 ARG A  75     115.207  36.266 129.818  1.00141.47           N  
ATOM   2011  NH2 ARG A  75     117.402  36.564 129.005  1.00141.47           N  
ATOM   2012  C   ARG A  75     114.619  39.724 134.184  1.00141.47           C  
ATOM   2013  O   ARG A  75     113.465  39.654 134.613  1.00141.47           O  
ATOM   2014  N   LEU A  76     115.679  39.229 134.860  1.00134.90           N  
ATOM   2015  CA  LEU A  76     115.565  38.535 136.118  1.00134.90           C  
ATOM   2016  CB  LEU A  76     116.776  37.627 136.394  1.00134.90           C  
ATOM   2017  CG  LEU A  76     116.909  36.439 135.427  1.00134.90           C  
ATOM   2018  CD1 LEU A  76     116.974  36.882 133.959  1.00134.90           C  
ATOM   2019  CD2 LEU A  76     118.112  35.571 135.810  1.00134.90           C  
ATOM   2020  C   LEU A  76     115.515  39.487 137.280  1.00134.90           C  
ATOM   2021  O   LEU A  76     116.310  40.421 137.371  1.00134.90           O  
ATOM   2022  N   THR A  77     114.568  39.259 138.221  1.00145.06           N  
ATOM   2023  CA  THR A  77     114.536  40.067 139.406  1.00145.06           C  
ATOM   2024  CB  THR A  77     113.332  40.964 139.493  1.00145.06           C  
ATOM   2025  OG1 THR A  77     113.570  41.984 140.446  1.00145.06           O  
ATOM   2026  CG2 THR A  77     112.083  40.160 139.892  1.00145.06           C  
ATOM   2027  C   THR A  77     114.570  39.143 140.591  1.00145.06           C  
ATOM   2028  O   THR A  77     113.797  38.188 140.690  1.00145.06           O  
ATOM   2029  N   PHE A  78     115.495  39.415 141.532  1.00108.75           N  
ATOM   2030  CA  PHE A  78     115.692  38.573 142.677  1.00108.75           C  
ATOM   2031  CB  PHE A  78     117.167  38.193 142.913  1.00108.75           C  
ATOM   2032  CG  PHE A  78     117.665  37.383 141.765  1.00108.75           C  
ATOM   2033  CD1 PHE A  78     117.520  36.013 141.745  1.00108.75           C  
ATOM   2034  CD2 PHE A  78     118.292  37.996 140.705  1.00108.75           C  
ATOM   2035  CE1 PHE A  78     117.989  35.272 140.684  1.00108.75           C  
ATOM   2036  CE2 PHE A  78     118.760  37.260 139.642  1.00108.75           C  
ATOM   2037  CZ  PHE A  78     118.615  35.895 139.630  1.00108.75           C  
ATOM   2038  C   PHE A  78     115.300  39.358 143.888  1.00108.75           C  
ATOM   2039  O   PHE A  78     115.558  40.558 143.983  1.00108.75           O  
ATOM   2040  N   GLN A  79     114.654  38.687 144.859  1.00 85.94           N  
ATOM   2041  CA  GLN A  79     114.269  39.338 146.077  1.00 85.94           C  
ATOM   2042  CB  GLN A  79     112.746  39.383 146.282  1.00 85.94           C  
ATOM   2043  CG  GLN A  79     112.345  40.029 147.606  1.00 85.94           C  
ATOM   2044  CD  GLN A  79     110.846  39.867 147.794  1.00 85.94           C  
ATOM   2045  OE1 GLN A  79     110.281  38.801 147.552  1.00 85.94           O  
ATOM   2046  NE2 GLN A  79     110.177  40.957 148.250  1.00 85.94           N  
ATOM   2047  C   GLN A  79     114.804  38.524 147.206  1.00 85.94           C  
ATOM   2048  O   GLN A  79     114.808  37.295 147.157  1.00 85.94           O  
ATOM   2049  N   PHE A  80     115.283  39.207 148.259  1.00129.67           N  
ATOM   2050  CA  PHE A  80     115.780  38.529 149.420  1.00129.67           C  
ATOM   2051  CB  PHE A  80     117.223  38.982 149.758  1.00129.67           C  
ATOM   2052  CG  PHE A  80     117.863  38.110 150.790  1.00129.67           C  
ATOM   2053  CD1 PHE A  80     117.888  36.748 150.628  1.00129.67           C  
ATOM   2054  CD2 PHE A  80     118.509  38.651 151.882  1.00129.67           C  
ATOM   2055  CE1 PHE A  80     118.490  35.933 151.558  1.00129.67           C  
ATOM   2056  CE2 PHE A  80     119.118  37.844 152.819  1.00129.67           C  
ATOM   2057  CZ  PHE A  80     119.104  36.479 152.660  1.00129.67           C  
ATOM   2058  C   PHE A  80     114.827  38.922 150.504  1.00129.67           C  
ATOM   2059  O   PHE A  80     114.699  40.102 150.837  1.00129.67           O  
ATOM   2060  N   GLY A  82     114.143  37.917 151.088  1.00 65.01           N  
ATOM   2061  CA  GLY A  82     113.137  38.159 152.071  1.00 65.01           C  
ATOM   2062  C   GLY A  82     113.749  38.923 153.184  1.00 65.01           C  
ATOM   2063  O   GLY A  82     114.951  38.845 153.436  1.00 65.01           O  
ATOM   2064  N   GLU A  84     112.887  39.674 153.890  1.00152.46           N  
ATOM   2065  CA  GLU A  84     113.295  40.552 154.935  1.00152.46           C  
ATOM   2066  CB  GLU A  84     112.081  41.330 155.470  1.00152.46           C  
ATOM   2067  CG  GLU A  84     112.409  42.669 156.125  1.00152.46           C  
ATOM   2068  CD  GLU A  84     111.139  43.511 156.064  1.00152.46           C  
ATOM   2069  OE1 GLU A  84     110.044  42.934 156.301  1.00152.46           O  
ATOM   2070  OE2 GLU A  84     111.241  44.731 155.760  1.00152.46           O  
ATOM   2071  C   GLU A  84     113.934  39.725 156.021  1.00152.46           C  
ATOM   2072  O   GLU A  84     114.943  40.125 156.604  1.00152.46           O  
ATOM   2073  N   ALA A  85     113.340  38.546 156.301  1.00129.83           N  
ATOM   2074  CA  ALA A  85     113.747  37.549 157.261  1.00129.83           C  
ATOM   2075  CB  ALA A  85     112.687  36.452 157.469  1.00129.83           C  
ATOM   2076  C   ALA A  85     115.039  36.868 156.857  1.00129.83           C  
ATOM   2077  O   ALA A  85     115.775  36.379 157.715  1.00129.83           O  
ATOM   2078  N   LYS A  86     115.337  36.789 155.540  1.00196.86           N  
ATOM   2079  CA  LYS A  86     116.498  36.102 155.005  1.00196.86           C  
ATOM   2080  CB  LYS A  86     117.789  36.365 155.800  1.00196.86           C  
ATOM   2081  CG  LYS A  86     118.249  37.824 155.757  1.00196.86           C  
ATOM   2082  CD  LYS A  86     119.333  38.158 156.786  1.00196.86           C  
ATOM   2083  CE  LYS A  86     118.857  38.087 158.239  1.00196.86           C  
ATOM   2084  NZ  LYS A  86     119.969  38.421 159.154  1.00196.86           N  
ATOM   2085  C   LYS A  86     116.240  34.621 155.042  1.00196.86           C  
ATOM   2086  O   LYS A  86     117.168  33.809 155.025  1.00196.86           O  
ATOM   2087  N   LYS A  87     114.949  34.262 155.181  1.00204.89           N  
ATOM   2088  CA  LYS A  87     114.415  32.929 155.175  1.00204.89           C  
ATOM   2089  CB  LYS A  87     113.061  32.910 155.895  1.00204.89           C  
ATOM   2090  CG  LYS A  87     112.857  31.672 156.753  1.00204.89           C  
ATOM   2091  CD  LYS A  87     113.781  31.715 157.971  1.00204.89           C  
ATOM   2092  CE  LYS A  87     113.437  30.728 159.084  0.83204.89           C  
ATOM   2093  NZ  LYS A  87     114.450  30.830 160.159  1.00204.89           N  
ATOM   2094  C   LYS A  87     114.205  32.436 153.771  1.00204.89           C  
ATOM   2095  O   LYS A  87     114.266  31.236 153.501  1.00204.89           O  
ATOM   2096  N   ASN A  88     113.865  33.352 152.842  1.00145.61           N  
ATOM   2097  CA  ASN A  88     113.569  32.909 151.514  1.00145.61           C  
ATOM   2098  CB  ASN A  88     112.141  32.368 151.367  1.00145.61           C  
ATOM   2099  CG  ASN A  88     111.164  33.299 152.060  1.00145.61           C  
ATOM   2100  OD1 ASN A  88     110.913  33.147 153.255  1.00145.61           O  
ATOM   2101  ND2 ASN A  88     110.590  34.277 151.310  1.00145.61           N  
ATOM   2102  C   ASN A  88     113.865  33.943 150.476  1.00145.61           C  
ATOM   2103  O   ASN A  88     114.241  35.076 150.782  1.00145.61           O  
ATOM   2104  N   SER A  89     113.752  33.527 149.193  1.00120.66           N  
ATOM   2105  CA  SER A  89     114.028  34.400 148.089  1.00120.66           C  
ATOM   2106  CB  SER A  89     115.487  34.360 147.584  1.00120.66           C  
ATOM   2107  OG  SER A  89     115.754  33.143 146.906  1.00120.66           O  
ATOM   2108  C   SER A  89     113.158  33.979 146.948  1.00120.66           C  
ATOM   2109  O   SER A  89     112.597  32.881 146.934  1.00120.66           O  
ATOM   2110  N   SER A  90     113.013  34.876 145.957  1.00107.94           N  
ATOM   2111  CA  SER A  90     112.200  34.578 144.821  1.00107.94           C  
ATOM   2112  CB  SER A  90     110.825  35.277 144.907  1.00107.94           C  
ATOM   2113  OG  SER A  90     110.018  34.991 143.777  1.00107.94           O  
ATOM   2114  C   SER A  90     112.919  35.081 143.613  1.00107.94           C  
ATOM   2115  O   SER A  90     113.641  36.075 143.682  1.00107.94           O  
ATOM   2116  N   LEU A  91     112.764  34.366 142.480  1.00111.18           N  
ATOM   2117  CA  LEU A  91     113.347  34.778 141.238  1.00111.18           C  
ATOM   2118  CB  LEU A  91     114.318  33.742 140.645  1.00111.18           C  
ATOM   2119  CG  LEU A  91     114.802  34.097 139.230  1.00111.18           C  
ATOM   2120  CD1 LEU A  91     115.347  35.530 139.159  1.00111.18           C  
ATOM   2121  CD2 LEU A  91     115.826  33.070 138.727  1.00111.18           C  
ATOM   2122  C   LEU A  91     112.219  35.002 140.287  1.00111.18           C  
ATOM   2123  O   LEU A  91     111.432  34.094 140.021  1.00111.18           O  
ATOM   2124  N   HIS A  92     112.109  36.238 139.761  1.00 69.95           N  
ATOM   2125  CA  HIS A  92     111.029  36.565 138.873  1.00 69.95           C  
ATOM   2126  ND1 HIS A  92     109.145  39.090 137.467  1.00 69.95           N  
ATOM   2127  CG  HIS A  92     109.069  38.133 138.455  1.00 69.95           C  
ATOM   2128  CB  HIS A  92     110.202  37.767 139.361  1.00 69.95           C  
ATOM   2129  NE2 HIS A  92     107.072  38.293 137.422  1.00 69.95           N  
ATOM   2130  CD2 HIS A  92     107.795  37.653 138.411  1.00 69.95           C  
ATOM   2131  CE1 HIS A  92     107.923  39.147 136.880  1.00 69.95           C  
ATOM   2132  C   HIS A  92     111.593  36.902 137.528  1.00 69.95           C  
ATOM   2133  O   HIS A  92     112.515  37.710 137.407  1.00 69.95           O  
ATOM   2134  N   ILE A  93     111.041  36.269 136.472  1.00 62.03           N  
ATOM   2135  CA  ILE A  93     111.504  36.519 135.140  1.00 62.03           C  
ATOM   2136  CB  ILE A  93     111.965  35.291 134.415  1.00 62.03           C  
ATOM   2137  CG1 ILE A  93     113.151  34.660 135.161  1.00 62.03           C  
ATOM   2138  CG2 ILE A  93     112.304  35.699 132.972  1.00 62.03           C  
ATOM   2139  CD1 ILE A  93     113.553  33.276 134.654  1.00 62.03           C  
ATOM   2140  C   ILE A  93     110.382  37.116 134.369  1.00 62.03           C  
ATOM   2141  O   ILE A  93     109.252  36.628 134.401  1.00 62.03           O  
ATOM   2142  N   THR A  94     110.681  38.218 133.659  1.00123.16           N  
ATOM   2143  CA  THR A  94     109.679  38.891 132.893  1.00123.16           C  
ATOM   2144  CB  THR A  94     109.722  40.383 133.027  1.00123.16           C  
ATOM   2145  OG1 THR A  94     110.990  40.864 132.616  1.00123.16           O  
ATOM   2146  CG2 THR A  94     109.463  40.767 134.490  1.00123.16           C  
ATOM   2147  C   THR A  94     109.930  38.578 131.459  1.00123.16           C  
ATOM   2148  O   THR A  94     111.076  38.416 131.044  1.00123.16           O  
ATOM   2149  N   ALA A  95     108.837  38.478 130.676  1.00 56.36           N  
ATOM   2150  CA  ALA A  95     108.922  38.227 129.265  1.00 56.36           C  
ATOM   2151  CB  ALA A  95     109.451  39.440 128.481  1.00 56.36           C  
ATOM   2152  C   ALA A  95     109.842  37.073 129.007  1.00 56.36           C  
ATOM   2153  O   ALA A  95     110.851  37.217 128.317  1.00 56.36           O  
ATOM   2154  N   THR A  96     109.492  35.884 129.537  1.00112.28           N  
ATOM   2155  CA  THR A  96     110.322  34.721 129.411  1.00112.28           C  
ATOM   2156  CB  THR A  96     109.725  33.483 130.027  1.00112.28           C  
ATOM   2157  OG1 THR A  96     110.647  32.403 129.970  1.00112.28           O  
ATOM   2158  CG2 THR A  96     108.434  33.117 129.269  1.00112.28           C  
ATOM   2159  C   THR A  96     110.582  34.440 127.969  1.00112.28           C  
ATOM   2160  O   THR A  96     109.757  34.704 127.096  1.00112.28           O  
ATOM   2161  N   GLN A  97     111.790  33.913 127.695  1.00 58.75           N  
ATOM   2162  CA  GLN A  97     112.208  33.602 126.363  1.00 58.75           C  
ATOM   2163  CB  GLN A  97     113.375  34.497 125.921  1.00 58.75           C  
ATOM   2164  CG  GLN A  97     112.969  35.972 125.826  1.00 58.75           C  
ATOM   2165  CD  GLN A  97     114.207  36.774 125.457  1.00 58.75           C  
ATOM   2166  OE1 GLN A  97     115.148  36.249 124.865  1.00 58.75           O  
ATOM   2167  NE2 GLN A  97     114.210  38.085 125.817  1.00 58.75           N  
ATOM   2168  C   GLN A  97     112.662  32.177 126.391  1.00 58.75           C  
ATOM   2169  O   GLN A  97     112.921  31.626 127.458  1.00 58.75           O  
ATOM   2170  N   THR A  98     112.784  31.548 125.208  1.00111.91           N  
ATOM   2171  CA  THR A  98     113.119  30.156 125.075  1.00111.91           C  
ATOM   2172  CB  THR A  98     113.181  29.756 123.631  1.00111.91           C  
ATOM   2173  OG1 THR A  98     113.388  28.358 123.503  1.00111.91           O  
ATOM   2174  CG2 THR A  98     114.314  30.543 122.949  1.00111.91           C  
ATOM   2175  C   THR A  98     114.460  29.888 125.698  1.00111.91           C  
ATOM   2176  O   THR A  98     114.671  28.848 126.320  1.00111.91           O  
ATOM   2177  N   THR A  99     115.395  30.843 125.566  1.00124.69           N  
ATOM   2178  CA  THR A  99     116.750  30.711 126.031  1.00124.69           C  
ATOM   2179  CB  THR A  99     117.639  31.857 125.630  1.00124.69           C  
ATOM   2180  OG1 THR A  99     118.996  31.552 125.923  1.00124.69           O  
ATOM   2181  CG2 THR A  99     117.200  33.122 126.384  1.00124.69           C  
ATOM   2182  C   THR A  99     116.788  30.579 127.526  1.00124.69           C  
ATOM   2183  O   THR A  99     117.763  30.071 128.075  1.00124.69           O  
ATOM   2184  N   ASP A 100     115.751  31.079 128.223  1.00 88.97           N  
ATOM   2185  CA  ASP A 100     115.652  31.047 129.660  1.00 88.97           C  
ATOM   2186  CB  ASP A 100     114.439  31.811 130.210  1.00 88.97           C  
ATOM   2187  CG  ASP A 100     114.722  33.295 130.044  1.00 88.97           C  
ATOM   2188  OD1 ASP A 100     115.899  33.702 130.236  1.00 88.97           O  
ATOM   2189  OD2 ASP A 100     113.762  34.040 129.717  1.00 88.97           O  
ATOM   2190  C   ASP A 100     115.551  29.637 130.163  1.00 88.97           C  
ATOM   2191  O   ASP A 100     115.754  29.397 131.350  1.00 88.97           O  
ATOM   2192  N   VAL A 101     115.177  28.670 129.305  1.00 56.89           N  
ATOM   2193  CA  VAL A 101     115.018  27.309 129.744  1.00 56.89           C  
ATOM   2194  CB  VAL A 101     114.732  26.359 128.615  1.00 56.89           C  
ATOM   2195  CG1 VAL A 101     114.684  24.929 129.175  1.00 56.89           C  
ATOM   2196  CG2 VAL A 101     113.441  26.807 127.907  1.00 56.89           C  
ATOM   2197  C   VAL A 101     116.269  26.846 130.426  1.00 56.89           C  
ATOM   2198  O   VAL A 101     117.383  27.149 130.001  1.00 56.89           O  
ATOM   2199  N   GLY A 102     116.095  26.098 131.538  1.00 39.45           N  
ATOM   2200  CA  GLY A 102     117.212  25.580 132.271  1.00 39.45           C  
ATOM   2201  C   GLY A 102     116.735  25.207 133.635  1.00 39.45           C  
ATOM   2202  O   GLY A 102     115.554  25.345 133.955  1.00 39.45           O  
ATOM   2203  N   THR A 103     117.670  24.718 134.475  1.00 63.98           N  
ATOM   2204  CA  THR A 103     117.345  24.347 135.817  1.00 63.98           C  
ATOM   2205  CB  THR A 103     117.993  23.069 136.254  1.00 63.98           C  
ATOM   2206  OG1 THR A 103     117.596  22.010 135.396  1.00 63.98           O  
ATOM   2207  CG2 THR A 103     117.564  22.766 137.698  1.00 63.98           C  
ATOM   2208  C   THR A 103     117.860  25.438 136.693  1.00 63.98           C  
ATOM   2209  O   THR A 103     119.007  25.864 136.564  1.00 63.98           O  
ATOM   2210  N   TYR A 104     117.009  25.923 137.617  1.00 98.84           N  
ATOM   2211  CA  TYR A 104     117.430  27.000 138.464  1.00 98.84           C  
ATOM   2212  CB  TYR A 104     116.427  28.161 138.546  1.00 98.84           C  
ATOM   2213  CG  TYR A 104     116.400  28.839 137.219  1.00 98.84           C  
ATOM   2214  CD1 TYR A 104     115.738  28.272 136.155  1.00 98.84           C  
ATOM   2215  CD2 TYR A 104     117.033  30.049 137.040  1.00 98.84           C  
ATOM   2216  CE1 TYR A 104     115.709  28.902 134.934  1.00 98.84           C  
ATOM   2217  CE2 TYR A 104     117.008  30.685 135.822  1.00 98.84           C  
ATOM   2218  CZ  TYR A 104     116.344  30.109 134.767  1.00 98.84           C  
ATOM   2219  OH  TYR A 104     116.311  30.755 133.514  1.00 98.84           O  
ATOM   2220  C   TYR A 104     117.603  26.459 139.847  1.00 98.84           C  
ATOM   2221  O   TYR A 104     116.716  25.794 140.382  1.00 98.84           O  
ATOM   2222  N   PHE A 105     118.776  26.734 140.458  1.00129.30           N  
ATOM   2223  CA  PHE A 105     119.049  26.207 141.760  1.00129.30           C  
ATOM   2224  CB  PHE A 105     120.399  25.478 141.891  1.00129.30           C  
ATOM   2225  CG  PHE A 105     120.643  24.551 140.750  1.00129.30           C  
ATOM   2226  CD1 PHE A 105     120.041  23.319 140.651  1.00129.30           C  
ATOM   2227  CD2 PHE A 105     121.491  24.948 139.746  1.00129.30           C  
ATOM   2228  CE1 PHE A 105     120.297  22.493 139.580  1.00129.30           C  
ATOM   2229  CE2 PHE A 105     121.754  24.131 138.673  1.00129.30           C  
ATOM   2230  CZ  PHE A 105     121.155  22.899 138.590  1.00129.30           C  
ATOM   2231  C   PHE A 105     119.218  27.366 142.685  1.00129.30           C  
ATOM   2232  O   PHE A 105     119.850  28.360 142.330  1.00129.30           O  
ATOM   2233  N   CYS A 106     118.654  27.263 143.906  1.00136.72           N  
ATOM   2234  CA  CYS A 106     118.872  28.276 144.895  1.00136.72           C  
ATOM   2235  CB  CYS A 106     117.606  28.793 145.612  1.00136.72           C  
ATOM   2236  SG  CYS A 106     116.806  27.543 146.653  1.00136.72           S  
ATOM   2237  C   CYS A 106     119.743  27.635 145.919  1.00136.72           C  
ATOM   2238  O   CYS A 106     119.668  26.426 146.146  1.00136.72           O  
ATOM   2239  N   ALA A 107     120.625  28.431 146.546  1.00 94.08           N  
ATOM   2240  CA  ALA A 107     121.510  27.861 147.512  1.00 94.08           C  
ATOM   2241  CB  ALA A 107     122.923  27.619 146.955  1.00 94.08           C  
ATOM   2242  C   ALA A 107     121.635  28.798 148.669  1.00 94.08           C  
ATOM   2243  O   ALA A 107     121.401  30.002 148.546  1.00 94.08           O  
ATOM   2244  N   GLY A 108     121.978  28.229 149.842  1.00140.19           N  
ATOM   2245  CA  GLY A 108     122.225  29.000 151.023  1.00140.19           C  
ATOM   2246  C   GLY A 108     123.636  28.685 151.327  1.00140.19           C  
ATOM   2247  O   GLY A 108     124.022  27.518 151.350  1.00140.19           O  
ATOM   2248  N   GLN A 109     124.447  29.723 151.568  1.00488.07           N  
ATOM   2249  CA  GLN A 109     125.826  29.456 151.732  1.00488.07           C  
ATOM   2250  CB  GLN A 109     126.750  30.632 151.390  1.00488.07           C  
ATOM   2251  CG  GLN A 109     128.227  30.265 151.542  1.00488.07           C  
ATOM   2252  CD  GLN A 109     129.079  31.371 150.940  1.00488.07           C  
ATOM   2253  OE1 GLN A 109     128.721  32.548 150.981  1.00488.07           O  
ATOM   2254  NE2 GLN A 109     130.248  30.980 150.367  1.00488.07           N  
ATOM   2255  C   GLN A 109     126.040  29.079 153.113  1.00488.07           C  
ATOM   2256  O   GLN A 109     125.515  29.685 154.048  1.00488.07           O  
ATOM   2257  N   ASP A 110     126.808  28.009 153.273  1.00510.47           N  
ATOM   2258  CA  ASP A 110     127.015  27.759 154.621  1.00510.47           C  
ATOM   2259  CB  ASP A 110     126.889  26.313 155.107  1.00510.47           C  
ATOM   2260  CG  ASP A 110     125.422  26.066 155.391  1.00510.47           C  
ATOM   2261  OD1 ASP A 110     124.650  27.061 155.350  1.00510.47           O  
ATOM   2262  OD2 ASP A 110     125.059  24.895 155.676  1.00510.47           O  
ATOM   2263  C   ASP A 110     128.330  28.313 154.995  1.00510.47           C  
ATOM   2264  O   ASP A 110     129.392  27.742 154.788  1.00510.47           O  
ATOM   2265  N   TYR A 111     128.266  29.496 155.594  1.00888.65           N  
ATOM   2266  CA  TYR A 111     129.371  30.051 156.254  1.00888.65           C  
ATOM   2267  CB  TYR A 111     128.991  31.376 156.939  1.00888.65           C  
ATOM   2268  CG  TYR A 111     127.558  31.288 157.374  1.00888.65           C  
ATOM   2269  CD1 TYR A 111     127.151  30.632 158.515  1.00888.65           C  
ATOM   2270  CD2 TYR A 111     126.594  31.895 156.599  1.00888.65           C  
ATOM   2271  CE1 TYR A 111     125.819  30.590 158.863  1.00888.65           C  
ATOM   2272  CE2 TYR A 111     125.262  31.860 156.937  1.00888.65           C  
ATOM   2273  CZ  TYR A 111     124.871  31.200 158.074  1.00888.65           C  
ATOM   2274  OH  TYR A 111     123.508  31.154 158.434  1.00888.65           O  
ATOM   2275  C   TYR A 111     129.674  29.013 157.228  1.00888.65           C  
ATOM   2276  O   TYR A 111     130.828  28.781 157.532  1.00888.65           O  
ATOM   2277  N   ALA A 123     128.640  28.363 157.769  1.00569.95           N  
ATOM   2278  CA  ALA A 123     128.953  27.231 158.571  1.00569.95           C  
ATOM   2279  CB  ALA A 123     127.892  26.994 159.660  1.00569.95           C  
ATOM   2280  C   ALA A 123     128.823  26.031 157.677  1.00569.95           C  
ATOM   2281  O   ALA A 123     128.012  25.193 158.056  1.00569.95           O  
ATOM   2282  N   GLY A 124     129.666  25.881 156.593  1.00375.42           N  
ATOM   2283  CA  GLY A 124     129.777  24.703 155.751  1.00375.42           C  
ATOM   2284  C   GLY A 124     129.118  24.541 154.421  1.00375.42           C  
ATOM   2285  O   GLY A 124     128.051  23.948 154.312  1.00375.42           O  
ATOM   2286  N   LYS A 125     129.806  25.000 153.355  1.00346.14           N  
ATOM   2287  CA  LYS A 125     129.452  24.597 152.024  1.00346.14           C  
ATOM   2288  CB  LYS A 125     129.386  23.061 151.879  1.00346.14           C  
ATOM   2289  CG  LYS A 125     130.633  22.284 152.338  1.00346.14           C  
ATOM   2290  CD  LYS A 125     130.819  22.250 153.859  1.00346.14           C  
ATOM   2291  CE  LYS A 125     131.785  21.205 154.390  1.00346.14           C  
ATOM   2292  NZ  LYS A 125     131.090  19.903 154.527  1.00346.14           N  
ATOM   2293  C   LYS A 125     128.137  25.173 151.655  1.00346.14           C  
ATOM   2294  O   LYS A 125     127.343  25.570 152.509  1.00346.14           O  
ATOM   2295  N   SER A 126     127.884  25.271 150.345  1.00197.03           N  
ATOM   2296  CA  SER A 126     126.630  25.791 149.916  1.00197.03           C  
ATOM   2297  CB  SER A 126     126.658  26.355 148.488  1.00197.03           C  
ATOM   2298  OG  SER A 126     127.049  25.335 147.584  1.00197.03           O  
ATOM   2299  C   SER A 126     125.673  24.653 149.960  1.00197.03           C  
ATOM   2300  O   SER A 126     126.043  23.507 149.707  1.00197.03           O  
ATOM   2301  N   THR A 127     124.414  24.948 150.322  1.00108.77           N  
ATOM   2302  CA  THR A 127     123.422  23.925 150.348  1.00108.77           C  
ATOM   2303  CB  THR A 127     122.609  23.911 151.611  1.00108.77           C  
ATOM   2304  OG1 THR A 127     123.450  23.712 152.738  1.00108.77           O  
ATOM   2305  CG2 THR A 127     121.577  22.777 151.517  1.00108.77           C  
ATOM   2306  C   THR A 127     122.508  24.256 149.217  1.00108.77           C  
ATOM   2307  O   THR A 127     121.968  25.360 149.157  1.00108.77           O  
ATOM   2308  N   PHE A 128     122.319  23.301 148.285  1.00132.88           N  
ATOM   2309  CA  PHE A 128     121.524  23.571 147.124  1.00132.88           C  
ATOM   2310  CB  PHE A 128     122.091  22.984 145.816  1.00132.88           C  
ATOM   2311  CG  PHE A 128     123.256  23.791 145.359  1.00132.88           C  
ATOM   2312  CD1 PHE A 128     124.509  23.611 145.892  1.00132.88           C  
ATOM   2313  CD2 PHE A 128     123.089  24.727 144.366  1.00132.88           C  
ATOM   2314  CE1 PHE A 128     125.567  24.367 145.444  1.00132.88           C  
ATOM   2315  CE2 PHE A 128     124.144  25.483 143.917  1.00132.88           C  
ATOM   2316  CZ  PHE A 128     125.391  25.306 144.458  1.00132.88           C  
ATOM   2317  C   PHE A 128     120.168  22.958 147.275  1.00132.88           C  
ATOM   2318  O   PHE A 128     119.997  21.919 147.911  1.00132.88           O  
ATOM   2319  N   GLY A 129     119.154  23.622 146.684  1.00 64.27           N  
ATOM   2320  CA  GLY A 129     117.821  23.099 146.644  1.00 64.27           C  
ATOM   2321  C   GLY A 129     117.815  22.111 145.517  1.00 64.27           C  
ATOM   2322  O   GLY A 129     118.810  21.963 144.808  1.00 64.27           O  
ATOM   2323  N   ASP A 130     116.682  21.407 145.339  1.00110.54           N  
ATOM   2324  CA  ASP A 130     116.506  20.407 144.324  1.00110.54           C  
ATOM   2325  CB  ASP A 130     115.152  19.687 144.447  1.00110.54           C  
ATOM   2326  CG  ASP A 130     115.114  18.581 143.407  1.00110.54           C  
ATOM   2327  OD1 ASP A 130     116.183  17.956 143.184  1.00110.54           O  
ATOM   2328  OD2 ASP A 130     114.023  18.355 142.815  1.00110.54           O  
ATOM   2329  C   ASP A 130     116.539  21.066 142.980  1.00110.54           C  
ATOM   2330  O   ASP A 130     116.994  20.483 141.996  1.00110.54           O  
ATOM   2331  N   GLY A 131     116.014  22.299 142.898  1.00 65.37           N  
ATOM   2332  CA  GLY A 131     116.028  23.017 141.657  1.00 65.37           C  
ATOM   2333  C   GLY A 131     114.661  22.999 141.048  1.00 65.37           C  
ATOM   2334  O   GLY A 131     113.861  22.103 141.314  1.00 65.37           O  
ATOM   2335  N   THR A 132     114.368  24.032 140.226  1.00 62.52           N  
ATOM   2336  CA  THR A 132     113.138  24.118 139.494  1.00 62.52           C  
ATOM   2337  CB  THR A 132     112.391  25.398 139.716  1.00 62.52           C  
ATOM   2338  OG1 THR A 132     112.057  25.536 141.090  1.00 62.52           O  
ATOM   2339  CG2 THR A 132     111.128  25.406 138.833  1.00 62.52           C  
ATOM   2340  C   THR A 132     113.496  24.072 138.043  1.00 62.52           C  
ATOM   2341  O   THR A 132     114.262  24.898 137.546  1.00 62.52           O  
ATOM   2342  N   THR A 133     112.933  23.097 137.307  1.00123.69           N  
ATOM   2343  CA  THR A 133     113.279  23.025 135.924  1.00123.69           C  
ATOM   2344  CB  THR A 133     113.360  21.623 135.383  1.00123.69           C  
ATOM   2345  OG1 THR A 133     113.919  21.642 134.078  1.00123.69           O  
ATOM   2346  CG2 THR A 133     111.962  20.982 135.368  1.00123.69           C  
ATOM   2347  C   THR A 133     112.264  23.812 135.163  1.00123.69           C  
ATOM   2348  O   THR A 133     111.060  23.565 135.232  1.00123.69           O  
ATOM   2349  N   LEU A 134     112.762  24.823 134.430  1.00 71.71           N  
ATOM   2350  CA  LEU A 134     111.936  25.714 133.677  1.00 71.71           C  
ATOM   2351  CB  LEU A 134     112.383  27.179 133.820  1.00 71.71           C  
ATOM   2352  CG  LEU A 134     111.590  28.165 132.945  1.00 71.71           C  
ATOM   2353  CD1 LEU A 134     110.117  28.227 133.370  1.00 71.71           C  
ATOM   2354  CD2 LEU A 134     112.262  29.549 132.907  1.00 71.71           C  
ATOM   2355  C   LEU A 134     112.048  25.381 132.225  1.00 71.71           C  
ATOM   2356  O   LEU A 134     113.145  25.279 131.679  1.00 71.71           O  
ATOM   2357  N   THR A 135     110.889  25.191 131.565  1.00 42.30           N  
ATOM   2358  CA  THR A 135     110.867  24.951 130.153  1.00 42.30           C  
ATOM   2359  CB  THR A 135     110.231  23.644 129.787  1.00 42.30           C  
ATOM   2360  OG1 THR A 135     110.949  22.573 130.382  1.00 42.30           O  
ATOM   2361  CG2 THR A 135     110.229  23.499 128.257  1.00 42.30           C  
ATOM   2362  C   THR A 135     110.034  26.037 129.553  1.00 42.30           C  
ATOM   2363  O   THR A 135     108.901  26.262 129.974  1.00 42.30           O  
ATOM   2364  N   VAL A 136     110.579  26.752 128.550  1.00 46.69           N  
ATOM   2365  CA  VAL A 136     109.820  27.809 127.947  1.00 46.69           C  
ATOM   2366  CB  VAL A 136     110.581  29.098 127.856  1.00 46.69           C  
ATOM   2367  CG1 VAL A 136     109.691  30.139 127.159  1.00 46.69           C  
ATOM   2368  CG2 VAL A 136     111.030  29.501 129.269  1.00 46.69           C  
ATOM   2369  C   VAL A 136     109.521  27.389 126.548  1.00 46.69           C  
ATOM   2370  O   VAL A 136     110.432  27.140 125.762  1.00 46.69           O  
ATOM   2371  N   LYS A 137     108.224  27.307 126.188  1.00 86.76           N  
ATOM   2372  CA  LYS A 137     107.885  26.913 124.849  1.00 86.76           C  
ATOM   2373  CB  LYS A 137     106.590  26.102 124.703  1.00 86.76           C  
ATOM   2374  CG  LYS A 137     106.667  24.652 125.166  1.00 86.76           C  
ATOM   2375  CD  LYS A 137     105.334  23.923 124.983  1.00 86.76           C  
ATOM   2376  CE  LYS A 137     104.869  23.857 123.527  1.00 86.76           C  
ATOM   2377  NZ  LYS A 137     103.602  23.098 123.440  1.00 86.76           N  
ATOM   2378  C   LYS A 137     107.655  28.130 124.023  1.00 86.76           C  
ATOM   2379  O   LYS A 137     107.253  29.186 124.509  1.00 86.76           O  
ATOM   2380  N   PRO A 138     107.899  27.973 122.755  1.00135.61           N  
ATOM   2381  CA  PRO A 138     107.684  29.066 121.850  1.00135.61           C  
ATOM   2382  CD  PRO A 138     108.999  27.124 122.323  1.00135.61           C  
ATOM   2383  CB  PRO A 138     108.463  28.728 120.584  1.00135.61           C  
ATOM   2384  CG  PRO A 138     109.596  27.819 121.090  1.00135.61           C  
ATOM   2385  C   PRO A 138     106.218  29.230 121.631  1.00135.61           C  
ATOM   2386  O   PRO A 138     105.580  28.248 121.167  1.00135.61           O  
ATOM   2387  OXT PRO A 138     105.695  30.339 121.920  1.00135.61           O  
TER    2388      PRO A 138                                                       
ATOM   2388  N   GLY B   2     138.145  31.866 135.032  1.00 34.42           N  
ATOM   2389  CA  GLY B   2     137.243  30.819 135.555  1.00 34.42           C  
ATOM   2390  C   GLY B   2     138.049  29.657 136.032  1.00 34.42           C  
ATOM   2391  O   GLY B   2     139.266  29.612 135.862  1.00 34.42           O  
ATOM   2392  N   VAL B   3     137.384  28.682 136.670  1.00132.75           N  
ATOM   2393  CA  VAL B   3     138.097  27.539 137.146  1.00132.75           C  
ATOM   2394  CB  VAL B   3     137.511  26.986 138.409  1.00132.75           C  
ATOM   2395  CG1 VAL B   3     136.074  26.561 138.117  1.00132.75           C  
ATOM   2396  CG2 VAL B   3     138.392  25.843 138.931  1.00132.75           C  
ATOM   2397  C   VAL B   3     138.081  26.505 136.057  1.00132.75           C  
ATOM   2398  O   VAL B   3     137.137  26.429 135.270  1.00132.75           O  
ATOM   2399  N   SER B   4     139.155  25.693 135.952  1.00 59.43           N  
ATOM   2400  CA  SER B   4     139.165  24.720 134.898  1.00 59.43           C  
ATOM   2401  CB  SER B   4     140.230  24.979 133.815  1.00 59.43           C  
ATOM   2402  OG  SER B   4     141.535  24.861 134.359  1.00 59.43           O  
ATOM   2403  C   SER B   4     139.394  23.358 135.475  1.00 59.43           C  
ATOM   2404  O   SER B   4     140.070  23.201 136.491  1.00 59.43           O  
ATOM   2405  N   GLN B   5     138.791  22.322 134.854  1.00135.95           N  
ATOM   2406  CA  GLN B   5     139.009  20.992 135.341  1.00135.95           C  
ATOM   2407  CB  GLN B   5     137.938  20.469 136.323  1.00135.95           C  
ATOM   2408  CG  GLN B   5     136.510  20.401 135.795  1.00135.95           C  
ATOM   2409  CD  GLN B   5     135.627  20.021 136.976  1.00135.95           C  
ATOM   2410  OE1 GLN B   5     135.135  20.883 137.703  1.00135.95           O  
ATOM   2411  NE2 GLN B   5     135.421  18.693 137.180  1.00135.95           N  
ATOM   2412  C   GLN B   5     139.192  20.054 134.194  1.00135.95           C  
ATOM   2413  O   GLN B   5     138.791  20.333 133.064  1.00135.95           O  
ATOM   2414  N   ASN B   6     139.878  18.927 134.466  1.00 60.58           N  
ATOM   2415  CA  ASN B   6     140.141  17.945 133.455  1.00 60.58           C  
ATOM   2416  CB  ASN B   6     141.540  18.102 132.831  1.00 60.58           C  
ATOM   2417  CG  ASN B   6     141.585  19.448 132.111  1.00 60.58           C  
ATOM   2418  OD1 ASN B   6     140.892  19.660 131.117  1.00 60.58           O  
ATOM   2419  ND2 ASN B   6     142.412  20.393 132.637  1.00 60.58           N  
ATOM   2420  C   ASN B   6     140.092  16.610 134.129  1.00 60.58           C  
ATOM   2421  O   ASN B   6     140.371  16.514 135.324  1.00 60.58           O  
ATOM   2422  N   PRO B   7     139.740  15.553 133.442  1.00 89.03           N  
ATOM   2423  CA  PRO B   7     139.335  15.541 132.061  1.00 89.03           C  
ATOM   2424  CD  PRO B   7     139.968  14.218 133.966  1.00 89.03           C  
ATOM   2425  CB  PRO B   7     139.470  14.087 131.609  1.00 89.03           C  
ATOM   2426  CG  PRO B   7     139.359  13.279 132.915  1.00 89.03           C  
ATOM   2427  C   PRO B   7     137.909  15.976 132.003  1.00 89.03           C  
ATOM   2428  O   PRO B   7     137.245  15.969 133.037  1.00 89.03           O  
ATOM   2429  N   ARG B   8     137.425  16.381 130.814  1.00189.33           N  
ATOM   2430  CA  ARG B   8     136.061  16.784 130.651  1.00189.33           C  
ATOM   2431  CB  ARG B   8     135.771  17.276 129.221  1.00189.33           C  
ATOM   2432  CG  ARG B   8     136.860  18.169 128.614  1.00189.33           C  
ATOM   2433  CD  ARG B   8     137.375  19.284 129.523  1.00189.33           C  
ATOM   2434  NE  ARG B   8     136.268  20.256 129.729  1.00189.33           N  
ATOM   2435  CZ  ARG B   8     136.096  21.301 128.869  1.00189.33           C  
ATOM   2436  NH1 ARG B   8     136.894  21.431 127.768  1.00189.33           N  
ATOM   2437  NH2 ARG B   8     135.124  22.225 129.125  1.00189.33           N  
ATOM   2438  C   ARG B   8     135.201  15.572 130.833  1.00189.33           C  
ATOM   2439  O   ARG B   8     134.195  15.601 131.541  1.00189.33           O  
ATOM   2440  N   HIS B   9     135.593  14.453 130.193  1.00 48.69           N  
ATOM   2441  CA  HIS B   9     134.776  13.278 130.256  1.00 48.69           C  
ATOM   2442  ND1 HIS B   9     133.282  15.293 128.106  1.00 48.69           N  
ATOM   2443  CG  HIS B   9     132.989  14.061 128.644  1.00 48.69           C  
ATOM   2444  CB  HIS B   9     134.015  13.007 128.948  1.00 48.69           C  
ATOM   2445  NE2 HIS B   9     131.078  15.238 128.398  1.00 48.69           N  
ATOM   2446  CD2 HIS B   9     131.637  14.044 128.817  1.00 48.69           C  
ATOM   2447  CE1 HIS B   9     132.104  15.957 127.980  1.00 48.69           C  
ATOM   2448  C   HIS B   9     135.661  12.112 130.524  1.00 48.69           C  
ATOM   2449  O   HIS B   9     136.824  12.094 130.125  1.00 48.69           O  
ATOM   2450  N   LYS B  10     135.122  11.106 131.238  1.00102.62           N  
ATOM   2451  CA  LYS B  10     135.911   9.957 131.551  1.00102.62           C  
ATOM   2452  CB  LYS B  10     136.541  10.040 132.954  1.00102.62           C  
ATOM   2453  CG  LYS B  10     137.395   8.829 133.329  1.00102.62           C  
ATOM   2454  CD  LYS B  10     138.654   8.663 132.478  1.00102.62           C  
ATOM   2455  CE  LYS B  10     139.508   7.466 132.898  1.00102.62           C  
ATOM   2456  NZ  LYS B  10     140.636   7.290 131.957  1.00102.62           N  
ATOM   2457  C   LYS B  10     135.014   8.766 131.543  1.00102.62           C  
ATOM   2458  O   LYS B  10     133.910   8.797 132.087  1.00102.62           O  
ATOM   2459  N   ILE B  11     135.470   7.673 130.905  1.00143.52           N  
ATOM   2460  CA  ILE B  11     134.673   6.489 130.930  1.00143.52           C  
ATOM   2461  CB  ILE B  11     134.211   6.032 129.570  1.00143.52           C  
ATOM   2462  CG1 ILE B  11     133.027   5.080 129.741  1.00143.52           C  
ATOM   2463  CG2 ILE B  11     135.384   5.429 128.782  1.00143.52           C  
ATOM   2464  CD1 ILE B  11     131.794   5.784 130.301  1.00143.52           C  
ATOM   2465  C   ILE B  11     135.528   5.438 131.560  1.00143.52           C  
ATOM   2466  O   ILE B  11     136.684   5.259 131.179  1.00143.52           O  
ATOM   2467  N   THR B  12     135.003   4.737 132.587  1.00160.15           N  
ATOM   2468  CA  THR B  12     135.833   3.740 133.202  1.00160.15           C  
ATOM   2469  CB  THR B  12     136.304   4.073 134.584  1.00160.15           C  
ATOM   2470  OG1 THR B  12     135.198   4.095 135.469  1.00160.15           O  
ATOM   2471  CG2 THR B  12     136.992   5.439 134.583  1.00160.15           C  
ATOM   2472  C   THR B  12     135.028   2.505 133.403  1.00160.15           C  
ATOM   2473  O   THR B  12     133.799   2.522 133.382  1.00160.15           O  
ATOM   2474  N   LYS B  13     135.745   1.386 133.599  1.00 79.00           N  
ATOM   2475  CA  LYS B  13     135.152   0.123 133.902  1.00 79.00           C  
ATOM   2476  CB  LYS B  13     135.947  -1.053 133.306  1.00 79.00           C  
ATOM   2477  CG  LYS B  13     135.191  -2.384 133.257  1.00 79.00           C  
ATOM   2478  CD  LYS B  13     135.821  -3.390 132.287  1.00 79.00           C  
ATOM   2479  CE  LYS B  13     135.041  -4.699 132.134  1.00 79.00           C  
ATOM   2480  NZ  LYS B  13     135.388  -5.638 133.223  1.00 79.00           N  
ATOM   2481  C   LYS B  13     135.180   0.034 135.395  1.00 79.00           C  
ATOM   2482  O   LYS B  13     136.020   0.655 136.044  1.00 79.00           O  
ATOM   2483  N   ARG B  14     134.252  -0.739 135.983  1.00 55.30           N  
ATOM   2484  CA  ARG B  14     134.184  -0.845 137.410  1.00 55.30           C  
ATOM   2485  CB  ARG B  14     133.065  -1.787 137.883  1.00 55.30           C  
ATOM   2486  CG  ARG B  14     133.276  -3.223 137.393  1.00 55.30           C  
ATOM   2487  CD  ARG B  14     132.055  -4.135 137.530  1.00 55.30           C  
ATOM   2488  NE  ARG B  14     132.448  -5.480 137.017  1.00 55.30           N  
ATOM   2489  CZ  ARG B  14     132.435  -5.746 135.679  1.00 55.30           C  
ATOM   2490  NH1 ARG B  14     132.056  -4.782 134.790  1.00 55.30           N  
ATOM   2491  NH2 ARG B  14     132.817  -6.975 135.223  1.00 55.30           N  
ATOM   2492  C   ARG B  14     135.472  -1.422 137.904  1.00 55.30           C  
ATOM   2493  O   ARG B  14     136.052  -2.311 137.281  1.00 55.30           O  
ATOM   2494  N   GLY B  15     135.951  -0.901 139.054  1.00 32.90           N  
ATOM   2495  CA  GLY B  15     137.137  -1.396 139.697  1.00 32.90           C  
ATOM   2496  C   GLY B  15     138.329  -0.586 139.292  1.00 32.90           C  
ATOM   2497  O   GLY B  15     139.422  -0.778 139.824  1.00 32.90           O  
ATOM   2498  N   GLN B  16     138.155   0.349 138.345  1.00 86.94           N  
ATOM   2499  CA  GLN B  16     139.265   1.126 137.876  1.00 86.94           C  
ATOM   2500  CB  GLN B  16     139.053   1.568 136.414  1.00 86.94           C  
ATOM   2501  CG  GLN B  16     140.327   1.992 135.686  1.00 86.94           C  
ATOM   2502  CD  GLN B  16     140.042   1.913 134.191  1.00 86.94           C  
ATOM   2503  OE1 GLN B  16     140.199   2.891 133.462  1.00 86.94           O  
ATOM   2504  NE2 GLN B  16     139.611   0.712 133.719  1.00 86.94           N  
ATOM   2505  C   GLN B  16     139.414   2.320 138.782  1.00 86.94           C  
ATOM   2506  O   GLN B  16     138.527   2.599 139.588  1.00 86.94           O  
ATOM   2507  N   ASN B  17     140.567   3.029 138.709  1.00 85.72           N  
ATOM   2508  CA  ASN B  17     140.804   4.192 139.533  1.00 85.72           C  
ATOM   2509  CB  ASN B  17     142.235   4.314 140.105  1.00 85.72           C  
ATOM   2510  CG  ASN B  17     142.612   3.149 141.008  1.00 85.72           C  
ATOM   2511  OD1 ASN B  17     142.082   2.047 140.887  1.00 85.72           O  
ATOM   2512  ND2 ASN B  17     143.577   3.398 141.934  1.00 85.72           N  
ATOM   2513  C   ASN B  17     140.721   5.395 138.637  1.00 85.72           C  
ATOM   2514  O   ASN B  17     141.094   5.323 137.468  1.00 85.72           O  
ATOM   2515  N   VAL B  18     140.224   6.541 139.155  1.00137.63           N  
ATOM   2516  CA  VAL B  18     140.201   7.736 138.352  1.00137.63           C  
ATOM   2517  CB  VAL B  18     138.850   8.100 137.813  1.00137.63           C  
ATOM   2518  CG1 VAL B  18     138.465   7.085 136.732  1.00137.63           C  
ATOM   2519  CG2 VAL B  18     137.856   8.141 138.982  1.00137.63           C  
ATOM   2520  C   VAL B  18     140.669   8.902 139.166  1.00137.63           C  
ATOM   2521  O   VAL B  18     140.488   8.938 140.381  1.00137.63           O  
ATOM   2522  N   THR B  19     141.309   9.889 138.501  1.00 51.71           N  
ATOM   2523  CA  THR B  19     141.778  11.066 139.179  1.00 51.71           C  
ATOM   2524  CB  THR B  19     143.273  11.178 139.196  1.00 51.71           C  
ATOM   2525  OG1 THR B  19     143.836  10.053 139.851  1.00 51.71           O  
ATOM   2526  CG2 THR B  19     143.671  12.471 139.917  1.00 51.71           C  
ATOM   2527  C   THR B  19     141.265  12.254 138.433  1.00 51.71           C  
ATOM   2528  O   THR B  19     141.335  12.301 137.208  1.00 51.71           O  
ATOM   2529  N   PHE B  20     140.739  13.259 139.163  1.00167.66           N  
ATOM   2530  CA  PHE B  20     140.227  14.431 138.508  1.00167.66           C  
ATOM   2531  CB  PHE B  20     138.763  14.734 138.870  1.00167.66           C  
ATOM   2532  CG  PHE B  20     137.921  13.580 138.436  1.00167.66           C  
ATOM   2533  CD1 PHE B  20     137.768  12.476 139.236  1.00167.66           C  
ATOM   2534  CD2 PHE B  20     137.268  13.595 137.230  1.00167.66           C  
ATOM   2535  CE1 PHE B  20     136.990  11.415 138.838  1.00167.66           C  
ATOM   2536  CE2 PHE B  20     136.489  12.535 136.830  1.00167.66           C  
ATOM   2537  CZ  PHE B  20     136.346  11.434 137.630  1.00167.66           C  
ATOM   2538  C   PHE B  20     141.024  15.604 138.999  1.00167.66           C  
ATOM   2539  O   PHE B  20     141.379  15.663 140.176  1.00167.66           O  
ATOM   2540  N   ARG B  21     141.345  16.578 138.116  1.00187.17           N  
ATOM   2541  CA  ARG B  21     142.071  17.689 138.658  1.00187.17           C  
ATOM   2542  CB  ARG B  21     143.507  17.910 138.153  1.00187.17           C  
ATOM   2543  CG  ARG B  21     143.647  18.300 136.689  1.00187.17           C  
ATOM   2544  CD  ARG B  21     145.100  18.607 136.324  1.00187.17           C  
ATOM   2545  NE  ARG B  21     145.475  19.865 137.029  1.00187.17           N  
ATOM   2546  CZ  ARG B  21     146.655  19.965 137.711  1.00187.17           C  
ATOM   2547  NH1 ARG B  21     147.487  18.891 137.823  1.00187.17           N  
ATOM   2548  NH2 ARG B  21     147.005  21.154 138.282  1.00187.17           N  
ATOM   2549  C   ARG B  21     141.309  18.953 138.431  1.00187.17           C  
ATOM   2550  O   ARG B  21     140.464  19.051 137.541  1.00187.17           O  
ATOM   2551  N   CYS B  22     141.568  19.954 139.295  1.00 69.77           N  
ATOM   2552  CA  CYS B  22     140.914  21.224 139.191  1.00 69.77           C  
ATOM   2553  CB  CYS B  22     139.800  21.410 140.232  1.00 69.77           C  
ATOM   2554  SG  CYS B  22     139.059  23.066 140.202  1.00 69.77           S  
ATOM   2555  C   CYS B  22     141.928  22.302 139.419  1.00 69.77           C  
ATOM   2556  O   CYS B  22     142.766  22.198 140.316  1.00 69.77           O  
ATOM   2557  N   ASP B  23     141.870  23.362 138.581  1.00 74.41           N  
ATOM   2558  CA  ASP B  23     142.729  24.509 138.683  1.00 74.41           C  
ATOM   2559  CB  ASP B  23     143.451  24.837 137.360  1.00 74.41           C  
ATOM   2560  CG  ASP B  23     144.448  23.721 137.063  1.00 74.41           C  
ATOM   2561  OD1 ASP B  23     145.117  23.255 138.024  1.00 74.41           O  
ATOM   2562  OD2 ASP B  23     144.550  23.318 135.873  1.00 74.41           O  
ATOM   2563  C   ASP B  23     141.825  25.665 139.005  1.00 74.41           C  
ATOM   2564  O   ASP B  23     141.018  26.089 138.182  1.00 74.41           O  
ATOM   2565  N   PRO B  24     141.964  26.195 140.186  1.00130.51           N  
ATOM   2566  CA  PRO B  24     141.106  27.238 140.687  1.00130.51           C  
ATOM   2567  CD  PRO B  24     142.665  25.502 141.251  1.00130.51           C  
ATOM   2568  CB  PRO B  24     141.247  27.206 142.209  1.00130.51           C  
ATOM   2569  CG  PRO B  24     142.563  26.452 142.454  1.00130.51           C  
ATOM   2570  C   PRO B  24     141.382  28.594 140.123  1.00130.51           C  
ATOM   2571  O   PRO B  24     142.321  28.765 139.349  1.00130.51           O  
ATOM   2572  N   ILE B  25     140.554  29.558 140.561  1.00322.84           N  
ATOM   2573  CA  ILE B  25     140.441  30.937 140.202  1.00322.84           C  
ATOM   2574  CB  ILE B  25     139.136  31.531 140.672  1.00322.84           C  
ATOM   2575  CG1 ILE B  25     138.044  30.880 139.800  1.00322.84           C  
ATOM   2576  CG2 ILE B  25     139.124  33.063 140.578  1.00322.84           C  
ATOM   2577  CD1 ILE B  25     136.607  31.231 140.178  1.00322.84           C  
ATOM   2578  C   ILE B  25     141.662  31.788 140.453  1.00322.84           C  
ATOM   2579  O   ILE B  25     141.735  32.823 139.828  1.00322.84           O  
ATOM   2580  N   SER B  26     142.581  31.519 141.404  1.00381.97           N  
ATOM   2581  CA  SER B  26     143.826  32.250 141.613  1.00381.97           C  
ATOM   2582  CB  SER B  26     144.292  33.322 140.579  1.00381.97           C  
ATOM   2583  OG  SER B  26     143.518  34.514 140.608  1.00381.97           O  
ATOM   2584  C   SER B  26     143.803  32.846 142.992  1.00381.97           C  
ATOM   2585  O   SER B  26     144.471  32.343 143.892  1.00381.97           O  
ATOM   2586  N   GLU B  33     143.066  33.966 143.159  1.00165.79           N  
ATOM   2587  CA  GLU B  33     142.864  34.710 144.381  1.00165.79           C  
ATOM   2588  CB  GLU B  33     142.176  36.072 144.167  1.00165.79           C  
ATOM   2589  CG  GLU B  33     140.777  36.007 143.549  1.00165.79           C  
ATOM   2590  CD  GLU B  33     140.911  36.212 142.049  1.00165.79           C  
ATOM   2591  OE1 GLU B  33     141.671  37.128 141.636  1.00165.79           O  
ATOM   2592  OE2 GLU B  33     140.246  35.458 141.292  1.00165.79           O  
ATOM   2593  C   GLU B  33     142.034  33.908 145.329  1.00165.79           C  
ATOM   2594  O   GLU B  33     141.939  34.225 146.518  1.00165.79           O  
ATOM   2595  N   HIS B  34     141.334  32.892 144.798  1.00118.92           N  
ATOM   2596  CA  HIS B  34     140.486  32.098 145.635  1.00118.92           C  
ATOM   2597  ND1 HIS B  34     137.493  31.562 143.296  1.00118.92           N  
ATOM   2598  CG  HIS B  34     138.511  32.066 144.075  1.00118.92           C  
ATOM   2599  CB  HIS B  34     139.509  31.230 144.823  1.00118.92           C  
ATOM   2600  NE2 HIS B  34     137.276  33.776 143.277  1.00118.92           N  
ATOM   2601  CD2 HIS B  34     138.365  33.419 144.049  1.00118.92           C  
ATOM   2602  CE1 HIS B  34     136.784  32.629 142.847  1.00118.92           C  
ATOM   2603  C   HIS B  34     141.305  31.198 146.504  1.00118.92           C  
ATOM   2604  O   HIS B  34     142.101  30.373 146.059  1.00118.92           O  
ATOM   2605  N   ASN B  35     141.141  31.396 147.815  1.00182.58           N  
ATOM   2606  CA  ASN B  35     141.801  30.644 148.840  1.00182.58           C  
ATOM   2607  CB  ASN B  35     141.853  31.405 150.153  1.00182.58           C  
ATOM   2608  CG  ASN B  35     143.004  32.375 150.012  1.00182.58           C  
ATOM   2609  OD1 ASN B  35     143.744  32.324 149.032  1.00182.58           O  
ATOM   2610  ND2 ASN B  35     143.175  33.270 151.019  1.00182.58           N  
ATOM   2611  C   ASN B  35     141.162  29.311 149.069  1.00182.58           C  
ATOM   2612  O   ASN B  35     141.803  28.406 149.605  1.00182.58           O  
ATOM   2613  N   ARG B  36     139.861  29.160 148.742  1.00226.23           N  
ATOM   2614  CA  ARG B  36     139.247  27.891 149.036  1.00226.23           C  
ATOM   2615  CB  ARG B  36     138.021  27.992 149.952  1.00226.23           C  
ATOM   2616  CG  ARG B  36     138.383  28.299 151.400  1.00226.23           C  
ATOM   2617  CD  ARG B  36     137.174  28.394 152.324  1.00226.23           C  
ATOM   2618  NE  ARG B  36     137.710  28.492 153.706  1.00226.23           N  
ATOM   2619  CZ  ARG B  36     137.142  29.355 154.595  1.00226.23           C  
ATOM   2620  NH1 ARG B  36     136.083  30.128 154.216  1.00226.23           N  
ATOM   2621  NH2 ARG B  36     137.648  29.455 155.856  1.00226.23           N  
ATOM   2622  C   ARG B  36     138.790  27.182 147.801  1.00226.23           C  
ATOM   2623  O   ARG B  36     138.410  27.796 146.805  1.00226.23           O  
ATOM   2624  N   LEU B  37     138.810  25.834 147.869  1.00189.53           N  
ATOM   2625  CA  LEU B  37     138.459  24.993 146.759  1.00189.53           C  
ATOM   2626  CB  LEU B  37     139.723  24.351 146.142  1.00189.53           C  
ATOM   2627  CG  LEU B  37     139.526  23.420 144.933  1.00189.53           C  
ATOM   2628  CD1 LEU B  37     140.879  23.105 144.278  1.00189.53           C  
ATOM   2629  CD2 LEU B  37     138.784  22.129 145.314  1.00189.53           C  
ATOM   2630  C   LEU B  37     137.517  23.933 147.260  1.00189.53           C  
ATOM   2631  O   LEU B  37     137.727  23.367 148.335  1.00189.53           O  
ATOM   2632  N   TYR B  38     136.451  23.631 146.478  1.00172.90           N  
ATOM   2633  CA  TYR B  38     135.454  22.692 146.928  1.00172.90           C  
ATOM   2634  CB  TYR B  38     134.056  23.317 147.115  1.00172.90           C  
ATOM   2635  CG  TYR B  38     134.147  24.661 147.758  1.00172.90           C  
ATOM   2636  CD1 TYR B  38     134.545  24.830 149.060  1.00172.90           C  
ATOM   2637  CD2 TYR B  38     133.852  25.783 147.023  1.00172.90           C  
ATOM   2638  CE1 TYR B  38     134.625  26.080 149.629  1.00172.90           C  
ATOM   2639  CE2 TYR B  38     133.927  27.037 147.583  1.00172.90           C  
ATOM   2640  CZ  TYR B  38     134.314  27.191 148.890  1.00172.90           C  
ATOM   2641  OH  TYR B  38     134.393  28.476 149.468  1.00172.90           O  
ATOM   2642  C   TYR B  38     135.217  21.683 145.845  1.00172.90           C  
ATOM   2643  O   TYR B  38     135.290  22.010 144.662  1.00172.90           O  
ATOM   2644  N   TRP B  39     134.910  20.424 146.232  1.00105.46           N  
ATOM   2645  CA  TRP B  39     134.533  19.421 145.268  1.00105.46           C  
ATOM   2646  CB  TRP B  39     135.366  18.127 145.299  1.00105.46           C  
ATOM   2647  CG  TRP B  39     136.751  18.262 144.715  1.00105.46           C  
ATOM   2648  CD2 TRP B  39     137.039  18.175 143.311  1.00105.46           C  
ATOM   2649  CD1 TRP B  39     137.939  18.487 145.344  1.00105.46           C  
ATOM   2650  NE1 TRP B  39     138.954  18.551 144.417  1.00105.46           N  
ATOM   2651  CE2 TRP B  39     138.412  18.361 143.162  1.00105.46           C  
ATOM   2652  CE3 TRP B  39     136.226  17.962 142.230  1.00105.46           C  
ATOM   2653  CZ2 TRP B  39     138.999  18.338 141.929  1.00105.46           C  
ATOM   2654  CZ3 TRP B  39     136.822  17.935 140.988  1.00105.46           C  
ATOM   2655  CH2 TRP B  39     138.181  18.121 140.841  1.00105.46           C  
ATOM   2656  C   TRP B  39     133.111  19.024 145.540  1.00105.46           C  
ATOM   2657  O   TRP B  39     132.709  18.866 146.691  1.00105.46           O  
ATOM   2658  N   TYR B  40     132.314  18.853 144.464  1.00104.18           N  
ATOM   2659  CA  TYR B  40     130.924  18.492 144.562  1.00104.18           C  
ATOM   2660  CB  TYR B  40     129.949  19.576 144.065  1.00104.18           C  
ATOM   2661  CG  TYR B  40     129.847  20.749 144.976  1.00104.18           C  
ATOM   2662  CD1 TYR B  40     130.750  21.788 144.938  1.00104.18           C  
ATOM   2663  CD2 TYR B  40     128.798  20.809 145.861  1.00104.18           C  
ATOM   2664  CE1 TYR B  40     130.604  22.863 145.786  1.00104.18           C  
ATOM   2665  CE2 TYR B  40     128.648  21.876 146.707  1.00104.18           C  
ATOM   2666  CZ  TYR B  40     129.553  22.905 146.671  1.00104.18           C  
ATOM   2667  OH  TYR B  40     129.391  24.002 147.543  1.00104.18           O  
ATOM   2668  C   TYR B  40     130.660  17.363 143.618  1.00104.18           C  
ATOM   2669  O   TYR B  40     131.417  17.137 142.675  1.00104.18           O  
ATOM   2670  N   ARG B  41     129.575  16.599 143.878  1.00173.17           N  
ATOM   2671  CA  ARG B  41     129.148  15.607 142.932  1.00173.17           C  
ATOM   2672  CB  ARG B  41     129.341  14.146 143.376  1.00173.17           C  
ATOM   2673  CG  ARG B  41     128.565  13.732 144.620  1.00173.17           C  
ATOM   2674  CD  ARG B  41     128.908  12.309 145.063  1.00173.17           C  
ATOM   2675  NE  ARG B  41     128.556  11.399 143.937  1.00173.17           N  
ATOM   2676  CZ  ARG B  41     127.297  10.879 143.846  1.00173.17           C  
ATOM   2677  NH1 ARG B  41     126.368  11.190 144.794  1.00173.17           N  
ATOM   2678  NH2 ARG B  41     126.964  10.058 142.808  1.00173.17           N  
ATOM   2679  C   ARG B  41     127.691  15.868 142.673  1.00173.17           C  
ATOM   2680  O   ARG B  41     126.937  16.270 143.561  1.00173.17           O  
ATOM   2681  N   GLN B  42     127.267  15.688 141.408  1.00 81.04           N  
ATOM   2682  CA  GLN B  42     125.896  15.937 141.064  1.00 81.04           C  
ATOM   2683  CB  GLN B  42     125.716  17.109 140.079  1.00 81.04           C  
ATOM   2684  CG  GLN B  42     124.251  17.462 139.808  1.00 81.04           C  
ATOM   2685  CD  GLN B  42     124.215  18.693 138.913  1.00 81.04           C  
ATOM   2686  OE1 GLN B  42     125.239  19.123 138.384  1.00 81.04           O  
ATOM   2687  NE2 GLN B  42     123.000  19.281 138.748  1.00 81.04           N  
ATOM   2688  C   GLN B  42     125.349  14.708 140.415  1.00 81.04           C  
ATOM   2689  O   GLN B  42     125.930  14.176 139.471  1.00 81.04           O  
ATOM   2690  N   THR B  43     124.194  14.243 140.927  1.00191.99           N  
ATOM   2691  CA  THR B  43     123.498  13.090 140.439  1.00191.99           C  
ATOM   2692  CB  THR B  43     123.129  12.156 141.551  1.00191.99           C  
ATOM   2693  OG1 THR B  43     122.438  11.022 141.051  1.00191.99           O  
ATOM   2694  CG2 THR B  43     122.286  12.921 142.582  1.00191.99           C  
ATOM   2695  C   THR B  43     122.243  13.595 139.798  1.00191.99           C  
ATOM   2696  O   THR B  43     121.772  14.692 140.094  1.00191.99           O  
ATOM   2697  N   LEU B  44     121.660  12.795 138.889  1.00181.05           N  
ATOM   2698  CA  LEU B  44     120.554  13.307 138.142  1.00181.05           C  
ATOM   2699  CB  LEU B  44     120.086  12.398 136.997  1.00181.05           C  
ATOM   2700  CG  LEU B  44     121.137  12.230 135.887  1.00181.05           C  
ATOM   2701  CD1 LEU B  44     120.551  11.458 134.699  1.00181.05           C  
ATOM   2702  CD2 LEU B  44     121.749  13.580 135.474  1.00181.05           C  
ATOM   2703  C   LEU B  44     119.381  13.599 139.023  1.00181.05           C  
ATOM   2704  O   LEU B  44     119.026  12.831 139.916  1.00181.05           O  
ATOM   2705  N   GLY B  45     118.758  14.769 138.771  1.00113.01           N  
ATOM   2706  CA  GLY B  45     117.562  15.155 139.456  1.00113.01           C  
ATOM   2707  C   GLY B  45     117.881  15.887 140.721  1.00113.01           C  
ATOM   2708  O   GLY B  45     116.972  16.281 141.449  1.00113.01           O  
ATOM   2709  N   GLN B  46     119.173  16.115 141.012  1.00149.95           N  
ATOM   2710  CA  GLN B  46     119.528  16.740 142.250  1.00149.95           C  
ATOM   2711  CB  GLN B  46     120.342  15.812 143.172  1.00149.95           C  
ATOM   2712  CG  GLN B  46     119.552  14.626 143.727  1.00149.95           C  
ATOM   2713  CD  GLN B  46     118.799  15.113 144.960  1.00149.95           C  
ATOM   2714  OE1 GLN B  46     117.573  15.045 145.024  1.00149.95           O  
ATOM   2715  NE2 GLN B  46     119.556  15.613 145.975  1.00149.95           N  
ATOM   2716  C   GLN B  46     120.408  17.914 141.971  1.00149.95           C  
ATOM   2717  O   GLN B  46     120.887  18.104 140.853  1.00149.95           O  
ATOM   2718  N   GLY B  47     120.595  18.762 143.004  1.00106.96           N  
ATOM   2719  CA  GLY B  47     121.516  19.852 142.927  1.00106.96           C  
ATOM   2720  C   GLY B  47     122.819  19.284 143.379  1.00106.96           C  
ATOM   2721  O   GLY B  47     122.922  18.103 143.699  1.00106.96           O  
ATOM   2722  N   PRO B  48     123.831  20.084 143.436  1.00270.61           N  
ATOM   2723  CA  PRO B  48     125.072  19.497 143.839  1.00270.61           C  
ATOM   2724  CD  PRO B  48     124.015  21.116 142.424  1.00270.61           C  
ATOM   2725  CB  PRO B  48     126.160  20.448 143.350  1.00270.61           C  
ATOM   2726  CG  PRO B  48     125.523  21.132 142.126  1.00270.61           C  
ATOM   2727  C   PRO B  48     125.148  19.198 145.311  1.00270.61           C  
ATOM   2728  O   PRO B  48     124.477  19.862 146.102  1.00270.61           O  
ATOM   2729  N   GLU B  49     125.966  18.186 145.684  1.00 99.08           N  
ATOM   2730  CA  GLU B  49     126.168  17.791 147.051  1.00 99.08           C  
ATOM   2731  CB  GLU B  49     125.717  16.348 147.329  1.00 99.08           C  
ATOM   2732  CG  GLU B  49     124.213  16.161 147.125  1.00 99.08           C  
ATOM   2733  CD  GLU B  49     123.883  14.709 147.408  1.00 99.08           C  
ATOM   2734  OE1 GLU B  49     124.163  14.255 148.549  1.00 99.08           O  
ATOM   2735  OE2 GLU B  49     123.357  14.030 146.489  1.00 99.08           O  
ATOM   2736  C   GLU B  49     127.646  17.890 147.308  1.00 99.08           C  
ATOM   2737  O   GLU B  49     128.462  17.545 146.457  1.00 99.08           O  
ATOM   2738  N   PHE B  50     128.023  18.351 148.514  1.00161.75           N  
ATOM   2739  CA  PHE B  50     129.387  18.672 148.851  1.00161.75           C  
ATOM   2740  CB  PHE B  50     129.386  19.734 149.963  1.00161.75           C  
ATOM   2741  CG  PHE B  50     130.758  20.033 150.437  1.00161.75           C  
ATOM   2742  CD1 PHE B  50     131.547  20.961 149.797  1.00161.75           C  
ATOM   2743  CD2 PHE B  50     131.239  19.378 151.545  1.00161.75           C  
ATOM   2744  CE1 PHE B  50     132.808  21.236 150.267  1.00161.75           C  
ATOM   2745  CE2 PHE B  50     132.498  19.649 152.013  1.00161.75           C  
ATOM   2746  CZ  PHE B  50     133.280  20.573 151.375  1.00161.75           C  
ATOM   2747  C   PHE B  50     130.210  17.495 149.316  1.00161.75           C  
ATOM   2748  O   PHE B  50     129.806  16.781 150.232  1.00161.75           O  
ATOM   2749  N   LEU B  51     131.334  17.210 148.597  1.00176.60           N  
ATOM   2750  CA  LEU B  51     132.354  16.238 148.948  1.00176.60           C  
ATOM   2751  CB  LEU B  51     133.238  15.867 147.738  1.00176.60           C  
ATOM   2752  CG  LEU B  51     132.567  15.049 146.615  1.00176.60           C  
ATOM   2753  CD1 LEU B  51     132.452  13.564 146.983  1.00176.60           C  
ATOM   2754  CD2 LEU B  51     131.215  15.648 146.211  1.00176.60           C  
ATOM   2755  C   LEU B  51     133.338  16.718 149.999  1.00176.60           C  
ATOM   2756  O   LEU B  51     133.399  16.181 151.105  1.00176.60           O  
ATOM   2757  N   THR B  52     134.138  17.772 149.683  1.00179.12           N  
ATOM   2758  CA  THR B  52     135.168  18.217 150.599  1.00179.12           C  
ATOM   2759  CB  THR B  52     136.345  17.286 150.689  1.00179.12           C  
ATOM   2760  OG1 THR B  52     137.181  17.665 151.773  1.00179.12           O  
ATOM   2761  CG2 THR B  52     137.137  17.357 149.371  1.00179.12           C  
ATOM   2762  C   THR B  52     135.724  19.532 150.136  1.00179.12           C  
ATOM   2763  O   THR B  52     135.600  19.887 148.964  1.00179.12           O  
ATOM   2764  N   TYR B  53     136.324  20.322 151.062  1.00297.64           N  
ATOM   2765  CA  TYR B  53     136.937  21.523 150.577  1.00297.64           C  
ATOM   2766  CB  TYR B  53     136.028  22.756 150.532  1.00297.64           C  
ATOM   2767  CG  TYR B  53     135.799  23.301 151.889  1.00297.64           C  
ATOM   2768  CD1 TYR B  53     134.853  22.743 152.713  1.00297.64           C  
ATOM   2769  CD2 TYR B  53     136.542  24.372 152.326  1.00297.64           C  
ATOM   2770  CE1 TYR B  53     134.638  23.259 153.964  1.00297.64           C  
ATOM   2771  CE2 TYR B  53     136.329  24.892 153.578  1.00297.64           C  
ATOM   2772  CZ  TYR B  53     135.373  24.334 154.394  1.00297.64           C  
ATOM   2773  OH  TYR B  53     135.137  24.855 155.683  1.00297.64           O  
ATOM   2774  C   TYR B  53     138.185  21.843 151.337  1.00297.64           C  
ATOM   2775  O   TYR B  53     138.418  21.336 152.434  1.00297.64           O  
ATOM   2776  N   PHE B  54     139.031  22.709 150.739  1.00210.97           N  
ATOM   2777  CA  PHE B  54     140.309  23.025 151.318  1.00210.97           C  
ATOM   2778  CB  PHE B  54     141.517  22.646 150.437  1.00210.97           C  
ATOM   2779  CG  PHE B  54     141.574  21.177 150.191  1.00210.97           C  
ATOM   2780  CD1 PHE B  54     141.983  20.328 151.183  1.00210.97           C  
ATOM   2781  CD2 PHE B  54     141.208  20.633 148.980  1.00210.97           C  
ATOM   2782  CE1 PHE B  54     142.042  18.973 150.970  1.00210.97           C  
ATOM   2783  CE2 PHE B  54     141.267  19.275 148.764  1.00210.97           C  
ATOM   2784  CZ  PHE B  54     141.688  18.434 149.761  1.00210.97           C  
ATOM   2785  C   PHE B  54     140.463  24.506 151.478  1.00210.97           C  
ATOM   2786  O   PHE B  54     139.903  25.303 150.725  1.00210.97           O  
ATOM   2787  N   GLN B  55     141.247  24.889 152.506  1.00247.91           N  
ATOM   2788  CA  GLN B  55     141.668  26.238 152.728  1.00247.91           C  
ATOM   2789  CB  GLN B  55     141.257  26.761 154.121  1.00247.91           C  
ATOM   2790  CG  GLN B  55     141.885  28.105 154.488  1.00247.91           C  
ATOM   2791  CD  GLN B  55     141.056  28.798 155.566  1.00247.91           C  
ATOM   2792  OE1 GLN B  55     140.036  28.280 156.016  1.00247.91           O  
ATOM   2793  NE2 GLN B  55     141.496  30.014 155.985  1.00247.91           N  
ATOM   2794  C   GLN B  55     143.146  26.214 152.628  1.00247.91           C  
ATOM   2795  O   GLN B  55     143.822  25.656 153.493  1.00247.91           O  
ATOM   2796  N   ASN B  56     143.682  26.852 151.566  1.00191.51           N  
ATOM   2797  CA  ASN B  56     145.081  26.703 151.330  1.00191.51           C  
ATOM   2798  CB  ASN B  56     145.979  27.248 152.456  1.00191.51           C  
ATOM   2799  CG  ASN B  56     145.937  28.769 152.417  1.00191.51           C  
ATOM   2800  OD1 ASN B  56     146.237  29.431 153.409  1.00191.51           O  
ATOM   2801  ND2 ASN B  56     145.564  29.342 151.241  1.00191.51           N  
ATOM   2802  C   ASN B  56     145.260  25.226 151.224  1.00191.51           C  
ATOM   2803  O   ASN B  56     144.464  24.550 150.576  1.00191.51           O  
ATOM   2804  N   GLU B  57     146.325  24.696 151.842  1.00151.67           N  
ATOM   2805  CA  GLU B  57     146.573  23.284 151.834  1.00151.67           C  
ATOM   2806  CB  GLU B  57     148.001  22.890 152.262  1.00151.67           C  
ATOM   2807  CG  GLU B  57     148.256  22.928 153.771  1.00151.67           C  
ATOM   2808  CD  GLU B  57     148.453  24.364 154.227  1.00151.67           C  
ATOM   2809  OE1 GLU B  57     148.636  25.251 153.352  1.00151.67           O  
ATOM   2810  OE2 GLU B  57     148.430  24.587 155.468  1.00151.67           O  
ATOM   2811  C   GLU B  57     145.634  22.547 152.757  1.00151.67           C  
ATOM   2812  O   GLU B  57     145.403  21.358 152.573  1.00151.67           O  
ATOM   2813  N   ALA B  58     145.107  23.196 153.812  1.00121.65           N  
ATOM   2814  CA  ALA B  58     144.366  22.483 154.831  1.00121.65           C  
ATOM   2815  CB  ALA B  58     144.254  23.263 156.154  1.00121.65           C  
ATOM   2816  C   ALA B  58     142.972  22.097 154.446  1.00121.65           C  
ATOM   2817  O   ALA B  58     142.215  22.878 153.874  1.00121.65           O  
ATOM   2818  N   GLN B  59     142.578  20.871 154.855  1.00209.46           N  
ATOM   2819  CA  GLN B  59     141.303  20.297 154.505  1.00209.46           C  
ATOM   2820  CB  GLN B  59     141.386  18.804 154.133  1.00209.46           C  
ATOM   2821  CG  GLN B  59     140.080  18.244 153.563  1.00209.46           C  
ATOM   2822  CD  GLN B  59     140.363  16.877 152.954  1.00209.46           C  
ATOM   2823  OE1 GLN B  59     141.513  16.510 152.716  1.00209.46           O  
ATOM   2824  NE2 GLN B  59     139.277  16.105 152.679  1.00209.46           N  
ATOM   2825  C   GLN B  59     140.367  20.447 155.655  1.00209.46           C  
ATOM   2826  O   GLN B  59     140.367  19.669 156.608  1.00209.46           O  
ATOM   2827  N   LEU B  60     139.524  21.483 155.569  1.00 80.06           N  
ATOM   2828  CA  LEU B  60     138.646  21.826 156.640  1.00 80.06           C  
ATOM   2829  CB  LEU B  60     138.012  23.201 156.409  1.00 80.06           C  
ATOM   2830  CG  LEU B  60     139.085  24.292 156.240  1.00 80.06           C  
ATOM   2831  CD1 LEU B  60     138.461  25.686 156.101  1.00 80.06           C  
ATOM   2832  CD2 LEU B  60     140.140  24.217 157.354  1.00 80.06           C  
ATOM   2833  C   LEU B  60     137.555  20.826 156.849  1.00 80.06           C  
ATOM   2834  O   LEU B  60     137.335  20.393 157.980  1.00 80.06           O  
ATOM   2835  N   GLU B  61     136.844  20.406 155.781  1.00 77.80           N  
ATOM   2836  CA  GLU B  61     135.728  19.551 156.069  1.00 77.80           C  
ATOM   2837  CB  GLU B  61     134.420  20.329 156.277  1.00 77.80           C  
ATOM   2838  CG  GLU B  61     133.277  19.474 156.821  1.00 77.80           C  
ATOM   2839  CD  GLU B  61     132.132  20.410 157.184  1.00 77.80           C  
ATOM   2840  OE1 GLU B  61     132.375  21.645 157.240  1.00 77.80           O  
ATOM   2841  OE2 GLU B  61     130.992  19.910 157.377  1.00 77.80           O  
ATOM   2842  C   GLU B  61     135.496  18.575 154.963  1.00 77.80           C  
ATOM   2843  O   GLU B  61     135.791  18.838 153.797  1.00 77.80           O  
ATOM   2844  N   LYS B  68     134.953  17.400 155.342  1.00 64.07           N  
ATOM   2845  CA  LYS B  68     134.620  16.356 154.416  1.00 64.07           C  
ATOM   2846  CB  LYS B  68     135.439  15.072 154.596  1.00 64.07           C  
ATOM   2847  CG  LYS B  68     136.951  15.247 154.514  1.00 64.07           C  
ATOM   2848  CD  LYS B  68     137.691  14.037 155.083  1.00 64.07           C  
ATOM   2849  CE  LYS B  68     139.211  14.144 155.018  1.00 64.07           C  
ATOM   2850  NZ  LYS B  68     139.828  12.998 155.723  1.00 64.07           N  
ATOM   2851  C   LYS B  68     133.226  15.928 154.750  1.00 64.07           C  
ATOM   2852  O   LYS B  68     132.784  16.040 155.892  1.00 64.07           O  
ATOM   2853  N   SER B  69     132.497  15.432 153.738  1.00 88.55           N  
ATOM   2854  CA  SER B  69     131.154  14.956 153.895  1.00 88.55           C  
ATOM   2855  CB  SER B  69     130.310  15.267 152.641  1.00 88.55           C  
ATOM   2856  OG  SER B  69     129.041  14.636 152.703  1.00 88.55           O  
ATOM   2857  C   SER B  69     131.205  13.471 154.072  1.00 88.55           C  
ATOM   2858  O   SER B  69     132.253  12.845 153.912  1.00 88.55           O  
ATOM   2859  N   ARG B  70     130.047  12.881 154.427  1.00108.40           N  
ATOM   2860  CA  ARG B  70     129.913  11.468 154.577  1.00108.40           C  
ATOM   2861  CB  ARG B  70     128.567  11.046 155.193  1.00108.40           C  
ATOM   2862  CG  ARG B  70     127.318  11.452 154.410  1.00108.40           C  
ATOM   2863  CD  ARG B  70     126.032  11.079 155.153  1.00108.40           C  
ATOM   2864  NE  ARG B  70     124.874  11.425 154.281  1.00108.40           N  
ATOM   2865  CZ  ARG B  70     124.314  12.669 154.338  1.00108.40           C  
ATOM   2866  NH1 ARG B  70     124.827  13.614 155.177  1.00108.40           N  
ATOM   2867  NH2 ARG B  70     123.242  12.968 153.546  1.00108.40           N  
ATOM   2868  C   ARG B  70     130.071  10.853 153.220  1.00108.40           C  
ATOM   2869  O   ARG B  70     130.521   9.714 153.091  1.00108.40           O  
ATOM   2870  N   LEU B  71     129.699  11.609 152.168  1.00138.55           N  
ATOM   2871  CA  LEU B  71     129.786  11.172 150.800  1.00138.55           C  
ATOM   2872  CB  LEU B  71     129.324  12.240 149.788  1.00138.55           C  
ATOM   2873  CG  LEU B  71     127.800  12.484 149.736  1.00138.55           C  
ATOM   2874  CD1 LEU B  71     127.051  11.314 149.078  1.00138.55           C  
ATOM   2875  CD2 LEU B  71     127.239  12.840 151.119  1.00138.55           C  
ATOM   2876  C   LEU B  71     131.211  10.874 150.480  1.00138.55           C  
ATOM   2877  O   LEU B  71     131.486  10.021 149.638  1.00138.55           O  
ATOM   2878  N   LEU B  72     132.165  11.600 151.093  1.00114.19           N  
ATOM   2879  CA  LEU B  72     133.536  11.298 150.797  1.00114.19           C  
ATOM   2880  CB  LEU B  72     134.493  12.407 151.282  1.00114.19           C  
ATOM   2881  CG  LEU B  72     135.948  12.269 150.797  1.00114.19           C  
ATOM   2882  CD1 LEU B  72     136.040  12.492 149.278  1.00114.19           C  
ATOM   2883  CD2 LEU B  72     136.897  13.193 151.580  1.00114.19           C  
ATOM   2884  C   LEU B  72     133.852  10.029 151.541  1.00114.19           C  
ATOM   2885  O   LEU B  72     134.465  10.048 152.608  1.00114.19           O  
ATOM   2886  N   SER B  73     133.459   8.876 150.960  1.00 64.84           N  
ATOM   2887  CA  SER B  73     133.675   7.593 151.569  1.00 64.84           C  
ATOM   2888  CB  SER B  73     132.855   6.460 150.921  1.00 64.84           C  
ATOM   2889  OG  SER B  73     133.219   6.295 149.557  1.00 64.84           O  
ATOM   2890  C   SER B  73     135.129   7.264 151.417  1.00 64.84           C  
ATOM   2891  O   SER B  73     135.904   8.049 150.878  1.00 64.84           O  
ATOM   2892  N   ASP B  74     135.526   6.065 151.883  1.00116.04           N  
ATOM   2893  CA  ASP B  74     136.897   5.643 151.938  1.00116.04           C  
ATOM   2894  CB  ASP B  74     137.045   4.227 152.540  1.00116.04           C  
ATOM   2895  CG  ASP B  74     136.219   3.216 151.743  0.88116.04           C  
ATOM   2896  OD1 ASP B  74     135.056   3.539 151.379  0.83116.04           O  
ATOM   2897  OD2 ASP B  74     136.741   2.097 151.493  0.83116.04           O  
ATOM   2898  C   ASP B  74     137.546   5.667 150.586  1.00116.04           C  
ATOM   2899  O   ASP B  74     138.706   6.057 150.464  1.00116.04           O  
ATOM   2900  N   ARG B  75     136.824   5.260 149.530  1.00132.37           N  
ATOM   2901  CA  ARG B  75     137.394   5.195 148.215  1.00132.37           C  
ATOM   2902  CB  ARG B  75     136.468   4.515 147.195  1.00132.37           C  
ATOM   2903  CG  ARG B  75     136.312   3.022 147.490  1.00132.37           C  
ATOM   2904  CD  ARG B  75     135.528   2.232 146.439  1.00132.37           C  
ATOM   2905  NE  ARG B  75     134.100   2.653 146.505  1.00132.37           N  
ATOM   2906  CZ  ARG B  75     133.632   3.647 145.693  1.00132.37           C  
ATOM   2907  NH1 ARG B  75     134.461   4.261 144.801  1.00132.37           N  
ATOM   2908  NH2 ARG B  75     132.323   4.022 145.762  1.00132.37           N  
ATOM   2909  C   ARG B  75     137.753   6.565 147.731  1.00132.37           C  
ATOM   2910  O   ARG B  75     138.719   6.722 146.986  1.00132.37           O  
ATOM   2911  N   PHE B  76     136.975   7.594 148.118  1.00 94.73           N  
ATOM   2912  CA  PHE B  76     137.251   8.923 147.646  1.00 94.73           C  
ATOM   2913  CB  PHE B  76     136.002   9.816 147.588  1.00 94.73           C  
ATOM   2914  CG  PHE B  76     135.162   9.369 146.443  1.00 94.73           C  
ATOM   2915  CD1 PHE B  76     134.484   8.173 146.483  1.00 94.73           C  
ATOM   2916  CD2 PHE B  76     135.033  10.172 145.334  1.00 94.73           C  
ATOM   2917  CE1 PHE B  76     133.708   7.776 145.421  1.00 94.73           C  
ATOM   2918  CE2 PHE B  76     134.258   9.782 144.268  1.00 94.73           C  
ATOM   2919  CZ  PHE B  76     133.595   8.581 144.313  1.00 94.73           C  
ATOM   2920  C   PHE B  76     138.245   9.598 148.544  1.00 94.73           C  
ATOM   2921  O   PHE B  76     138.228   9.420 149.761  1.00 94.73           O  
ATOM   2922  N   SER B  77     139.168  10.377 147.935  1.00 54.08           N  
ATOM   2923  CA  SER B  77     140.122  11.151 148.681  1.00 54.08           C  
ATOM   2924  CB  SER B  77     141.400  10.385 149.074  1.00 54.08           C  
ATOM   2925  OG  SER B  77     142.120   9.993 147.916  1.00 54.08           O  
ATOM   2926  C   SER B  77     140.533  12.327 147.840  1.00 54.08           C  
ATOM   2927  O   SER B  77     140.520  12.266 146.610  1.00 54.08           O  
ATOM   2928  N   ALA B  78     140.911  13.447 148.493  1.00 58.90           N  
ATOM   2929  CA  ALA B  78     141.294  14.619 147.753  1.00 58.90           C  
ATOM   2930  CB  ALA B  78     140.193  15.694 147.704  1.00 58.90           C  
ATOM   2931  C   ALA B  78     142.482  15.255 148.417  1.00 58.90           C  
ATOM   2932  O   ALA B  78     142.696  15.098 149.618  1.00 58.90           O  
ATOM   2933  N   GLU B  79     143.311  15.978 147.632  1.00 71.63           N  
ATOM   2934  CA  GLU B  79     144.423  16.673 148.217  1.00 71.63           C  
ATOM   2935  CB  GLU B  79     145.718  15.843 148.277  1.00 71.63           C  
ATOM   2936  CG  GLU B  79     146.200  15.332 146.920  0.83 71.63           C  
ATOM   2937  CD  GLU B  79     147.434  14.472 147.162  0.83 71.63           C  
ATOM   2938  OE1 GLU B  79     148.511  15.046 147.478  0.75 71.63           O  
ATOM   2939  OE2 GLU B  79     147.313  13.224 147.037  0.75 71.63           O  
ATOM   2940  C   GLU B  79     144.688  17.922 147.430  1.00 71.63           C  
ATOM   2941  O   GLU B  79     144.361  18.015 146.248  1.00 71.63           O  
ATOM   2942  N   ARG B  80     145.246  18.943 148.113  1.00128.56           N  
ATOM   2943  CA  ARG B  80     145.613  20.194 147.513  1.00128.56           C  
ATOM   2944  CB  ARG B  80     144.637  21.293 147.962  1.00128.56           C  
ATOM   2945  CG  ARG B  80     144.682  22.611 147.193  1.00128.56           C  
ATOM   2946  CD  ARG B  80     143.606  23.583 147.687  1.00128.56           C  
ATOM   2947  NE  ARG B  80     143.715  24.839 146.896  1.00128.56           N  
ATOM   2948  CZ  ARG B  80     142.949  25.922 147.221  1.00128.56           C  
ATOM   2949  NH1 ARG B  80     142.072  25.864 148.266  1.00128.56           N  
ATOM   2950  NH2 ARG B  80     143.070  27.072 146.498  1.00128.56           N  
ATOM   2951  C   ARG B  80     146.970  20.493 148.088  1.00128.56           C  
ATOM   2952  O   ARG B  80     147.108  21.316 148.991  1.00128.56           O  
ATOM   2953  N   PRO B  81     147.981  19.874 147.543  1.00106.02           N  
ATOM   2954  CA  PRO B  81     149.314  19.887 148.097  1.00106.02           C  
ATOM   2955  CD  PRO B  81     147.980  19.522 146.133  1.00106.02           C  
ATOM   2956  CB  PRO B  81     150.176  19.143 147.081  1.00106.02           C  
ATOM   2957  CG  PRO B  81     149.464  19.423 145.745  1.00106.02           C  
ATOM   2958  C   PRO B  81     149.917  21.218 148.419  1.00106.02           C  
ATOM   2959  O   PRO B  81     150.563  21.314 149.461  1.00106.02           O  
ATOM   2960  N   LYS B  82     149.787  22.242 147.554  1.00252.75           N  
ATOM   2961  CA  LYS B  82     150.396  23.499 147.895  1.00252.75           C  
ATOM   2962  CB  LYS B  82     151.678  23.742 147.078  1.00252.75           C  
ATOM   2963  CG  LYS B  82     151.490  23.485 145.581  1.00252.75           C  
ATOM   2964  CD  LYS B  82     152.745  23.727 144.739  1.00252.75           C  
ATOM   2965  CE  LYS B  82     153.784  22.602 144.839  1.00252.75           C  
ATOM   2966  NZ  LYS B  82     153.242  21.353 144.259  1.00252.75           N  
ATOM   2967  C   LYS B  82     149.416  24.579 147.599  1.00252.75           C  
ATOM   2968  O   LYS B  82     149.757  25.580 146.968  1.00252.75           O  
ATOM   2969  N   GLY B  83     148.182  24.430 148.115  1.00137.61           N  
ATOM   2970  CA  GLY B  83     147.164  25.373 147.787  1.00137.61           C  
ATOM   2971  C   GLY B  83     147.018  25.139 146.319  1.00137.61           C  
ATOM   2972  O   GLY B  83     147.334  24.050 145.846  1.00137.61           O  
ATOM   2973  N   SER B  84     146.514  26.114 145.547  1.00231.45           N  
ATOM   2974  CA  SER B  84     146.598  25.908 144.137  1.00231.45           C  
ATOM   2975  CB  SER B  84     148.052  25.607 143.707  1.00231.45           C  
ATOM   2976  OG  SER B  84     148.194  25.623 142.298  1.00231.45           O  
ATOM   2977  C   SER B  84     145.695  24.783 143.719  1.00231.45           C  
ATOM   2978  O   SER B  84     144.567  24.649 144.193  1.00231.45           O  
ATOM   2979  N   PHE B  85     146.187  23.949 142.778  1.00111.99           N  
ATOM   2980  CA  PHE B  85     145.416  22.897 142.181  1.00111.99           C  
ATOM   2981  CB  PHE B  85     146.058  22.272 140.922  1.00111.99           C  
ATOM   2982  CG  PHE B  85     147.333  21.587 141.270  1.00111.99           C  
ATOM   2983  CD1 PHE B  85     147.329  20.272 141.679  1.00111.99           C  
ATOM   2984  CD2 PHE B  85     148.532  22.256 141.179  1.00111.99           C  
ATOM   2985  CE1 PHE B  85     148.506  19.635 141.997  1.00111.99           C  
ATOM   2986  CE2 PHE B  85     149.708  21.621 141.497  1.00111.99           C  
ATOM   2987  CZ  PHE B  85     149.700  20.309 141.904  1.00111.99           C  
ATOM   2988  C   PHE B  85     145.096  21.812 143.153  1.00111.99           C  
ATOM   2989  O   PHE B  85     145.820  21.579 144.124  1.00111.99           O  
ATOM   2990  N   SER B  86     143.950  21.135 142.912  1.00 68.65           N  
ATOM   2991  CA  SER B  86     143.502  20.073 143.766  1.00 68.65           C  
ATOM   2992  CB  SER B  86     142.219  20.405 144.544  1.00 68.65           C  
ATOM   2993  OG  SER B  86     141.842  19.303 145.356  1.00 68.65           O  
ATOM   2994  C   SER B  86     143.227  18.854 142.940  1.00 68.65           C  
ATOM   2995  O   SER B  86     142.924  18.938 141.746  1.00 68.65           O  
ATOM   2996  N   THR B  87     143.342  17.674 143.580  1.00 60.13           N  
ATOM   2997  CA  THR B  87     143.141  16.418 142.918  1.00 60.13           C  
ATOM   2998  CB  THR B  87     144.388  15.577 142.910  1.00 60.13           C  
ATOM   2999  OG1 THR B  87     145.435  16.256 142.235  1.00 60.13           O  
ATOM   3000  CG2 THR B  87     144.099  14.237 142.229  1.00 60.13           C  
ATOM   3001  C   THR B  87     142.104  15.637 143.670  1.00 60.13           C  
ATOM   3002  O   THR B  87     142.112  15.588 144.898  1.00 60.13           O  
ATOM   3003  N   LEU B  88     141.171  15.011 142.928  1.00 82.44           N  
ATOM   3004  CA  LEU B  88     140.145  14.179 143.497  1.00 82.44           C  
ATOM   3005  CB  LEU B  88     138.743  14.596 143.011  1.00 82.44           C  
ATOM   3006  CG  LEU B  88     137.574  13.738 143.534  1.00 82.44           C  
ATOM   3007  CD1 LEU B  88     137.415  13.860 145.059  1.00 82.44           C  
ATOM   3008  CD2 LEU B  88     136.276  14.053 142.770  1.00 82.44           C  
ATOM   3009  C   LEU B  88     140.400  12.797 142.972  1.00 82.44           C  
ATOM   3010  O   LEU B  88     140.573  12.621 141.768  1.00 82.44           O  
ATOM   3011  N   GLU B  89     140.438  11.771 143.850  1.00 95.17           N  
ATOM   3012  CA  GLU B  89     140.736  10.451 143.361  1.00 95.17           C  
ATOM   3013  CB  GLU B  89     142.114   9.940 143.824  1.00 95.17           C  
ATOM   3014  CG  GLU B  89     142.540   8.610 143.197  1.00 95.17           C  
ATOM   3015  CD  GLU B  89     143.963   8.314 143.650  1.00 95.17           C  
ATOM   3016  OE1 GLU B  89     144.775   9.277 143.721  1.00 95.17           O  
ATOM   3017  OE2 GLU B  89     144.258   7.122 143.931  1.00 95.17           O  
ATOM   3018  C   GLU B  89     139.703   9.487 143.860  1.00 95.17           C  
ATOM   3019  O   GLU B  89     139.222   9.602 144.985  1.00 95.17           O  
ATOM   3020  N   ILE B  90     139.325   8.515 143.001  1.00 92.06           N  
ATOM   3021  CA  ILE B  90     138.375   7.490 143.344  1.00 92.06           C  
ATOM   3022  CB  ILE B  90     137.221   7.446 142.384  1.00 92.06           C  
ATOM   3023  CG1 ILE B  90     136.512   8.814 142.330  1.00 92.06           C  
ATOM   3024  CG2 ILE B  90     136.305   6.285 142.806  1.00 92.06           C  
ATOM   3025  CD1 ILE B  90     135.572   8.987 141.134  1.00 92.06           C  
ATOM   3026  C   ILE B  90     139.116   6.190 143.185  1.00 92.06           C  
ATOM   3027  O   ILE B  90     139.491   5.821 142.072  1.00 92.06           O  
ATOM   3028  N   GLN B  91     139.331   5.457 144.298  1.00251.97           N  
ATOM   3029  CA  GLN B  91     140.193   4.302 144.287  1.00251.97           C  
ATOM   3030  CB  GLN B  91     140.520   3.804 145.698  1.00251.97           C  
ATOM   3031  CG  GLN B  91     141.810   2.994 145.750  1.00251.97           C  
ATOM   3032  CD  GLN B  91     142.944   3.999 145.873  1.00251.97           C  
ATOM   3033  OE1 GLN B  91     142.848   4.960 146.634  1.00251.97           O  
ATOM   3034  NE2 GLN B  91     144.037   3.791 145.091  1.00251.97           N  
ATOM   3035  C   GLN B  91     139.678   3.123 143.522  1.00251.97           C  
ATOM   3036  O   GLN B  91     140.405   2.556 142.715  1.00251.97           O  
ATOM   3037  N   ARG B  92     138.435   2.680 143.772  1.00145.68           N  
ATOM   3038  CA  ARG B  92     137.894   1.593 143.012  1.00145.68           C  
ATOM   3039  CB  ARG B  92     137.798   0.269 143.791  1.00145.68           C  
ATOM   3040  CG  ARG B  92     139.155  -0.429 143.939  1.00145.68           C  
ATOM   3041  CD  ARG B  92     139.207  -1.492 145.040  1.00145.68           C  
ATOM   3042  NE  ARG B  92     138.947  -0.776 146.318  1.00145.68           N  
ATOM   3043  CZ  ARG B  92     139.930  -0.017 146.883  1.00145.68           C  
ATOM   3044  NH1 ARG B  92     141.156   0.059 146.289  1.00145.68           N  
ATOM   3045  NH2 ARG B  92     139.677   0.686 148.025  1.00145.68           N  
ATOM   3046  C   ARG B  92     136.536   2.072 142.656  1.00145.68           C  
ATOM   3047  O   ARG B  92     135.691   2.280 143.523  1.00145.68           O  
ATOM   3048  N   THR B  93     136.297   2.282 141.355  1.00144.45           N  
ATOM   3049  CA  THR B  93     135.052   2.862 140.968  1.00144.45           C  
ATOM   3050  CB  THR B  93     135.079   3.502 139.611  1.00144.45           C  
ATOM   3051  OG1 THR B  93     135.384   2.532 138.620  1.00144.45           O  
ATOM   3052  CG2 THR B  93     136.127   4.629 139.599  1.00144.45           C  
ATOM   3053  C   THR B  93     133.990   1.819 140.945  1.00144.45           C  
ATOM   3054  O   THR B  93     134.233   0.648 140.657  1.00144.45           O  
ATOM   3055  N   GLU B  94     132.759   2.248 141.269  1.00 96.04           N  
ATOM   3056  CA  GLU B  94     131.634   1.371 141.257  1.00 96.04           C  
ATOM   3057  CB  GLU B  94     131.048   1.122 142.658  1.00 96.04           C  
ATOM   3058  CG  GLU B  94     132.018   0.424 143.611  1.00 96.04           C  
ATOM   3059  CD  GLU B  94     131.362   0.337 144.982  1.00 96.04           C  
ATOM   3060  OE1 GLU B  94     130.590   1.272 145.326  1.00 96.04           O  
ATOM   3061  OE2 GLU B  94     131.619  -0.664 145.703  1.00 96.04           O  
ATOM   3062  C   GLU B  94     130.582   2.070 140.470  1.00 96.04           C  
ATOM   3063  O   GLU B  94     130.606   3.290 140.311  1.00 96.04           O  
ATOM   3064  N   GLN B  95     129.637   1.293 139.920  1.00301.87           N  
ATOM   3065  CA  GLN B  95     128.546   1.909 139.243  1.00301.87           C  
ATOM   3066  CB  GLN B  95     127.682   0.896 138.480  1.00301.87           C  
ATOM   3067  CG  GLN B  95     128.466   0.095 137.438  1.00301.87           C  
ATOM   3068  CD  GLN B  95     127.542  -0.989 136.906  1.00301.87           C  
ATOM   3069  OE1 GLN B  95     126.431  -0.707 136.463  1.00301.87           O  
ATOM   3070  NE2 GLN B  95     128.007  -2.268 136.963  1.00301.87           N  
ATOM   3071  C   GLN B  95     127.734   2.449 140.375  1.00301.87           C  
ATOM   3072  O   GLN B  95     127.299   1.711 141.259  1.00301.87           O  
ATOM   3073  N   GLY B  96     127.472   3.763 140.325  1.00266.13           N  
ATOM   3074  CA  GLY B  96     126.872   4.526 141.378  1.00266.13           C  
ATOM   3075  C   GLY B  96     127.746   5.732 141.531  1.00266.13           C  
ATOM   3076  O   GLY B  96     127.284   6.804 141.921  1.00266.13           O  
ATOM   3077  N   ASP B  97     129.044   5.564 141.209  1.00123.66           N  
ATOM   3078  CA  ASP B  97     130.028   6.614 141.201  1.00123.66           C  
ATOM   3079  CB  ASP B  97     131.469   6.094 141.049  1.00123.66           C  
ATOM   3080  CG  ASP B  97     131.841   5.398 142.353  1.00123.66           C  
ATOM   3081  OD1 ASP B  97     131.116   5.617 143.357  1.00123.66           O  
ATOM   3082  OD2 ASP B  97     132.853   4.644 142.365  1.00123.66           O  
ATOM   3083  C   ASP B  97     129.757   7.514 140.033  1.00123.66           C  
ATOM   3084  O   ASP B  97     130.216   8.655 140.005  1.00123.66           O  
ATOM   3085  N   SER B  98     129.059   7.013 138.996  1.00 68.96           N  
ATOM   3086  CA  SER B  98     128.820   7.833 137.843  1.00 68.96           C  
ATOM   3087  CB  SER B  98     127.930   7.184 136.769  1.00 68.96           C  
ATOM   3088  OG  SER B  98     128.582   6.058 136.203  1.00 68.96           O  
ATOM   3089  C   SER B  98     128.123   9.067 138.291  1.00 68.96           C  
ATOM   3090  O   SER B  98     127.120   9.016 139.001  1.00 68.96           O  
ATOM   3091  N   ALA B  99     128.669  10.225 137.879  1.00 77.46           N  
ATOM   3092  CA  ALA B  99     128.085  11.473 138.257  1.00 77.46           C  
ATOM   3093  CB  ALA B  99     128.114  11.736 139.776  1.00 77.46           C  
ATOM   3094  C   ALA B  99     128.900  12.539 137.623  1.00 77.46           C  
ATOM   3095  O   ALA B  99     129.905  12.269 136.959  1.00 77.46           O  
ATOM   3096  N   MET B 100     128.449  13.795 137.781  1.00132.71           N  
ATOM   3097  CA  MET B 100     129.246  14.871 137.293  1.00132.71           C  
ATOM   3098  CB  MET B 100     128.475  15.970 136.558  1.00132.71           C  
ATOM   3099  CG  MET B 100     129.407  17.055 136.027  1.00132.71           C  
ATOM   3100  SD  MET B 100     128.752  17.955 134.601  1.00132.71           S  
ATOM   3101  CE  MET B 100     129.087  16.578 133.464  1.00132.71           C  
ATOM   3102  C   MET B 100     129.927  15.438 138.489  1.00132.71           C  
ATOM   3103  O   MET B 100     129.298  15.704 139.513  1.00132.71           O  
ATOM   3104  N   TYR B 101     131.256  15.607 138.378  1.00112.62           N  
ATOM   3105  CA  TYR B 101     132.035  16.067 139.485  1.00112.62           C  
ATOM   3106  CB  TYR B 101     133.329  15.259 139.707  1.00112.62           C  
ATOM   3107  CG  TYR B 101     132.943  13.883 140.137  1.00112.62           C  
ATOM   3108  CD1 TYR B 101     132.699  12.891 139.215  1.00112.62           C  
ATOM   3109  CD2 TYR B 101     132.822  13.585 141.475  1.00112.62           C  
ATOM   3110  CE1 TYR B 101     132.344  11.628 139.633  1.00112.62           C  
ATOM   3111  CE2 TYR B 101     132.468  12.326 141.898  1.00112.62           C  
ATOM   3112  CZ  TYR B 101     132.226  11.343 140.974  1.00112.62           C  
ATOM   3113  OH  TYR B 101     131.862  10.050 141.405  1.00112.62           O  
ATOM   3114  C   TYR B 101     132.420  17.480 139.204  1.00112.62           C  
ATOM   3115  O   TYR B 101     133.100  17.779 138.222  1.00112.62           O  
ATOM   3116  N   LEU B 102     131.986  18.387 140.097  1.00 86.99           N  
ATOM   3117  CA  LEU B 102     132.188  19.789 139.922  1.00 86.99           C  
ATOM   3118  CB  LEU B 102     130.893  20.586 140.144  1.00 86.99           C  
ATOM   3119  CG  LEU B 102     129.794  20.277 139.111  1.00 86.99           C  
ATOM   3120  CD1 LEU B 102     128.487  21.003 139.456  1.00 86.99           C  
ATOM   3121  CD2 LEU B 102     130.267  20.600 137.685  1.00 86.99           C  
ATOM   3122  C   LEU B 102     133.162  20.277 140.946  1.00 86.99           C  
ATOM   3123  O   LEU B 102     133.165  19.845 142.098  1.00 86.99           O  
ATOM   3124  N   CYS B 103     134.032  21.204 140.510  1.00 84.05           N  
ATOM   3125  CA  CYS B 103     135.000  21.842 141.346  1.00 84.05           C  
ATOM   3126  CB  CYS B 103     136.407  21.795 140.737  1.00 84.05           C  
ATOM   3127  SG  CYS B 103     137.578  22.896 141.571  1.00 84.05           S  
ATOM   3128  C   CYS B 103     134.597  23.280 141.410  1.00 84.05           C  
ATOM   3129  O   CYS B 103     134.073  23.841 140.448  1.00 84.05           O  
ATOM   3130  N   ALA B 104     134.818  23.926 142.565  1.00101.50           N  
ATOM   3131  CA  ALA B 104     134.439  25.298 142.650  1.00101.50           C  
ATOM   3132  CB  ALA B 104     133.111  25.528 143.394  1.00101.50           C  
ATOM   3133  C   ALA B 104     135.499  25.976 143.432  1.00101.50           C  
ATOM   3134  O   ALA B 104     136.184  25.358 144.245  1.00101.50           O  
ATOM   3135  N   SER B 105     135.669  27.281 143.176  1.00116.46           N  
ATOM   3136  CA  SER B 105     136.659  28.002 143.895  1.00116.46           C  
ATOM   3137  CB  SER B 105     137.886  28.371 143.043  1.00116.46           C  
ATOM   3138  OG  SER B 105     137.499  29.203 141.960  1.00116.46           O  
ATOM   3139  C   SER B 105     136.008  29.252 144.361  1.00116.46           C  
ATOM   3140  O   SER B 105     134.946  29.652 143.880  1.00116.46           O  
ATOM   3141  N   SER B 106     136.631  29.880 145.364  1.00218.56           N  
ATOM   3142  CA  SER B 106     136.053  31.067 145.899  1.00218.56           C  
ATOM   3143  CB  SER B 106     134.919  30.777 146.898  1.00218.56           C  
ATOM   3144  OG  SER B 106     134.488  31.976 147.521  1.00218.56           O  
ATOM   3145  C   SER B 106     137.130  31.742 146.684  1.00218.56           C  
ATOM   3146  O   SER B 106     138.066  31.093 147.156  1.00218.56           O  
ATOM   3147  N   SER B 107     137.036  33.081 146.810  1.00333.26           N  
ATOM   3148  CA  SER B 107     137.998  33.783 147.609  1.00333.26           C  
ATOM   3149  CB  SER B 107     138.426  35.141 147.020  1.00333.26           C  
ATOM   3150  OG  SER B 107     139.382  35.773 147.860  1.00333.26           O  
ATOM   3151  C   SER B 107     137.244  34.036 148.832  1.00333.26           C  
ATOM   3152  O   SER B 107     136.175  34.622 148.760  1.00333.26           O  
ATOM   3153  N   GLY B 108     137.740  33.561 149.976  1.00661.76           N  
ATOM   3154  CA  GLY B 108     136.996  33.772 151.166  1.00661.76           C  
ATOM   3155  C   GLY B 108     135.667  33.053 151.042  1.00661.76           C  
ATOM   3156  O   GLY B 108     134.693  33.517 150.451  1.00661.76           O  
ATOM   3157  N   GLY B 109     135.555  31.868 151.647  1.00386.32           N  
ATOM   3158  CA  GLY B 109     134.297  31.165 151.624  1.00386.32           C  
ATOM   3159  C   GLY B 109     133.377  32.014 152.390  1.00386.32           C  
ATOM   3160  O   GLY B 109     132.150  31.929 152.279  1.00386.32           O  
ATOM   3161  N   ARG B 123     134.011  32.767 153.298  1.00504.12           N  
ATOM   3162  CA  ARG B 123     133.279  33.585 154.173  1.00504.12           C  
ATOM   3163  CB  ARG B 123     134.071  34.261 155.303  1.00504.12           C  
ATOM   3164  CG  ARG B 123     135.160  35.242 154.854  1.00504.12           C  
ATOM   3165  CD  ARG B 123     135.181  36.540 155.670  1.00504.12           C  
ATOM   3166  NE  ARG B 123     133.978  37.326 155.285  1.00504.12           N  
ATOM   3167  CZ  ARG B 123     132.780  37.116 155.907  1.00504.12           C  
ATOM   3168  NH1 ARG B 123     132.684  36.197 156.910  1.00504.12           N  
ATOM   3169  NH2 ARG B 123     131.685  37.833 155.519  1.00504.12           N  
ATOM   3170  C   ARG B 123     132.588  34.735 153.589  1.00504.12           C  
ATOM   3171  O   ARG B 123     131.428  34.885 153.882  1.00504.12           O  
ATOM   3172  N   PHE B 124     133.245  35.622 152.840  1.00376.36           N  
ATOM   3173  CA  PHE B 124     132.556  36.865 152.615  1.00376.36           C  
ATOM   3174  CB  PHE B 124     133.513  38.067 152.556  1.00376.36           C  
ATOM   3175  CG  PHE B 124     134.334  37.986 151.323  1.00376.36           C  
ATOM   3176  CD1 PHE B 124     135.359  37.079 151.232  1.00376.36           C  
ATOM   3177  CD2 PHE B 124     134.055  38.799 150.249  1.00376.36           C  
ATOM   3178  CE1 PHE B 124     136.120  37.008 150.093  1.00376.36           C  
ATOM   3179  CE2 PHE B 124     134.816  38.727 149.107  1.00376.36           C  
ATOM   3180  CZ  PHE B 124     135.854  37.832 149.027  1.00376.36           C  
ATOM   3181  C   PHE B 124     131.525  37.048 151.481  1.00376.36           C  
ATOM   3182  O   PHE B 124     130.517  37.682 151.846  1.00376.36           O  
ATOM   3183  N   TYR B 125     131.942  36.738 150.153  1.00293.39           N  
ATOM   3184  CA  TYR B 125     131.496  36.729 148.706  1.00293.39           C  
ATOM   3185  CB  TYR B 125     132.679  37.156 147.812  1.00293.39           C  
ATOM   3186  CG  TYR B 125     132.277  37.106 146.378  1.00293.39           C  
ATOM   3187  CD1 TYR B 125     131.453  38.070 145.842  1.00293.39           C  
ATOM   3188  CD2 TYR B 125     132.750  36.104 145.562  1.00293.39           C  
ATOM   3189  CE1 TYR B 125     131.095  38.021 144.516  1.00293.39           C  
ATOM   3190  CE2 TYR B 125     132.396  36.050 144.234  1.00293.39           C  
ATOM   3191  CZ  TYR B 125     131.564  37.011 143.709  1.00293.39           C  
ATOM   3192  OH  TYR B 125     131.194  36.966 142.348  1.00293.39           O  
ATOM   3193  C   TYR B 125     130.763  35.620 147.901  1.00293.39           C  
ATOM   3194  O   TYR B 125     129.760  35.901 147.241  1.00293.39           O  
ATOM   3195  N   GLY B 126     131.218  34.343 147.822  1.00103.74           N  
ATOM   3196  CA  GLY B 126     130.508  33.438 146.912  1.00103.74           C  
ATOM   3197  C   GLY B 126     131.414  32.594 146.029  1.00103.74           C  
ATOM   3198  O   GLY B 126     132.617  32.821 145.907  1.00103.74           O  
ATOM   3199  N   TYR B 127     130.821  31.614 145.299  1.00240.51           N  
ATOM   3200  CA  TYR B 127     131.628  30.662 144.567  1.00240.51           C  
ATOM   3201  CB  TYR B 127     131.538  29.238 145.146  1.00240.51           C  
ATOM   3202  CG  TYR B 127     130.106  28.936 145.432  1.00240.51           C  
ATOM   3203  CD1 TYR B 127     129.532  29.422 146.585  1.00240.51           C  
ATOM   3204  CD2 TYR B 127     129.341  28.169 144.583  1.00240.51           C  
ATOM   3205  CE1 TYR B 127     128.217  29.159 146.887  1.00240.51           C  
ATOM   3206  CE2 TYR B 127     128.023  27.901 144.879  1.00240.51           C  
ATOM   3207  CZ  TYR B 127     127.462  28.396 146.031  1.00240.51           C  
ATOM   3208  OH  TYR B 127     126.113  28.122 146.336  1.00240.51           O  
ATOM   3209  C   TYR B 127     131.384  30.606 143.094  1.00240.51           C  
ATOM   3210  O   TYR B 127     130.298  30.911 142.606  1.00240.51           O  
ATOM   3211  N   THR B 128     132.459  30.238 142.351  1.00113.41           N  
ATOM   3212  CA  THR B 128     132.412  30.055 140.923  1.00113.41           C  
ATOM   3213  CB  THR B 128     133.414  30.878 140.162  1.00113.41           C  
ATOM   3214  OG1 THR B 128     133.218  32.260 140.421  1.00113.41           O  
ATOM   3215  CG2 THR B 128     133.238  30.605 138.658  1.00113.41           C  
ATOM   3216  C   THR B 128     132.721  28.603 140.643  1.00113.41           C  
ATOM   3217  O   THR B 128     133.634  28.027 141.232  1.00113.41           O  
ATOM   3218  N   PHE B 129     131.952  27.966 139.731  1.00135.94           N  
ATOM   3219  CA  PHE B 129     132.132  26.567 139.407  1.00135.94           C  
ATOM   3220  CB  PHE B 129     130.831  25.793 139.125  1.00135.94           C  
ATOM   3221  CG  PHE B 129     130.036  25.586 140.364  1.00135.94           C  
ATOM   3222  CD1 PHE B 129     129.187  26.559 140.833  1.00135.94           C  
ATOM   3223  CD2 PHE B 129     130.127  24.390 141.036  1.00135.94           C  
ATOM   3224  CE1 PHE B 129     128.451  26.343 141.975  1.00135.94           C  
ATOM   3225  CE2 PHE B 129     129.394  24.171 142.177  1.00135.94           C  
ATOM   3226  CZ  PHE B 129     128.554  25.149 142.649  1.00135.94           C  
ATOM   3227  C   PHE B 129     132.906  26.397 138.129  1.00135.94           C  
ATOM   3228  O   PHE B 129     133.011  27.315 137.318  1.00135.94           O  
ATOM   3229  N   GLY B 130     133.473  25.177 137.946  1.00 51.59           N  
ATOM   3230  CA  GLY B 130     134.193  24.763 136.768  1.00 51.59           C  
ATOM   3231  C   GLY B 130     133.222  24.104 135.850  1.00 51.59           C  
ATOM   3232  O   GLY B 130     132.046  24.002 136.177  1.00 51.59           O  
ATOM   3233  N   SER B 131     133.708  23.629 134.685  1.00 52.60           N  
ATOM   3234  CA  SER B 131     132.913  23.000 133.666  1.00 52.60           C  
ATOM   3235  CB  SER B 131     133.708  22.746 132.372  1.00 52.60           C  
ATOM   3236  OG  SER B 131     134.736  21.797 132.615  1.00 52.60           O  
ATOM   3237  C   SER B 131     132.420  21.676 134.155  1.00 52.60           C  
ATOM   3238  O   SER B 131     131.353  21.223 133.745  1.00 52.60           O  
ATOM   3239  N   GLY B 132     133.189  21.001 135.029  1.00 46.57           N  
ATOM   3240  CA  GLY B 132     132.734  19.742 135.552  1.00 46.57           C  
ATOM   3241  C   GLY B 132     133.354  18.617 134.786  1.00 46.57           C  
ATOM   3242  O   GLY B 132     133.761  18.770 133.634  1.00 46.57           O  
ATOM   3243  N   THR B 133     133.444  17.441 135.443  1.00148.87           N  
ATOM   3244  CA  THR B 133     133.966  16.270 134.809  1.00148.87           C  
ATOM   3245  CB  THR B 133     135.163  15.684 135.519  1.00148.87           C  
ATOM   3246  OG1 THR B 133     135.766  14.689 134.713  1.00148.87           O  
ATOM   3247  CG2 THR B 133     134.746  15.080 136.868  1.00148.87           C  
ATOM   3248  C   THR B 133     132.857  15.264 134.804  1.00148.87           C  
ATOM   3249  O   THR B 133     132.225  14.995 135.823  1.00148.87           O  
ATOM   3250  N   ARG B 134     132.567  14.686 133.628  1.00107.50           N  
ATOM   3251  CA  ARG B 134     131.516  13.717 133.564  1.00107.50           C  
ATOM   3252  CB  ARG B 134     130.742  13.754 132.236  1.00107.50           C  
ATOM   3253  CG  ARG B 134     129.852  12.534 132.008  1.00107.50           C  
ATOM   3254  CD  ARG B 134     129.249  12.489 130.604  1.00107.50           C  
ATOM   3255  NE  ARG B 134     127.974  13.252 130.636  1.00107.50           N  
ATOM   3256  CZ  ARG B 134     126.797  12.562 130.693  1.00107.50           C  
ATOM   3257  NH1 ARG B 134     126.813  11.197 130.692  1.00107.50           N  
ATOM   3258  NH2 ARG B 134     125.610  13.233 130.734  1.00107.50           N  
ATOM   3259  C   ARG B 134     132.154  12.377 133.686  1.00107.50           C  
ATOM   3260  O   ARG B 134     133.040  12.020 132.912  1.00107.50           O  
ATOM   3261  N   LEU B 135     131.710  11.598 134.688  1.00159.11           N  
ATOM   3262  CA  LEU B 135     132.300  10.312 134.905  1.00159.11           C  
ATOM   3263  CB  LEU B 135     132.791  10.152 136.358  1.00159.11           C  
ATOM   3264  CG  LEU B 135     133.697   8.938 136.642  1.00159.11           C  
ATOM   3265  CD1 LEU B 135     133.019   7.606 136.309  1.00159.11           C  
ATOM   3266  CD2 LEU B 135     135.066   9.105 135.978  1.00159.11           C  
ATOM   3267  C   LEU B 135     131.225   9.293 134.685  1.00159.11           C  
ATOM   3268  O   LEU B 135     130.139   9.393 135.252  1.00159.11           O  
ATOM   3269  N   THR B 136     131.491   8.296 133.817  1.00 60.60           N  
ATOM   3270  CA  THR B 136     130.536   7.239 133.630  1.00 60.60           C  
ATOM   3271  CB  THR B 136     129.945   7.187 132.251  1.00 60.60           C  
ATOM   3272  OG1 THR B 136     129.255   8.397 131.966  1.00 60.60           O  
ATOM   3273  CG2 THR B 136     128.986   5.984 132.168  1.00 60.60           C  
ATOM   3274  C   THR B 136     131.251   5.945 133.869  1.00 60.60           C  
ATOM   3275  O   THR B 136     132.261   5.657 133.229  1.00 60.60           O  
ATOM   3276  N   VAL B 137     130.740   5.127 134.812  1.00124.59           N  
ATOM   3277  CA  VAL B 137     131.377   3.871 135.099  1.00124.59           C  
ATOM   3278  CB  VAL B 137     131.682   3.655 136.556  1.00124.59           C  
ATOM   3279  CG1 VAL B 137     132.692   4.714 137.020  1.00124.59           C  
ATOM   3280  CG2 VAL B 137     130.369   3.687 137.347  1.00124.59           C  
ATOM   3281  C   VAL B 137     130.449   2.778 134.678  1.00124.59           C  
ATOM   3282  O   VAL B 137     129.246   2.836 134.923  1.00124.59           O  
ATOM   3283  N   VAL B 138     130.990   1.742 134.012  1.00 25.82           N  
ATOM   3284  CA  VAL B 138     130.143   0.672 133.575  1.00 25.82           C  
ATOM   3285  CB  VAL B 138     130.049   0.545 132.083  1.00 25.82           C  
ATOM   3286  CG1 VAL B 138     129.207  -0.701 131.746  1.00 25.82           C  
ATOM   3287  CG2 VAL B 138     129.472   1.858 131.524  1.00 25.82           C  
ATOM   3288  C   VAL B 138     130.705  -0.637 134.108  1.00 25.82           C  
ATOM   3289  O   VAL B 138     131.944  -0.716 134.323  1.00 25.82           O  
ATOM   3290  OXT VAL B 138     129.898  -1.584 134.306  1.00 25.82           O  
TER    3291      VAL B 138                                                       
END
